# Supplementary material for: Identification of the male-specific region on the guppy Y Chromosome from a haplotype-resolved assembly
Source: Genome Res. 2025 Mar;35(3):489–98. doi: 10.1101/gr.279582.124 (PMC11960691; doi:10.1101/gr.279582.124)
Supplement: Supplement 13 [file Supplemental_Data.zip]

Archive with 48 entries (41 files):
- Supplemental_Data/
- Supplemental_Data/.DS_Store
- Supplemental_Data/Guanapo.210427/
- Supplemental_Data/Guanapo.210427/Guanapo_chr12_v1.3.rdy.cds
- Supplemental_Data/Guanapo.210427/Guanapo_chr12_v1.3.rdy.fasta
- Supplemental_Data/Guanapo.210427/Guanapo_chr12_v1.3.rdy.fasta.metrics
- Supplemental_Data/Guanapo.210427/Guanapo_chr12_v1.3.rdy.gff
- Supplemental_Data/Guanapo.210427/Guanapo_chr12_v1.3.rdy.pep
- Supplemental_Data/Guanapo.210427/Guanapo_chr12_v1.3.rdy.pos
- Supplemental_Data/Guanapo.210427/Guanapo_chr12_v1.3.rdy.sta
- Supplemental_Data/Guanapo.210427/Guanapo_chr12_v1.3.rdy.sym
- Supplemental_Data/Guanapo.210427/repeat.gff
- Supplemental_Data/Maculatus.210427/
- Supplemental_Data/Maculatus.210427/Maculatus_chr12_v1.4.rdy.cds
- Supplemental_Data/Maculatus.210427/Maculatus_chr12_v1.4.rdy.fasta
- Supplemental_Data/Maculatus.210427/Maculatus_chr12_v1.4.rdy.fasta.metrics
- Supplemental_Data/Maculatus.210427/Maculatus_chr12_v1.4.rdy.gff
- Supplemental_Data/Maculatus.210427/Maculatus_chr12_v1.4.rdy.pep
- Supplemental_Data/Maculatus.210427/Maculatus_chr12_v1.4.rdy.pos
- Supplemental_Data/Maculatus.210427/Maculatus_chr12_v1.4.rdy.sta
- Supplemental_Data/Maculatus.210427/Maculatus_chr12_v1.4.rdy.sym
- Supplemental_Data/Maculatus.210427/repeat.gff
- __MACOSX/
- __MACOSX/._Supplemental_Data
- __MACOSX/Supplemental_Data/
- __MACOSX/Supplemental_Data/._.DS_Store
- __MACOSX/Supplemental_Data/._Guanapo.210427
- __MACOSX/Supplemental_Data/._Maculatus.210427
- __MACOSX/Supplemental_Data/Guanapo.210427/
- __MACOSX/Supplemental_Data/Guanapo.210427/._Guanapo_chr12_v1.3.rdy.cds
- __MACOSX/Supplemental_Data/Guanapo.210427/._Guanapo_chr12_v1.3.rdy.fasta
- __MACOSX/Supplemental_Data/Guanapo.210427/._Guanapo_chr12_v1.3.rdy.fasta.metrics
- __MACOSX/Supplemental_Data/Guanapo.210427/._Guanapo_chr12_v1.3.rdy.gff
- __MACOSX/Supplemental_Data/Guanapo.210427/._Guanapo_chr12_v1.3.rdy.pep
- __MACOSX/Supplemental_Data/Guanapo.210427/._Guanapo_chr12_v1.3.rdy.pos
- __MACOSX/Supplemental_Data/Guanapo.210427/._Guanapo_chr12_v1.3.rdy.sta
- __MACOSX/Supplemental_Data/Guanapo.210427/._Guanapo_chr12_v1.3.rdy.sym
- __MACOSX/Supplemental_Data/Guanapo.210427/._repeat.gff
- __MACOSX/Supplemental_Data/Maculatus.210427/
- __MACOSX/Supplemental_Data/Maculatus.210427/._Maculatus_chr12_v1.4.rdy.cds
- __MACOSX/Supplemental_Data/Maculatus.210427/._Maculatus_chr12_v1.4.rdy.fasta
- __MACOSX/Supplemental_Data/Maculatus.210427/._Maculatus_chr12_v1.4.rdy.fasta.metrics
- __MACOSX/Supplemental_Data/Maculatus.210427/._Maculatus_chr12_v1.4.rdy.gff
- __MACOSX/Supplemental_Data/Maculatus.210427/._Maculatus_chr12_v1.4.rdy.pep
- __MACOSX/Supplemental_Data/Maculatus.210427/._Maculatus_chr12_v1.4.rdy.pos
- __MACOSX/Supplemental_Data/Maculatus.210427/._Maculatus_chr12_v1.4.rdy.sta
- __MACOSX/Supplemental_Data/Maculatus.210427/._Maculatus_chr12_v1.4.rdy.sym
- __MACOSX/Supplemental_Data/Maculatus.210427/._repeat.gff
