# Supplementary material for: Identification of the male-specific region on the guppy Y Chromosome from a haplotype-resolved assembly
Source: Genome Res. 2025 Mar;35(3):489–98. doi: 10.1101/gr.279582.124 (PMC11960691; doi:10.1101/gr.279582.124)
Supplement: Supplement 13 [file Supplemental_Data.zip › Supplemental_Data/Guanapo.210427/Guanapo_chr12_v1.3.rdy.cds]

>g1.t1
ATCAGGCTCAATAGGACCCAGCTGCCCGTTCCACCCTCGCTGCTGCAAACTTCTCCGGACAACAACGCTTCTGCCGGACGTTTCTACTGCAGGACGTGTGTCCAGATGCCCCAACAACCACGCTGCCCCGTCTGCCAAGGCAAGTTTGCTCAGCTGCCCAAGCATTTAGAGCGTTTTCATTGCATTTTAAACCCTGTTGAACGGAAGATACTAGTAGCCTTCGCCCACAGACGGGTGAACATCCGTGGGATGAGCTGCCCAGTCAGGGCTTGCGGATACTCTGGTCCAAGGGTGGACAGACACCTATCCAGGGTTCACAACCGCCTCGAGCCACAGGTGTTACGCGACCTCCTTCTCCAGCTTCAGTGGCGTTCCACTCTCCGCGCCATCGCAGAGCTTCGCTCCACGGATCCGACCCCGCCGCTGGCATCCGGCCTGGATGCCCAAGACCCGAACAGCAGAGCTCCAGAGTCGCAGGGAGAGGACGCAGACGAGCGCTACCTTGAAGAGTTCCATTCAGATCTGCGGGGTGCCCTGCCAAGCCAACAGCACCGGATGAACGCACGCTCCAAGCTGGGTCGGGTCCGTAGCTTTCTCTCATTTGTTGCACACGGCAGGCAAGTCAACCCCACCTGGAGGTTCCTGGACGACGTGGAGCGGGTCCACGCCTTCCCACAGGCACTGAAGCTGAAGAAAAGAGCCATAACGACTGTTAAAGTTTACCTGGTGAACCTGTCCCAGTTCATGGATTACTTTGCCGCTACACCCCCGCGGGAATGCAGGCTGACCCGGAGACAGATCACCGCCGTCAGCAGAGCGGTCAAGGCTGACCTCCTCCAAATAGCCACCGAGACCCTGGCCAGGACGACCATCCCATCCCTTCTAAGAAAGCTGGAGGCCCAGCCAACCATCCAGCTGCGGAAACAGTTTTATGGCTACCTAGCTTGCTATCTCTCTGCGGTGTATGGGCACAGAGCAGGGGTCCTGACAAATATGACAGCAGACGAGCTCCAGGAAGCGATGGACGAAGCAGAGGAAGGAGCACCGGGCTTTGTGATTAATGTGAGGAGGCACAAGACGAACCGGGCGTTCGGCGCTGCCCAGGTGTTCTTGAACCATGCAGAATTCGGATGGTTCGTACGCTGGATGTGCGTCCGCAGGACGCTGAACCCACGCTGCAAGCTGCTGTTTTTCAGCGCACAACAGACGCGTATAAGACGGCTAAGCAGATACGCGGCGTGTGCATGGAGCTCAATGGGACTCCCGGGTCGTCCCACGGTAACCGACCTAAGAACAGCGGTTGCGACCCACGCACGGGATGCGCACGGCAGCGAGGTCAGGGGACAACTGTCTAGGGTCATGTGTCATGACACGAGAACCGCTGACCGGTACTATGCCAACCATCTCACCGCGGAGCAACTGGCTGACATCAGGAACGCGTTCGACCGAGCCACAGCACCCCAATCCTCTCCGAGCTCTGGAAGATCCAGGGCCGCTAGTCCTGGGAGTGCACAGGCTACGGATGGTGACTCCTCGGGGGATCTGGCTCCATCAAGCAGTCCTACAGAGACGGAGCCACCCACTGGAACTATTCAATAA
>g2.t1
atgtctagatctcgaggaccaaaggagctctacaaatctgaaaatcgcattttgacaactttttggagaggattgtatataacacaaaataaggtttatttctgggaacttttttttaccagtggttcgcacgtccctattgtggagttcaacatggctggacgcagtgaagatgaaagtgtgagcaatagcaatggagaatcgagCAATTCTGATGATGAGTCTGGGTCAGGCTCTGCTTCGGGTTCCGGCTCCAGTTCCAGCTCCTCCAGCAGTAGCAGCCAGTCGGGGAGCAGCGACTCAGGAAGCGCCTCAGACTCTGGCAGTCAGTCTGAGTCCGACACTGAGAAATCCAATGAGAAAAAAGAATCGCCAAATAAGCCAAACATTGATGGAGCTGAGTTCTGGAAGTCCAACCCCAGCATTCTGGCAGTTCAAAGATCGGCTATGCTCAGGAAACAGCAGCAACAACAGAGACAAGCCTCTTCTAACAGTGGGTCAGATGAGGACTCTTCAAGTAGTGACGAATCTGACACCTCAAGTGGATCCAGAAAGCGAGGGAATTCAGACTCCTCTGACTCTGGATCAGGCTCAGTCTCTGGGAGTGATACTGGGTCAGATTCATCGACAGAGGATAACAGTAATGAAACTGCATCAGACTATGAGCCCAGTCTCAAATTTAAAAGCAGAAAACTTCCAACCAAGATGAATTCTCGAAATGGAAAAAGTATCAGTCAGAGAAAGAAATCCCAAAAGTGTTCATCTTCTGAGGATGAAAACAACTACGCAAAGATAGCATGTGGAGGGCCACGACGACAGGCTACTGTCAACATAAGTTATAAGGAAGATGAAGACATAAATACAGATTCTGATGATTTGGTGGAGGTTTTGGGTGAAGATGTTCCAATGCCTGAGGAGGAAGAGTTTGAAACAATTGAAAGAGTAATGGACTGCAGGCTTGGACGAAAAAGGGCAACAGGAAGTTCAACCACTGTATATGCTGTAGAAGCAGATGGGGACCCCAATTTTGATTTTGATTCAAATAAAGAGACTGGCGAGGTTCAATATTTCATTAAGTGGAAAAACTGGGCACACATCCATAACACTTGGGAAACTGAAGAAACACTAAAGTTGCAAAATGTCAGAGGCATGAAGAAACTGGAAAACTTCAAGAAAAAGGAACAAGAGAAAAAAAAATGGTTAAAGGCAGCATCACCAGAAGATAGAGAATATTTTAATTGTCAAGAGGAACTGATGGACGACCTGCATTCTCAGTATCGGCTTGTTGAACGCATCATAGGACATTCAAATCAGAAGTCAGCTGCTGGTTACCCAGACTACCTCTGCAAGTGGCAAGGTTTACCATACTCAGAGTGTAGCTGGGAAGATGGTGGTCTGATTGCCAAAAAGTTCCAGAAGTGCATTGATGACTACATGTGCAGAAATCAGTCAAAGACCATTCCCTCTAGAGATTTGAAGTTGATGAAACAGAGACCCAGGTTTGTACCAATGAAGAAGCAGCCAGCTTACATTGGAGGTGATGGACTGGAGCTCAGGGACTACCAGCTGGATGGTTTAAACTGGATGGCCCACTCCTGGAGCAAAGGCAACAGTTGTATTCTTGCTGATGAGATGGGCTTAGGAAAGACCATCCAAACAATCTCTTTCCTCAACTACCTGTTTCATGAGCACCAGCTGTATGGACCATTTCTTCTAGTGGTGCCTCTTTCTACACTTACATCTTGGCAAAGGGAAATACTGTTATGGGCCCCACAGATGAATGTTGTCGTCTACCTCGGAGACATCAACAGCAGGAATATGATACGAACACATGAGTGGATGCATGTCCACAACAAGAGATTGAAATTTAACATCCTCCTCACAACGTACGAAATTCTTCTAAAAGACAAGTCATTTCTAGGTGGTGTTAACTGGGCCTTCATTGGTGTGGATGAGGCACACAGGCTGAAAAACGACGACTCTCTTCTATACAAAACAATGATCGACTTCAAATCCAGTCACAGGCTTCTAATCACAGGAACACCTCTGCAGAATTCCCTAAAAGAGCTCTGGTCATTGCTCCACTTCATTATGCCTGAAAAGTTTCACTCCTGGGAGATGTTTGAGGAGGACCATGGAAAAGGCAGAGACTCTGGCTACACCAGTCTCCACAAGGAGCTGGAACCTTTCCTGCTGCGTCGTGTCAAGAAGGACGTGGAAAAATCTCTGCCAGCTAAAGTGGAGCAGATTCTCCGAGTGGAGATGAGTGCTATCCAGAAACAGTACTATAAATGGATTTTGACCAGGAACTACAAAGCTCTGAGTAAAGGCACAAAAGGCAGCACATCTGGCTTCCTGAACATCATGATGGAACTGAAGAAATGTTGCAATCACTGTTACCTTATCAAGCCTCCTGATGACAACGAGTCTCTGAACAAAATGGAAGCTTTGCAGCAACTGGTCCGCAGTAGTGGGAAGCTTGTGCTATTGGACAAACTCCTGGTTCGTTTGAAGGAGCGAGGTCACAGAGTTCTAATCTTCTCCCAGATGGTACGGATGCTCGACATTCTGGCTGAATATTTAAAGAGCAGACAGTTCCTCTTTCAGAGATTAGATGGCTCTATCAAAGGAGAAATACGGAAACAAGCTTTGGATCATTTTAATGCAGAGGGCTCAGAGGATTTCTGCTTCTTGTTATCTACACGTGCGGGTGGACTGGGTATCAATCTAGCATCAGCTGACACAGTGGTGATCTTTGACTCGGATTGGAATCCCCAAAATGATCTTCAAGCTCAGGCCAGAGCCCACAGAATCGGACAGAAAAGACAGGTAAATATCTATCGGCTGGTGACAAAAGGCTCAGTGGAGGAAGATATCATTGAGAGGGCAAAAAAGAAAATGGTTTTAGACCACCTCGTCATTCAAAGAATGGACACTACAGGAAAAACCGTCTTGCATACTGGATCTGCACCTTCTAGCTCAGCACCTTTTAGCAAAGAGGAGCTCTCTGCAATTCTGAAGTTTGGTGCTGAAGAACTTTTTAAAGAGCCAGAAGGTGAAGAGCAAGAGCCTCAGGAAATGGACATTGATGAGATCCTGAAGAGAGCTGAGACCAGGGAGAATGACCCTGGGCCGTCCACTGTTGGCGAGGAATTGCTGTCTCAGTTCAAGGTTGCTAACTTCTCAATGATGGAAGATGAAGATATTGATATTGATTCTGAGCGAAGTCAACGGAGCTGGGATGACATCATACCTGAAGAACAgaggaggagaatggaggaagaggagagacagaaggagCTTGAAGAAATTTACATGTTGCCACGCATGAGGAATTGTGCTAAACAGATAAGTTTCAATTCTGATAGACGGCAGAGCAGGAATAGAAGATATTCTGGCTCTGACAGCGACTCCACTTCCGACCGAAAGAGACCAAAAAAACGGGGAAGACCTCGAACCATTCCACGGGAAAATATCAAAGGTTTTACAGATGCTGAGATCCGCAGGTTTGTCAAGAGTTACAAAAAATTTGGAGGACCACTCGAAAGGTTGGATGCCATTGCTCGTGATGCTGAACTTGTGGATAAATCTGAACATGATTTGAAACGCTTGGCAGAGACTGTTCATAATGGATGTGTAAGAACACTACGTGAAAACCCGTGTGGGCCAGAGAAGACATCAGGAGGAAGACGAGGAAAAGTGAAAGGGCCAACATTTAGGATCTCTGGAGTCCAGGTTAATGCCAAGCTTGTTATCTCCCACGAAGAAGAACTGGCTCCACTCCACAAGGCCATCCCTGCTGATCCTGAGGAGAGAAAGAGGTACATGATTCCATGTCACTCGAAGGCAGCACACTTTGACATTGAATGGGGAAAGGAGGATGATTCGAGTCTTCTCATAGGAATTTATGAATATGGATATGGCAGCTGGGAGATGATCAAGATGGACCCGGACCTAAATCTCACACACAAGCTTCTCCCAGATGATCCGGACAAGAAGCCACAAGCCAAGCAGCTCCAAGCCAGAGCAGACTACCTCATCAAATTACTGAGCAAAGACCTGGCCAAAAGAGAAGCACAGAAACAAACTGTAACAGCTAATTCACGGAAGAAGAAACCAAGAAGGAAAACCGTCAAAACTCTAAAGTCAATAAAGGGGGATGATGTGATCAAGAGCCCATCTTCAGATCTGACATCAGACAAGAGATCCGATGATGAGAATGAAATTGATGTGGAAAAGAGGATGGCAACTGGGAAGGCTCCAACCAAACATGTTCAAGAAGACAAGTTAAAGGGAAAGGACGATTATGATGAGGATCATGAGCATCAAGCTTCTTCATCAGAGGAGAGAGACTGTGAAAAAAAAGAGGAGGCTGAAAGCTGTGACATTAAAGAGAGTAAGGAGCCAATACAGAAACAGGAGGATGACAACGGTGAAAAGATTGAAGTAAAAACCGAGGTACGAGAAAGGACAAAGAGAGCTTCAAACTTATCAGTTCAGAAGGCATATGCTGCAGATAATGTGCCAGTATGTGAGGAATCTGAGGAATTGGACCAAAGAACTTTCAGTGTGTGCAAAGAAAGAATGCGTCCAGTAAAAGCTGCCCTGAAACAGTTGGACAGACCAGAGAAAGGACTGTCAGAGCGCGAGCAGCTGGAGCACACCAGACAATGCCTCATAAAGATTGGGGACCACATCACTCAGTGTTTGAAGGAATATTCGAATCCTGATCAGATCAAGCAATGGAGAAAGAACCTGTGGATATTTGTCTCCAAATTCACAGAGTTTGATGCAAGAAAACTACACAAACTCTATAAGCACGCAATCAAGAAGAGACAAGAAAATGCCCAAACTGTGGAGCAGAACACTAGAACAGTAAACACTCAAGGCTATAAGCATGCAGAAGTTGAAAGACTGAAGGACAGTTCCCACCAAGATGAGAGCAGCAGAGATAGCTACTGCTCAGACAGACATCAGCCTTCAGGTAGATACTCTGAAAGCAGCAGCAATAAAGACAGACACGGCTCTGAGTACCACAAGAAGACCAGTGTGGTAGACTCCAGGAAAAGACCGTACTCTTCTTTCAGCAATGGGAAAGACCACAGAGACCACTATAAGGCAGACAGCCGAGACAGACAGGACAGGTATTATAACGACAATAAGCATAGGAAACTGGAGGAATTCCGCAGCAACAGAGACCATCGGCAGGAGGTGAAGGAGCTTTCTCATTCAGACTACCGTTCTTCCTACCGCTACCATTCAGACTGGCAAACAGATCAGAGAGCGTCAGCAAGTGGAACATGTTCTCCTCGAGATGAACGCTCACCTTGTGAGTCTCACTCACCATTTGACTACTCATCAGACCACAAGAGTACGCCTGAGCAGAACTGGAGCAGCCGGAAGACATAA
>g3.t1
AAGCAACTGGTCCGCAGTAGTGGGAAGCTTGTGCTATTGGACAAACTCCTGGTTCGTTTGAAGGAGCGAGGTCACAGAGTTCTAATCTTCTCCCAGATGGTACGGATGCTCGACATTCTGGCTGAATATTTAAAGAGCAGACAGTTCCTCTTTCAGGTATTTACACACAACGCTGACCAGATTTTATTGAATTTCATCCTTCTTGTTCAGGATTTCTGCTTCTTGTTATCTACACGTGCGGGTGGACTGGGTATCAATCTAGCATCAGCTGACACAGTGGTGATCTTTGACTCGGATTGGAATCCCCAAAATGATCTTCAAGCTCAGGCCAGAGCCCACAGAATCGGACAGAAAAGACAGGTGAGCATAaattgtttaaattgtccatttctgctcatatttgacttttgttatgaaagcaaagcacatggacgtgtgtag
>g4.t1
ATTCTTGCTGATGAGATGGGCTTAGGAAAGACCATCCAAACAATCTCTTTCCTCAACTACCTGTTTCATGAGCACCAGCTGTATGGACCATTTCTTCTAGTGGTGCCTCTTTCTACACTTACATCTTGGCAAAGGGAAATACTGTTATGGGCCCCACAGATGAATGTTGTCGTCTACCTCGGAGACATCAACAGCAGGAATATGGTAGGCTGGTCTGCTTCATTTCTAATCCTATCTGTATATATTTTTTTTAGAGCTCTACAGAAATGTCTATGTAAACACACATGTACTACCTATAAAATGTTTGTCCAGTCATTTCTAGGTGGTGTTAACTGGGCCTTCATTGGTGTGGATGAGGCACACAGGCTGAAAAACGACGACTCTCTTCTATACAAAACAATGATCGACTTCAAATCCAGTCACAGGCTTCTAATCACAGGAACACCTCTGCAGAATTCCCTAAAAGAGCTCTGGTCATTGCTCCACTTCATTATGCCTgaaaagtag
>g5.t1
ATGGCTGACAATGTGTATGCATTGCCATTCTTCTATGGCAACATAACCAGAGAGGAGGCAGAAGTCTATCTGAGACAGGCAGGAATGAACAACGGCTTGTACTTACTACGGCAAAGTCGAAACTATCTTGGAGGCTTTGCATTGTCTGTTTCTAATTCAGGTCGCTTCTACCACTACACAATTGAAAGACAACCCAATGAAATGTACGCTATTGCTGGTGGTAAGAGTCACAGGTGCCCAACAGATGTGATAGACTATCATTCTCAAGAGATGGATGGTCTTGTATGTCTGTTAAAGAAGCCCTGCAACAGACCCAAAAATATGCAGCCAAAGGTTGGTCCTTTCGAGGACTTAAAGGAAAGACTGATCCGGGAATATGTGAAGCAGACTTGGAACCTGCAGGGTCCAGCCCTTGAGCAGGCTATCATCAGTCAGAGGCCTCAGCTGGAGAAACTCATTGCCACCACTGCTCATGAAAAAATGCCCTGGTTCCATGGAACAATAACGCGAGAGAACTCTGAGCCCAGGCTTCAGAATGGTTCCCGAACAAATGGAAAATTCTTAATTCGACAGAGAGATCAAAATGGATCATATGCTTTATGTTTACTGCATGAAGGCCAAGTGATGCATTATCGCATTGACAGAGACGGCACCGGAAAGCTCTCCATCCCTGATGGAAAGAAATTTGACACCTTGTGGCAGTTGGTGGAGCATTACTCCTACAAACCAGATGGCTTGTTACGAGTACTCACAGAGCCATGTCCAAGACCTGACGGTGAAACTGTGCTAATAGGACGACCATTACCTCCACTGAACCATCCTGGATTAGGTTCTGCCATTCAAAATGCAGCAGATGGTCTTCGCTCCATGCTTGGTCAGCTCAACATATCTGGAAAAAGGAGTCGTAGACGAATCGGCAACACGGACCTTAATCCCTATGAAACTAGGATGTCCAAAGAGGCAATGCCAATGGACACAGAGGTATATGAAAGTCCTTATGCAGATCCTGATGAACTGAGGAGCTCCACTGTGGATCGCAATCAGCTTTTCTTGGAGGATGGAGAATTGGGCTCAGGAAACTTTGGCACTGTCATGAAAGGAATCTACAAGATGAGAAAAACTGAGAAACCAGTTGCTGTTAAAATTCTGAAGAATGATGATAACAACCCGTCGGTGCGTGAGGAAATGTTGCGAGAGGCAAATGTCATGCAGCAGCTGGACAATCCTTACATTGTTCGAATGATTGGTATCTGTGAGGCAGAAAACCTTATGCTTGTCATGGAACTGGCTGAACTGGGACCACTGAACAAGTTCCTCCAAAAAAACAAAAACACATCAGTAAAGAACATCACAGAGTTGGTTCATCAGGTGTCTATGGGGATGAAATACCTAGAAGAGCATAACTTCGTTCATAGAGATCTTGCTGCCAGGAATGTACTGCTGGTCACACAGCATTATGCAAAAATCAGTGATTTTGGACTCTCGAAAGCTGTTGCAGAAGAGCAAAACTACTACAAGGCCAAGGGTCATGGGAAGTGGCCAGTGAAATGGTATGCTCCTGAATGCATAAACTACTTCAAATTTTCATCCAAAAGTGATGTCTGGAGCTTTGGTGTACTCATGTGGGAAGCATTTTCCTTTGGCCAAAAACCATACAAGGGAATGAAGGGAAATGATGTTATGCAGATGCTTGAGAGTGGAAAACGCATGGAGCCACCAGTGAACTGCCCAACAGAAATGTATGACCTCATGACAACCTGTTGGACATACAAGGTGGAAGAAAGACCTGGATTTGCTGTTGTTGAGCCAAGACTACGAGAATATTACTACGACATTGCACAGtga
>g6.t1
atgcaaccttgtcattttattgaagagagtttctgtgtcagaactgtattatgtactgcattgaaatattgtacattggatttttttgttgttgttgcatgttgtttgaagtcatccttttgcttttatcttttatgtgatgtgaaacaaaacattctaaggctaacctttctgtgttttagaactgagaaaCCAGTTGCTGTTAAAATTCTGAAGAATGATGATAACAACCCGTCGGTGCGTGAGGAAATGTTGCGAGAGGCAAATGTCATGCAGCAGCTGGACAATCCTTACATTGTTCGAATGATTGGTATCTGTGAGGCAGAAAACCTTATGCTTGTCATGGAACTGGCTGAACTGGGACCACTGAACAAGTTCCTCCAAAAAAACAAGTATGTAATTTCCGCATAAAACACATCAGTAAAGAACATCACAGAGTTGGTTCATCAGGTGTCTATGGGGATGAAATACCTAGAAGAGCATAACTTCGTTCATAGAGATCTTGCTGCCAGGAATGTACTGCTGGTCACACAGCATTATGCAAAAATCAGTGATTTTGGACTCTCGAAAGCTGTTGCAGAAGAGCAAAACTACTACAAGGGTCATGGGAAGTGGCCAGTGAAATGGTATGCTCCTGAATGCATAAACTACTTCAAATTTTCATCCAAAAGTGATGTCTGGAGCTTTGGTGTACTCATGTGGGAAGCATTTTCCTTTGGCCAAAAACCATACaaggtaactaactag
>g7.t1
atggaggcgaacgcaaacccaacgatggtcctgcagtcaatcagttggccacaggtgaagaagcaaagtgatgacggtaacaacagcgatgatgtcttggaagcagaaactacgcaggtgacagggtttctccatcagtttctcaaagaagCATCTTCAGACAATCTGCACCAGCTCATGAGATTTTGGGTTGGCTGGGAGGCTCCATGCCAGGAACTGAAGCCTGAAGTAGTGCAGTCAACTGGACCAAACCACATCAGGGCCACTTCATCCACCTGCAGTGAATGTTTACGCCTTCCAAGCTATTATTCTACCTACCAGGCTCTGTATGCTGACATGACGGTGTGTCTTAAATCGGTTGGGACTGGCTTTGGTCTTCTTtga
>g8.t1
ATGGCTGCTGCAGTGGGACGTTTGTCCCTGTGGTTAACCTCCAGAGTGCACGTGGACCGGAACAGAGCGCGCGCGGTGACAGCCCCATACATTTGCTGGCGACAGCAGAGAGTTTGCTGTTCCAGTCGCCTCACAACACGGCAATACAGTTATGACTCCAGGGATGACCTGAAGGTCCGGTATCTGGATGGGGAAGACGCGGGAATTGTTGTTGTTGGGATAAATCGACCAAAAGCCAAAAACTCCATAAGCAAAAATCTTGTCAACATGATGTTTGAGGCTGTAGAGGATATTAAGAAGAATAACAAAGTGCGCAGTGTTATTTTATCCAGCTTGGTTCCTGGTATTTTCTGTGCAGGTGCAGATCTGAAAGAGAGGGCAAAGATGCATCAGAGTGAGGTGGGACCGTTTGTTTCAAAAGCAAGAGCCCTCATCACAGAGCTGGATCATCTTTCAGTACCTACTATTGCTGCAGTTGATGGGGCTGCCTTAGGAGGAGGTTTGGAAATGGCCCTTGCTTGTGACATAAGAATTGCTTCCAGCAGTGCAAAAATGGGATTAGTTGAGACACAGCTTGCTATTATTCCCGGAGCAGGTGGAACACAACGTCTCCCAAGGATTATTGGTGTGTCTCTAGCCAAGGAACTCATATTTACTGCTAGAATAGTGGATGGAAAAGAGGCAAGTCGTCTGGGACTAGTTAATCATTCCGTAGAGCAGAATGACAGTGGAGATGCTGCCTATCTCTACGCTCTTGAACTTGCTCGTCAGATCAACCCTCAGGGTCCAATTGCAGTTAGGATGGCAAAACTAGCAATCAACCAAGGAATACAGGTGGATTTATCTACAGGTTTGGCAATCGAAGAGGCGTGCTATGCTCAGGTGATCCCAACAAAAGATCGACTGGAAGGTTTGGCTGCTTTTAAGGAGAAGAGGCGACCTCATTACAAGGGGGAGtga
>g9.t1
atgtcaacggaaaatgggCTTTTTCTGACTATTTACAGACTGAGACAAAACTTAGGTCTATCCGATCTAGCAACACACTTCGGCATTTCACAACAGTCAGCTGGTGTAGTATTTAACACTTGGATTGACATTATATATCTAAAGCTGTGCACTGTTTCTATCTGGCCCCATAGACAAACTATAATAGATAACATGCCAAAAGACTTCAAAGCTAATTTCCCTACAACCTTAGTTATTATTGATggaacagaattaaaaacagaatccccctgggcccatggtgtgcaatgtcaactatatagcgattataagtctaccacaacattcaaggcactcgtagcttgtgactcttgggggtttttaatgttcacatcagaattattcacaggatcaatttcagaaaagaccatcacaaaagaaagtgggttttatgaaacaatataa
>g10.t1
ATGCCTTTGAATTTACTGACTGTCTCTGACATTAAGAATATGCAATCAGTCAAGCAAGACACTGACTCCAGTGAGACATACAGTGGGGATGATGCCTTGGTGCTTGCTGTGGCTTTACACAGATCTAACAAAAATCTTGTACCTCACAAAATTTCATCATTTCCTTTCAAGACTAAATCTACATGCCGCAGAAAACGCGAGTTCATCCCAGAGGAAAAGAAAGACACCATTTACTGGGAAAGACGACGCAAAAACAATGAAGCTGCCAAGCGCTCAAGAGAGAAGAGACGCATTAATGACATGGTCCTTGAAAACAAGCTGATGGCACTTGGAGAGGAAAATGCCTCCCTCAAGGCAGAACTGCTGTCTTTAAAAATGAAGTTTGGCTTAGTTAGTTCATCTGAATATGCCCAAGAAGTTCAAAATGTATCTAGTCCCCCCACGGTAAACTCCCATGAAGAGTTGATATCTCCCACTGCTGTCCAGAGTTTATTCCAAAGAGATCTTGCACATGTAGAGCTAAGCAAAAGCTGTGCATCAGCTATTAAACACTTACCTCTCATGCCTGAAACATGGGCTGCAAGTCAAGCAAGCTTTACTGTCTATAGGACAGCAGATTTTAAAGAAGAACCAGAAGAAAATACCACCTGGCAGGAAACTAGTACACCATATAAACTTTACAAAAATTGCAAGGTTAGCCATTTGTCTGATGTCTACTCTCAAGCAGCATCATTCATGCAGACTGCCAGGTCATCCAGTAACTCGCTCAGGAACTCAGATGAAAATTCTTTATGCAAAGCATCAGATGGTGACGATGAGCAGCAAGTCCCTAAGGGATTGGGGCCTTCTGTAGCTGACCAAAGAAGTGTTATTGTTTCTACTCACAAAGTGCCAGATGTCAGTTCTTCAGCTTTGCCACATAAACTACGAATCAAATCAAGAACCATCCAAATTAAAATGGAGACAACTGACCCTGAATATGAGTCCTCTGGAAAGACTTCTTCTGCCAGCATTTTAGAAGGAGTGTGCTTCCAGAACTCCTCAGCATACATGCAGCCTTCTCACTGTCCTTTGTCTGTACAGGTGTCCAACATGCAAGGCTGGAGCCGTGGGTCTGAAAGCAGCGTTTCTACACAGTGGCTGCCAGAAtaa
>g11.t1
ATGGCTTCCGGGCAGCAATGGGTGTTGGTAGAAATGGTACAAGCTTTTTATGAGGCTCCTGCATATCACCTAATTCTGGAGGGCATCTTGATATTATGGATAATCAGACTTTTATTCTCCAAGACCTACAAACTTCACGAGACTTACAAACTGACAGAAAGGGAAAAAGAGGACCTGATAGAAGAATGGCAGCCAGATCTTCTTGTCCCTCTAATTTCAAAAGACCATCCTTCCCTTAAATACAACATTGTTTCAGGACCACCCAGCCATAAAATCATAGTCAATGGAAAAGAGTGCATTAATTTTGCCTCCTTTAACTTTTTGGGACTCCTTGACAATGAGCGTGTGAAGGAGAAGGCTTTGATGTCACTAAAAAAATATGGTGTTGGCACATGTGGTCCAAGAGGCTTTTATGGAACATTTGATGTCCATTTAGAACTGGAGAATCGCCTTGCCAAATTTATGAAAACGGAGGAGGCCATTATCTATTCATATGGCTTTGCAACGATGGCTAGTGCGATTCCGGCCTACTCCAAAAGAGGGGACATGATCTTTGTAGATGAAGCTGCCTGTTTCTCCATCCAGAAAGGCCTTCAGGCATCCCGCAGCTTCATCAAATACTTCAAACACAATGACATGGAGGATCTGGAGAGGCTGCTAAAAGAACAAGAGCTGGAGGATCAGAAGAATCCTCGTAAAGCCCGAGTGACGCGGAAGTTCATTGTGGTTGAGGGAATGTACATCAACACAGCAGATATTTGTCCTCTCCCTGAACTGGTCAAGCTCAAGTATAGATACAAGGTGCGGATCTTTTTGGAGGAGAGCATGTCTTTTGGTGTGTTGGGTGAACACGGCAAAGGTGTCACAGAGCACTTTGGGGTGAATATTGATGACATCGATCTGATCAGCGCTAACATGGAAAATGCTGTGGCCTCCATTGGAGGCTTCTGCTGTGGCCGTTCATTTGTCATTGATCATCAACGTCTGTCGGGACAGGGCTATTGTTTTTCTGCCTCCCTGCCTCCAATGCTGGCTGCAGCTGCCATCGAGGCTCTGAACATCATGGAGGAGGATCCAGGTATTTTCATTGTACTAAGAGAAAAATGCAAACATGTTTATAAAGCTCTACAAGGAATTCCAGGTCTGAAGTTGGTAGGAGAACCATTTGCCCCAGCTCTTCATCTACAACTAGAAAAAAGTTCCGGCTCCAGAAGCTCTGACATGCAGCTGCTCCGCTCCATTGTAGATTATTGTTTGGAACGAAAGGTTGCTTTGACTCTTGCTCATTATCTGGAAAAAGAAGAGCGATTCCTTACCCCTCCCAGCATCAGGGTAGTGGTCACCGTCAAACAGAAGGATGACGACATTCAGAAGACTGTGTCCTGTATCAGAGAAGCAGCCTCAGTTCTCCTCAAAtag
>g12.t1
ATGGCGACTGCAACTCCCACCGCCCATAGAGGCACATGCGGCGGCAGCGCCACACCGCTAAGTCCGACCAGGATAACCAGGCTGCAGGAAAAACAACAGCTCAGAGACCTCAATGACCGTCTTGCTGTTTACATCGATAAAGTTCGTAGTTTAGAGTCGGAGAATGACGTACTTCACCTCCAGATTAGCGAAAAAGAGGAAACTAGGAGTCGTGAACTCGGTGGACTGAAAGCACTGTATGAGACGGAGCTAGCCGACGCCAGGAGGAGTTTGGATGACTCCTCCAAGGAGCGGGCCTGGCTGCAGATTGAGTTGGGAAAGGTCAAATCCGATCATGAACATCTTCAACAGAACTACACTAAAAAGGACACAGATGCTGCAGCAGCCCTGGCCAGATTGAAGGAATTGGAGGCTCAGCTCAATGGCAAAGACGCAATGCTGGCTACTACACTATCTGAGAAAAGGGGACTGGAAAATACTCTATCTGAGCTGCAGGAACAACTTCAGGAGATGGAAACAGGTCTTTCTCATGCCAAGAAGGAGCTTTCTGATGAGATGCTTATGCGTATTGACTTGGAAAACCGTTGCCAGAGTTTGGCAGAAGAGATGGACTTCCGAAAGAGTATGCATGAAGAGGAAGTGAAGGAGACTCGACACAGGTATGAAACCCGACTGGTGGAGGTAGACTCTGGTCGGAAGGAAGAATATGAATTTAAACTGACTCAGGCCCTGGGTGACATGAGGGCGCAAAATGAAGAGCAGATCCAGATCTACAAGGACAACATGGAGAGCACCTACAAGGCTAAACTTGAAGACTTGCATCATCTGTCAGAGATGAACGGAGCATCAGCTGTCATGGCCCGAGAGGAGCTCAGAGAATCTGCCCTGAGGATCGAGAGCTTAAGTGCTCAACTGACAGGACTACAAAAAGAGACGCGTGGCTCGAGGGATCGTATAGCAGAACTTGAGGCAGCTTTAGCACAGGAGAGAGACACAAGCCGTAAACTACTGGGAGACAAAGACCGTGAAATGGCAGAAATCCAAGCCAAAATGCAGCAGCAGCTGAATGACTATGAACAACTGCTGGATGTGAAACTGGCCCTGGACATGGAGATCAATGCCTACCGGAAGCTTCTGGAGGGAGAGGAGGAAAGGCTGAAGCTGTCTCCCAGTCCTTCATCCCGTGTCACAGTGTCTCGAGCATCATCCAGCAGTCGCAGTGTGCGGACAACTCAAGGAAAGAGGAAACGCATTGATGTGGAGGAACAGGAAGCCAGCAGTTCGGTTTCCATTGCTCACTCTGCTTCGGCTACAGGACCCATTTGCATCGATGAGATTGACACTGACGGCAAGTTTGTGTGCCTCCTCAACAATGGAGATGAGGACCAGGCCATGGTGGGTTACGAGATGGTCAAGAATGTTGGAAATGTTGCGTCTACTTACAAGTTCACACCCAAATATGTCCTGAAAGCTGGGCATAAAGTCATGATCTGGGCGTCTGATGCTGGCGTGAGCTCCAAACCTCCCTCTGACTTGGTGTGGAAAAACCAGTCATCTTGGGGGTCAGGAGAAGATGTTAGTATGGTGCTGATGAACCCTCAGGGAGAGGAAGTGGCAAAGAGAATCACCAAATACaagatagcagaagaagatgatcagggagatgaagatgaCTATGGTATAGAAGCCATTGAGAAAGACCTCAAACAACAGAAAGATGCTAACGCTGTCAAAAGAGGATGCTTCATCATGTGA
>g13.t1
ATGTGGACTAAATATGCCACACGTTATCAAGCTTTTTGGGAGAAGGCTAGGCTGCTTCTTGTTGCTTTCCCAACCACATATCTCGTGGAGCAGGCATTCAACCAGGTCCTCCACATGCAGTCTAAGTATCGAAATCATTTGGACTTGGCAGCTTCTGGTGCACTATGGCTGAAACTTACTTGTCTGCAGCCCGCAACCAAGAAACTGGCAGAAAAACACCAGGTGCAGGGTTCCCATtag
>g14.t1
atggcccctgggtcttcccgggggccaactcccggtgggacgtgcctggaacacctcaccagggaggcgttcaggaggcatcctgaccagattacccaagccacctcaactggctcctctcgacgtgcagctcctattatgatggctgagttgacggggtactatatgatggtcctttcaactgtggtcttctggtctctcccttataatacatattccctcaatctggatgatccaaacgtctgcagtcactgggagagTTACTCAAGGATGGTGACGGAGTCTTATTCTCATCGTTTTGATCAGATTTATTACACCAACTGTCCAGACATCCTCAAATGGTTCAAGTGCACCACATACAGGGAGATGTATCGGACAGCTTATCGCAGAGGAGAGAAAATCATGTACAGGATAAAGTCACAGTGTTGCCCAGGTTTCTTTGAAATTGGAGAGATGTGTGCTCCACACTGTGAAGACAGCTGTGTTCATGGCAGTTGTATGGCACCCAACACCTGTCGATGTGAACCAGGCTGGGGGGGTTACAACTGCTCCAGTGCTTGTGACAGTGACCACTGGGGCCCCCACTGCAGCAATAGATGTCAATGTAAGAATGGAGCACTATGTAACCCTATCACCGGATCCTGTATCTGCACTCCTGGATACAGAGGCTGGCGCTGTGAGGCCCAATGTGAAACTGGTTCTTATGGGAATGGGTGTCAATGGACATGTCAATGCCAGAATGGGGCAATCTGTCATCATGTGACTGGAGAATGCAATTGTTCACCAGGATACACAGGAACTTTGTGCCAGGATGAGTGTCCAGTTGGTACTTTTGGTGCTGGCTGTGCAAAGACCTGTCACTGTATGAACAACAGTAAGTGTGCTCATGTCAATGGAACATGTGATGCGGGCTACACAGGAGAAAAATGTGATATCCGCTTATGCCCTGACGACCGTTATGGTTTAAGATGTGAAAAGAATTGTCCCTGCCACGCCCCAAGAACTCTAAGATGCCACCCAGTGTCAGGGGAGTGTACATGTCAGGCTGGTTGGTCAGGACTCTTTTGCAATGAGACGTGCACACCAGGATTTTATGACAAATCTTGCAGTGACTTGTGTCAGTGCCAGAATGGAGCTGACTGCCACAATGTGACTGGAGAATGTATCTGTGCTCCTGGCTTTATGGGTTCCAAGTGTGCAGTACCATGCCCAGCTGGGGCATATGGAGTAAACTGTTCTGCAACCTGCAAATGTAAGAACGGAGTCCAGTGCTCCCCTGTTGATGGATCCTGTTCCTGTAAACCAGGTGGTGTAGTGGTGTTTGGAAGCTTCAACAATTTGACCAGCGCATCCTTACACGTAGACACCTACCAGATAGGCGCCATTGCAGGAATCATAGTTCTAGTGTTTTTGGTACTTCTTGCCCTGCCCCTATTCATCATCTACCAAAATAAACAGAAGAGTAAAGAGGCTACAATGACAGCTGTAATCTACACTCCTGCTATCAGGGTCACATCTAATTACACTATAGCAGATACTTACACTCCATCATATGAAGCCCACCCCAGCAACTACTTTTCCAACCCCAGTTACCATACCCTTACCCAATGCATCAGTATGCCTCATGTCAAGAGCAGTCAATGTGCAAAGGCTGGTAGGAATCTATTTCCTAACATGGAGAATGTGGTTCTTGGTGCTCATACTGGAACCAGGCTTAGCAACTGGAAACAAGGGGTCCACTTCAATGAACTGGGAGCCTGTGGAGTTGACATGACTTGCATTGGAAAATCACTGCAAGACATGGTAAAGGGTGCTGACTATCTTGCAAGTTCCTCTTCTCTTGTCAGCTCTGAAAACCCATATGCCACAATAAAGGACCCCCCCTCGCCAACATCCAAAAACACTGAAAGTAGCTATATGGAAATGAAATCACCCACCAGGAGAGATTCAGCATATGCAGAAATTAGTGACACCAGTCCGACTAATAGCCAGAAGGTTGATAAAGCGGagatgactatcaaaaccatcaaaccaactggagtaagcgacacccatctacagtttggaaaggagtcaattgaccaggcaaaaaacaaccactgtgattatgacaccctgccacccacagaaagtttagtttttttgtcagagacaaaggaggcggattgtgagtaa
>g15.t1
ATGCCTAGAGGAAAGTCTTATCGAAGACCTGTAGCTGCTCGCCGACGGATGGAAACAGCTGGAGTCCAACGAGAAGGAATCTCAGAGACCTCCAGTGGTTTTGTTTCACGGAGAGGAACTGGCTGGAGACATCAGGTTAATGACTGGCCCTCCAGTTCATTTACTAACCATTATCACAAGCAGGTAATTCCGGAGGAGCGGTCTGATGGAAAATTTGTGCTGCTGATTGGCGCGTCTCATCTGCGATCGTTTGCTGACAGAATTGTAAAGATATCGGATGGGTGCCTTGATTTTGGAGTGATGTGCACTCCTGGGGCAGCTGGAGCTGACTTGCGTATTGAGGCCTACCTCGCTGTTGTTCCCCGTCAGCCTGATGCTGTTTGTGTAACAGCTCCTTCAAACAATCTTACTGCGTCCCTTAATCCAGATGAAGCGGTAGAGGAATTTGAGAAGTGCCTTTTGACCATCTTGTATCGTTGACCTAAGATATGTACTGTGTTTTCAGCATGA
>g16.t1
ATGCTCATCAAAGGATGCAAGAAGCAAGAACCAAAGAGCGTTATTCCGCATCTCCCCCTCACGTCTGATCTCGTACGCAAATTCATCTCCACTCTGCGTTCTGGTTATTCTTCTAATCTCATAGACAGGACCTTGGAGTCCATGTTCCTCCTAGCTTTTTTCGGCTTCCTCCGCTGTTCCGAATTTGCTCCGACTTCCTCCATCCATGATCCTCTCATTCACCCTTGCCTTTCCGATATTTCCATCCTCAGCCACGACACCATGATATTTGCTCTGTGGAGAAGCAAGACTGACCAACTCGCTATCTCTTGTCCCATTTATCTTTTCCACCTCGATTCCTTTCTCAGCCCGTACGAGACCATCTTCAATTACGCTCATTCCCGATTCACCGCTTATGCTTCTCCTCATGATCCTCTCTTTATTTGTGAACCAGGTAAACAAGCTTCTCGCTTCTGGTTCTCCCATCATTTCCGGAAGGTCTTATCGTCGTCAGGCATATCACCCGATCATTACTCTGCCCATTCGTTCCACATCGGAGCAGCCTCGTCCGCATCTAGTCAGGGCATCCCTGATCACACGATCCAAATCCTGGGTCGCTGGTCCTCGCAAGCTTACCATCCGTATATTCGTAATAACCTTAAAGATTTATGTCAAGCCCACTCTCTCCTCAGCTGCATTTAA
>g17.t1
ATGGAAGACACTCTTACTCTCCAGCCCGACCACTCAGACTCGGATGACCTCTTCGACCCTTCTCCAGCTGCCTCAATCTCTCCTCCCCAGGTCACAAGACAAGCCTCTGGCTCCAAACACCTTCGTTCCGTGATCTTCAACCCTCAAACCCAGCTTCATTCCTCATCCTCAGCAGCACCTCGTCCAACTATGGTCCATCTATCAACGTCACATCAACCCTGTGGCCGAGGGACACGCCACGGGTCCAGCCGTCGACCTCGTTCTCCCGGTTCCAGACGCCATTCCCAAACGCCGCAGCTCCAGAACACTAACCTTCGTCTCCGCAGCCCTCTCCAGACGTTCCAACTCGCCAGCTCCTCAAAGGCTGGACCGTCGCCCGCCTCCATCGCACATTAAAAGAAAAAGTAACCCCCTTCAGTTGCTCCGACAATAAATTGAGTCTCTTTCCAGCTCTCCTCCTCAGGTCCGCAGCAAACCATCCTCTTCCTCCCCCATCATTCCAGACCAAGTCATCCGGCCCACGCCTTCGAGGCCACCACACTAAGCAACAGCTCCCCCTCGCGGGAGCCAGGTCGTATTGCATCCTCCACCAAATCTACCTAGCCGACCTCTCTCAGCTTTTATCTTCGGCAATCGCTTCATTGTCTTCACAGACTCCTCAAATCCCGCCATCTCATTCTTCTCTTCACCCCCCATCCCTTCTTCAGCTCTCCCCACCCCCATAAACATTACGAACTCCGTTTCTTCTCAAGTCGCGATCCTGACACAGTCGACACTCTCCTCGCCAAAGAAGTTAAAAAAGGGTTCGTGATAGGCCCCTTTTTCTAGGTCACTTTTCCCTACTTTTTGCGTCAGCCCCATCGGCATCGCCACTCGTAAATATTCAGTTCGGTTAGCGGGACATGGTGCCTGGCTCTCTAAAGCCGGCATCATCAGCGCTTTCAAAGTTCACCCCGATTTCTGGCGCTTCTTCGGCATAGTTTGGAAAGGCGCTTTTTACTTCGCCGTCCACCTCACGTTCGGGTGCCGTAGCAGCCCCAAAATTTTTGATTCTCTGTCCTTTTGCTGGATCCTTATCAATACCTATAAACTCCCTTACGTCACACACCTTCTGGATGACTTCCTTGTAGTCACTCCTCCATCTTCCCCTCCTCGTTCCGGTCTTAACGCCCTAACTCAAGCTTTTTCCCAGCTGGGAATTCTCCTTTCAGAGGAGAAAACCGTCAGTCCGTGCACCTCATTAGAGTTCCTAGGCATCACCCTAGACTCTTTATCCTTCCGAGCTTCCCTATCATCCGAAAAGATCAACTGAATCACCTTAATAGTCTAATTTCTTACTTGCCGACAAATGTTCTAAACAACAGCTGCTTTCTCTCCTCGACCATCTAAACTACGCCATTCGCATCATTCCGCAGGGTAAACCCTTAATTTCTCACCTCCTGTCTAAAGCGGCCAGCATCCCCTCCCTTCATGGTTCTCTCGTTATCAATCACTCCTGCAAATTAGAAATGCACCTGTGGCATTACTTTCTTTCATCTTGGAACGGAATTTCTTCTTCAACGATTTCCTCACCTATTCCAAAGACATTCAACTCCTTACCGACGCAGCTCCCTCAATCGGTTTCGGCGGTTATTACAGAGGAAAATGGTTGGCCGACAAATGGCCGCTCGAGTTTAAGTCTTTCCAGAACGTCTCGGGCTCTCCTTCCTCCGCACTTNNNNNNNNNNNNNNNNNNNNNNNNNNNNNNNNNNNNNNNNNNNNNNNNNNNNNNNNNNNNNNNNNNNNNNNNNNNNNNNNNNNNNNNNNNNNNNNNNNNNNNNNNNNNNNNNNNNNNNNNNNNNNNNNNNNNNNNNNNNNNNNNNNNNNNNNNNNNNNNNNNNNNNNNNNNNNNNNNNNNNNNNNNNNNNNNNNNNNNNNNNNNNNNNNNNNNNNNNNNNNNNNNNNNNNNNNNNNNNNNTTTTTTTCCATAAATTCTGACTCTTGGCCCCAGATTCAGAAGCACGTTCCACACTGGTTCTTCCATATTCTTCAACCATATTCAACTGAGTCCTCCATTACCCGATCTTCACCGAGCGTCTCAAGATTTAATCCTCAGCAGCCTAGCTCCTTGCACGCTTTCCGTCTATTTGACCGGTTGGAACCGATTTAA
>g18.t1
ATGGAAGACACTCTTACTCTCCAGCCCGACCACTCAGACTCGGATGACCTCTTCGACCCTTCTCCAGCTGCCTCAATCTCTCCTCCCCAGGTCACAAGACAAGCCTCTGGCTCCAAACACCTTCGTTCCGTGATCTTCAACCCTCAAACCCAGCTTCATTCCTCATCCTCAGCAGCACCTCGTCCAACTATGGTCCATCTATCAACGTCACATCAACCCTGTGGCCGAGGGACACGCCACGGGTCCAGCCGTCGACCTCGTTCTCCCGGTTCCAGACGCCATTCCCAAACGCCGCAGCTCCAGAACACTAACCTTCGTCTCCGCAGCCCTCTCCAGACCTCTCCTCCTCAGGTCCGCAGCAAACGTGAGCCCTGCTGTCATCCGAATACCCAGGACTTCCGGGTTTTTCTCCAGCATCCTCTTCCTCCCCCATCATTCCAGACCAAGTCATCCGGCCCACGCCTTCGAGGCCACCACACTAAGCAACAGCTCCCCCTCGCGGGAGCCAGGTCGTATTGCATCCTCCACCAAATCTACCTAGCCGACCTCTCTCAGCTTTTATCTTCGGCAATCGCTTCATTGTCTTCACAGACTCCTCAAATCCCGCCATCTCATTCTTCTCTTCACCCCCCATCCCTTCTTCAGCTCTCCCCACCCCCATAAACATTACGAACTCCGTTTCTTCTCAACCTGTATCATTCCTCTCCACCCTCGCCCTCCTCCTCGCTCTTCTTCCCCTTCCGATTGTCTGACCACGGCTGCCCCCCCTCCTCCCTTCATACCGAAATCCAGCAGACCCTCTCCCTCCGCCAAAACCCTTACTCATAGGGGAACCGACAAAAGAGGTCGCCACTAAATGATTCCAGATTCCACCCACCAATGTCACAATCTTCAATCCGCTCTCTCAGATCCTGACACAGTCGACACTCTCCTCGCCAAAGAAGTTAAAAAAGGGTTCGTGATAGGCCCCTTTTTCTAGGTCACTTTTCCCTACTTTTTGCGTCAGCCCCATCGGCATCGCCACTCGTAAATATTCAGGTAAAAAAAGGCTAATCATAGATCTTTCAGCCCCTCATGGTTCTCACGTTCCAAGTACCAATATTGTCTTCAATGCAGTCATACCGTATGCGTTTTGCATGGACTTCTCCATGCAATACGCAACCATAGATCATGCCATTAAACTCATTCGGTTAGCGGGACATGGTGCCTGGCTCTCTAAAGCCGGCATCATCAGCGCTTTCAAAGTTCACCCCGATTTCTGGCGCTTCTTCGGCATAGTTTGGAAAGGCGCTTTTTACTTCGCCGTCCACCTCACGTTCGGGTGCCGTAGCAGCCCCAAAATTTTTGATTCTCTGTCCTTTTGCTGGATCCTTATCAATACCTATAAACTCCCTTACGTCACACACCTTCTGGATGACTTCCTTGTAGTCACTCCTCCATCTTCCCCTCCTCGTTCCGGTCTTAACGCCCTAACTCAAGCTTTTTCCCAGCTGGGAATTCTCCTTTCAGAGGAGAAAACCGTCAGTCCGTGCACCTCATTAGAGTTCCTAGGCATCACCCTAGACTCTTTATCCTTCCGAGCTTCCCTATCATCCGAAAAGATCAACTGAATCACCTTAATAGTCTAATTTCTTACTTGCCGACAAATGTTCTAAACAACAGCTGCTTTCTCTCCTCGACCATCTAAACTACGCCATTCGCATCATTCCGCAGGGTAAACCCTTAATTTCTCACCTCCTGTCTAAAGCGGCCAGCATCCCCTCCCTTCATGGTTCTCTCGTTATCAATCACTCCTGCAAATTAGAAATGCACCTGTGGCATTACTTTCTTTCATCTTGGAACGGAATTTCTTCTTCAACGATTTCCTCACCTATTCCAAAGACATTCAACTCCTTACCGACGCAGCTCCCTCAATCGGTTTCGGCGGTTATTACAGAGGAAAATGGTTGGCCGACAAATGGCCGCTCGAGTTTAAGTCTTTCCAGAACGTCTCGGGCTCTCCTTCCTCCGCACTTTTCGAGCTTTACCCCATCATCGCTGCAATCCTTTGGGGTCACGAATGGTCAAAAAAATCCATCCTCATTCATTCAGACAGCACGGCAGTCGTAGAAATCATTAATAAAGGCCGCTCTCGCTCCCCAGAAATCATGCAATTCATGCGCAGACTTACTTTAGTTTCTGCGCAACATCAGTTTCTCATTCAAGCTGCTCATATTCCCAGATCAAAAAACCGCATTGCTGACGCTCTTTCTCGTTTTTTTTCCATAAATTCTGACTCTTGGCCCCAGATTCAGAAGCACGTTCCACACTGGTTCTTCCATATTCTTCAACCATATTCAACtga
>g19.t1
ATGGAAGACACTCTTACTCTCCAGCCCGACCACTCAGACTCGGATGACCTCTTCGACCCTTCTCCAGCTGCCTCAATCTCTCCTCCCCAGGTCACAAGACAAGCCTCTGGCTCCAAACACCTTCGTTCCGTGATCTTCAACCCTCAAACCCAGCTTCATTCCTCATCCTCAGCAGCACCTCGTCCAACTATGGTCCATCTATCAACGTCACATCAACCCTGTGGCCGAGGGACACGCCACGGGTCCAGCCGTCGACCTCGTTCTCCCGGTTCCAGACGCCATTCCCAAACGCCGCAGCTCCAGAACACTAACCTTCGTCTCCGCAGCCCTCTCCAGACGTTCCAACTCGCCAGCTCCTCAAAGGCTGGACCGTCGCCCGCCTCCATCGCACATTAAAAGAAAAAGTAACCCCCTTCAGTTGCTCCGACAATAAATTGAGTCTCTTTCCAGCTCTCCTCCTCAGGTCCGCAGCAAACGTGAGCCCTGCTGTCATCCGAATACCCAGGACTTCCGGGTTTTTCTCCAGCATCCTCTTCCTCCCCCATCATTCCAGACCAAGTCATCCGGCCCACGCCTTCGAGGCCACCACACTAAGCAACAGCTCCCCCTCGCGGGAGCCAGGTCGTATTGCATCCTCCACCAAATCTACCTAGCCGACCTCTCTCAGCTTTTATCTTCGGCAATCGCTTCATTGTCTTCACAGACTCCTCAAATCCCGCCATCTCATTCTTCTCTTCACCCCCCATCCCTTCTTCAGCTCTCCCCACCCCCATAAACATTACGAACTCCGTTTCTTCTCAAATCCTGACACAGTCGACACTCTCCTCGCCAAAGAAGTTAAAAAAGGGTTCGTGATAGGCCCCTTTTTCTAGGTCACTTTTCCCTACTTTTTGCGTCAGCCCCATCGGCATCGCCACTCGTAAATATTCAGCGGGACATGGTGCCTGGCTCTCTAAAGCCGGCATCATCAGCGCTTTCAAAGTTCACCCCGATTTCTGGCGCTTCTTCGGCATAGTTTGGAAAGGCGCTTTTTACTTCGCCGTCCACCTCACGTTCGGGTGCCGTAGCAGCCCCAAAATTTTTGATTCTCTGTCCTTTTGCTGGATCCTTATCAATACCTATAAACTCCCTTACGTCACACACCTTCTGGATGACTTCCTTGTAGTCACTCCTCCATCTTCCCCTCCTCGTTCCGGTCTTAACGCCCTAACTCAAGCTTTTTCCCAGCTGGGAATTCTCCTTTCAGAGGAGAAAACCGTCAGTCCGTGCACCTCATTAGAGTTCCTAGGCATCACCCTAGACTCTTTATCCTTCCGAGCTTCCCTATCATCCGAAAAGATCAACTGAATCACCTTAATAGTCTAATTTCTTACTTGCCGACAAATGTTCTAAACAACAGCTGCTTTCTCTCCTCGACCATCTAAACTACGCCATTCGCATCATTCCGCAGGGTAAACCCTTAATTTCTCACCTCCTGTCTAAAGCGGCCAGCATCCCCTCCCTTCATGGTTCTCTCGTTATCAATCACTCCTGCAAATTAGAAATGCACCTGTGGCATTACTTTCTTTCATCTTGGAACGGAATTTCTTCTTCAACGATTTCCTCACCTATTCCAAAGACATTCAACTCCTTACCGACGCAGCTCCCTCAATCGGTTTCGGCGGTTATTACAGAGGAAAATGGTTGGCCGACAAATGGCCGCTCGAGTTTAAGTCTTTCCAGAACGTCTCGGGCTCTCCTTCCTCCGCACTTTTCGAGCTTTACCCCATCATCGCTGCAATCCTTTGGGGTCACGAATGGTCAAAAAAATCCATCCTCATTCATTCAGACAGCACGGCAGTCGTAGAAATCATtaa
>g20.t1
ATGATGGAAGAAAGTGGGATTGAGACAACGCCTCCTGTGAGCCCAACACCTTTATCACTCGCTGCCTCAGCCAGCATTCCACCACTCACCAGTGGTCTGTCAAGTCAGCATTCTCTCTCTGGAACCAGCTCTATCACAAATTGTTCAACTTCCATTTCCAACTCTCCTCCATCCATTGATTCCCTTCCTCACTTCAGTAGCTCTTTGACCACGCCATGTTCCATTCTCTCCCAGTTCCCCCCTTCATCAACTCTTGTCTTACCTTTCCCTACCAGTTCTACCTTCCCTGTGGATTCCCCCCCTTTGCCTCATCTACCTTCTTCTGTTAGTCCTCTCTTAGCAGCTGGTATGGCTGCCCCTCCCGTACACCCACCCATGACAGGCTTCTTTACAAGTGCTGGATACGACATCACAAGGGGTCATGCTGGACGAACACCACAGACGCCCTTGATGCCTACATTCTCTAATGCTTCTCCAATGCCAGGTGTTGTGTCTGACACCATATATAAGCATTCAGCAGTCACAGGAGGACTAAATACTGGATCTTCAATTACTTTCCCAGAGGAGGAAGAGGACCCCAGAGTGTCTGAAGACACCACTTCCCCAACAGGGATCTGGGGTTTTTTAAAGGGAGTAGCAGGTAATCCCGTGGTAAAAAACGTCCTAAATAAAACCAAACACTCAGTAGAGTCCATGATCACTACTCTGGACCCTGGCATGGCACCATACATCAAGTCAGGTGGAGACATTGACATTGTAGTGGCTTCTGATAAGGACATGAGCGTGCAAGCTGTCAGAGAGGCCTTCCAGGAGGTTTTTGGGATGGCAACGGTCACAGGAGAGCCAAGTCAGTCCAACATTGCCCCTCAGCCAGTGGGCTACGCAGCTGGAGCTAAGGGTGCTCAAGAACGCATTGATGGCTTGCGTCGAGCTGGTGTGATTCATGAGAAGCAGCCTGTAGTCGCTTTGGAAAACTTCATAGCTGAACTTTTTCCAGAGAAGTGGTTTGACATTGGCTGTTTAATCTTGGAAGACCCTGGTCATGGCATCTGCGTGGAGGTCTTCACACAGGCAACTCCTCTGACACTGGATCACATTCAGCAGGCTCATTCCCTTACACCGCCTGACTACAGCCTGCGTTGGTCCGGCCTGGTTGTTACAGTGGGAGAGATCTTGGAGCGCAGCCTGCCAAACATCAGCAGAACAGATTGGCACAAGTCTGTAACAGGATTAAGCCAACATCATATAATCCAGTGTGCAGCCAAAGTTCTTGCTGGACTTTACAAACAGCAGCTGCTTCCCTGGACTCAGTGA
>g21.t1
atggatATTGACAATATAATTGAGCAATACTTCAGAAGGGGTTTTAAGAATCTTGAAATCTTGCGAGTTTTGGAAGAAACCCATAATGTTAAATTAAGTCTCCAGACACTGGAGAGAAGACTACAAAAGAAGCGCCTGTGGCGTAGAAAAAACAAGACAGATGTTGCAGAAGTGGCCTCTTTTATTGAGGAACAACTACAAGGATCTGGGAGACAACACGGCTACAGGTGGATGCACCAGAAATGTTGGATGGCTGGCATAGTCACAGACAGGGAAACAGTACATCTTTTGATGCGCTTATTGCATCCCAACGGGGTTGACCTGCGTGCACAAAATCGCTTGAGACGACGTTTATATGTCAGTCAGGGACCAAACTATGTCTGGCACATCGATGGGTACGACAAATTAAAGCCTTATGGGATATGTATTAATGGATGCATAGATGGCTTTTTGAGGAAAATGATCTGGCTAGAAGCATATAAGACCAATAGTGACCCTCACATTATTGCTGGCTATTTCATTGATGCTGTAATGGAGTATAATGGATTTCCACAGAAGATACGAATGGATCATGGCACAGAGAACGCTCATGTGGTGGCGATGCAAAGATTTCTGCACAACACAGAGGATGAAAATGGTTTTGACTATGTTATTCTCGGTCCGAGTACAGGAAATCAAAGAATAGAGCGATGGTGGTGCACTTTAAGAAGTGAATGTGCCCAGTTTTGGATTGGCCATTTTGACCAGCTTAAAGCTGATGGCTATTTTGTTGACAGCTTTCTGGACAAATCACTGATCCAGTTTTGTTTCCTACAAACAATACAGGTGGAGCTGGATGAAATTGTCCATGCATGGAATGACCATCGTATACGATCTACAAATAATCCTCGGGCTCCGCATGGTTGTCCCACATTAATGCATGGTGTTCCCAACCTGTATGGGGTTCCAAATTTTTTACAGACTGCTGATCTGACAAAGCTGGAAATATGTATAGAAGAATGTCGTTTCAAGGACTTTCCCTGTGATGTTGATGTATTTCACTTATGCACTGATCTCATGACTGAGCACAGACTGGTAATGACAGATGATGTGTATGAAATTACTAATCTTTATTTAACACTCCGTCAAATGATCAGTGATGAGCTGGGGAAAtag
>g22.t1
ATGCTGGATCTCGCTCCCAAACCACTGCGACACCGAAACGATACCTCTGAGCCTATGTATTTTTTAAAAGATAAATTAAATATGTCATGGCATTTTATGTCATGTGCTTGCTTTTGTACAGTGTGTGTTGTTTCAGAAAGACAAAAGGCTGGAACAGCTGGATTTTCACTAGCCTTTTCTGATCACACAAGAGATCACAGAATGGATGACCTGATTGATTTCCTGAAACAAAGGAATATTCCTGAGGAAACTATCGAGACCATGCAGAGAGAGAAGATTGATACCAATGTCATCCAGCTCATGACAGATGAAGAGTTAAAGAATTATTTGCCATAATTTGGAGACCGCATAGCCCTATTGGGATACTGTAAAAGAAAGGAAAATGCCCCCCCAAACAGTCGCAAATCAAAACTGTTTGAGCGCTTGAAATCAAAGCTGGGAAAAAGAAGAACTGCTCATGAAGATGACTGTGGTATGGAAAAAGAAGAGCAATCTGAAACAACTGTAAAGAAAAATGCTCTGAAGTCAAAGAGAAAAATAGAAATAGGCTGGCTGCTTTATGATGAAGAACAACAGGCTTTTAAACAAGTAAGAGCAACAAGAGGTGGTGGAACAAGGAAGGTCGATGTATCAAAGGATGCTAAAAAATGTGAGCTAATCCAGATGGCTCTTGGCCTTTTCTTTGCAAATGGGAGAAATAGAGAAGAGTCCATAACAGATTTTGAAATAGATCTGAAAGATTATCAGAAAGTGCCAATTGATGACAAAATCTCTGTTGGACAAATGTTTCATGTTACAAAACTGACTATTCTCAGGTTTTACCTGACCACACGTAAAAAGAAGGCTAACCAGTCAGTCAAGATTAAGTTTTGTCTTCAGCATTTTTTTAGGATTAAGACAGTTCTCTGAGTCAGCCTTCCTCTTCATCTGCTGTAAATGTTGCAACGACCAGCCAATCTGCAATATCCACAATATCCTGCAATATCTGACTTCCTATTTGTTGGAAACATAACAAATCATGACAATATTAACTTTTCACTTCATTCTGCAGAGCTCAGGGAGGCGGATTTGGAGAGCAGTAACAGTGTTTCTAGGACCGTTTTCTGACAGTGAGCCACAGATTTTGGGTGACACTTTGCCACTATCCCCTCAATCCACATCTTCTGTCAAGGCAGTGAAGAAGATACTGGTAGTTCACAAATGTCAGGTACTTCCTGTGGGAAGTACCtga
>g23.t1
ATGTCGGAACCATCCTCTGCGCCTTCCGCGCCAGCAGACAGTGCTGCCCTGGAAAATGATTTTTTAGCTCCAGATGCCGGGCAAAGGCCGTCCGGTCCGACACCTAGTCAGAGCCGCTTCCAGGTGGATCTTGTGTCTGAAGCTGCGGGCGCCTCTGAAGAAAAGTCTGCGAGCTCCGAAAACTCCGCAGCGGGTGGTAATTCGGAGGCTAGGGGGGAGGAAGCCAAAGGACGGTTCAGAGTGGTAAACTTTGCGGATCCGAACGGGTCGGGGAGCGGGGCCTCTCCGGAGGCAGTGCCACCTGAGGGATTACAGAACGGAGACACGGTGATGAGTGAGACCAGCTTGCATTCATCCACAGGGGGCCAGCATCACTATCACTATGACACCCATACCAACACCTATTATCTGAGGACCTTTGGCCACAACACCATTGATGCTGTTCCCAAAATTGACTTTTACCGACAGACGGCTGCGCCTCTGGGAGAGAAACTCGTGAGACCCACCCTGTCGGAGCTCCATGACGGGCTGGAAAAGGAGCTGTTTGAGGATGGCTTTCCTAATGGTGATGAGCTGACGCCGGCTGAAGAGGCTGCTGCTAAAGAGGCAGCAGAGCCCAAAGGAGTGGTCAAGTTTGGCTGGATTAAGGGGGTTCTGGTACGCTGCATGTTGAACATTTGGGGAGTCATGCTCTTTATCCGCATGACATGGATTGTTGGCCAGGCTGGAATTGCTCTGGCCTGTGTGATTGTCGGTATGGCAACAGTTGTGACAACCATCACTGGCCTCTCTACTTCTGCCATAGCCACCAATGGATTTGTTCGAGGAGGAGGAGCGTACTACTTGATCTCGAGGAGTTTGGGTCCAGAGTTTGGAGGCTCTATTGGCCTGATCTTTGCCTTTGCCAATGCAGTGGCTGTGGCGATGTATGTAGTCGGCTTTGCTGAAACTGTTGTGGAACTTCTCAAAGGTGTGGATGCGCTCATGACTGATGACATCAATGACATCCGAATCATTGGCACCATTACAGTAATCGTTCTGTTGGGTATCTCTGTGGCAGGAATGGAATGGGAGGCCAAGGCCCAGATCTTCCTGCTTGTTGTCCTTGTCACAGCTATTGTGAACTACTTTATCGGATCCTTCATTTCTGTGGAATTAAAGAAGCCTTCAGGCTTCTTTGGATATGATGGTGAAATCATGTGGGAGAACATGGGACCAGACTTTCGAGATGAGACGTTCTTTTCTGTCTTTGCCATTTTCTTCCCCGCAGCCACTGGGATTCTGGCTGGTGCTAACATTTCTGGAGACCTTGCTGACCCACAGATGGCAATCCCCAGAGGAACACTACTTGCCATATTGATTACAGGCATTGTCTACTTAGGGGTTGCAGTTTCAACAGGGTCTTGCATTGTGAGAGATGCCAGTGGAAATCCGAATGACACAATCAGCACACAGTTGATTGCAAATTGCACTGGTGCTTCCTGCAAGTTTGGCTTTGACTTCTCTAGCTGCAAGAGCCAAAAAAACTGCCGCTATGGACTCCATTATGACTTCCAGGTGATGAGCTTGGTTTCAGGTTTTTCTCCCATCATCTCAGCTGGAATCTTCTCTGCCACTCTGTCCTCTGCTCTGGCCTCTTTAGTGAGCGCGCCTAAAGTATTCCAAGCTTTATGTAAAGACAACATCTACCCTTACATTGGAATTTTTGCCAAAGGATATGGGAAGAACAATGAACCTCTCCGAGGCTACATCTTGACCTTCGGCATCGCTCTAGCTTTCATCCTAATCGCTGAGTTAAACACAATTGCGCCAATTATCTCCAACTTTTTCCTGGCATCCTACGCCTTGATCAATTTCTCTGTGTTCCACGCATCTCTGGCCAACTCTCCGGGCTGGCGTCCGAGCTTCAAATACTACAACATGTGGGTTTCGCTTGCTGGAGCCGTGCTGTGCTGTGTGGTAATGTTTGTCATCAACTGGGCGGCTGCTCTACTCACTAATGTCATTGTTATGGCTCTCTACATCTATGTGAGTCACAAAAAGCCAGATGTGAACTGGGGCTCGTCGACCCAGGCTCTAACCTACCAGCAGGCTCTGGCCCACACACTGCACCTCAGTGCAGTGGAGGACCATGTCAAGAACTTCAGACCGCAGTGTTTGGTGATGACAGGGTATCCCAACTCTCGTCCTGCTCTCCTGGATCTTGTTCACACCTTTACAAAGAACGTTGGCCTTATGATCTGTGGCCATGTCCGCATGCAGGGCTATAGAAAGCCAAACTTCAAAGACCTTGCAGCAGATCAGTCCCGGTACCAGCGCTGGCTAATGAGGAATGAGACCAAGGCCTTCTATACACCAGTGTTTGCTGAGGACCTGAGACAGGGTTCCCAGTACTTGCTCCAGGCTGCGGGTCTGGGTCGTCTCCGGCCAAACACACTGGTGCTTGGCTTCAAGAATGACTGGAGAGATGGTGACATGATGAATGTGGAAACTTACATTAATATGATCCATGATGCCTTTGACTTCCAGTATGGTGCTGTTATTCTGCGGCTGCAGGAGGGGCTGGATGTGTCTCATATCCAAGGACAAGATGAGTTGTTGTCCTCCCAGGAGAAGTCTTCAGGAGCGAAGGACGTCATTGTGTCCGTTGACACAAGCAAAGACTCGGATTGTGATTCATCCAAGCCATCTTCAAAGACAACCAGCCTGCAGAACAGTCCAGCTGTACAGAAAGATGATGATGAAGATGGCAAAACTACAACTCAACCTCTGTTGAAAAAAGACAAGAAGAGTCCAACCATTCCTTTAAATGTGTCTGACCAGAGGTTGCTGGAAGCCAGTCAGCAGTTCCAGCAGAAACAGGGGAAGGGCACAGTGGATGTCTGGTGGCTGTTTGATGATGGAGGTCTGACCCTGTTGATCCCATACTTGTTAACCAACAAGAAGAGGTGGAAGGACTGCAGGATCCGCGTTTTCATTGGAGGGAAGATCAACAGGATTGATCATGACCGCAGAGCGATGGCAACTCTACTGAGCAAGTTCAGAATAGACTTCTCTGACATCAACGTGCTGGGGGACATCAACACCAAGCCCAAGAAGGAGCATGTGGCAACCTTTGAGGAGATGATTGAGCCTTATCGGCTGAAGGAAGACAACATGGAATTGGAGGCAGCTGAGAGGTTGAAAAACGGCGAACCCTGGAGGATCACAGACAACGAGCTGGAACTGTACCGCGCCAAGACCAATCGTCAGATCAGGCTCAATGAGCTACTGAAGGAACACTCAAGCACTGCCAACCTCATCGTCATGAGCCTGCCATTAGCTCGGAAGGGCGCAGTCTCTAGTGCCCTCTATATGGCCTGGCTGGAGGTGCTGTCCAAGGACCTGCCCCCCATCCTCCTCGTGCGTGGCAACCACCAGAGCGTCCTCACCTTCTACTCTTAG
>g24.t1
ATGGATATTTCTGTTCTGCCCAACAACAATCACCCTCAAAAGTTCCTGCAGCTGGATGTTGGCATTTTGGATGCTACCCATGGCATGTTCCAGGTTGGAGCATTTATTTCCAGTCAGAGACGATGGCAGAACCGGGTCTATTTACAGCGGGAACAAACAACCCAACATGGAAGAAAAATTCCTCCATATTCAAAGGGCAGTCCTGTGGTGTTTGTGGACAGATATCTGGAGAACCACATAACTCCAGTAACTCTGAAGTATAACATCAAAAGGAATCCTCTTTACATGGATATAAAATTCATCGACACGGCAGACAATGAAAGGTTTAAGCCTTCCTGGACCATCAAAGAATATGACACACAAACTATCCATGGCAACTTAACAGATTTGAAGGACACAAAAACACCCAAGGAGCTGGACTTTTGGCTTGAAGACCTGTACACTCCAGGATTTGACTCTCTGCTCAAGAGAAAAGAAGCAGAGCACAAGAGAAAAAGACTTTCCAAAATTGTTCTCTCAGTAATTTTGGTCATTTGTGCTTCTGTCATTGTCATAATAGTGCCTATTGTAGTTTTACAACAGAGCtga
>g25.t1
ATGACACGAACAGACCCACCTGATATACTGGTATCAACTGTGCATCAAGACATAAAAGTGATTCCTATATCGACCCACTACAAATCTTTGCAACCCTCCAAACAATGTGATTTTATAAATTGCATTACACTGGAGGACAATCAGAACAAAGTTAATAAGAGGCACTGTCGAACCTTTGACTATAAGTCATTGGAGCACCCAAAATCACACAAGTCCTCAATGGAGTCCCCATACAGAAAAGCTGATAGACATGCAGCCAACCCAGATGTTGCTTGGAATGCCCTGGGTCGCCACCAGAGATACCGTTTTTCTGCTCCAGACATTTTCAGTCACAGATTAACTCCTCAATCAGTGACTGCAGAAAGGGCAAGTGAGGTAGTTGTCCCTGAAAATAAAAGAAGGACCAGGTCAAAAAGTGCCTCTCGTGTTCAGACTGGCCTCACTCCTGTGACTTTTGAAGGTTACTCATCATCAGGAAGGAAAGGAAGAGAGTCCCAAAGGGTTCCAAGAGATTCTCGCTGGAGAGCTGAAGCATCCCCACTTAAAGAGTCATCTTATGCAGCAACAAGAACTCATATGCATGAAGTACATCCCATTAAGCTGCAGCCTCAAATTGGTGACAGCAGTAGATATTCACCACACTATGCTTCTGATAAATTTGAGGATGGAAGTCTAGATAAATCAGCAAGTAGCCCCCATGTTAGGTGTCGAGTGGACATCAAGCCGGATGATGCGGCATTACATCATTCAGGTCAAAAACAGACAACATCTGCAATGGATATACCCTGGCAGAGGCATCACAGTACTGGGAGAAGTCTGACTGTGCCACGTCATTTCTCCTACTCCAGAACTCCAACTCCCACTGACTCAATGGGTGCGGAAAGTAGGCAAGCTTATCAATATTCCCGAAGCATGCCAAATACTTACCTACAACACATGGAGCTTCCATTACAAAGAATGCCTTCTGCTAGTGATTATTATGGTAGAGAACATAGAGCTCATTCCAGTCCTAATGTGCCAACTAATTTCTTTTACGCAGATGATGTAGCCAGATATGTGACTGCTCCTGCTCCAAAACCAGGATCTTTTTTTCATGATGAGCATTACACAACAGGTAAAACATACAGTCATAAAGTACAGTATGTGCAAGATCCAAGGACTCGAATAGTGCATGCTGTAGCTACTAGACCATATTATTCTGAAATGGAGACCCACCCTTGCTCTGTGCAGTCAGGATATCCCAAACCATATGCTGAAAATGAACCAGGGCCATACATCATAAGCACACCCCCCACAAGTATATTGTATGGTGATGATCCAAGAACTTATCAAATTCAGACAGCACCACCACGATTTTATTATTCCAGTGATATGTTTGCAGTGCCCCCAGAGCACCATGTTCCAGCAAGGGCATACTATACTGAAGGTCGAAGACACGCTAGAGTCACTCAACCACAAACTGATGACTGGTATGGCTCTGATGCATCTGGTTATTCTACCAATCCAGCCTCCCATGTGTCGCAGATCACTCCAACCAGAGTCCGCCAAGAGCCTGTACTAACTCCATGGTATACCAATCCATGTGTAGAACCTCAAAAAATAGGTACAGATTCCAAATCTTATTCCAGGTCTTGGGACAATATTCTCAACTCACGTGTAGAAAGAGAACAACCTCTTCCTGTACAGAGAGGTCAGAGCTATGATGATCTACTGGACTCCAGGAAGCCGCCTACGGCCACAGGTGACAAACCAAAACCAGTGGTAGTCAATCTTTCCAGTTCACCAAGACGCTATGCAGCCTTATCAGTGTCTGATAACTCACTTATTGACAAAAGTCCAACAGAGATGTCAAAAAGTCCCACAAGCAAACTTTGGTTTGTTACTCCTGAAATAACAATCACTGATAATGACATTAGGCCAGGAAATCTTAACAAGGCTGAAGGACGGTCTGCAAGTTGGGATATTCTTGACTCTAGAAATGCTGAGGGTCTAGAATTACATGACTTTGATAGTTCAACCAAAGAAAAGACACATGATAATGCCTCACTTCAGCAAAGCCTTGAGCAGCTTGATGAGCTCCTAGCAGATCTTGTGACTGACTACAAGCCACCGAGTAGACGGACAAGTGAGGAGATTTTGGACCAATTAAAGAAGTTAATTGATGAGGAAGAAGCGGTATCTCTGTCCAGAAAATGCTCAAAGCCAGATACAGACGAACCACTGCCTCTGGACAAGCAGCCAACTTCAATCAAAATTAATCCAGATGTTTTTCGTGACATGGATGGGCCAAGTAATGCAATGAAGACCGCAGAGGAATGCTCTCCAGATCAAAGTCCAGATGAGGATGATACAATGATGTGCTCCAACAATAAGTGCCGGAGAACAGAGACATTATTTAATGCTTGTCTTTATTTTAAATCCTGCCACAGCTGTTACACCTACTACTGCTCTCGGAACTGCCGTAGAGAGGATTGGGACATACACAAAGAAAGCTGCTTATATGGAAGAATTGGAAGCACATGCCGGCATATTATAAAACACTGCCGGGAGACTGTTGAAGTTCACAAAGCCTTCTCCCGTATTGCCAAAGTTGGCTACCTTTCTCGAGGTAGGGGGGTTCTCTTCCTTGGCTTTCCAAATCCTTCTTCATCTTGTAGCTTCCTGCAGTATGGCCTGAATAGTTTACCAATGTCTCCTACATACCTGTCTCTTCGGGAGCTTGAAAGCTTCAAGGACAACCTGGGGGAATACTGTAATGAGCTGCAAGAAGCTGGTAAAGAATATGACCCAAACGAATGTTTCATCTTGAATGTATCCATTGCTGTGGGTGACCAGCTGCCCGATGGGCCATCGCCAAGGAATCAAGCTCCTACAGTTAGAAAATATGCAAAAATTGCATTGGCTTCCTTTAGTCCTGAGAGAAAGGTTCACAAGAAAGAGAGTGAAATGGAAACACTGATCCTTACACCACCTCCAGGAACAGCTGATATTGACATGGAAGGAGAGGAAGGTCGGAAGGCACGAGAAATCTGTTTCATCAATATACAACGGGAACTGAGAATGAGAGGAGTTTTTCTACGCCATGAATACCCAAATGTGTATCAACAGCTTTGTGAATTTGTAGAAAGCAACAGAAGGTTCACACCCACAACTATTTATCCAATTGATAAGAGGACTGGTAAACAGTTTATGTGCATGATCATGGCTGCCTCTGAGCCCAGAACACTGGACTGGGTGGGCGCACCTCATCTGCTTGATGACATCATAtaa
>g26.t1
ATGGCTTTCCTGGACAATCCAGCAATTATCCTGGCTCACATCAGACAGTCCCATGTGACCAGTGATGATACAGGAATGTGTGAGATGGTTTTAATAGACCAGGATGTGGATCTGGAGAAGTGCCAGCTTACTCTGGTACCCGGCCGCAGCTGTGGCTCATCTGAGTCCACCTCTCTCAGTGAAGATAGTGGTACCATGGTGGACAGTCATACTTGTGACCTCTCTCAGTCCATGGACATCACTTCTAGCTGGGACTTTGGCATCCGCCGACGCTCCAACACAGGATTCCAACAGGAAAGCTGTGAAAAGCCTGGTGCTGCTGCACAAAGACTTGAAAGACTCAGAAAAGAACGGCAAAATCAAATCAAATGTAAAAATGTTCAGTGGAAGGAAAGGACAAGCTCTCATTCTGCGGAAGATTTGGGGTCTCTGTTTGAAAAGTGGGACTACAAAGACAGGCCACGAACAGCCGGGGTCAAATCCACCTTATCACTACGGCTGGAACAGTGTCCACAGCAGCTCAACAACCCCTTTAATGAGTACTCTAAATTTGATGGCAAGGGTCACATTGGTACCACGGCTACCAAAAAGATAGATGTCTACCTCTCAATGCAGATGACTCAGGAGAAAATGCATCCGATGACAGTGGTCACCATTGCAAACGCTCGTGTTCACGACCTCATTGGACTCATCTGCTGGCAGTACACAAGCGAGGGACGAGAACCCAAACTCAGTGAGAATGTGGAGGCCTACTGCCTTCACATTGCTGAGGATGATGGTGAGGTGGATACGGACTTCCCACCACTTGATTCCAATGAGCCAATCCACAAGTTTGGCTTTAGCACACTAGCATTGGTGGAGAAATACTCTTCACCTGGCTTGACTTCTAGACAGTCACTGTTTGTCAGAATAAATGCTGCTCATGGTTTCTCTTTAATTCCTGTGGATAGTCTGAAGGTAACCATGAAGGAGATTCTCCAAAAAGCACTCAAGAAGAGAAAGGGTTCACAGAAAGGGTCAGGGCCCATGTATCGTCTGGAGAAGCAGATGGAACCGAATGTTGCAGTCGACCTGGATTCTACTCTAGAAAGCCAGAACACCCTGGAGTTTTGCCTGGTCAGAGAAAACAGTTCCAGAGGTGAAGAGAGCTCTGAGGAGGACCCTGCTATTGACATCACCACAGTCCAAGACATGTTGAGCAGTCACCACTACAAGTCCTTCAAGATCAGCTTGATTCATAAGCTGCGTTTCACCACAGATGTCCAGCTAGGCATTTCAGGTGAGAAAGTGGAAATCGATCCTGTCACAAGTCAGAAGTTTTGGATTCGGCAAAAACCCATCTCTATCGACTCGGACCACCTTTGTGCCTGTGATCTTGTTGAGGAGAGAAGTCCCAGTCATGCCATTTTTAAGATCACTTATCACAGCAACCATGACTACAAGGCTCTGTACTTTGAGTCTGATGCTGCTACTGTCAATGAAATTGTGCTCAAGGTAAACTACATCCTGGAGTCTCGGGCCAGCACCTCCCGGGCAGATTACTTTGCCCAAAAGCAACGCAAACTTAGCCGCAGGACAAGCTTTAGTTTCCAGAAGGAGAAGAAAACTGGGCAGtag
>g27.t1
atgGTGTCTATCACTATAAAACTACACAGGAGCAATCTTCTTGAGGAGATGATAACACAGTTCAAGGATAAAATACTCCTTAGACAAACACTAAAATTTAGTTTCATAGATGAAAAGGGAGCTGATGCAGATGGTGTCTCAAGAGATGTGTATGCCACGTTTTGGCCTGAGTTTATGGACTGCATAGCAGAAGGGGAGGAGGTAAGGGTTCCATCATTGCCTAACAGATGGCAAAAACAAGAGTGGAAATCCATTGGCTGGATACTGCTTAAGGGATTTAAAGATCATGGATACTTTCCTTGTCGCCTTGCCCCTGCTTTTACAGTTGCTCTCATTTTTGGTGAGAGTGAAGTCTCTGAGGAAATGTTGTTTGAAAGCCTTCTCCTGAACATCACTCAGTCAGACAGAGACTTTGTGAGCAATGTCTTAAAATCAGACTGTCTAGATGAGGACAGAGACGAACTTGTTGATCTTCTGGATCGCTTAAATGTAACAATACTTCCAACACAAGATAATTTAAAAGGACTCCTTCTAAACGCAGCACACAAGCACCTGATCCAAAAACCAAGATATGCTGCAGAACAAATGTCGTCAACTGCTAGCCACATTTTAAAGGAGTCATTTTGTAGTCCACAAGCTCTCCTGCAGATGTACCAAGAAAAAAAGCCAACAACAAAAAGGTTTTTTGAAGTTGCTAGAAGCCTCTCCTACTACTCAAGTAGAGAATCAGAGCTTTCGTTTTCTACAGCAGTACATAAGAGGACTGGATGATCCAGGACTTAGAAGAATGCTAAGGTTTGTTACAGGTTCTGATATTATCTGTGTAAACAAAGTTGAGGTGATCTTCACACCAGTAGAAGGTCTGGCAAGGCGACCTATTGCCCAAACTTGTGGGCCAGCTCTGGAGCTTCCATAGACCTATGGTTCATACCCAGAGCTTTGTTGTGAAATGGACAGCATACTTATTAATCAAAACTCCTTTGAATTCAGCATAGTTtag
>g28.t1
ATGCCTGAGGTCCGGGACCTTTCAGAGGCCTTGCCAGAGATGTCTATGGATCCAATCACTGGAGTTGGAGTAGTGGCTTCCAGGAACAGGGCCCCATCTGGATATGATGTGATATCTATAACAACAGATGGCCTGGATGCAGACTTGTGGAAAGATGGCCTTTTCAAATCCAAGGTGACCCGTTATCTGTGTTTCACCAGAGTTTTCTCTAAAGAAAATAGCCATTTAGGCAATGTTCTCGTAGACATGAAGCTGATTGATATAAAGGACACTTTGCCAGTGGGCTTCATCCCAATCCAGGAGACTGTCGACACTCAGGAGCAGGCCTTCAGAAAGAGGCGGCTTTGTATCAAGTTTATTCCGAGAGATTCAACAGAGGCAGCTATCTGTGACATCCGTATCTTGGGACGAACCAAACAGGCCCCTCCTCAGTATACTTTTATTGGGGAGCTCAACAACATGGGAATCTGGTATCGCATGGGAAACGTTCCTCGTGCTCAAGACTCGACACACACACCAACAACCAACAATGTCCAAAATGCTAATTCCTCCACTGTTCCAGTCTCAGCTGGTCCTATGCCCAAGCATATTTCCATGACCCTGCCAGCTAGCTTCAGAGGAAAGAACACCACCAGACCAGACTATGAACACCAGAACTCCAATCTGTATGCTATCTCAGCTATGGATGGAGTGCCTTTTATGATTTCTGAGAAGTTTGCCTGCACCTCTCCTGATCTGCAACAGGTGGATCTGATGGGCATTACTATCAAGTCTCTAGCTGAGATTGAAAAAGAGTATGATTACAGCTTCCGCACTGAGCACAGTGCAGCGGCTCGCCTCCCTCCCAGTCCAACACGAACCTCCTTGAGCTCTGAAGCCtga
>g29.t1
ATGGACACTGCAACAAGTGCGCGGTGCGCAGTGAGGCGCGAGGTGATCAACAAAGCCCACTTTGCTGCGGATGGGAACATGCTGATCGATGTTAAAAAAGAAGGTCGACTGGACACTGATGCCAGCCCTCTGCGCTGTTTGATTGGGTGTGACTCTCCTCCTCAGGCTGTGTGTGAGGGCTGCTCGCGCATCATCTTTGACCGCTTCCTGATGCGAGTCAACGGCGCGTCTTGGCACGAGGACTGCCTGCAGTGTGCAGCGTGCCAGCAGCCGCTCATTGCCACCTGCTACTTCCGGGACAGCAAACTGTTCTGCAGGAGCGACTACCAGAGATTATTTTTCACCAAGTGCAGTGGCTGTTTGGAGAAAATCGCTCCAACAGAGTTTGTAATGCGAGCTGTGCAGAGTGTTTACCACCTCAGCTGCTTCTGCTGCAATGTCTGTGAGCGCCGGCTGAGCAAAGGAGATGAGTTTGTGCTGAAGGCTGGTCAACAGCTGCTGTGTAAGGCCGACTATGTGAAAGAAAGAGACCTGCTGAGGACCATGAGCCCAGACAGTTCAGATTCAGAAAAGAGTGAGGAAGAGACTTCAGATGTAAAGTCAGAAAAATTCATCACAGCAGAGAAAAGGAGTGATGACAACAAAGATCCTCGGCGTCCTAAACGGCCACGCACAATTCTCACCACGCAGCAGAGACGTGCCTTTAAGGCTTCGTTTGAGGTTTCCTCCAAGCCCTGCAGAAAGGTCAGAGAAACCCTGGCAGCAGAGACCGGGCTAAGTGTTCGTGTGGTTCAGGTGTGGTTCCAAAACCAAAGGGCAAAGATGAAGAAGTTAGCACGTAGACAGCAGCTACAGCAGGAGCATCACAGCAGTCAAAGACTGGGCCCAGAAGTAATATCTGGCTGTATGGATGGTCTGCTCAGCAAGTTCTCAAGGTCTCTGCCTCGAACCCAGCCCCAGCTGGTGACCATAGAGCATTGTGGGTACAACATATCCTGCCTCCAGCAGGGCCTCACTCCACCTCAAATGCCTGGTGACCACATGAATCCCTACGGTATGGATTCCATTTTCCATGACAATGACAGTGACACCTCTATGACAAGTGTAAGTGTTGCCTTTCCAGGTGGAGACTTCCTACAGGCACAAACAGAAAACCCAATAGACAACCTTTACTCCATGCACAGCTCCTACTTTGCTTCCtga
>g30.t1
ATGCCTCCGTCCGACCCCCAGGACATAAGCAGTATTCTACAACGACTTCAGTTTTTAAAAATGAAGATTCAACGACTGGAGGTGAACTTTAAGATCAACGCTACCTGTGGAAATGAAACAACTCTTACTCAAATCAGCGGAGAGGTTGTACACCCTGCACCAAGCAGCTCACCTTGGAAGGTTCAGGGTGCCAAGCCGAAACAAAAGTCTCAGACTACGGATCCCATGAGACGACTAACGGGGAGAACCCCTCATGTAGACGAATCAGTGTGGCCAGCTCTGAGCCGAAACCCACCTTCAACGTCAACACCTTCTCTGCCAAAGAATAGCAAACAACCAGAGGGAACCAAAATGGCTCCACTGACCCTGCTCCTAAGGACAAAGCGACCAACCCAAGCCTCAAAAGCATTCTGACTCCGTGGGAATACCATTGAAAAACAGATTTTCTGCACGCCAGCCTGAGTCTCTGAGTGAAACCTCACCTTCAAACATCAACAATGAGGCAAGACCAGCACACCCACCCCCCAAAACTCCAAAGGACAAAGCGACCACCAGGAAAACGAAAGATGTGCCAAAAGTGCGTATTGTTGGAGATGAGGCAGTAAATGGAATCAGTCATGTTTGCAATCCCAAGAAAAAGAGAGTGGTTTCTTTTCTTGGTGACATTGTATTTGATTTGATTCGCAAAGTGCTCTTTCTAACCACTGATCAGCCAAATACTGAGACTTTAGTTGTGCATGTTGGAGCCAACGATCTGGCAAAGAAAAATCTGAGATTTTGA
>g31.t1
ATGTGTAGGTCTGACTCCACACTGATTCCACAGGGAAGACCATCAGGGAAGGACATGAATTTCCTATGTGAAGTGGATTTAGAGGAGCAGTGCCCGGTGTGTGGAGATAAGGTTTCTGGATACCACTATGGCGTTCTCACCTGTGAGAGCTGTAAGGGATTTTTCAAAAGAACTGTTCAAAACAACAAGACATATGTCTGTGTGGAAAACCAGCAGTGCAAAATTGATACAAGTAAAAGAAAAAGATGCCCTTTTTGCAGATTTCAGAAGTGTCTTAATGTTGGAATGCGGTTAGAAGCTGTCCGTGCAGATCGAATGAGAGGAGGCAGAAACAAGTTTGGCCCCATCTACAAGCATGACCGTGCTCTCAAGCAACAGAAAAAGGCTTTGATACAAGCCAGAAGATTGAGAATAGAAAGCAACCAAAAAGATGTTACTTTTACCAGCAACATCCACTCAATTGCTATCCTTCACAACACCAAACTAAATCCAAACAAGCTCCTGTCCAAGCCCTGCAACTCACCTGCTGTATTACAGCACCAAATCACCTCTCCGTCTAACTGGGCTATGAAGTTAGAGAACTGCAGCAACGCTGCAGAATTGGCAGCCTTTGCTGAGGCAGTCGTTGGTCCACATCACACATCCTCCAGATCAATTTCTACACAAAGTCCAAGGATACCCCAGCTTGAGATAGAGTTTCTACAGTGTGATCCACGTGACCTTCAGCTGCAGAAAAATATATTTTCTTGCCTGCAGCAGGAGCAAGCCTGCAGGCACATAGAGCCCGGCACTTTCAGCTCAGTGTATGTGATGGCTGACCAGTTGCTGTGCTCTATTGTGGAGTGGGCTCGTACATCCATCTTCTTTAAGGAACTAAAGGTCTCTGACCAGATGAAGTTGCTACACAGCTGCTGGAGTGAGCTGTTGGTTCTGGAGATAATCTCCAGACAGGTACTTTATGGCACTGATGGTGGTCTGCTACTGATCACTGGGCAGCAGGGGGAACTTTCATATGTAGCGCCTCATGCTGGCCCTACTTCAGTCAGCCTGAATCAAAGAGGGACAGAGCTTGTGGAGAAGCTTCGCATGCTGAAGGTAGATCATCAAGAATTTGCCTGCATCAGGTTTCTAATCCTGTTTGCCCCTGATGTCAAGGAGCTTGAAGAACACCGTTTTGTAGAAAGTGTGCAGCAGCAGGTTGAAGGAGCCCTCCTAAAGTACACACTGGCCTCATCATCGCAGTCCTGCAACCGTTTCACTTGTCTGCAACTGTATCTGTCAGAGCTACGCTCCCTCAGCATACTGGCTGAAGATTATCTGTACTATAAACATCTGAGTGGTGAGGTGCCCTGCAACAATCTGCTTAATGAGATGCTACACGCCAAATGCTGTTGGACAtga
>g32.t1
ATGGCGACTTTGACTATGAGCAGACCTCCCGTGGCGGGTTTCAGTTTCGAAAATTGTAGAAGAAATGTGTTTTTGGAAGGTGAAGTCAATAATCTGGAATGCAGCTTGCCTGCTGCTCGAAAAACCGGAACCACCATCTGTGGGGTGGTCTTCAAGGATGGAGTTGTTCTTGGTGCTGACACCAGAGCCACTGAAGGCATGGTGGTGGCTGATAAAAATTGCTCCAAGATCCACTATATCTCCCCCAACATTTACTGCTGCGGTGCAGGAACCGCTGCTGACACTGAGATGACCACTCAGATCATCTCATCCAACCTGGAGCTGCACTCCCTGTCCACAGGCAGACTGCCACGTGTGGCAACTGCTAACCGCATGCTCAAGCAGATGCTCTTCAGGTATCAGGGCTACATTGGTGCTGCTCTGGTCCTTGGCGGAGTGGACTGTAATGGACCTCACCTGTACAGCATTTACCCTCATGGTTCCACTGACAAGCTGCCCTACGTCACTATGGGCTCTGGCTCCCTGGCTGCCATGGCTATTTTTGAAGATCGCTACAAGCCAGACCTGGAGGAGGAGGAAGCCAAGCTTCTGGTGCGTGACGCCATCGCTGCAGGCATCTTTAACGACCTGGGTTCTGGCAGTAACATTGACCTCACCGTCATCACCAAGGGCAACGTGGACTACATTAGACCACACGATGAGGCCAACAAGAAGGGGGTCAGAACCGGTGATTACAAGTACAAAAGAGGAACAACTGCTGTGTTATCGAAGTGTGTAACCCCGCTGGACCTGGAGGTGGTGGAGGAGTCCATCCAAACCATGGACACTTCCtaa
>g33.t1
atgggcagagtgggctccaggtggcgctcaggcaggctaggatctcaaaaacatccccggaccgacgcgtctgtgcccactaatcttctgccagcaacggcgggacgacaactaaagatgagctccagaattaaggaaagcccagagtcgacctttgaagtgtatctggaggtagctaagccagggcagcatatctctgGACCGGAGGTGCAAAGGCAGTTTCCCGCTGACTACCCTGATCAGGAAACTCTTCTTACTGTGCCAAAGTTCTGCTTCCCCTTCAGCATGGACAGCCTAACAATCAACCAGGTTGGCCAGAACTTCACATTTGTGTTGACTGACATTGAGAGTAAACAGAGATTTGGTTTCTGCCGCCTCTCTTCGGGAGCTCACACCTGCTATTGCATTCTCAGCTACCTGCCGTGGTTTGAAGTTTTCTACAAGCTGCTGAATATCCTTGCTGACTGCACTGTCAAAGGCCAGGAAAGCCAGTGGCAAGAGCTCCTGGTGTCACTACATACACTCCCCATACCTGAGCCTGGAGTCCCCGTTCACCTTGGTGTGCATTCCTTTTTCACTGTGCCTGACATAAGGGAACTCCCAAACATACCCGAGAATAGAAACCTAACAGAGTACTTTGTAGCAGTAGATGTCAATAACATGCTTCATTTGTATGCTAGTATGCTTTATGAACGTCGAATCCTCATCTGCTGTAGCAAACTGAGCACTTTGACAGCTTGTGTACATGGGTCTGCGGCCATGTTGTATCCTATGTACTGGCAACATGTTTACATTCCTGTGCTTCCTCAACATCTATTAGACTACTGCTGTGCCCCAATGCCTTTCCTCATCGGAGTACATTCCAGCCTGATGGAGAAAGTTCAAGGGATGGCTCTGGATGATGTGGTCCTCTTGAATGTAGACACCAACACCCTAGAAACCCCCTATGATGACCTTCAAAGCCTTCCCAATGATGTGGTTTCATCCTTAAAAAGCCGTTTAAAGAAAGTTTCAACTACAACGGGAGATGGTGTGGCTCGAGCCTTTCTCAAGAGTCAGGCGTCTCTGTTTGGAAGCTACAGGAATGCTCTGCAGTTCGAAGCGGGGGAACCAATAACATTCAACGAGGAGAGTTTTATCAACCATCGCTCCAGTGCCATGAGACAGTTCCTTCAGAATGCCATTCAACTTCAGCTCTTTAAACAGTTCATTGATGGTCGCTTGGACTTGTTAAATGCAGGAGAGGGTTTCAATGACATTTTTGAAGAAGAGATCAACATGGGGGAGTATGCCGGCAGTGACAGGACCTACCACCAGTGGCTACTTACTGTGAAGAAAGGGGGAGGAGCTATCTTCCAAACAGTGAAGACCAAAGCAAATCCAGCCATGAAGACTGTGTACAAGTTTGCAAAGGACCATGCTAAAATGCGCATCAAAGAAGTCAAAAGCCGGTTGAAACAGAAGGTATGTAACTCTGAGCAGGGGGAGAATGGCTTCACTACCCCTAGGTCAGCAGTCGATGATGACAGCACAGCAGAATTTGCTTTCTCCACTGCTGCCGTCATGAGGGAGGAACCCGAGCGAACATGGGACGGCCACATGCCAGTCACTGTGCACTTTGGACAGGCCCGACCACCAACACTATTAAAGAGACCAAGCAGTAACGCGAGTCTTGAAAGCAGCTGTGACCATTCTGTCCGTCCCACTCGTCACTATACAGTGTTTCTGTCAGAGGATTCATCTGGGGACGAGCTCCATTATGATGATGGGTCCATCTCTGGCTTTCCTGACAGTTTTCTTTTCTCCACTCCTTTTGACTGGTCACCTCTACCACAGCCATACCGCTCCCTGAAGGAGGTGGAGTTGATAGATGACCGTGGTTTGGGGGCAGAAAGCCTCACTGCCCCTCCTAGTCCAGTTACTGAAAAGTTCTCCAATGTCAACCTGCTGGGAGACATTTTTGGATGCCAGGATGAACCTGAGTGTCAACCAATCACCCTGGCTAAGAGTCTGGAGGACCTGAGAACACCGAAAGACTTTGGAGAGTTACAAGCAAAGTTCACCTTCCAGAGATTGGACCTGAGCATCAGTGAAAACTCCCGAACTCTTCCAGGACTCAAGCTCTCCAATCCTTACAACAAGCTGGGCAGTCTAGGCCAGCAGCCGTCTATCCTGCCTGTCTGTGTGCCTCCTGCCTCTGATAGGCCTCCGTCTGTCCAACTTCCAGTGCAAATGGAATCCTGCTCCCCTCTCTGTGAAAGCTCTGGCATAGCAGTAGACTCTCTAGATCCCTCTGCCTTTGGTAACATAACCATTCCTCGACCCCACGGAAGGAAGACACCCGAGCTGGGAACTGTTCTGGTGCCCCCTACTGTGCAGATGCGTTCCAAGACTTCAGGGAATGGTGAAGGAAGAACTACTCCAGGAAGAGAAGAATTTCGGCAGGCTTTGAGCATGACCTCAGATGAATCCCAGCAGAGGCCCCCAAATCCTGAAGAGGACGGTGTTGATCTGATCAGGCTTTTGGACCCCTTGAGCAGCTCAGCACAGACTAACCTTTCTGCTCTCCCAAATGCCTTGGATATCAGGGCATCATCTGCATGCAAGCCAGCTCTAGCACCCAGGCCCTACCCACAGAGTCTACCCCATTTTCCTCCTCACCCTCACATATCTCTAAACCCATTTGCCCAGTCTTTGCAGCAATACTCACCAGCTGTTAGTGGAAATCCCTTTACAGCCGTCTATGGTCCTCCATTAGGTCCATACATCCACGCTTCATCCCAGCCTCAGCCCTTCTCTACATTACCAGGACTCCACAGACAGCCGTCCCCCTGCATTTCCACCCTACCCCCCAGCCATGGGCTGGCCCCGTCTGCAGCCTCCCCCTCAGTCAGTACTCTGCCTTGCTCCTCTGGCAGCAGCCATGCCCTCTCCAGCCTGGTGGATTCAGCCTGTGTCTTCAGCACACCTATGCACACGCTGCCAAAGCCTCTGCAGGCACAAGAAGAACATCAGAATCCTCCGGATCCTTTTGGGGACTTGCTTCATATGGCCACACCTCTTATACCACAGAAGAAGAAGGTAGAGGACCTCAGGAGGAAGTGGGAAACATTTGACTAA
>g34.t1
ATGGAGGCCATCAAGAAGAAAATGCAAATGCTGAAGCTGGATAAGGAGAACGCGATAGACCGGGCAGAGCAAGCAGAGGTTGACAAGAAGGGAGCCGAGGACAAATGCAAACAGCTGGAGGAGGAGCTGCTGGGCCTGCAGAAGAAACTCAAAGGAGTAGAAGATGAACTGGACAAATACTCTGAGTCTCTGAAGGATGCCCAGGAGAAGCTGGAGCAAGCAGAGAAAAAGGCAGCGGATGCAGAGGCAGAGGTGGCGTCTCTGAATAGACGCATCCAGCTGGTGGAGGAGGAGTTGGACCGAGCTCAGGAGAGGCTAGCTACTGCTCTGCAGAAGCTGGAGGAGGCAGAGAAAGCTGCAGATGAAAGCGAGAGAGGAATGAAGGTGATAGAGAACAGAGCAACAAAAGATGAAGAGAAAATGGAAATCCAGGAGATGCAGCTGAAGGAGGCCAAACACATTGCTGAGGAGGCGGACCGTAAATATGAAGAGGTTGCACGTAAACTGGTGATTCTGGAAGGAGATCTGGAGCGCTCAGAGGAGCGTGCTGAGGTGGCTGAGGCTAAATCAGCTGATCTTGAGGAAGAATTGAAAAATGTCACCAACAACTTGAAGTCCCTGGAAGCCCAGGCTGAGAAGTACTCACAAAAAGAGGACAAATATGAAGAAGAGATTAAAGTGCTGACAGAGAAGTTGAAGGAGGCTGAAACCCGGGCAGAGTTTGCAGAAAGATCTGTGGCTAAGCTGGAGAAGACCATTGATGATCTAGAAGATGAAGTGTATGCTCAGAAGCTGAAGGGCAAGGCTCTCAGTGAGGAGCTGGACCTGGCACTCAATGACATGACTACACTGtag
>g35.t1
ATGGTTGCCTTGTCATTAAAAATTGGTGTGGGGAATGTGGTGAAAACGATGCAGTTTGAACCCTCCACAATGGTCTATGATGCATGCCGCATCATCAGGGAAAGAGTTCCTGAGGCACAGCTTGGCCAGCCCAATGACTATGGGCTGTTTCTGTCTGACGAAGACCCAAAAAAAGGCATCTGGCTGGAGGCTGGGAAGGCCCTGGACTACTATATGTTAAGGAATGGGGACACCTTGGAATACAAGAAGAAGCAGAGGCCTCTGAAAATCCGCATGTTAGATGGCACAGTAAAGACTGTCATGATAGACGACTCCAAGATCGTCAGTGACATGCTCATGACCATCTGTGCTAGAATAGGTATAACAAATTATGATGAGTACTCACTGGTGCGAGACATTGGTGAGGAAAAGAAAGAAGAAACCACAGGAACACTGAAAAGAGACAAGACTCTTCTAAGAGATGACAAGAAGATGGAGAAGTTGAAGCAGAAACTCCACACAGACGATGAGTTGAACTGGTTGGACCATGGGAGGACACTGAGGGAGCAGGGTGTGGAAGAGACAGAGATGTTGCTGTTGAGAAGAAAGTTTTTCTACTCAGACCAGAATGTGGACTCCAGAGACCCTGTTCAGCTTAACCTGCTTTATGTACAGGCTCGTGATGACATCCTGAATGGATCACATCCAGTTTCATTTGACAAAGCCTGTGAGTTTGCAGGCTACCAGTGCCAGATTCAGTTTGGTGATCACAATGAGTCCAAACACAAGCCTGGATTCTTAGATTTAAAGGAGTTCCTGCCTAAGGAATACATTAAAAATAAAGGGGAGAAAAAAATCTTCCAGGCACATAAAAACTGTCAGAACATGACGGAGATTGAGGCCAAAGTCAGCTATGTGAAGCTGGCCAGGTCTTTGCAAACCTACGGCGTCTCGTTCTTCCTGGTTAAGGAAAAAATGAAAGGCAAAAACAAACTGGTGCCTCGTCTGCTGGGAATCACCAAGGAGAGCGTAATGAGAGTAGACGAGAAGACCAAAGAGGTCATCCAGGAGTGGAGTCTGACAAACATCAAACGCTGGGCTGCGTCACCCAAGAGCTTCACTTTGGACTTTGGAGACTACCAGGATGGGTACTACTCTGTGCAAACCACCGAGGGAGAACAGATTGCCCAGCTTATTGCTGGTTACATTGATATCATCCTCAAAAAGAAAAAAAGTAAGGACCACTTTGGCTTTGATGGAGATGATGAATCACCCATGGAGGAGGACTCTGTGTCTCCCAAAAAGTCGACTGTAATGCAGCAGCAGTTCAACAGGATGGGCAAGGCAGAGACAGGCTGTGTTGCCCTGCCAGCCATCATGCGCTCAGGAGCTGGAGGTCCAGAGAGTTTCCAGAAGGGTTCCATGCCCCAGGCCAAACAGCACATTACCAGTGGGCAGATGCACAGGGGACACATGCCTCCTCTGACATCAGCACAGCAAGCCCTAACTGGAACCATCAACTCCAGCATGCAGGCCGTCCAGGCGGCCCAAGCCTCTCTGGATGATTTTGATACTCTGCCCCCATTAGGAACAGATGCTGCATCCCAAGCCTGGCGCAAAAACAAGATGGATGAGTCCAAGCATGAGATCCATTCCCAGGTGGATGCCATCACAGCAGGCACAGCATCCATGGTCAACCTCACAGCAGGTGATCCAGCTGAGACAGACTATACAGCGGTTGGCTGTGCAGTCACCACAATCTCATCCAACCTGACTGAGATGTCAAAGGGTGTGAAACTACTGGCAGCCCTGATGGAGGACGAAGGTGGAAACGGGCAGCAGCTGCTGGGTGCTGCCAAGAATCTGGCCAGTGCTGTTTCTGACATGCTGAAGACAGCTCAGCCGGCAAATACAGAGCCTCGTCAGAACTTGTTGCAAGCAGCAGGAAATGTTGGTCAGGCTAGTGGAGAACTCCTGTCTCACATTGGAGAGACAGACACTGATCCACAGTTCCAGGATATGTTGATGCAGCTGGCAAAAGCTGTGGCTAATGCTGCAGCAGCTCTGGTGCTCAAAGCTAAGAACGTGGCCCAGAAGACGGAGGACTCGGCCCAGCAGAACCGAGTTATTGCAGCAGCTACACAGTGCGCTCTCTCCACGTCTCAGCTGGTCGCCTGCACCAGGGTGGTGGCTCCAACCATTAGTTCCCCAGTGTGCCAGGAGCAGCTGATAGAGGCAGGCAAGCTGGTGGCCAAGTCAGTAGAAGGATGTATGGAGGCCTCCCAGATGGCCACCAACGACGAGGGTCTTCTGAAACAGGTTGGCCAGGCGGCCACAGGGGTCACTCAAGCCCTCAATGAGCTGCTGCAGCACATCAAGCAGTACTCCAGTGGAGGCCATCCTATTGGACGGCACGGAGAGGCCACTGACTGCATCCTGGATGTTACTGAGAAGATCTTTAATGCAATGGGAAATGCTGGTGAGATGGTTCGCCAGGCTCGTATTCTTGCCCAGGCCACGTCTGATCTTGTCAATGCCATCAAGATGGATGCAGAGGGAGAGTCTGATCTGGAAAACTCCCGCAAGCTTCTCTCTGCAGCCAAACTTCTGGCTGATGCCACTGCTAAAATGGTGGAGGCTGCTAAGGGTGCAGCTGCCAATCCTGACAGTGAGGAACAGCAGCAGAAACTGCGTGAAGCTGCAGAAGGCCTGCGGATGGCCACCAACGCTGCCGCCCAGAATGCTATCAAGAAGCGGCTCATCAACAATCTGGAGAATGCTGCCAAACAAGCCGCAGCAGCTGCCACTCAGACGATAGCTGCGGCCCAGCATGCTGCCTCATCCAACAAGAATCAGGCTGCACAGCAACAGCTCGTCCAGAGCTGCAAGGTGGTGGCAGAGCAGATCCCTCAGCTGGTTCAAGGAGTCCGAGGCAGCCAGTCCCAGCCTGACAGCCCCAGTGCCCAGCTTGCCCTCATTGGTGCTAGTCAGAACTTCCTGCAGCCAGGAGCAAAGATGGTAACAGCATGTAAAGCCACTATTCCAACCATCAATGACCAGGCATCGGCCATGCAACTCAGCCAATGCGCTAAGAATCTGGCCAGCTCCCTGGCAGAACTTCGCACTGCCTCACAAAAGGCCCAGGATGCTTGTGGTCAGCTGGAGATAGATAATGCTCTGAACATGGTGAGAGATCTGGAGAAGAACATCCAGGATGCCAAGGCTTCTGCTCAAGCAGGCAAACTCAAACCGCTGCCAGGCGAGACGCTTGAAAAATGTTCCCAGGACCTGGGCACCAGCACCAAGGCTGTCATGTCAGGTATCGCCCAGCTCCTGAGTGAAGCGACTCAAGGAGATGAGAATTACATAGGCATGTCAGCCAGAGATATAGCCCAGACTCTGAAGTCCTTGGCCTCAGCAGCCAGAGGGGTCGCTGCTACCACAGATGACCCAGCAACACGCAGCGCTGTGCTGGACTGTGCTGGTGATGTTATGGACAAATCAGCCAACCTGATTGAGGAAACCAAGAGGGCGATCGCTAAGCCAGGAGATGCAGAGTGTCAACAGAGGCTAGCTCAGGTGGCCAAGGCAGTGTCCCAGGCTCTGAACAGATGTGTTAACTCCCTTCCTGGTCAGAGGGATGTGGACAACGCCATCCGCACAGTGGGCGAGGCCAGCAGATCACTTCTGGCTGATTCTTTCCCGTCCAGTGGACGAAGTTTCCAGGAAATTCAGGCTCAGCTGAATGAGGTGGCAGCTGGCCTTAACCAGTCAGCCAATGAGGTGGTCCAGGCATCTAGAGGGACCACCCAGGACCTGGCCAGGGCTACCAGCAAGTTTGGACAAGACTTCAACACCTTCCTGGATGCTGGGGTTGACATGGCTGGAACCTCCCAGTCCAAAGAGGATCAGACACAAGTAGTGTCCAACCTGAAAACTATCTCTATGTCATCAAGCAAGCTGCTGCTTGCAGCCAAGGCTCTGTCCACCGACCCCAGCTCACCCAACCTGAAGAACCAGCTAGCAGCAGCAGCTCGGGCAGTAACAGACAGCATCAACCAGCTCATCACTATGTGCACTCAGCAGGCTCCAGGTCAGAAGGAGTGTGACAACGCTCTCAGAGAGCTGGAGTCAGTGAAAGGGATGCTGGAGAACCCCACAGAGGCAGTGAATGAGCAGTCGTTCTTCGAGTGCATTGACGGCGTCATGGAGAATTCTAAGGTTCTTGGTGAGTCCATGGCAGGCATTTCACACAATGCCAAGAATTCTAACCTGCCTGAGTTTGGAGACTCAGTCAGTGCTGGATCCAAAGCATTGTGTGGTCTCACTGAAGCAGCTGCACAGGCAGCTTATTTGGTGGGAGTGTCAGACCCTAACAGCGTAGCAGGTCAGAAAGGTCTTGTGGATCCCACTCAGTTTGCACGGGCTAACCAGGCTATCCAGATGGCCTGCCAGAACCTGGTGGATCCAGCCTGCACCCAGTCTCAGGTTCTTTCTGCAGCGACCATTGTTGCCAAACACACTTCAGCTCTGTGCAATGCCTGCCGCCTGGCCTCTTCCAAAACACCTAACCCTGTTGCCAAGAGACAGTTTGTCCAGTCAGCCAAAGAAGTGGCCAACACCACTGCCAACCTGGTGAAATCTATAAAGGCTTTAGATGGAGCCTTTAATCAGGAGAACAGAGAGAAGTGCAAGGCTGCTACTGGCCCTTTGATAGAAGCTGTGGACAACCTGACTGCCTTCGCCTCAAACCCAGAGTTCGCCAGCATTCCTGCTCATATCAGTCCGGAGGGGCACGCAGCCATGGAGCCAATTTTAACAGCAGCACAGATGATGCTGGAGAGCTCGACGGGCCTGATCCAGACCGCCCGGTCCCTGGCGGTCAACCCCAAAGACCCCCCTAAGTGGTCGGTGCTGGCGGGACACTCGAGGACAGTGTCTGACTCCATAAAGAAGCTCATCACGAACATGAGAGAAAAGGCTCCAGGCCAGAGAGAATGTGATGACGCTATAGAGGTGTTGAACGGTTGCATCCGTGAGGTTGACCAGGCCTCTCTGGCTGCAATAAGCCAACACTTAACACCCCGAGATGACATCTCTATGGAGACTCTTCATGAACAGATGGCTGCTTCAGTTCATGAGATCAGTAACCTGATTGATCCTGTGGCAGTGGCAGCTCGATCGGAGGCCTCCCAGCTGGGACACAAGGTTTCTCAGATGGCCAGCTACTTTGAGCCCTTGATCATGGCTGCCATTGGCACAGCATCCAAGATCCTAAGCAGCCAGCAGCAGATGGCTGTCTTAGACCAGACCAAGACCTTGGCAGAGTCAGCGCTGCAGATGCTCTATACCGCCAAGGAGGCTGGAGGAAATCCCAAGGCAGCACACATGCAGAATGCTCTGGAGGATTCAGTGCAGATGATGAAAGAAGCAGTAGATGACCTGGGGGCCACGCTGGCTGAGGCAGCCAGTGCAGCAGGTGCTGTGGGTGGCATGGTGGATTCCATCAACGACGCCATCAATAAAATGGAAGACGGGCCTGCAGATGAACCAGATGGCACCTTTGTAGATTACCAGACCACCATGGTGAAGACAGCCAAGGCCATTGCTGTTACTGTACAGGAGATGGTGACCAAGTCCAACACCAACCCAGATGACCTTGGAGGACTGGCCAACCAGTTGACCAATAATTTTGGAAATCTAGCAAATGAGGCCAAATATGCAGCACTCACTGCAGAGAATGATGAAATTGGTTCTCACATTAAGAAGCAAGTGGGAGAGCTGGGCTTCACCTGCACAGGTCTGGTTACCAAAGCTGGAGCTCTGCAGTGCAGCCCCAATGACACATTTACTAAGAAAGAACTAATTGAAAGCGCCCGCAAAGTCTCAGAGAAGGTCTCTCATGTGTTGGCATCCCTTCAAGCTGGTAACCGTGGCACCCAAGCCTGTATTACAGCTGCAAGTGCTGTTTCTGGAATCATTGCAGATCTCGACACAACCATTATGTTTGCCACTGCTGGTACCCTTAATAGAGAGAATGCTGAAACGTTCGCTGACCACAGAGAATGCATTCTGAAGACAGCAAAGGCCCTAGTAGAGGACACGAAGCTGCTGGTGTCTGGTGCGGGAGCCAGTCAGGAGAAACTGGCTCAGGCTGCCCAGTCTTCAGTTTCCACCATAACCAAACTGGCTGATGTGGTCAAACTGGGAGCAGCCAGCCTGGGTTCTGAAGACCCCGAGACTCAAGTGGTCTTGATTAATGCAGTGAAGGATGTGGCCAAAGCTCTGGGTAACCTAATTAGTGCCACTAAGGCAGCTGCAGGTAAACCTCATGATGACCCCAGCATGCTCCAGCTTAAGAGTTCTGCTAAGGTGATGGTGACCAATGTGACATCTCTGCTGAAGACTGTCAAGGCAGTGGAGGATGAAGCCACCAAGGGAACCAGAGCCTTAGAGGCCACTATTGAACACATCAAGCAGGAGCTGACTGTGTTCTGTAGTTCTGATCCCCCACCAAAAACGACCACGCCAGAGGAGTTTATTCGTATGACAAAAGGAATCACTGTGGCAACAGCGAAGGCAGTGGCTGCGGGGAACTCATGTCGCCAGGAGGACATCATCGCCACTGCTAACCTCAGCAGACGAGCTATTGCTGACATGCTGCACTCCTGCAAGGAAGCTGCCTACCACCCAGAGGTCAGCAAGGACGTCCAGATGCGTGCTTTACGCTATGGTAACGAATGTGCTTCGGGATATTTAGGACTGCTAGAACATGTCCTGGTGTTTTATGCAGTTTTTCACCCACAGATCATCCAGAAACCCACACATGATCTGAAGCAGCAGCTTGCCAACTTCTCCAAGCGTGTTGCTGGCAGCGTCACTGAGCTCATCCAGGCTGCTGAGGCAATGAAAGGCACGGAGTGGGTGGACCCCGAGGATCCTACTGTCATCGCAGAGAACGAGCTGCTGGGAGCCGCAGCCGCTATTGAAGCAGCTGCCAAGAAACTAGAGCAGCTGAGGCCAAGGACCAAACCCAAGGAGGCAGATGAGAGCTTGAACTTTGAAGAGCAAATTCTGGAAGCAGCCAAGTCGATTGCAGCTGCCACAAGTGCTCTGGTCAAAGCAGCTTCAGCAGCTCAGAGGGAGCTTGTTGCTCAGGGGAAGGTGGGAGCAATTCCAGCAAATGCGGTGGATGATGGGCAGTGGTCTCAGGGCCTGATTTCAGCTGCCCGGATGGTTGCTGCAGCAACCAACAACCTGTGTGAAGCAGCCAACTCTGCGGTCCAGGGACATGCCAGTGAGGAGAAGCTCATTTCTTCAGCTAAGCAGGTGGCCGCCTCTACCGCTCAGCTCCTGGTGGCCTGCAAGGTCAAGGCTGACCAGGACTCACAGACCATGAAGAGGCTCCAGGCTGCTGGAAATGCTGTGAAGAGGGCATCAGACAACCTGGTGAAAGCAGCACAGAAAGCAGCGTTTGATGCTCAGGATGACCAGGCTGTGGTGGTCAAGAGTAAGATGGTTGGAGGCATTGCTCAGATTATCGCCGCTCAGGAGGAGATGCTTCGGAAAGAAAGGGAACTGGAGGAGGCAAGGAATAAGCTGGCCATGATCCGAAAGCAGCAGTACAAGTTCCTCCCCTCAGAGCTGAGAGAGGATGGCCAGGACCAAtga
>g36.t1
ATGGTGCGTGAGCCGTGGTTGGACAGGAAGCCGGGTGTCGGCTCCGTGTGGACGCTCCGTGATCCTGTCATCAGTAAATATAAAGTCGGCTCTGGCTGGCCAGCTGAGTGCTGAGCAGCTAAGCAACAGCAGAGATACTGAAACGTTTCCCCTCACGACAGTTGTCTTCACACGCAGGATGCCAGGATCAGCCTCCAATACCTGCTTAGGACCCTGGCCCAAAGATGTGGGAATCATCGCCATGGAGCTGTACTTCCCATCCCAGTATGTAGACCAGGCTGAAATGGAGAAGTTTGATGGCGTGGCAGCTGGGAAGTACACAGTGGGACTCGGACAAGCTCGGATGGGTTTCTGCTCGGACCGCGAGGACATCAACTCCCTGTGCCTCACTGTGGTCCAGAGGCTAATGGAGAGGAACAGCCTGTCCTACGACTGCATTGGCCGGCTGGAGGTTGGCACGGAGACCATCATTGACAAGTCAAAATCCGTCAAGACCGTCCTCATGCAGCTGTTTGAGGATTCTGGCAATACAGATGTGGAGGGGATTGACACCACAAATGCTTGTTACGGCGGAACAGCTGCACTCTTCAACGCTGTTAACTGGGTGGAGTCCAGCTCATGGGATGGACGCTATGCTTTGGTTGTTGCCGGGGACATCGCTGTTTACGCCACAGGAAGTGCTCGGCCTACAGGGGGCGCTGGTGCGGTGGCCATGCTCATTGGGCCTAATGCTGCTTTGGCCTTTGAAAGAGGTCTGCGGGGAACCCACATGCAGCATGCATATGACTTCTACAAGCCTGACATGGTGTCAGAGTACCCTGTAGTGGACGGCAAGCTGTCAGTCGAATGCTACCTGAGTGCCTTGGACCGCTGCTACTCTGTGTACCGCAATAAGATCCACGCACAGTGGCAAAGAGAGGGTTCTGACAAGCACTTCAGCCTGGACGACTTTGACTTTTTAGTCTTCCACTCTCCCTACTGCAAGCTTGTCCAGAAGTCTGTGGCTCGACTGATGCTGAATGACTTTCTGAAGCACCCCAGTCCCGACACAGAGGCGGGACCTTTCGCTGGATTTGATGCTTTCAGAGACGTGAAGCCAGAGGAAACGTACTTTGACAGGGATGTGGAGAAGGCCTTCATGAAGGCCAGCGCTCAGCTGTTTGAGACCAAGACCAAGGCATCGCTGCTGCTGTCCAGTCAGAATGGAAACATGTACACACCCTCTGTGTATGGCTGCCTGGCTTCACTAATAGCACAACACACAGCATCTCAGCTGGCAGGGCAGAGGGTGGGCTTGTTCTCCTATGGGTCAGGGTTTGCTGCAACCTTGTATTCTCTCAGGGTCACTCAGGACCATACCCCTGGGTCTGCACTGGACAAGCTTGTCTCCAGCCTGACCGACCTGGGGGTCAGACTGGACTCCAGGAGGAAAATGTCACCTGCAGCTTTTTCTGAAATCATGAAGCTGAGAGAGGAGACTCACCACCTGGCTAGCTACGTCCCTCGAAGCTTGGTGGAGGATCTGTTCCCGGGGACGTGGTATCTGACCCGAGTGGATGACAAACACCGTAGGGAGTATGCCCGCAGAGCCCTGGATGACGAGCTGCCGGCAGAGCCAGAGCTGGTCCGCACCGCCTCAGCCTCTGAGCACATCCCCAGTCCAGTCAAGAAAATGCCTCGCATGCCTACAGCCGTGGCTGACCCTGTGGCTGGCCCCGGGGCCACCAGCAGCAACTGA
>g37.t1
ATGGCAACAAACCGGCAGAAGTTAGGAGGTTCACTGACGTTTTACTCCAAGTGCACCATGTTTAATGCTATGAGGGCACCACAAAAACCATACAGGCGTCAGAACATGTCACCTCAAGGCTCCGGTTCCAGTGACTCGAAAACAATTCACATCGGTGAAGAAGTCAAGATAGCAGTAAACCTCTCTTTGGAGAGGTTTCGCTACAGTGATGAAAAAGAGATGGAATTCCCATCCTCACTGTCCAGCACTGAGCGGGCCTTTGTTCATCGACTGGCCCAGTCCCTGGGCTACATTTCCAAAAGCAAAGGAAAAGGCTCCAATCGTTTTCTGACAGTCAGGAAGAGAGATGTTTCAGACAAACCTCGGCCCAGTACATCTCTCGATCTGTGCCCCAGCTCCTTATATTTCATCCGCAGCCTACTGCAGAGATTTCCCACCAGCAAGAAGGAACGTGCAGACATGCATCTCAACATCAAAAGTGGCATGTCTCTGGCTACAGAAACTAATAGCGGCTTTGACAGGAACAGAGCAAGTGGGCGCCTAAACAATGGCATTCCTATGGTTCCTAGGAAGAGGGCACCATCAGAACTGGATATTTTCCGAAGCTCCCTGCCTGTGCATGAGCACCAGGAGGAGATTGTCCGACTGATCAGAGAAAACAGGGTGGTACTTGTTTTGGGAGAGACTGGCTCTGGAAAAACTACACAGATTCCCCAGTTTTTGTTAGATGATTGTAGCAGGAATGGAAAACCCTGCAGGATTTTCTGTACTCAGCCCAGGCGCCTGGCTGCCATCGCTGTGGCTGAGAGAGTCGCAGCAGAGAGAGGGGAGAGTGTTGGCCAGACAGTTGGTTATCACATCAGACTGGAAAGCAGGGTCTCCCCCAAGACGCTGCTAACCTTCTGCACAAGTGGAGTCCTCCTCAGAACACTGATGGCAGGGGATACCAGCCTCACAACTGTTACCCATGTCATTGTGGATGAGGTTCACGAGCGTGATGGTCTGACTGACTTCCTTCTTACTAAGATGCGGGATATTGTCCAGAGGATTCCCACACTGAAGCTGATTCTCTCTAGTGCAGCTCTGGATATAGATCTATTCCTCCAGTACTTTGACTCCTGCCCTTTGATCCACCTTAAAGGGAAACAATTTGAAGTGAAAGAGCTCTTTTTGGAGGATATCTTGAGGCAGACGGGCTTTAATAGAAAGGACATCTGGAAATATCAGGAAGAGACTCAGAGAAAAGAGGGGAAGCAGAAACGATTGACAGAGTGGTGTGAAACAGTGGAGAGCAGTTCTGTTGGTGGGAAACGGACCCACATGTTGGCTCCAGGCTTACTTCATGCCGGCAGCTGTGGGGACAGAGAAGATGAGGGCTCAATTAAGCTGAACGAAAATGACACAGATCAGCTTGAACCATGGCTGCTGCGGGAGATGGACTCCTGCATTTCCAGCATTTTCCTGCATGAAGACCAGGAGGCTTTCAATCAGCTCTTCAACCTCATTCTAAATGAAAGTGTCCCTGTGGACTTCATGCACAGTGAGACCGGCTCCACGGCTCTGATGGTGTCAGCAGCGCGGGGATTCCTTCCACAAACGCAGCAGCTGCTCAGTATGGGTGCTGATATCAACATAAAGGCATCTAACGGGTGGACTGCTTTAGACTTTGCTAAACACTTCCAGCAGACAGAAGCAATGGATATCCTCAAATCTTCAATACCTTTGGGGGAAGTGAGCAGCCTGGAGGAATCAGCGTTGGTACAGTGCAGTCCTACAGAGCTGAGCAGTGAAGAACAAGAGCTTCTCAAACAGTACCACCACAGCTTTGATGACCAGCGGGTGGACTTGGATCTCATCATGACATTGCTCCACAACATCTGCACCACCACTACTGAGGGTGCTGTCCTCATATTTCTTCCTGGATATGATGAAATTGTGTCATTGAGAGATCGCATCCTCTTTGATGATAAGAGGTTCTCCACTCACTCTGAGAGTTACCAGGTTTTCACTCTGCATTCTGACATGCAGACTCTGGATCAGAAAAGAGCCATGAAACCAGCTCCATCTGGTGTCCGGAAGATAATTCTCTCTACTAACATTGCTGAAACAAGCATTACTATTGATGACGTGGTCTTCGTTATTGATTCAGGAAAGATCAAAGAGAAATCCTTTGATACGCTGAGTCGGGTTTCTATGTTAAAGACAGTTTGGATCTCAAAAGCCAGTGTTTTGCAAAGAAAAGGAAGAGCTGGCCGCTGTAGACCTGGGATTTGCTTCCATCTCTTCAGTCGTCTCAGATTCAACAATATGCAACAGTTCCAGGTTCCACAGCTGCTTCGGATGCCACTGCAGGAATTGTGTCTACAGACCAAGCTGTTGGCTCCTTCATCCTGCCCCGTTGCTGAGTTCTTATCTAAAGCTCCACAGCCACCTCCCACACATGCAATCCAGAGTGCTGTCCACATGCTAAAGACAATAGATGCTCTGGACCAGAACGAAGACTTAACCGACCTGGGCTTCCATCTGGCTGATCTACCTGTGGAGCCCCATCTGGGCAAAATGGTGTTGTGCGCTGTTGTGCTCAAGTGTCTGGACCCCATTCTCACCATTGCCTGTACTCTGGCCTATCGTGACCCTTTTACCCTCCCTGCTGAAAGCTCCCAGAAAAGAGCTGCTCTGCAGAGCCGCAAACGTTTCACGTCCAACACCTTCAGCGACCACATGGCCCTGCTCAGAGCTTTCCAGGCATGGCAGAAAGCTCGCAGTGAAGGCTGGGAGAGATCCTTCTGTGAAAGGAACTTCTTGTCCCAGTCTACAATGGACATGATTCTTGGCATGAGGACACAACTGTTGGGACAACTTCGTGCTATTGGTTTTGTGCGCGCCCGTGGGGGCAGCGACATCCGTGATGTTAATCTAAACTCTGAAAACTGGGCTGTCGTGAAAGCAGCCCTGGTGGCTGGAATGTATCCAAACATGGTTCATGTCAACAAGAAGACCTCTCTGCTCTCCAGTAACAGAGAGAAGAAGGTTCATTTCCATCCTACATCAGTCCTGAGCCAGCTGCAGTTGAAGGAGAACAGCAGCTCCAAATCAGGTCAGACCCTCCCCACAGACTGGTTGATCTATGATGAGATGAGCAGAGGTCACAGGATGGCCAGTGTCCGATGTTGCTCCGTGGTGACCTCCATCACAGTGGCCATGTTTGGAGGTGGTACCAAACTTCTCAGCTCCACACTTCATGAAAGTGCTATTCAAAAAAGATATGAAAATCTTCTGGATGACATGAGTGACAGTGACACAGAAGACTTAGTGGAGATAAAGATTGATGACTGGCTTGTCTTCGGGCTTGAGAGAGAGACTGCAGTACTGGTGTCTGAACTCAGACAGAAGTGGCAGAACTTGCTTATAAAGAGGATCCGCTGTCCTTCCAAACCCTGGTCTCAGCAGGACGAGGCAGTCATCCAGACCTTAGTGTCTGTGCTGGGTGCTGAGGAGCAGGAAGCTGGCCTGCAGCAGCCTACAGGGATTGGTCAGAGGCCTAGGCCTATGACATCCGAGGATGGGCCAAGGTCATCAGGGAGGAACTCCAAGGCCAGCCCCCAGCTGCCCTCTCATAACACAAATGACAAACCTCGTCGAATGCTGTCTTCTGACCTGCTGAAGACTAACTCCCACAGGAGAGATGAAGTCTCACTGGCCATCAAGAAGCTGTGGGATTATCCGTCTTCCTCCAGTAGTTCTTCCTGCTCTTTAACTCTGGATTGGCCCCCCGAGTCTCCCTCAAGAAAGCTGGTCTTAAAGTCTGTGTCTCAGAAGCCGACTGTGCCATCAGTCCGATACTTCATTATGAAGAGTAACAGCATCAGAAACATAGAGATTTCTCAGCAGAAAGGCATCTGGTCTACTACACCGAGCAACGAGACCAAACTCACCCAAGCTTTCCTGGCAAATAGCTTCATAATTCTCATCTTCTCTGTTCAGGGATCTGGACACTTCCAGGGCTACGCTCGCATGACATCTGTCGTCAGCCAGGAGAGCTGCCAGGACTGGGGCTTCATGGGGCTCGGAGGAGTTTTCAGTGTAGAGTGGATCCATAAAGAGAGTCTTCCCTTCCCCTTCACCCAGCACATCCTCAACTCATGGAATGACAACAAGAGAGTTCAAGTCAGCAGGGATGGACAGGACTTGGAGCCTCAGGCTGGCAGCCAGTTGCTGTCTCTGTGGGAGAGGACTTCTGGGAATCGGCTTCATTAG
>g38.t1
ATGTTTTCAGCCAGCATGGAAACCAAAAGAGTGGAAATTCCCACCAGCGTACTAGACGATCTGTGCAGTCGGTTCATCCTCCACATCCCCAGCGAGGAGCGGGACAACGCTATTCGTGTGTGCTTCCAGATTGAGCTGGCTCACTGGTTTTATCTGGACTTCTGCATTCAAAACACTCCAGGAGCACCTCAGTGTGGAATCAGAGACTTCGCCAAAGCTGTTTTCCATCATTGTCCATTTCTGCTGCCGCATGGAGAGGATGTGCAGAAGGTTCTGGAGGAATGGAAGGAGTACAAGATGGGTGTACCCACGTATGGGGCAATTATTCTAGATGAATCACTGGAGAATGCGCTGCTTGTTCAGGGCTACCTGGCCAAGTCCGGCTGGGGATTTCCAAAGGGAAAAGTGAATGAGGATGAAGCTCCTCATGACTGTGCAGTTCGTGAAGTGCTGGAGGAGACAGGTTTTGATATCAAGAACCGCATCTGCAAAGACGTGTACATTGAGCAGAAGATAACTGACCAGTTGGTACGACTCTATATCATCCCAGGAGTACCCAAGGATACAAAGTTCAACCCCAAAACACGGAAAGAGATCAGGAACATTGAATGGTTTCCTATCGAGAAGCTGCCCTGCCACAGGAATGACATGACTCCAAAGTCTAAACTGGGACTAGCACCTAATCGGTTTTTCATGGCCATTCCATTCATCAGACCACTGCGTGAATGGATTAACAGACTAAAGGGTGAATCAGATAGTGATGAGGAGCTGGCAAACAACAGGATGACTCCATCCAAACCTTTAGACGGCATTCGGTCAAAGAGCCGAAACAATGCAGGCACTGATGTATATCCAGGAGAGGGGTGGACCAAACACAAGCAGCAGAGGACTCCAGGGCAGATGAACCAGAATGATCCCAACCAGAAACTGGTTTTGAAAAGCAGTGGCAGAAAAAGACAGGACTCTCCTTGTGTAAAGAGAGGAATCGGTGAAAATGGATCCAATAACCAGCAGAAAGAAGACAAACAAACTCAGCCCAGACGACTACAAGATATGTTTGAGAGAGACATGGCTACAAGCAGTTCCAGTTACCATTCATCAGCTGGAGACAAAGACTTTGAGCACTTGGTTTCCTCCAAGGCTTTCCTGAATTTCAAATTTGACAAAGACGCCATCATGAAATGCTTTGATTACTGA
>g39.t1
ATGACTCGCCATAAACCTGGCAGCCGCAGAAAGAGCCATACCCCTGTCCACCGCCCCCCAGTGCCAGCCCCTAAAACACCTCAGTCAGCAGTTGTCTCCCCAAGGCGAAGTGGACCTTCATCTGAACCATCAGGTCGGACTGCAGGGTCCCCCAAAAAGAGGAGGTTCAGACCAGGAACGAGGGCCCTGATGGAGATCCGGAAGTACCAGAAGAGCACTGATTTCCTCATTAGGAAGACGTCATTTGCCCGCCTGGTTCGGGAGGTGTGTCAAAGTTTTTCCATAAATGCTTTCCGGTGGCAGGTCTATGCACTCCTGGCTCTGCAGGAGGCTGCAGAGGCCTTTCTTGTCTTGCTCTTGTCAGATGCCAACTTGTGTGCCATCCATGCCAAGAGAGTCACAGTATTCCCACGGGACATTCAGCTGGCCAGGAGGCTCCGTGGGGTGGATCGCATGtaa
>g40.t1
ATGCTTCACAGTTTGAACCCCCATCAGCAGCAGAATGGAGGTTTCTCCTTCGAGAACAGCCGCAGGAATGTAGTTTTGGAGTCCAGTTTGTTAGAGGGGCCATACAAAGCTCCTAATCCCAGAAAGACAGGGACCACCATTGCTGGGATGGTTTATAAGAATGGAGTGGTTCTGGGAGCAGACACCAGAGCTACTGATGACATGGTGGTGGCTGACAAAAACTGCATGAAGATTCACTACATCGCTCCAAAGATCTACTGCTGCGGAGCTGGTGTGGCTGCAGATGCAGAGATGGCCACACAGATGATGGCATCTAACGTGGAGCTGCACATGCTCAACACTGGCCGGCCCCCACTTGTTGCCATGGTAACCAGACAACTGAAACAAATGCTGTTCAGGTACCAGGGACACATGGGTTCATCAGTGATCGTTGGAGGAGTTGATGTGACAGGAGCTCACCTATACAGTGTTTATCCACATGGCTCCTATGATAAACTGCCTTTCCTCACAATGGGCTCTGGAGCTGCTGCTGCTGTTTCAGTGTTTGAGGACAGATTCAAACCCAACATGGAGCTGGAGGAAGCCAAGCAGCTTGTGAGGGATGCCATTGCTGCAGGAATCTTCTGTGACCTGGGCTCAGGCAGCAATGTGGACCTGTGTGTCATAACTGAAGCTGGAGTGCAATTTCTGAGAGGTTATGACAAGCCCACAGCAAAGGGTCAAAGAGAGGGACAGTACCGCTATAAGCCTGGCACCACAGCCGTCCTGACCAAAACTGAGACTCCACTTTCTCTGGATGTTGTTGATGAATCTGTTCAGTTGATGGATACTAAAtga
>g41.t1
atgctgctgtgcgaactaaaatttgtgggttgttttttttttttgtcttttcctgatCGTCGTTTTCTCGCAGCTGTCGTCATGATGTCTTCGATGGTGCTCCAGTTGTTTGGACTGGCTTTCGTCGCCTCAGTGCTCCATGCTAAACACGAATTTAGCACCCATCTGGTGACTGCTCCTCATGTTCCAGTGGTGGAGATCGGTACTAACTTCACGGCTACTTGTGTGATCGTCAACACAGTTGAAGTCACTGCTGACTGTCTGTACTGGAATCTATCAGAATCATCCGTTGTACCTGAAAAAAACTACATCAAGATCAATGAATCAGCACTAGCTGTGACCATCCTCATCAGCGGTGAAGAATCTGAGTGGCTCTTCTGTACCTGCAAGAAAAACTCCCCTTACGTTTCTTTGAATAAAAGCAAATTTATTCATGGGATCTACCTGAAGAAAGCCTATCCACCTCGGAGAGTGGAGAACCTGTCCTGTGTGGCAGAGCAGGATGGGAAATTTGTCTCCGGGTTTTTAAAATGCAAGTGGGATGTGGTTGGTGGTCAGACTGAAGATAGCCAAACAAACTACACAGTGATGGTGCAATATGATTCAGTCACACATAGAAGCGAGACAACATTGTTCAGCACAACCAAGGTGAATCTGGGATTCTTCCCCCATTTCATGCATCTCGATGTTTGGGTGGTGGCAGATAATTTACTGGGAACAGTGGAGTCTGAGCATCTGAAACAAGACGCCAATGAGTTTGTGAAAACAGATCCTCCATCCAAAGTGACTGCGTTTCCAGAGGAGCCTTTCCCTAACTCCCTTTTAATCAAATGGCAGCATCCTATTGAGGATGTACGAATAAAACTGACTTATCAAATCCGATACTGCCAAAGTGGATCCCATACTTGGAGTTATATACCTCTTGAAGACACCGACAAGGTCATAACTTCTTTCAGACTGCAGAATCTTCAGCCATACAGCGCTTATGTCATTCAGATGCGCTGCAGAAATCGAGAAGGGAACTCGGGTCCCTGGAGCAACTGGAGTGCCAATGAAACTAAGACAACACCAGAGGATCGACCTAGAAGTAAACCAGATTTGTGGCAGTTGACTGGGGGTGACCATGGTGAAGAAGTGCAGATCATTTGTAAGGATCCCAAGCATGCCAATGGAAGGATAACGTCATTCGCCTTAATTCTCTACAACAAGAATGGACCTTTGGAGCAGGAGATCATCCCAGCCGACCAGAACCAGACCTCCAGTGAGAGCAGAGTCACTCTGCTTAAGAAAATTTCCTTGGCTGATAAACAGTTTGTAAGAGTGTGCGTGAATGCCAACAATTCCAAGGGGACTTCTCCAGAGGCGTGTTTGATCCTTGTCAGATCATCTGAACAAACAACGGTGGAAAAGTTGAAGGTGTGGACCCAGGAGGGTCAGATGTTTGTAGAATGGAAACGGCCAAACAACACCGCTGTATCTGAATATGTAGTTGAGTGGGCAAGGCACGGAAAAACAGACTGGCAGAGAGAAAACAAAACAACCACTAGGACTGCAATTAAAGGGAGCCTTGAGAAGTTTGTTCGCTACAACGTGTCGGTTTATGTGATTCAGTCTGGAAGGGTCTGGAAGCTGGTTCATAAAGAAACCTATCTGGAGCAAGGAGCTCCAGAACAGGGCCCTACTATTAACAAGAGCTACCCAGCATATGATAATGCTCATCTGGTGTGGGATGAGATTCCACTGGACAAGAGGAGGGGCTTCATCACAAACTACAACATATCCTACAGAAAGGAGAACGAGGCCCTGAAATCGATCCGTGTTGCAGCTAACGACACCTCTTACACTCTGACTGAGCTGCTGGGCAACACCAAGTATGAAGTCTGGATCAGTGCTTCAACCGTGGCAGGCTCAAAAAACAGCAACCCTCACTCATTCACCACATTGAGATACGCTCCAGGAACGATTGAGGGCATCGTGGTAGGAGTCAGCCTGGGCTTCCTGTTCTTCGTTCTCATGGCTCTCCTGCTGTGCTTTCTGAAGAAGGATGTATTAAAGGAGAACTTCTGGCCTCAGATTCCCAACCCTGGAGAGAGCACCATTGGAAACTGGTCTCCTGATTATCCTCCGAAGGAAGAGACTCCAAAGGAGAACTGTGTGTCTGGTGTGTCTGTGCTTGATGTTGGGGTGTGTGAGGTAAAGCTTGGCTTTGAAGAGGACAAGACCAGTCTGTCTCTGAAGAAGGGCAAATACCTATCTGAGGAGCACAGCAGCGGGATCGGCGGCTCCTCCTGCATGTCCTCGCCACGCCAGAGCGTTTCCGACAGCGATGAGGGCCCTGACCTCGCTGACTCCACGGCCAGCACTGTTCAGTACTCCTCTGTTGTGGCATCCAGCGGTTACAAGGGCCAGACACCCAGCTCCCATTCGCAGCATTCCATCTTTTTGCGGTCTGAGTCCACGCAGCCACTGCTGGACTCAGAGGAGCACCCAGACATGTCGCTGCAGGAGGGATGCAGACAGGTCCAGCCTCCTCCCAGACCGTCACTGTTTACTGGTGCAGAGAACCAGAACAGCATGGAGTCTGATGACTTCAGGCTGCTGGGGGTGGAGCAGCATGACTTCTGTCCCCTCAGAGAGGACACTGAGCTGACCACCAAGCCAGACAGCCTGTCTGCTGACACAGAGTCAGCAGCAGTGTCCAGCTACATGCCACAGTTGGGAGGTTACAGACCACAGtaa
>g42.t1
ATGATGATGATGGCTGATGGGTGCTGCAGGGGAACGGAAAGAAGCAGGGGTAAGATCCAGTCCGATTCTCTGTCCAGACACGCGTATCCCCAGCAGTACATCCAGGCTGGAGCAGCGCAGCAGGGAAATGACATTCAGGAACTGGCCTCAAAACGCGTTGACATCCAGAAGAAACGCTTCTATCTGGACGTGAAGCAGAGTGTGCGCGGTCGCTTCCTGAAGATAGCCGAGGTGTGGATCGGGAGAGGGCGTCATGATAACATCAGGAAGAGCAAGCTGACTCTGTCCATGTCAATGGCTCCGGCTCTGCGATACTGCCTGGGAGATTTCATCGATTATTACGCCCGAATCGGACTGAGGGGGAACCTGGCCCAGACTCCCCAGCTGGCAGAGGAACACGGCAGCAACGGGCAGGGCCGCGGGCATGATGCGCGCAGAAAAGCGCGGGAGCAGCATGCATCTCCCACCGGCTCGGTAGGCTCCGATGATCATGCCCACCGAGTTCTCAAGAGCGAGTTCATTGAGAGAGACAACAGGAAGTACTTTCTGGACCTCAAGGAGAACCAGAGAGGTAGGTTCCTGCGCATACGACAGACCGTCAGCAAAGGCCACGGCTCCATGGGCTACTATGGCCAGGGTATCGAGCAGACCATTGTTCTGCCCGCACAGGGACTCATCGAGTTCAGAGACGCCCTGTCCCAGCTCATTGAGGACTACGGGGACGAAGAGGTGGACGAGCATGGCCGACTGGGCTCCAGGACGCGCCTCGATAACCCCGAGCTTCCGGAGGCCGCGTCCTTCCGAGTGGACAACAAACGCTTTTACTTTGATGTGGGTTCAAACCGCTACGGGGTTTTCTTAAAAATAAGTGAAGTGCGTCAGCCGTACAGGAACACCATCACGGTCCCATTGAAAGCCTGGGCTCGGTTCGGAGAAAACTTCATCAGGTATGAGGAGGAAATGCGGAGGATCTTCTCATGCCACAAGGAGAAGAGGACAGAAGACCGACAGGACAGCATAGAGCAGGAGGACtga
>g43.t1
ATGGAGGATGACTGCAGGCCTCTGCTGGGCCCAGATCCCACTGGGGAGAGCCCCTCCCACAGAGGCTCAGCTGGGTCACTGGACATCAGAACTAAACGGCCTTTCTATGTGGAACCCAGGAACATTGTAAGTGATGACCCTCAGGAGAGGATCTCTGCTGAGGCTGCCATCCTGAACAGTAGAGTCCATTACTACAGCAGACTGACAGGGTCCTCTGACACAATGCTGAGTCCTCCAAACCATGTGATCCCCACAGCAGAGGAGATGTACGTCTACAGCCCTCTCGGGACGGCTTTCAAGATTCCAGACAGTGAGCAGGCTGTTAAGAACCCCAGCATTGTCACCATCTTTGCCATATGGAACACCATGATGGGGACGTCCATACTCAGCATACCGTGGGGTATTAAGCAGGCTGGTTTCACTCTGGGAATCATCATCCTCATCTTCACTGGCCTGCTAATGCTGTACTGCTGTTACATTGTCATCAAATCACCAAAGGCAATTAGGGGTGTGGACACATCCAGCTGGGAATTCCCTGATGTTTGCAGGTTCTACTTTGGAAAGCTTGGCCTGTGGTCCAGCTTGGTCTTCTCCTTGGTGTCTCTTGTTGGAGCCATGGTGGTATACTGGGTCCTAATGTCCAACTTCCTCTACAACACTGGGCAGTTCATCTACAACCACGCTCACAACGTCAGCACATCCGATTCAGAGTATGGAACCAATGGTTCTGACAGAGTTATCTGCCCATACCCTAAAACTCACCCTGGAAGAAATGACTCCATGACCAGTCTGTGTGGCAGCTCCTCTGGGAATGACTCATCTGGGAGCAGCTTTGATCACTACTGGAGTAAAACCAGCACCATCCCTCTCTACCTCATCATCCTGCTGCTGCCACTGCTCTGCTTTCGCTCTGCCTCTTTCTTTGCCAGGTTCACTTTCTTTGGCACTATATCAGTCATCTATCTGATTGTGCTGGTCACAATCAAAGCTTCCCACCTTGGCTTCCACCTAGAGTTCCACTGGTTTGGTCCGTCCCAGTTCTACGTTCCAGAGTTCAGGTTGTTTTTTCCTCAGCTGACTGGTGTCCTCACCCTGGCCTTCTTCATTCACAACTGCATCATCACATTGATGAAGAGCAACAAAAACCAAGAAAATAACGTAAGGGACCTGTCCTTGGCTTATCTTCTCGTTGGAGGGACATATATGTATGTGGGCGTGTTGATCTTTGCTGCCTTTCCCTCACCTCCTCTCTCCAAAGACTGCATTGAACCAAACTTTTTAGATAACTTCCCCAGCAGTGATGTGATGGTGTTTGTGGCTCGAGTGTGCCTACTGTTCCAAATGATTACTGTCTATCCTCTGCTGGGTTATTTGGTACGAGTCCAAATTATGGGTCAGCTGTTTGGAAATCATTATCCCGGTTTCATTCACATTCTTGTGCTGAATATTCTCATTGTTGGAGCTGGAGTTCTAATGTCCATGTTTTATCCCAACATTGGATCTATAATACGATTTTCTGGAGCAATATGTGGACTGGCCTTAGTGTTTCTACTTCCTGCTTTAGTCCACATGTTCTCTCTGAGGGAGCAGGGGAGACTCACCTGGCAGTCGGCCTTTTTCCACAGTTTCCTCATCGTTCTGGGTGTGGCCAACCTGATGGCTCAGTTTTTTATGtag
>g44.t1
ATGACTGAGGGAATGGAGGACTACTCTGCAGGACCGGCTCCATCTCCTGAAACGGCCTCCCCCACTGGCCCGCCTCCTGATACTGGGCCAGTCCCAGAGGAGAAACCAGAGGAGACGGAGGCAGCTGGTGAGAGTGGGGATGAGGGTGTAAAGGGAATTACAGAGGAAGGCCGAGGTGATGGGGAGCATGAGGGTGCTTTGGGAATTGTGCCTTTGCCTGCGACCTGCTGTGTGTGCATAGAGATGGAACAGATTAACCGTTGCCTCCACTCTGAAAAAATCTGCATTCTGCCCATCCTGGCTTGCCTTCTTAGTTTAGCTCTTTGCACTGCTGGACTCAAATGGGTCTTTGTGGATAAGATCTTTGAATATGAACCACCCACCCACTTAGATCCTAAACCCATTGGCCAGGATCCCATCATTATATCGGTTAACCCCACTCTTGGAATCACCGTCTCTATTCCTCATTCTGCTCCCTCTACCATCTCCCTGACCACTACCATCGCCATTACACCTGGACACCCGGACGTTTTTGGGAAAGAGAAATCTACAGTCGGGCCATTTGTGCCTCAATCTCCACAAGTGACATATCCTTCTGTGACCCTGAAGTACAATGCTGAACGTTCTACTGTTCCAAAGCAAAACTCCAACCCACAGACAACCCAGGACTTAGACAAACTCTTTCAAACTATATCTACCACCAGCACCTCCTCTCCAACCAAGACTTCCAGCCACATCATGCGCTGCAGTGACAGGCAGAAGAACTACTGCGTTAATGGAGGCGAATGCTTCACACTTGAAATCATGCCTGGCAGTACAAAGTTTCTGTGCAGGTGTCCAAGTGAATTTACTGGTGATCGCTGCCAAAACTATGTGATGGCCAGCTTTTACAAAGCCGAGGAACTGTATCAAAAGCGCATTTTAACAATAACGGGGATCTGCATAGCACTCCTAGTTGTTGGAATCTTGTGCGTGGTGGCCTACTGCAAGACAAACAAGCAAAGGAAGAAACTACGTGAACGCCTGAGGCAGAGCCAGAAGAAGAAGAAGAGAAAGAACAATTCAAATCCCGCTGCTGGCTCCTGTATGGAAAGCTCTGCTGCAGGACGTCCCAGTGCTGCTGTGCCTCTGCAGGATTTGAAGATTGTCAACCCGTGTAATGGTTCCATGAGGCAGCTTGTAACTGAGGAGACAGAAACAACTTTTCCCACAAGCAAATATGCGACTGCTAATCAGCCCACCACACTCACCAACATCTCCAGCCAAAGATTTGCCTCTCCCATGAGAAGCCTGTCCCAACTGTCTCCGGACCCAAAGACAGCTCTGAGCAGTCCTGTCTCTCCTCCATCAGAGATGTCTGCTCCACTATACAGCCTGGCCCTTTCTGTCCCCTCAGTGGCTCTAAGTCCCTCTGTTGAGGAGGAGTGCCCGCTGCTGCTGTCAAAGAAGAGCCAGCAGCAGCTGTCCCCAAAACTGGCCGATCAGAAGAGAAGCTTCTCCCACTATAATCACGGCTTGGTAGCACACAGCTTACCTCCCAGCCCAGCCCTCGCTGCAAAGAATGTTACCTATGGAGTCATGGGGGACTGTGGGACAGACGCTACCAGCTACAGCTTTTTAGAATTACCAGAGAAACTAATGAATCAGAACTGCAGCACCAAAAGTGCTGTATGCCATGTACTGCATTCCATGGAGTCCAGTGACAGCATGATATTCAGTGAAACAGACGAGCCTCATGGAGGAGACGCGCCCTTCCGTACTGCAGACAGTAGCACAGCGCTTTGGGACGTGGAGAGCAGCAGGACTAACCCAGCATCACCAAGTCCTGTCCTGCTGGTTAAACCTTACAATCCCATTGCTGTGtaa
>g45.t1
ATGAAAACTCTCAATGAAAACAACGAGGAGGAGGAGAAGGAGAAGGAGAAGGAGGGATCTGGGTGCAACGCCATGGAGGAAACGGAGAACAATCTGAAAACGGCCAGGTTGTGGAGGGATGCCGCCCTCCGCTCCAGGAAGCTGCGGAGCAACCTCCGCCAGCTGACCCTCTGCTCCAAAAACAACCAGATCATCCTGCCCGACGATATATCCGACATAGAGGTGCTCAACCTGGGAAACAACTCCCTTCAGGAGCTGCCGGACGGACTGCAGTCCACCCTCAACAACCTGCGCATCCTCATCCTGCGCAGGAACAGGTTCTCCTCAGTGCCCAGGGTGGTGTTTGAGCTGGGGCAGTTGGTAGAGCTTGACATGAGTCACAACTGTGTGAGAAGCCTGCCTGATGGTGTGGGGCAGCTGAAAGGACTGAAGAAGCTCTGCATCAGTCACAACAAACTCCAGAACCTTCCAGCTCAGATTGGAGCGCTTCAGACTCTGGAGGAACTTGACATCAGTTTTAACGACCTGCACGACTTCCCCAGTTCCTTCACCAGCCTCTGCAAGCTGCGAACTCTGGATGCAGATCACAACAAGCTGAACCGGTTCCCCGCTGAGATCTTGACCCTGGGGGAGCTGGAGGAGCTTGACCTCTCTGGGAACAAGTTTCAGGCGTTGCCAGCTGACATTTTGAGGCTGAAGTCCACCAAGATCCTGTGGCTCAGCAGTCTGCACATGTCCTCCTTACCTGACACTTTCTGTCACCTGCACAACTTGGAGAGCCTGATGCTGGATGGAAACAACCTCACAGTGCTGCCTTCATCCTTTGCTCAGCTGCAAAGACTGAAAATGATAAATTTGTCCTCCAACGAGTTTAACGAATTTCCACAGGCTGTTTTAAGCATTACAGGATTAGAGGAACTGTACCTGAGCAGAAATAAACTGACTAATATTCCAGAGGGAATTGCTCAGCTGGTGAAGCTGGTAAATCTCTGGCTGGACAACAACAACATCACTCATCTACCTGATTCCATTGTGGAGCTGGAGAAGTTGGAGGAACTTGTTTTACAGGGTAACCAAATAGCCATTCTTCCAGATCATTTTGGCAAGCTGTCCAGGGTTAACATTTGGAAGGTGAAAGATAACCCTCTCATCCAGCCTCCATATGAGGTGTGCATGAAGGGAATCCCATACATTGCTGTCTACCAGAAGGAACTAGCACAGTCTCAGCTTGCTGTAAAGCCATGGCTCAAACTGGTTCTGATGGGGACAAAAAATGCTGGGAAGACCAAGCTGAGACAGAGCTTGGTACCAACTGAGCAGGACGTCAGAGGAACCCAGGGAAATAAAGGAATAGAAGTCACTAATTGGGTGGCAGACTCTGATCGCCATCTAATGTTCTTAGTGTATGACTTGTCAGGGAACCTTAATTACGACCTCATCAAACCCTTTTTTCTCTCCCCCGGTGCTCTCTATGTTCTCGTTGTCAATCTTAAAGCTTACTCGCCCAAGAACTTTTATGCCCACATCGGGTATTTCCTTCACCTGCTGTGCGCTAAAGTCCCCCATGCTGTTGTGTGTTTGGTGGGGACACATGCAGACCTGTGTGGAGAGATGGAGGTGGAGGAGAAAACTCTGGACATACACAGACAGATCGGCCTCCAGGAGAGGAGCGACATCCAATGTCTAATAAGCCTGGTCCAGCAGGTAGACCTCGCTCTGGAGCAAGGCTATAAGGTCCGCACCTCCAGCCCACACGTTCTCTTTTATGGTGTCAGCGACAAGAACCTGAGGCGCAAGAAAGCCCAGTTGCAGTACATGCTTAACCAGCGATTGCAGATCCTGTCCCCGGTCCTGAATATTAGCTGCACAGAGACCCAGAAGAACATCCAGAGGCTGAGGGAGAAGCTCATGTCAGTTGCAGACCACAGGGAGATTTTCCCCAACCTTCACCGTGTGCTGCCAAAGTCTTGGCAGATGTTGGAGGAGTTGCACTTTAAATCCAAAGATCTGTGGCTGTCATGGTGGAGCTCAGCCCGTCTGGGCCTCCAGGCGGGACTCACAGAGGACCGACTGCAGAGCGCCTTGTCCTACCTGCATGAGAGTGGGAAGCTGCTTTACTTTGAGGACAGCATCACATTGAAGGAGTATGTTTTCCACAATCTTCCACGTTTTATTGCAATTCTTAATGTCTTCTTTCAGAGGGACAAGTCCACTCTATTGGACCGGCTGCTGTCTGAAGGGGAAAGGGGTGACAAGGGGAGAGTGAGTCTAGTTATTGAGGATGAGAAGGGAGAGAACCTCAGGGTCACTCATCTTCAACAGCACCTGGAGGGCTTCCTCCATGATGGCCTCTTGCCCTCCAATGTCATCCGCCTGCTCCTCAGACCACACATTGAGACACAGCAGGACCTCCGCCTCATTATGGAGCTCCTGGAGAAGATGGGTGTCTGCTACTGCATCAACAAACCTCGTACCAAGCCCTTGAATGGAGCCACAGTGTGGTACAAGTTTCCCAGCTATGTCAGTAGTGAGGAGGCTCAGTTAGAAGACTCAGTGGGAGGAAACTCTCTGAATCTTAGCCCCTTGTTCTCAGTGGAGCAGCTCTACATCCAGTACAGCTTCCCTTTCCTGTTCCCTCCTGGACTTTTTGCACGCTTCAGTGTGCAAATCAACAACCATGTGGTCCAGCGATCAGATGGCAGGCATCAGATATTTGCCTATCGGGGGAAGGTCCCAGTGGTGATCAGCCACCAGCCCTCTAAGGGGAAGCTGTTCATGGAGACTTTGTCCATCGCTAGCCACGCCTCACTGCCTAACATCTGGACCGCCTGGCAGGCTGTCACTCCACTGGTGGAGGAGCTGAACATGCTGCTGCAGGAGTGGCCTGGCCTGCACTATAATGTACATATTTTCTGTTCCAAGTGCCTCAAGAGAGGGTCGTCCAACCCGCATGCCTTCCCAGgtgagctgctgagccagccgcggcccgacggtctgactgagatcatctgtccaaagaatggctcggagcgggtcgacgtggccctggtttacccccccactcccacagctacgagccccaatgtctccagacgccacgtcccccaccactcctgctgtcctcctccatcatcagcaccgctgcttctgccaacactggagctcacatcaacgtttaggtttgtggctctgtctgttggcgtcagcctggtgcagacggaggagcggctcagcattctgtag
>g46.t1
ATGGTCCGCTACTCTCTCGACCCCGAGAACCCTACTAAATCATGCAAGGCGAGGGGCTCCAACCTCCGGGTTCACTTCAAGAACACCCGTGAGACAGCCCAGGCCATCAAGGGCATGCACATCCGCAAAGCCAACAAGTACCTGAGGGACGTCACTGTCAAGCACCAGTGTGTCCCCTTCCGTCGCTACAATGGTGGGGTGGGCCGCTGTGCTCAGGCCAAGCAGTTCGGCTGGACTCAGGGTCGCTGGCCCAAGAAAAGTGCAGAGTTCCTGCTGCACATGCTCAAGAATGCAGAGAGCAACGCTGAGCTGAAGGGTCTGGACGTGGACTCTCTGGTCATCGAACACATCCAGGTCAACAAGGCCCCCAAGATGAGGAGACGCACATACCGCGCCCACGGCCGCATCAACCCCTACATGAGCTCACCGTGCCACATCGAGATGATCCTCACCGAGAAGGAGCAGATCGTCCCCAAGCCAGAGGAGGAGGTGGCCCAGAAGAAAAAGGTTTCACAGAAGAAGCTGAAGAAGCAGAAGCTGATGGCACGCGAGtaa
>g47.t1
ATGCTAGCGGTGGGTCAGATGGACGGGTCCCGACAGAGCGCCTTCCTCCTCAGCACTCCACCTCTGGCAGCTCTGCACAGCATGACCGAGATGAAGACCCCCTTGTACCCGGCCTACCCCCTCTCCTCCACCTGCCCCAACTCCTCCACCTCTCCCGCCACCACATCTCCCAACCCAGGCGGCATGGCCGTGTCTTCCCCCGGAATCAAGAGTTCCACCGGGCTGTCCTCGGGCCTCGGCTCCCCGCAGCAGTGCTCCTCTGCAACTCCGCACGGAATTAACGACATCCTCAACCGGCCCGTCGTCTCCTCAGCTGGCACCACGGCGGTCGTAGCTGCCGCAGCAGCCGCCGCCTCCTCATCTGCTGGGATTCTGTCAGGACTGCCCAGGTTCAGCAGCCTCAGCCCGCCGCCACCTCCCGGACTTTACTTCAGCCCCAGCGCGGCGGCTGTGGCGGTGGCCCGGTACCCGAAGCCGCTGGCTGACCTCCCGGGCAGGACGCCGATCTTTTGGCCAGGAGTTATGCAAAGTCCGCACTGGAGAGACGCCAGGTTCGCTTGTTCACCCCATCAGAACTCAGTTTTACTGGACAAAGATGGGAAAAGGAAGCACACACGGCCCACTTTCTCTGGACAGCAGATCTTTGCGCTGGAAAAGACTTTTGAACAAACCAAATATCTGGCGGGACCGGAGAGAGCGAGGCTGGCCTACTCTCTGGGGATGACGGAGAGCCAAGTGAAGGTGTGGTTCCAGAACAGAAGGACCAAGTGGAGGAAGAAGCACGCAGCGGAAATGGCCTCGGCGAAGAAGAAGCAGGACTCGGAGACGGAGCGACTCAAAGGAACGTCGGACAACGAGGAGGAGGACGACGACTACAACAAACCTCTGGACCCGAACTCGGACGATGAAAAGATCACACAGCTGCTGAAAAAACACAAACCGGGCTCTGCGCTGCTGATCCACACATCTGAAAACGACAGCTCTtaa
>g48.t1
ATGGAGAACCTTTGGTATGTGGCTGGGACCATTTTCCAGCTGTGGATGTTTGTGGTGGTGTTCTTCATCATGCTTCCTGCCATGTTCGGCCTTTCTCTGGGGGTCACCGAAGTCTACATCCAGGTTCTGGTCAAAATACTTGAGTGGGCCACGTTACGCATCCAGAGGGGCCGGCAGGAGCAGCCCAGCGCCCCAATGCCTCTGCATACAGGGATCATAGAGCGAGTCGGGGGGTCCATGGAGGAGGAGATGTGGCAGCTCCGGTGCTCTCAGCCTGAGGCGGCCGGGGCCTTCTGTTTGAGCGATGGTGTGTATTTCTGTAAGAAGGGTCTGGAGAGCATTGTGGAGGACCAGGTCACGCAGAGATTTTCCTCAGAGGAGTTGGCTTCCTGGAACCTTCTGACCCGCACCAACCAAAACTTCTACTACATCAGCCTCCGCCTCACCATCATCTGGGGTCTCGGAGTGTTTGTGCGATACTGCGTCCTCTTACCCTTCAGGATTGCTCTGGCCTCTACCGGTATCTCCTGGCTGGTGATTGGAACATATGTGGTTGGATTTCTGCCTGAGAGCAGTGCAAAGAACTGGCTGAGTGAGCTGGTCCACCTGACCTGCTACAGGATCTGTGCCAGAGGACTGTCTGCTACCATCCACTACCACAACAAAAAAAACAGGCCTCAGAAGGGAGGAATATGTGTTGCGAACCACACCACCCCCATCGACGTGGTGATCCTGGCCAATGATGGCTGCTACGCCATGGTCGGACAGACTCATGGAGGTCTGCTGGGGATCCTTCAGAAGTCCATGGTCAGGTCCTGTCCCCATGTCTGGTTCGAGAGGTCGGAGATGAAGGACCGAAACACAGTGACCAGAAGACTGAGACATCACATCGCTGCAAAGACCAAACTTCCCATCCTCATATTTCCTGAAGGAACATGTGTCAACAACACCTCTGTCATGATGTTCAAAAAGGGAAGCTTTGAAATCGGAGGAACCATTTATCCAGTAGCTATTAAGTACGACCGTCGCTTCGGGGATGCTTTCTGGAACAGCAGCAAATACAACATGGTTAGCTACCTGCTGCGCACGATGACCAGCTGGGCCATAGTGGTCAATGTGTGGTACCTCCCTCCCATGACCATACAGGATGGAGAGGATGCAGCTCAGTTTGCCAACAGAGTCAAGTCTGTCATTGCTCATCAGGGAGGACTGCTGGACCTGGCGTGGGATGGAGGACTGAAGAGATGCAAAGTGAAGGATTCCTTGAGGGAGGAGCAGCAGAAGATGTACAGCAACATCATAGTGGGACAAAACCACGTCAGAACCACAAAAACATGCAGTGAGACCAGAGAGGATCAATAA
>g49.t1
ATGTCGGAGCCTAGTGTTCGTATTTCGGGGACTGTTTTAGCTTCTCTCATGTTCCAACATGTTAACAGCGACTCAGATGTGGAAGGCTTGGTTTTGGGAGAAAGCATCTTCCATGAACAGGTCACCATCAGTGACGCCCAGTCTGACCACATTCACATTGAGGAAATATACAACATCCAGAAGCACGTCGGCTGTCTCAAGCTGAACATTCTGTACAGCAGCTCTGGGGAGGTGAACCTGGATGTGCTGCAGGAGATGCTTGCAGATAACAAGCAGGACAGTGTTATCGGTTGGTACCGGCAGCGCCGGCACTCGGAGCAGCACATGACGTTCAGGGAGAAGCTGGTCCATGACAAGCTGAAGAGCGCTCTGAAGAACCCCCACATGATCTTCCTGCTGCTGACGTCCAGCAGGGTGACCCCCACAGACTCCACCCACCGCATGGAGTACTCCGCCTTCACGTCCCGCACCAGGCGCTTCGTGAACATCCCGGTGCTGGTGACCAACCTGGGTCTCCTGGAGCAGCAGGGCTACTGGAAGGTGTCCGCTCCCTGCTCCGCTTCAGGCTACAGCCTCACCATGAACAAACACGGGTCCAGGTTCTTCTCCCCCAGTGGGATGTTGAAGGAGGTGGATGAGATGAACAAGATGAACGACTCTCTGCAGGTGGAGCTGCAGAAAGCATGCAGAGAGGTGGAGGAGAGTGAGCGTGCAGTAGAAGCGCTGCAGATGGAGGTTTCAGCCCTGAGAAAGAGCCTCAGAGAGAAGCAGCAGAGCTCAGCAGGAAACGTTGCAGGAACCAGCAGCCCAGTTGAGCCCAGGAGCAACCAGCTGCTGCTAAAGGCCGTCAGAGCGCTGCTGGGCTCCTGCCCTCGCTTGCTCACTCAGACGCTGTCCCTGCAGGCCCACCCTGTCCCCAGCAGAGACACAATGGCAGCAGACTCAGACAGGGAGCAGGAGCAGCCTGTCCCGCTGCAGGACGGCTGTGGGACGAAGCAGATTGGTGCGCTGCAGGCCAGGGGCAGGAAACGGAAGAGGAACAACTGCtga
>g50.t1
atgttgtgcgtgagaaggttccagaggctaaaggctgttttctatctccctaggagcacaaCACACAGGAGCCTCACATCCGCTGAAGTCCTTCCGAAAGATGACGCTCTTCTAAAAGTGGAGAATCTGTCCAGAGAGTCCAAAAAAGGCTGCATGCTCTGCAACGTCACTGTGGACTTTAAAAACATCCAGCTTCTGTCTCAGTTCGTCTCTCCTCACACTGGCAGGATCTACGGCCGACACATCACAGGATTATGTGGGAAAAAGCAGAAGGAGATCTCTAAAGCCATAAAGAAGGCTCACTCACTAGGTTTCATGCCAGTGACCCACAAATACCCAGAGTTCATGAAGGATCCCAGGATCTGCAGCATCAAACATCTGGATtag
>g51.t1
ATGAGCTGCGGGAGGCTCCACGTCAAAATTAAGCGAGTGTGCGCGAGGAAGAGATCCCGAGACGTTTTTAAGACTCACCTGAACTCTGTCCGAAAGCAGGGGAGAGGAGGAGGAAGAGAAGCCGGGTCAACGCCATGCCTCCCTTCCAGGAGGAGCAGCAGCACCATGGCAGAACATAGAGCTGTGGAGGACTGCAGCGACAGTGAAGATCTGTTTGGTGACTATGACAGCATCTTGGGGGATACCTCCATCCTCGCAAAGTTGGAGGAAGCAGAACAACATGAAAGACTGCGATCAGAGAACCTGCAGAGTTTCAGGACTCAGCAGCTTACAGCAGACCCCATGCCCCAGTCCCCCAAGGGCCCACTCATTGACTCGGTGTTCCATGAGCTGGAGGACAAGGCGTTTGATGACCTGCCAACCAGTCAGCTGCAGTTTCAGGAACAAATCCAAGATCAGGCAAAGAAAAGCAAGCCGCAGGTTCAAAGCAAAACATCTACGCCTTCTCACACTGAGACTGCAGTAGAAACAAACTCTGAGGATGGAAGCAGGAAACACAGCAAGGCGAGGAGGAGTGTGGCAGACCTTCTGAAGAAGACCATGCTGGGGAACGCAGCGACTCCTGTCGGTGTGTCTCGGACGGCGTTGCTGAAGGAGGCGGTTGTTTCTGAGGAGATCAGTGTCGCCATGCAGGCTATGGAAAACATATCAGCTGAGACTCCAGACCTCGGACCATTCTTTGGACTTCCTAGCAAGGTCAAAGAGCTGATGCACAAGCTGAGAGGAATCCAGAAGTTATATGACTGGCAGGAGGCGTGTCTGAACCTGGAGTGTGTTCAGCAGAGGAGGAACCTGATTTACTCTCTTCCTACCAGCGGAGGGAAGACCCTGGTGGCAGAGATCCTCATCCTCAGAGAGCTGCTGTGCAGGAGGAAGGACTGTTTGTTCATCTTACCGTACATATCACTGGTGCAGGAGAAGGTCCGTGGGCTGGCTACCTTTGGCCTGGAGCTGGACTTCATGGTGGAGGAGTACGCTGGTAGCAAAGGCAAGTTTCCACCTGTGAAGAGAAGAAACAAGAGATCCCTGTACATCGCTACCATAGAGAAGGCCCACAGCCTGGTCAACTCGCTGATAGAAAGCAGCAGGCTGAACCACCTGGGGCTGCTGGTGGTTGATGAGCTTCACATGCTGGGTGATGGCAGCAGAGGGGCTGTGATCGAAATGACTCTGGCCAAGGTTCAGTACATGAGCAAAGCAACCCAGATTATTGGAATGAGCGCCACCCTGGGGAACATCCAGGACTTGCAGACGTTTCTGGGGGCAGAAAATTACACAAATGACTTCAGGCCAGTTCAGCTGAAAGAACATGTCAAACTGAACGACACCATATATGAAGTTGACCTGAAGGAGGAAAACTGCTTCAGATTCTCCAGAATGCTCAACTATAAATACTCCAGTTCCATGCAGAAGATTGACCCAGACCACATCATTGCCCTGGTAACAGAAGTTATCCCTCTGCATTCATGTTTGGTCTTCTGTCCTACGAAGAAAAACTGTGAGAATGTTGCAGGAATGATCTGCAAGTATCTAAAGGAAGACTTTCTGCAGCACCGTGAGGCTGAGAAGGCCGTCCTGCTCCAGGAGCTGAAGGCCAGTGGGAACGGCTCCATGTGCCCGGTGCTGAGGAGGACCGTGCCCTATGGCGTGGCCTATCACCACAGCGGCCTCACCGCCGAGGAGAGGAAGCTGGTGGAGGAGGCCTACTCCAGGGGCGTGCTCTGCCTCCTGGCCTGCACCTCCACCCTGGCAGCAGGAATCAACCTGCCAGCCCGCAGGGTGATCCTGCGCTCCCCTTATGTGGCCATGGACTTCCTGAAGAGGAGTCAGTACAAACAGATGGTGGGCAGAGCAGGCCGGGCTGGGATCGACACCATCGGGGAGAGCATCCTCATCCTGCAGGAGAAGGACAGGAGCATGGCCAAAGAGCTGGTGTGTGCCCCCATGGAGAGCTGCTATAGCAACCTGATGCAGGACGATGGGAAAGGCATCCTCAGTCTGATCCTGTCACTGATTGGATTAAATATCTCCTCGTCGCTGCAGCAGGTGGAACAGTTCCTGCGTGGGACGCTGCTGTTTGTGCAGCAGCAGCAGCTGTGTGTGGAGCGCAGCCTTTGGGACACCGTCCAGCGCTGCGTAGCCACGCTGCGGGAGAAGGAGCTCATCACCATCACAGGAACACACTCCCCATCGCTGCAGGTCACCAGACTGGGCAGGGCAGCGTACAAAGGCTCAGTGGATCTGTCCTACTGCTCTGTTCTGTACAAAGACCTGTTGAAAGGTCTGGAGGGGCTGCAGCTCAGCAGCCACCTGCACCTGGTCTACCTGGTGACCCCCTACAATCTGGTCCCTCAGTGCAACCCTGACTGGATGGTTTACTTCAGACAGTTCACCCTGCTGTCTGCTTCAGAGCAGAAGATGTCTGCTGCTGCCGGAGTCCCAGAGAGCTTCGTGGCCCAGAAGGCTGCAGGACAGACAGTCAATAAGAGCGTGGATCTGGTGGCAGTGAAGCGGATGTACCTGGCTCTGGTCCTCTTCTCCCTGCTGAGGGACACCGACGTGTGGGCCGTGGCTGACCGCTTCCAGCTCACCAGAGGCTTCGTTCAGACTCTGCTCAGCTCCGCCTCAGCTTTCTGCTGCTGTGTGCTGCACTTCACCGAGGAGCTGGAGGAGTTGTGGCCGTTTAAAGCTCTGCTGCTGGAGCTGACCCGCTGCCTCAGTTACTGCGTGAAGGCCGAGCTCATCCCTCTGATGGAGGTGACCGGAGTTCTGGAGTTCAGAGCAAAGCAGCTGTACAACGCTGGCTACAGGACGCTGAGCCACCTGGCCAACGCCGACCCTGCCGTCCTCTGCAGAACACTGGAGCACCTGTACCAGAAGCAGGCCAACCTGATGGTGGCCTCAGCGAAGATGCTCCTGAATGAGAAGGCTGCAGCTCTGCAGGAGGAAGTGGACGAGCTGCTGACCCTGCCTGCAGACCTGCCGGCGCAACAGCATtag
>g52.t1
ATGCCGCAGCTGGGCAGAGACGGAGACGACCTGGGGGCTAACGATGAGTTGATCGCCTTCAAAGACGAGGGGGAACAGGAGGAGAAACCCAATGTGTCCTCTGAGCGGGACTTGGATGATGTCAAGTCGTCCCTAGTCAACGAGTCGGAGACCACCAACAGCTCCGACTCGGAGGCAGACAGGCGCCCCAAGCCGCATCCAGATGTTGAGAACAGGGCCAGGCACGGCCAGCTGTTTCAGGAAGGGCCCCGGAAGCAGCATGACACGGGCTTCTTCCAGCCATCTCCATATGTTGGCTATCCCTTCTTTATGATCTCGGACTTTGGGAACCTCTGCAGCCCCTACCTCACTAATGGAGCTCTGGCCCCAACCGGCCGGACGTACCTGCCGTTTCAGTGGCCTCTCCTCGACATCCCAGGAAGAGCAGCTATCAGAGATTCTGCTGCTCCCACACACCTGTCCAACAGCGTCCCTGTGGTGCAGCATCCCCACATGACCCGCCTCCGCCCCCTGCTGTCCTACAGTCCAGAGGCCTTCTCCCCTCAGAGGGCGTCTCCTGGCTTCTCTCCTGAGCCTGCAGGAATGTCGAGGAGCCCTCACACTGCCTGTTATCCTGTGTCTCCTGGAGGAATGACTCCCATCCCACACCCACTGGGCTGGCTGCCGGGGCAGCCCATGTATCCCATTGCGGGGGGGTTCTCTCCTGCAGCTCTAGCCATGAATGCCTCCATGTCCAGTCTGGTGTCGAGTGGCTTCTCACCACGTTTGGTTCCGCCCCCCCAGACGTCTGTTCCCCACCCAGCCATCGTTCCTGCATCAGTGAAGCAGGAACCTGGAGCCGGTCACAGCCAGCAGCCTGGGAAGCCCACCACCGGCTCCGAGCATGACCAGGAAGAGGAGCGGAAGCCCCACATCAAGAAGCCGCTCAACGCCTTCATGCTCTACATGAGAGAAGAGAGGCCCAAAGTTGTGGCTCAGTGCAAAGTGAAGGAGAGCGCCACCATCAACCAGATCCTGGGCCAGCGGTGGCATTCTCTGTCAAAAGATGAACAAGCCAAATATTATGATCTGGCTCGCAAAGAGAGACTGCTGCACTCAAAGCTGTACCCCAACTGGTCAGCCAGAGACAACTATGGGAAGAAGAAGAAGAGGAAGAGGGTGAAGAGTGAAACTCAGCTGGAAGTTGCTGCAGCAGCAGACGACTTCCCTCCACAGCTAAAGAAACCTCGAGAGGAGACTCCACACACACACACTCCGCTCACACAATCTTCACACACACGCCCTCACCTGACGCATACACACACAGTGTCTCATCTGACACACACCCAGCTGTCCCAGGCCAGCCCCGCCTCATCCCTGGACTCCCCGGCGACCCCCACCGCGGCGCTGGCCTCGCCCGCCGGCCCGGCTGCCACACACACAGAGCACACACACTCCTCCTACAGCCACAGTGGACACTGCTCCCCCTACGGCGAGCAGCTACAGCCGCTCTCCCTCACCACCAAGCCCCCCCGCACCACCCACTCAGTGGGCCGCAACGCCGTCACCCCAGGACCCTCCACCCCCTCCTCTACAGACACACCCACCTCTTCCCCCCCCACAGCCTCCTCCAGGAGCTCCCCTCAGCCACTGCCTCACTCCTTCTTCCTTCCCCCTCCCTCCTCCTCCCACCGAtga
>g53.t1
ATGGACCCAAGCAGCAAGGAAATCTACAAGCTGTTCTCTGAAGAAAGCAGGCGGCCTGTGAAGGACTGCTTCCTGGCTGTGCTGTCGTCTCACGGGGAGGAGGGCTGCGTGTTCGGATCGGATGGGAAACCTGTCCAACTGTCTCGTGTCTTCACGTACTTTGATAATGAATGCATGGAGAAAAAGACCAAACTGTTCCTCATACAGGCGTGCCGGGGAGGCGCTCTGGATGATGGAGTGGAGGTTGATTCATCGGTCAGCACATTCACACACTACTTTTCTGTTCCCGTGGATACGGCTGTGATGTTCGCCACAGCACCAGGTTATGGTGCGTTCATGAACGTCACTGGATCAGTCTTCCTGCAGACGTTCTGCTCATTATTGGAAGAGGAGGGTCACTCTAACCTGGAGCTGACTCGACTGATGACCCGACTCTCCCACAGGGTTGCCTACACCTTTGAGTCCAAAGGGAGAGAGTATGGTGGGAAGAAAGAGATGCCATGCTTTCTGACACGACTGACCAGAGATGTGTTCCCGTTTGCAGAAATGGAGAAAGACAGGAAAGCAGAGACAATATCTGCCACATCATTGGTTGTTTCACAGAATGTTAGACAACGGATTGTTTCACTAAGTTAG
>g54.t1
ATGGGACGAGAAGACATGTTCCGACCGCGCAGGAAGGAGGACATCCCGGACAGGTGGCAGGACTACACAGCGGTGGGGAAAAGACTGAAAGGAACTCGCTTCATCGCCTTCAAAGTCCCTCTGAAGCAGGCTTTGATTAGGACGCTTCCCCCCTCCGAGGTGTTTGGTCCCTGGGAGCTGCTGGATGCTTTGAAGGAGGACAACCATGAGCTGGGGCTGATCATTGACCTGACTTTCACCTCACGTTATTACAATCTGCAGGACCTTCCTCAGTCACTGCTGTGTGTTAAGATCTTCACAGCTGGCCATGAGGTTCCCAGTGACCAAACCATCCTGAGCTTCAAGCGCGCCGTCCACAGGTTCCTCCGAGACAACCAGGACAATGACAAGCTCATCGGGGTCCATTGTACCCACGGACTGAACCGCACCGGCTACCTGATCTGCAGGTATCTGATCGACGTGGACGGGATGGACCCGGCCCAGGCGGTGCAGCTGTTCAACTCGTCCCGGGGCTACGCTATCGAGAGACAGAACTACCTGGATGACCTTCAGCACGGTCCAAAACGGAGTAACGCGGGAATGGAGGAGTTTGAGCTGGAGCCACAGAGAGGCCAGGCCGTCCAGCGGCCGCCTGTCGCAGCTCCTTTCAGGAGAGTTCGCCGTGACTACTACAGGTCACATCAGCGTGGAGGACCGAGCCACCGCCCTTCCCCGTACGCCCCTCACCCCGCCCACACACCCTGCCCTCCATTACTCGCCCGCCCTCCATTACTCGCTCAGCCTCCTCTGGCTCCTCCACCAGTCTTGTTCCATCCCATCAGATGGGCCCCTCAGCCCCCAGCTCAATGGAGAGCCCCTCACTCAGGCACCAACAGGTCCAGGCACCCCCCTCTACCTGACCCACAGTGGCACCCCTCCTTTGCCTTGCTAGACAGAGGTGGAGCTCTGCCCAACCTTCCTCGCTACTCCCCCAACTGGACATCTGTTGCTAATGGAGACGGATCAGCTGACGACAGGAGTGGGCCAAATTTAAGGAACCCGGTCAGAACCTCCCAGCGACCCAGCGCTAACAGATACGATGGCTGTTAG
>g55.t1
ATGGCGATGAGGGCGATCAGAGGGATGGTGAACGGGGCCATGAGCGAGTTTTCATCGGCCGTCAGCGGGAACAGACCGACGGCCGCCGCTCCGGTCCACCCGGCCGCCGCCGCCGCCTCCAGGGAGCATGCGATGGCTGTTAGCCGGGATTACATCTCCCAGCCCCGCCTGACCTATAAAACTGTTTCTGGAGTCAATGGTCCTCTGGTGATTTTGGATCAAGTCAAGTTTCCAAAGTACGCTGAGATTGTCCATCTCACTTTGCCTGATGGTACCAAGAGGAGTGGGCAGGTGCTGGAGGTCACTGGGTCCAAAGCTGTGGTGCAGGTGTTTGAGGGCACTGCAGGCATCGATGCAAAGAAGACCAGCTGTGAATTTACTGGAGACATCTTACGGACGCCTGTCTCTGAGGACATGTTGGGGCGTGTGTTTAATGGTTCTGGCAAACCCATCGACAGAGGACCGGCAGTGCTGGCAGAAGACTTCTTGGACATCATGGGCCAGCCCATAAACCCCCAGTGTCGCATCTACCCAGAGGAGATGATCCAGACTGGCATATCTGCCATCGATGGCATGAACAGCATTGCTAGGGGACAGAAAATCCCCATCTTCTCTGCTGCTGGGCTGCCACACAATGAGATCGCAGCTCAGATCTGTCGACAGGCCGGTTTGGTGAAGAAGTCCAAGGACGTGATGGACTACAGTGAGGACAACTTCGCTATTGTTTTTGCAGCCATGGGGGTCAACATGGAGACTGCCAGGTTCTTTAAGTCAGACTTTGAGGAAAATGGATCCATGGACAATGTCTGTCTGTTCCTCAACCTGGCCAATGACCCCACCATTGAGCGAATCATCACTCCCCGTTTAGCTCTGACATCAGCAGAGTACCTGGCCTATCAGTGTGAGAAGCATGTCCTCGTCATCCTCACCGACATGAGCTCCTACGCCGAGGCCCTTCGAGAGGTGTCTGCTGCCAGAGAGGAGGTGCCGGGCCGCCGAGGTTTCCCTGGCTACATGTACACTGATCTAGCCACCATCTATGAGAGGGCCGGCAGAGTAGAGGGCCGAAACGGCTCCATCACCCAGATCCCCATCCTCACCATGCCCAATGATGACATCACCCATCCTATTCCTGACCTGACCGGTTACATCACTGAGGGACAGATCTATGTGGACAGACAGCTTCACAACAGACAGATCTACCCCCCCATCAATGTTCTTCCATCTCTCTCTCGACTGATGAAGTCTGCTATTGGGGAGGGAATGACCCGCAAAGACCACTCTGATGTTTCCAACCAGCTTTATGCATGCTATGCCATAGGGAAAGATGTCCAGGCCATGAAGGCGGTGGTGGGAGAAGAGGCTCTTACTGCTGATGACCTGCTATATCTGGAGTTCCTTACTAAGTTTGAGAAGAACTTCATTTCCCAAGGAGCCTATGAGAACAGGAGTGTGTTTGAGACTCTGGACATCGGATGGCAGCTCATGAGGATCTTCCCCAAAGAAATGCTGAAGAGAATCCCTCAGAACACCCTGGCTGAGTTCTACCCCCGAGAATCCAAACATtag
>g56.t1
ATGTTCCTGATTAACATCATCTCAGTGGTGTTTGTGTTGGATGTGTGTGTGTGTGAGTTGGAGCTGGGATCTCCTGGCTGGAGGGAACCTCCGGACTGCGTGCGAGCTTCTGAGCTGTGCAACCAGAACAGTCAGTGCAGCTCCCGCTACCGAATCATGCGCCAGTGTCTGTCTGGCGGGGACAAGGAGCGCAGCACCATGCTGGCCTCCAAGGAGTGCCAGGGGGCGCTAGAGGTGTTGCAAGACTCGCCGCTCTACGACTGCCGCTGCAAGAGAGGAATGAAGAAGGAGCTGCAGTGTCTGCAGAACTACTGGAGCATCCACATGGGCCTGACTGAAGGTGAAGAATTCTACGAGACGTCTCCATACGAACCCATTCATTTCTCGGAGGAATTCAGACACGCCTCCATTATCTCAGACTCATCCTTGTTGAAGACGAGGCCCTGCTCTGAGGCAGGGAAACCCTGTAACCCCTGTGTGGATGCAGCTAAAGCCTGTTACCTGAACGAAACCTGCAGACGCCTGCGATCAGCCTACAACATTATCTGCAACAAGGGCACGCCCCCACAGGCCCCTGCAGCCAACCAGGAGCCATGCAGCAGGAAGAGGTGTCAGAAGGCTCTGCGGCAGTTCTTCGAGCGGGTCTCATGGGAGCTGAGCTACCCTCTGCTGTTCTGCTCCTGCCTGGACCAGGCGTGTGCTGAGCGCCGCCGCCGCACCATCATCCCCTCCTGCTCCCACCAAGAGAGGCATAAACCCACCTGCCTGGAACTCCGACGCACCTGCCGCTCCGACGCCCTGTGCAGGTCTCGCCTTGCTGATTTTCACATGAACTGCCAGATGACATCTCACACCGTCACCAGCTGTCCCTATGACAACTACATAGGCTGCCTCATGTCCTATGTGGGCCTCATTGGCTCAGACGTAACACCGAACTACAGCGACAACAGCCCCACCAACATCACCATCAGCCTGTGGTGCACCTGCAGGGGCACGGGTCATCAGGAGCAGGACTGCGACGCCTTCCATCGGGACTTCACCCACAACACCTGCCTCAAAAATGCCATCCTGTCATTTGGTTATGGATCTGAAGGAGCTGCTCCTCCTGTAACCGAGCAACCGTCCACTTTCCTGCCACCTGATCACCCCATCATCTCCAAACCGGCTCCCTCTCTGCACGGCAAGGCCATCAAACCCGTAGACGCTGCCTGCATGTTCTCCACCTGTGCCAACCTGCAGGATGGAGGTCAGAAGTGCATACCGTCTGAAGACTACAGGTGTGAGGATACTTTGTTAGCCCAGGGGTCAATAGACTCTCAGGAATCGGTGGGACCTAAAAGCAGCAGCAGCCAGCAATCAGCGCCTCTACTCCAACACATTTCTGTGACTGTTTGTGTGTCCATTCTGCCAGCACTTCTACACTTCATGTCATAA
>g57.t1
atgaatcccaaaggagtttgtcctgaagaggaagccttgcacttcattgcttctgagaaggacaaagacatatttcagaagaaattcatcagtgaagacaaagGTTATGGAGTTATTGCCACCAAAAACATTGAGCCAGGAGAATTCCTGCTGGAGTATGTTGGAAGACATATCACTGGCTCTGAGGGAGAGGACCTGTATAAAGAGTACTCGGCTGAAGATGCAGCATTTTTGTATTTCTACAACTTCCAAGGACAAAACTTCTGCATTGATGGCAGTAAAGATACAACAAGACTTGGAAGACTCATCAATGATGACCACATCAAGCCAAACAGCAAAATTAAAATTATATTGGACGAGCAACAAAAACCACATCTGTGTGCATTTGCAATCACAGAAATTCTTGCAGGAGAAGAAATCGTCTACGACTATGAAAACCCCAACTGTCAATGGCGACAGAAGACAACTTCCTTCTCTTCTAATGAACACATGGAAAAGAAGGAATCCCGATGGAAGAGCTCACTAGAAAATCTCAAGTCTGAGCCTGGTGTGATGGAAATTGATGACCTTGTATTCAATCCAAACATAAAGATTGGAAATGGATGCAATGGACCAGAAGTCTTTCCAGGACTCTTCTGCAACAGCCCTGTGGCAGTCAAGCGAATTCCTAAGCATATCAACAAAAGCCAATTGAAAATAGCTAACCTTCTATGTTCAGACAGATTAAAAACCAAACATCTGTTGCAGCCCCTTACTGTGATTGAAGACACTTACTTGGCCTACTTAGTCTTGCCTCTTTGTGAATATAATCTCAAAGACCTGATCGAAAATAAGGATTTTCCTGAGAGACAAAACCTGACTGAGCAGTGGAGACTGGGAATCTGTCAGGAGTTATTGCTGGGACTTCAGGAACTGCACTCACATGGAATGTTGCACGGAGACCTGAGGCCTGAAAACATCCTGTTTGATATCAACAATAAAATGTGTATTGGAGACTTTGGAGCAAGCAGAAATCTGGATCCTGCATCATTTTCACTAACAGGTGGAACTTTGTCCTGGGCCAGTTATGAGGATGTTGGAGTTATAAAAAGCAAATACAAGAAGGAGTCAGATATCCAGGTAGCAGGGTACTTGGTGCATTACATCCTGACAGATGGACAACATCCCTTTCAAACTACAACCCCATACTTCAGTGATCCCATCGGGCTGACTCTTAACATCAGAATGGCCAACTTCACTCTTCAGTGTGAGAAAAGATGGAGTGGGCTAAAAGACATCATTACCCGGATGCTGAGCAGATCACTTGAAGAACGTCCCACCATCGAAGAATCCCTTAAGGCTGTCATGTGCTTGCCACATCAGTCTGATAATAATGGAGCCACAAACAACACTGGTGTTGAGAATCAAAGAAAAGATGGAACCCAAACTTCAGATGAGACGGACCTTGCAGAGAGTACTGTCAGCAATCTGCTTGACATTTCTGACTGTAACCCGTTGCTTTCATCTATGACGGAAGAGGAAGAGGAATTTTCTGAGTTTGAAATGGCCGTCGAGGAAGAGGGTTCCCGTTCTTTGGTAATGTCAGATGAAAAAGTAGATGATGACTCACAATCAAAGGAAGAAGAAACTACAGAACGTGAAGTAATCCTCAGAAAAACACCTTCTAAAACTCAACAGAAGTCACATGGCAGTAACTCTCAACAACATAACGTCACAGTAAAAACATCTTCAAACACTACACACTATCGTGTCTATGACAAGAAGAATTATTGTTTTTACTGTGGAAAGTCTTTGGCAAAAATCACAAGACATCTGAAGCAGAAGCATTCAGACCAACCCGATGTGGCCAAAGCACTCGCATACAGGAAAGGATCAAAAATGCAGTCCTTGCTTTTGACCAAAGTAGCAAACATGGGAAATTATCAACACAACTGTTCTGTCCTGTCCTCTGGGGAAGGACAAATCATCCCAAAAAGGCAAGCGACACGTGAGGTAGCTGCAGCGAACTACCTACCTTGCAAGTTTTGCTTTGCTATGTATGTGAAGACAGATCTCTGGAGACACCTCAAGCGTTGCAAACTCCGAGGGACAGAAGCTAGCATTGTGACAAGAAATGTTCAGACAAGTTCTTCCATGATGTTGCCCATGAATACTGTGATTTCCATTGGACTTAAAACGGTTCTCCAGGAAATGATGTATGACAATATCACACTGTTAGTAAAGGCTGACTCCCTTATTATTTCACTGGGTGAGAGAATGTTCCTCAAAAATGGAGAAGTTGGACGCCATCGAGCGGATATCAGAAATAAGATGAGGGAACTTGCTAGACTTGTTCTTGTTGCAAGAGACATTGACAAGGACGTTGTCTTTTTGAAAGACTTGATCTGCCCAAGAAAATTCAACACGGTCCTTCAGGCTGTAAAACAGATGACTGGGTTTAATGAGTTATCCAACAGATTCGCAGTGCCCTCAACAGCACTAAAACTGCGGCATTCTCTTGTGAAAGTGTCATACATTTTGCAAGGAGAGGCACTGCGTCTACAGGATGATGACTTAAAATCAAAAGCAGAGCAATTTGTCAAGTTAATTGAACTGGATTGGTCAACACATGTATCATCCAATGCCCTGAAAACGCTTTACCAGAAGAAATGGAATATGCCGCAAATACTGCCTTTGTCAGAAGACATCAAAAAGCTCCAGGACCATCTGAAAAGCCTTGAGGTAGTCTACAAAAAAAATCTCATTGATCAACCAACAGCAAAATCATGGAGTGAACTCGCTCAAGTCACTCTGACACAGCTAATACTGTTTAATCGCCGCCGTGAAGGAGAAGTTTCAAGAATGGAACTCAACACGTATTTACAAAGGAGCCAACACGACATGCATGATGAAGTTTTGGAGAGCCTTTCAAAGTTTGAAAGGAAACTTTGTGAGAATCTCACCAGAGTAGAGGTACGGGGGAAAAGAGGCCGCAAAGTGCCTGTGCTGTTCACAACAAATGTAAAAGAGTCTGTGGATCTTCTGATTAAAACTAGAGAAGAGGTTGGCATTTCCCCGACCAATCCCTACATTTTTGCTCGTCCGTTTTTTGGCTGCCAAGGGAACTTTCGTGGATGTGACAGCTTAAAACGGTTTGCTGAAAGCTGCGGAGCTAAACAACCACAGAATCTCACATCAACCAGACTACGAAAGCATATTGCCACAGTTTCACAGCTCCTAAACCTGCAAACTCACGAGCTAGACCAGCTGGCAACTTTCATGGGACATAATATTGAGGTCCACAGGGAATTCTACAGACTGCCTGAAGAAACACTCCAAGTGGCAAAAGTCAGTAGAGTTCTTTTTGCTCTGCAAGGTGGAATGAGTAAATTCAAAGGGAAATCTCTTGAAGACATCACACCAAACATCAACCCTGAGGAGGAATCTAGTGACTCGGATTCAGATGTCCAATCTGAAGGGACTCCTATCAAAAAGAGTCCAAAAGAAACTCCAAAGGATAAAAACCGTAAAGAAAGCACTGCATCATGCTCGTCAACTCGGGGCATTAAAAAATCGCCAAAGTCGCCAAGTAAAATAGAGAAATCCAGAAGACCCTGGTCAGACACCGAAAGAAAAGTCCTCCACAAGCATTTCAAGGACTTCTTGGAGAAACTGAAGATCCCTGGGAAAGTGGACTGTCAAAAATGCTTAAATAATAATCAGATCCTAAAGGATAATGGAAGAGACTGGAAAGCAATAAAATATTTTATGTACAACAAAATTGCAGCTATAAAGAAGAGCTAA
>g58.t1
ATGAAATGGAGAAAAATGGCGGATCATGTGCAGGGCCTTGCCCAGCTGGAGATCCTGTGTAAACAGCTGTATGAGACCACCGACACAGCCGTGCGACACCAGGCAGAGAAAGCTCTGGTGGAGTTCACCAACAGCCCCGACTGTCTCAGTAAATGTCAGCTGCTGCTGGAGAGAGGCAGTTCTTCTTATTCTCAGTTGCTCGCCGCCACTTGTTTATCTAAACTGGTGTCTCGGACCAGTAACCCTTTACCCCTTGAGCAACGCATCGACATTCGGAACTATGTGTTGAATTACCTGGCAACACGGCCGAAGTTAGCAGCATTTGTGACCCAGGCTCTGATCCAGCTGTATGCCCGGATCACCAAACTGGGCTGGTTCGACTGTCAGAAAGACGACTACGTCTTTAGAAATGTCATCGCTGATGTTACGCGATTCCTGCAGGACAGCGTGGAGCATTGCATCATAGGTGTCACCATCCTTTCCCAGTTGACGAACGAGATAAATCAGGCCGACACCACGCATCCGCTGACCAAACATAGGAAGATCGCGTCATCGTTCAGAGACTCCTCGCTCTTCGACATCTTCACACTTTCCTGCAACCTCCTCAAACAGGCTTCAGGGAAGAACCTGAACCTGAACGATGAGTCGCAGCACGGCCTGCTGATGCAGCTACTCAAGCTCAGCTACAATTGCCTCAACTTTGACTTTATAGGAACTTCCACAGACGAGTCATCAGATGACCTTTGCACTGTACAGATTCCAACATCATGGAGATCAGCGTTTCTCGATTCCTCCACCCTGCAGCTGTTTTTCAATTTATATCATTCCCTCCCTCCATCCCTGTCCCCGCTGGTGCTGTCCTGTTTAGTTCAGATCGCCTCTGTCAGGCGGTCTCTCTTCAACAATGCAGAGCGAGCAAAGTTTCTCTCCCATCTGGTGGATGGCGTGAAGAGGATATTGGCGAACCCGCAGTGTCTGCCGGATCCCAACAACTACCACGAGTTCTGCCGCCTGTTGGCGAGGCTGAAGAGTAACTACCAGCTGGGGGAACTGGTCAAAGTGGAGAACTACCCGGAGGTGATCCGTCTCATTGCCAACTTCACCGTCACCAGCCTGCAGCACTGGGAGTTTGCCCCCAACAGTGTCCACTACCTGCTGAGTCTGTGGCAGCGCCTGGCAGCGTCTGTCCCCTACGTCAAAGCCACCGAGCCCCACCTGCTGGAGACCTACACCCCAGAGGTGACCAAGGCCTACATCACGTCGCGGCTAGAGTCAGTCCATGTCATCCTCAGAGACGGCTTAGAGGACCCTCTGGATGACGCCGGGCTGGTGCAGCAGCAGTTGGACCAGCTGTCCACCATCGGCCGGTGTGAATACGAGAAGACGTGTGCTCTGCTGGTGCAGCTGTTTGACCAGGCGGCTCAGACCTACCAGGAGCTGCTGCAGTCCACCAACTCCAGCGCTGCAGACGTCACCGTGCAGGAGGGTCGGTTGACATGGTTGGTCTATATAATCGGTGCTGTGATCGGTGGACGGGTGTCGTTTGCCAGTACGGATGAGCAGGATGCCATGGATGGAGAGTTGGTCTGCCGGGTTCTGCAGCTGATGAACCTGACGGACTCCCGGCTGGCTCAGGCAGGCAACGAGAGGCTAGAGCTGGCCATGCTCAGCTTCTTCGAACAGTTCCGAAAGATCTACATTGGCGACCAGGTGCAGAAATCCTCAAAGCTTTATCGACGATTATCAGAAGTTCTGGGGCTGAACGATGAGACGATGGTACTCAGCGTCTTTATAGGGAAAATCATTACAAACTTGAAGTACTGGGGCCAGTGTGAGCCGATCACGTCCAAAACACTCCAGCTGCTGAACGACCTCTCCTTAGGATACAGCAGCGTGAGGAAGCTGGTGAAGCTCAGCGCTGTCCAGTTCATGCTGAACAACCACACCAGTGAGCATTTCTCCTTCCTGGGCGTGAACAACCAGTCCAACCTGAGCGACATGCGCTGTCGGACCACCTTCTACACGGCCCTGGGTCGCCTGCTCATGGTCGATCTGGGTGAGGACGAGGACCAGTTTGAACAGTTCATGTTACCTCTGACCGCTGCGTTTGAGGCTGTGGCTCAGATGCTCAGTACGAACACATTCAACGAGCAGGAAGCCAAGAGGACTTTGGTGGGTTTGGTGCGAGACCTCCGAGGCATCGCATTTGCCTTCAACGCCAAGACAAGTTTCATGATGCTATTCGACTGGATATACCCAACGTACATGCCCATCCTGCAGCGGGCCATCGAGCTGTGGTACCACGACCCGGCCTGCACCACTCCTGTCCTTAAGCTGATGGCAGAGCTCGTTCACAACAGATCGCAGCGGCTTCAGTTTGACGTATCGTCACCAAATGGGATCCTGCTGTTCAGGGAAACCAGCAAGATGATCACCACATATGGGAACCGGATCCTGACGCTGGGCGAGGTTCCTAAGGACCAGGTGTACGGCGTCAAGCTGAAGGGCGTCAGCGTGTGCTTCGCCATGCTCAAGGCCGTGCTCAGCGGAAACTACGTCAACTTCGGGGTCTTCCGTCTCTATGGCGACGACGCTCTGGACAACGCCTTGCAAACCTTCATCAAACTACTGCTCTCCATCCCTCACAGTGACTTACTAGATTACCCGAAGCTCAGCCAGTCCTTCTACTCCCTGCTGGAGGTTCTGACTCAGGATCACATGAACTTCATCGCCAGTTTAGAGCCGCACGTCGTCATGTACATCCTGTCGTCGATATCAGAAGGCCTCACGGCGCTGGATACGATGGTGTGCACCGGGTGCTGCTCCAGTTTGGACCACATAGTCACCTACCTGTTCAAGCAGCTGTCACGCTCCACCAAAAAGAGGCCTGCTCCCATGGCAACAGACGACCGCTTCCTGCATATTATGCAGCAGCATCCGGAGATGATCCAACAGATGCTGTCCACCGTGTTGAACATCATCATCTTCGAGGACTGCAGGAATCAGTGGTCCATGTCCCGGCCGCTGCTGGGCCTCATCCTGCTCAATGAGAAGTATTTCGCTGACCTGAGGAACAGCATCGTCAGCAGCCAGCCTCCTGAGAAGCAGCAGGCCATGCACTTATGCTTTGAGAACTTGATGGAGGGAATAGAGCGAAACCTTCTAACAAAGAATCGAGACAGGTTCACACAGAACCTGTCCGTGTTCAGGAGGGAAGTCAACGACAGCATGAAGAACTCGACGTACGGCGTCAACAGCAATGACATGATGAGCTGA
>g59.t1
atggcgtcgcatgagggactagcagctctgggggtggacggagcttcggcggctgcacacgctctgtctctgccggcggaagcttacggaaatgacccccggcttgaagtcatgtgggcgatgaaggcctacaaccacgcagaggtctacttcaacctcatctcatccgtcgatcccaagttcctgaagctgacaaaggtggacgaacagatctactcgagtttcagagaaaccttcaaagacctggatgtgaagcggctgaaagaggaggacctgaagtcagacgaggccaagcagacctggcgccccttctgcaaccagtttgagggaatcgtggaggacttcaactacggcaccctgctgcgtctggactgtgagaaggactacagcgaggacaacaccatatttgccaccagagtccagttctttgctgtggagatcgcccgaaacagagaaggccacaacgacacagtgttcacatccaaacgggcaaaaagctaa
>g60.t1
atgcaaaaggtggagggacgtgtaactcctgttaaccttccatcatctaggggcccgagtgctccggggtctcctgccactggcatcatggctcgtctgaatgaccaaatggttggctacaaagaccttgcagcactgcccagagataaagccatcctgcaggtggaaagacccgacctgatgacctatcagccccacctgagcttctcatcacttgacccgccacgcagagagcgctctctttcccctcctgccatgtctccctccaggtctcctgaggtgaaaggtcgcagagcagagagcgacagtggctcccctggaggatccacgctgcaactgcaagcaggtcgcaagataagcaccagcctgcagcatttccatcgaccagataatggctccaacatctacaggaagcctccgatctacaaacaggaccttaacaaaccgtcagagggcagtggggtcattcagtctgccaagttccccgctgcccagcctccagaccccaaccagccctccaagattgagacagagtactggccctgcccaccttcactggctgctatggagattgagtggaggaagaagaaacttcaggaagaagatgagtttgaagacgtgacagaagaagagcaggagcagcaggagctggagaagatcaagtccaacctgggccgtctgatcctgaaggaggagaaggagaaaagcattcacatcaggaggaagacacagtctctgccagacagaacacacatgcacagcacaggtgtgtcagccagtgcatcaaagtctccgtcccgctccgccctgaccagaatgcagtcggcagagttttctacagatggagataaaggacggccagctgctcagaatggagagagccggagagatcgcatggatagagggaattccctgccaagcatcctggagcagaagatttatccgtatgaagccctgattgtaacccacagagggcgctgtaagctgccccctggagtggaccggacacggctggagaggcatctctcccaggaggagttccaggacgtgttcgggatgcccatcggcgagtttgaccgcctgtcgttatggagacgaaacgaactgaagaaaaaagcctcgcttttctaa
>g61.t1
atgtttgcaGCGGTGCCATATCCTCCCGGTACACGCCTGTCGGTCAAAGACCTGTATGCGGATGGGAAGCCCAGCCTGGAGCTGCTGAAGGCCCATTTGGTGAAGGAGGGCCGGCTGGAGGAGGAGGCGGCCCTGCGGATCATCAACGAGGGAGCCAGCATCCTGCGCAAGGAGAAATGCATGCTGGAAGTGGAGGCGCCCATCACAGTGTGTGGTGACGTCCATGGCCAGTTCTTTGACCTGATGAAGCTTTTCGAGGTGGGCGGCTCACCCAGCAACACCCGCTATCTGTTCCTTGGAGACTACGTGGACCGAGGCTACTTCAGTATCGAGTGTGTGCTGTACCTGTGGGCTTTGAAGATCAACTACCCCGACACGCTGTTCCTCCTCAGAGGGAACCACGAGTGCCGACATCTCACAGAGTACTTCACCTTCAAGCAGGAGTGTAAGATAAAGTACTCTGAGCAGGTTTATGATGCCTGCATGGAGGCGTTTGACTGCCTGCCTCTGGCCGCCCTCCTCAACCAGCAGTTCCTCTGCGTGCATGGAGGCCTGAGCCCTGAAATTACCTGCCTGGACGACATCCGAAAGCTGGACCGCTTCAAGGAACCCCCTGCATTCGGGCCCATGTGTGACCTGCTATGGTCGGACCCGGGGGAGGACTACGGCTCAGAAAAGACCCAGGAACACTTCTCCCACAATAGCGTACGAGGCTGCTCTTATTTCTACAGTTACCCGGCGGTCTGCGACTTCCTGATGAACAACAACCTGCTGTCTGTCATACGGGCTCATGAAGCTCAGGATGCAGGGTATCGAATGTACAGGAAAAGTCAGACAACAGGCTTCCCGTCTTTAATTACAATTTTCTCCGCTCCCAATTACCTAGATGTGTACAATAATAAAGCTGCGGTGCTGAAATATGAGAACAATGTGATGAATATCCGGCAGTTTAACTGCTCCCCCCACCCCTACTGGCTGCCCAACTTCATGGACGTCTTCACCTGGTCCCTGCCCTTTGTTGGGGAGAAAGTGACGGAGATGCTGGTGAACGTGCTGAACATCTGCTCCGACGACGAGCTGATGTCCGAAGGGGACGACACGTGTGAGGGTGGAGCCCCTGCTGCCAGGAAGGAGGTGATCAGGAACAAGATCCGCGCCATTGGAAAGATGGCGCGCGTCTTCTCTGTGCTCAGAGAGGAGAATGAAAGCGTGCTGCAGCTGAAGGGACTGACTCCCACCGGGACGCTGCCGCTGGGCGTTCTGTCTGGAGGCCGGCGCACTCTGCAGAGCGCCATCCAAGGCTTCAACCCTCAGCATAAGATCCAGAGCTTTGAGGAGGCTCGGGGTCTGGACCTGATCAACGAGCGGATGCCCCCGCGCCGCGACAGCAAGCAGAACGAGGGCCCCGCCTCCTTCAACAACCTGCCGGCCGGCACCGGGCCCCTCGACAAGAACGGCACCAACGCTCAGGCCtag
>g62.t1
ATGCACTGCGCTCTGTTGCTCCTTCTAACTTTCTTCTCCTATCGGAGCGGAGGGGACCGGCTCTTCCATGGAAGCCCGCTGGACCAGGACCTGGACCTGGACCTGGACCTGGACATGGACATGGACCTGTCGGAGGTGCTTCGCCGGGTGGACCCCCGCTTTCTGTCCGTCACTATCGACGCCAGTCTGGCATCAGAGGAGAGGTTCATGCTGCTGTTGAGGTCTCAGAGGATCCGGACTCTGGCCACGGCTCTGAGTCCAGCCTTTCTGAGGTTCGGGGGAACCAAGCAGGACTTCATGGTGTTCAGTCCTCAGAGGAGCCAGCAGCTGGATCCAGGTGAGCCCTGCAGCAGTGTCCGGCTGCCCTGGTGGCTGGAGCAGAGACTGAAGCAAGACTGGGCCCAGCAGCAGATCGTCCTCACCAAGGAGGAGCAGCAGAACCAGTACAACCCGGTCCACTTCACGGAGCTCACCGTGGACCTGCTGCATTCCTTCAGCAGCTGCTGCAGCCTGGATCTCATCTTCGGCCTGAACGCGCTGCTCCGGACGGCAGACAACAGCTGGAACAGCAGCAACGCCCGCTCTCTGCTCCGCTACTGTGACTCCAAACAGTACGAGATGTCCTGGGAGCTGGGAAACGAGCCAAACAGCTTTGAGAAGAAGGCTGGGATCCGTGTGGATGGAAATCAGCTGGGAGTCGATTTCACCCATCTCAGAAAGATGATGTCAGAGTTCAAACTCTACCGGGACGCCGGGCTGTTCGGACCCGATGTGGGCCAGCCACGGGACCGCAGGGCGGATCTGCTGGAGAGCTTCCTGCAGAGTGGAGCCAAGGCCATCAACGCCTGTACCTGGCACCATTACTATGTGAACGGCAGAGACACTTCACTACAGGATTTTCTAGATCCTGAAGTTCTGGACACCCTGGCTTTGAAAACCAATGAAGTTCTGAAGAGAGTACAGCAGGAGTCTCCGGGGAAACCAGTGTGGCTTGGAGAGACGAGCTCGGCCTACGGAGGCGGTGCGCGGGGACTGTCAGACACCTTCGTCTCTGGATTCATGTGGCTGGATAAATTGGGCCTAGGAGCCAGGTTGGGCCTGGATGTGGTGATGAGGCAGGTGCTGGTCGGCGCTGGGAGCTACCACATGATCGATGACGACCTGGACCCCCTCCCGGATTACTGGCTGTCGCTCCTCTATAAGAGACTCGTCGGACCGGAGGTGTTGAAGCTTCAGCTCGTTTCTGATTCCGGCAGAAGTAAAAGAGTGAGGCTGTATCTGCACTGCGCCAACAGGAAGAGTTACCCTGACGGAGCCGTGGTGCTGATATGGATGAACCTGAGCAGGAAGCCAGTGAGGATCTCACTTCCTGCCCGCGTCTCCAGCAGCACAGTGGACGCTTTTGTTCTCCAGTCCAACCAGCTGGGGGAGGAGGGACTGCAGTCCAGGTCTGTTCAGCTGAATGGAGAGCTGCTGAAGATGGTGGATGATAAAACTCTCCCTGAGCTCAACGGCACTCAGCTTCCTCCTGCTGAGCACCTGAAGCTTCCGCCATACTCCCTGGGGTTCTTCGTCATAATGGATGCACAGGCGTCGGCCTGCAGCtga
>g63.t1
ATGGTCAGAGGAAAAGAGATGTGTTTCTCTGATGAGAGGAGGTGTGGAAGTCAGAGGGGAGGAACTTGTCATCAGATTCCCTGGCAACCTGTGTGGACTCTGGAAACCTGGACTACAATGGCAGTCAACCTGAGCAAGAACGGTTCAGCTCTGATGGCCGCCTATAAGAAGGTGGTGGATGCCAAATCGGACACGGACTGGGCTCTGTTTACCTATGAAGGCAAAAGTAACGACATTCGACTGGCAGAGACAGGAGGTGGAGGGTTGGAGGAGTTGGTGGAGGAGCTGAACAGTGGGAAGGTCATGTATGCCTTCTGTCGAGTCCCAGATCCTAACTCTGGCCTGCCTAAATATGTCCTTATAAACTGGACTGGTGAAGGGGTGAAGGACTCTCGTAAAGGAATGTGTGCCAACCATCTCAGCGCCATAGCAAATTTTTTGAAGGGAGCTCACGTTACCATAAACGCTCGCACAGAGGAGGACGTGGAGCCAGAGACCATTTTGACTAAAGTAGCAAAAGCCTCCGGAGCCAACTATAACTTTCACAAACAGCAAAATTACATCGATGCACCAAGAGGACCAGTGGGTTCTGTGTACAGAAAAGTCAATGCTGTGGAGGAAATCCAGCAAACCAAAAAGGATAACTTCTGGGACCAGGCTCAGCGGGATGAGGAGTTACGTCGAAAGgaggagagaaagagagcagagcaggagaggcagaatgcagagaagGAAAGGAGGGAGTTGGATGAGAAACAGGCAAAAGAGAGGGAGAGAAGAACGAAGGACAGAGCTCATCAGATTGAACTAGAGAGGACCATTCAGAAAAAAAGAGATGAAGAGAATAGAGATGGGGAGCAACAGCGACTGGGTTCTGTGTACAGAAAAATCAATGCTGCAGAAGAGATCCAGCAAACCAACAAGGATAACTTCTGGGTCCAGGCTCAGCGGGATGAGGAGTTACGTCAAAAGgaggagagaaagagagcagagcaggagaggcagaatgcggagaaggaaaggagggagttggatgagaaacaggcaaaagagagggagagaagaacgaaggacagagCTCATCAGATTGAACTAGAGAGGACCATTCAGAAAAAAAGAGATGAAGAGGAACGAGAAAGGGAGCAACAGCGACTGAATGAGCAGGAAAATTCGAAGAAGGCAACAAGAATCAACGCTGCAGCATCTGTGCAGAAAGCTAATGAGGCAAAGTCACTGATTTCTCAGAGAGCGTTCAATCCCAGAGACATCTTCAAGCAGAAGGAGCAGAGTTTTGAGGCCAACTCACTGTCTCCTGTTACATCCAGACCAGGGAAGCTCCAAAGTATATTTTTGTCTCAGAAATTGTTTGAGCCTGAAGAAGTGGTGAAGCCTCAGAGTCCTCCGCCGGACGTCCACTACCCAGTGACCAACCCCTTCTCCTCAGCTGCAGCTTTCTCGCCCACCCTCCAAGAGACGGTGACTTCACATGAGCAGCCTGCAGAGGGCGGTTCCACTGAGGAGGCAGAGTGGTCAGATGAGTTTGATGATGATGCAGATGAAATGACTCCAGTTGAAAGTCCAGTACAGCAGGATCTGTACCAGAGTCCAGATCCAGTTGGCACTGCTGACCATCTGTATGAGAATATTTACCAGGATCAGACAGAGTCTCAGAACTATAATAATCCAGGTGATGGAGAGCAGCGGTACAAGGCCAGGGCTTTGTACGACTACCAGGCTGCTGATGACACTGAGATCACCTTTGACCCAGATGACATCATAACAGAGATAGAGATGCTGGATGAAGGCTGGTGGAGAGGCTTTGGACCTGATGGGAACTACGGCCTGTTCCCTGCCAACTACGTGGAGCTCCTCAATGACTAA
>g64.t1
atggcatcaaggttactgctccgcaccgcgttcagagccacaacgagctgccgggctgcccgggctccggccctgaggcgctgcatggctgctggaggcattcccactgatgaggagcaggccacaggaatggagaaggccatcatgaaggccatgaaggagggaacggatccttacaacatgatgaagcctaagagctacactggctccaagaacgacccccacctggttccctccatcactgacaagagggttgtgggctgcatctgtgaggaagacaacacctccatcgtctggttctggcttcatgagggcgagtcccagcgctgcccctcctgtggtgcccactacaaactggtgcctcatgagctgccccactag
>g65.t1
ATGGCTGCAAGGTTACTGCTCCGCTCCGGGCTGAGAGCCGTGACAACCTGCCAGGCTGTCCGGGCTCCGGCTCTGAGCCGCAGCATGGCGGCTGGAGGCATTCCCACTGATGAGGAGCAGGCCACTGGGCTGGAGAAGGTCATCATGAAGGCCATGAAGGAGGGAAAGGATCCTTACAACATGATGAAGCCTAAGAGCTACGCTGGCTCCAAGAACGACCCCCACCTGGTTCCCTCCATCACTGACAAGAGGGTTGTGGGCTGCATCTGTGAGGAAGACAACACCGCCATCATCTGGTTCTGGCTTCATGAGGGCGAGCCCCAGCGCTGCCCCTCCTGTGGTGCCCACTACAAACTGGTGCCCCATAACCTCTCCCACtaa
>g66.t1
ATGTCTAACGACACAACCTTCTTGGAGGCCACTGATTGGTTAGACACATCCCAGTGCCCGCCCTCAGTAGGCGGCGCTACGTTCCTGATTGTTGCTTACAGTGCAGTCATTGCAATTGGGTTGCTGGGCAATGCAGGCCTTGTATTTATCATCACCCGGCAACAGGAGTTGCGCAACGTCACCAACATCCTGATCGCCAACCTGTCGTGCTCGGACATCCTGATGTGCGTGGTGTGTCTGCCGGTCACTGTCATCTACACGCTGATGGACCACTGGGTGCTGGGGGAGGCCCTGTGTAAGGTGACGCCCTTTGTCCAGTGCATGTCTGTGACCGTGTCCATCTTCTCCCTCGTGCTCATTGCTCTGGAGCGCCACCAGCTGATCCTCCACCCCACCGGCTGGACCCCTGCGGCCGGACACTCCTACCTTGCAGTGGGGCTCACGTGGCTGGTCGGCTGCTTCATCTCGCTGCCCTTCCTGTCCTTCAACATCCTCACTAATGACCCCTTCCAGAACATCAGCCTGCCCTCCAACCCCTTCAGGGACCATTTGATCTGCATGGAGTTGTGGCCGTCAGACAAACATCGCCTTGCCTACACAACCTCGTTGCTGATCTTCCAGTACTGCTTGCCTCTCCTTTTGGTGCTGCTCTGCTACCTGAGGATCTTCATCCGCCTGAGACGCCGCAGGTCACACAGCTACACTCTCCCTCATGCACTTCAAAAGTCTTCTCACCACAGGGACATGCTGGAGCACAGCAGGAGGACCCGGGAAGCCCAGAGGATCAATGTTATGCTGCTAGCCATCGTCACCGCGTTTGCTCTCTGCTGGCTCCCTCTGAATGTCTTCAACACTCTGTTTGACTGGCATCACCAGGCCCTGCCAAAATGTCAGCATGACGCTGTCTTCTCCGCTTGCCACCTTACAGCCATGGCCTCCACGTGCATCAATCCCGTGGTGTATGGCTTCCTCAACAGCAACTTCCAGCGGGAGCTGAGGACGACGCTGCAGCGCTGCCAGTGTGGCACCCGGGCAGGTGAGAGCTATGAGAGCTTCCCTTTGTCTACGGTGGGCAGCGAGGGCATAACAAAGGCCACTTCGCTCAACAAGATGGGATCGGTGTGTGTCCCCTCACCCAGACCTGAGATCAGCTCGGCTCTGCTATCCAAAACATTACCGGCTAACTTGtaa
>g67.t1
ATGGAGTCCTATGACATTTTAGCTAACCAGCCGGTGGTTATTGATAATGGCTCGGGGGTCATCAAGGCTGGTTTTGCTGGTGACCAGATCCCCAAATACTGCTTCCCTAACTATGTGGGACGTCCCAAGCATGTGCGCGTGATGGCTGGAGCCTTGGAGGGAGATCTGTTCATCGGACCCAAGGCAGAGGAGCACAGGGGCCTGCTGTCGGTGCGCTACCCGATGGAGCATGGGATAGTGAACGACTGGAACGACATGGAGAGGATCTGGCAGTACGTTTACTCCAAGGAACAGCTGCAGACCTTCTCAGAGGAGCATCCTGTGCTGCTGACTGAGGCTCCTCTAAACCCCAGTAAGAACAGAGAGAAGGCCGCAGAGATCTTCTTTGAGACCTTCAACGTTCCTGCTCTCTTCATCTCCATGCAGGCCGTGTTGAGCTTATATGCCACCGGCCGCACCACTGGGGTGGTGTTGGACTCTGGTGACGGTGTGACCCATGTGGTGCCCATCTACGAGGGCTTCGCCATCCCACACTCAATCATGCGTGTGGACATCGCCGGCAGAGACGTCTCCCGATACCTCCGTCTGCTGCTGCGCAAGGAAGGCTACAACTTCAACACATCAGCTGAGTTCGAGGTGGTGCGCACCATAAAAGAGAGAGCCTGCTACCTGTCCCTGAACCCACAGAAGGATGAGACTTTAGAAACTGAGAAGGCTCAGTATGTCCTTCCTGATGGAAGCACTTTAAATATCGGACCGGCCAGATTCCGGGCCCCAGAGCTGCTGTTCAGACCCGACCTGATCGGAGACGAGAGCTCGGGAATCCACGAGGTTCTGGCCTACGCCATCCAGAAGTCTGACATGGACCTGCGGCGCACGCTCTTTTCCACCATCGTACTATGCGGCGGGTCAACACTGATCAAAGGGTTTGGAGAGAGGCTACTAACTGAGGTCAAAAAGCTCGCACCAAAAGACGTGAAGATCAAGATCTCCGCTCCCCAGGAACGGCTGTACTCCACATGGATCGGCGGGTCCATCTTGGCATCATTGGACACCTTTAAGAAGATGTGGGTGTCCAAGCGGGAATATGAAGAAGACAGAGCGCGTGCCATCCACAGGAAGACCTTCtag
>g68.t1
ATGGAACTGGTGCTCAGGAAAAAACGTCCGCCCGTGGATTTTCCCCTGTATATTCGCAGCAGTAACACAAAGGTTCTTGCTGGAGTCGGATGGGTCCATCAGAATCTGTGCAGTAACATCATGGCCCTGACAGAGGAGCAGTCTGAGAAACACTGCTGGGTGTGTTTCGCCACTGAGCGGGACGACCACGGCGCAGAGTGGGTGAGCCCCTGCAGGTGTAAAGGCTGCACCAAATGGATCCACCAGTCGTGTCTGCAGCGCTGGCTGGACGAGAAGCAGAAGGGAAACAGCGGCGGCGCCGTTAACTGTCCGCAGTGTGGCACCGAGTACTGCATCATTTTCCCAAAGATGGGCCCGCTGGTGTACTTCCTGCAGCAGGCGGACAGAGCCCTGTCCCGTGCCAGCCCCTTCGCTGCAGTCGGAGTGGTTGTTGGGACGGTGTACTGGTCGGCAGTCACTTACGGAGCCGTGACCGTCATGCAGGTGGTGGGGCATAAGAAGGGTCTGTTTGTGATGGAGCGGGCTGACCCTCTGTTCCTGCTCATGGGCCTGCCGACCATCCCCGTGCTGCTGGTCCTGGGGAAGATGATTCGCTGGGAGGATTACTTATTGAGGCTGTGGCTGAGATACTCCTATAAACACGGCCCTTCATCAGGGGGTGGTGGTTATCTGCCGCCCCTGCGTGTCCAGGGGCCCGGCGCTGGAGACCACCTGTCTATGTCCAGGACTCTGTGTGGGGCGCTCATCTTTCCCTCCATAGCCAGTCTGTTGGGACGGCTGCTGTTCAGACGAGTTACCTCCAACTTGCAGCGCACCATACTGGGGGGCATTGCGTTCGTGCTGATCAAAGGCGTACTGAAAGTGTATTTCAAACAGCAGCAGTACATCATGCAGGCCAACAGACACATCGTGAACTATCCAGAAAGTTACACGAACCGACCAGGGGGCGAGGGAGAGGTCAACACAGAGGACAGCGGGAACGAGtga
>g69.t1
ATGCAGTCGAATGTGATGGATTCCCGGCGCTGCTTCCTGCTTCCGTGCGTCCTGGTGCTGCTGCTGGTTCAGGTCCAGTCCAGACCAGCCACAGAAGACACGGACACAGATGCAGCAAAGTCTTCTGAAGACGAAGAAGATGAAGAGTCATCCTCAGAGGAAAATAAACTGTCCAATGAAATGTCAACAAGCAACGAAAAGCTCCAACCGCTGGCGCCGCAGTGGGTGATGCCAGAGAAGATGGAAAAGCAGCTCCATGCTGTGCCTGCCAGCAGGACCGTCAAGTTCCGCTGTCAAGCAACCGGGAACCCACTACCCAGCCTGCGCTGGTACAAGAACGGGAAGGAGTTCAGGAAAGACCAACGAATCGGAGGGTTCAAGTTCAGAGAACACATGGGGACGCTCATAATGGAGTCAGTGGTTCCTTCTGATAGAGGGAACTACACCTGTGTGGTGGAGAATGTACATGGCAGCCTGAAACACACCTTCCTTCTGGACGTAATTGAGCGTTCTCCTCACAGACCCATACTGCAGGCGGGCCTGCCGGCCAATCAGACGGCTGTTGTCGGAACCAATGTGGAGTTTGTGTGCAAAGTGTTCAGTGACCCACAGCCTCACATCCAGTGGTTCAAACATATAACCGTCAATGGCAGCAAACAGGGACCAGACGGACACCCATTCGTCATGATTCTCAAGGCTGCAGGTTTGAACACCACAGAAAAAGACATGGAGGTTTTGACTCTGAAGAATGTCTCCCTGGATGACGCTGGAGAGTACACCTGCCTGGCGGAGAACTCCATCGGAGTGTCTTACCACTCAGCGTGGCTCACTGTGGTCGATGAGTTACTGCCCTCACCGGTGCCCTCGCAGACATACTTGGAGATCTTCATCTACTGCCTGGGGTTTTTCGTCATCATCATTCTGACGGTCTCCGCAGTCATGTGTAGGCTCTGCTGCACCCAGAAGAAAAGGGACTTTAACAGCCAGCTGGCAGTGCAGAAGTTAGCCAAGAGCATTCCTCTGAGAAGACAGGTTTCAGTTGAGTCCTCGACCTCCCAGCAGTCAGGGATGTGTTTGATGCATCAGTCGCGTCTCTCCAGTGCTGCCACCACCATCCTGGCTGGAGTGTCAGAGTACGAACTTCCATACGATCCTGGATGGGAGCTGCCACGTGAACGGCTTACCCTGGGGAAGCCGTTGGGAGAGGGCTGCTTTGGTCAGGTGGTGCTGGCTGAGGCTGTCGGGATCGACAAGAACAAACCCACACGTCTAACCAAAGTGGCTGTAAAGATGCTCAAAGCGGACGCCACAGAGAAGGACTTGTCTGACCTGATCTCTGAAATGGAGATGATGAAGATGATAGGGAAACACAAAAACATCATCAACCTCCTGGGCGCCTGCACTCAGGGCGGCCCTCTGTATGTGGTGGTGGAGTATGCGTCTCAAGGGAATCTGAGGGAGTATCTGCGCGCTCGTCGACCCGCCGGGCTGGAGTACTGGAGCGACCTGCGGCAGGCTAGTCTGGGGAGTCTGGAGATGAGGGAGCTGGTGTCTGCTGCTTACCAAGTGGCTCGAGGAATGTCTTACCTTGCTTCAAAAAAGTGTATTCACAGAGACTTAGCTGCCAGGAATGTGCTGGTCACTGAGGACACTGTGATGAAAATTGCCGACTTTGGCCTGGCTCGAGACATCCATCACATTGACTACTACAAGAAGACCACTAATGGCCGGTTACCCGTGAAGTGGATGGCTCCTGAAGCGCTGTTCGATCGGATATACACGCACCAAAGTGATGTGTGGTCCTTTGGTGTCCTGCTGTGGGAGATTTTTACCCTGGGAGGCTCTCCTTACCCCGGGGTCCCCGTAGAGGAGCTCTTTAAGCTACTGAAGGAGGGACACCGCATGGAAAAACCCTCCGCATGCACTCAGGAGCTGTATCTGATGATGAGGGAATGCTGGCATGCTGTTCCAGCACAGAGGCCCACCTTCCAGCAGCTTGTAGAAGACTTGGATCGAACGCTTTCCAATATGGCCAACCAGGAGTACCTGGACCTGGCCGTCCCTCTGGTCCAGTACACATCGGTCTGTGGCTCTGCCtag
>g70.t1
ATGCTgcgccgctccgctccgctcctcctcctctgctccctctgcCTCGCCTCGGGCTTCCAGATGCCGCCGGAGGAGGCCGCTCCCCGCCGGGCACGCTTCTCCTCCAACAGCCCGACCGATGTGGCCAGATGTTTGAACGGCGCCGTGGCAGTGGGCTGTGGATTCTTCTCCTGCCTTGAAAACTCCACCTGCGACACAGACGGGATGCACGAGATCTGCGAGCTGTTCCTTCATGCTGCGGCCACCTTCAACACGGAAGGTAAGACCTTCGTGAAGAAGAGTCTGCAGTGCATTTCCCAGGGCATCTCTAACAAAGTCTTCCAGACCATCCGCCGCTGTAACATCTTCCAGACGATGATCGCTGAGGTTCAAGAGGAGTGCTACAGCAGTCTGGACATCTGCACTGTGGCTCGGACAAACCCTGATGCCATTGGAGAGGTGGTGCAGGTTCCCACTCACTTCCCCAACAGGTACTACAGCACGCTGCTGCAGACGCTGCAGGCCTGCGACGAGCAGACGGTGTCAACGGTGAGGACCGGGGTCATGACCCGCCTGGGGCCCGACATGGAGAGCTTCCTGCAGCTCGTCCAGAACAAGCCCTGCACCCCCAGCTCTGACTCCACAGCATTCAGCAACCCGGCCAGCTGGAGGAACATGCCCGTGTTCAACATCCAACCCGGCTTCAGGGGTCGCGACCCCACCCACTTGTTTGCCAAGAGATCTGCGGACACCCAGGGGAACGAGGGAGGGGCCCAAGCTGACGAGTAG
>g71.t1
atggcgacagaaacaaaccaagaaacaggcaagctggagttCTTCTTGGACGTCCCCTTCCCATCATCTGGTGAGGCCACCGTGGCCCTGAGGTCCCTGTCCCCAGACCGGGAGCCAAGGAGAGGCGGCATCAGCAAGCGACTGAGCGTGTCTGGCAGCACGCTGTCTGTGAGGTGGAGCGCAGACGAAGCTCGGATCCTCAGAGTGTCCGTCAATTCCTTCCTGGACCACCTGTCGCTCGTTGTGGAGACCATGGAACTCTTTGGCCCACCTGTCGACCTTtga
>g72.t1
ATGGCGCAGGGTCTCAAGGAGAGATTTGAGAAGTTCCTTCATGAGAAGAACCTCATGACAGATGCCCTGGCGAAAGTCGAAGCCAGAACTGGAGTGAGCCGGACGTATATCGCTGCCGGATTCATAGCCGTGGTCGCAATTTACCTCGTCATTGGTTACGGAGCCTCCCTGCTGTGTAACCTCATCGGCTTTCTTTATCCAGCCTACATATCAATCAAGGCGATTGAAAGTGCGACGAAAGAGGATGACACGAAGTGGCTGACCTACTGGGTGGTCTACGGACTCTTCAGTGTGGCAGAGTTCTTTGCTGATATCTTCCTCTCCTGGTTCCCTTTCTACTATATTGGAAAGTGTGCCTTCCTGGTGTGGTGCATGGCTCCCACTCCTTCTAACGGCTCAATCCTGATCTACCAACGGGTCATTCGACCGCTCTTCCTCAAGAATGAGGCCAAGATTGACGACGCAGTGAAAAACATCACGGACAAGGCATCAGAGGCAGCTGACAAATTCAGAGAAGAGGCTAAGAAAGCCACAGCAAACATCATCTTTGAGGAGAAGAAAAACTTCtaa
>g73.t1
ATGAGCAAAAGGGGGAGGAGACGGAGCAGCAGGAGGAGGAAGAGCTCCAGCAGCAGCAAACAAAGTTCCTCTGCCGTTCTCTTTCAAAACCAGAGCAGCAGTACAACTGTCAGCTATAAGAAGGACCTAGCTGGAAAGCATGGAGAAAACTCTCTTCAAAAAGAAAATATTCTGACCGGATTTGAAGATCAACAACATGGTCACGCTCCACCCAGCCAAAAACGATGTAAACAAGACTTTAACATGGCTGCATTTCAGGAACAAAGAAGTGCGTACACAAAAACAACAGAGCTTGAAGAACAAGGAGTGAAGATAGTAACATCAGTGTCCAAAAATGACATGGAAAAGTCCCAAACTGTCCAAATCCAACAGTCACATGAGTCCTTAAATGACGATCCAACCAACTCATCTACACCCGTAACAAACATCTTCAATGTCAGCTGCACTGGGTCACATGTGAAAGTGGAAATCCAAGAAATTCGACAGGGGAATCCTTATGGCATTAAGACCACTTGTGTTTTTATGAATGAAAACAAGGCTTCTGAGGTTATTATTAACCAGGAATATGAGGGGATGCAGATCCCTGACCATCAGCCGTTGGAGCAGCTCCCAAAAAGTGTGACCAGTCACAACCAGGAGATAAATTATAAGTTTACGTTTGGCAGCATAAATGAACAAACAAAGGAACAAAGTGAGTCAAGATCAGTCTGCTCATCAAACGTACGTGGTGATCCGAGTTACTGTCGTTGTTGCAGTGATTACATCCAACAAAACCTGGCTAAACATTTATTGGGTCCACCATCACTACTAGATGGTAATATTCAGGGGAAGGAGTCAGGCGCCTTGAACAGGGATCGGTTCTTCCAAATCTCAACACCCCGAGTCTTCAACGACATTAAGTGCAGCAGCACTTTAGAAGACCTGACAAATGACCTAGCTTCCTTTAGGATAGGAGGTCCAGCAGAATTAGCATTCCCATTTTCTGCACTGGAGAAGGAAAGAGTAGATACGACCCGTTCCTTTGATCAGCTGTCAGAATCGGATAACTATGAGCCTATGTTCATTCGGCCCTCCGTGTCTACCAATAGGTCCAGCTTTGTCAAAGATTTCATCTACTGCCAGAAGAGAAAGTCCTGGATCAGAAACAACAGCATCGCCACAGTGGAGCACAAGGAGTGTCTGCTAATGAAGAAAAGGCGCCAGACGTTTCCTGGAACGGCCCTTGATTCAGAACTGATTCAAGAGGATGTTCTGCTCCCGTACAAAGAATCAGTCTCTTCGTTCATCATGTGTTCTCTTCCTTTCCAAACTGAGAGGCTGGAAAATAACAAGCAGTTGGATGACATATTTTCTACGTATGTCAGAAAAAAATGTGTTTCTTCAGAAAGTAGAGAGAGTTCTAAAACTTGCTCAGACAGTTCAGAAACTACCGGAGAACTTACAGGCATGGAGCCTGACAGAGAAATGAGCCCAAAACTTTATGTGGAAGAGATTATTCAGGGAGGCCTGGCTATCCAAGTCATCCCTCCATCCTGCAGTGGTTCAGAGGAACAAATCCTGCAGACGATTCCCACTTTAATTGCCAAGGGCAAAGATGACAGAAGTTTTACACAAAGTAATTCTGATTCCGCTTTACCAGAACGCTCAGAACGCTCAGTCATGACAGCACCTGTTGATGCTGTTCAAAACAACGTCCTGTCCAGATCAACATCTGAGGAGACAGACATGGATTCCCTAAAAAAACACAATGTTGCCATGGAAATCGAGTCCAGCCTGACTGAAAAGTCAGTTAGTAGCCCTCCACTTCTGTTTGTTACTGATGAGCTGAATGATAAGGAGGTGCCTAAAGAAAGTCATTCAGAAGACAGAAACAAAGCAGCAGACGGTTTATTATGTGTTGTAAAACCATCTACAAATGTATTGCTCCATGCAAAGGAGCTGCCTGTTAAAGTCGGCAAGGCAGAGAAACCCACTGTGTACAGATCTAACTCTGAGGCTAGAGAGCATCTGAAGCCTGGATCTCACAAAGACAGAGACGGCACAGACCACTGGGCCAGGAAGAGAAAACTCTTCAAGGAGAGCAAGCAGTGGAGCTCTGCTGGTGGAAGTTCAATTACCAGCGACATCACAGAGGAATCAGTATCAGAGGATGCACTTTCTACAAATGTGACAGTTCAAGACAACGAAGACAGGGGGTTTTACGTAGAGACATTCCACTCTTCAGCGTGGATTTACCAAGGAGACGACATAAACTCAGGCGCCATCGGTCCCAATCTCACTGTCAGAACGCGAGCTGCCTCAATTCGAGACAGGACTGTTCAAATCAGCAAAGGGACAGGAGAATATCCCTGGGGCTTTCGAATACAGTTTTCCAAACCCATTGTTGTAACTGAAGTTGACACAAATGGAGCAGCGGAGGAAGCAGGACTAATAGTGGGCGACTACGTCCTTGCTGTTAATGGAATTGACGTTACCAGCATTCCTCATTCGGAGGCAGCTAATTTAGCCAGACAAGGTCCAGGTATTCTAACATTGACCATTGGATCAGACATTGCTCGGGGTCCTAACACACCCAGACCACCATGCCGGGGTTACCTCCATAAGCGTACCCAGTCTGGTCTAATCAAAGGCTGGAGGAAGAGGTGGTTTGTTCTCACACATGACTGCTGCCTGTACTACTTCAAAAACAAACGAGATGAAGGTAAGCGGCAGCCGTTATCCTCAGTGAAGCTGGAAGGCGCTGAGGTGGGGCTGGATGATTCCCTGGGAAAGCCGTTTGTTTTCAAGTGTCGCCCTCAGTTTGGCAGTCGGGTGTACTCTCTCTGCGCCACTTCCAACCAGGAAATGAAAAGATGGTGTGAAGCTATGGAAAGAGCTGTTCATCCCATTACACAGAACCATGTGTGGGTTGACGTCACAAGACACAACTCCAACATGCCGCCGCTGGCTGTGAAAAACCCGGACTGTCTGGGTCTGCTCAACAAACTGGACAGGAGTAAAGACACGTGGGTCCAGCACTACTGCATTCTGAAAGACGCGTGTCTCTACTTGTACAGCGGCATCCGCTCAACCCACGCACATGGTGGGATTTACCTTCAGGGCTATGCTGTGCGGGAGCAGGCCTATGGATCCAAAAAGTCCACAATTGAACTGAAACCTCCGTCTGATGAGTTCAAGACGTTTTACTTCTGTGCCGACAATTCAGCTGAAAATAAACGATGGATTTTAGCCATCAAAGCCTCCATAAAGAAGTGGCGGCCATTTCACCAGGTCCTTCAGGACTACATGAGCCTCCCACCAGAAGAAACCAGGATGtga
>g74.t1
ATGAAGCCCGACCTGAAGCCTCTGTCTGTGATCCTCCTCCTGGTTGGACTGTCTGTCCCTGTGGACGGCTGTCCTCCCCGCTGCAAGTGCGATTGGAAAACCAAACATGTGTCATGCACTGGAGTAGAACTTGTGCCTCTTTTCCACTTGTCCTTGCAGGAGGTGTGGCTCGTGAGGACAAAGCTTGCTTACATTCCTCAAAATGCTTTTGCCAGTTTGCCCAACATTTCTCACATATACATCTCTGATGACAGTGCCTTAAGATCTCTTGAGAGAAATTCTTTTTACAATCTGTCCAGCGTCATGCACATAGAGCTGCACAGCATCAAAACACTGTCATACATTCATCCAGAGGCATTCAAGGAACTTCCAAACTTAAAATATCTTGGGATCACCAACACGGGTCTGACATCATTTCCTGTTTTACAATACGTTCAGTCAAGACAGGAGGATTTCATTTTGGAAATAGTGGAAAATGTCTTCCTACGAGTGATCCCTGCCAACTCCTTCACTGGAGTATCTGAGAACGCTTTGACAGTCATGCTTAATGGAAATGGTTTGACGGAGATCCAAGACTACGCTTTCAATGGCAGCCAGCTGGAAGAAGTATACCTTCACAGGAATATGGATTTGGAACATATAGCCGAATATGCATTTTATGGGGTGATTCATGGCCCCACTCACTTAGACCTTTCAGAAACTAAAGTACACTCTCTGCCTTCAATAGGCATGAGCAGCATTGAGATCCTTCAAGTTCGTAAAACATGGGCACTCAAAGCTCTGCCTCCTTTTAGTGCTTTTCTTCATTTGCAGAGTGCTTACATGACCTTCGCAAGCCATTGCTGTGGCCTTAAAATGCTCAAAAGATGGAGAAGAGAAGAACATTTCTGCAACCAAACCAGGGCTGCTGTCACACAACTGCAGGAATCCTTTACGGTTCTGGGAAACAATCTGCCCAATCATCTGAAAAACAACTTTCAGACCCCAACTTACCACCGAAACAACCCTGGCAATGGGGGTCAGGACAAAAAGGCTAAGGATGAGGGCTTGTTTGTTGTGGATTTATCTTCAGAGGCGCTAGGGGAAGAGTTGGACTTTGCTCTGTGTGATGCTCTTCACCAAGATACCGGACCGTTGTGCACGCCTCTGCCTGATGCGCTGAACCCCTGTGAGGACGTAATGAGCCAGGGCTTCCTGCGGGTGTTGGTCTGGGTCGTTAGCTTGTTAGCCATTTCAGCTAACTTGTTGGTGCTCTTCATCCTGTTGACATCTCAACAGAAGCTGTCTGTCACCCGTTTCCTTTTGGGTCACCTGGCTTTTGCCGATGGCTGTATGGGGATGTACTTGCTGCTGATAGCTACAGTCGATTACTACACACATTCTAACTACTACCATTATGCTATTTCTTGGCAAACAGGAAGTGGCTGTCAGATGGCAGGGATTTTATCACTGTTTGCCAGTGAATTATCTGTGTATACATTGACTGCAATCAGCTTCCAGCGCTGGCATGCGATCTTCAACGCCATGAGGCCGGACAGACAGATGAGGCTGCGGCATGCGGCCGTGCTGATGCTCATTGGATGGCTACTTTGTGGGACAGTAGCCTTTTTGCCAGTGCTTGGTGTGAACACTTACCAGAGAGTGAGCATTTGTCTGCCCATGGACAGTGAGACAGTCGTTGCCCAGTTTTATATTGTTTCTGTTCTAATTCTAAACATAATGGCTTTTATAGTAGTAAGCCTGTGTTACCTGCACATCTACTGTATGGTGCACAATCCCCAGCATGATTCCAGCCGATGTGACACCAGCATGGCCAAGCGGATGGCTGTTCTTATCTTTACCAACTTCCTGTGTCTGGCTCCTATTTGTTTCTATGGTTTGGTGGCAGTGTTCCACCAGCCACTGATGACCATCACAGATTCTAAGGTGCTGCTCGTGCTCTTCTACCCGCTGAACTCTTGTGCACACCCGTTTTTTTACGCCATCTTGACCAAGGCGTTTCACAGAGACATCCTGATGCTGTTCAGTCGGATGGGGCTGTGCCAGAAGCAGGCGTACCACTCTCGAAGCCAGTTCCTCTGCATCACTCCACATGTTTACAGAGAGACTTTGCCCGGCCGCACTGCCAGTCAGCAACATCAAAACACAtga
>g75.t1
ATGGGTCACCACAGCAGCAGCATTAACTCCCTTGTGTTTCCTGTTGTGATGGGATGCCTTGCTGCTTTGATGCTCAGCAGTGCCTTGATATACCTGTACCTGGATGCTGTGTATCAGTCGGAGGAGCAGCTGGTGAACACACACTCTGGCTGTCTCCCTCAACACTTTAAACTGCCGGTCATGAAGAACTGTAGCCCCTGGCTCCAGTGTTCACAGATTGAAGCAGAAGTACGCAAGATAAAGCTGATTGGCCAGGGAGCAGTGAAGAAGGTCTATCTGGCAGAATGGAGAGGTCATAAGGTGGCTCTGTCTGAGCTGGCCTCTCTGGAATACCGAGAAGATTTCCTCCATGGACTGTCAATGTTACTGGACCTTCAGGGTCCACAGGTGGTGCAGTTGGTAGGGTTTTGCCTTGAAGACGACATTATAGTTACCCAGCACCATCCACATGGCTCGCTGCTAAACCTAGAAGACGTTCTGGCACAACAGAAATACCAGCATCTAAATACTTGGCACCTTCGACTGAGACTGGCCACAGACTACGTCTCGATCCTCCACTACCTCCACAACAGCCCTGCTGGCCGGCGGGTGATGTGTGACTCCAACAGCCTGGAGAAAACCCTTTCCCAGGTCCTGTTAACGAATGACTTCCACCTGGTAGTGAACGACCTGGACGCTCTGCCTGAAGTAGACGCATCTAAGGGCACCTTGGTGAAATGCGGCAGCCGAGAGCTCACTGGAGACTTCGTGGCCCCAGAGCAGCTTTGGCCTTTCAGAGACAGTGGGCAGCCATTTTCAGGTGATCTCATGCCACCGTACGATGAAAAGACAGATATCTGGAAGATTCCAGATTTGACACAGTTCATAATGGGAAGGACTCCAGGTGGAGATTTAGTTCATTTTCATCTTTTTCAGATCCATAAGCAATGCAAAGATGTGGACCCTAAACTCCGGCCTTCTGCTCTTGATGTTTTGAAGGCATACAAATCGGTCTACAGTGCAATCGTACGAGAAACATCTGGACACAGAGATATGCTGtag
>g76.t1
ATGCTGTCTGTGCCTCCCATGGACTATTATGGTCAATCATGGGCTATTTGGTGCTTTTACTCTGAAAAGGGAAGTGCAGACGTGACTTCTTATCAATTAAAAAAAAACAAAAAAAAAAACGAGAAAACAATCGTCATCTGGAAAGACGTGCTGCGACCACCAGCAGCCTGGCAGTGAACGGCAAAGTGAAACCTGTAGGTGTGATGGGACTCCTGGTGGTCAGTTTGGTGGTAGCGTTCCTCCATCACGGTCACAGTGTGGAACTGCAGCCCTCCCTGTATGGGTCGAAGAGGGTTTGGGAAAATGTCTTAAATCCCAGTGACTGTGTGTCCAGAGTCAGGCCGCCACAGCTCTTTAACTCTCAGAATTTCACAGTGGATCTTCGAATGCCTGGAGTTTTACCAACTGAGTCGGACACTTACCTGTGCATGGCCTTTCCTGTGCCAACTAGTCGTGATTCATATATTGTGGACTTCCTACCTCATGCCAGTATGGACACTGTTCACCACATGCTGCTGTTTGGCTGCCAGAGTCCTGTCTCCACCAGCAGCTACTGGGACTGTGGCAGCGTACAGGGAACTTGTGAAGACGAGTCTTCCATCATGTATGCCTGGGCTCGAAACGCTCCACCAACAAAATTACCTAAAGATGTTGGCTTTAAAGTCGGAAGAAATTCAGGAATGTCCTACTTTGTGCTGCAGATACATTATGGAGATGTCAGTGCCTTCAGAGATCATCACAGAGATTGCTCTGGACTAACTTTAAGAATGGCATTAAAACCGCAGCCCTTCATTGCGGGCATCTACCTGCTAATGTCTGTGGACACGGTCATCCTTCCAGGGAAAAAAGTTACAAATGCGGATGTTGCTTGTGACTATGATTCCTACCCGATCTACCCGTTTGCCTTCAGGACCCACACACACAGCCTCGGCAAAGTGGTGAGCGGTTACAGGATTCGGGATGGGAAATGGAGTCTGATTGGGAGACAGTCCCCTCAGTTACCACAGGCTTTTTATCCTGCCAACAAGGAAGTGACTGTGCGGTACGGTGACACCGTGGCTGCCAGATGTGTTTTTAGTGGGGAGGGCCGGATCTCCAAAACGTACATCGGGGGTACTTCAAATGATGAAATGTGCAACTTTTATATGATGTACTACATGGACAGCAAACATGCCGTTCCCTTCATGAGCTGCATGGAGACGGGCTCTAAAGAACTATTTCGACATATTCCAGCAGAGGCAAATGTTCCCATCGCTGTGAGTCCAGGTCACATGCACGCCATGATGCCAATGGGAAACGCTACAGACGACAAACAGCCGATGAATGCCAACAAAGCAGAGCCGGTTCTGGATCAGGATTCTCATTTGGAGCAGGTGTCAGCATGGCCGCAGAGTTCTCTTCAGCTGGGCCAGGTGTCAGGACTCGCCCTGGACTCTGATTCCAACCTGGTCCTTTTTCACAGAGGCGACCACCACTGGGGGGCAGATTCTTTCAACAGCCAGGCTCGGTACCAGCAGCGGTCCCTGGGGCCCATTCAGCAGTCTACTATACTGGTTGTGGATCCGGCCAACGGCAGAATCCTGAAGGCTTCAGGCCGGAACATGTTTTATTTGCCTCATGGAATAACGACAGACCAGGAGAATAACTACTGGGTGACGGATGTGGCTCTGCATCAGGTGTTAAAAGTGAGCGGTGACGGCAGGGACAGAACCCTGCTGGTCCTGGGAGAGGCTTTCACTCCGGGGAGCGACACTGAGCACTTCTGCCAGCCGACGGACGTGGCCGTCGACCCTGAAACCAAGAACATCTTTGTGTCCGACGGCTACTGCAATGCCAGGATCCTGAAGTTTGCTGCCGATGGCACATACTTAACTCAGTGGGGAGCAGGTTCGTCAGACAGAAGGAGGCGCACGCCGTTCAGGATCCCCCACAGCTTGGTGTTCCTTCCTGACAGGAAGGAAGTGTGTGTGGCTGACAGGGAAAACGGCCGAATCCAGTGCTTCATCGCTGAGACCGGCGAGTTTGTCAAAGAGATAAAGAACGAACAGTTTGGAGGAGAAGTGTTTGCCATCACCTACAGCCCTGCTGGAAACGGCCTGATCTTTGCAGTGAACGGAGACTCGCCCTACCACTCAGCTCCACTCAGAGGGTTTGTTCTAGATTATTCAACCAAACAAATTCTGGATTCCTTCAGCCCCACCCAGAAGGAGTTTAAAATGCCTCATGACATTGTCGTAACTAAGGATGGAAGTGTTTTTGTCGGAGACGCCGGAAGCAATTCAGTCTTTAAGTTTACTGCAGAAAAGTTGCACCGTTCTGTGAAGAAAGCTGGAATCGAGGTCCAGGAACTTGAAGAAGTGGAGGCATTCGTTCAAGCCAAGCTGAGGCCACATCCCAACATTTCAAAGACTGCGCCTGTCAAGGAGAAGCAAACCGTGGCAGAGAAGAACCATCCGCTGGTGGAAGTGGAACCCAGGAAAAGCACACCGAAGTCAAAGAAAGAGAACAGCATCCTCCCTGCTGTTGTTGTCTCTCTGCTCCTCGTCCTTCTGCTGGTCATCATCTTCCTGGGAGTCTTCATGTGCTGGATGAAAAACAAGAGAAATGAAATCAAAATGGAGCCTCGCTCTGTGGGAGGAGTCTTGGGTAAAATTCGAGGTAAAGCAGTGGGAACTCTGAACCTGGGGAAATTCTTCGCGTCTCACAAAGGTTACAGTCGCCAGGGCTTTGACCAGCTGAGCACTGAGGGCAGCGACCAGGAGAGGAACGTGGAGGACAGCAGCGACTCGGACACAGAGGAGTACTCTGCTCCTCCTCCTCGCCCTCCTCCTCCTCAGTCCTCCTCTtag
>g77.t1
ATGGAGCTGGGGAAAGTTCATTTGAATTTAAAGACACTTCTGCTGACAATGATGATGTTCAAGTGGGGAACACTCTGCTCGGCCACATCAGAAAAATGCCTGTCTGCCCCTTGCCAGAACGGGGCCACCTGTGTGGACACCATGGATGATTATGCTTGTATCTGTACCAGAGAAGGTGTGCTGTACATGGGCAAAAACTGCGATGAACTTTACGATGGCTGCTCCTTTGTGCCATGTGATGACTGCACCAGCACCCCGGGAACCAGGGAATACCACTGCATATGCCCGGACGGACTCACAGGAGACAACTGCACTGAGGAGGTGGACGAGTGTCGGAGCAACCCTTGCTCTGAACCTCGTTCTCTATGTGTGGACCAGCTTCACGGATACTTCTGCAGGTGTCCGGCTGGATACGGAGGTCAGGACTGCAGGACTCATATGACCGACTGCGTTGATAAACCCTGCATGAACAATGGCACCTGCGCACTCCGACCAAATGGCTTTGAGTGCCGCTGTGCAGCAGGGTTCAGAGGGAGCACCTGTGAGGAAGACGTGAATGAGTGTTTATCGGAACCCTGTCAGAACGGCGCCATCTGTATCGACGGAGTGGCAGAGTACCGCTGTTTCTGTGTGCCCGGCTTTCAGGGCCACAACTGTGAAATAGACATTAATGAGTGTGCTTCTCAGCCATGTGAGAACAATGCTACCTGCATCAACGAGAAGGACCACTATGAATGTGAATGCCTGGTGGGCTTCACAGGAGTCAACTGTGAAACTGAATTAGACGAGTGCGACTCCCATCCCTGCCAAAATGGAGCCACCTGCCATGATTTGACTGGAATGTACTCTTGTGAGTGCCTGGTTGGGTTTGATGGCATCAACTGTGAGGTTGATGTAGATGAGTGTGCCAGCCAGCCCTGTCAGAATGGAGCCTTCTGCCATGACATGGTAAACAGCTATGAATGTGACTGCAGTGACACAGGGTTTGAGGGCGAACACTGTGAAGTGGATATTGCTGAGTGTGCCTCAGATCCCTGCCAGCATGGTGCCACATGTATAGAAGAAGTCAACGGATATGTTTGTCTTTGTTGGCCAGGTTATGAAGGAGAAAACTGTGAAGTTGACATTGATGAGTGTGCTGAGCAGCCCTGTCAGAACGGTGGCGAGTGTTTTGAGCGCTCAGATCCTTCTCACTGGGAGCTGGACTGGGAGCTCAGGTTTTCAGACGCAGCCGGCTACATCTGCCAGTGCCAGGGAGGTTTTGCAGGAGAAAACTGTTCCATAAATATAGATGAATGTGAATCTGAACCGTGTCAGAATGGAGGCGCTTGTGAGGATAAAGTCAACGGCTATGTCTGTGTGTGTCCTGTTGGATTCTTAGGTGAGCTGTGTGAGTTGAACATTGATGAATGCGAGAGTCAGCCCTGTCAAAATGGCGGCTGGTGTGAAGATGGCAGAGCATCGTACACCTGTCACTGTCCTGAAGCTGAGCCTGGTGAACTTCCATGGGGAGGTGACCACTGTGAGGTTAAACTCTATGGGTGTGTTGGCCACAAATGCCAGAATGGAGCCAGCTGTCTTCCCACGTTGGAAGAGGGAAAGGACAGCCACACGTGTTTATGTCCGCATGGCTTCTACGACGAGCAATGCTCCACCAGAACAACGTTCTCACTGTCCTCCCCTGGGTTCATTCATATCCAGATTGCTCTCAAAGAGAAAGTCCGCAGGGAGGTGGAGCACCGTGGTCACCAAGGTTTGGGGTTGCAGCTTCGCTTCCGGACGACCTTACCCAATATGTTGATCTTCTACAGAGGAGATCTGGATAACTATCTTTTCCTGGAGATTGTTAACGGTGGTCTTCATGCAAAAGCTTTTTCTGAAGAATCTGAATTGGATGTCACATTTGCTGGCATGGTGAATGATGGAGACTGGAGGGACATTCATGTGTTTTTGGACAACGGAAGTCTATTCTTGACCCTAAAGGGTCCTGACTGTGTCAGAGATGGATGCACAGTCACAGATGGTGGTGATGGGGAACTTCCTTTCCAGCCCTCACAAGCCTTCACTGATGTTTACATAGGGGGAGCACCAAATGACCTTTTGGAGCTCTCTTTAAGTGGTGCAGGATTCCTTGGATGTATTGAAGACCTTATGATTGACTCGAAACCTATCCTACCCCAATCGCTTCCAGAAGACCAGGATCTTGAGTTGGGCTGTTCCAAGACAGAGTGGTGTAAACCTGATCCCTGTAATGGACATGGCCACTGTGTGGATCTGTGGACTAGCTACCAGTGTGACTGTTTCCGTCCCTTCCATGGGGAGAGCTGCTCTGAAGAATATCCTTCATGGACTTACAGCCATGAGGACACAGTGAGTTTTAGCTCCTATGATTTGGAAGAGAGTCATGGAAGTAACTTCAGCGTGTCGTTTTTGCTGAAGTCCCTGAAGCCGGACGGGCTGCTGTTCCAGCTGAGAAGACCCCGTGCAGAAGATGAGGGGGAGGCCTACTTTTCCATCTACCTGAAGATGGGGAGGGTTTTCGTCAGCACTCTGCCTGACAGCTCCCCACTGACAGCTCCTGTGTTTGTGACCACCGGGGAGAAGCAGCTTCTCTCTATGGAAGTCAAACACACACATGTGATGTTCGATCATGCAGGACTTAACTACGGAATAGGAGAGATCCCTGAGGTGGCTGTCCGGAGTGGAGATAAGGCTTTTGTTGGAGGGCTTCCAGAAGGCTGGGACGCTGCTGGGTGGGGGGGACATTTTAAAGGCTGCCTCCAGGACTTTCGTCTAGACGATGCACATTTAGATCCGGGTGGCTGGAGCAGCCCTGATGAAATAGTTTATGTATCAAGTGAAGCTGGAAATTGGAAGGAGGGCTGCATCAGCGACGATGCCTGCAAGACCAAACCCTGTCAGAATGGAGGAGAGTGCACCATCACCTTCAATGACTTCACCTGTTCTTGTCCAGAGGAATACACAGGGAAGAACTGCCAAACACGAGTTTGGTGTGTCAGCAATCCTTGCGTCCATGGCGGCTTGTGCGTGGACCTTCCTAACGGATATGAATGTTTGCACAATGCCACGTTTGAGAGCAACCCAGTGCAGTACAGTGCTGGAGGCTCCCTGGCTGGACCCATCGCTGACATCTACATGGAGCTGCGGACCCGATCAGAGAATGCTGTGCTCCTGAGGGCCTCCTGGGGCGCCAACCTGCTGGTGGTGGGCATCCTTGATTCCTCAGTCTGGGTGGAGATCCAGACGGACAGCAGCGTCAAGTCGGTGACCCTTAAGGGAATCCGTCATGTGGCTGACGGAAGCTGGCACCGCGTCAACGTCTCCATGGCAGACTGGAAGCGCAAAGCCTCCCCCTGGGTCATCACTGTCGATGGAATCACAGATGCCACCAGCAAACAAGAGCGCACAGGAAGTCTGAGCTTTCTCAACAAGAAAGGAGCCTTGCTGGCTGTTGCAGACAGCTACACTGGCTGTTTGGGTGCAGTGAGGCTTGGCGGGATTTATCTCCCCTTTGCAGATGACCATAAAGCCCCACAGCCCTCTCAGTTTCACATAGTTGGGAAACCCAAAGTACATCTGGCCTGCAGCAGCACACCGGTTTGCGATTCTGGTCCCTGTCTAAATGGAGGCACGTGTGAAGACTTGTTCAATAAATTTGGTTGTGTATGTGACACGGGTTGGGAGGGAGAGCTGTGTGAGACGGACATCGACGACTGTGCCTCTCAGCCCTGTGTCTACGGCAGCTGCAAGGACTACCTGGCTGGCTATGAGTGCCGCTGTGACCCCGGTTACACCGGAACGCTATGTGACGAAGACACTGACGAGTGTGCTCTTCATCCCTGTGAACATGGAGGAACCTGTGAGGATGGGGTTAACATGTTCACCTGTGTGTGCCCCACGGACTACAGCGGCCCCCGCTGCCAGTGGGACTATCCTCCATTACAATGTGACACAGATGTCCAATGTGCTAATGATGGAATATGCAGAGATGGTCTCTGGGGAGCTAACTGCACATGCATGCCAGGTTTCACAGGCAGCAGGTGTGAACTGGAGATTGATGAATGTAACTCCAACCCTTGTCGGAATGGTGGCTCCTGTTTGGATCGCTTCAACATGTTTGTGTGTGAATGCCCGGCGGGGTACAGCGGCCCACTCTGTGACGTCAACAAGGAGGCCCATAAACAGGGAATCCCATGGCTGATGGTGGTTATTCCGCTGCTCTGCCTCTGTGTGGTGGTCCTGATCATCGGCGCCACCTTCATGCTGCTCACAGCCAGGAAGAAGCGCCAGTCAGAGGGGGCTTACAGCCCCAGCGCTCAGGAGCTGGCCGGAGCCCGGCTGGAGATGGACAGCATGCTGAAGGTCCCACCAGAGGAGCGACTCATTTGA
>g78.t1
ATGGACAAAACGGCCTTTGAGGGGTGGCTGGAGTCGGTCTCTGCCACCTTCCTTTCTCTTAGCGACCAGCAGCGTAACCAGTGTCTGGATCAGCTCATTTCTCTGAGCGGCGCCGCCCAGCTCCGTCACCTGTCCAACGGCCTGGAGACGCTGCTGAAACGGGATTTCCTGCGTCTCCTTCCCCTCGAGCTGGCCTTCTACCTGCTGCGATGGCTGGATCCTCAGACCCTGCTCACCTGCTGCTTGGTCTGCAAACAGTGGAATAAGGTGATCAGCTCGTGCACAGAGGTGTGGCAGAGTGTGTGTCGGGAGCTAGGCTGGCGGATCGATGAATCCATTCAGGATGCAGCCCACTGGAAGGGCGTCTACCTAAAAGCTAAACTGCGTATGATGCAGCTGAAGGACCAGGAGGCCTTTGAGACGTCGTCCCTGATTGGCCACAGTGCCCGAGTCTACGCCCTGTACTACAAGGACGGCCTGCTCTGCACAGGGTCTGATGACCTCTCTGCCAAATTATGGGACGTGCGAACTGGACAGTGTATTTATGGAATTCAGACACACACATGTGCCACGGTGAAATTCGATGAACAGAAGCTAGTGACCGGGTCCTTTGATAATACTATTGCATGCTGGGAATGGAGCACAGGGGCTAAAATCCAGCAGTTCCGGGGCCACACTGGAGCAGTCTTTAGTGTGGACTACAATGATGAACTGGATGTGCTGGTAAGCGGTTCTGCAGACTTCACGGTAAAGGTCTGGTCTCTGTCTGCCGGTGCCTGCCTCAACACGCTCACTGGACACACCGAGTGGGTCACTAAGGTGATATTGCAGAGGAGCGAAGTAGAATCCATGGTACACAGTCCTGGAGATTATATCCTGCTAAGTGCTGATAAGTATGAAATCAAGGTTTGGCCTTTAGGAAGAGAAATCAACTGCATGTGTTTGAAGACGCTGTCGGTGTCGGAGGACCGCAGCATCAGCCTTCAGCCTCGCCTGCAGTTTGATGGACGTTACATCATCTGCAGCTCTGACCTTGGGGTCTATCAGTGGGATTTTGCCAGTTTTGAAATTCTGAGAGTAATAAAGATGGAGGACCCAGCCAACCTGTCCCTGCTAAGCTTCGGTGAGGTGTTTGCTCTCCTTTTTGATAACCACTTCCTGTATGTCATGGACCTGAGGACAGAGTCTGTCTCAGGCCGCTGGCCTCTTCCAGCCTACAGGAAATCCAAACGAGGATCCAGCTTCCTGGCAGGCGTCACCTCCTGGCTGAACGGCCTGGATGGGGGCAATGACTCTGGACTGGTATTTGCCACCAGCATGCCCGACCATAGCATTCACTTAGTTTTATGGAAGGAGAATGGTTAG
>g79.t1
ATGGCTCAGCAGAGGGGAGTCAACAGCCTCCAGTTCAACCAGGACCAAAGCTGTTTCTGCTGTGCGATGGAGACGGGGATGAAAATCTACAACGTGGAGCCGCTGATGGAGAAGGGCCACCTGGACCATGAGCAGGTGGGCAGTGTGGCGCTGTGCTCCATGCTTCATCGCTCCAACCTGCTGGCCTTGGTCGGAGGAGGAGTCAATCCAAAATTCTCCGAAATCTCCGTTCTGATCTGGGATGATGCTCGAGAGTCCCGAGACCCCAAGGATAAGCTGGTGCTGGAGTTCACCTTCACCAAACCGGTTCTGGCCGTTCGCATGAGGCACGACAAGATCATCATCGTGTTGAAGAACAAGATCTTCGTTTACAGTTTCCCAGATAATCCCGTCAAGCTTTTTGAATTCGACACCAGAGACAACCCTAAAGGTATCTGTGATCTGTGTCCCAGTCTGGAGAAACAGCTGTTGGTATTCCCAGGTCACAAATGTGGCAGCTTGCAGCTGGTGGACTTGTCCAACACCAAGCCCGGCACGTCGTCGGCGCCGTTTACCATCAACGCCCACCAGAGCGAGATCGCCTGCGTGGCGCTGAACCAGCCAGGCAGCGTGGCGGCGTCAGCGTCCCGCAAAGGAACCCTGATCCGACTGTTCGATACCACAACCAGAGACAAGCTGGTGGAGCTGCGCAGAGGCACTGACCCGGCCACGCTCTACTGCATCAACTTCAGCCACGACTCGTCCTTCCTGTGTGCCTCCAGCGACAAAGGCACCGTCCACATCTTTGCTCTGAAGGACACCAAACTCAACCGACGCTCGGCCCTGGCCCGTGTCGGGAAGGTGGGCCCGGTGATTGGTCAGTATGTGGACAGCCAGTGGTCGCTGGCCAGCTTCACCGTGCCTGCTGAGTGCGCCTGCATATGTGCTTTTGGAAAAAACACATCCAAGAACGTGAACTCGGTCATCGCCATCTGTGTAGACGGGACCTTCCACAAGTACGTCTTCACACCGGATGGAAACTGCAATCGAGAAGCTTTCGACGTGTACCTGGACATCTGTGACGACGATGACTTCtga
>g80.t1
ATGCTGCTTCAGATCTTAGTGGCTCTAACTTTTGCTGCCTATGTAAAAAATGTGCCTCTGTTTGACATCGAGGTAGTACAACATGTGACCAATAACCCAGAGACATTAGAAGAACTTTTTTCTGATGACATGGCAGTGGTGGAGGGAGACATGCTGGTATCGAAAAACAGGAATGCAGTGGGTAAATTTTGGCCAACTACAGACTTGCCATACGACATCAATCCAGACATAAACTACAAAAAGGAGGATATCATGGCTGCCATGGCAATGGTGTCTGAGCACACCTGCATAACTTTCCACAGGAGAAACTCTACTGAGTCAGACTATGTGCTCTTCCATCCTGGTAAAGGCTGTGCTTCAAACGTGGGCTTTTTCGGAGGCCGGCAGTTTGTGTATGTTGCGGCGTCATGCAGTGTGGGCAACATTGCTCATGAGATCCTTCACACTCTTGGCTTTGAGCATGAACACACCAGGTTGGACCGGGATGACTTTATCGAAATTATCAAGAGTAACATCATCAAAGGTATGGAGGAAAACTTTAAAAAGCTTGCTGGGAAAACTTTTGATATTCCGTATGACTACAGTTCCATACTACACTATGGACGGACTTTCTTTTCATCAAACGGAAAACCCACCATCATCCCAAAGAAAAATGTAAAGGATATGGGACAGAGGAGTCGACTGACGGAGACAGACAGACAGAAAATCACTCTTCTCTATAACTGTGGGGTGGTAGCACCAGCAGGGAACACAGAACCTTCACTGATCAGCATTTTTCCTTTTTAA
>g81.t1
ATGACCAGGTGGGCGAGAGCCAACAACGTCCACAAACACAAACCAGCCGAGGCGACTCCCTGGAATCAGCTCAGGTCAGCTGGAAGAAGAAAAGATGGAGGTGTGCCTGCTGGGACGTCACGGCCGGATCAGACGGACCCTCTGAGAAAGACCCGCGCTGCCGCCGAGAGAAAGCCCAACCGCAAGAAGAAAGAGTACACCAGCGAGGACGTAAACGGGTTCCTGGATTACCTGAAGCAGAGCGGTCAGGACGGAGGCGGGGAGACGGAGGCGGAGCTCAAGGAGACGGTGGAGGTGGCCCTGAAGAAGGACAGGAGGAGGGAGGACAGGAGGGTGAAGAGACAGAAGGACAAGAAGAGTAAGATGGTGTGCTTTAACTGCAGGAAACCAGGTCATGGTCTGGCCGACTGTCCAGAAGCCGACAGAGACGAGGAAATGGGCCGCGGCATCTGCTTCCGCTGCGGTTCCACAGAGCATGAGATCCAGAAGTGCCGAGCCAAAGTGGACCCAGCTCTGGGTGAATACCCGTATGCTAAATGCTTCATCTGCGGTCAGACTGGACACCTGTCACGCTCCTGCCCTGACAATCCCAAAGGGCTCTATGCTCAAGGCGGCTGCTGTCGTGTTTGTGGTTCTGTGGAACATTTCCAGAAGGATTGTCCGGAGCACCAGGCAGCAACTAAATCGGTGACTCTGGGCTGGTTGTCCAACAACATGAGCGCAGACCTGGAGGACGTTCACGTTCCAGTGAAGAAAGCTAAACCCAAGCAGGCCAAGGTGATAACCTTCtga
>g82.t1
ATGAACACATCAGTGCGTGAAATCCACCTCTCCTCTCAGGCTGACTTTTCCTACTTTCTACGGGTGGACTGGGAGGGGCGGGGCTTAGGCTTCGGCTTCAAGTTGCTTTTGACTGATGGACACAAGGCATGGAGAGGAAAGGTGAGTGAGGCGGTGGTGAATGAAGAGGCAGAGGAACTGGAGATGGCGAAGGAGAAGTACATCCAGGACGTCCAGCAGGCTCTAACAGAGCCAGAGCCCTCTGCCTCCTACTGCTTCACCCTGAAGCCACACCCACCCACCAGTAGCCGCACTGTGACTCTGACATATGAGAAGATGCAGAAGGACATATCCTTCAAACTTGGCTCTGTCTCGCTGGATGCTGTCGAGGAGCCAGCTGAGGCTGTGAGAGAGGTGCTGATGCACACACTGCAGCAAGGAAACAAACTGCAGCAACATAACCACAAACTGAAGGAGGAGAACCAGAGGCTGATGCAGGAACACCAAAACATCACTGAAAAGCTGAAGCACTACGCTGAAAGTATAGAGACCCTGAAGGCAGAGTTGTACTCTCGGTTCGTCCTGCTCCTCAATGAGAAGAAAACAAAGATTCGCAGTCTGCAGGAAGCTTTCACAAAGCTGCAGGAAACAAGGAATTCTGATGAACAGAAAAACAAGGATTCTGCAACATCGGATCGAACAGCAGGTCACAACAGCGAGGATGATGAATATGGAGGCAGTACTGACGAAGAGCTGAAGGAAGAGCAGTCAACAGGAACTTCTCATCCGTCATCTAAAGATTCTGCTACTCCAAGCCCTTTGAACCTCCGTGACATCACTGATGTTGCTCCCTGTCGCAAGCGTCGTTTCCGCCATCTTGGGGCTCCAGAGCTGGCTGTGAAAAAGCAGAACCCAGAGAAGAAAAAGGGGGCGGACTCCTCTGCAGCATCCAATCAGCTGCAGACTCCCCAGCGCTCTGTAGATGTTACAAAAGCAGCTTCAGCAGGACCTTCAGAAGCTGAAGACCTGTTTGATGATTTCtga
>g83.t1
ATGACGGGACACATCATCACACACCTGCTCTGTCTGGTGTGTCTCTGCTTGGCTCACCCTCAGCCAGTGAGGATACCTGGCAGCATGGATGCAACTGGCTCTCTGGGCAGCAAGGTGGTGTTGCCTTGCAACCTTCCCACGATGCCAGCTTCTCCCAGGGTTCCCTCTGCCACCTCCACACAGAGACCCCTTCCTGACGAGAAGGTCAGAATCCAATGGGTGAAGCTGGAGAAGGATAAGCCTGTACTGGTGGCCCAGGGCGGGCAGATTAGGGTGTGGAGTGAGTTCATAGGCAGAGTGTCTGTGCCCAGCGACCCGCTGTCACTGGGGCACGCCTCACTGACCATCACGAAGCTCCGGGTAAGAGACGCAGGACCATACCTCTGCAAGGTGACACAAGGACTGGAGGAAAAGCAGAACGTGGTCCACCTCAGCGTCTCCGGCGTGGTGTTTCATTACCGAGCCAACTCCAGCCGGTACTCTCTGGACTTCAAAAAAGCGACGGAGGCTTGTCTGTCTGTGAACGCCTCCATGGCCACAGCTGACCAGCTCACTGCTGCCTTCCAGGACGGCTTCGATCAGTGCGACGCAGGATGGCTTGCAGACTACACTGTCCGGTATCCGATCATAAAGCCTCGTCCTGGCTGTGAAGGTGACCTCCTGCAACGCCCGGGTGTGAGGACATACGGTCGTCGCGACCCCACAGAGAGATACGATGTGTACTGCTTCGTAGACGAGCTGCAGGGTGAAGTCTTCTATCCATCCTCCATCACAGAGAAGATCACCTGGCAAGAGGCGAAGGCGGAGTGTGAGAAGCACGACGCCGTGCTGGCGTCCCCGGGTCAGCTGTTTGCAGCCTGGAGGGCGGGGCTTAGCCGCTGTGACTACAGCTGGCTGTCTGACGGCAGTGTCCGGTACCCCATGAACATCCCCCTGCCTCAGTGTGGAGGCAGCCTGCTGGGGGTCCGGACCCTCTATAAGTACACCAACCAAACCGGCTTCCCAGACCCCACTGACAAGCACGGAGCATTCTGCTTTAAAGCTAAGCTACCAGAACCAACCGTCAGCTCTCAGACGAGACCAGCTGCATCCCAACCCAACACCTCCGCCTCCGGTTTGCACGTTCTAACGTCCACACACCCAGACAGATCTGAACTTGGAGGCAGAACGCCAGAGCCTGGCACAGCGAGCCCACTGTTGGTCACCTCACCTCACATCAGAGACATGCCCACTCCTTCCACCACCGTGGACGAGTTCGATATTCAAGATTTTGCACTACATGACCAGCTGGAGTCAACGCCAATTAGAGGGGACGTTTTGCCTAACCAGCTGCCTCCTTTACCCACCTCCCACAATCAGCTTTCACTACTGGACACCCCCCAGCCGGATGGCAGTGGAGAGCCAGTCCGGGCTGATCTCGGCTCCATCGTGGGTGTGGGAGGAGAAGTTAAACCAGAAAGCACCCTGACGCCAAGCCTGGCTGGAGAATTCACCACCTCATTGCCCAAAGCTGTTCCATCAAAGACAAGTCCCCTGATCATCGAGCCGGAAGTGGGTCAGCAGCCTGCAGTGGTGTTCAAAGACGAGGTCCGCCAAGGGCCAACGACGGCGATGGAGCTGAAACCAAACGGAGAGTCGTTTTTAAGTGGAGACTCATCAGACAAACCGCTCCACATCCTCGTCGTCAATGTGCTGAGGGGAAATCAGTCAGGGAACGATCAGGAAGACCAGTCAGCTGCAGTGAGTCGAGTCTTGGATTTCCTTAACAAGCCATCAAACGGCTCCCATCCTCTATTGCCACAAATCTCCGGACTCACTCAGGTGTCCAGTGAGGCTGTCCTGAACAATGAAGACTCTGAACTCCTGTCTGAGACGATCCGCTTTGTCAACGGAAAACATGAGGTGTCTTTCAGCCCACAACCTCCAGAAGAAGCCCGAGGGGATCAGTTTGAGACTGCGTCTCCCATTTATGTTGTGGAGGTGGACATGGGGGACAAAGACGATCTAAGTGTGCGTCCTTTAGACCACAGTGTTTTACAGAGTCACAAAGACAACAACCTCGATGAGGCCACTCCTCCCACAGATACAGACCAACAAGGTGTTACTGTACCAGTCCTTGATGACAAGCTAGCCCCCAAAGTCTTCCTAGACCCACAGACTACTGAATCTCAAGGGCCAGAAAAAGCAGCAGCCACCACCACCACATCATTATCTACAGTGTCATCAATAACATCTACAACACTGCTAGGTCCTATCGTCCACGATGTTTCCCAGACCGGCCCAACTCACATCGACCATGAAGGCACAGCGGACAATAATGCCGAGGCTTTGCAAGAGCGTTCTGAAGATGGAAATGTTCCCACTCTGGCTTCAATTTTTCCTGGTGTGATGACAGATGAGGCAGAGATAGGAGGGAGAGAACCTCCAACTTCTAGCCCAGGTATAAAGTCCCAGAAAACGTCCACAGACACCCAGATAGGCAACTTTGAAGGATCTGCTTCTGGACAGGAGGAGGCCTCGGGGCAAGATGATTACCTTCCAGATATACCCAGCCTCGCCAAGACACCCCCATCAATTCACCCCACCCTTCACACTGAGCAGCCTCTACACGCAACAGTCATAAAAGAAACAGACGGAGTTGCAGAGACTGCCGATGGAGGTCAAGAAACAGGCTCAGATGCGGAGCAGATGTCTGGAGAGGGCGAGGCCTCTGGGGATCACGGTGGTCCGGCTGACCTGCCTCCAGGGGTCAGTGCCACTGTTTTACAAGATGTGGCACCTCTGATTCCTGGACACCAAAGTACAACAGAAACACAGGACACATACTCCAAAACCAGCAGGGTTACCCATTATTCTGTGACTTTACCGGATCTCAAGAAACATTCAGCTGTCACCAACAAGCCTTCACCTCCAACTTCTGATCATACTTCAGGTCCATTCACCACAAGCTCCACACTTAGCATGAGGGATGAGCCAACCACTGCAGCCTTTATGCCTGTTGACCAGACAATGCTCTCCACCCCCCAATGGGCTCCAATCCATGACCCTTCAGCTAGCGCTCTCCCAAATGAAGAATCTGTGGATTATGACAGTAAAGGTTCCCCTGTTTTGGTGGAGTCCCACCCGGAGACCCCTGTACAGAGTGGAATCACAGAGCAGGGAGAGGCCAGGTCTGATTTAGAGCCTTCTGTGGAGCCCAGCCCTGTGAATGTTCAAGACCTAATACCATGCTCAGTCAACGTCTGTCTGAATGGAGGTTCCTGCTTCGAGAAAGGCCCAGTGAACATCTGCGTCTGTGCACCTGGATTCAGCGGCCTCCGCTGTGAAACGGATGTAGACGAGTGCAACTCTAATCCATGTCTGAATGGAGCCACCTGCTTGGACAGGGTCAACTCCTTCACCTGTCTCTGCCTGCCCAGCTACACAGGACAGCTCTGCGAACAAGACACTGAGGTGTGTGGGATCGGCTGGGCCAAGTTTCAGTCCCACTGCTACAAATATTTCAAACACCGGCGGACGTGGGACGCTGCAGAGAGGGAGTGTCGTCTGCACGGGGGCCACCTGACCAGCATCCTGTCGCAGGAGGAGCAGATCTTTGTCAACCGTCTGGGCAGTGACTACCAGTGGATTGGCCTGAATGACCGAATGTTTGAGAGAGACTTCAGGTGGACCGATGGGAATCCAATGCAATATGACAACTGGAGGCCAAACCAGCCGGACAGCTTTTTCCAGTCGGGGGAGGACTGCGTGGTGATGATCTGGCATGAGGGGGGGCAGTGGAACGACGTGCCCTGCAACTACCACCTGACCTTCACCTGCAAGAAGGGAACAGTGGCCTGCAGCCAGCCGCCTTTAGTGAAGCACGCCGAAGTGTTTGGAGCAAAGAAGCCCCGCTACGAGATCAACTCCCTGGTCCGGTATCACTGCAAAAAGGGCTTCATCCAGAGACACACCCCGATCGTCCGCTGCTGCGCCAGCGGCCAGTGGGAAACTCCCAAAATCACCTGCATGAGTCCTGCGACCTACCACCACTCAATGATTGTTGAGCACTACGGCAACCAGAGGGTAGAGCAAAAGAGGAACCACGTCCATCACACCAATGGCCAAGAGAAGGCCAATCAGAGCCAGGAGCAGGAGCAGAGCTACGGCATCCTGCAGAGCCTCTGGAGCCCCTTACAGGCCCGAGTTCAGCAGCTGTTCCGGCAGAAGAAGCACGCGAACCACAGGGATCACCCCGATCACtga
>g84.t1
ATGATTCCTGTGCTGATCTGTGCTTTGGTCTCCCTGAGTGTTGCGGAAACCAATTTAGACATTCTGTACCCTGAGCTGGAGCACTCCAGAACCATCTATGTCACAGAAAATGGGCCCAAGTTCAATGTCATGGCTGAACAAGCCAAGGTTGTAACGAGGCGAGGGGGGAATGTAACATTACCATGCCTGATCCAGAGAGAGCAGCAACTGCCACCCAGTCGCAAGATGAGGATCAAGTGGACCAAACTGACTTCAGACTATCTGAAAGAGGTGGACGTGTTTGTCGCCATGGGTTACCACAAAAGGAGTTACGGAACTTTCCAAGGACGTGTCCAATTGCAAGGCGCCTCCCCAATGGATGCCTCCCTGGTGATGACAGATGTCACTTTGGACGATTATGGGAGATACAAATGTGAAGTGATTGATGGTCTGGAGGATGACACAGTGGTGGTGTCCCTCAAACTTGAAGGTGTTGTCTTCCCCTACTTCCCCCGCCTGGGCCGCTACAACCTGAATTTTTATGATGCCGAGCAGGCATGTCAAGACCAGGATGCTGTGGTGGCATCCTTCGACCAGCTGTACGAGGCGTGGCGCGGCGGGATGGACTGGTGCAACGCCGGCTGGCTGAGCGACGGCTCTGTGCAGTACCCCATCACCACCCCCAGAGAACCCTGCGGAGGGAGGAACACGGTGCCGGGCATACGCAACTACGGCCTGAGAGACAAGGACAAGAGTCACTACGATGTGTTCTGCTTCACTTCCTTCCACAAAGGTAAATTCTACTACCTGATCCAGTCGTCTAAGCTCACCTATGACGAGGCTGTGAGGGCTTGTCAAAAAGATGGTGCCCAGATCGCCAAGGTTGGCCAAATGTTCGCTGCCTGGAAGCTGAACAAGTACGACCGCTGTGACGCCGGCTGGTTGGCGGACGCCAGCGTCCGTTACCCAATCTATCATCCAAGGCGCCGCTGCAGTCCCACAGAGGCCACTGTGAGGTTCAATGGCTTCCCCGATAAGAAGCACAAGCTGTACGGAGTGTATTGCTACAAGGAAAACAACtaa
>g85.t1
atgataggagatctctcggccttggcgtttacgagggactgcatcaagttgatgttgactatccttcagaaagtgcaggacaagagccctgtaaagtatcccacagtgaggcagctgacctgtttggaccgtagaaagatgttctcttatccagaatggtgccagggaaagatgagaaatcttgtgcagagggttctgcatgataagcagctgtcaggaggtgtctcagccgttgatgtcttcctccattgggcttcccagagcaaatgctacgctgagttatgggagttttgcaagaagcttcttcgcttattgcatggccaggcaacagtggagagagacttctcaataaacaaagaggttgaaacgtgcaacatgcaagaagaaacgtcatccagcgtattgtgttaa
>g86.t1
atgagtctgtctgcaagaactgagctcggaggggacaaacgcaaacgcaagtggaggagagagctcaccgaagagcagaagcatgaaattaaagaagcatttgatttatttgacacggacaaagataaagagatagattaccatgagctgaaggtggcaatgcgagcgcttgggtttgaagtaaagaaagtggacgttctaaagatcctgaaggactacgatcgggagggcagcggcaagatcacgtttgaggacttcaatgaagtggtgaccgaccgcatcatggagcgggaccccaaggaggagatcatgaaggccttcaggctatttgacgacgatgagtcggggaagatcagcctgaggaacctgagacgagtcgctcgggagctcggtgaaaacatcagcgacgaggagctgcgcagcatgatcgacgtgttcgacaccgatggagacggagagatcaaccaggaggagttcctcgccattatgaccaaagactcctga
>g87.t1
ATGGGGAGGAAAAAGATTCAGATTGCACGAATAATGGATGAAAGGAACAGACATGTGACATTTACAAAGCGCAAGTTTGGCCTGATGAAGAAAGCCTACGAGCTGAGCGTGCTGTGTGACTGTGAGATCGCTCTCATCATCTTCAACAGCACCAACAAGCTGTTCCAGTACGCCAGCACCGACATGGACAAGGTTCTGCTCAAATACACCGAGTACAACGAGCCACATGAGAGTAGGACCAACTCTGACATTGTGGATACTCTACGGAAGAAGGGTTTAAATGGCTGTGAAAGCCCCGACATCGAAGCTGATGACTCTGCTGGCCAGAGCCCAGAGTTAGACGACAAGTACTGCAAACTCAACGAAGACATCGATCTGATGATCAACAGGCAGAGAATCTGTGGTCTGCCTCCCTCTGGCTACGACATGGGGGTGACCATTCCAGGCAGCAATCCCAGCGGGCTGCTGTACGCTCACCAAGCCATAGGGGGCGCTGTGGGTAACCACAACTTGCTGCCCATCTCACACTCATCCTTGCAGAGAAACACTATGTCCCCCCAACGACCCTGTAGCGCTGGGAATGCAGGGCTGATGGCTTCTGACCTTCCTAACACCGTGGTCTCCGGCGTGGGAAATGGCAGCTTCAGCTCCCACTGCAGTTCCCCCGGCCTCATGTCCCCGGCCGGCGTCTCTAAGAACATGCAGGATAAGAGTCCTCCTCACATGGGCATGAGCCACAAGCCTGAACTCCGCACACTGATGCCGCCCTCCAACAAGTGCTCCATCATGCCAACGAACCAGAGAATAAATCACTCACAGACAGCTCAGACTCTGTCCACTCCTGCAGTGTCTATCGCTGCCTCTGGGATTGGTGGGTATCCCTCTGCCATCTCCTCCTACAGCACAGACTTTTCCCTGGGCAGTGACCTGTCCTCCCTGTCTGGGTTCGGGGGCTCAGGTCTGGGATCGGTGGCGAGCTGGCAGCAGCAGCAGCTGCAGAACCTCCAGCACTCGGCGCTCGGACACATGGGAAACTTGTGCCAGAACTCCAGCCTGGACGTTGGCGTTCACCACAACCTCCACATTAAGTGTGAGCCGGCCTCTCCTCCCAGAGACCGGAGCCTGGGTGTGGGCGGGGCTGGACTCAGAGGAGGCGTCAATGCGGCCGGATATGCCCTCGGCGCCGGCCGGGGACCCCACGAATCCGGCAGTTCCCCTGGTGACAGCGCCTCCAGCTGTGGTAGCTCGTACGAAGGCAGCGAGGAGCGCGAGGATCACCACGGCAATGAGAGCTTCCTGCTGCAGCCGCTGTCCAGTCAGGAGGAACGTCACAGCCCGTCAGTAAAACGGATGAGGCTATCAGAAGGCTGGGCCACAtag
>g88.t1
ATGGTGCTGGGCAAAGTTAAGGCCCTGGTGGTCTACTTCGACTGCCTGAACGAGAACAACCTGCCCGTGTTCTCCGGGGGAGACCTGGTCTCCGGGCGGGTGGTGGTGGAGGTGACCGGGGATGTGCGGGTGAAAAGGCTGGACATCACCGCGCGGGGGCTCGCCAAAGTCCGGTGGACGGAGTCGAGAAACGCCGGGGCCAACACCGCTTACACCCAGAACTACACGGAGGAGGTGGACTATCTGCATCACTGCGACACCCTGATCGGAGAGGAGAGAGATGAAGACGCTCTGGAGGAGGGCATGACTGTCCTGCACGCCGGCCTGCATGAGTTCGCCTTCAGCTTCAACCTGCCTCAGATGGCTCTGGCCACTTCGTTTGAAGGGAAGCACGGCAGTGTGAGGTACTGGGTGAAAGCCGAACTGCACCGGCCCTGGCTGCTGCCTGTCAAAGTCAAGAAGGAGTTCATTGTGTTCGAACACATCGACATCAACACGCCCCTCCTGCTGGCCCCCCAGGCCGGGACGAAGGAGAAGACTCTGTGTTGCTGGTTCTGCGCGTCGGGTCCAATCTCCCTCAGTGCCAAAATAGAGCGGAAGGGCTACACACCAGGCGAGTCCATCCAGATCTTTGCTGAGGTGGAAAACTGCTCGTCCCGTGTCGTGGTGCCCAAAGCGGCGCTGTACCAGACGCAGACCTTCTTCGCCAAGGGCAAGGGCAGGCAGATCCAGCAGTTGGTGTCCAACCTGCGGGGAGAACCTCTGCAGCAAGGGAAGAGCCAAAGCTGGGAGGGCAAGCTGCTCAAGATCCCCCCGGTGTCGCCCTCCATACTGGACTGTCCCATCATCAGAGTGGAGTACGTCCTCATGGTGTACGTGGACATTCCCGGCGGGTTGAACCTGTCGCTCTCGCTGCCTCTGGTCATCGGCACCATACCGCTCCATGCCTGCGCCACCCGCACCTCCAGCATCAGCAGCAACTGCAGCTCAGTCAGCTGGATGGGCCTGCCACAGAGACCCGAGGCTCCACCAAGCTACAGCGATCTGGCAATATCAGAGGCGCACAGGCGAAACTGTCTGCAGGGCTGTGATAGGTCTGATGGGGAGGGAGAGAACCAAGGATCTGTGCTGACATACATCACAGAGTTCAGATATCTCCCCCCGCCACTCTACTCTGAGGTGGACCCCTACCCCGACACCATGGAGGTCTGTGGCACTGCAGACGTCCGGAGACCCGACATGTGTCCGTCCCGCtga
>g89.t1
ATGGAGGGGAGCGAAGGGGACGAGAATGAGGGCGGCTCGGTATGGAAACAGTTTCAAGCCAAGGCTAAGCCGCTTCTCAGTCCCAAGCTGGGCGGCCGAGAGCCGGACGAGCAGAGCAAGAGGAGCATGTGGATGTTCAAGAAGACTAAGCGGAAGAAGAACGTCGCTCTGGACCGGGTTATCTCTTCCTCGCAGCCCGACCTGGTCTTCTCCGCCGAGGTGACGGACGTGAAACCGCAGGAGGCTCCGCTCTGCGGCAAACCTCCCGGGAGCAGCTCCCTGCTCGGCCGGGAGAAGCTCCACTCGTCCATCAAGCGCAAGTCCGCCGGCGCGAGCAAATCCACGGTGGCTCAGCTGGTCCAGTCCCACCACAAGAGCTCCTCGTTGGGGTCTGCGTGCCTGGAGAGGCTGACGGAGCCTCCGGGCGGCAGCCGCGGGGGCGACGCGGCCACACCGCAGGCGGCGGCGGTGGAAAGCCATCCGGAAAGGAAGCATGAGCAGGCGGGCTTGGGGGCGTCCTGCTCCTCGGGGAGCCCCGCTGAGGCAGCCACCCCCCCACCAGGGATATACAAGCTGGAAATCGAGCTGAAACGAGGACACAACCTTGCCATCCGAGACCGAGGAGGCTCCAGCGATCCGTACGTCAAGTTCAAGCTGGCTGGTAAAGAGGTGTTCAGAAGCAAGACCATCCACAAAAACCTCAACCCGGTGTGGGACGAGAAGATCACGCTGATCGTGGACAGTCTGAGCGAACCGCTGTACGTCAAGGTGTTTGACTATGACTTTGGTCTTCAGGACGACTTCATGGGTTCTGCTTTTCTTTACCTGGAGTCTCTAGAGCAGCAGAGGACGATACCGGTGACTCTGGTGCTGAAGGACCCGCAGCTCCCCAACGAGGACCTGGGCTCTCTGGAGCTGGCAGTTACCCTGACGCCTAAAAGCAGCCCCATGGAGGATCCTCGAGACACGGCGCGAGGCGAGGTTAAGACGTATCGGTGGAAACCTTATGTGAATAAAACCATGCTGCTCAGGAGGTCCTGGAAACGATCCACAAAGCAGCAGCAGTCATTGCGTCTCACTGAGGTGCATCGGAAGTCCCAGCTGTGGCGAGGGATCGTCAGCATCACGCTGATCGAAGGTCGGAACCTCACGCCCATGGACCCCAACGGCCTGAGCGACCCCTACGCCAAGTTCAGGCTGGGGCCACAAAAGTACAAGAGCAAGACGATGTCGAAGACCCTGAGTCCTCAGTGGAGGGAGCAGTTTGACCTTCATCTGTATGAGGAAACAGGAGGCGTTCTGGAGATCACAGTGTGGGACAAAGACACGGGGAGGAGAGACGACTTCATCGGACGCTGCCAGTTGGACCTCTCCACTCTGACTAAAGAGAAGACCCATCACCTGGAGCTGCCGCTGGAGGAGTCCCGGGGCGTCCTGGTGCTGCTGGTCACGCTGACGGCGTCGGCAGCGGTCTCCATCGCTGACCTGTCCCTCACGCCGCTGGAGGACCCAGAGGAACGCAGAGAGATCCTCAAACGATACGGTGTGAGGAAGTCGTTGTCCAACCTGAGGGACGTGGGCATCGTCCAGGTCAAGGTGCTGAGGGCCGAGGGTCTGATGGTTGCAGACGTAACGGGTAAAAGTGACCCTTTCTGCGTATTGGAGCTGAATAACGACAGACTGCAGACACATACCATATACAAGAATCTCAACCCTGAGTGGAACAAAGTCTTCACCTTCAACGTGAAAGATGTTCACTCGGTCCTGGAGGTGTCGGTGTTTGACGAAGACAGAGACAGGAGTGCAGACTTCCTGGGAAAAGTGGCCATTCCTCTTTTGAATATCCGTAACGGCGTCCAGAGAGCCTACCTGCTGAAAAATAAGGAGCTCACCGCCCCGACCAAAGGAGTCATCTACCTGGAGATGGAAGTCGTCTACAACACGATAAAGGCTGCGTTAAAGACCGTGGTCCCTGCAGAACAGAAATACATCGAGGAAGAACCAAAAGTTTCCAAGCAGCTGCTGCAGCAGAACTTTAACCGGGTCAAGCGGTGCATCATGGTCCTCTTCAGCTATGGTACCTACATCAACAGCTGCTTTGAGTGGGAGTCATCACAGAGGAGCATCACTGCTTTCATTCTGTTCGTGGTGGTGGTCTGGAACTTTGAACTCTACATGCTGCCACTTGGCCTGGTTCTGCTGCTGGTCTGGAACTACTTCTTCTCCTCAGGCAGAGAGACGGCGGAGACGTCCATGGAGGCCATGTTTGAATGGGAGGATGATGAAGAGGACAAGGAAGAAAAGGACTCTGAGCCCAAAGGCTTCATGGGTAAACTGTACGCCATCCAGGACGTGTTCATCAGCGTACAGACCGCGCTGGATGAAGTAGCATCGTTTGGAGAGAGGTTAAAGAACACCTTTAACTGGACAGTGCCTTTCCTCAGCTGGTTGGCCATCACTGCCTTGTGCCTGGCCACACTGCTGCTCTACCTCATACCACTGCGATACCTCGTACTCGCCTGGGGTGTGAACAAGTTCACTAAGAAGCTTCGTGATCCATACATGATTGAAAACAACGAGCTTCTAGACTTCCTGTCCAGAGTCCCGTCTGATGTTCAAATGATGCAGTACAGAGAGCTGAGAGCTGATCCTGGACAAAGCCCCAACAAGCGCAGGCGGGCGTACCCCAGCtag
>g90.t1
atgacgtccatcagcaggtaccggagccgggcgctccgtgcagaggattcggaggacaaagagtatgtgggttttgcgacactgcccaaccaactgcacaggaagtcagtgaagaaaggcttcgacttcacactcatggtggcaggtgagtttggcctgggtaaatctacgctggtcaacagcctgttcctcaccgacctgtacaaagagaggaagctgctcaacgctgaggagcgcatcaagcagacggtggagatcacaaagcgcactgtggacatcgaggagaagggcgtgaagctgaagctcaccatcgtggatgtgccaggttttggagacgctgtcaacaacacagagtgctggactccggtaacagactacatcaaccagcagtttgaacaatacttcagggatgaaagtgggctgaacaggaagaacatccaggataacagggtccactgctgcctttactttatatccccatttggacaagggctccgtcccatcgatgtggagttcatgaaggccctgcaggataaagtcaacgtggttccgctcatcgctaaggccgactgcctcacgccttctgagataaagaggctcaaagaacaggtgagggaagagatcgataagtttgggataaaaatctaccagttccccgactgcgactctgatgaagatgaggagatcaaacagcaggataaagggctgaaggagagccttccgtttgcagtgatcggcgggaacgctgttctggaggtcaaaggtcagagggtgaggggccgcctctacccgtgggggatcgtggaggtggagaacccgtcccactgtgacttcgggaagctcaggaacatgctgattaggacccacatgcacgacctgaaggacaccaccaacgactgtcactatgaaaactaccgggcccagtgcatccagaacatgaccagtaagatgaatgcggataagcgtgtggagagtcccatcccgatcctgccgctgtccacgcccgccgtggagacagagaagcttatcaagaggaaagatgaagaactgaggaggatgcaacagatgctgcagaagatgcagcagcagatgcacgggcaggacctgtga
>g91.t1
ATGCCTCTGCTGCTGATTGGTCCAAAGTTTTACTGTTTTGCCATTGTGTGTGTGTGTGTGTGTGTGTGCGCGCGCGCGCGCGTATGTGAGTGTGTTTCTGATCCAATGCTAAATAAAAGGCCTGAGCAGAACTTGTCCGACCAGCTGTCTCAGGGACCCAGCAGAACCGACAGAACCAGAACCATGTTCACCGCCTGCCTGGAGGTCCTGGGGATGATCCTGTCCGTCGCCGGCTGGCTGCTGGTGATGATCGCCTGCGGGCTGCCCACCTGGAAGGTGAACGCCTTCATCGAGGGCAACATCGTGGTGGCGCAGACCATCTGGGAAGGGCTGTGGATGTCCTGCGTGGTGCAGAGCACCGGACACATGCAGTGCAAAATCCACGACTCGGTGCTGGCGCTGGCGCAGGACCTGCAGACGGCCCGCGCCCTCACGGTCATCTCGGCCGTGCTGGGGGTCGTCGGGCTGACGGTGACGGTGGCCGGGGCGCAGTGCACCAACTGTCTCAAGGAGGAGACGGTGAAGAGGAGGGTGGTGTACGCCGGCGGGGTCGTCTACATCCTCTGCGGGCTCTTCGTGCTGGTGCCCCTCTGCTGGATGGCCAACAACATCATCACGGACTTCCACAATCCGAAGGTCCCTCCCGCTCAGAAGAGGGAGATCGGGGCGTCCATCTACATCGGCTGGGCCGCCGCCGCGCTGCTGCTGTCCGGCGGCACGCTGCTCTGCTGCTCCTTCTCCCGGGGAGCCAGAAGCTCCTTCCCCATCAAACTGGCTCCCACCAAGACCATCACGGTCAGCGGCGAGTTTGACAAGAAGCACTACGTGtaa
>g92.t1
ATGTCGGCACTTTTTAAAGCTAGAAAAGTTCTAGCCGTCTGTCTCCATGGCAGCCGCGGTCTGTCCCAGCTGGCCGAGCTGCCGGAGACGCATCAGTTACTGAGGCAGACCTGCAGAGACTTCGCAGACAGAGAACTGGCCCCCATCGCTGCCGTGCTCGATAAGGAGCATGTTTACCCTGCTAAACAGATAAAGGAGCTGGGGGCGATGGGTGTGATGGCCATGGAAGTGCCGGAGGAGCTGGGTGGAGCGGGGATGGACTACCTGGCTTACAGCCTGGCCGTGGAAGAAATCAGCCGAGGCTGCGCCAGCACGGGCGTGGTGGTCTCCGTTAACAACTCTCTGTACATCGGGCCCATCCTGAAGTTTGGCACAGAGGAACAGAAGAAGCAGTGGATCAGCCCGTTCACTGCTGGAGACAAGGTGGGCTGCTTCGCCCTCAGCGAGCCAGGAAACGGGAGTGATGCAGGCGCTGCCTCCACCATGGCCCATCAGGACGGAGAGGAGTGGGTGCTAAACGGAACCAAAGCCTGGATCACCAACAGCTGGGATGCCTCGGCCACGGTTGTGTTCGCAACCACAGATAAGAAGCTCAAACACAAGGGAATCAGTGCTTTCCTGATCCCCATGCCACACCCTGGACTCTCTCTGGGAAAAAAGGAGGACAAGCTGGGCATCAAGGCCTCGTCCACCGCAAACATCATTCTGGAGGACTGCAGGATCCCACTGAACAACATGCTGGGGCCCCGCGGCGCCGGATTCAAAATCGCTATGCAAACCCTGGACAGCGGGCGGATCGGCATCGCGGCCCAGGCTCTCGGCATCGCTCAGGCGTCTCTGGACTGCGCCGCCGACTACGCACACAAGAGGACGGCCTTCGGAGCGCCCATTGGCAAGCTGCAGGCCATCCAGTTTAAACTGGCTGACATGGCCGTGGCCATAGAGAGCGCCCGCCTGCTCACCTGGAAAGCTTCACTCCTCCGAGACGCAAAGAAAGCCTTCACCAAGGAAGCAGCCATGGCCAAACTGGCGGCGTCTGAAGCTGCCACTTTCTGCTCCCATCAGGCCATCCAGATCCTGGGCGGGATGGGCTACGTGACAGACATGCCCGCTGAGAGACACTACCGCGACGCCCGCATCACGGAGATCTACGAGGGCACCAGCGAGATCCAGAGGCTGGTCATCGCCGGTCAGATCCTGAAGGAATACCAGTCATAG
>g93.t1
ATGTCTCAGACTGCCAAGTCCGCCTCCAGCCAGGGCGCTGATGCCAAGGACAAGGGAGCCCCAGCTCCAGCTGCCACCAGCAAGGCCACCAAGACCGGCGATCCTGGCATGGGATCCTACAGAATCATGCTGTTCGACCAGGAGAACTTCCAGGGTAGGATGATGGAGGTCCAGAATGAGTGTATGAACGTGTGTGACCGTGGCATGGATAGAGTGCGTAGTATCATTGTGGAGTGCGGCCCCTTCGTTGCCTTTGAGCAGACCAACTTCCGTGGCGAGATGTTCATCCTGGAGAAGGGAGAGTATCCTCGCTGGGATACCTGGAGCAACTCCTACCGCAGCGACTGCCTCATGTCCCTCAGGCCCATCCGCATGGACAGCTTGGAGCACAAGATCTGCCTGTTTGAGCTCTCCGACTTCAAGGGCAACAAGATGGAGATTCAGGAGGATGATGTGCCCACCCTCTGGGCGCACGGCTTCTGCGACAGAGTGGGCAGCGTGAGGGTGCCAGGAGGAGCCTGGGTGGGTTACCAGTACCCTGGATACAGAGGCTACCAGTACCTGTTTGAGTGCGGTGACTATAGACACTACAACGACTTCTGCGCCTTCCAGCCCCAGATCCAGTCCATGCGCCGCATCAGGGACATGCAGTTCCACCAGAGAGGATGCTTCACCTTCACCACCGCCAGCAAGtga
>g94.t1
ATGACTCACCACTGCACCAAGTTCTCCGGCCACTGGAAGATTATTGTCTACGATGAGGAGTGCTTCCAGGGCCGCCGCCATGAGTTCACCTCCGAGTGCTGCAATGTGATGGAGTTTGGCTTCGAGAGTGTGCGCTCCCTCAGGGTGGAGAGCGGAGCCTGGGTGGGTTATGAGCACGCCTCCTACCAGGGACAGCAGTTCATCCTGGAGAGGGGAGAGTACCCCCAGTGTGATGCTTTTGGAGGCAGCAATGCCTATCACATCGAGAGGATGACTTCCTTCAGACCTATCGCCTGTGCTAACCACAGAGAGTGTCGTATGACTATCTTCGAGCGTGAGAACTTCATGGGCCGTAAGGGTGAGCTTAGTGATGATTATCCCTCCCTCCAGGCCATGGGCTGGTGCAACAACGAAGTTGGATCTTTCAGGGTCCAGTCAGGAGCATTTGTCTGCTACCAGTACCCTGGTTATCGTGGCTACCAGTATATCATGGAGTGTGATCGTCACTGTGGGGAGTACAAACACTTCAGGGAGTTTGGCTCCCACTGCCAGACCCCTCAGATCCAGTCCATCCGCCGTATTCAGCAGtaa
>g95.t1
ATGGCGGACCTCGAAGCGGTTCTCGCCGATGTCAGCTATTTGATGGCGATGGAGAAGAGCAAGTCTACTCCTGCCGCCCGTGCCAGTAAGAAAATCATCCTCCCTGAGCCCAGTATTCGCAGTGTAATGCAGAAGTACCTGGAGGAAAGGGACGAACTCACTTTTGACAAAATTTTCTACCAGAAAATTGGCTTTCTGCTGTTTAAAGATTTCTGTATGAACGAGATCGATGAGGCTGTGCCTCAGCTCAAGTTCTACGAAGAAATCAAGGAGTATGAGAAGATGGACTCTGAGGACGAGCGTCTGAGCCGCAGCCGGCAGATTTATGACGTCTACATCATGAAGGAGCTGCTGTCCTGTTCACATCCATTTTCCAAGAAAGCAGTGGAACATGTGCAGAGTCATCTGGTAAAGAAAATTATCCCCCCAACTCTCTTCCAGCCATACATGGTGGAGATCTGTGACAGCTTGAGAGGGAACATCTTCCAGAAGTTCATTGAAAGTGACAAGTTCACTCGATTTTGCCAGTGGAAGAACGTGGAACTCAACATCCATCTGACCATGAACGACTTCAGCGTGCATCGGATCATCGGCAGAGGCGGCTTTGGGGAGGTGTACGGCTGCAGAAAGGCCGACACGGGGAAGATGTACGCCATGAAGTGCTTGGACAAGAAGAGAATCAAAATGAAGCAGGGCGAGACTCTGGCGCTCAACGAGAGAATCATGCTGTCGCTAGTCAGCACAGGGGACTGCCCGTTCATCGTGTGTATGACATACGCCTTCCACACCCCTGACAAGCTCTGCTTCATCCTGGACCTCATGAACGGGGGCGACCTGCACTACCACCTCTCCCAGCACGGTGTGTTTAGTGAGAAAGAGATGCGGTTCTACGCTGCTGAAATCATCCTGGGCCTGGAGCACATGCACAACCGCTTCGTCGTCTACAGAGACCTCAAGCCGGCCAACATCCTTTTGGACGAACACGGCCACGTTCGGATCTCAGACCTCGGCCTGGCCTGCGACTTCTCCAAGAAGAAGCCCCATGCTAGCGTTGGGACTCATGGCTACATGGCTCCAGAGGTCCTTCAGAAGGGAACGGCGTACGACAGCAGCGCAGACTGGTTCTCTTTAGGCTGCATGCTCTTCAAACTCCTCAGAGGGCACAGCCCCTTCAGACAGCACAAGACCAAAGACAAACATGAGATAGACCGCATGACGCTGACCATGAATGTGGAGCTTCCAGACTCGTTCACCCCGGAGCTCAAGGATCTGCTGGAGGGGTTGCTGCAAAGAGACGTGTCCAAGCGGCTTGGTTGCCAGGGCCGGGGAGCGCTAGAGGTGAAGGAGCATCAGTTTTTCAAAGGTATCGACTGGCAGCAGGTGTACCTGCAGAAGTACCCCCCTCCTTTAATCCCGCCCAGGGGAGAGGTGAATGCTGCGGACGCTTTTGACATCGGCTCGTTTGATGAGGAGGACACCAAGGGCATCAAGCTACTGGACAGCGACCAGGAGCTGTACAAGAACTTCCCTCTGGTCATATCGGAGCGTTGGCAGCAAGAGGTGGCTGAGACGGTGTACGAGGCCGTCAACCTGGACACAGACAAGATAGAGGCTCGCAAGAGGGCCAAGAACAAGCAGCTGGGCCACGAGGAGGACTATGCTTTTGGGAAGGACTGCATAATGCACGGCTACATGCTGAAGCTGGGCAACCCGTTCCTCACCCAGTGGCAGCGCCGCTACTTCTACCTGTTCCCCAACCGGGTGGAGTGGAGGGGAGAGGGCGAGTCGCGGGAAAAGTGGCTAAAGACTTTAAAAATGGTAAAAGACAGGCAAAACCTGCTGACCATGGAGCACATTGCGTCGGTGGAAGAGACGCAGGTTAAAGACAAGAAGTGCATCCTGCTGCGCGTCAAGGGAGGGAAGCAGTTCGTCCTGCAGTGTGAGAGCGACCCAGAGTTTGTGCAGTGGAAGAAGGAGCTGAACGAGGCGTTCACAGAGGCCCAGAAGCTGCTGCGCCGCGCGCCCAAGGTGATCGGGAAAGGCCGAGCCGGTGTGGTGGAGCTCTCCAAACCGCCGCTCACACACCGCAACAGCAACGGCCTGtga
>g96.t1
ATGGCGTTGTCTTCCCGCTTAAAGCTGTGGGAGCAGAAGATAAAGGAGGAGAACAAGCCGGCGGCCGCCACCATCCCTCCACCGCCGCTGTCCGTCCTGCCTGGAGGCATCCTGAAGCAGCTGGTcagagactcagagaaggagaccaaacataaggagccagaggtcaaagaggtcaaagacgagagaacaCCGCACAAACTGAGCGACAACCTGGTGCAGCAGTTCCTGGTCCCGGATCAGACTCCTCCCATCCTGGAGGCCGAGATGGCTCTGCGGGCCGAACAGGTCAACAACAGCAAACAGAAACGGTCCGACTCCGTCCAGTCGGACGGCGGCCCGCCATCCCAGTGCCACATCATGACTCCGGACTCCGACGGACAGACGCTCTCACCGGAGCCCCCGAAACAAAACCAGCAACAGGAAAAGAAGCAAGACGTGGTGGGCAGGAAGAAGCTGCAGCCCGAGCCGAACAAGAGGAGGACGGACGACCGGAAGCTGGTGGAGGCCAATCAGAACGGGATTGAGGAGAGACGGGAGCCGGAGGCGAGGCAAGCTGACGCAACCGTACCGGAGCAGAATGGGAAGGAGGTGAGGGACGTGTGGTACGAGGTCGGACCTGTGTGGTTCGTCCACAAGGACGGCTTCACCCGCGCCACTCAGCTGAAGCCGGATGAAGGAACGCCTGACCTCCCGCCGGGTCGGGTCAGAGTCCGGCTGGAGACGGACGGCTCGCTCCACGACGTCACGGAGTTTGAAGTTGAAAAATGTAACCCGTCAGAGCTGGATGTGTGTGAGGATCTGAGCGACCTGCAGTGTGTGAATGAAAGTGGAGTTCTGCACACACTGACTAGTCGATCCAAAGCCGACATGCCCCTCACTCATTCTGGACCCAACCTGGTCAGCCTGTGGCCCCCGCTGCAGACCCACAGCAAGACCTTGAAGACACGGCGGGGGGAGTGTGTGTGGGACGCCCCTCCTGCTCTGGACGCACTGGTCAAGCGGGTGTATCTGTCCATGGTGGGAACCCGGAGGGACCACAGTGTGTGTGCGTTGGGACGCAGCGGCACGGGGAAGACCACCACCTGCCAGGCGTTCACACACACTCTGCTGAAGCAGGCCGGAGCAGCCGGACCGAACATGAGCGTGGAGCGTGTGAGCGCCATGTTCTCCATCCTGAGGTCCTTTGGCTGTGTGAGCTCCCTGCACAGCGACGCCTCGTCTCGGTTCGCCACGGTCTTCTCCCTGGACTTTAACCACGCCGGCCAGGTCTCTGCTGGACACCTGCAGACTATGATGCTGGATAAATGGACAGTGTGTCAGAAAACTCCAGGAGAAAGCAACTTCCTGGTCTTCTCCCAGATGCTGGCGGGACTCAGCTCAGAGATGAGGACAGAACTGCAGCTGCACCAGCTCCCTGACTCCAACACTTTTGGTATCCTTCATCCCACCAAGGTTGAAGAAAAACAGCGAGCGTCTGTCGCCTTCACCAAGCTGCTGGCTGCCATGGAAACGCTAAGCTTCTCAGCCGGAGAGCAGAAGGCGATCTGGCACGTTCTGGCTGCTATCTACCACCTGGGAGCTGCTGGGGCCTGTAAAGTGGGCCGGAGGCAGTTTGTGAACTTTGACAGCGCTCAGGCAGCCAGCAGAATCCTGGGGTGTGAGGCGGAGGACCTGGACACGGCCGTCTTCAAGCATCACCTGCGACAGCTGCTGCAGAAAGCCACCGGAGTCAGCAGAGAGAGGAACGAGGCCGAGGAGGGTCCCCGTCTAACAGCTGCTCAGTGTCTGGATGGAATGGCTGCTGGTCTCTATGAAGAGCTCTTCACCGCCATAGTCTCACTCATCAACAGAGCTCTGAGCAGTGAGCAGCTAGCATTAGCCTCTGTGATGGTGGTGGATGCCCCGGGCCTCAGGAACCCCCGACACTCAGCGGAGGAGCGAGGGGCCAGCTGGTCAGAGCTGTGTCACAATTACCTGCAGGAGCGGCTGCTGGAGCACTACCACTCACACACCTTCACACACACACTGGAGAGATATGCACAGGAGAAGATTCATGTGGCGTTCGAGTGTCCAGACAGCAGTTCTTCAGAGGTGGTGTCCGCCATCGATCAGTCGCCTGCGCAGGTCCGGGCAGCAGATGGAGACCCTCGAGGTCTGCTGTGGGTTCTGGATGAAGAGATGGTGACGCCCTCCTCCTGTGAGAGCGCCGCCCTGCAGAGAGTCTGTCAGTATTACAACAACACTGtgcgtcagtgtgAGCAGCCGCTGCAGTGTGAGGTGAGCCACCTGACGGGACGTGACCCGGTCCGGTACGACCTCTCAGGTTGGTTCGGTCAGATCCAGAACAACCCGTCTGCTCTCAATGCCATCACTCTGCTCCAAAACTCCACCATAGGCGTGGTGAAGGCCATGTTCACCCCCAGGATCTCCCTGCGCCCTCTGTGCCGCGGCCTGGCCGGGTTGGAGGGAGGCAGCCAGCGCGCCCTGCAGCGGAACGGAATCATCCGGAAAACCTTCAGCGGCGGGATGGCGGCCATACGCAGACACTCCCAGTGTATAGCAATGAAGCTGCAGGCGGACGCGCTGGTGAACCTGATCCGCCGAGCCAGGCCGGTGTTCCTGCAGTGTGTCAGCGCAAAATCGAGCAGCGGCGGTTTGGACGTGCCGGCTCTCAGAGTGCAGCTGCATTCCACCCAGATCCTGTCGGCCCTGCAGCTCTACCGCACAGGTTATCCAGAACACATGACGCTCAGTGACTTCAGGTGTCATTTCCAGGCTCTCTCTCCTCCAATTATGAAGCGTTACGCCTCCATGTTTGTCAGCCATGATGAGAGAAAGGCAGTGGAAGAGCTGCTAGTTGAGCTGGACGTAGATAAAAACAGCATTGTGGTCGGAGCCAGCAGGGTGTTTATGAAGAGAGGTGTGCTGCAATACCTGGAGCAGCAGAGGGAACAGCAGGTGACCGGGTGGCTGGTTTACCTGCAGGCCGCCTGCAAGGGACATCTGGGACGTCAGAAATACCGCAAACTCAAGGTGCAGCAGATGGCGGTGAGGTGTCTGCAGAGGAACCTGCGGGTTCTGAAGGCCGTAGCCGAATGGAGCTGGTGGAAACTTTTCTGCAGGCTGCGTCCTCTGCTCGATGTGAACATGGACAATGAAAGGCTGAGAGCCAAGGAGGATGAGGTGTCGGCTCTGAGGCGCCGCCTGGAGAAGTCTGAGAAGGAGAGGAACGAGCTGAGGCAGACAGCAGACAGCCTGGAGACCAAGGTTACCGCTGTGACATCGGAGCTAAGCGATGAGCGTTTCCGAGGCGATGCAGTGGGTCAGGCTCTGGATGTGGAGAGGGCAGAGAGGCTTCGACTCAGCCGGGAGAACAAGGACCTGCTGGCTCGGCTGGACCAGTGTAAGGTTACTATGGAAACCCTGGAGAAGCAGCTGGAGGAGGAGAAGCAGAAAGCTCACGTTGCTGCAAGTCAGAGAGGAGCTGCAACAGAGGGCGAGCTGGCCATGCAGCTGGAGTGCTGCCAGACCGAGGTGGAGTTCGTCcgcaggcgcctgaagcagacggaggagaagctggagacggagaggcagagcagacagcagCTCGACACCAAGGTAGCAACACTGCAGGCCCAGCTGGAGCAGTCTCGGAGGAGCGCGTCGGAGCTGAAACGCCACTGTCGCAGGGTGACCTCTGACCTCCAGGATGCCAGAGTACTCAGCGATGCTCTGCAGAGTCGCATGCATGAACTGGAGCGCAAACAGAGAAGGTTTGACAGTGAGCTGGCCCAGGCTCTGGAGGAGGCTAACAGAGAGAGAGAGCAGAAGGACAAAACCTTGCAGGAGAACTCAGCTCTGGGTTCTGAAGTGTTCAGCCTGCGCTGCAGCCTGCAGGAGAGCCAGGCTGAGATGAGTCGCCTGCAGAAGCAGAAGGAGGAGTTGTGCGCTCAGATCAGAGACCTCAGCCTGCCGGTCGACCTGGCCTCGGACTCGGTGCCTGACATGAAGAAACAGATCCGCCTCCTGGAGAGCCAGGCCAGCGAGAGAGCCGAGGAGATGAGCAGATTGTCCGCCCAGATTCAGCAGCAGCAGCAGATCCACATGCGGTTCGAGATAGAGGTGGAGAGGATGAAGCAGATGCATCAGAAGGAGTTGGAGGACAAAGAAGAAGAGTTGGAGGACGTCCATAAGTCCTCCCAGAGACGGCTGAAGCAGCTGGAGATGCAGTTGGAGCAGGAGTACGAGGAGAAGCAGATGGTGATTCATGAGAAACACGACTTGGAGGGACTCATAGCGACGTTGTGTGAGCAGGTGGGACACAGAGACTTCGATGTGGAGAGGAAGCTGAGAAGAGACCTGAAGAGAACCCACGCCCTGCTGGCCGACGCCCAGCTGCTCCTCGCCACCCTGGACAGCTCAGGCCAGAACCGTCCCAACGGCAGCAAAGACCAGATCGAACGCCTGCACTGCCAGCTGGAGGAGAGCGAGGCGAGGCGGCTGGAGGCGGAGAACACGCAGAAAGCCGTCGCCATGGAGCTGGAGAACGCCCAGTTGGAACTGGAGAATATCTGCAGGCTGAAGAGTGTGGTGGATGAACAGTTGGCGCTGCTGCAGCATGAGAAGATGGATCTGCTGAAGAGGCTGGAGGAAGACCAGGAAGACCTCAACGAGCTGATGAAGAAACACAAAGCTCTTATTGCACAATCCTCCAGTGACATCGCTCAGATCAGAGAGCTGCAAGCTGAGCTGGAGGAGGTGAAGAAACAGAGACGCTCGCTCCAAGAGGAGCTTCAGCAGTGCGTGTCCAGGGTGCAGTTCCTGGAGTCGTCCACTGTGGGGCGCAGCATAGTCAGCAAACAGGAGGCCCGTGTGTGTGACTTGGAAAACAAATTGGAGTTTCAGAAGGGGCAAGTCAAGAGGTTCGAGGTGCTGGTGCTGCGTCTGAGGGACAGCGTGGTTCGCCTGGGAGAGGAGCTGGAGCAGAGCGCCCAGGCCGAAGCTCGAGAGAAGGAACATGCCCGATACTACCAGCAGCGGCTGCAGGAGATGAGGCTGGAGATGGACGAGCTGAGCCAGAGGGAGCAGGACAGCAGCCGGCGGCGCATGGAGCTGGAAATGCAGGTGGAGGAGCTCTCCGCCGTGCGACAGACGTTACAGGCCGACCTGGAGACATCGATTCGCCGCATCGTCGATCTGCAGGCCGCCCTGGAGGAAGTGGAATCGAGCGATGAGAGTGAGACCGAAAGCATTCAAACTGCAGTGGAGTCCTTCACTCGAAAAAAAGACCTTGACTCTGTGTCCAGTGTCGGCTCTGTTGGCTCAAAGGACGTTGGAGAGGGCATTCGCTCCCGTAGAGGCGGCTCTCCCTACAGCAGCCAAGATGGCCGTCAGTCTGTCACTGACACCATGAGCACCTACAGCTTCCGttcttgtttggaccctgacgatgagggctctgaggccggcggtgttggtgccactggcggtgccagacatctcagccgggctccgtcctcctcggcgctgtccgagctgctggacggactccggaaacgcagggcgagcacagaggtgacggacggggctggcagcgccgtctcccttcccatctaccaaaccaccggagcctccactctccgacggagggcctcgggtctttcccttggtccggcagacgtccaggagctccggcctggccctggcatcctgaaaccgccgtctcctctgctgccgcgtgccaccagctctcgctctgtcgccgactcagagaagctccctcgcttcaactcgagcagctcggcctcctcgctcccatccctacctcgcctctcctctctgtcttctcttgccgctcgccatcctcctccgtccctgtccatccccgaggaggaccacgatgagcccctgcgctcggcagccgctcccttccagcgcttcccgcagccgctgcggcggtgcatgctggagagcatcacagctgctgcggacggaggcgagggtttccttgggtcaaaacccatggtcttccagaaccggcgtctgaccggcggctgcgatgacgctgcctcagacatcctgcccgctatccgcagggcccagtccaccagcagcctggccagctccatcagaggaaccaggagggcgctgagcgtccacttcggagagctgcccccgtccacgcgcagcaggaggagctctgagacggagtcgtccagttcaggcgggtccgggggaagctcccagggcagcgggcagcggcggaggctggagcaaccgcagggacagagactggaggcggaggggagccagcctcctcgtgtgttggctcccagctgtgagcttcaaagagacttgcagaccacaggatgctga
>g97.t1
ATGCCGCCGGCTGCCCGCTCGGTCCGTCTCCGCGGCACCTTGCCTGCAGTGCTGTGGGTCTGGCTGCTGTGGAGCAGCGTCTCAGCAGGAGATAAAGAAGTCCCCACAGTCCCTCTCTCAATTCAGTCTCCAGTGTTGACAACAGCCGGCATAAGGGAAGACGGATCTAAAGGTAAAACTTCCAGCCTCGCAGCAGGAGGTTTCCTGCACTCTGTGCTGGCCCAAAGAGGACGCCTCTTCTCCAAGAAAGGGGAGGTCGTCCCCTCTGCGCTGCCCCAGAATCTGCTTCCTCTCCTGGGCAGAGGACTCAGTGTCAACTCCGTCCATGGAAGCAACTCCCAGGAGCATCAAAGCGAGGGATTACCGACAAGGGCAAAGTCCCCAGCATCAGCTGCAGCGTCGGGCCAGGGCAGCCGTCCAAGCCAACTGCCGTCCACAGACACACACTCTCAGCTGCCTCACACAAGGACACACACACCTGAGCCAGAGGCGGAAATAACCACTGTACCAGACGTGGACACTGAAACGCCTTTATCAACTGCATCCAGCTGCATGGTGAATTTCTCCGACCCAGAGGGATACATAGACTCCTCTGATAACCCGCCTCTGCCCGACGGCCTTTTCCTGCACTGCACCTACACCGTGACCGTTTACACCGGCTACGGCGTGGAACTGCAGGTGAAGAACGTGAACCTGTCGGACAGCGAACAGCTGTCCATCAGGGGCGTGGACGATCAAGGCGCCACCCTGGTTCTGGCCAACCACACGCTGCTGGTGGAAGGTCAGGTGATCCGCAGTCCCACCAACTCTCTGTCCATCTACTACCGCTCGGCCTCAGAGGGCAGCATGGGCCTCTTCCAGCTGCACTACCAGATCTTCAGGCTGAGTTGCTCACTTCCGAAGAGACCTCACTTCGGGGAAGTGTCGGTGCTGAACCTGCTCCCTGGAGGCGTAGCCAACTTTCACTGCCACATGGGTTATCACCTGCAGGGGGAGCCGCAGCTCACCTGCATCAACGCCTCGCTGCCAGTCTGGAGCGGCAAGGAGCCGACCTGCAGGGCTCTTTGTGGAGGGACAGTGAAGAATGCAACGGTGGGGCGGGTGCTGTCGCCGTCCCCCCACCACGGACCAAACGCCACTTTGGACCGTTCCTGCTCCTGGTCCCTGGAGGCACCGAAAGACCAAAGACTACATCTGCACCTGGAGAGGCTGGCCCTGGGGCCGACCGACAGGCTGGTGTTGTGGAGCGGCCTGGACGCTGGCTCTGTGGTGCTGTTCGATTCAGGGCGGGGGGGGCAGATACCCTTTGAGGGGGTGATCAGCGAAGGTCCGGCTGTGAGGGTCCAGTTCATCACCGATCAGCCCAACCATGCGACCGGGTTTAACATCCGCTACGAAGCTTTTGAGCGTGGCCACTGCTACGAGCCGTACCTCCAGAATGGAAACTTCACCACATCGGACCCCTTGTACGGCGTGGGAACGGTGGTTCAGTTCACTTGTGACCCCGGTCACTCTTTAGAGCAGGGCCCTCCGGTGATCGAGTGCATAAGCGCCAGGGACCCGTACTGGAACGACACGGAGCCGCTCTGCAAAGCCCAGTGCGGCGGGGACCTGACGGGTCCAGGCGGAGTCATCCTGTCCCCAAACTGGCCGGAGTGGTATGGAGAAGGAGAGGACTGCAGCTGGAGGATACACGTCGGCGAAGACAAACGAGTGCTGCTTGATGTTCAGCTGCTTAACATCAGCGACAGCGACATGCTGACCTTCATGGATGGCGACGAGGTCACGACCCGGATCCTGGGGCGCTACGTCGGAGGCAGCAGCCCCTTCAAGCTCTCGTCCAGCACGCCGGACCTGACCGTCACCTTCCACTCTGACCCTGCCGGCCTCGTCTTTGGGAAGGGGGAGGGGTTCATCATCAATTACATCGAGGTTTCCCGGAACGACTCCTGTCCCGACCTCCCCGAGATCCAGAACGGCTGGAAGACGACGTCGCACGTGGCGCTGGTGCGAGGAGCTCGGATCACCTACCAGTGTGACCCCGGGTACGACCTGGTGGGACGGGAGACCCTCACCTGCCAGCTGGACCTCTCCTGGAGCTCTCAGCCCCCCTTCTGTGAAAAGATCATGTACTGCTCCGACCCGGGCCACGTGGAGCACTCCACCAGAACCCTGTCCGACCCCAAACTGCTGGTCGGCACCACCATCCAGTACAGCTGCAGCCCCGGCTTCGTCATGCAGGGCGGCGCCACCATCACCTGCTACGGCCGCGAGCCGGGGACGCCCGTGTGGACGTCTCGACTCCCTCACTGCATGTCTGAGGAATTTGTTTCCTGTGATAACCCCGGTCTCCCTGACAACGGCTATCAGATCCTGTCCAAGAGGTTGTACTTGCCCGGCGAGACACTCACATTCGTTTGTTACCAAGGTTATGAGCTCATAGGAGAGATGGCCATTAAGTGCATAATCGGGAACCCTTCGTTTTGGAGTGGCCCTCTTCCACTCTGCCAGGCTAACCGTGACTGCTTTGGCAACCATGCTTTGGAAGTTGCAGAGGCGACGGCAGGCTCCCCTCTGCATGGAGGAAAAGTAGCGCTAGCCATCTTCATCCTGGTTCTGCTGCTGTCTGTGCTGCTGGGAGGCGCCTATGTCTACGTCACCAGGTGCAGATATCACACCAACCTGAGGTTGCCGCTGATCTACCCTCACCCTTACCGACAGATCACTGTGGAGACAGAATTTGACAACCCGCTTTATGAGACAGGAGGACAGGACTCTCGTGAATATGAAGTATCAATATGA
>g98.t1
ATGCAGATTTTCGTGAAAACCCTCACTGGGAAGACCATCACCCTGGAGGTGGAGCCCAGTGATACCATTGAGAACGTGAAAGCAAAGATTCAGGATAAAGAAGGCATTCTTCCTGACCAGCAGAGACTCATCTTTGCTGGCAAACAGCTGGAAGATGGCCGCACCCTGTCGGACTACAACATCCAGAAGGAGTCCACCGTCCACCTGGTGCTCCGTCTCAGGGGAGGCATGCAGATTTTTGTGAAAACCCTCACTGGGAAGACCATCACCCTGGAGGTGGAGCCCAGTGATACCATTGAGAACGTGAAAGCAAAGATTCAGGATAAAGAAGGCATTCTTCCTGACCAGCAGAGACTCATCTTTGCTGGCAAACAGCTGGAAGATGGCCGCACCCTGTCGGACTACAACATCCAGAAGGAGTCCACCCTCCACCTGGTGCTCCGTCTCAGGGGAGGAcgttga
>g99.t1
ATGGACCACCATGACTGGCAGCGGGGTAGAAGTAGAGGCCACAGGCACTatgatgatgatgatgAAGCCCAGCCGTTCTACATTGGTGTTCCCGTTTCCCACAGACGGAAAAGACGCAGGCATCGCTCCAACACCGGCGACACTGACCGCGACTCACGACACCTACACTACGACCACCACGCGCACCATGAACACTCACACAGACAGTATTACCAGGACAAGGAGGAGAGCTACAATGAGGACGGAGGCAGCACAGAGCAGCAGGAGCACCTCGACCCCACAGTTTCTCCTGCTGCGGAGCGTCTTCGCCACATCCTGGGTGAGGATGACACCACCCCAACACCAACCATCTTCACTGAGATGGACACACTGCAGCATGATGGAGAAGAGTTGGAATGGAAAGAGTCTGCCAGGTGGGTGAAGTTTGAGGAGAAGGTGGAGGAGGGTGGAGAAAGATGGAGCAAGCCTCACGTCTCCACGCTGACCCTCCATAGCCTGTTTGAGCTCCGGACCTGCCTGCAGACAGGAAGCATTCTGCTGGACCTGGAGGGCTACTCACTGCCACAGATAGTGGAGGAGATTGTGGATCGTCAAATAGCCGACAGTCTTGTTCCTCCGGATCTGAAGGAGAAGATCATCTTCGTGTTGCTCAGAAAGCATCGTCACCAGACCAAGAAACCAATTCATCGCTCGCTGGCAGACATCGGAAAGTCCTCCAACACGCCCTCCAACCGTAGTCCTCAGGTCAATCTGACTCGTAGTACTAGCTCAGCTTCTGGGATCCATCGCTCCACTGAAGACCTACGCTCTCGGCAGTCAAGCAGCCTTGGTCACCTGCATCCTGCCCAGAGCCGAAGCATGAATGATATTTCAGACACGCCAAGTACCGACCAGCTGAAGAATAAGTTCATGAAGAAGATTCCTCGCGATGCAGAAGCTTCCAACGTGCTGATTGGTGAGGTGGACTTTCTGGACAAGCCGTTTGTCTCCTTTGTACGCTTGGCTCAAGCCACCACTCTGGGAGGCCTCACTGAGGTTCCTGTGCCAACCAGGTTCCTCTTCATCTTGCTGGGCCCTCAAGGCAAAACTAAGTCCTACAATGAAATCGGCAGAGCCATCGCAACTCTGATGGTGGACGATCTGTTCAGTGACGTCGCCTACAAAGCGCGGGACCGTGACGACCTGATTGCAGGAGTTGATGAGTTCCTGGATGAGGTGATTGTCCTTCCCCCAGGGGAATGGGACCCCAAAATACGTATTGAACCCCCAAAGAAGGTTCCATCAGCAGAAATGAGGAAGTCAGTCCTCAACCTGAACGAGTTGGGTCAGATGAACGGCTCGGCTGGTGGGGCCGCCGGTGGAGAAGACGATGAGCTTCCTGTTCAGCATGAATTGGGAGAAGAACTGAAGTTCACTGGGAGATTTTGCGGTGGCCTGTGGCTGGACATCAAAAGGAAGATTCCCTTTTACTGTAGTGATATCTACGATGGCTTCCATATCCAATCCATCTCTGCAGTGCTCTTCATCTACCTGGGATGCATTACCAACGCAATCACCTTCGGCGGACTGCTGGGAGACGCTACGGACAATTACCAGGGAGTGATGGAGAGTTTTCTTGGCACTGCTCTAGCAGGAACCGTCTTCTGTTTGTTCGGCGGACAGCCTCTCATCATCCTCAGTTCAACCGGACCCATCCTCATCTTCGAAAAACTGCTTTATGAGTTCAGCAAGAACAACAGCATAGACTACATGGAGCTGCGGCTGTGGATCGGTCTGCACTCGTGTCTGCAGTGTTTTCTGCTGGTCGTTTCTGACGCCAGCTACATCATCAAGTACATGACCCGCTTCACAGAGGAGGGCTTCTCCAGCCTCATCTCCTTCATCTTCATCTCGGACGCCATTAAGAAGATGGTCGCGTCCTTTAAGTACTACCCAATCAACCGCGGCTTCAAGCCAGATTACGTTACATCCTACAAGTGTGAATGTGTGGCCCCAGACCAGGCGTCTGCTGTGGGTTTAAACGTTTCAGCTCCTATGTCAGATGATAACATGACTCTACTGTTTAACCTGACAGACCTGGACTGGAGCCAGCTGAGTAAGAAAGAGTGTGTGAAGTATGGTGGTGTGTTGGTGGGGAGCTCCTGTAAGTATGTCCCTGACCTGGCCCTGATGTCCTTCATCCTCTTCATCGGCACCTACTCCATGACTGTTTCTCTGAAAAAGTTCAAGTTCAGCCGCTACTTCCCAACAAAGCTCCGCTGCCTGATAAGTGATTTTGCCATCATCCTCGCCATCATGTTTTTCTGTGGCTTGGACTGTCTCCTGGAGCTGGACACTCCCAAACTGCACGTACCGACCCAGATAAAGCCCACGCGTTCGGACCGTGGCTGGTTCGTGCTTCCGTTCGGTAAGAACCCGTGGTGGTGGTACCTGGCCAGCTTTGTTCCGGCTCTCCTCGTCACCATCCTGATCTTCATGGACCAGCAGATCAGCGCCGTCATCGTCAACCGCAAGGAAAACAAGCTGAAGAAAGGCTGTGGGTACCACTTGGACCTGTTCTGGGTGGGTGTGCTGATGGCTGTGTGTTCCTTCATGGGCTTACCCTGGTATGTTGCTGCCACCGTCATCTCCATCGCCCACATCGACTCTCTGAAGATGGAGAGCGAATGCAGCGCCCCCGGAGAGCAGCCGCAGTTCCTGGGAGTCAGGGAGCAGCGGCTGACAGGCATTCTGGTGTTTGTGCTGACTGGACTCTCAGTCTTCCTCGCTCCCATCCTTCAGTATATCCCAATGCCAGTCCTGTACGGAGTCTTCCTTTACATGGGAGTGGCATCACTGAGTGGTATTCAGTTCTGGGAACGCATCAAGTTGTATCTGATGCCGCCCAAACACCAGCCGGACTTTTCCTTCCTACGCCACGTCCCCCTGAGACGCGTCCATCTCTTCACACTTGTCCAGATTCTCTGTCTGGCCGTCCTCTGGATCCTCAAGTCCACCTTCCTGGCCATAATCTTCCCAGTCATGATCCTGGGTCTGATGGTTGTACGAAAGCTACTGGACCTGATGTTTTCACAACATGACCTGGCCTGGCTGGACGACATCCTGCCGGACAAAGACAAGAAGAAGAAAGAGGATGACAAGAAGAAAAAGAAAGAGAAAAAGAGCGTTGAGCCGGAGAGCGACGAGGAGGAGATGAACCCTTACTCAACAGTCACGTCGGATCAAAATGAACTAGACCGCAGCATCACTCTGCACCTGAAGATCTCCTGCCCTCCTTCACCCACCCCCTCCCTGACGAGCCTCACCTCCGGGGACAATCAGCCTCAGCGCCCGCCGCACCAACCCGTGCCCCAGGTCAGCATCCGTGTGGATTCAGACTGCGACCGTGACGATTCAGGCTTCTTCTCCAAACAGCAGCGGTGCAGCCCGTATGCCGCCCCCAGCCTGTCACTGCCCGTAACGCCCAGGGGTTGTCGCCGGAAACAGCACGCTCACTTCAGAGACTCCTGCACAGAAACCATTCTAtga
>g100.t1
ATGGAGGCGCTCTACAACACCACCGAATGCAGCGGCGAAAACGGGTCGAACGTCTCCGCGAACTGCAGCGGCGCCTTCAACAAGTTCATCCAGCCCGTGTGGCAGATCACGCTGTGGGCCGTCGCTTATTTCGGCATCGTGTTGGTGTCTGTGGTCGGCAACGTGGTGGTCATCTGGATTATTCTGGCGCACAGGCGCATGAGGACGGTCACCAACTACTTTCTAGTGAACCTCGCTTTTGCTGAAGCCGCCATGTCGGCATTCAACACGGTGGTCAACTTCACCTACGCCGTTCACAACGAGTGGTACTTTGGTTTGGTCTACTGCCGATTCCACAACTTCTTCCCCATCGCCGCCATATTTGCCAGCATTTACTCCATGACAGCCATCGCTCTGGACAGATACATGGCCATCATCCACCCTCTGAAGCAGAGGTTGTCGTCCACTCAGACTCGGTTGGTGATCGGTGTGATCTGGCTGCTGGCTCTGCTGCTGGCCTTTCCTCAGTATCTCTACTCGTCCACCGCAGTGCTGCCCGGACGCATGGTCTGCTTCATAGACTGGCCTGAATACGACACTGTCGACTTCAAAAAGATCTACTATGTGTGCGTGACCGTACTGATCTACTTCCTGCCCCTTTGCATCATGGGATGGGCGTACATGACGGTGGCCGTCACCCTGTGGGCGAGCGAGATTCCAGGAGACTCATCTGAACACTACGCAGAGCAACTCATCGCCAAACGCAAGGTGGTGAAGATGATGATCGTGGTGGTGTGCACCTTCGCCGTGTGCTGGCTGCCGTACCACGTCTACTTCCTGCTGCACCAGTTCTTCCCCGAACTGTTTGAGGAGCGCTACATCCAGCAGGTCTACCTGGCCGTCATGTGGCTGGCCATGAGCTCCACCATGTACAACCCAGTCATCTACAACTGCTTGAACAGCAGGTTCAGAGCAGGCTTCCAGCAGGTGTTTTGCTGCTGTGCTCCCACCGTCACCAAAGAGGAGCTGCTGGAACTCAAATCTCCTCGTTACCTGCAAACCCAGGTCAGCATATACCCCGCAAGCCGAACGGAGACCGTTGTTCCCGCCGCAGCAACAGAGGCGCCACCTGCCGAATCGCATGTTTATCCTCACGTGGAGGTCGCAATGAACAGCTCGGCCTCTGACAAGCTGCCCtaa
>g101.t1
ATGGCTGTTAATAAATCCAAAGTCTCAGCCGGATTCATAGTAGTAGGTGTCCTGACTGCGTTTTTCGGTATCGTTCTCGTTTTTGTGGGGCCAGTAATCATCGATGACCAAGTAGTAAAGAACACCATCATTGATCCAAAGAATGACCTCTCCTACACCATGTGGAAGGACCTCCCTGTGCCCTTCTTCATGTCCGTCTACTTTTTTCATGTCCTCAACCCTGAGGAGATCCTGAACGGAGAAAAGCCCATGGTGGAACAGAGAGGACCGTATGTGTACAGAAAGCAGTGTCGGAAGGAAAACATCACGTTTCACCCCAACAGCACCGTGTCCTACAGAGAGTACCGCAGATACTTCTTTGAGCCCTCCATGTCCATTGGGGACGAGTCTGACGTAATCACCATTCCCAACATGTTGGTGCTGGGTGCAGCGGTGATGCTGGAGGACCTGCCCTATGCCTTACGGCTGTTGATCAGCGCCACCTTCAAGACTTTCAAGGAAGGTCCCTTTCTGAACAAGACGGTGGAAGAGCTGATGTGGGGCTATGACAGTAAACTGGTTGAGTTCCTCAACAAGTACCTCCCTGGCATGCTGCCGTCCACAGGAAAGTTTGGCCTCTTTGCAGAGTTTAATAACTCCAATACTGGTCTGTTCACCATCCACACCGGGAGAGATAACATCAAAAACGTCCACAAAGTCGACTCCTGGAATGGCCTCACTGAGCTGAGCTACTGGAGGACACCTCAGTGTAACATGATCAATGGAACAGCCGGGCAGCTGTGGCCTCCTTTTATGACAAAAGAGACCACTCTAACTTTCTACAGCCCAGACGCCTGCAGGTCTCTGGAGCTCGTGTATCAGCGACCAGGCGTGATGAAAGGCATCCCTCTGTATCGATACGTCGCTCCCAAGACCATGTTTGCAAATGGGACGGATTATCCTCCAAATGAAGGCTTCTGCCCCTGCAGGCAGTCTGGGCTGCTCAACGTCAGTAGCTGCCGCCACAACTCTCCGGTCTTCATCTCTCATCCTCACTTCTTTAATGCTGATCCTGTGCTGCTGGACTATGTGCTGGGTCTTCACCCAACTGAGGAGGAGCACGGCCTTTTCATTGACATTCACCCTCTCACAGGTGTCCCTCTGAATGTGTCCATACGCCTACAGCTTAACCTCTACATGAAGAGAATATCAGGAATTACAGAAACTGGAAAGATTTCTGAGGTGGTGATGCCCATGCTGTGGTTTGAGGAGAATGGATACATCGATGGTCCGATCCTCACTACGTTCCACACTAGCCTGGTTATTCTCCCTGCTGTCATGGAGTACATGCAGTACATCTTCATAGCCCTCGGCCTGCTCACCACCATAGTGGCCGCCCTGGTGTATTACAAAGTCAAGAGAAAGACACCGAGGGAAAACACCAGCACTTCAACTCATGAACGAACCCCTCTGCTTCAAGACGAGCAACACTGA
>g102.t1
ATGGACATTGACAACATGGTGCAAAACAGCGCTCTTGTTAGAGCAAGAGAAGGTGGAGGAAGCAAAGGCAGGAGCTGGAGATGGAAAGAACTGCTTCGCTTTCCCCACATCAGCGAGTGCAGGGAGCTAGCAAAGACCATCGAACGAGACTTCTATGATTTATGTGTCTATCAGCCTATTGGCAAGAAGCTCTTTCATCTCTACTGTATGACTCGGCAAGAACTGCACAACTACATATTGCTCCTGGATGCTTTGGAAGCCTTTGAAACAAAGACAGATGAGGAAAGGCACAGCTTTGGGCTTTACATCATCAACACATTCATCAGAAGTCAGGCCAACCATTGTGTGCCTTCTTTAACAAAGCATGAACAAAACTACATCAACAGTTTGGAGCTTGATCCGTGTGGAGAAGTCTTTCATAAATGCAAAGAATTCCTGCATGAATACCTCAGTCAAGAGCCCTTCACACAGTACCAGTTCAGCATGCACTTTGACCGCTTTCTACAGTGGAAGCATCTGGAGAGGCGGCCAATCACCAAAAACGATTTCAGAGAGTACAGGCTACTGGGGAAAGGAGGCTTTGGAGAGGTTTGGGCTTGTCAGGTACGAGCCACAGGAATGATGTATGCCTGCAAGAAGCTGGAAAAGACTCACGTAAAGAAATGGCAAGGAGAACACATGGCACTCAACGAAAAGGAGCTACTAGAGGAGGTGGACAGCCGATTTGTGGTCAATCTTGCATATGCTTATGAGACCAAACACAGTCTCTGCATGGTTTTAACCATGATGAGCGGCGGTGACCTGAGGTTTCACATTCACAATATGGCAAAGAACGGCTTAGCCATGGATAGAGTTTATTTCTATGCCGCAGAAGTCTGCTGTGGTTTAATTCACCTCCACCAGAAGTCGATAGTTTACAGAGACCTCAAACCTGAAAATATTCTCCTGGATGACAATGGACACATCCGCATCTCTGACCTGGGCTTGGCAGTGAAGCTGGAGGACGGGGATCTGGTGCACGGCAGGGTCGGCACATTATACTACATGGCACCTGAAGTGATCAGCAAAGAGGAATATAACACGAGTCCTGACTGGTGGGGCCTCGGCTGCCTGATTTATGAAATGATTGCGGGGAAGTCTCCCTTCAGGGAGCGAGGCGAGCGCCCCAAATCCTCAGAAGTGGAGAAAAGGATTAAATCAAAACCTGTGGAATACAATGAGAAGTTCAGCAAGGATGCCGTAGACATCTGCAACGGCCTGCTGAACAGGGATCCAAAACACAGACTGGGCTGTCGAGGATCAGGAGGGAAAGAAGTGAAGTCTCACCCCTTCTTCCGACAAATCAACTTCCGGATGCTGGAAGCAGGACTGGTGGAGCCTTCTTTCAAACCAGACCCCAGACTGGTGTACTGCGATGACGTGCAGGATATCGAGGAGTTCTGCGCACTGAAGGGAGTCGTTCTGAACCAGTCAGACGGCGAGTTCTACGCCAAATTCAACACGGGAAGCGTTCCGAGGAGCTGGCAAAATGAACTCATAGATACGGGATGCTTCGAAGAACTGAACATTTTTGGTCCAATGGGATCTCGACCTCCAGACCTGGACTGGTCCCTGGCCCCTAGGAGCCCCAAAGCCAAGCAGGGCCTATTGCGTCGTATGTTCCGTAGACATGAAAGACACCTCTCAGATCCAGCAGATGATGGTAAACATTGCCAGCCCAATGGAGATGTCAGCTCAACTCTCtaa
>g103.t1
atggcgtctgaattgcaggcgggtaccgtagctgcagcagaaaaggacttggctgtcggggatgcctcctttgttgaacagcctcccagtatggatacagagtcatcaagtggcaaagaggggatggaagctactggcgatggctcagaagccgccgatgctctgacaggatccggggatgaggagagcgggcggcagctcggggaggtggagctgcagtgcgccttgtgcatgaagtggttcacggcggaaacgtttgggatcgaaaccgcgacatgtcttcccttcatgaccaattacgtgtttcactgcaatgtctgccatcacagcggcaacacatacttcctcaggaaacaagccaacttgaaggaaatgtgcctcacagctttggcgaacctcacatggaggtccagaacacaagatgagcatcctaagaccatgttctccaaagataaggatatcataccatttattgataagcactgggaatgcatgacgacccgtcagagaccggggaagctcacctggcccaacaacatagtgaagacgatgagcaaagagcgagatgtgtttcttgtgaaagaacaccctgaccccggcagtaaggatccggaggaggagtaccccaagtttggccttttagatcaggacctgggaagcataggaccctcatatgacactcagaaacagaccactggaaccccagcagccggtgggctcaatggtgctctggcccctggccctggaaaaggaaggggggccaaacgtaaacagcagcagcagcaggagggaacgactgccggagcgacaaagagaaccaggagtgacccgttgttctcagcccagaggctgccccctcatggttacccactggaacacccattcaacaaagatggctatcgctacatcctggcagagccagaccctcatgctcctgaccccgagaaactggagctggactgctgggctggaaaacccattcctggtgatctgtaccgggcctgtctgtatgagagggtgctgctggccttacatgacagagcacctcagctgaagatctcagatgaccggctgacggtgacgggggagaagggctattccatggtccgggcttcacacggcgtgaggaaaggagcctggtactttgaggtgaccgtggatgatatgcccccagagacggcagctagactgggctggtctcaaccgcttggcaaccttcaggctcctctgggttatgacaagttcagctactcttggcggagtaagaaggggactcgctttcaccaatcggtagggaagcattactcctcaagctatggtcagggggacacactgggcttcttcatagagctgcctgatgaaacggagacagcaaaggctcttccagacacatacaaggataaggcacttattaaattcaagagctacctgtactttgaggagaaggactatgtggacaaagcggagaaaagcctgaagtcggtgaatcccagcaggatgttgttctataaaaacggtgttaaccaaggagttgcctttgagaacctctttgaaggcatctactttcctgcaatctccttgtacaagagctgtacggtttctgtcaactttgggcctcaattcaaatacccacctaaggacattaaataccaaccgatgagtgacatgggttggggtgcagtgatcgagcacacgctggcggatatgctataccacgttgagacggaggtggacggacgccgcagcccgccatgggagggataa
>g104.t1
ATGCTTTATTTCAGAGAAATGAGGGTCGTGGTGCTGGTGGTCTGGGTCGGGCTGAGCCTTTGTTGGGCTCTGGTCAGCGCCGAAGAACCTGTGGAGGAGCAGCAGCTGTCAAGAGCCAAAGCTCTGGTGAGAGAACCCCGGGGGCTGATCGGAGACCAGGGCAGATGGGACGCTGAAATGTCAGACGAGCCAGCTGAAGTTACAGTAGAGGAGAAGAGCAAAGCAAAGAAAAAGAAAAGCCCTGAGGAAATCGAGGCCGCTAAAGCGAAGAAGGCAGCAGAGAGAGAGGCTAAAGCCAAAAAGCAAAAAGCTCCAAAGCCCACCAAGAAACCCAAACCGCCAAAGCCCACCAAGAAACCGAAGCCACCCAAACCCACAAAGAAGCCAAAGACGCCTAAACCCACCAAGAAACCAAAGCTGGTAACGACCACGGTGCAGCCGGAGCTCCGCCTTCCTCCTCTGGAGGAGGAGGAGGAGGAAGTGGGCCTGGAAACAACGAATCAACCCGAGTTTCCAACGGAGCCCGTTGAGCCAGACCTGGACAAATGGATCAGAGGACACAAGAAGGAAGACACAACCACTGAGGTCATCATGTACATACCAGAGGAAACCACGTCTGTTCCATTCGCTGGTCCCTGGTATGAAGAGTATGATTACTCTGACTTGGCAGAGGCAATAGCAAAGAAACAACAAGAGGAGGAGGAGAGAGCCCGCAAAGAGAAAGCAGAGAAAGCTGAGCGGCAGAGGAAACAATGGGAGGAGGAAGAAGCAGAGAGACTGAAGCAGGCGGCTTTTCCTGCTCAGCCAAAAAAGTGTCCTCCTTTGGGCTTGGAGTCTCACCGGGTGGATGACGACCAGCTGCTGGCTTCCTCTCAGTCTCACCACGGCTTTGCGGCTCAGAGGGGACGCCTCAACATGCAGAGCTCTGAAGATGAGGAGGACATGTATGGAGGTGCATGGTGTGCAGAGCCTGAGGACAAGGAGCACTGGTTCCAGGTGGACGCTCGGCGAGAGGTGGAGTTCACCGGAGTCATCACCCAAGGGAGGAACTCAGAGCAACTGGAGGATTTCGTATCGTCCTACTTTGTGGCCTTCAGCAACGACAGCCGGGACTGGACGGTGCTGCACGATGGCTACGCTGAATGGCTGTTCTATGGGAACGTGGACAAGGAAACACCCGTGATGAGTCAGTTCGCCGCACCGGTGGTGGCGCGTTACATCCGGATCCTTCCCCAGAGCTGGAACGGCAGCCTATGCCTGAGAGCCGAAGTCCTGGCCTGTCGGCTACCAAGCAGCTACCACAGTGAGAATGAGGTCAATGCGTCTGACGATCTGGACTTCAGACATCACAACTACAAGGACATGAGACAGATGATGAAGGTGATAAATGAGGAGTGCCCCAACATCACAAGGATCTACAACATTGGGAAAAGCTCACAAGGCCTCAAGATGTACGCCATGGAGATCTCAGACAACCCAGGCGAACACGAGACAGGTGAACCCGAGTTTCGCTACACAGCAGGTTTCCATGGCAATGAGGCTCTGGGTCGGGAGCTTCTCCTGCTATTAATGCAGTTCCTCTGCAAAGAGTACAGAGATGAAAACCCAAGAGTGCGACGCTTAGTGGACGGAGTGAGGATTCACCTGGTGCCATCACTGAACCCAGATGCCTACGAGCTCGCCTATGAGATGGGCTCAGAGATGGGAAACTGGGCGCTGGGTCATTGGACTGAAGAAGGTTATGACATCTTCCAGAACTTCCCAGACCTGAACAGCATCTTGTGGGGAGCCGAGGACAGAGGCTGGGTACCTCGCATAGTGCCCAACCATCACATTCCGCTGCCAGAAAACTTCCTCGGTGGTTCTCTTGCAGTTGAGACCAAAGCCATAATTTCATGGATGGAGCGCAATCCATTTGTGCTCGGAGCCAATTTACAAGCAGGAGAAAAAATGGTGGTGTACCCTTTTGATATGCAGCGTCCTCCAATTTCTCTAACCGACAGTCGACGTTGGAGGGTTAATGCTGAGATGAACGAAGAGACCTGGGCTCGTATTCAGAGGCAGAACGAAGGAGCGCTCAGAGAGACTCCTGATGATGCCATGTTTCGCTGGTTGGCAATGTCATACGCACACAGCCATCTAACCATGACTGAGACCTATCGGGGATCCTGCCACGGTGATGATGTCACTGGAGGACAGGGGATTGTTAATAGAGCCAGCTGGAAACCAGTGGTGGGCAGTATGAACGACTTCAGCTACCTTCACACCAACTGCTTTGAGCTCTCCGTCTTCCTCGGCTGTGACAAGTTTCCTCATGAGAGCGAGCTGGCGCTGGAGTGGGAGAACAACCGCGAGGCTCTTCTGTCCTTCATGGAACAAGTGAATCGGGGAATAAAAGGTATAGTAAGAGACATGGAGGGAAACCCGCTGCCTAACGCCACAATAACTGTGGAGGGAATCCGGCATGATGTCAAAACTGCTGCCAGCGGGGATTATTGGCGGCTGCTGAATCCCGGTGAGTACAAGGTGACGGCCAAAGCTGACGGCCACACGCCCCAAACGCGGCTCTGCATGGTGGGCTACGACACTGGAGCTACTCCCTGCAGCTTCACCTTAGCCAAGTCCAACTGGGACCGCATTAAAGAAATTATGGCGCGCAACGGGAACAGGCCCATTCGACTCGTCACCAAAACGAACAGGGTGAAGTCTACCGCTTCGAGCACCACGGCACAGCCCGCCGCCACAGGGGAGGAGAGTCAGGCCAACTCTCAGAGAGCCGAGCGACTCAGACGGTTCAGACTGATGCGTCTACGCAAATTGCGCGAAAGGTTAAGAGGCAGAGTCACCACCACCACCCTTCCAACAACAACGACGACGACGACAACTACAACACAACCACCTGATGCTGAGAGCACAACTTCCTGGTACGACTCTTGGTTTCCTGTGGACAGCTATACAGAGAACCCGTTTGACACCTTCATATTTGGCTCAGCACCTACACAAGAGTATAATTTTGAATACACCATTGATtaa
>g105.t1
ATGGCTGCTGAAAGGCTACAGTTTCATGAAATGGGATTAGACGACCGTCTGTTAAAGGCGGTGGCGGATCTAGGTTGGTCTCAGCCCACCCTGATCCAAGAGAAGGCCATTCCTCTGGCTCTGGATGGGAAGGACCTTCTGGCTCGAGCGCGGACCGGATCTGGAAAGACTGCAGCCTACGCTATACCCATCATTCAGCGCATCCTGGCCTCCAAACAGAGCGTTCGTGAGCAGGACGTGAGAGCTCTCATCCTGGTGCCGACCAAAGAGCTCGGTCAGCAGGTTCAGACCATGATGAGACAGTTGACGTCTTCCTGTTCTAGAGATGTCCGGGTGGCAGACATCTCCGGCAAGGCCGACGTGTCAACTCAGAGACCCATTTTAATGGAGAAGCCCGATGTGGTGGTGGGGACACCGTCCCGCGTTCTCGCCCACCTCAACGCCCAGAACCTGGCGCTCCACTCTTCCCTGGAGATGCTGGTTGTAGACGAGGCCGACTTGGTCTTCTCCTTCGGCTTCGAGTCTGACCTGAAGAACCTGCTGTGCCATTTGCCGAAGATCTATCAGTCGTTTCTCATGTCGGCTACTTTCAACGAGGATGTTCAGGCCTTAAAGGAGCTGCTGCTGCACAACCCGGTGACCTTGAAGCTCCAGGGCTCTCAGCTGCCTGACAGCAGCCAGCTGCAGCAGTACACCATCAAATGTGAGGAGGAGGACAAGTTCCTGCTCATCTACACGCTGCTGAAGCTGCAGCTGGTCCAGGGGAAAACGCTGCTGTTTGTGGCAGCAGTGGACCGAAGCTACAGACTCAAACTGTTTCTGGAACAGTTCGCCATCCCAGCGTGCGTCTTGAACTCAGAGCTGCCCGTCCAGTCCAGGTGCCACATCATCAGCCAGTTTAACCAGGGGTTCTATGACATCATCATCGCCACAGATGAGCAGAGCTTGGTTGAACCTGCCGCGTCGTCTTCAGGGAAGAAGACGAAGAAAAATAGCAAAGCAAAAGCAGCACAGGCTAAAGATAAGGAATACGGCGTCTCCAGGGGCGTGGATTTCCAAAACGTTTCCAATGTCATCAACTTTGATTTCCCAACGTCTGTTGATTCGTACATCCATCGAGTCGGAAGAACAGCGAGAGCCGACAACCCAGGCACCGCCCTGTCGTTCATCTCTCACACCGAACTCGATGCCTTGGCAGAGGTGGAGGAGGCCCTCGGCGGAGATAAAGCCGAGGCGGCGCTCAAACCTTACGAGTTTAAGATGGAGGAGATTGAAGGCTTCCGGTACAGGTGCAGGGACGCCATGCGGGCCGTGACGAAGCAGGCCGTGAAGGAGGCCAGACTGAAGGAGATCAAACAGGAGCTGCTCAACTCGGAGAAGCTCAAGACATACTTTGAAGACAACCCCAGAGATCTGCAGCTGCTCAGACACGACAAAGACCTTCATCCTGCCGTCATCAAGCCTCACATGAAAAACATTCCCGACTATCTGATTCCTGAGACTCTGCGTGGCGTAGTGAATCCACTGTCAAGCAGGAGGAGGAAGAGGAGGATAAAACCAGCCCCAGAAGGAGTTGTGAAAAGCAGCTTCAAGAAGAACGTCCGGGGGAGGAATCCGCTGAAGAGTTTCCAGTACAAACGAACAGGAAACAAAAAAGCCAGAGGAGGCAAATCAtag
>g106.t1
ATGGCGTTCATGTCCCGCTTCTCTCGGTCTCGGAGCAGCTCCAGGTCTCCGAGCCGAAAGGAGCCTGAGCGGGACTCCCCGACACTGACGGTGTCCGAGCTGGAGAGGCTGCTGTACACGGGCAAGACGGCCTGCAACCATGCGGACGAAGTGTGGCCCAGGCTCTACATTGGAGACCAAAACATTGCCTCTGACCGCCGTGAGCTGGCCAGACTCGGTATCACACACATTCTGAACTGCGCGCAGAGCAAGTGGCGAGGCGGAGCCGAGTATTACGCGGGAATGAACATCACCTACCATGGGATCGAGGCTCACGACTCCCCGACCTTTGACATGAGCGTCAACTTCTATCCGGCTGCCGAGTTTATCCACAAAGCCCTCTCGAGTGGAGGTAAGGTGCTGGTCCACTGCACGGTGGGAGTGAGCCGCTCAGCCACTCTGGTGCTGGCCTACCTGATGATCAGACAGAACCTGACGCTGGTGGAGGCCATCAGAACAGTCAAAGACCACCGAGGCGTCATCCCCAACCGAGGTTTCCTCCGCCAACTCAACGGACTGGACGGCATCCTGAGAGAAAGTCGGAAGACATCACCGCAGAGCtga
>g107.t1
ATGGCAAACCCCAGAGTTTTCTTTGACATCGCGGATGATGGGAAACCAGCTGGCAGGATCGTAATGGAGCTGCGAGCTGATGTGGTCCCAAAGACTGCAGAAAATTTCCGGGCCTTGTGCACCGGTGAGAAAGGGTTTGGTTACAAAAACTCCACCTTCCACCGTATTATCCCCAACTTCATGTGCCAGGGTGGAGACTTCACCAGACATAATGGAACTGGAGGCAAATCCATCTATGGTGAGAAGTTTGCTGATGAGAACTTTACGCTGAAGCACACAGAACCAGGGATCCTGTCCATGGCGAACGCAGGACCAAACACCAACGGCTCCCAGTTCTTCATCTGCACGGAAATTACAAGCTGGCTGGACGGGAAGCACGTGGTGTTCGGCAAAGTTGTGGAGGGCATGAACGTCGTCAGACAGATGGAAAAGAAAGGCTCAAAGTCTGGCAAGACGACAACCAAGATTACCATTGCTGATTGTGGTCAGCTATGA
>g108.t1
ATGAACCCCCTTAACTCCATGAAACCCTCCCTACCTCCCACTCCACAAAGCACTGACGGCCCCTTCCTAAATGAGCCAGTCTCCTGGCAACCAGGCACCAATCAACACGCAAGATCTCTCTCTGTAGTAACCACAGTGTGGGGCGTGACCAATCCCACACACAGCCAGGTGTTTGGATCACCCATGGGCCCCGGCGAGAGTTCTGGTGGTCACATAATGCCAGTTGGCAGCCCAGGGATGGGCGGCAGCATGGGCTCCCAGTTCATGGGCCAGCAGTCGTACGGGGACGGCGTGTCTAAAGGCTACGGCCAGCCGGTCATGTACGGACGACCCAGCACCGCCTACAACCCGGCTTCAGCCTATGGAGGAAGTTACTCCGGCAACGGCGGAGGCGCGGGCCTGGGCGTCCGCGCCCCCTCTGACTTCACTCAGgctgcagctgccgccgtcgccgcggctgccgccacagccactgccaccgccacggcaacGGTCGCAGCAATACAGGAGAAACAGAACCAGGAGCTGAGCTACGGTCAGATGGGTGGAGCATCCCCTTACAGCAACCAGTTCCTGTCTCATTCTGGGCCCCGCGGGCCCCCGGGGATGAACCACGGCGGGATGGTCCCCTTGAGGCCTGGACTGCCACCTTCCACAGGTGGGTTGTATCCCTCTCACCCTGCGCAGGCCCAGAGGATGCCCCAGCACCCTGGCTTCTCGGGCGGACAGCAGGGCCTCAAGCGACCTTTCCATTCAGAGGGGTTTCCGGGGCAACAGTACAGCTCCGGAGGGATCTCTGGGTATTCCAACCAGCCTCTGCAGTACCCCAGTGGTCCGCAGCAGAGATGTGCACCGTCACCCTCTTACCCGTCCAGTCGCATGCCTCACATGGGGCCGTACACATCTGGAACTCACAACCCATCACAGTTCCCTCCCGGTGCCAGCCAGCCCAATCCTCCACAGTTTTATAAGTCAGAGCCTTTCAATGGCCAGGGCAGTCTACCATCTGGAGCAGCAGGGGCCTACAACGCCTTTACACAGGCTGCAGTCAACGGGCCAGGTCGAGGTGCAGTGATACCCGGGTACCCCAGCTCACCAATGGGAGGGAACCCCACCCCACCGATGACCCCAGGGAGCTCCATACCCCCTTACCTCTCCCCAGGCCAGGACACCAAGCCGCCCTACCTTCCGCTGGACTCTAAAGCCAACATCAGCACCCAGCAGCCCTCCACAGGTAACCCTAGCGACGACCTGCGTCTGACCTTCCCGGTCCGAGACGGTGTGGTGTTGGAGCCGTTCCGATTGGAGCACAACCTGGCTGTCAGCAACCATGCGTTCCAGCTCCGAGACTCGGTCTACAAAACACTGGTGATGAGACCAGATCTGGAGCTGCAGTTCAAATGTTACCACCATGAAGACAGGCAGATGAACACTAACTGGCCTGCCTCTGTGCAGGTCAGCGTTAACGCAACTCCTCTGTCCATTGAGAGAGGGGACAACAAGACCTCCCACAAGCCCCTGTACCTAAAGCAAGTGTGTCAACCGGGACGCAACACCGTACAGATCACCGTGACGGCATGCTGCTGCTCTCACCTGTTTGTGCTGCAGTTGGTCCACCGGCCATCAGTCAGGTCTGTCCTGCAGGGCCTGATGAAGAAGAGGCTACTGCCAGCTGAGCACTGCATCACCAAGATAAAGCGAAACTTCAGTAGCGGCACCATTCCCGGGACGCCCGGTCTAAACGGAGAGGATGGAGTGGAGCAGACGGCAATCAAAGTCTCCCTCAAGTGTCCGATCACATTCAGACGAATCCAGCTGCCGGCCAGAGGCCACGACTGCAGGCACATACAGTGTTTTGACCTGGAGTCTTATTTACAACTGAACTGTGAAAGAGGGACGTGGCGGTGTCCTGTGTGCAATAAAACGGCTTTGCTAGAAGGCCTGGAGGTCGACCAGTACATGCTGGGGATTCTGGTCTACATACAGAATTCTGATTACGAGGAGATCACCATCGACCCGGTGTGCGGCTGGAGACCCGTGCCAATCAAGCCCGACCTCCACATAAAGGAGGAGCCCGACGGTCCAGTCCTGAAGCGATGCCGCACAGTCAGTCCGAGTCACATGGTCCTGCCGAATGTGATGGAAATGATCGTGGCCCTGGGGCCCGCTTCGTCCCCGTACCAGAGTCTGAGTGCAGGGGGCAGGAACACCCCCGACTACAGCCGGCCAGGAAGTCAGGGATTCTCCGGACAAACGGGATTTACAGATTTCCCCAACACTCCTGGGACCCCGACACTCGGAGAGTACACCTCCTCCGGACCGCCCCCCCTCCCCTACCAGTCTGAGCAGGCAGCCCATTCTGGAGGAATGGAGCACTCGCATGGCAGCATCCTCCAGCAGCACGTATCGGGGGTCCACAACAACCAGAGTCTTGGCGAGGCCAGCAGCCCGTTAGCACAGAGGAGCTCAGCCACACAGAACTCACGGCTGCAGGGCGAAGGCTCCTTCAGTCTGGGAGGCCCTGGAGGGGAGGGGGCCGATCACGCTCTGGATCTTCTTCCCGAGCTGACCAACCCAGACGAGCTGCTGTCGTACCTGGGCCCCCCCGACCTCCCGAACAACAGCAACGACGACCTGCTGGCGCTGTTCGAAAACAACTGA
>g109.t1
atgttggtttttgagaaatatctgactgggaatatcttgggattaaccagagaacataaaactcctgatcactttctcttgTTTCCTGCAGACATGGAAAATAAAAACCACCACAATGACAGCTCCCAGGTCAAAGAATGCATCCAAATGTTTGATCCTCTGCACAGTGAAAAGGAGAAGCCCAAAAGTGAAAACCAGCAGAACGGCAAGGATGGCTCAACCCAGGCCAGCTCCTCTAATCCATCCACATCTGGACACAGCTGCAATCAGAACACAAGAAAGGCAAGCAAACACGATGGAGACAGCTGCAATGAGGACGCAAAAAAGACAAGCAAACGCGATGGAGACAGCTGCAATGAGGACGCAAAAAAGACAAGCAAACGCGATGGAGACAGCTGCAATGAGGACGCAAAAAAGACAAGCAAACGCGATGGAGACAGCTGCAATGAGGATGGAAGTAAGACAGCCAAACACATGCCTGTGGGGACGGCGCATGGTGAGGAGCGCAGTGAAGTCGGCTTGTCGTGCTGCCAGCTGGATGAACTGAAGACGCTTCCACAGTGTGACATCAAACTGGGAAAACTGACCTTCTCAAAGTCTCACACCGTCCTCATAGATGTGAATTCCTTCAGGTGCGGGGCGATTGTTCCTCAGGACGGGCGAGACCTGTGGCTCAGTAGCTTTGTTAAGATGCCGTGTTCACCATCGAGCGTCTCACCGAAACCAGACACACAGTTTGGTGCCATTAGATTCAAGAGTCATTCGGGCCCAGTGTCGAGGTGGAGCCTGATCTCCGAGCAGCTGCGTGCTCTGGCCAAGAAAAAAGCAGCAAAAGCCGAAGAGGTGCAGAAAGCCATCCTGAGATACAACCCCAGTTATGAACGAGAGTGGTCTTTTGATGCACTTCCCAGATACGTGAAGAATGATATTGAAAACCTCTACGAGAAGCTGTTTCCAAAGATTGCTGCTTTGGCCTTGACGCTGCCTGATCAAGTCAAGAAGGCCATCCCTCTGCTGCAGCGCCACCAACCAGCCTCCATCACTTTGTCCCAGGCTCAGATTTCCTGTCTTCTCGCCAACGCCTTCTACTGCACCTTCCCTCACCGCAACACCACCAACTCCAAAGCAGAATACCACAACTACCCGTTCATAAACTTCAGCAGATTGTTTGGAAACTGGTCAGAGCGGAAGAACCAGAAGTTCAAGGCCATCATGCACTACTTTAACGTGATGACAGACGAGAGAGCTAAACCAGAAGGCCTGGTGACGTTCGAGAGGCGGTGGCTCAGCGACGCAGAAGCTCCAGACTGGGGAAAGTGCACACACACCCTGCAAAAGCTGCATGTTACATCAGAGGGCCGGATCGAGGGCGAAGGCGCACAGTTGCTTCAGGTGGACTTTGCTGCCAGCAGGGTAGGTGGGGGTGTCCTGGACTCCGGGCTGGTTCAGGAAGAGATCCTGTTCCTCATGAACCCGGAGCTAATCGTAGCTCGTCTCTTCACAGAGAAACTTGACAAGAATGAGTGTCTCATCATTACAGGTACGCAGCAGTTCAGCTGTTACTCTGGTTTCAGTGACAGCTTTCAGTGGTTGGGCCCTTATGATGATCACCTTGAAAGAGACGAGTGGCGTCGGCTGAAGCGGCAGATTCTGGCCATCGACGCCTGTCACTTCAAACATCCCATGGATCAGTACAACATGGAGAAAGTTAGACGGGAACTGAACAAGGCTTACTGTGGGTTCAAAGGTCACCATGGTCATGAAGACCCAGGCATTGCCACAGGAAAGTGGGGCTGTGGAGCCTTCAATGGAGACCCAGAACTCAAAGCTGTAATCCAGCTGATGGCAGCAGCCAGGGCCTTGCGGGGTTTGGCCTTCTTCACGTTTGGAGACCACCATCTGTGCAGAAGGCTACAGCAAACATACCACGTGCTGGTCACACAGAAAATGACAGTTGGCCAGCTGTACAGACATCTGGAGAAGTACTGTGCTCTACGTAACAAATCCAATTTCCATGAGAGTTTGTTCGACTACCTGACAAAAAGCCAGAGTCAGCTCtga
>g110.t1
ATGCATCACTTAAGGACTACAGTTGCGAGGCTTGGGCCTTTAGCTGCTGCACAGACAGCCCAGATTGCGCCACAGTCCCAACTGTTGGCGCTGGAAGGAGGCACAAGGACGTTTCAGCCTGTGAGGAGCCTGAGTGCGACTGTGGCTGCTGAACCTTTTCTCAACGGAACCAGCTCCAACTATGTGGAGGAGATGTACTACGCCTGGCTGGAGGATCCTAGGAATGTGCATAAGTCTTGGGATATTTTTTTTCGGAACGCAAACGCTGGAGCGCCGCCCGGTGCGGCGTACCAAAGCCCTCCACCACTCAGCAGGCCTTCTGACGGAACGACGGGCGCCCGGGCGTTGGTGGGAGCTCAGCCCAATGTGGAGAAACTGGTGAAAGACCACCTGGCGGTGCAGTCGCTGATTAGAGCCTACCAGGTACGGGGCCATCACATAGCCAAGCTGGACCCCCTCGGTATCAGCTGTGTGGACTTCGATGACGCTCCGTGTACTGTTGGCTTTCAAAATGTTGGTTTGTACGGCCTGACTGAGGGTGACCTGGACAAAGTGTTCCGGCTCCCTGCCAGCACTTTCATTGGCGGCAATGACAGCGCTCTACCACTCAGAGAGATCATTCGCCGCCTTGAGATGGCCTACTGTCAGCATATCGGGGTGGAGTTCATGTTCATAAATGACTTGGAGCAGTGCCAGTGGATCCGGCAAAAGTTCGAAACTCCAGGAATCATGCAGTTTTCCTTGGAAGAGAAAAGGACTCTGCTGGGCAGGATGATCCGCTCCACCAGGTTTGAGGAGTTCCTTCAGAGGAAGTGGTCTTCAGAGAAACGCTTCGGCTTGGAAGGCTGTGAGTCGCTCATCCCGGCCCTGAAGACCATCATCGACCGGTCCAGTCAGTGCGGAGTGGAGAGCGTGATCCTGGGAATGCCTCACAGAGGGAGGCTGAACGTTCTGGCCAATGTTATCCGGAAAGACCTAGATCAAATCTTCTGTCAGTTCGATTCCAAGCTGGAGGCTGCTGACGAGGGCTCAGGAGATGTGAAATATCATTTAGGCATGTATCACAGGAGGATGAACCGAGTCAGTGACAGGTACATCACCCTGTCGCTCATGGCCAACCCGTCCCACCTGGAGGCCGTGGATCCAGTGGTGCAGGGGAAGACCAAAGCTGAGCAGTTTTACTCTGGAGACACCGAGGGGAAGAGGGTGATGTCTATTCTGCTCCACGGAGATGCTGCGTTCGCAGGCCAGGGAATTGTGTACGAGACGTTCCACCTTTCAGACCTGCCGTCCTACACCACCCATGGCACCATCCATGTGGTGGTGAACAACCAGATTGGATTTACCACAGACCCCAGGATGGCCCGCTCATCTCCATACCCAACAGATGTGGCCCGAGTCGTGAATGCGCCGATCTTCCACGTCAACGCAGACGACCCGGAGGCCGTGATGTTTGTGTGCAACGTAGCGGCAGAGTGGAGGAACACGTTCCATAAGGACGTTGTTGTAGATCTGGTTTCCTACAGGCGTAACGGCCACAATGAGATGGATGAGCCGATGTTCACCCAGCCGCTGATGTACAAGCAGATAAAGAAGCAGAAAGGAGTCTTGCAGAAGTTTGTAGAGAAGCTTGTTGCTGAAGGAGTCGTCACAACACAACACTACAAGGGGGAAGTGGCTCGATACGACAAAATCTGTGAGGATGCTTTTGCTCATTCCAAAGACGAGAAGATCCTCCACATCAAACACTGGCTGGACTCTCCCTGGCCAGGTTTTTTCACTCTGGATGGTCAACCTAAAACTATGAGCTGTCCTTCCACTGGTATTCGAGAAGATGAGCTCTGTCACATTGGAAACGTCGCAGCCTCTGTCCCGGTGGAAGATTTCATGATACATGGAGGGTTGAGTCGTATTCTGAAGGGACGCGCACATATGGTGAGCCAGCGAGTGTGTGACTGGGCCCTCGGAGAGTACATGGCCTTTGGCTCTCTGCTCAAAGAAGGCATCCACGTGCGTCTCAGCGGACAGGATGTAGAGAGGGGGACGTTCAGCCATCGACATCACGTTCTCCACGACCAGAACGTGGATAAGAGGATCTGCATCCCGATGAACTCCATCTCCCCTGATCAGGCTCCCTACACCGTGTGCAACAGCTCCCTGTCTGAGTACGGAGTCCTGGGTTTTGAGCTCGGCTTCGCCATGGCCAGTCCCAACGCTCTGGTACTGTGGGAGGCCCAGTTCGGAGACTTTCACAACACGGCCCAGTGTATCATCGACCAGTTCATCAGCTCTGGACAGGCCAAGTGGGTCAGACAGAACGGCATAGTGCTGCTGCTGCCGCACGGCATGGAGGGCATGGGTCCAGAACATTCATCTGCCCGTCCTGAGAGGTTCCTACAGATGTGCAATGACGACCCAGATGTTTTTCCTAAAGTCACAGGGGACTTTGCGGTGCATCAGCTTTATGACTGTAACTGGATCGTGGCCAACTGCTCCACTCCTGCAAACTACTTCCATGTCCTGCGCAGGCAGATCCTGCTGCCCTTCAGGAAGCCTCTCATCGTGTTTACGCCAAAGTCGCTGTTGCGCCATCCAGAGGCCAAATCGAGCTTTGATGACATGCTGCCTGGTACCCACTTCCAGCGCCTCATCCCGGATGAGGGGCCGGCAGCTCTTGGCCCCCAGAACGTGAAGAGAGTCGTTTTCTGCGCAGGCAAGATTTACTATGACCTCATCAGAGAGCGTAAGAGCAGAGGCCTGGAGGATGCCGTCGCCGTCGTCCGCATCGAGCAGCTGTCTCCGTTCCCCTTTGACCTGGTGAAAGCTGAGGCTGATCGGTACCAGAACGCCGATCTGGTTTGGTGTCAGGAGGAGCATAAGAACCAGGGTTACTACGACTACGTCAAGCCCCGCCTCCGTACAACAATGAACCGCACGCGCCCCATCTGGTATGCTGGCCGTGAGCCCGCTGCAGCTCCAGCCACTGGAAACAAACACACTCACCTGACGGAGCTTCAGCGTTTATTGGACGCAGCCTTCGATCTGGACACTTCCCCAGGGAAACTGtaa
>g111.t1
AGGGGGGCCTTCTCGGTGGTACGACGCTGTGTCAAACTCTGCACAGGCCAAGAATACGCCGCCAAGATCATCAACACCAAAAAGCTCTCTGCCAGAGACCACCAGAAGCTGGAGAGAGAGGCCAGGATCTGCAGATTGCTCAAACACCCCAACATCGTTCGTCTCCATGACAGCATCTCAGAGGAAGGCTTCCACTACCTTATCTTTGACCTGGTGACAGGAGGGGAGCTGTTTGAGGACATCGTGGCTAGGGAGTACTACAGCGAAGCAGACGCCAGTCATTGCATCCAGCAGATCCTGGAGGCCGTGCTCCACTGCCATCAGATGGGGGTGGTACACAGAGACCTCAAGCCGGAGAACCTGCTGCTGGCCAGCAAGTGTAAGAACGCAGCTGTAAAGCTGGCTGACTTTGGACTGGCTATAGAGGTTCAAGGAGAGCAGCAGGCTTGGTTTGGCTTTGCAGGAACTCCTGGCTACTTGTCCCCAGAAGTACTGAGGAAGGAGGCGTACGGTAAACCTGTAGATATCTGGGCATGTGGCGTGATCCTTTACATCCTTTTGGTTGGGTACCCTCCGTTCTGGGACGAAGACCAGCACAAGCTCTACCAGCAGATCAAAGCCGGAGCGTACGATTTTCCCTCTCCAGAGTGGGACACGGTGACTCCTGAGGCTAAAAATCTGATCAACCAGATGCTGACTATCAACCCTGCCAAGAGAATCACTGCCCAAGAGGCTCTGAAGCACCCGTGGGTCTGCCAACGCTCAACGGTGGCCTCCATGATGCACAGACAGGAGACGGTCGAGTGCCTGAAGAAGTTTAACGCCAGGCGGAAACTTAAGGGAGCCATCTTAACCACCATGCTCGTCTCCAGGAACTTCTCTGTGGGTCGACAGACCACGGCTCCGGCTGCCGTCAGCGGGGTGGCGGGAACCACCGCTGGAATCGTGGAACAAGCCAAGAGTCTCCTCAACAAGAAGGCAGACGTCAAGCCTCAGACAAACAGCACCAGAAACAGCATAGTCACCAGTCCCAAAGGCAACGTCACTTCTGCTGCACTGGAGCCTCAGACTACTGTTATCCATAACCCAGTAGATGGGATCAAGGAATCGTCCGACAGCAGTAACACCACCATTGAAGATGAGGATGTTAAAGCTCGCAAACAGGAGATCATAAAGATCACGGAGCAGCTTATCGAAGCCGTCAACAACGGAGACTTCGAGGCCTACGCGAAGATCTGTGACCCTGGTCTTACCTCCTTTGAGCCTGAGGGACTGGGAAATCTAGTAGAGGGCATGGACTTCCACAGATTTTACTTTGACAATCttctttccaaaaacagcaaacccatccacaccaccatcctcaaccctcatgtgcacatgatcggagaggacgcggcctgcatcgcctacatccgcctgacgcagtttgtagacggccagggccatccccgctccagccaatcagaggagaccagacccctgccgcaccgctgcagggatgagccagccgaaggagacgtgaagccaacagaaccgagccgacgatccgagagaagggttctgctctga
>g112.t1
atgcctcaaCAGGAACAAGCTCATCCTCCTCCTCTCCTGCCCCCAGCAACACAGACATCCCACACTCCTCTGACCCACAGCTTTCTTCTCAAGCCTCAGTTTGAGATGTTTCATCTTCCACTTCAGTCAGGGATCTACTGCTTCCACGAGTTTGCAGCCGGAGAGGCTGAACTGGAACAAGGCTACAGGTCCGGATGGTGTCGTCCTGAAACTACAGAGCAGCTCTGTGGGATTCTGCAACATTTCTTCAACAATAGCCTGACCTAAGAGAAGGTTGTTGTGGAAGACATCCTGGCTGGTTCTGGTACTGAAGAAAACTCACCCATCAGTCATCAGTGGTTACAGACCTGTTGTCCTGACATCCCACATCATGAAGGTCCTGGAGAGACTCCTACTGGCCAACCTGGAAAAGCAGACAAGCTCATATtaa
>g113.t1
atggccaccaccacttgtacgcgctttacagatgagtaccagctctacgaggagctcggcaaGGGGGCCTTCTCGGTGGTACGACGCTGTGTCAAACTCTGCACAGGCCAAGAATACGCCGCCAAGATCATCAACACCAAAAAGCTCTCTGCCAGAGGTGAGGAAAAGAAAAGTCACGCGGTGACTACGCAGACGCAGCAGCGTCTCGTCagtcggtgtcctggatcctcaaagctcctcgttagcatattctag
>g114.t1
ATGGCGTCGCCGCTAGAGATGACAGAGATGTACGACAACGCTCTGCTGGGGATCCTCCAGCACGTTGGGAACATTCAGGACTTTCTGCAGATCTACTTTGGCTTTTTGTACCGAAAGACGGACTTTTACCGGCTGCTGTCTGGTCCTAACGACAGGATGGGTTTCCCTCCAGGAGTGGCGGAGAAGATGGTGCTCAAGACATTCGGGTTGTTTGAGAAGCTGGCTGAACACGACAGAGAGAGAGCGCTGAGCGACCAGCGAAAGAAGGAGGAGAGCTCGCGTGCTCCCCCTGCTGCCCAGGAGGTGGAGGTGTCCTCTGAGCTCTGCCAGGCCACCGAGGAGAAGAGCGGCGCGGAGCCATCGCGGACTGAGAGCGCTTCCTCTGACGCGGGCCAAGTTTCCGCTCCTGCAGCTTCTGAAGATTCTGGGATAACGCAAGCTGCCAGCAGCGGACCAGGAGGTGAGGGGGATCAGGCAGTGGCTAACCGTACAGCAGCAGCAGAAGACAGACCTCAAAATGAGTTCCAGTCAAACCCGGACAGTTACAACGGAGCCGTGCGTGAAAACTACAGCTGGTCCCAGGACTACACCGACTTGGAGGTCCGCGTGTTCGTCCCCAAGACGGTGGTGAAGGGCAGACAGGTCAGCGTTGGCCTGCAGAGCGGCGGCCTGCGAGTGAGCGTGAGGGACGGACTGGAGGAGAAAACGCTGATGGAGGGAGAGTTCACGCATAAGATCAACACCGAAGACTCTCTGTGGAGTTTGGAGCCTGGGAAGTGCGTGCTGCTTTCTCTCAACAAGACGTCTGAGGTCTGGTGGAACTCGGTGCTGAAAGGCGAAAAGGAGATCGACATCAACCAGATCAACCGCGAGCGCTCCATGGCAACGGTCGACGAGGAAGAGCACGCCGTTCTGGACAGGCTGACGTTCGACTATCACCAGAAGCAGCAGGGGAAACCACAGAGTCACGAAATGAAAGTGCATGAGATGCTGAAGAAAGGCTGGGACGCAGAGGGCTCACCTTTCAAGGGCCAGGAGTTCGACCCGTCCATGTTTGACATCCCGCCCAGCGCCGTGCAGTTCTGA
>g115.t1
ATGGCCGCGTCCTTGAGTTTCACAGGGAGCGCGAGGCTGCTGACTGCCTTGGCCCGATCTAGGGCGCTGTACAATTCCTTCGAAAGCAGAAGCTTCCATGCAACAGCAGTGTGCTGCAAGAACCGAGCGGCTCGGATCCGAATTGGCAAAGGAGACAAGCCACTGACGTATGAGCAAGCGCTTCATCCTCATCAGATTGCTCACCGCAAAGGATGGCTGTCTCAGCACGCCAGTAACCTGAAGGGAGAGCAGGGTGCGGCGGAGCGGACCGTGGAGGATGTCTTCATCCGGAGGTTCATGTTCGGGACCTTCCACGGTTGCCTGGCCAACGAGGTGGTGATCAAGCGCCGTGGAAACGTGCTTATCGTGTGCGCACTGATGCTGCAGAAGATGCCGCCTCAGAAGTTTTACTTTTTCATCGGATATTCAGAGTCACTGCTGTCCCACTTCTATAAATGTCCGGTGAAGTTAGAGATCCAGACGCTCCAGGAAAAAGCCGTGTACAAGTACGTCtga
>g116.t1
atgtcgcaaattgacactgattcgttaacaaagtcccaagttaaagaaAAGACTACAGATGAATGGGTTACCTTGGTTATGGATTGGTTAAAAAGGCTTAGAGAAAGATGTGAGTTACTGATTATGAACACACAGGAGGAGGATTTGGAAAAAGCTCAAACAAATTGAGCTTATGAATAATAACATTTATTCAATCACCAAAGAGCTGACCTGTTCTCGCAAGCAAAACAAATACCTGGAATCTCAGCAAGTACTAAAGTTAAAACACGAGGTAAATCACTACAAAGATAAAGTCAGAGAGCTTCAAACCTCTTTTAAAATCCTTGATAGGGGCTCAAAACTGCAGGTTGAGAAGACTGGGGCAGACAGTCTTCATCACACAGCGACTGGTCCGGTCCAGTCGGTATGCTGTGAAGTCTGAAATCACAGCATACAAAACGAAGGTTACTTTCAAAAGCTCCAATGGAGGAAGCCATAGGTAAAACTAAGCAAGAGTTTAAAGCAAGGATCGATTTAACTGAGGAAAACATATTAGCTGAGGAAAAACAGATAAACAGGATATTAGTACAACATCTGATGAGAAAAGAACGTTGTCTGTTGCAGGTAAGTAAACTCGTGGAGCAGCAGAGAGAGGCTGTGGCTGTGAAAAAGTTCGGACTACACAAAATCTGAGTGCAGAGACCTGAAGAAAGAAAATGAATCCTTAAATTTTCAGATAAAGGTTCTAACCAAAAACAGGCAGATGAAAGAAAATCACATTAAAGTTACCGACCAAGTGCTTAAGGTGACTTAAGCACTTGAGCTGCATATACGCTGAATTGTATATCAGTGAGAAGATGAAACACGAGAATTTGAAGGACTCCACAGAGAGCAACGAGGCTTTGGAAGGACCAACAGAAGAAAGCAAAgtcaaaacacaaaccaacaatcaacaaatcagacctcgaccaccgatccacataaaaaaattccagctacccaaaatacagccagttcataattga
>g117.t1
ATGAGCGGAGGCAGGGGCCGCGGAGCTGCGGTACACCGGCGGCGGAGAGGAGGAAGCGCCGTAGCGCTGACGCTGCTGACGGCGTGGCTCACCTGCTGCGTCAGGTACGCGGAGGGCGTCAAACCGAGCAACATCGTCCTCGTGCTGGTGGACGACCAGGACGTTGTGCTGGGGGGGATGACGCCTATGAAGAAAACGAAAGAACTAATAGGAGAAGCAGGAGCAACTTTTGTGAACGCTTTCACGGTCACGCCGCTGTGCTGCCCCAGCAGGAGCAGCATCCTGTTGGGTCGGTACCCCCACAATCACGAGGTGCGGAACAACTCCCTGTCCGGGAACTGCTCCAGCACTCAGTGGCAGAAAGGACCAGAAGCCGAGGCGTTCCCCGTCTACCTCAGCAAGCAGAAATACCAGACGTTCTTCGGGGGGAAATACCTGAACCAGTATGGCGCCAAAGCCGCTGGAGACGTCGACCACGTTCCCCCTGGTTGGGACCAGTGGAACGCCTTGGTGGGGAACTCCCAGTACTACAACTACACTCTGTCTGTGAACGGCAAAGCGGAGAAGCACGGGGACAGCTACGAGAAGGACTACTTGACCGACCTCATCCTGAACCGTTCGCTCAGCTTCCTGGATGACAGAAGCCCCCAGCATCCCTTTTTCATCATGCTGGCACCGCCTGCACCTCACTCCCCGTGGACGGCGGCGCCGCAGTACCAGAAGGAGTTCAACAACGTGCAAGCCCCCCGAGACGGCAGCTTTGACAAACTAGGGAAGGACAAACACTGGCTGCTGCGTCAGCCTGTCAACCCCATGCCTAACAGCTCCCTCACATTCTTGGATAATGCCTACAGGAGGAGGTGGCAGACGCTGCTGTCTGTGGACGACATGGTGGAGAAGCTGGTGAAGAAACTGGACAGTATAAACGAGCTGAACAACACCTACATCTTCTACACCTCAGATAACGGCTACCACACAGGTCAGTTCTCTCTGCCCATCGATAAGAGGCAGCTGTATGAGTTTGACATCAGGACACCACTGCTGGTCCGTGGCCCTGGCATCAAACCAAACCAGATGATAAAGGCTCCGGTGCTGAACATCGACCTTGCCTCCACCTTCCTTGACATTTCTGGCGTCAACCTGTCCACCGTCAACGTGGACGGACAGTCTTTCCTCGCTCAGATGGCCCCGTCGCTGCGGAACAGCACGGTGCGACCGTTCTTCCTCGTTGAATACACCGGAGAGGGAAATCCAACCAAGGACCCGACCTGCCCCAAACTTGGCCCCGGAGTGTCTCAATGTTTCCCAGACTGCGTGTGTGAGGACGCCTTCAACAACACGTACGCCTGTGTGCGGATGCTCGACGGCAAGCAGGACCTGCAGTACTGCGAGTTCGCAGACAGCGAGTCTTTTGTAGAAATGTACAACATGACTTCAGACCCACACCAGCTGGAGAACATCGTGAAGAAGGTGGATCCGTCAATCCTCCAGGACATGAACCAGCGGCTCATAAAGCTGCAGTCCTGCATGGGGGACAGCTGCCGTAACATCAAGtag
>g118.t1
TTCACGGTCACGCCGCTGTGCTGCCCCAGCAGGAGCAGCATCCTGTTGGGTCGGTACCCCCACAATCACGAGGTGCGGAACAACTCCCTGTCCGGGAACTGCTCCAGCACTCAGTGGCAGAAAGGACCAGAAGCCGAGGCGTTCCCCGTCTACCTCAGCAAGCAGAAATACCAGACGTTCTTCGGGGGGAAATACCTGAACCAGGTCTGGGTTCCCGTCCTGATTTATCCAGACAAAAACGCTGTGATGCTGCAGGTGGGGAACTCCCAGTACTACAACTACACTCTGTCTGTGAACGGCAAAGCGGAGAAGCACGGGGACAGCTACGAGAAGGACTACTTGACCGACCTCATCGTGAGTCACAGTcacacccacatacctgtgactcctgttcacactcagccttgtgatcggcagcatttcatgaaatcagtggctgtttacgcaagaatttatggcacagctgcacaaatcagctgctgcaacgcagaaatataa
>g119.t1
ATGGTGCCTTTAAAGCGGAGGAAAGTCGCAAACTCGGGCATTCTGAACGCTGGGACACACAACAGTGCAGCAACACAGCCAACCAAGTTCCCTCAAGTTGTTTTATTCTTATTGGAAAGGAAAATGGGAGCCAGTCGAAGAGCTTTTCTCTCTCAACTCGGACGGAGGAAAGGCTTTCAGGTGGAGGAACTGTTCAGTGAAAACGTGACGCACGTTATCTGTGAGAGCAACACTGCACAGGAGGCCAGGATGTGGCTGGAGGCGCAGGGAGCAGGGCAGGCAGGGCGCCACCTGCTGGACGTCAGCTGGTACACAGAGAGCATGCGTGACGGACACCCAGTGGAGATACTGGACAGACATAAGCTACAGGAGTTTGCAGTGAACGACTCTAAGGTTACTCCCTTCTCCGTTCCCAGCTATGCCTGTCAGAGGAGGAGCACCCTGGAAAACTACAACGCTGTCCTGACCGATGCTTTGTCGCTCCTGGCTGAAAACGCAGAGCTGAGCGACGAGGACGGCCGAGGCGTGGCGTTCCGCAGGGCGGCCGCCGTGTTGAAGGCGCTTCCCTCCGCTGTCACTAACATGTCCCAACTCACAGGCCTGCCCTGCCTGGGAGGACACTCACTCAGAGTCATCAAAGACATTTTGGAGAATGGAGCATCAAGTGAAGTTGAATCCACTAAGGAGTCTGAGCGGTTCAAAGCATTAAAGGTGCTGACGGGTATTTTTGGAGTCGGGTCAAAGACAGCAGACCGATGGATCCGAGAGGGGATCCACAACCTGCAACAACTGAGAGACTCAGGGCAAACGCTCAACCGTGCTCAACAAGCAGGTCTGGAGCACTACGACCACATCAAGCAGCCGGTCAGCCTGGCGGAGGCTGAAGCCATCAGGGGGATTGTGGGAAGAGCCGTCGCCTCCGTCTCACCAGAGTCTCAGATCGTTCTCACAGGAGGATTCAGAAGGGGGAAGCTAACTGGTCACGATGTTGACTTCCTGATTACTCACCCTGAGGAGGGCAGTGAGGTGGGACTGATGCCCAAACTGGTGTCCTGGCTGGAGTCACGGGGTCTGCTGTTGTACCAGAAGACCACCAGGAACTCCTACTTGGAGTGTAGCGAGGGTCCGGGCCGGCCCCCCTCCAACATCGACCGCTTCGAGAGATGCTTATCCATCTTCAAGCTGTCGGCAGAACAAACAGGAAGCGGTATCCAGTCAGAGGAAATCGCAGCGTCTCCATCGGCCGCAGAGACACGGTGGAGAGCGGTCAGAGTGGACCTCGTGGTCTCTCCCATCAGCCAGTTTGCTTTCGCTCTGCTGGGATGGACCGGATCCAAGCTGTTTGAGAGGGAGCTGCGGTGGTGGGCGGGACATGAGAAGGGCATGTCTCTGAGCAGCCACGCCCTGTACGACAACAAACAGGGTCGATATATAAGAGCTTCTACAGAGGAGGAGATATTTGTTCATCTTGGTCTGGAGTTCATTCCTCCAACGGAAAGAAATGCCtga
>g120.t1
ATGAAGGGCCATTTCTCCATCGAGTGGCTGGCCCAGAGCAGCAAGCCGGCGGGGCCAGCATCCGGGCCGGCAGCTTGGGGGACGCATTCAGAGAGTCTGCCAGGTTTTTACTGCAAACCAAAACCTGAGAAGCTTCCAGAACCGGAGCAGCAGCAGCACATCGACACCATCGGTCAGGAAGCTGCTCCGCTCCGAACGTCTCCCAGGAATCAGGGAAGTGAGGCCGGTTTCAGCAGCTGCACCGAGGAGGAGACCTCCGGCTACGAGAGCGAAGGCGGTCAGCCTCATTCCCCCTCCGCCGTCAGCGCCTCCTCCAAGTCTCAACCGTCGCCGCCGGTGGGCAGGAGGCCCCGCACGGCCTTCACAGCGGAGCAGATCAGCAGCCTGGAGGGGGCGTTCAAGAGGAACGCGTACCTGGGAACGCAGGACAAGGCGGAGCTCTGCAAGAAGCTCAACCTCTCTGACAAGCAGATCAGGAACTGGTTCCAGAACCGGCGGATGAAGCTGAAGAGGACGGTGCAGGACGCCTTGGCCCACGCCAACGTTGCGTCTCACTTCCTGCATTACCCTGAGCTGCAGGCCTATAGGCCCGGCCCGTACCCCCGATACCACCCGgccgccgccgccgccgccaccgTGGTGGTGCCGGACCCCGCCGCCCCCTCGACCTACGTTCACCCTCACAGCCTTCAGTACAGCTCGCCTTTGTCCAGCACCTCCGCTCTGCCCCTGGACTCCATCTACGAGTACAGCAGCCTCCCAGGAGTCATGCTGCCCGCCGCCTCTCACCTCAGAGGAACCTACCCACCGTACCCCCAGTACTACTGA
>g121.t1
ATGGTGGAGCTGAAGATGGCGGATGGCGACAGTGGGAGTGAGCGCGGTGGAAGTAGTGGAGGAGGAGGAGGCGGCGGCGGCTTTCAGCACTTTCAGCGGGACCAGGAGACCCAGGAGCTGGCGTCTAAGCGCCTCGACATTCAGAACAAGCGCTTCTATTTGGATGTCAAACAGAACAGTAAAGGCAGGTTCATTAAAATCGCCGAGGTAGGGGCCGGGGGCTCCAAAAGTCGGTTGACCCTCTCGCTGTCAGTTGCGGCGGAGTTCCGTGACTACCTCGGGGATTTCATCGAGCACTACGCCCAGCTGGGGCCTAGCACTCCGGAGCAAATAGCCCAGGCCACCGCGGGTGAAGATGGTGGGCCGAGGCGAGCTCTAAAGAGCGAGTTTCTTGTCCGGGAAAACCGCAAGTACTACCTGGACTTGAAGGAGAACCAGCGGGGTAGGTTCCTGCGGATCCGGCAGACCGTAAACCGCGGACCTGGCTTTGGGGTCGGGGGGCCCGTGGGTGGCATGCTGGCCGGCCAGACCATTGCCCTTCCGGCGCAAGGGCTAATAGAGTTCAGAGACGCCCTGGCTAAGCTCATAGATGATTACGGGGGAGACGACGAGGAGCTGACGGGGGGCACGGCCGCGGGGGGCTTCAGCGAGCTCCCCGAGGGCACCTCCATCATGGTGGACTCTAAGCGGTTCTTTTTCGACGTCGGCTCCAACAAATACGGAGTGTTCCTGCGCGTGAGCGAGGTGAAGCCCAGCTACAGGAACTCTATCACCATCCCGTTCAAAGCCTGGGGCAAGTTCGGAGGAGCCTTCAGCAGGTACGCCGAGGAGATGAAGGAGATCCAGGAGCGGCAGAGGGACAAGATGTACGAGAGGAGAGAGGAGTCCGAGGGGGACGACGTGGATGACGACtga
>g122.t1
ATGTCGGACTTTGATTTAGCTGATGCGCTGGACTGCTCACCTGAAATCAGACGTCCCCCCAGTGGTACAGAGCAGGATGTGGAGCGTGAAGTGAAGCTCAGCGAAGACCTGAACCTGATGGTCACCAGCAACAAGATGACCATGAAGAGTGTAGCCAACCTGGTGCTGGCCGTGAACAAGCTGAGCAAGTCCCTGTCTCTGTGTGGCAGAGACCTCAGCGATGTGGAGCTCTGCGGCGCCATCATGGACTGCGTGGTGGAAGAAACCATTTTCCAGGAAGGATGGAGCAACTCCTCAGGAACGAGGAAGCCAGTCTTCCAGCGGTGCAGCAGTGTTCATAAGTTCACAGTGAGCGACGAGTACCAGAAAGATTTCATCTTGACAACAGGAGAGATGAAGCTGCAGGCCATCACTCTGAGAGCCGGAAACGGTGATCGCAAAGTGAACTTTGAGATGTGCCACTACAGGCCGCCCTGCAGCTCCAGCATACGTTCTTTGACGGTTCTGTTATCCGTCTCTGAGAACTTGCACATTTCTTGCTCCATGGAAGATGGGAAAGTTTCACTGGAATTGGAGCAATACAGACATGAGTCTCTGACAGAGATCAACCAGGAAGACGGCTTGCACCGCTTTCTCTTCATCAAGAACACCCCCCCTGGTGGCTCCCTGGTCAGCTTTGAGTCGGTGAAGTTCCGCGGTTGGTTCATCAGCACTTCCTCTGTGGAAATCGACCACTCAGTGGAGATGTGCCAGGCGGCCACCGCCTCCAGGGTCACCTGCTTCAAAGTCTTCtaa
>g123.t1
ATGGGCGTGAGCTCGTTCTCGTCTCCCGTGGCTATGGACACACACTGCGAAGGGGCGGGGCTTTACAAACAAAAACAGCCAAGAATCCAGCGCCAACATGGACGCCGCGCTCGCTCGCTCACCTCATGTAAAAGATCACGAGTCGAGCCTAAATGGCCACCGAAGCTGCTCAGTTGCAACGCTCGAGTGGGAGGGACCAATGGCAGACTGGAGTCACATGACCCGCGCAGAGCCAGGCTGAGCAGTTCCAATATGGTGGCCAGCTTGGCAGGTCTACGGTTCCTGTTGATGGTATTGTTGTTCTGCGGGATCAGATTCGGCGCCTGCAGCCAGGAAGCTCCGCAGGTCGTGGGGCTGCGACTGGAAGACCCCGGGGGTCTGGTGCGCATGAAGGACCGAATCATCTCGGCGCCAGAAGGAGCCACGTTCCAGCTCCGTCTCTTTGGGGCTAATCTGAATGGAAGCTGGCCGTGGCCGTGGCTCGCGTTCGCTGAGGCGGCTGGGGGAGCCGCAGGGTCGGTCGGTGATGCCCTCGACCCGTGCGAAGAGGAGTCCAGTCGGCAGGAATCCGCCTTTAATGCAACGGAACCGTTCAAAACGGACGAGCCGAACAGCGGGCTGCTGACGGTGGAGGTGAAGAAGCGTGGGAGCATCTCCGCGGATTTCTACCACCTGTGTGTGCAGAGAGGGGGGATGTGGGCATCAGTGGGCCCGGACAGACTGCAAGTTTGTCCGGGAGAACCTACAGCCCCCCCACGGCTTAATGTGACCAAGACGGCAGTTCCCCCGTGGGGTCTGGCTCTCCTGGTGGTGCTGATGCTGCTGATCTGCGGGCTGCTGAGGACCGTAAACTTGAGCCTGTTGTGGCTCGACCCCGTGGAGCTCTATGTTCTCCACAGCTGCGGATCCGAGGAGGAGAAGCGAGCCGCCAAGCGCCTGGAGCCTATCAGGAGGAGGGGGAACTTCTTGACATGCTCGCTGCTCTTCCTCTGCGTCTTGGGCCACTCGGTCATCGGGGTGCTCCTGTACCGGGCGCTGGGCTCCATAGTCTCGGCGGTGTTCACCAGCGGCTTTCTGATCTTCTTTCTGGCTGAGCTGGTTCCTCACGTCCTGTGCTCCGGCTACGGCTTCCAGCTGGCACCCGGGCTGACCTGGCTGGCCCAGGTCTGCATGGTGCTCACCTGTCCCCTGTCCTGTCCGCTGGGGTTGATTCTGGACCTGGGCCTGGGGAGAGACATCAGCACCTGTGGGATACGGGAGAGAGCCATGGAGATGATTCGCGCCAGTGTCAATGACCCTTACAGCGAGTTTGTGAAAGAGGAGTTCAGCCGTGGGATGCTGCGCACCAAGACGGTGGAGGACATCCTGACTCCCCTGAAGGACTGCTTCATGCTGCCCAGCTCGGCCGTCCTGGACTTCTCCACCATGTCGGAGATCATGCAGAGCGGATACACCAGGGTGCCTATTTACGAGGAGGAGAGGTCCAACATCGTGGAGATCCTTTACGTGAAGGATTTGGCGCTGGTGGACCCGGAGGACTGCACGCCCATGACCACCATCACCAAGTTCTACAACCACCCGCTGCACTTCGTCTTCAACGACACCAAGCTGGACGCCATGCTGGAGGAGTTCAAGAAAGGCAACTCTCACATGGCCATCGTCCAGAAGGTGAACAACGAGGGCGAGGGTGACCCGTTCTACGAGGTTCTGGGTCTGGTCACCCTGGAGGACGTCATCGAGGAGGTCATCAAGTCTGAGATCCTGGACGAGTCCGACGGCTACTTGGACAGGAAGGTGAAGCGTCCGATGACTCCTCTGGAGATCCCTCTGGAGCCTCGCGGCTCCCACGAGGAGTTCTCCCTTTTCAAGCCTCCAGAGGGAGAGCCCAAGATCCGCACATCACCACAGCTCCTGCTGGCCACGCACCGCTTCCTGTCCAGAGAAGTGGAGCACTTCAGCCCTGCTCGTGTGTCTGAGAAGGTGCTGTTCCACCTGCTCCGCCATCCCAGCGTCAACCAGGAGGTCCACTTCGATCACAACAACCGGCTGAGCCCGAGCCACTACCTGTACACCCGCAACCACCCAGTGGACTACTTCATCCTCCTGCTGCAGGGCCGTGTGGAGGTGGAAATCGGCAAAGAGGGCCTGAAGTTTGAGAACGGGGCCTTCACTTACTATGGAGTGTCTGCTCTGACGCTGCCCTCTTCAGTTCACCAGTCTCCGGTGTTGACCCAGCGGCACTCTCCCAGAGATCCCTTCGAGTCAGCAGACGCCACCAGCCCGTCCAACTACTGTCCCGACTACACAGTGCGAGCCCTCACTGACCTGCAGCTCATACGGGTGACCCGTCTGCAGTACCTGAACGCCCTGATGGCGTCGCGGGCGGGTCAGAGTCCAGACCCTCCAGAGATCAAGATCCTGCCCAACAGTCAGACCAAGCTGCTCAACGACAGAAACGCCACACCAGGTAGCAGCAGAGCCCAGGAAAGCTCCACAGAAGACGAGGCTCATGGGtag
>g124.t1
ATGGAAAAGAAAGCCTTGCTTACTGCCGGACAGCAGAGTACCGTCTTCCTTTCCAACAAGGAGGAGGTGTACAGGATTCCTGCTCTGCACTATGACCAAGACCAAAAGCTTCTGCTGGCCTTTGCAGAGAAGCGGCGAACCTCAAACGATGCCAGCGCGGAGGTACTGGTCATGAAAACAGGAGAGCTGGTCAAAGACGAAGCCACTCTTGAAATAAGTGTTAAGTGGTCAGTGTCCAGAAACGTGGTGGAGAAGGTCCATCTTGGTGGATATCGTCCCATGAATCCATGCCCAGTCTACGAAAAGACAACCAACACACTCTTTCTGTTTTTCATCTGTGTCGAAGGAAACGTTTCAGAACCATGGCAGAGGTTCTGGGGCGTCAACAAGGCCCATCTCTGCTACATGACGACCAGAGACGCCGGTGAGACCTGGAGCTCGGTCACTGATTTGACAGTAAATTTTCCTCAGACCAAACAGTGGGCAACGTTTGCCGTTGGTCCGGGTCACGGCCTCCAAACAGAAAGCGGTAGACTGATCGTTCCAGCCTATGCTTACGTCTCTCGCTTCCCCACGTGCTTCTGCGTGTCATGTTTTTTCGCCGTCTCGCGTGCGTTCTGCTTTTACAGCGACGACAACGGCGGCACGTGGCAGCTGGGCAACACGCTCGACGACAAATCGGTCGAATGCGAAATGGCCGAGGTTTCAGACGGCGAAGGCAGCAGGTACGTTTACTGCAATGCCCGCAATGAGGGAGGCTACCGAGTGGAGGCAGTCAGCGACAACGGGGGAGAGGATTTCCTCACCCTCCCTTTTGCTGAAAAGCTCGTGGAAACAGGCGGAGGATGTCAGGGGAGTGTGGTCTCCTTTCCAGCTCAACCTGGAGTGGCTGGTGCAAATCTGGAGCCGCAGTGGCTGCTTTACTCCCATCCAACCAGTCAGTCCAAAAGAGTGGACCTAGGGGTGTATCTGAACAAATCTCCACAGGATCCAAGTGCGTGGAGCAACCCTTGGATCCTCAACGAGGGTCCCAGTGGTTACTCTGACCTGGCATATCTTGAAGATGGCTGGTTTGCATGTCTGATGGAGTGTGGAGAAGCGTCTGAAATTGAACAGATAGCATGCAATGTCTTCAGCTACATTCAAGTAAAAAAAGGTATTGAAAACtaa
>g125.t1
ATGACGTCAGCTCCCAGGTCGCCGAGCAAAGAAACAAACATGGCGACAGAATGGAGCGGGCAGCAGGGTTACGTTCTCACCGTCATTATCTGCCTGTGGAGCGCAGTCGGCGGCCGGACAGAGACTGCGGCGGCGGCTGGTTCCGCCCGGGTCAGCGGCGCGAGCCAGGTCCTCGGCATGCGGCTCGAGCGAAGCGACAAGCCGTCCAGCACCAATGACGACGGTGTCATCCAGGTGACCGAGGAGAGCACTGTGCAGCTCCGGTTTTACGGGGTGCAGCTCCACTCGGGTGCCTGGACGCAGATCCGCTTCACGGAGCTAGCGGACGGCGGCGGCGGCGGGGACGAGGAGGAGGAGGATGAGCAGGATGAGGCGGTCGCGGCGGCCAGGGGAGGCAGCGGCATGATGGACACGCCGGATAGGACTTGTGTCGACTTCACGAAGGACATCAAAGTCGGGAGCTATATGAACGTGAGCAACCGGGGGACGTCCGGGGTGCTCAGCGTGCAAGTCAAGCCGCTGCGCAAAAGCGAGCCGCAGAAGGAATACGCTTTGTGCACGCTGAGCGAGGATGGCACCAGGTGGGTTCTGCTGGGGGAGAGCGACGGCAGGGTGCTGGTGGTGGAAGAGAAGAAGTCACTGCTGCCCATGTGGCTGCAGGCCATCCTCATCTCCTGCCTGCTGGTGCTGTCCGGGATGTTCAGCGGCTTGAACCTTGGCCTCATGGCGCTGGATCCCATGGAGCTGCGCATCGTCCAGAGCTGCGGCACCGACAAGGAGAAGAAGTACGCCCGGAAGATCGAGCCCATCCGGAGCAAGGGGAACTACCTGCTGTGCTCCCTCCTGCTGGGCAACGTGCTGGTGAACACCACCCTCACCATCCTGCTGGATGACCTGATCGGCTCCGGCCTGGGCGCGGTGGTGGCCTCCACCATCGGCATCGTCATCTTCGGGGAGATCGTCCCCCAGGCGCTGTGCTCTCGCCACGGACTGGCCGTGGGAGCCAACACCATCACGGTCACCAAGTTCTTCATGCTCCTCACATTCCCGCTCTCCTTCCCGATCAGCAAGCTGCTGGACTACCTGCTGGGCCAGGAGATCGGCACCGTGTACAACCGAGAGAAGCTGGTGGGCATGCTTAAGGTGACGGAGCCCTACAACGACCTGGACAAGGAGGAGCTGAACATGATCCAGGGAGCTCTGGAGCTCCGGACCAAAACGGTGGAGGACGTGATGACGCCCCTGGCGGACTGTTTCATGATCCAGGCGGACGCCGTGCTGGACTTCAACACCATGTCGGAGATTATGGAGAGCGGCTACACGCGCATCCCGGTGTACGACGAGGAGAGGTCCAACATCGTGGACATCCTGTACGTCAAGGACCTGGCGTTTGTGGATCCGGATGACTGCACCAACCTGAAGACCATCACCAAGTTCTACAACCACCCGGTGCACTTCGTGTTTCACGACACGAAGCTGGACGCCATGCTGGAGGAGTTTAAGAAAGGTAAATCCCACCTGGCCATTGTCCAGAAGGTGAACAACGAGGGCGAGGGCGACCCGTTCTACGAGGTTCTGGGTCTGGTCACCCTGGAGGACGTCATTGAGGAGATCATCAAGTCTGAGATCCTGGACGAGTCCGACCTCTACACTGACAACAGGAACAAGAAGAAGGTGGATCCTCACAAGAACAAGCCAGACTTCTCTGCCTTCAAGCAGGACGGCGACAGCAAAGTGAAAATCACTCCCCAGCTCATGCTGGCTGCTCATCGTTTCTTAGCCACAGAGGTGAACTTGTTCAGCCCGTTCCAGGTCACAGAGCGGGTCCTGCTGAGGATCCTCAGGCACCCAGAGGTCATCCAGGAGCTTAAGTTCAACGAAAACGACAAACGGTCGCCTCTGCACTTCCTCTACCAGAAGGGAAAACCTGTTGACTACTTTATACTCATCCTACAGGGACGGGTGGAGGTGGAAGCTGGAAACGAGAACATGAAGTTTGAAACTGGCCCATTCTCTTACTATGGAGTCATGGCTCTGAGCACGCCATCGCTTGCTGTCACCCCTCCTATCTCCCCATCAGTGGCGTCCCCCCCTCCACGACGCCTTTCTCTTAAGAGGTTTTCTGTGTTCTCTCGTTTCCCAGAGTTTCGTTCTCCGTCGCACGCGGGCCACCTGAACCGCTCGGCCTCTCTGAGCTGCACTGAGCGCGCTCACGAGGGTGGCTCCATCAGCGGAAGCAACACTCAGATCCCAGGAACCCCTTTCCAGTACATCCCAGACTTCAGCGTTCGAGCTCTGGCTGATCTTCAGTATGTCAAGGTCACCCGCGCTCACTACCAGAACGCTCTGCTGGCGTCCCACTTGGACAGCACGCCTCAGTCTCCGGAGGGCAACCACGTCCGCCTGGACATCTCCATCTCTCTGCCGCCCCTGACGCCCCCGGAAACCAAAACGCCGCTGGCGCTGGCCACGCCTCCTGTGAAACACCCGTCGTCCAACACCCAGCCCGCCTCCCAGAGTGCTCGCGCCACCTTCACCATAGGCTCTGCCGGCCGCAGGCCCAGCCAGGTGTTACCCCATGCCACGCCCCCTCCCAGTAACCACACCCCCCTCTCACAAACCCCTCCCTCTTGTCTGAGCACTGTGCCATGTGCTCTGAATCCTGCAGCGAGCTCGTCGCTTTCCTCCAAACCGCAGCACCTGCCGCCCTCTGACAGCCCGGACAATGGGCCCGGAGAGACCACCACTCTGCTCAGTGAGCAGCCGAACTGCGTGGGCCCCCGCCGGCCCAGTTACACCCAGCCCTCCCAACATATTCACACCATCAGTCACGCACACACTGAAAGCACCATTtaa
>g126.t1
ATGGTTTACAAGATCCTCCTGAGACAACGGCTCATTGAGCCAGCTTTGCTTGCCTGTCTTTTGGGTCGTGTCTCTGCCATGTTTGTTCTTCTCTACAGAACAGCTGAAGGTCACTCTGACTCAGACAGGGTCAGCGGCGCGAGCCAGGTCCTCGGCATGCGGCTCGAGCGAAGCGACAAGCCGTCCAGCACCAATGACGACGGTGTCATCCAGGTGACCGAGGAGAGCACTGTGCAGCTCCGGTTTTACGGGGTGCAGCTCCACTCGGGTGCCTGGACGCAGATCCGCTTCACGGAGCTAGCggacggcggcgACACGCCGGATAGGACTTGTGTCGACTTCACGAAGGACATCAAAGTCGGGAGCTATATGAACGTGAGCAACCGGGGGACGTCCGGGGTGCTCAGCGTGCAAGTCAAGCCGCTGCGCAAAAGCGAGCCGCAGAAGGAATACGCTTTGTGCACGCTGAGCGAGGATGGCACCAGGTGGGTTCTGCTGGGGGAGAGCGACGGCAGGGTGCTGGTGGTGGAAGAGAAGAAGTCACTGCTGCCCATGTGGCTGCAGGCCATCCTCATCTCCTGCCTGCTGGTGCTGTCCGGGATGTTCAGCGGCTTGAACCTTGGCCTCATGGCGCTGGATCCCATGGAGCTGCGCATCGTCCAGAGCTGCGGCACCGACAAGGAGAAGAAGTACGCCCGGAAGATCGAGCCCATCCGGAGCAAGGGGAACTACCTGCTGTGCTCCCTCCTGCTGGGCAACGTGCTGGTGAACACCACCCTCACCATCCTGCTGGATGACCTGATCGGCTCCGGCCTGGGCGCGGTGGTGGCCTCCACCATCGGCATCGTCATCTTCGGGGAGATCGTCCCCCAGGCGCTGTGCTCTCGCCACGGACTGGCCGTGGGAGCCAACACCATCACGGTCACCAAGTTCTTCATGCTCCTCACATTCCCGCTCTCCTTCCCGATCAGCAAGCTGCTGGACTACCTGCTGGGCCAGGAGATCGGCACCGTGTACAACCGAGAGAAGCTGGTGGGCATGCTTAAGGTGACGGAGCCCTACAACGACCTGGACAAGGAGGAGCTGAACATGATCCAGGGAGCTCTGGAGCTCCGGACCAAAACGGTGGAGGACGTGATGACGCCCCTGGCGGACTGTTTCATGATCCAGGCGGACGCCGTGCTGGACTTCAACACCATGTCGGAGATTATGGAGAGCGGCTACACGCGCATCCCGGTGTACGACGAGGAGAGGTCCAACATCGTGGACATCCTGTACGTCAAGGACCTGGCGTTTGTGGATCCGGATGACTGCACCAACCTGAAGACCATCACCAAGTTCTACAACCACCCGGTGCACTTCGTGTTTCACGACACGAAGCTGGACGCCATGCTGGAGGAGTTTAAGAAAGGTGAGTGTTCCAGTGAGGTTGTGTGTGCATGCTGGTGTGTGTGCCCATCATCACATCATCAAACACACAGAGCTGCAACTGCAAAGCCGCCTGTGTGCACTGATCAATAA
>g127.t1
ATGAGCGGACGAGTCGGAGACCTGAGCCCCAAGCAGGCCCAGACCCTCACCGAGTTTCGGGAGAGGATTCAAGATGTCCTCCCCAGCCTGCCGGCTCAGCATGACCACTACCTCCTCCGATGGCTCCGAGCTCGTAACTTCAATCTTCAGAAATCAGAGAACATGATCAGGAAGCATGTGGAGTTCAGGAAGCAGATGAAAGTGGACACCATCATAACTGACTGGAAGCCTCCAGAGGTTATTGAGAAGTACGTATCCGGTGGGATGTGCGGCTACGACCGAGAGGGGAGTCCCATCTGGTACGACGTGATTGGCCCTCTGGACCCCAAAGGCCTGCTGCTGTCAGCCACCAAACAGGACTTCCTGAAGACGAAGATCAGACACATCGAGATGCTGCAGCGGGAGTGTCGGAGGCAGTCTGAGAAGCTCGGGAAGAACATAGAGTCCATCACTCTGATTTATGACTGTGAAGGACTTGGACTGAAGCACATTTGGAAACCTGCTATTGAGACTTACGGAGAGGTCCTCACCATGTATGAAGACAACTACCCTGAGGGGCTGAAGAGGTTGCTCCTCATTAAAGCTCCAAAAATGTTTCCGATGGCCTACAACCTGATCAAACACTTCCTGTGTGAGGAAACGCGACGGAAAATCGTGGTTTTAGGAAGTAACTGGCAGGAAGTGCTGCGCAAGCACATCGACCCGGACCAGCTTCCTGTGGTGTACGGAGGAACCCTGACCGACCCCGACGGAGACCCTTGCTGCAGAACGATGATCAACTACGGCGGGAACGTTCCCAAGTCTTACTACGTGCAGGAATCGCTGAAGGTTCAGTACGACAGCAGCGTCACCATCAGCCGCGGCTCAAGCTTGCAGCTGGAGTACGACGTCGCTGCCCCCAGCAGCCTCCTCAGGTGGCAGTTTGCCAGCGATGGAGCAGACATCGGGTTTGGAGTGTACCGGCGCACCAAGGACAGCGGGAGTCAGAAGGTAGCCGAGATGGAGCAGGTTCTTCCCGGTGAGCGGTACAATGCTCACATGGTCCCAGAAGACAGCTGCCTCACCTGCTCGGAGCCGGGAGTCTATGTGCTGTGTTTTGACAACAGCTACAGCATCCTCCAGTCCAAGAAGGTTAGCTACAACGTGGAGGTGATTCCTCCTGCGGATGAACAGCTGCAGACTCTGTGCAGCAGAGGGGACGTGAGGCTGCAGTGA
>g128.t1
atgcagcaggatgccgagtttgagtctgacagctgctccattagatgcactgaggtcttctaccagccgaaggctccagactgcagcctggcgtccgtgctgtcgtcctgcagcatgtttcagaaggagatcgccatggcgacctgcagcgctctggctcctcacctttcagttctgaccgcaggcggcatcaactccctctggcttcgcatctccactcagactgacatggtggagtaccaggcggggtccggaggccggctcctcccccagcgctacatgaacgagatggacagcgctctgattcccgtcattcacggagggagtgccagcgtaccgcagacggccatggacatggagttggtcttctacatcacacacactttccagtga
>g129.t1
ATGGACAGCTTCTTCAAGGCAGCCGTTTGTGATCTGGACAAAGTTCTTGATGACTTCGAGCTCAATTCAGAGGAACTTGAATGCAAGCCTGTTTTCCTGAAGCCCCCTGTCTACCCGTTCTCCTCATTGGGCCCTCAGGGTTCCTCCTCAGAGGTCTCCAGTACCCCAATAAGCCTCCCAGACCTCAATTCTCTTCACTATGGCTCTGCAAGAAGCTGTTCCGACAGCCCCGGTGGCCACCTCCATGGCGCCGACAGTAGTGAGGTGAGAGGTCAGCCCCTGACCGGCGTCGACCTTCTGTCTTCTGTGGACCGCAGACCTACGAAAAGCTCGGCGCCCCCTTGCCCGGACAGAACTCTGAAGCCAGTTTGTGACCTCGTAAACGACGCGAGCTCGGCCATCTTGGTACGGACCAACAGCCACGATGCATTCAGGGAGCTGGACGCGGCTGAACAGCAGATGGAGGAGGAGAAGGAGGCGCTGCTTGTGGACTTCGACACCCCTGAGGTCGCAGAGGTGGGGGCAGGGCTCAACTTGAACAGTGTTACGGAGGAGCAAGCTTCTGCAGGGACAGATGAGTTGCATCAGCAGAGCGGCGGTTACTCTGCTTCACTCAGTTTGTTGGACATTATTTTCCCTGCAGCAGTGGAGAAAAACTCAGAGCTCATCGATGAGTCACAGTCGAGAACCGTAGAGTCTGCTGATGAAGATAAGAAGGAGAGCGAAGAAGTCTTCTCATCAGAGCAACCGGTGGAGAATTCCTTGAGCCTCCATGAAACCGAGCGTACAGAATCCACTAAACAAGCGACTTTATCAAACGAAGAGCCTTCATTGGATAAGATGTTGGATGAAGGTGTAGCTGAGTCTACTGAAGGGTTGATGCATGAATCAAATGGCGAACCAGTCAGCTTATCATGCCTGCCGATAGCCGTGTCAATGTGTGGCGCTCTGGTGAAGTCAAATACCTCAGAAGACGATTTAGAGGCAGCGGCAGAGCGTCGTGACGGGGCAGCAGCGTCTGAGGATGCAGAGACGGAGTCGCCGTTGGCTCTGGAACCAAAGGATGACGCCAGAGACTCCACTAGGGATGACGACCCCTATGATTCAGAGCAGATTCCAGAGCGCAGGCCATCTCCAGAGGGCCAACATGGCTCCCTAGAATCTACCATTCCCGCAGAACTCCCCACCTCTGACCATTTGGAGTCCAGTCCGGTCGATCCCCCTGAGTTCGGTTTTGAGTATCTACCTGAGAGCGACCAGGCTGAACTGCTGGTCACGGATGAAGAGTTGGACGCTTTCCTTCAGGCGCATGCCGAAGCGGAGCAGGGTGCGGGGGTTTCTTTCTGCAGCAGCTCCGGAGATTACACCGAACCAAAGTGTCTCTCAGAGTCGGGCCAAGATCTAGAAGAAGAGCAGATTGAGAAAGGACAACAAAGCTGCAGTCAGGATGGACAGGAAGACCTGGAGGAACTGGCCTCTCCAGAAAGTTGCAGAACAACTGCTGCTACATCAGTATTACAAGACTCTTATAGACCTTGCCAGGAAGACTCCTCTGGAGTCAGCTATTCTTTAACCAGCAACACTTCCCTGTCCCAGCACAGAAGTAGCTCCGATCAGCAACACTCCTATGGAGGTGCGAGACCAAAACAGCCACACAGCCAAACTACTAGACCTCCACCTGCCGGAGAAGAAGGGGTGGAGCTTGATGCCTCTCCAACACCAGAAGACGAGGAGAGCCCAAGTCCTATAGAGGAGCACTCCAGATTCAGGGATTCCAACTCCAGCATCGCCTCTCAGAACCATCAGGATTTCTCCATGGGGTTTGATGAACTCTCAGAGCCGCCTCCTTACCCCGGGGAGGAACCAGCAGCTGTTGCTAGATCAACAAGCTGGAAGAGGGACGGCATTGAGGAGCTGGGGAGCAGACAGCCGGAGTGGGTGCCAGACGCTGAAGCTCCCAACTGTATGAAGTGCAAGCAGAGGTTCACTTTCACCAAGAGGCGGCATCACTGTCGAGCCTGTGGGAAGGTGTACTGCGCTGGGTGCTGCAACAGAAAGTGTAAGCTGAAGTACCTCGATAAGGAGGCTCGAGTGTGCGTCCTCTGCTTTGATACCATACACAAAGCCCAGGCCCTGGAGCGGATGATGAGTCCCACGGGCCCGAGCCCAAACCCCAACGTCCCGTCTGAGTACTGCAGCACCATTCCCCCTCTGCAGCAGGCTCGCGCGGCCGGAACGCTGAACTCTCCTCCGCCCACTGTCATGGTCCCCGTCTCTGTTCTCAAACACCCCAACAATGACGCTTGTCCACGTGAGCAAAAGCGCGTTTGGTTTGCTGATGGTATCTTACCCAACGGGGAGGTGGCCGACACGGCCAGGCTGTCGGTGACGAGCCGCAGGAGCTCACAGGAGTTCAGTCCAGACCCGGAAACCTCTGGCTCAGCTGGGTTGGACCCTGGAGGTGGGGCCCCATCCGTCCCTGAAGCCCCTGTAGTCGTGCCGGTGGAGCGAGCTCCAGTGTCTGGACCCTGGGATTACGGGTTGCTTTCTGGAATTGGTTCTTCAGTGACGAGGGTCCCCAGTCTGCTACCAGACAGTCAGGATGAGCTGCCTCCTCTGCTCATCACCACCGGAGAAGATGACGGAGAAGATGTTTTGGTAGAGGAGAGTCCAGCTCCCTGTCAGATCCGACACCTGTTGGAGGAAGGAGGTCCGCGTCCGCTGACCTTCGTTCTGAATGCCAACCTCCTTGTAAACGTCAAACTGGTTACCTACGGCGGCAGGCAGTGCTGGTGCGTCGGCTCTAACGGACTGCAGGCTCTGGGACAGAAAGAGTTGGTGTTTCTGTTGGAGTGTTTGTCAGGAGAAAAAGCGCTTCCAAGAGACCTCTTCTCACTTTATCTCAGCGTTTACCAGGATGCCCAGAAAGGGAAGTTTGTGGAGGAGCTGGATAACATTACTTTCACAAGCAGCTTCCTGGACAGCAAAGATCATGCAGGAATGCTGTTCTTCTCCCCCAGCTGTCAGTCTCTGGACGGCCTCACGCTTCCTTCACAGCCGTTCCTGTTTGGCCTGCTCGTCCAGAAACTGGAGGTTCCCTGGGCCAAAGTCTTCCCACTCAGGCTGCTGCTACGGCTCGGAGCCGAATACGACATGTATCCAACGATGCTCGTAAGTGTTCGTTTTCGGGACTCTGTGTATCGAGAGACGGGACACACCATTATGAATTTACTGGCTGACCTGAGGAACTACCAGTACAGCCTGCCAGTGGTGGAAGGCCTGAGGATCCACATGGAGATGGGACACAGCTACATTGAGATCCCCAAGGCTAGCTTTAGCGAGATGCAGAAGGTGGTGAATTCCTCCAATGAGCATGTCATCAGCATCGGAGCGAGCTTCAGCCAGGAGGCCGACTCTCACCTGGTGTGTTTCCAGAACGAAGAGGGAAACTATCAGACTCAAGCCAACAGCAAGCCAGGGAAGACTCGCACAGTGACTGGAGCCAGCTTTGTGGTGTTTAATGGAGCGCTGAAAGCCTCGTCAGGTTTTATCGCCAAGTCCAGCATCGTCGAAGATGGGTTGATGGTTCAGATCCCACCGGAGACCATGGAGTCTTTGCGCTCCGCCCTGAGGGAACAGGCAGACTTCCACATCCCCTGTGGGAAGAACGACGGTGGAGAGGTCCGAGAGAACGTCACGGTCCGCTGGGTCGACTGGACCTCTCCCATCAACTCTGGTAAAACCAGTGGGGTTGATGGGAGGCCTCTGGATGGTGTCCCCAGCGTCAGAATGCAGCAGGATGCCGAGTTTGAGTCTGACAGCTGCTCCATTAGATGCACTGAGGTCTTCTACCAGCCGAAGGCTCCAGACTGCAGCCTGGCGTCCGTGCTGTCGTCCTGCAGCATGTTTCAGAAGGAGATCGCCATGGCGACCTGCAGCGCTCTGGCTCCTCACCTTTCAGTTCTGACCGCAGGCGGCATCAACTCCCTCTGGCTTCGCATCTCCACTCAGACTGACATGGTGGAGTACCAGGCGGGGTCCGGAGGCCGGCTCCTCCCCCAGCGCTACATGAACGAGATGGACAGCGCTCTGATTCCCGTCATTCACGGAGGGAGTGCCAGCGTACCGCAGACGGCCATGGACATGGAGTTGGTCTTCTACATCACACACACTTTCCAGTGA
>g130.t1
ATGACTTCAACCAGGAGACTAGGCAAGGAGCTGGATGACATCCGCAAATCTGGAATGAAGCATTTCCGGAACATTTCGGTGGATGACGCGAATATTTTGTGCTGGCAGGGACTCATTGTGCCTGACTCTCCTCCGTATGACAAAGGAGCCTTTCGGATTGAGATCATCTTCCCTGCAGAGTATCCCTTCAAACCCCCCAAGATCACCTTCAAGACAAAGATATACCATCCTAACATCGATGAGAAGGGCCAGGTGTGTCTGCCCATCATCAGCGTGGAGAACTGGAAGCCGGCCACAAAAACATGCCAAGTGATTCAGTGTCTGATCGCTCTGGTGAACTCCCCCCAGCCGGAGCACCCGCTGAGGGCCGACCTGGCGGAGGAGTACACTAAGGACCGCGCAAAATTCATGAAGAACGCCGAGGAGTTCACAAAGAAACACAGTGAAAAGCGACCTGTGGACTGA
>g131.t1
ATGTCGGGCTCCTTCAGGCGTTTGATCTCGGGCCGCAGCACGGCCGTGCTGCTGGCTAGCCTGGGCGCGGGCACCATGGCCACCGGCGTCCTGCTGAACGAGAATGGCTCCCTGGCTGCCGAGGCCAAGAAGAAGCTCTACCCTCCCAGCTCAGACTTCCCCGACCTGAGGAAACACAACAACTGCATGGCCACCGCTCTGACTCCGGCTGTTTACGCCAAACTGAGGGACAAGCTGACTCCCAACAACTGGACCCTTGACCAGTGCATCCAGACAGGGGTGGACAACCCGGGTCACCCCTTCATTAAGACGGTGGGCTGCGTCGCTGGTGACGAGGAAAGCTACGAGGTGTTTGCTGAACTCTTTGATCCGATAATCAAAGACAGACACAACGGCTACGATCCCAGAAAAATGACTCACCCCACCGACCTGGACGCCTCTAAGCTAAAACACGGGATGTTCGACGAGAACTACGTTCTGTCGTCACGCGTCCGGACGGGCCGCAGCATTCGCGGGCTCAGCCTCCCCCCGGCCTGTTCCAGGGCTGAGCGGCGTGAAGTGGAGCGGGTAGTGGTGACCGCTCTGGCCGGTCTAAAGGGGGACCTCGCCGGCCGCTACTACAGCCTGGGCGACATGACGGAGAAAGAGCAGCAGCAGCTTATTGATGACCACTTCCTGTTTGACAAGCCCGTCTCCCCTCTGTTGACGTGCGCCTTCATGGCCAGAGACTGGCCAGACGCCAGGGGGATCTGGCACAACAATGAGAAGACCTTCCTGATCTGGATCAACGAGGAAGACCACACCAGAGTCATCTCCATGGAGAAGGGCGGCAACATGAAGAGAGTGTTCGAGAGATTCTGCAGCGGCCTCAAACAGGTTGAGCATCTAATCCAGGAGAGAGGCTGGGAGTTCATGTGGAACGAGCGTCTGGGATACATCCTCACATGCCCGTCCAACCTGGGCACTGGCCTGCGGGCCGGGGTTCATGTCCGCCTGCCAAACCTCAGCAAGGACCCGCGTTTCTCCAAAATCCTGGACAACCTGCGGCTGCAGAAGCGAGGCACGGGCGGGGTCGACACGGCGGCTACTGGAGACACCTTCGACATTTCCAACCTGGACCGTCTGGGCAAATCCGAGGTGGAGCTGGTTCAGCTGGTGGTCAACGGGGTCAACTACCTGATCGAGTGCGAGAAGCAGCTGGAAAAGGGCCAGGACATCCAGGTGCCCGCTCCGCTGGTTATGTTCAAGAAGTGA
>g132.t1
ATGCAGAAGAGCGTGCGGTACAACGAGGGCCACGCGCTCTATCTGTCGGTGGTCGCGCGAAAAGAGGGCTCGAAACGGGGCTACCTGAGCAAGAAGACCACGGAGAACAGCCGCTGGACTGAGAAGTACTTCGCCCTGTACCAGAACGTGCTCTTCTACTTTGAGAACGACCAGAGCGCGAGACCCTCCGGCATTTACCTACTGGAAGGATGCACGTGCGAGCGGGCACCTGCGCCCAAGGTGTCCGCCATCAGCAAGGAGCCCGTGGAGAAACAGCAGCACTACTTCCTGGTCATTTTTGGTCATGAAGGTCAGAAACCTCTGGAGCTGCGGTCAGAGGACGAGTCGGACTGCAACGAGTGGGTGGAGTGCATCCAGCAGGCCAGCTACTCTGACATCATGATCGAGCGCGAGATCCTGATGCAGAAGTACATCCACCTGGTCCAGATCCTGGAGACGGAGAAGATTGCAGCCAATCAGCTGCGCACTCAGCTGGAGGATCAGGACACGGAGATCGAGCGGCTCAAGGCCGAGATTGTGTTGTTGAACAAAGCCAAGGAGAGGATGCTGCCATTCCAGAGCAACCAAGAAGAGGAGGACCCGGACATCAAAAAGATTAAAAAGGTGCAAAGCTTCATGCGTGGCTGGTTGTGCCGGAGGAAGTGGAAGATCATCGTCCAGGACTACATCTGCTCGCCTCACGCAGAGAGCATGAGGAAGAGGAACCAGATCGTGTTCAACATGGTGGAGTCAGAGACGGAGTACGTCCACCAGCTCTCCATTCTGGTCAACTGCTTTCTCAGGCCGCTGCGCATGGCCGCCAGCTCCAAGAAGCCTCCCATAAGCCATGATGACGTCAGCAGCATCTTCCTCAACAGTGAGACCATCATGTTTCTGCACGAGATCTTCCACCAGGGCCTGAAGGCTCGCATCGCCAACTGGCCGACGTTGGTTCTGGCTGACCTGTTCGACATCCTGCTGCCCATGCTCAACATTTACCAGGAGTTTGTGCGGAACCACCAGTACAGCCTGCAGGTTCTGGCCAACTGCAAGCAGAACCGAGACTTTGACAAGCTGCTCAAACAGTACGAATCCAACGCCGGCTGTGAGGGCCGCATGCTGGAAACCTTCCTCACTTACCCCATGTTCCAGATTCCTCGATACATCATCACCCTCCATGAGCTGCTGGCGCACACACCTCATGAGCATGTGGAGCGCAAGAGCCTGGAGTTCGCCAAATCCAAACTGGAAGAGTTGTCAAAAATGATGCATGACGAGGTGAGCGACACGGAGAACATCAGGAAAAATCTGGCCATTGAAAGGATGATCGTTGAAGGCTGCGACATTTTGTTAGACACCAGCCAGACCTTCGTCAGACAAGGTTCTCTCATCCAGCTGCCGTCCAGCAGTGAACGGGGCATGCTCAGTAAGGTGCGTCTGGGTTCGCTCTCACTGAGGAAGGAAGGAGAGCGGCAGTGTTTCCTGTTCACCAAGCACTTCCTCATCTGTACACGGACCTCTGGAGGGAAGCTGCACCTGCTGAAGCAGGGAGGAACTCTGTCTCTGATTGAGTGCACTCTGATTGAGGAACTAGATGCCAGTGATGAAGACTACAATGCTGCAGGTCAAGGCTTCAGTCACCTGGAGTTTAAAATTGTGGTGGAGCCCCCTGATGGTCAGAGCTTCTCCGTTGTTCTCCTGGCTCCTTCCCGCCAGGAGAAAGCTGCCTGGACCAGCGACATCAGCCAGTGCATCGATAACATCCGCTGTAACGGCCTGATGACCAGCGTGTTTGAGGAGAACTCTAAAGTTTCTGTGCCCCACATGATCAAGTCCGACGCCAGGCTGCATAAAGACGACGTCGACATTTGCTTCAGCAAGACACTCAACTCCTGCAAAGTCCCTCAGATCAGATACGCCAGTGTGGAGCGGCTGCTGGAACGCCTCACTGACCTGCGCTTCCTCTCCATCGATTTTCTCAACACCTTCCTCCACACGTACCGGATCTTCACCACGGCCACCGTGGTCATCGACAAACTGGCCGACATCTATAAGAAACCCTTCACCTCCATTCCTGTGAGGATCGAGCAGCACTCATACGACCGTCTGTCCATCATGTCTCTCTGTCCCGACTACAGTCTCAAGATCACACAGCTGGCTTTGGACCAGTCCAAGTCTCTGGAGCTTTTCTTCGCCACCAACCAGGGCTCCTGGGGATCCGACCCGCTGAACAACAAATCCCCCAGACTCTGCCGCAAGTTCTCCTCCCCGCCTCCCATCTCCATCCCGTCCCGCACCTCCTCCCCAGTGCACTGCCGCAAGCTGTCCCTGAGCTCGCCGGTGGGCGTGAAGGTCGGGGCGTTGGACCTGTCCACCACCCCGCCGCTGTCCGCGGCCAACTCCCCCACCTCTAGCCACAGCCCCTCCATCTCCTCTCCTCCACCCGGCTCCAACCGGCTGCCGTTCGGCTTCTCGTCACCCCCGCCCACCGCCACGCGTTCCCCCAGTCTCCCGCAGGCCTCCGGGGTGTCTTCGCCGCCTCCCGCCTCCACCAGGGCCCCGCTGGACCTCAGCCGGGGCCCCAGCTCCCCAGAGCTGAGTCCGGCCGCGGGGGACGACGTCAGTGGAGAGCTGCCACGCATCGACGCCTTCTGTGGGAAGCTGAGGCGCAGCATCCGCAGAGCTGTTCTGGAGTCAGTATCCCTGGACAAGTTCATTCCTGAGTCACCATCCAGCACCGAGCCGGGGGACCTGTCCCCCTGCCGCTCCCCATCCACACCCAGACACCTCCGCTACAGACAGTCTGGAGTAACAGCCGGGGAGAGCTCTCGCTGCACCATGTCACCAGCGTCGGCGTTCGCCATCGCCACGGCGGCCGCAGGGCACAGCAGCTCGCAGGGTTTTAGTAACTCTGAGAAAACATGTGATAAGGAATTCATCATCCGCAGAGCTGCTACCAACAGAGTCCTCAATGTGCTGCGGCACTGGGTCTCTAAACACTCCCAGGACTTTGACCTGAACAGCGAGCTGAAGACAGGAGTGATCAGTCTGCTGGAGGAGGTGCTGCGAGACCCAGATCTTCTGCCCCAAGAGAGAAAAGCAGCAACCAACATTTTAAGTGCCATTTCTCAGGACGAACCAGACGACACTCAGCTGAGGATAGAAGACATCCTACAGATGGTCAGTAAAAGCTGCCCTCTTCTGCATTTCATTGTGGCGGAGAGTCCTAAAGTCGAGTGTTTTGAGTCCCTTTCAGCCATGGAGATGGCGGAGCAGATCACGCTGCTGGATCACATCGTTTTCAGGAGCATTCCCTATGAGGAGTTTTTGGGTCAGGGCTGGATGAAGGTGGACAAGACTGAAAGGACTCCATACATCATGAAGACCAGCCAGCACTTTAATGATATGAGCAACCTGGTGGCGTCTCAGATCATGGCCCACAGCGACGTGGGCTCTCGGGCTGGCTCCATAGAGAAGTGGCTGGCCGTGGCCGACATCTGTCGCTGCCTCAACAACTACAACGGCGTGCTGGAGATCACCTCTGCTCTCAACCGCAGCGCCATCTACAGGCTGAAGAAAACCTGGGCTAAAGTTTGCAAACAGACAAAGGCGCTGATGGACCGGCTTCAGAAGATCGTATCATCAGAGGGGAGGTTCAAAAATCTCAGAGAGACGCTGAAAAACTGCAACCCTCCGTGTGTGCCGTACCTGGGCATGTACCTGACTGACCTGGCCTTCATCGAGGAGGGAACGCCCAACTTCACTGAGGACGGGCTGGTTAACTTCTCCAAGATGAGAATGATCTCTCATATCATCCGGGAAATTCGTCAGTTCCAGCAGGCTCCTTACAGGATAGAGCACCAATCCAAGGTAACTCAGTTCCTGCTGGATAAGACCGTAGTAATGGATGAAGATACTCTGTATGAGCTCTCACTGAAGATCGAACCTCGAGTCCCTCCAGGTTAA
>g133.t1
ATGGGTAAAACCAATTCAAAGCGTGGCGAAGCAAGTACTGAAAAACAAATCATCTTTAAGTCAAAGGACAGCGAAGTGTTCAGGATTCCTGCTATTTACTACAACGAAAGTGAAAAAAAGTTATTTGCCTTCGCAGAAAAGCGGATATCCCAAGATGATGCTGACGCAGTGGCGCTGGTCATGAGGGTAGGACAAGTGAACATTGAGTCGGGAGTGAAGTGGTCAAAGCCTGAAGAAGTAATGAAGAAGTGCACCTGCGGATATCGTCCCATGAACCCCTGTGTTGTGTATGACAAACACACAGAGACAATGTTCCTTTTCTTTATCTATGTCAATGCGACAGAGCCATGGCAGCTACAGAATCACCTCAACATGGCCCGTCTGTGCTACATCACAAAGAAGAAGAATGACGACAAGTGGAGTGAATTCACTGAGGTGACTGAACTGCAGCCTGTGTTTAAAAACTGGTCTACGTTTGCTGTTGGACCGGGCCACGGCATTCAAACTAAGAGTGGCAAAATGATTGTTCCAGCTTATGCTTACTTAAAGGAAAATAACGTTCCACATTCATTCTACTTTTATAGTAATGATTATGGTAGCACGTGGAAATGTGAGGAAATGCTGTCTGAAATATCAACGGAATGTGAGATGACTGAGATTTTTGACAGCAGCAATGGAGACAGCTTGATCTACTGCAATGCTCGCAGTTTGGGAGGCCAACGGGTCCAAGCAAAGATCGATAAGAGTGGTGTCAGTACACTCACAACTGTCACACCCCTTGATGAGCTACATAAAGGTTGTCAGGGGAGTGTGATTTCTTTTCCAGCTCAGTCTGGAGATGCAAAATCCAGCGAGGAAAAGTGGCTACTTTTTTCACATCCAACAAATCAGAGGTCAGATTGGGAAAGACTTGATCTGGGAGTGTATGTGAGCACTTCCCCAGTGATATCAATTAGTGCATTAAATCTGGTATGGAGTCAACCCTGGGTCATTAACAAGGGAACCAGTGGTTACTCTGACCTGACTTACATTGAAGATGGCTGGTTTGCATGTCTGATGGAGTGTGGAGAGAAATCTGCAAATGTAATAGCATGTCGGATGTTCAGCTATAAAGATGTCCTGAAGGGCATTCCAGACTTCAGGATTtga
>g134.t1
ATGGGTACAACCAGTTCAACGAGTGGCACACCGAGAATCGAAAAACAAATACTTTTTAAGTCGAAGAAGGGAAACGTGTTCAAGATTCCTGCCATTTACTACAACGAAAATGAAAAAAAGTTATTTGCCTTTGCAGAGAAGCGGACATCACAAGATAATTTTGACGTTGTGGCGCTGGTCATGAAAACAGGAAAAGTGAACATTAAGTCGGAAGTGAAGTGGTCAAAGCCTAAAGCATTAGTGAAGAAATGCACCTGCGGATATCGTCCGATGCACCCCTGCGTTGTGTATGAAAAACACACAGAGACACTGTTCCTTTTCTTTATCTATGTCAATGAGAAAGAGGCATGGCAGATAGAGCATCGCCAGAACAAGGCCCGTCTGCGCTACATCACAAAGAAGAAGAATGAAGACAAGTGGAGTAAATTCACTGAGGTGACCGAACTGCTGCCTATGTTTAAAAACTGGTCTACGTTTGCTATTGGATCGGGCCACGGCATTCAAACTAAGAGTGGCAGAATGATTATTCCAGCTTATGCTTACTCAAAAGACAGACCACCGATTCCACATGCATTCTGCTTTTATAGTGATGATTATGGTAGCACGTGGAAATGTGAGAGAATGCTGTCTAAAATGTCAATGGAATGTGAGGTGACTGAAATTTTGCAAAGCAGCAAGAAAGACAGCTTGATCTACTGCAGTGCTCGCAGTTTCGGAGGCCATCAAGTCCAAGATAAGATTGATGAGTGTGGTGTCCATACACTCACAACTGTCACACCCCTTGAAGAACTAGATAAGAGTTGTCAGGGGAGTGTGATTTCTTTTCCAGCTCAGTCTGAAGATGCAAAAACCAGTGAGGAACAGTGGCTACTTTTTTCACATCCGACAAAGCAGAAGTCAAATTGGGAAAGACTTGATCTGGGAGTGTATGTGAACACTTCCCCACTAAATTCAAAAGGAAAATTTAGTGGAAAATGGAGTCAACCCTGGGTCATTAACAAGGGAATCAGTGGTTACTCAGACCTGGCTTACATTGAAGATGGCTGGTTTGCATGTCTGATGGAGTGTGGAGAGAAATCTGCTACAAATGTGATAGCATGTCGGGTGTTCAGCTATGAAGAGCTCCTGAGAGGCATTCCACACCTCAGGGCTtga
>g135.t1
ATGGGTAAAACCAGTTCAAAAAGTGGCGAACAAAGAGTCGAAAAACAAATCATTTTTAAGTCAAATGACGGAAAAGTGTTCAGGATTCCTGCTATTTACTACAACGAAAATGAAAAAAAGCTCTTTGCCTTTGCAGAGAAGCGGATATCACGAGATGATTCTGACGCAGTGGCGCTGGTCATGAGTGTAGGACAAGTGAAGAGAAACTCGGGAGTGAAGTGGTCAAAGCCTAAAGAGGTAATGAAGAAGTGCACCTGCGGATATCGTCCCATGAACCCCTGTGTTGTGTATGACAAACACACAGAAACACTGTTCCTTTTCTTCAACTATGTCAATGAGACACAGTGGTTTCAGCTAAAGCATCACCTCAACATGGCCCGTCTGTGCTACATCACAAAGAAGAAGAATGACGACAAGTGGAGTGAATTCATTGAACTGACCAACCAGGTGCCTGAGATGAATAACTGGTCTACATTTGCTGTTGGACCGGGCCACGGCATTCAAACTGACAGTGGCAGAATGATTGTTCCAGCTTATGCTTACATTGGTTCAGAAGATGAAAAACCAATTTCCCATGCATTCTACTTTTATAGTGATGATTATGGTAGCACATGGAAATGTGAGGAAATGCTGTCTGAAATATCAACGGAATGTGAGATGACTGAAGTTTTTGACAGCAGCAATGGAGACAGCTTGATCTACTGCAATGCTCGCAGTTTGGGAGGCCAACGAGTCCAAGCAAAGATCGATAAGAGTGGTGTCAGTACACTCACAACTGTCACACCCCTTGATGAGCTACATAATGGTTGTCAGGGGAGTGTGATTTCTTTTCCAGCTCAGACTGGAGATGCCAAACCCAATGAGGAAAAGTGGCTACTTTTTTCACACCCGACAAATCAGAGGTCAGATTGGGAAAGACTTGATCTGGGAGTGTATGTGAGCACTTCCCCAGTGAGATCAGTTGGAGAATTTAATCTGGTATGGAGTCAACCCTGGGTCATTAACCAGGGAACCAGTGGTTACTCTGACCTGACTTACATTGAAGATGGCTGGTTTGCATGTCTGATGGAGTGTGGAGAGAAATCTGCAAATGAGATAGCATGTCGGGTGTTCAGCTATGACGAGCTCCTGAAGGGCATTCCAGACTTCAGGATTtga
>g136.t1
atgtctgaaccgagaagatttgtgagtccgtttcaccgaccgcagtttttggctgctgcagctccggcgggaaaagccaaactaacgcacccgggcaaggctattctggcaggcgggattgcaggaggcattgagatctgcatcaccttcccaacagagtatgtaaaaacacagctgcagctcgacgagaaagccaaccctcccaaatacagaggaattgtggactgtgtgaagcagacagtgaacggccatggggtgaaggggctgtacagaggcctgagctcgctgctctacggctctatacccaaagcagcggtcaggttcgggatgtttgaattcctcagtaataaaatgcgagatgagagcggcaaactagacagcaagcaaggattcctctgcggtcttggagccggagtcgccgaggctgtggtggtagtctgtccaatggagactgttaaggttaaattcatccatgatcaaacatcagctaacccaaagtataaaggattttttcacggggtgagggagattgtaaggtcccaaggactaaaggggacctatcagggactgactgccactgtgctgaaacagggctccaatcaggccatccgcttctacgtcatgacttcgctgagaaactggtacaaaggtgacgaccccaacaaagtcatcaaccccctcatcaccgggctgtttggagctttcgccggagccgccagtgtctttggcaacactccactggatgtgattaagacccggatgcagggactggaggcccacaagtacaaaagcacagtggactgtgccgttcaaatcatgaagcatgaaggaccaatggctttctacaaaggtactattcctcgtctgggtcgggtgtgtatggatgtcgccatcgtcttcatcatctacgaggaagtcgtcaagttcttgaacattgtgtggaagaataactaa
>g137.t1
ATGTCTCTGAATGGAGGAGGATGCAGAGGCTTCTACTTCAACACCGTGCTGTCTCTGGCTCGGTCGCTCGCGGCTCACCAGCACGCGCCGTTAGACAAGGTGCAGAAGCTGCACTGCATGTGCCCTGTGGACTTCAGAGGCGTATTCCAGCTTGATGAGAGGAGGCGGGACGCCGTGACTGCTCTTGGGATTTTCCTGGTAGAGTCCAACTTACAGCACAAAGACGTCATCGTCCCCTACCTTCTTGGGCTACTCAAAGGGCTTCCCAAGGTTCAGTGGATCGAGGAGAGCTCTGAACGCAAAGGGCGGGACGCTCTTCCAGTCGCAGAAAACTTCAGCTTTTGTCTTGTGACGCTGCTCTCAGATGTTGCTCAGAGAGATGAGAACTTTAGAGGACAGATCCTGGAGGCGCTCATGGACATCATGCAGGTCCTCCAAGACATCTGCAAAAATCCAGATGCTCACGATAAAGGATACCTGTGCAGGTACACTGTGCCCAGCCTGCTGGGTGTGGCCAGGGCGTTTGGCCGATACAGTAACACGGACGAGCCGCTGCTGTCCAAGCTGTTCCCCCGACCCGCTGCCCCGTTGCTCTCTGTGGGTGACTGCGGCGATGCGACCCGACGGCGCTCCTTCAACGACTTCCGCTCCATCCTGCCGAGCTCTCTGCTCACGGTGTGTCAGGGAGACTCTCTGAAACGTAAAACCTCCTCCGTGTCCAGCGTTTCACAACAGGCAAGTCCAGAGAGAACGGGACTGACGCCCAGCTCTCCTGCCGATCCGTCTGCGCAGTACTTTGAAGGCTCCTATCTCCCTGATGGCAGCGCCGTGGACCCCGATTATTACTTCTCCACCATCAGCTCCAGCTTCTCTGTCTCTCCTCTTTTCACTGGGAGCAGCTCTGGAGAGTTCCAGGTCCCTCTGGAGATGCTCAGGCAGCTCCTTCACATGGTTGAGCAATTTGTTTCTGAGTCGTTTTTGAAGTCACTGGATGGCATCCTAGCAGAATACCAGGAGAGCAATCCAGAAATTCATCTTTACTACAAGACCTTCAGTGACCCGTTATATGTGGCCATATTTAAAATGCTGAGAGACACTCTGTACAATCTGAAAGACCTTCAGACCGACTATGTGAAGGAGGTTCATGACTTCGTCCTGGAGCAGTTCAGCAGCAGCCAGTCAGAGCTGCAGAGGATTCTCCATGACGTGGAGTACCTCCAGAGCGAACTGAGCCCGCTCAAACTGCGATGCCAGGCCAACGCTGCCTGTGTTGACCTCATGGTTTGGGCTGTCACAGAGGAACAGGGAGCTGAGAACCTTTGCACCAAACTGTCAGAGAAGCTGCAGTCAAAGACTTCTAGTAAAGTTATTATCGCCCACATGCCCCTCCTCATATGCTGCTTGCAGGGTTTGGGTCGTCTGTGCGAGCGCTTTCCTGTCGTGGCGCACTCTGTCACCACGTCTCTCAGAGACTTCCTGGTGGTGCCCTCTCCTGTTCTGGTGAAGCTCTACAAATATCACAGCCAGTGCGCTCCAGGAGGAAGTGACATCAAGATCCATGTGACCAATGAACATTCTCAGTCAACCATCAGCACCAATGCAAGCAAGAAGAGTCAGCCGTCCATGTACGAACAGCTGCGGGACATCTCCATCGATAACATATGCAGGTGCCTAAAAGCTGGCCTCACGATGGATAACGTCATCGTGGAGGCTTTCCTCGCCAGTCTGTCCAACCGTCTCTACATCTACCAGGAAAATGACAAGGATGCTCACCTGATTCCGGACCACACCATCAGAGCTCTGGGCCACATCGCCGTGGCGCTGCGTGACACGCCCAGGGTGATGGAGCCCATCCTGCAGATCCTGCAGCAGAAGTTCTGCCAGCCGCCTTCGCAGCTCGACGTCCTCATCATAGATCAGCTGGGCTGCATGGTGATCACAGGCAATCAATACATCTACCAGGAAGTGTGGAATTTGTTCCAGCAGATCAGTGTCAAAGCGAGCTCCATGGTTTACTCCACCAAAGACTACAAAGACCACGGTTACAGACACTGCTCTTTGGCTGTTATAAATGCTCTGGGTAACATAGCAGCCAACATGCAGGCCGAGCAGATGGTGGACGAGCTGCTGGTCAACCTGCTGGAGCTTTTTGTGCAGCTGGGCTTAGAGGGGAAGAGAGCGAGTGAGCGGGCCTCGGACAAAGGCCCCACCCTGAAGGCCTCTAGCAGTGCTGGAAACCTCGGCGTTCTCATTCCGGTTATAGCCGTGCTGACGAAGAGGTTGCCACCAATAAAGGAGGCAAAGCCGCGTCTGCAGAAGTTGTTCAGAGACTTCTGGCTCTACTCTGTTGTCATGGGATTCGCAGTGGAGGGCTCAGGTCTGTGGCCGGAGGAGTGGTACGAAGGAGTTTGTGAAATTGCGACCAAATCGCCGCTGTTGACGTTTCCCAGCGGGGAGCCTTTACGCTCCGAACTTCAGTATAACTCTGCGCTGAAGAACGACACCGTCACTCCAGCGGAGCTGAATGACCTGCGCAGCACCATCATCAACCTGTTGGACCCGCCTCCAGAGGTGGCCGCACTCATCAACAAGCTGGACTTTGCCATGTCCACATACCTGCTGTCTGTCTACAGGCTGGAGTACATGAGGATGCTGCACTCTCTGGACTCGGACCGCTTCCAGGTCATGTTTCGTTACTTTGAAGACCGAGCGATACAGAAGGATAAATCTGGTATGATGCAGTGTGTGATTGCTGTCAGCGACAAGGTGTTTGAGGTTTTTCTTCAAATGATGGCTGAAAAACCTAAAACCAAAGCTCACGAGGAGGAGCTGGAACGCCACGCTCAGTTTCTCCTGGTCAACTTTAACCACATCCACAAGCGGATCCGCAGAGTGGCCGACAAATATCTGTCTGGTCTGGCTGAAACCTTCCCCCACCTGCTTTGGAGCGGCCGGGTGCTGAAGACCATGTTGGACATCCTGCAGACTCTCTCCCTGTCCCTCAGTGCAGACATTCATAAAGATCAGCCGTATTATGACATCCCTGACACCCCGTACAGAATAACTGCCCCGGACACATATGAAGCCAGGGAGAGCATTGTCAAAGATTTTGCTGCGCGGTGTGGAGAAATCCTTAAGGAGGCTATGAAGTGGGCTCCGTCTGTAACAAAGTCCCACCTGCAGGAGTACCTGAACAAACATCAGAACTGGGTCTCGGGTCTGTCCCAGCACACAGGTCTGGCCATGGCCACTGAAAGCATCCTGCACTTTGCTGGCTACAACAGACAGAGTACCACTCTGGGGTCCACCCAGCTGACTGAGAGGCCAGCCTGTGTGAAGAAGGATTACTCCAACTTCATGGCATCTCTGAATCTACGGAACAGATACGCCGGAGAGGTTGCAGGAATGATCCACTTTGCGCAGGCAGTCAGGGGCCAGTCGGATCTGACCCGAATCATGATCAAGCAGATGGAGGAGGCTCTGGACTCTGCTCAGCCCGAGGCCTTCACTGAGGCCATGTTCAAGCTGGCCGCGTTGCTCATCAGCAGCAGAGAGTGTGACCCTCAGCTCCTGCACCACCTCTGCTGGTCGCCCCTCAAGATGTTCACGGAGCACGGCATGGAAACGGCCATTGCATGCTGGGAGTGGCTGCTGGCGGCGCGTACGGGGGTGGAAGTACCGTTTATGCGCGAGATGGCGGGAGCGTGGCAGATGACGGTGGAGCTGAAGATGGGCCTGTTCTCCAACGCACAGGTGGAGGCCGATCCTCTTGCCGCGTCAGAGGAAAGTCAGCCGGTGCCCTGCCCTCCAGATGTCACCCCTCACCACATCTGGATCGAGTTTCTTGTCCAGAGGTTTGAAATAGCCAAATATTCCAGCGCGGATCAGGTGGAGATCTTTGGCAGCTTGCTGCAGCGCTCCCTGTCCCTGGGCGTCGGCGGATCTAACAGCGGCTTGAACCGCCACGTGGCTGCCATTGGACCACGTTTCAGGCTGCTGACTTTAGGTCTGGCTCTGCTGCACTCTGACGTTCTCACCAACTCAACTGTGAGAAACGTCATCAGAGAGAAGATCTACTCCACAGCCTTCGATTACTTCAGCGTGTCTCCAAAGTTTCCCACCCAGGCCGACAAGCGTCTCCGCGAGGACATCTGCATCATAATCCGCTTCTATGCCAGCATCCTGTCGGATAAGAAGTACCTGGCAGCATACCAGCTGGTCCCACCCGGTGAGCTTGGTACTACCTCAGCCCCGAGCACTCTCTCTGCTGGGATATTCGGATCGCTAATCGTGTCCAGCACTACTCCGATATCGATCTTAAATAATCAGGACCCATCCTTGAACAGCCTGTCGGTGATGAACGCCGCTGACCTGAGGAGCAACGTGGACTCCAGCTCCCGATCCCAGCAGAGCGCCCAGGGCTGGATCAACACCTACCCTCTGTCCAGTGGGATGTCCACCACATCCAAGAAGTCAGGCACATCTAAAAAGAGCAACAGAGGAACTCAGCTTCACAAGTACTACATGAAACGCCGGACTCTGCTGCTGGCGCTGCTGGCCAGTGAGATTGAGCGTCTGACAACGTGGTACAACCCGCTCTCCACTCAGGAACTGGCCATTGCCACAGAGCAGTCAGTGGAGACCAGCATCGCCAACTGGAGGTCCAAGTACATCAGCCTGACGGAGAAACAGTGGAAGGACAACGTCAATCTGGCCTGGAGCATCGCACCGTACCTGGCTATGCAACTACCTTCAAGGTTTAAAAATGATGCCATCGTTGCCGAAGTGACCCGGCTGGTGAGGTTGGACCCCGGAGCGGTGAGCGACGTACCCGAGGCCGTTAAGTTCCTGGTGACGTGGCACACCATCGACGCCGACTCCCCTGAGCTGAGCCACATCTTGTGTTGGGCTCCGGCTGACCCGCCCACGGGTCTGTCCTACTTCAGCAGCATGTACCCTCCTCATCCTCTCACTGCACAGTATGGAGTTAAAGTGCTGCGCTCCTTTCCTCCGGACGCCATCTTGTTCTACATTCCTCAGATTGTGCAAGCGCTTCGTTATGATAAGATGGGTTACGTGAGGGAGTACATTCTGTGGGCGGCGCAGAAGTCTCAGCTTCTCGCTCATCAGTTCATCTGGAACATGAAGACCAACATCTTCATGGACGAGGAGGGACACCAGAAAGATCCCGACATTGGGGAGCTGCTGGAGCAGATGGTGGAGGAGATCATGGGTTCTCTGTCTGGTCCGGCCAAAGACTTCTACCAAAGAGAGTTTGACTTCTTTAATAAGATCACCAACGTGTCCGCCATCATCAAGCCAGTTCCGAAGGGAGAGGAGAGAAAACGAGCGTGTCTTAAAGCGCTGTCGGACATCAAAGTGCAGCCAGGTTGTTACCTACCCAGTAATCCAGAAGCCATAGTGCTGGACATCGACTACAAGTCTGGAACCCCCATGCAGAGCGCTGCCAAGGCTCCCTATCTGGCCAAGTTTAAGGTGAAGCGCTGTGGGGTGAGCGAACTGGAGAGGGAGGGTCTTCGCTGTCCGTCCGACTCTGTGGAAGACGGAGAGGAAAATCCAGACGGATCGCGGAGGGTTTGTTGGCAGGCGGCCATCTTTAAAGTGGGAGACGACTGCAGACAGGACATGCTGGCTCTGCAGATTATTGGGCTGTTTAAGAACATCTTCCAGCTGGTGGGTCTGGACCTGTTTGTCTTTCCCTACAGAGTGGTTGCCACGGCACCAGGGTGCGGTGTAATCGAATGCATCCCAGACTGCAAATCCAGGGACCAGCTCGGTCGCCAGACAGACTTTGGGATGTATGATTATTTCCGTAACCAGTACGGCGATGAATCCACTCTGGCCTTCCAGAAGGCTCGGTACAACTTCATCCGCAGTATGGCCGCCTACAGCCTCCTGTTGTTCCTGCTACAGATCAAAGACAGACACAACGGCAACATCATGTTGGACAGCAAGGGTCACCTTATCCACATTGATTTTGGATTTATGTTTGAGAGCTCCCCAGGCGGTAACCTGGGCTGGGAGCCGGACATCAAGCTGACGGACGAGATGGTGATGATCATGGGAGGAAAAATGGAGGCTACGCCTTTCAAATGGTTCATGGAGATGTGTGTCAGAGGGTATCTGGCTGTGCGACCTTACATGGATGCAGTGGTTTCCCTGGTGACCCTCATGCTGGACACGGGGTTGCCATGTTTCAGAGGACAAACCATCAAACTTCTTAAGGGACGTTTTAATCCGCAGATGAGTGAGAAAGAAGCAGCAGCATTCATGATAAAAATCATCCAGAGTTGTTTCCTCAGTAGCAGGAGCAAAACGTATGACATGCTGCAGTACTACCAGAACCAGATTCCTTACtga
>g138.t1
atgtttccagggaccatcagcatcctcatgtcctatggaggaggttaccacggacgcactgagcgtgtccgccagtcgccgttttatgaccaggttccccatgagtccttacccctgcccgaatcgtacgacctgcagcccctgagggagcagaggtccccccatctggccaagagcgccgaccctctccctcctccgcctctgccggatcagccccccgtcggccccgagttcgaccccagcgacagcgagcaggacaccgacccggagccggaccccgccatcgacatcaagccagtccaccggttcatccccgactcctggaagaacttcttccgagggagcaaccgcagcagcaagaaggcgtggtccatgcccgagtcctccagcaacaacaacaacagcaccaccgagggggtgcgttgctccccaccgcactccccgtccctccctgggtcctaccgggacccgtacggtggctccgggagcagctacaactccgccaaggagcttctaaatggacaggacgcccatgagtcagtgtcgggccacacgcagcacacagctctgacctacagcgagcgggtggaggagtaccaccaacgttatggctacatgaagtcgtgggcggggctgctgaggatcctgggctgcgtggagctgctgctgggggccgctgtgttcgcctgcgtctgcgcttacatccacaaagacaatgagtggtacaatatgttcggctactcttctcctggaggagcgtacggaggaggatatggaggaatgtacggaggaatgtacggaggatcgtactacgctgggcccaagactccgtttgtgctggtggtggcaggactggcctggctggtgactgtgatcctgctggtgctggggatgaccatgtactaccgcaccatcctgctggactccaactggtggcccctgaccgagttcgtgttaaaccttgctctggccatactgtacatggcggcagCCATCGTCTACGTCACAGACACCAATCGTGGAGGTCTCTGCTCCAACCCGGTCTTCAACAACCCAGTAAATGGGGCCTTCTGCAGAGTAGAAGCTGGTCAGACCGCCGCCATCATCTTCCTCTTCGTCACCATGGTCGTGTATCTGATTGGGGCCATTGTTTGTCTCAAGCTGTGGAGGCACGAGGCCGCCCGCAGGTACCAGGAGCAGTACGGCCAGCAGATGGTGCCTTCTGAGATGCATGTTGTGCAGTCACTTGCGGTTCCAGATTCTGCTCCGGCCCCCAGATTCCCAGAGCAGGTCCAAGGCTCCTCGGTCGTTCCCATCCTAGCTGCACCCAAACCACTTCCTCCAAAGGTCATTCAGGGAGCCATACCGTCGGGTCATATCCCCAAGCCGGTCATTGTGCCTGATTATCTTGCGAAGTACCCAGCAATCCGGTCCGATGAAGAGCGGGACCAGTACCGAGCCGTGTTCAACGACCAGTACGCAGAGTACAAGGAGCTCCACGCCGACGTGCAGGCCACACTGAAGAAGTTTGATGAGATGGACACCATGATGCGCAGTCTGCCTCAGAACCCCAGCACCCAAACGGAGGTGGAGCGCATCAACAAGATCCTGCAGGAGTATCAGAAGAAGAAAAACGACCCGACTTTCCTGGAGAAGAAGGAGCGTTGCGAGTATTTGAAGAGCAAACTGTCGCACATCAAACAGAGGATACAGGAATATGACAAAGTCATGGAGTGGAACGACGGATACAGCtaa
>g139.t1
ATGTCCTCCAGACCCAATGGGAGCCCCCCTCCCTATGAAGAGGATGATAGATATAATGGACCTCCTCAACCAGCCTACTCTTACTACCCTGACGATGAGTTCCAGCACTTCTACCGCTGGTCCTCGCCTCCGGGAATCCTTAAAATCATGGCCATCATTGTCCTTGTTCTGTGTGTGGCCATCTTTGCCTGCGTTGCCTCAACGCTGGCGTATGACAGTCAGGCCATGTCCACCTTTGGGGGATATGGGTACGGAGGATCTGGAGGAATGTACGGAGGATCTGGAGCAATGTACGGAGGATCAGGCTACTATGGAGCTGGAAACAGTTACGGCTACGGTTCAATTGGGGGAAACTACAATGACCCGCGTACCGGGAAAGGGTTTATGATCGCAATGGCCGCCTTTGTCTTCATCTTCTCCCTAGTCGTCTTTATCGTCATCGTGTCTCATCAGAACCTGTCTCAGAGCAGGAAGTTCTACTTGGCCGTGTTGATCATCTGTCCCATCCTGGCATTGTTGATGCTCATTGCCACCATCGTGTACTTGGTGGCAATAAACCCCTCATCCCAGACATCGACAGCTTACGGGAGCCAGATTGCGGCTCTGTGTGCTCCATATCAACAACAACAGATATCAGGAATGTTTCAGAACCAGTACCTTTACCACTACTGCGTGGTGGAACCACAAGAGGCCATCGCCGTTGTGTTCGGCTTCTTGGTGACCGCAGCTTTGATCATCATGCTCGTCTTCGCCCTCAAGACTCGGCAGAAGATCAACAACTATGGAAAAGAGAACATCTTGTGGAAGAAAGTCAAAGTTGTGGATGATCTTGCACCTCCTGAGGACGTCGAGGCTTGGGTGAACAACGTCTCTACTCCTCCTCAAGAGGCCCTTGCTGCAGACTACCCAGATTACCCCGAGAAGCGGAGAGGCTCCGGGAGTTACCTGGATGATGAGAGCAACTACGACAAACCCCCCATAAGCTACACACCACAACCTGTTGTTGAAAGGCCCTTGCAGAACGGGGCCCCTTACAGCAGCAGCAGCTCGGAGATGGCGAGCTCAACAGGGCGTCCCAAAAAGAGGCGCGCAGGACGGCCGCACCGCGTCGACGGGCAGGACTACGACACGGACTACAACTCGTCTGGGGACGAGCTGGACGACAACGACTTCGACAGCGAGTTCCCGCCGATAGCAAACGAGCAGGAGCGCAACAGCTACAAGCAGGAGTTCGACCGCGACCACCTGGAGTACAAAGACCTGCAGGCGGAGCTGGACGTCCTCAACAAGGACCTGTCCAATCTGGACAGAGAGCTAGACGGGCTAGAGGAGGGAAGCCCACAGTTCCTGGACACTCTGGATGAGTACAACAAGCTGAAGAGAGTCAAGAAGTCTGCAGATTACCAGGTAAAGAAGCGCAGGTGTAAATATCTGAAGCACAAACTGAGCCACATCAAGAAGATGGTCAGTGATTACGATCGCAGGGCCTGA
>g140.t1
ATGGAGGCAAAAGTCTGCAATCTGAGCATAGCAGTGGATTCAGGTAATCCATTGCTAAAAGCAGTTTTCCTCAGACGACTGAGGCTTACAAGGCTGCTTTTAGAGGGCGGTGCGTACATCAATGAGAGTGACAGCCAAGGCCAGACGCCCTTAATGGTGGCTTGTCGGACCAAGCATACCGACTCCCAGTGCGCCAGTCGGGTTAAGATGATCCAGTTTCTCCTGGAGAGAGGAGCCGATCCAAACATTCAGGATAAGAAAGGACGCTCTGCGTTGATGCATACCTGCCGGGATCAGGCCGGTCCCGAGGTGGTGTCTTTGCTACTGGCCAGCGGAGCCGACATCAGCTTAGAGGACCGGTCCGGAATTTCGGCGTTGGTCTACGCGGTCGTGGCCGGAGACTGGAATGTACTGAAGCTTTTGCTCGACGCATGCAAGGCAAAGGGGAAGGAGGTGATCATCATAACCACTGACAAGTTTCCAAACAGAAACCTGGCAGCCAAGCAGTACCTCAGCATGCCTGTCGCCGATCCCGTCGACGAGACCGATCCGATTACAGCAGCAGCTCCTGTGTCTCCCTCTGAAATTCAGCTGATCACCTCCCCGCAGTGCACGTCCTCCTCTTTATGTCCCCCCAAGCAAGTGTTTTCCTTTAAAGAAGGACAGATCTGCGGTGCCAGCTCCCATCCGTGTTCGCCGTCTCGGTTTCGAGGACTTGGACAAGCGACGCCCGGCGGACTACAGCAACCTCTGCAGAGACTGAACTCTGAGCCTTGGTTAAAGATCTCAACGTCTCTGCTTGCTGAACCACGCCAGTCAACTTTTAACCTGACTGAAGATATTTCCTTCACAGTCCCCAACCTGGAGAGGGACAGCAGCAATAGCCCCAAAGGTTTCAGACATTATGGAAGAAGATTAACAAAGGATAGAAGAATAGAAGATGGCAAGATTGACTGCAGTGAACATGAAGGAGACGTGATTTCTTTATCAGGTCTGCTTTCGTCCCACTCTGCCTCTCACCCCAACCTGCACTCTGAAACTCGTGGAACAGACCCAGCCGCCGGCTCTTCAGCTCTTTGTAGTGGCAGCAACCTTGGTGCGACCTTTCACGGCTTGGCCTCATCGAGCCTTAATCGTGTCATACAGACGCACAAGCTGAGCGCAGACATCTACGGCTCCGACCCACAGCTAGCTGTGGATCTTCAAAGTCTCTCTGAAGAACAGAGAGACAAAGCCCCGTTAGATGGCATGAAACTGGCGCCGCTGCGTTGCTCGACCACGATGGGTTCCAGAGACTCCCTGAAAGGCTACAGCAAGAGAGGGTTCTCTTTGTATGAGCGCAGGGGCTCCGGGACGTTCCTGCTGGACCACAACCATCAGGCCAGGCCTAGATCTCTGCCACCGCTGACCAAAAACCCCAATGTCAACGTCGCTATGGGCAATGGAAGCGGTTTCTCCGAAAAAGAGCTCGGTCAGAAGGGTTTCCTGCCCTGCGCCCCGCCTGGACAACCGAAGGAACTGACCCGGAGGATGCTGTTGAGGAGACACTCGATGCAGACCGAACAGTTCAACAGCTCGGTCtgcaaatga
>g141.t1
ATGACAACAGCGCCTGCGTGCAGCAGCGAGCGTGAGAAGGGAAAAATGGATAATCCTCCTACATACACGGACCTTGGCAAGGCCGCCAAGGACATCTTCAGCAAGAGCTACGGTTTTGGGGCTGTGAAGATAGATCTGAAGACCAGGTCTCAGAGTGACGTGGAGTTTCACACTACAGGCTGCAGTAACATGGACACAGGCAAGGCTACTGGCAACCTGGAGACCACGTACAAGGTTAAGGATCACAACGTGACCCTCAGCCAGAAGTGGAACACAGACAACATCTTGACTAATGAGTTGACTGTGGAAGACAAGCTTGCTAAAGGACTGAAGATTGGCATGGAAACTTCATTTGTACCAAACACAGGCAAGAAAACTGGCAAGCTGAAGACGGGCTACAAGTGCCACAATATGAACCTGGGCTGCGACTTGGACCTCGCGGGCCCCATCATCCACGGTTCTGTTGTGCTGGGGTACGAAGGCTTGCTGGGCGGCTACCAGACGTTCTACGATGCCACCAAATCCAAACCGAGCCACCACAACTTCGCTGTGGGGTTCAACTCTGCGGACCTTCAGGTGCACGCCTGCGTTAACGAAGGCAGCGAGTTCAGCGGCTCAATCTACCATAAGGTGGACGATAAGCTGGACATGGCGGTCACCCTGGCCTGGATCGCCGGCAGCAACAACACCCGCTTCGGCATCGCAGGCAAATACATGCTGGACAAGGACACCTCTCTGTCTGCCAAAGTGAACAATGCCAGCCTGATTGGACTCGGCTACACCCAGGGCCTTCGACAAGGCGTGAAGCTCACCCTCTCTGCCCTCATCGATGGGAAGAACTTCAACGCAGGCGGACACAAGCTGGGGTTGGGCTTCGAGCTGGACGTGtaa
>g142.t1
ATGAGTGACGAAAGCAGCAGCACCTCTTCCTCCCAGGTGGTGGAGGACTTCGAGGGGGAGCTGGACGAGGAGGTGGACAGCGATGGAGGGAAGAACCAGACGGGACGGAGCAGCCCGACCCCGCTGTCCAGCTTCGCCTCACTGCGCGCCGTCATCCGCATCAAGCAGAAGTACCAGGCCATGAAGCTGCGGCGTCAGGAGATGGCCCACAGCCTGGCGGCGGCAGGCGGCCTCACCGGGGCTCCCGGGCGCACCAGCCCCAAAATCTTCACCTTCGACGGACTCACCCCGGCCGCCTTCCCCGCCTTTCCTTCTGTCCTTCAGAAGAAGAAGAGAAGGAGGAAGAGACGAGTGTTGTTTCCCAACGGCGGGCCGCGCAAAACCGTGCCCAAGCAGGAGCGCAGCCGGGCCACGTACTGCCTCTACCTGCTGTTCGCAATAGTCTTTGTCCAGGTGTACAACGCCATAGAGAACCTGGACGACCACGTTCTCCGATATGATCTGGAAGGCTTGGAGAAGACGCTGAGGCGGGAGGTGTTTGGCCAGCAGGGGGCGGTGGAGGGCCTGGTGTACCACCTGAAAGACTACCTGTCCACATATGTACACAACAAGCCGCTGGTGGTATCAGTCCACGGGCCCAGCGGGGTGGGAAAGAGCCACCTGGGCCGCCTCCTGGCCGGACACTTCCGCTCGGTGGTGGGGGACGCGCTGGTGCTGCAGTACTACGTGCTCCATCACTGCCCCCGGGAGGCGGAGGCCATGCAGTGCGCGCGCAACCTCTCCTCTCTCATCTCGGAGATGGTGGAGAAGGCGGAGGAGGAGGAGAAGATCCCGCTCTTCATCTTCGACGAGGCCGAGCACATGCACGTGGAGATCCTGGACGTGCTGCTGCAGCTCGTCGCCTCCAAGCAATCCAACGAATACCTGAACGCCATCTACCTGTTCCTCAGCAACCTGGGCCATTCGCACATCACCAAACACATGCTGCAGAACTCCTCGAGTATTTCCATGGCGATGACGGCCTCGGGCCGTCACAGCAACCTGGTCAAGGAGCTGACTCCTATTTTGCGCAACACATTGGAGAAGCATCACCCGCTGTGGACCGAGGCCGACATCTTGCCTCTGGGACTTCTGGAGAAAAGCCACGTGATGGAGTGCTTTTTGGAAGAAATCACCCGAGAGGGCTTCTACCCAGACCACAGCAACATCGAACGCTTGGCGGGGGAGATCGAGTACTACCCTGTAGTCGCAGGACGCGAATATTCCCAGTCGGGCTGCAAGCAAGTGGTGGCAAAGGTCAATCTGCTGtga
>g143.t1
ATGAGTGTTTCGCTGGTTGTTATCCGTCTGGAAATAGCCGACCAGTCTCCTTTTCCACGAGGTTTTCAATACTCTGCTGTTGAAGGCATGTCCGAGGAGGAGCTCCGGGAAAAAAGTCTCGGTTTAGCCAAACATGCCCTGAGTGGGAAGAGTGAGCTGGAGAGAGCAGCCATCCTCCACCAGCATATGGGCAGCAGAGCCGTGGGGGACATGGTGATAGAAACCTATGAGCCCACCTCAGCAGGAAGTGACGAAGGAAGCAGCAGTCCTCAGAGTGCACAGACTGAGACGCCGGTTTCCCAGGAGACCAGCGGCGCCTCGCAGACAGCTCCAGACTCGCCCTCCAAGCAGCTACCGGAACAGATCTCCTTCTTCAGCGGGAATCCGTCGGTGGAGATCGTCCATGGCATCATGCACCTCTACAAGACCAATAAGATGACGTCGCTGACCGAAGATGTGCGGCGCAGCGCCATGGTGTGCATCCTGACCGTTCCGGCCACCATGACCAGCCACGACCTCATGAAGCTCATGGCTCCGTTTAATGACGTCATGGAGCACATGAAGATCATACGGGACTCCACTCCCAACCAGTACATGGTTCTCATCAAATTCTCCTCTCAGGCCGACGCAGACAGCTTCTACACGGCCTGCAACGGACGCCAGTTCAACTCCATCGAGGAAGCAGTGTGCCAGCTGGTCTACGTGGAGCGAGCGGAGGTCATAAAGTCTGAGGACGGAGCCAGCCTGCCGGTGATGGAGCTGACCGAGCTGCCGAAGTGCACCGTGTGCCTGGAGAGGATGGACGAGTCGGTCAACGGCATCCTCACCACGCTCTGCAACCACAGCTTTCACAGCCAGTGTCTCCAGCGATGGGAAGACGCCTCGTGTCCGGTGTGTCGGTACTGTCAGACGCCAGAGCCGGTGGAAGAGAACAAATGCTTTGAGTGCGGCGTGCAGGAGAACCTGTGGATCTGTTTGATCTGCGGGCACATCGGCTGCGGGCGCTACGTCAGTCGACATGCCTACAAGCACTTTGAGGAGACGCAGCACACGTACGCCATGCAGCTCACAAATCACCGTGTGTGGGACTACGCTGGAGATAACTACGTGCACCGCCTGGTGGCCAGTAAGACCGATGGGAAGATGGTGCAGTTTGAGTGCGAAGGAGACACTTGCCAAGATGAGAAAATAGATGCTCTCCAGTTGGAGTACTCGTACCTGCTCACCAGCCAGCTGGAGTCCCAGAGGATCTACTGGGAGAACAAGATTGTTCATCTGGAGAAGGAGACGGCCGAGGAGATCAACAACATGAAGGCGAAGTTTAAGGAGACCCTGGAGCGCTGCGATAACCTGGAGCAGCGATTAGGAGAAATAAGCAAAGAGAAGCAGAGCCTAGAGAAGAAGTGCACTCAGCTCAACGGTCGAGTGCTGAAGCTGAGCCAGGAGCTGAAGGAGGAGCAGGAGATGAACCGCTGTCTGAGAGCCAATCAGACGCAGCTGCAAGCCCAGCTGGCCGAGGAGGAACGCAAAGGAAAAGAGAGCGGCGAGCGGAAGGATGTGGTGATAACGGAGCTGCAGGAGCAGCTGAGAGACGTGATGTTCTACCTGGAGACGCAGCAGAAGATCGAGCAGCTGTCCTCCGAGGCCCGCAGCGAAATCCAGGAGGGCCACATCAACATCCCGGCCGGCCAGGCGGATGGCGCCTTGGGCCCGGACGGAGCGGGCCCCTCGTCAGGCCGGGGCCGCCGAGGCCGGGGCAGGAAGAGGAAGtag
>g144.t1
atggcggcgagaggccatgtgcaagatcccaacgacaggagactcagacctatttatgattaccttgataatggcaacaataagatggcaatacagcaggcggataaactgctgaagaaacacaaggacctgcactgtgccaaggtcttaaaggccatcggcctgcagaggacggggaagcaggatgaagccttctcgttggcccaggaggtgaccactctggagcccaccgacgacaactctctgcaggcactgaccattctgtatagggagatgcaccgccccgagctggtcaccaagctgtacgaagcggcggtgaagaaggtcccgctcagcgaggagtaccactctcacctcttcatggcttacgcccgcgtgggagagtacaagaagatgcagcaggcagggatggccttgtacaaaattgtccccaagaatccatattacttctggtctgtcatgagtctggtgatgcaggcgatctcagcgaaggatgagaaactggcccagaccatgttcctgcctctggccgagcgcatggtggagaaaatggtgaaggaggagaagatcgaagccgaagcagaggtgcagctgtattttatgatcctggagcgtctggggaagtgtgaagaagctctcgatgtgatcaggggtccactgggagagaaactgaccagtgagctgcagagcagggagaggaagtgcatgatgctctacactcgactggaacgctggccggagtgcaacgccctggcccaaaagctgctgctgaaaaatcctgacgactggcagttctacccctcctactttgactctctgttccacctgatggaccagtcgtggagcccgccggaggacggagaacactgctcggagggttcggtgcatcacaccgtggccgaggtggtgaggtttgtggaggagagaatcaaagtagaagacgaaaaagactctcgctctctcagagggccgtacttagcccggctggagttgatgcaccgactgagagaacgaggctaccctgaggagaacctgccaggcgagcctctagacctgatggtgcagttcttcaggaagttcggagacaagccgtgctgcatcaccgacctgaaaatataccttcatctgctgagtccagaccagcacgtccagtttattaaccagctgagtgaagtggttccactgggggagcagggagaggacggcttcgctttcccagaggacaccaagtctctccagaggcatctgtgtgtttgtcagctgagtcgggccctggggttgcatcactccctggacgtcagcgggaagctgcgcctcatcgccgagctcaaggctcactatcaccacggcctcaagtttgggagcagcgccctgaagaccgagctgcagttctctgacatgtactgcctcatggcagctcatgtgtacatagacctgtggacagaaacaggagatgaggacatggtgtggcagtgtctgggcctcctggaggagggtctgtctcacagctcctccaacgcccagttcaagctgctgctgctgctcctctactgccgcctgggctcctttgagcctgtggtggacctttactccagcctggatgccaagcacatacagcacgacaccatagggtttcttttaacacgttacgccgagtctctgggtcagttctccgctgcctcccagtcctgcaacttctccctcaggtttttccactccaaccagaaagatacctccgagtacatcatccaggcgtacaagtacggcgcgtttgaaaaaatcccagagttcatcgctctcaggaaccgactgaaccaatcgctgcacttcgcccaggtccgcactgaaaggatgctactggacttgtacctggaggcggacgtcgtcttgagtctagaggaaagtgttaaggccatgtctttgtcttcagaggaagacgatgtcccctgggatactttaagggacaacagagaccttactgtattcacaaactgggaccataaacaaaggcagttaactgatgagcaccggactcgctctatggaggaggagacggcctggctgcggatccgctcgctgacgttgcgcctgctcgcctcgctcacgccatcgggacacgccacctcgcagcagaactctgagatgtccaacgagaacggcgtcggtgacaggagctcgctccaccgcagcctgctgtcgcagctcaaccagacactgcatgcagcggcgcagatcacagagaaacaaacacagtaccccctgctgggccccccctccacccggctggcctcggcgctgtccgtcggcagctgccactgtcaggctgcggcgctgcagctctcggtccacctgcaggagctggagtcagccggactcgacgaatcatcggagcttcaaattcagatctgtaacatttttaagtcattagttgttcaacttcaagaaatacttaataaaagcaaaggagacttattggaaatgaaagagagcaaattaaaaactcaaccctctttattagaaaatctagttttctttcttgagacagtgagcatagtgttgtggagtgctagctactgtgccaagatcctgcgaccactgaagacaagtttacagaagaagaaaaagaagaaaaaggatgccaatacttcaatgccgttggtggtgtgtggataccaggagctgactggggacttgcaggacttacttacccaggcagtggagcacatcagggggcaagagtctggcatcactgccctaaagctggccagtttaaccttggaaggatgctcaagggaggaggagtcgtttacgaaggctgctatggacaaggtgcagagcagttacctgcgctcgctacaggaggtgggagatctactcaaaaaaagagccgaaactataaagaaccttaaaatctga
>g145.t1
atggtgctcatcaaggaataccgtgtcgtgttgccagtctctgtcgaagagTATCAAGTAGGGCAACTGTACTCTGTGGCTGAGGCTAGCAAGAATGAGACGGGAGGAGGAGAAGGAATCGAAGTTCTGAAAAATGAACCGTATGAGAAGGAAGGGGAGAAGGGACAATATACACACAAAATATATCATCTAAAGAGTAAAGTTCCTGGGTATGTGAAGATGATTGCACCAGAGGGAGCATTAGTTTTTCACGAAAAAGCTTGGAACGCTTACCCATACTGCCGCACTATGTCTCAGAATGAGTACATGAAAGACGACTTCATGATAAAGATCGAGACGTGGCACAAACCCGACAAGGGAACAATAGAAAACGTGCACGACCTGGATGAGGAGACGTGGAGGACCGTAGACGTAGTGCACATAGATATTGCAAACAAAGAAGACGTGGCCCCTGGGGACTACAAGCCAGAAGAAGACCCCGGCCTTTTCCACTCCCCCAAGACGGGCAGAGGACCGCTGGGTTCTGACTGGAAGAATGAGCTGAAGCCAGATTGTCCTTACATGTGTGCTTATAAACTGGTCACTGTCAAGTTCAGATGGTGGGGTCTGCAGACCAAAGTGGAAAACTTCATTCATAGGcaagaaaagcgaattttcaccaacttccaccgtcagctgttctgctggattgacaaatgggttggtttgactatggaggacatccggcggatggaggaggagacccagaaagagctagaggagatgcgtcagaaaggtgacgtgcgaggcaccacggcaacagacgagtag
>g146.t1
ATGGAAAAGCCCAGAGCGAGGAAAGAAAAGTTCTCCCTTTTTGGCTCTCGCACCGCCAGCAGAGCCACCAACCCTTCCACCTCATCCTCTCGTTCTTCATCTCCCGGGATCCCCTCGGCCCAAGTCGGGAAAAGGCTGGATCGGATTTCCGGCTCCAGCGGTCCAGCCGCCTTGAGCAAAGCTGAGTTCTTGGAACGTGTGCGCCGCAGTAACCAGGCCTGCCAGCAGGGGGAGTTTGCGCTGGCTGTACGTCTCTACACCGAGGCCCTCACCGCGGACCCGCAAAACTGCATCCTGTACAGCAACCGGTCTGCGGCCTACCTCAAACTGGGACAGCATGGCAAGGCTCTGGACGACGCAATCAAAGCCCGTCTAATTAACCCCAAATGGCCCAAGGCTTACTTTCGACAAGGGGTTGCTCTGCAGTACCTGGGTCGTCATGCCGACGCGCTGGCAGCATTCGCGTCAGGCCTGGCACAGGACCCCAAGAGTCTCCAGCTGCTTGTCGGGATGGTGGAGGCGGCAATGAAATCACCACTCAGAGACACACTTGAGCCCACCTACCAGCAGCTTCAGAGGATGAAGCTGGACAAGAGCCCGTTCGTAGTGGTGTCCGTCATCGGCCAGGAGCTGCTGACGCATGGTTACCACGGCGCCTCTGTGGTGGTGCTAGAGGCGGGGCTGAAGATCGGCACATGCTCGCTGAAGCTGCGCGGCTCCGTCTTCTCCGCTCTCAGCTCGGCGTACTGGAACCTCGGAGATGTGGAGAGAAGCATGGCTCACATGCAGCAGGACCTGGAGGTGACCAAGACTCTAGGAGACCAGTCGGGTGAATGCCGGGCTCATGGGAACCTCGGCTCGGCGTTGTTCTCTAAAAGCAGCTACAGAGAAGCGCTGGCCCACCACAGAAACCAGCTGGTGCTGGCCATGAAGCTCAAGGACAGAGAAGCGGCGTCGGGCGCCCTCAGCAGCCTGGGCCATGTGTACACCGCCATAGGGGACTACCCCAACGCTCTTGCCAGCCACAAACAGTGTGTCCTGCTGGCCCGCCAGACCCGCTGCCAGCTGTCTGAGGCGCGCCAGCTGGGTGACATGGGTGCCGTTTACACCGCACTGGGAGACTTCACCAACGCCGTCCAGTGTCACGAGCAACACCTCGATATCGCAAAGTCTTTGGAGAACCGGAGAGAGGAGGCCCGGGCGTACAGCAACCTGGGCAGCGCCTACCACTCACAGCGGGACTTTGACAAGGCCATATCTTACCATACCAAGGTGCTGGAATTGGCGCGGGAACAGTCGGACAGAACGATTGAGATGAGGGCGTACGCCGGTCTGGGTCATGCTGCTCGATGCATGCAGGACCTGGAGAGGGCCCGTCAGTACCACCAAAGCCAGTTAGAGATTGCTCAGGAGCTGCAAGACAGGGCGGCTCAGGGCCGGGCTTCCTCCAACCTGGCAGAGTGCCTGCTCATCAGATCCCAGCTCATTTTCCACATCTCTAATGCTCACGCTGCGGCCCGTCCACTCGGGGGGATCCCGCCGTCCTCCAGAGTCTCTGCTCATCAGACACGCTGCGCTGTCGTCACAGGGGAAGCTCTTCGTCGGATTGTGATTACCCCGCCGTTTGCGGTGTTACCGAGGCGGTGTGTAACCATAACCGAGTCTTTCTGCCAACTCTGCAGGCGTCGGTGTAATCCTCTTAGCTCAAGACCCCAACGAGCGAGGTTTCATAATCAGCCACATCCTCAACTCCCATCAGCCCCTTTTCCAATATATACTGAGGCTAGCAGAAGCATCAATACCCCGGGCATCATACATCACATGAAGGGGGAGTATGAAACAGCGCTGAAGCTCCACAAAGCCCACCTGTTGTTGGCGCAGGAGCTGGGTGACTATGCGGCGCAGGGCAGGGCCTACGGGAACATGGGTAACGCACATCATGCGCTGGGCGTCTACGACCAGGCGGTGCGGTACCACAGGCAGGAGCTGCAGATCTCTCTGGAGGTGAACGATCGCCAGTCGCAGGCCTCCACTCACGGTAACCTGGCAGTGGCTTATCAGGCGCTGGGAGCTCATGACCGTGCTCTCCAGCATTACCGTCACCACCTGACCATCGCACGGGAACTCAGAGACACTCAGACGGAAGCGAGAGCCCTAGCAAACCTGGGGAACTTCCACAGCTGGAGGGGAGAGTACGCTCAGGCTCTGCCCTACTTCCAGCAGTACCTGGCTCTGTCCCCGGGGCTGCAGGACCTGGAGGGTGAAGGGAAAGTCTGCCACAATCTGGCCTATGCTCACTACTGCCTGGGACAGTACAAAGATTCTGTCAGGTATTATGAGCAGGACCTGGCCCTGGCTAAAGACCTGCAGGACAAATTAGCACAAGCTAAAGCCTACTGTAACCTGGGTTTGGCCCACAAAGCTCTCGGAGAGTACAGACGAGCAGAGGAGTGTCAGAGATACCTGCTCTCTCTGGCTCAGGCTCTGGATAACACACAGGCGGTTTTCAGGGCCTACGGGAACCTCGGGGACGTGTTTGTGTGTCGGGGGGATCCACCCGGAGCGCTCAAGTTCTACCAGCAGCAGCTGGCTGTGGCTCAGAAAGCTGCCGACCAGAAGATGGAAGCCGACGCGTATGCTGCACTGGGATCAGTTCACAGGCTGCTCCGCCAGCTGGACGCTGCCCTGTCCTTCCACAGCCGGGAGCTGACTCTCCGTAAGGATCTGGCCGACCCCCAGGGGGAGTGCCGGGCGCTTGGCCGCCTGGCGGCGGTCCACATGGCGCTGGGCGACTACACCACGACCTTCCAGTGCTATGAGGCCCAGCTGGGGCTAGCGCAGGGCCTCCGGGACGCCCGACTGGAGGCGCAGGTCCACGGGAACATGGGCATCACCAAGATGAACATGGCGGTGTTCGAAGAAGCCATCGGATACTTCGAGCAGCAGCTGGCCATGCTGCAGCAGCTGAGCGGCAGCGAGGGCATGCTGGACAGAGGCAGGGCCTATGGGAGCCTGGCCGACTGCTACGATGCCCTGGGAGACTACGAGGAGGCCATCCAGTACTACGAGAAGTACCTGACGGTGGCTCAGAGTCTCAACCACGTCCAGGACCAAGAGAAGGCCTACAGAGGCCTGGGAAACGCACACAGGTCCTTGGGCAGTCTCCAGCAGGCACTGGTGTGCTTCGAGAAGCGGTTGGTGGTGGCCCACGAGCTGGGCGGCGAGGGCGGGGGGAAGGCGCAGGCTTACGGGGAGCTGGGCACCCTGCACAGCCAGCTGGGGAACTACGAGCAGGCCCTGTCCTGTCTGGAGCACCAGCTCAGCATCGCTCGCTCAGCAGGGGATAAATCCCTGGAGGCCGAGGCGAGCGGCGCTCTGGGAGGCGTTTATCAGCTGATGGCAGACAACGAAACTGCTCTGCAGTGGCACCAGAGGGCGCTGAGCATCGCTGAGCAGACGGGCTGCGTGAGGAGCCAGGGCCGCGCCTACGGCAACCTGGGCCTGACCTACGAGGCTCTGGGGAACTACGAGCGAGCCGTGGTGTTTCAGGAGCAGCACCTCAGCGTGGCGGCGCAGACCAACGACCTGACGGCCAAAACTATGGCCTACGGAAGCCTGGGGAGGACACACCACGCCCTGCAGAACTACACTCAGGCTGTGATGTACCTGCAGGAAGGTCTGCGGCTGGCTGAGCAGCTGAGCCGGAGAGAGGACGAAGCCAAGATCCGCCATCGCCTCGGGCTTTCTCTGTGGGCCGGCGGCAACCTGGAGGAGGCACAGCACCAGCTGTACAGAGCTTCTGCGTTGTTCGAGACAATCCGCCATGAGACGCAACACAACCTGGATTACAAGCTGTCCTTGTTTGATCTGCAAACCAGCTCGTATCAGGCTCTCCAGAGAGTCCTCGTCAGCCTAGGGCGGCACGACGAGGCTCTGGCCATAGCCGAGCGGGGGCGCACTCGAGCATTTGCCGATCTGCTGGTGGAACGCCAGAGAGGAAGTAGGCAAGCGGCCGGCGCCGACCCTTACATCCCGGTCACCGTGGAGCACATCCTGGAGACGGTCAACGGTCAGAAGGGGCTGATCCTCTACTATTCGCTGGCTGGAGGCTTTCTCTACAGCTGGCTCATATCTCCAGGCACAGGCATCGTGAAGTTCAATGAGGCGTACCTGGGAGAGGCCGGGCCCGAGGCCTCTGAGTTCCAGGACGGCAGTGGGAGCCCGCACGGTGGAGGCCCCGTGTCTCTGGATCAGTACATCTGCAACGCCAGAGAGGCTCTGGGAGTGGACAGCCATCACAGCAGAGTGTGCTCTGGCAGTGAGACGGAGAGTGAAGCTGGAGATCTGCTGGAGCAACAGTTTGAGGAGCTGAACAACAATCTGGCCTCCGCCACCGATCCAACCGGCTACCTCCGCATGGTGTCCAGAAATAACCGCTTCAACAGGAGCTGTCGGAGCATGACGAGCCTTTACAGCTCCACCGTGTCTCCAGTGAAGGACGGCTTATCTCCAGTTTGCCGACCGTCTAACGTTGGCAAACCTCCTCTACGAGCCCTCTACGACCTACTCATCGCTCCCATGGAAGGGGGTCTGATGCACAGCAGTGGATCTGTTGGCAGGAACAGGCAGCTTGTGGTAGTTCTGGAGGGAGAACTGTACCTGATCCCCTTTGCCTTGCTGAAAGGCAGCTCCTCCAATGAGTACCTGTATGAAAGGTTTAACATCATTTCTGTACCGTCTCTGGCCAGCCTGCAGGCTACAAGTAAGCCTAACCCTCGCCCCAGCGGTCCCCTGCTGTGTCCGGACGGAGGGTCGGTGGCCGCCGTGGTCGGGGCCCCTCAGCTGCCTCCCAGCGTCATGGACCGCTGGCTGTGGGGGCCCTTACCCTCGGCCCAGGACGAGGCTCTGTCTTTGGGTGAACAGCTGGGCTGTCACCCCCTTACCGGGGCAAACGCCACCAAGGAGCGTGTCTTAGCGGCGCTGAGTCAGGCCGAGTGCGTTCACTTTGCGACCCACACGTCCTGGAAGCTCGCCGCCATCGTCCTGTCCCCCAACCATGAGCGAAGCGCCGGGGACGGGCCGCAGGAGAACGCTCTGCGCGGGACAGCGGCGTTAGCGGACGGCGCGGACCACGAGGGGAAGGTCGAGCGTTTGTTTCCCAGGAGTCACAGCAGCCCAGAGAGACTCCGAGGAGCGGAAGAAAGAAGCGAGGACGGGGAGAGTGTTTGCGGAGTGGAGAGCCTGTGCGACAGCACGCCGCTCCACGACTTCCTCCTCACTGCCGCCGACATCCTGGACCTGTGCCTCTCGGTCAAGCTGGTGGTTCTGAGGTCATACCCGGAGTCTAGCTGTAGAGTGACGGCTGACGGAGTGGTGGGTCTGACCCGGGCCTTCTTGGCTGCGGGCGTTCAGTGTGTGTGCGTGTCTCTGTGGCCGGTGCAGGTCGCTGCTTCCAAGCTCTTCATGCACACGTTCTACACGGCGCTGCTAAACGGCAGCAAAGCCAGCGTGGCTCTGACGGAGGCCATGAGGAACCTGCAGAGCAGCAAGCACTTCTCACACCCCTCCAACTGGGCTGGTTACCTGCTGGTAGGCAGCGATGTGAAGCTGAACAGCCCCATGTCGCTGGTGGGTCAGGCCCTGGCAGAGATCCTGCAGTACCCAGAGAAAGCCCGGGACGCCCTCAGGGTGCTGCTGCACCTGGTAGAAAAGTCACTGCAGCGCATTCAGAGCGGTCACTGCAACCCCATGTACACGTCGCAGCAGAGCGTGGAGAACAAGGTCGGCGGCGTTCCTGGGTGGCAGGCCCTCCTGTCCGCTGTGGGCTTCCAGCTGGAAGTCTCCGGCTGCGGTGGTGGACTCCCTGCGGCCGTGTTCTTCCCGACCTCTGACCCCGGAGACCGTCTGCAGCAGTGCAGCACCACGCTGCAGGCTCTGCTCGGTCTGACTCCTCCGGCTCTGCAGGCTCTATGTAAGCTGGTCACAACATCTGAAGCAGGAGAGCAACTCATTCACAAGGCCGTGAAAAGCATGGTGGTGACGCTTCATCAGGTCCTGGTGCAGCTGCAGTCCGGCGACAAAGAGCAAGACTTCCCCCTGGCTCCCATCCAGGTGTCGATTAGCGTTCAGCTCTGGAGGCTGCCGGGCTGCCATGAGTTCCTGGCTGCTCTGGGTTTTGATCTGTGCGAGGTCGGTCAGGAGGAAGTCGTGTTAAAGACGGGAAAACAGGCCAGCAGACGTAACATGCATTTCGCCCTTCAGGCCCTTCTTGCCCTGTTTGACTCCACGGAGCTTCCCAAGCGACTGAGCATGGACAGTTCGTCGTCTTTAGAGTCTCTGTCATCCTCCCAGTCGGCCTCCCAGCCTCAGTCTTTGCCCCTCTCTCTCAGCTGTTACCCTCCCCAGCCCTCCTTCTTACCCCCCGGCTGCTCCGACAACCTCTCCTGCGACGCCATCTCCGTCTACAGCCTCAGCTCCCTCGCCTCCTCCCTCAGCTTCCTGTCTCGGCCCGAGCCAGCGGGAAGTGACATCATCAGCCATCGCTCGCATCAACAGGAGCCAGAGAAGCAGGGTGGAGGAACGGGTCTGTACTACTCCTCGCAACGCCTGGCAAGAGGCCGGCTGGCCAATCACggaggagcgtcggcaggaggagaggacgaggagtacgaggGCTTCTCCATTATAAGCAGCGAGCCGTTGGGGCGGGCGGGGAGGGAGTGCGACACACTGCCGCTCCCTGCGGGACACAGGCAGGGCAGAGGTGGTTCAGGCAGAGGGTCTGCGGTGGGCCAGACTCTGATAGTTTCCTCCAAGGGGAGCATCAGCACACCTACGTCCCCGCTCAAAGCTCCACCGCTGGCGCTGCTGGACCATCCAAGCTGCCAGGTCACCCAACAAATCTCATTGCCCACACGGACAGTTAAAGGAAAGGTTAGCAGCTCCGAGTCGGACCAGTCGAGCACCGAAACGGACAGCACTGTCAAATCCCAAGAAGAGAGGATGGGCCCCGCCGGACAACTGGATCCCCACGAATTGGCCCAGAAGATCCTGGAGGAGACCCACAGCCACATGCAAGCTGTGGAGACGCTGCAGAAAGCAAACACCAGAGTGACATCTCTGAGAGGAGCCGGGGGCCAACAAGACCCTCACACCAGGCAACCGTCTCTGTCTACCCCCACGACCCCGACCTTTAAACCCACCAGAGGGGCGCGTGGGTTCCAGCCGTCCGAGACCAGTGCGTTCAGCAGACCTCCCAGCAGGGCTAGTCTGAAGGCCGGCTCGTCCCCTTTTACCGTCCATAAGCACCTTTCACCCCATGCCTCTGATTCGAGGCCTCCTCCAACTCCTCCCAAACCACCGTCCCGCTCGTCATCGCTGCAGAAAATCAACACGTCCGCCTCTTCTTCTCCTTCTTCATCTCTCCTAGCTAAGGAGAAGAAGTCCCCCGTCGTCTCACAACACAAACCCAAATACTCCGGTTCACCTTACAGCTGCCACATATCGCCGTCTCGCTCTCCTGCTGATAGCGCCTCATCTCCAGCCCTCTCCTACTCCTCCAGAGGCTCCGTCTCGGCAGCGTCCAGCCCGACTGACCCTTGGGAGCTCAGCCAGTCAAAGCAGGACAAGGTCCAGGCGATGCACAACCTGAAGACCTTCTGGGCCGGCGTCGGCCAGAAACAGGAGGTGCCCGGCCGTTTGGCGTCGCTCCGAGGCGGCGACAAAAAAATGAGTACAGTTCAGAAAGACGTTTTGGGTTTGCTGAACCTCTCACCCAGACACGGGTCTGGTAGGAAACACGCGGACAGACAGGAAGACCACGACAGACCCAATGGGCACCGCAAGCTGGAGCCCAAACCTCCACTTGCTCCATCAGCCGATCTTCCAACAAACCACAAAGGAGGCTTCAAACTTCCCTCTGGGAACGGATACAAGTTTCTCTCATCTGGACAGTTTTGTCCATCTTCTAAATGTTAA
>g147.t1
ATGGGAGCCTTCATTGGGTGGGTTCTCTGTTGTGCTGTGGTCTCTGTGTGCCACACTCTACAACTCCACCAGGATGACTACTTGGTTGCAAAACCTGGATGAACACCAGGATGGCGGTGGTAACCTGTGGGTAGCCTACCTACATTACCTAGCACAAAATTCCACCGGAGAGGCAGGGTGCTACGTTTGTTCCAGACTTCCACTTAGCTCACACCAGCCTACTCTGACCTATGAACCAATGACAGCAGAGGAAGCGGAGTGTTTCCAGAGTCGATCTTTAGGGGGTAAGAACACTGCCCTCAGATACTCATCTACTAATCCCTCTGATATTGTTGAAGTTCACTCCGCCCAGTGTGACAGATTTCCTGCAGTCCTGAAGTGGGAGGGAAACACAGCTCCCCGTACTTTTTGGACTGAACGCCGACCCGATATGAAACATCCTTGCTGCTGGACTCAAGGATCGGTTGTTAGCGGTACAAAACTCGGTAACACCTCCTCCTGCAGCATCACCTTCCTGATGTCACGTATCGGTCCGAGTAATATGGCCGTGCCTCGATTCTCGACTCCTGGAGCAATGTGGCTCTGTGGTCATAAACTATATGACTTTCTACCAGGAGAATTTCAGGGTCGCTGTGCACCTGTGTGGGTGTCAGACGGAACCACTATCATCAGTTGTCGACCAGCTTCATCATCATCGGGTAAACGGAAACGTGAAGTATTGAACTTTAAGCCTCATGACTCAGTCTGGGGGACTGACGTTCCTCCAGAACACAAACACTGGACTGATGGACAAAAGGTTACTCTTGCTTTGTTTCCATGGATAGGTGTGGCAAAGAACATTCTGCGTTTGGAAACGCTCTCTTACAGATTTCATGCATTTGTGAACATCACAATGGACATTGTTAAAGGACAACAGAAGGAATTGGCAGCCATTAGGACAATGGTACTGCAAAACAGAATGGTATTAGATATGCTGACAGCCTCTCAAGGTGGAGTTTGTACATTAATTGGTAAAACTTGTTGTATTtacatacctggtgacaatgatacgcatattaatgaagcattacagtctttgaaaaacctccaacaggcagtcaaagctgatgaagttgataatagtcaatcctggttgagttggttcaccactgggtcgtggtggcaaatgttgctcaagatttttgctccttttctgttaattttattctctttttga
>g148.t1
ATGGTTGATACCAGTCAATGGCTGCTGATGAGGGAATCTGACATTCTGGTCCACGCTCCATACCAGTTGATGGCGGTAATGTATCATTTTTGTTGTTTGCCAACAGCCAATAAACATCAAAAAAGAAGAAGAAGAGGGAATCTGATTCAGCTTCATCGATGCGCCAAGATGACGCACATCTCCGCTCTCCTGGCTCTCACTGTAACATCAGCTCTCCTGGGCTGCACGGCCGCGCGAGCCTCCATCCACTGCAGCTGGTCCAAAGTTTCTTCCAACGGCCAACTGGACGTCAGCTTCCTCCGGGGGGATCCGCACGGCAGCGCCGCGGCACCGCGCCTGTACCACGGCGTCTGGTCCGGGGAGCGCGCCCTGCTCGGCTGCACCTGGAGTGATGACGCAGCGCTGATCCAGAGCTACCTGTCTGCGTGCCGGGGGCGCACGCGGGAATTTAACGACCGCGCGGAGGAAACGTTGGATCTGGAGTCTTTGTTTGACGCGGATCGGTGCGTCTCTCTGGCCTCTCCGAGCTTTGCTAATCTCCCGGAGCGCACAGCAGGGAGACACGTGAGGAGCCTCGGAGATCAAAGTGAAGGTGAAAGGTCAGAGGTTAGGATACACGCGCGTGTAAAGCGCGGATTTATCGTACCCGGGACTCTGTGGTGCGGCTCTGGCAACAAAGCGCCATCATACGCAGATTTAGGTGTGTTTTCAGACACAGACAGCTGCTGCAGGGAGCATGACCAGTGCAAACACACCATCCTGTCCTTCCAGTCCGACTTCGGCGTCTTCAACAGCAACATCTTTACCATGTCCCACTGCGACTGTGACAACAAGTTTCGCAGCTGCCTGATGGAGGCGAACGACAGCATAGCTGACGTGGTGGGCTACACCTTCTTCAACCTGTTGAAGATGCATTGCTTCACCTTTTCTCACCAACTCCAGTGCGCCGAGAGGAACTGGTTCGGAATGTGTAAAAAGACTCAGATGGCGCTTCACGCTGACGTCCACTCGCCCACGCTGTACGAGTCCAGTGAGTCCCAAGAGGGCTGCGTCAACAGCACCTGCTCCGACATCAACTCCACCGCATCTGCACAACTCCAGGAAACAAACGCGTCTCGTCCGCATCTGCTGTCCTCCGCCGCTGCCACGGACACGGTCCCCGCATCCTCTCCCACTCCCTCCGTCACCGCAGCAACCGACTCAACGAACTCCACAGACGCCGAGGCGTCAGCATCGACTGTGAGGAGAGATGGCCTGGGGAATGTTGTACCCTCCACGCCGGTCGCTGTGGTTGGGCAGCACAACGCCGTTACAGAGGAGGACAGGTCTTGTGTTCTGTACAAAGAACTTGATGAGTGCAAGAACAAGATCCTACCGCAGCAAAGGAAATATGGCCTCCACAACACGGAGACGGGAACGCTTTATCACTGCAACTGCACCGCCAGACTGTTCCACTCTCTGACTCAACAGAGACAACTGAGCAAAGTGGAGACTCTTCTGATTGGACACGTGTCTCAGTCCTGCTTCCTGCCCCAGGACTGCGCATCAAGCAGCAACTGCACTTCGACCGTGGTTAAAGCAGAACTTCCTCGGCTGGACCCAACGAGTGTTGAAGTGGCGAAGCAGCGCCATCTGCAGGCAGAGAGACGGAGGGGCAGGAGGCCAGACACGACGAAAGCGAAGAGGAAAGACCGAGCCGTGAGACTTTACAAACTGTGTGTGAGAATGACTCGACCCAAACAAACCGGGAAGAACAGAAAACAAGTCCAAAGCACAGAACCGCCTCGTATCACAGGAACTCGGGTCAACtga
>g149.t1
ATGAACGTGTCTGGGGGCGCCCTGGGAGGCGACCTTACAGATGAGGAGAAGGAGATCATCAACAGCGTCCTGGCCCGCGCCGCCATGATGGAGGCCATGGAGCAGCAGCGCATCGAGCGTCTGTCCAGTCGCCTGGACAGCATTAAGAAGACGGCGTGTGGTGATGGACAGTCTCGCTGCCTGCTGTGTGGGACGTCCTTCGAAGCGCAGGGGGTCACAGCTGTTCTCTGTTCGCAGTGCAAAAAGCACATGTGCAGCAAATGCGGGATTTGGATTAATTGCAGGACTTGTCCGATGTGGCTCTGCCGGATCTGCAACGAGCAGCAAGAGGTACAGAAACGTTCAGGGGCCTGGTTTTATAAAGGAAGAGATCAGCAGGGCCTGCCATCCCCTCTGCCTCTCTCCAGACCTCCTCAGTCCAACTCAGAGGACAGCACCGGTCCAGGCTGGTCAGAGGGACACAGACCAAGTCATCAGACTGATGAGCCTCGGCAGAAGCAGTCCAGTGCGTCAGAACAATGGGAGCAGACAGCAAGAACAACAACTGACAGCTGTGATGAGACTCATTCTACTCAGGCAGCTGGAACCAAGACGGAGAGGCATGTGTTAGCGTCCAAAGCACCTCAGGCAAACACGCAGCAGACGGCACCCACCCCAGTTCCAGCGGCGGATCTGGAGAGCAAGCGGCAACCTGTCGTCTCCTCAGGTCCCACTTACATACCTGCAACCAGGATCACTCCACCTGCGAATCCACCTTCCAACAACGCGACGCCTCAGAGGCCCGCTCCAGACCACACAGAGAACGACGACAATGACTACGACTCGGACGATGCCACCACACTGGGATCTCTAGAGTTCAGCCTTCTTTATGAACAGGAGAATCATGCTCTACACTGCTGCATCATTAAAGCTAAGGGTTTGAAACCAATGGATTCTAATGGACTGGCAGATCCGTATGTAAAGCTACATCTGCTGCCTGGAGCCAGTAAGTCCAACAAGCTTCGCACCAAGACGCTTAAAAACACCCTGAACCCTCTGTGGAACGAGACGCTGATCTACCACGGCATCACCGACGACGAGATGCAACGCAAAACACTCAGACTGTCGGTGAGCGATGAGGACAAGTTTGGACATAACGAATTCATTGGAGAGACACGGGTTGCACTCAAGAAACTGAAGTTTGACCAGAAGAAGAATTTCAATGTTTGCTTGGAGAGAGTGATCCCGGTGAAGAAGGCTGTTGGAGGGTCAATTCGTGGCATGGCACTTTATGAGGACGATCTGAAGGAAGGCGAAGACTCAGAGGAGAGGGGCCGCATCCTGATATCGCTGACGTACAACAGTCAGCAGAGCCGTCTGGTAGTGGGCGTGGTCCGCTGCGCTCACCTGGCCGCCATGGACTCCAACGGCTACTCAGACCCTTTCGTCAAAATATGTCTGAAGCCAGACATGGGAAAGAAAGCCAAGAACAAGACGCAGATCAAAAAGAAGACCCTCAACCCGGAGTTCAACGAGGAGTTCAGTTACGAAATTAAACACGCCGAGCTCGCCAAGAAAACCCTGGACGTATCGGTCTGGGACTATGACATGGGGAAATCCAACGATTTCATTGGGGGATGTCAGCTAGGCATCCAGGCTAAAGGAGAGAGTTTGAAACACTGGTACGAATGCCTCAAGAACAAAGACAAGAAGATTGAGCGCTGGCATGTCCTGCTTAATGACAATACTGTCCAGTTTGAGGATtag
>g150.t1
atgacatctcggaggtggtttcaccccaacatctcaggcgtggaggcggagaacctcctgctgacccgaggagtggacgggagctttttagccagacccagcaaaagcaatccaggagacttcaccctctcagtacgGCGAAATGGAGCCGTCACCCACATTAAGATCCAAAACACAGGAGACTACTACGACCTGTACGGCGGGGAGAAGTTTGCCACGCTAGCTGAGCTGGTGCAGTATTACATGGAGCATCATGGGCAACTGAAGGAGAAAAACGGAGACGTTATCGAGCTCAAGTATCCGCTCAACTGTGCCGACCCAACATCAGAGAGATGGTTCCACGGACATCTGTCAGGCCGCGACGCGGAGAAGCTGCTGACGGAGAAAGGCAAGAACGGCAGCTTCCTGGTGAGGGAGAGCCAGAGCCACCCTGGGGACTTTGTTCTGTCGGTCCGCACAGGAGACGACAAAACGGACACCAACGACGGCAAACCCAAGGTCACTCACGTCATGATCCGCTGCCAGGGTGACCTGAAGTACGACGTTGGGGGAGGAGAGAAGTTCGACTCCCTCACAGACCTTGTAGAGCACTACAAGAAAAACCCCATGGTGGAAACTCTTGGCACCGTCCTCCAGCTGAAGCAGCCGCTGAACACTACCCGCATTAACGCAGCCGAGATCGAAAGTCGAGTTCGGGAGCTGAGCAAGCTGGCAGAGGCCACGGACAAGGTCAAGCAAGGCTTCTGGGAAGAATTTGAGACTCTGCAGCAACAGGAGTGCAAGTTGCTCTACAGCCGCAAAGAGGGTCAGCGACCAGAAAACAAAAACAAGAACAGATACAAGAACATTTTGCCTTTCGACCACTCGCGCGTCGTGCTGAACGATGGCGACCCGAGCGAGGCTGGCTCTGACTACATCAACGCCAACATCATCATGCCTGAGGCAGACTCTAAGTGCAACAACGCCAAGCCGAAGAAGAGCTACATTGCCACTCAGGGTTGTTTGCAGAACACCATCAGTGACTTCTGGAGGATGGTGTTTCAGGAGAACTCTCGGGTCATCGTGATGACCACCAAAGAGGTGGAACGAGGGAAGAGCAAGTGTGTGAAGTATTGGCCTGAGATGTCGGCTCTGAAGGAGTACGGCGCAATGCGCGTCCGCAACGTCAAGGAGACGAAAGCTCACGACTTCATCCTCAGAGAACTGAAGCTGTCCGAAGTTGGTCAGGGTAACACAGAACGCACAGTGTGGCAGTACCACTTCAGAACCTGGCCGGACCACGGCGTCCCCGCTGACCCGGGCGGCGTGCTGGACTTCTTGGAGGAAGTCAACCTGAAACAGGAGAGCATTTTGGATGCTGGGCCCATAACAGTACACTGCAGTGCAGGGATCGGACGGACAGGGACATTTATAGTGATCGACATCCTGATTGATGTGATCAGAGAAAAAGgggtggactgtgacatcgacgtgccgaagaccatccagatggttcgctcccagcgctcggggatggtgcagacggaggcgcagtaccggttcatctacatggccgtgcagcactacatagaaacactgcagaggcgcatcgaggaggagctgaaaagcaagatcaaaggacgcgagtacaccaacatcaagtactcgttgtccgacctgtccggcggagagcagagccccttaccgctctgctcgcccagtccgactcccgtctgcacagagatgagggacgacagctccagagtttatgagaacgactctatcagttccaggatcctgatacctgacagtttttcgccagctacaccttga
>g151.t1
ATGTTTACCGTCTCAGAACTTGTTGTCTTGTTGGCCGTTCTGTGTGCTACCGCGTCCGGCTACTTTGTTAGCATAGATGCTCATGCTGAAGAGTGCTTCTACGAGCGGGTCAACTCCGGCACGAAGATGGGCCTCATGTTCGAGGTGGCCGAGGGAGGCTTCCTGGACATCGACGTAGAGATAACGGGGCCTGATGGTAAACAGATTTACAAAGGGGACAGAGAGTCCAGTGGGAAATACTCCGTTGCTGCACACATGGACGGAACATACAAGTTCTGCTTCAGCAACAAGATGTCCACCATGACACCCAAGATTGTCATGTTCACCATCGACATCGGAGAGGCACCGAAAGGCCAGGACATGGAGACGGAAGCTCATCAAAACAAGCTGGAGGAGATGATCAACGAGCTCGCTGTCGCCATGACGGCAGTGAAGCATGAGCAGGAGTACATGGAGGTCCGCGAGAGGATACACAGAGCGGTTAACGACAACACAAACAGCAGAGTGGTCCTGTGGTCTTTCTTCGAAGCCCTCGTTCTGGTGGCCATGACACTCGGACAGATTTACTACTTGAAGAGATTTTTTGAAGTGCGACGAGTGGTGtag
>g152.t1
GTGGGGACCACTTGGTTTGTAATTTGGAGTGTTTGGATCTTCTTATGTCGGGTAAGAATGGTTAATGAATCACCATGTCAGCCTGGATTTGAGTCAGAGATGTTAATATTAAAAGTGAGTAAAAAGGTCCTGAAGCAAGGCACAAGACTTGGCAAAGTTGTCTTCACTGACTGCACGTGCCGCACACAGTTTCTCTTCAGCACAGATGACAGCCATTTTGTTGTAGAGCCTGATGGAATAATTACTGTAAACAGACAGGCTGTCCTTCATGAGGGGAACCAAAACTTCTCTGTCCATGCCCGGGATTCACAAGGTCAGAAAATGACTCTTCCTGTCAGGCTGTTGTATCAGGATCATCACTATATGAACAACCATTTGGATGCTGAATTTTATCATGAGGCTCATAAACTCAACACCCAGCCTCTTGATCAGCTGGACTCTGACAAGAATCAGCAGGTAAGTTAA
>g153.t1
ATGGAAAGCGGAACCAAAATATGCGAGTCGGCTTCAGTTTCCCCCCGGCGTGTAAACAACTACGGAACGCAGCGGAAGAAGGTCCACCGTGCAGAAAGGCTGACCATGTGCTAACTGCGTTAGCGTTCTGCTGCTACGTCTTCGTTTACTTTCCAACATGGAAAACATTACAGACGGGACATGGGACAGCTTACCTGTTCGACTAAACGAGAAGATTTTACAAACACTTGAGGAAATGAAATTTACTTACACGACACCTGTACAGTCTGCTTGTATTCCACTGTTCATGAACAATAAAGACGTGGCTGCTGAGGCGGTCACCGGCAGTGGGAAGACTTTGGCTTTTGTCATTCCTATTATAGAGCTGCTGCTGAAACGTGAGGAGAAACTCAAGAAGAAGCAGGTCGGTGCTCTGGTGATCACTCCCACACGAGAACTGGCCCTGCAGATAAGTGAGGTGATGGGAATGTTTATCCAGAAGTTTCCAGAGTTCACGCAGATTTTGCTGATTGGTGGCAGCAACCCAGCAGAAGACGTGGAGAAGTTTAAAGAGCATGGCGGCAACATTGTGATTGCGACGCCTGGCCGCCTGGAGGACATGTTCAGGAGGAAGTCAGAGGGGCTGGAATTGGCCAGCGCGGTCCGGAGCCTGGATGTTCTGGTTCTGGATGAGGCCGACAGGCTGCTTGACATGGGCTTTGAGGCCAGCCTGAACACCATCCTGAGCTACCTGCCCAAACAGAGACGGACAGGCCTGTTCTCAGCCACCCAGACTCAGGAGCTGGAGAAGCTGGTGAGGGCCGGCCTCAGGAACCCCGTCCGTATCACCGTCAAAGAGAAGGGTCAGGCTGCCTCGGCCACCCAGAAGACCCCGGCCCGCCTCTCCAACTACTACACTATTTGCAGAGCAGAGGACAAGTTCAACAACCTGGTGGCGTTTCTAAGGCAACACAAGCATGAGAAGCAGCTGGTCTTCTTCAGCACCTGTGCCTGTGTGGAGTTCTTCGGCCGAGCCCTGGAGTCGCTGGTCAAGAAGGTCACGATCCACTGCATCCACGGCAAGATGAAAAATAAGCGCAGCAGTATTTTTTCAGACTTCAGGGCCTTAAAGAGCGGGATCTTGGTGTGCACCGACGTCATGGCCAGAGGCATCGACATCCCCGACGTGAACTGGGTTCTGCAGTATGATCCTCCCAGCAGCGCCAGCGCTTTTGTGCATCGATGCGGGAGAACGGCACGTATTGGTAACCACGGCAACGCCCTCGTCTTCCTGCTGCCAATGGAGGAACCGTATGTCAACTTCTTGTCCATCAACCAGAAATGCCCGCTGCAGAAGATGTCTCCTATGAAGGACGTGGTGGACGTGCTGCCCAAGGTGAAGGCCATGGCGCTGGCCGACCGCGCCATGTTCGACAAAGGCATGAGGGCCTTTGTGTCGTACGTCCAGGCTTACGCCAAACACGAATGCAGCCTCATCTTCAGAGTAAAAGATCTGGATTTCGTGTCCCTGGCCAACGGCTTCGCTCTGCTCCGCCTGCCGAAGATGCCAGAGCTGAAGGGGAAAACGTTTCCCGACTTTGTGGAGACGACGGTGGACACGGACAGCATCCGCTACAAGGACAAAAACAGACAGAAGCAGAGGCAGAAGAAGCTGGCCGAGCTGAAAGAGAAGAAGAAGATGGAGCTTCCCAAGAAGAACTTTGTCAAGAACAAGGCCTGGTCCAAGCAGAAGACCAAGAAGGAGCGCCGGAAAAAACGCGCCGCCAAAAGGAAACACGATGAGGACTCCGACATGGACGAAGAATACATGAAGGAGCTTTTAGAAGACACTCGCCTCCTTAAGAAATTAAAAAAAGGCCAAATCAGTGAGGAAGACTTCGAGCAGCAGCTCACAAACTCAAAGCAGGAAGCAGGTGGACCAtaa
>g154.t1
atgaacgaagaagaactggtggagtacttcagggctcagatgaggaaagacccggacatggcctctgccgtggcagccatccgcaccctgctagagttcctcaagagagacaaaggtgaaaccatcctgggtctgagggagagcctgacgtgggccacggcctgcctgaagggagaggactcctctgtggccgtgtcctctggaggagagctgttcctgcgcttcataagcctcacatccctggagcatcaggatttgtctcgctgtaagaaggtgatggaggaaagaggagaactatttctagagaagatctccatgtccaggaacaaagtcgctaagctctgccacaccttcatcaaagacggagctaaaatcctgactcactcgtactccagagtggtcctgcgggtgctggagaaagctgcggcggagaagaagcgcttctctgtctacgttaccgaatcgcagcctgacgccgcaggacggcagatggcagaggccctgaagaaactcaacgttccagtaacagtagtgctggatgcagctgtagggtatgtgttggagaaggtggacctggtcattgttggagcagagggagtcgtcgagagcggaggcatcatcaacaagatcggcacctatcagatggctctgtgctccaaggctcacaacaagcccttctacgtcgttgcagagagttttaaatttgtccgtctgtatccgctgaaccaacaggacgtccccgataagtttaagtacaaagccgacaccctgaagagcatccggaacctttcggaggaacacccggtcatcgactacacgcccccctccctcatcaccctgctcttcacagacctgggggtcctcaccccgtcggccgtcagcgatgaactcatcaaactgtatttataa
>g155.t1
ATGTCGGGCAGGTCGGTCCGCGCTGAGACCCGGAGCAGGGCGAAAGATGACATCAAGAGGGTTATGGCCGCTATTGAGAAAGTACGAAAATGGGAGAAGAAATGGGTGACGGTCGGAGACACGTCCCTTCGCATCTACAAGTGGGTCCCGGTGACGGAGCCGAAATCAGACGACAAGAACAAAAATAAGAAGAAGGGTAAGGATGATAAATACGGCTCCGAGGTGACGACTCCGGAGAACAGCTCCTCTCCAGGGATGATGGACATGCACGATGACAACAGCAACCAGAGCTCCATCGCCGACTCGTCCCCAGTGAAGCAGGAAAACAGCTGTAGCACCAGCCCCGCCCCGGAGTCCAACGCCGCGTCTCACCGCGACAACGGCGAGGCCAAGACTGACCAGAGCCCAGACAGCAAGAGAGGGAAGAGCATCCCTACATCAGAGACCTCAGAGCGAGCACAAAGTGCCAAGAGAGACAGTCTGTCCTCAGGGGAGAAGGATTCCTCAGACAGCAAAGCCACTCAGGATCTACAGGAGGAGACCCCGCCCAGCAAGAAAAGCAAACTGGAGTCCTCATCTCAGGACTTTGAGGAGAGCtaa
>g156.t1
ATGGCTACTACTGAAATGGAATCTGGGTCTACAGAAACCAGATCTGAGCAAGGATCGTTGGACCCCGATTCGAAATACCCACTTAAAGTTCTTTACTGCGGAGTGTGCTCCCTACCTACAGAGTACTGCGAGTACATGCCCGAGCCAGCCAAATGTAGGCAGTGGCTTGAGAAGAACTTTCCAGATGTGTTTGCCAAGATGACTGTAGACAAATATAATTTTTGCAAAACTGGTTGTAATTCTTCTTTTTGCTTCTTTGGTCCCTCTGGTCCGGCAGGAAATGCTCCCAAACAGGAATCCGGCACTGGAGAAGCTCCCCCTACAGGCGAAGAGGAGGAGAAGAAGAAGCAAAAACGAGGTGGGAGAGGCCAAATTAAACAGAAAAAGAAGACGGTGCCTCAGAAAGTCACAATAGCCAAAATTCCAAGAGCAAAGAAGAAATATGTCACACGAGTGTGTGGCCTGGCAACATTTGGTGAGACTTGTGCCGTTCCCCTCCATCTACGCATTGCTATGTTCGGTTTTTTGCACGTTTGTCTAAATGTCAATCTCTTTGTTGCAGACATTGATCTTAAAGAAGCTCAGCGATTCTTTGCTCAGAAGTTCTCTTGTGGTGCCTCAGTTACAGCCGAGGATGAAATAATCATTCAGGGAGATTTTACAGATGACATAATTGACGTCATTCAAGAAAAGTGGCCTGAGGTGGATGATGACAGCATCGACGATCTGGGTGAAGTCAAGAAGtaa
>g157.t1
ATGAATAGTTCCCGTTCAGAGGTCTGTTGTGCCTTTGAGTCACCCATCCTGGACCGGGTTCTGCCTCCGGTTCTGATTCTGGAGTTCATGTTTGGATTAATGGGGAATTTCTTGGCTCTGGGGATGTTCATCTTCTACATGGACACGTGGAAGCCCAACTCCGTGTACCTCACTCATCTAGCGGTTGCGGACTCCATCGTACTATTCTGCCTTCCCTTTAGAGCGGACTACTACCGGCGTGGGAAGAACTGGATCTACGGTGACATCCCGTGCCGCATCCTGCTCTTCCTGCTGGCCGCCAACCGTGCGGCGGGGATCTTCTTCCTCACGGCCGTGGCCGTTGACCGATACTTTAAGATCGTCCACCCGCGAAACCCCATAAACCGCCTGGGCTTGGGCTACGCTTTGTGGGTTTCCCTCGGCCTGTGGGGGTTGATTTTTCTGGCAACCGGGTATCTTTTGGCCAACGAGCACTTTTTCTACAACAGCAACCGCACACAGTGTGAGAGTTTCAACATCTGCATGGGCTTCACGCCTCTCTCCACCTGGCACAATGCCTTCTACGTCATCCAGTTTTTCCTGCCGACCGCCATCGTGGCGTTCTGCACCATCAGAATCACCTGGCAGCTGAGAAACAGGACTTTGGACAAACTGGGGAAGATCAAGCGCGCCGTTCAGTTCGTCGCGGCCGTGGCTCTCATCTTCATCACATGCTTCTTCCCCAGCACCATATCTCGCATCGCCGTGTGGGTCCTAAAGGTGTGGTATGACGAATGCGGACACTTCGAAAAGGCCAACCTGGCGTTCTACACGTCCGTGTGTTTCACCTACTTCAACAGCGTCCTCAACCCCGTCGTGTACTACTTCTCCAGTCCGGCGTTCAGCGGCTCCTTCAGAAAGGTGCTAAACAAACTGCTGGGAAGAAGCGACGACAAGGAGCCGACGCAGTCGTCCGACAACATTTCCACCGTTTATGGTGACGGCATCtaa
>g158.t1
ATGGACAAACAGGGACCCATCACTACACCAGGCAAATCAAGTGGGCTAAAGCCTCCCAGTAAAATAGCCCGTCCATCCGCAGTACTATCTAGGACGTCCCTGTCATCTGGTGCTCCAAAGCCAGTTCCTCCTGAAAAGTCCTTGTCAGTTGTGACCTCCCCAACACAAGATGTGCACACAGACTTTAAGATCGGCGACAGGGTCTGGGTGAACGGCAGCAAGTCCGGCTACGTTCAGTTTGTCGGAAGCACCCAGTTTGCTCCCGGACAGTGGGCGGGCATCGTCCTGGACGAGCCCATCGGGAAGAACGACGGGTCGGTAGCGGGCGTGCGCTACTTCCAGTGTGAGGATGGACGGGGCATTTTCACACGATCGTCCAAGCTATCCAGGACGCCGCTGCCAACGAAGGAGGCCAATGGAGGGCAGGCCAGCCTGGTACAAGCAGCCCACACAACAAGCAAGGCTGCACCAGCTGTCGCTGCCCCAAGTGCTCCAGTCACCGGTGTAAAGGCCAGTTCTGTCCTGAACCGTACAGTAAATTCCACCGAGTCTGTGTCCAACCTGTCTGACCCCGACTCCCTGAAGAAGACCAGACAGGAGCTCAGGCTGGGAGACCGCGTTTTGGTCGGTGGAACAAAGGCAGGGGTGGTGCGGTTTCTAGGAGAAACAGACTTTGCAAAGGGAGAGTGGTGTGGCGTGGAGCTGGACGAACCTCTGGGCAAGAATGACGGAGCTGTAGCTGGAACTAGGTATTTTCAGTGCTTGCCCAGGTACGGCCTGTTTGCTCCGGTCCACAAAGTGACACGGATTGGCTTCCCCTGCACCACGCCCACCAAGGCGAAGAACTCCCTCAGGAGTTCCACTTTCAAGAGGAGTCCGAGCGCGTCCTCCGTCAGCTCCCTCAGCTCGGCAACCTCCTCCATCAGCGGCAAACCCAGCCGGGCGGGACTGCTGACAGAAACATCTGTGCGGTACGCTCGGAAGATTTCGAGCACCACGGCGCTGCAGGAGGCGCTGAAGGAGAAGCAGCAGCACATTGAACAGCTGCTGGCAGAGAGGGACCTGGAGAGGTGCGAGGTCGCCAAGGCAACCAGCCGCGCCGGAGAGGTGGTGCAGGAGCTGACTGTACTGAGGAAAGGGCGGGATCAGTACGCACTGGAGATGGAGGACAAGCTGGATCAGTTGCGTTCTATGGTGGAGGCCGCTGATCGAGACAAGGTGGAGCTACTCAACCAACTAGAGGAGGAGAAGAGGAAAGTGGAGGACCTGCAGTTTCGTGTAGAGGAGGCATGCATCACCAAAGGAGACCTCGAGACGCAGACCAGGCTGGAGCATGCCCACATAAAGGAGCTTGAGCAGAGCCTGCTCTTTGAAAAGACCAAAGCTGAAAAACTCCAGAGGGATTTAGAGGACACTAGGGTTGCGACGGTGTCTGAGCGCTCCAGGATCATGGAGCTGGAGAGGGAGGTGGCAGACTTCAAGCTCAGACTGCGGGCGTCCCAGCAGAAGGAGGACGCCGTGTCTCTGTCGCCGCATCAGGTTGGCAGTCTCAACACCCAGGTTAAATGCCAGGAGAAGCAGATCAGTGAGCTAAGCGTCGACCTGGAGCACAAACAGAAGGAACTTCAGTTTGCACTGCAAGACAGGACGTCTTTACAGCAGCAGCTGTCCAGTCTGAGATGCAAGCTGGAGGTTGCTGAGGAGGAGAACAGGGTCATAGCAAAGACCATGAAAGAGCTGGAGAATACTGTGGAGCAGTCAAAGAAGGACTTCCAAACCCAGCGCAGAGAGATGGAGCTGAAGTCCCAGCTGACAAAGGCAACGGAGAAGCTGGACAGAATGAACGTGTCTTTAGTGCAGATGACTATAGAGAAGAAAGCTCTGGAGTCGCAGCGCGACACTTTGAAACAGCAGAACTCCAAATACCAGGAGGAGCTGAGCCTGTCGAAGGAGCGCAGCGGCGCCGAGAGCCTCCGGATCGGCATCCTCTGCAAGGAAATCAAGGAGCTGAAGCTGGCCTCCCAGAAGTCTCAGCGTCTGGACGAGCGCAATGTGGACCGCAACGGTCAACAGCCAGACATGAAGACCAGGCATACTCAAGAGAAGAAGGGAGATGCGGATCTTCAGAAATCCACGGGAGCTTTAATCTCAGACAAAGACAGAGAACTGGAAACTCTGAGGAACGAGATTGCCGTGCTGCGCGGAGAGAACGCCATGGCCAAGACGCTGCAGTCGGCTGTGGAGACGCTGGAGAAGGACAAAGCTCAGCTGCAGAGTCGAGTTTGCACTTTAGAGCAAAGGCTGATGGGAAGCCAAACCTCAGACTCCGAGAGCACGGAGGCTCCCCCATCAGGCAATCCTGTCCTGCAACAGCTGAAAGAAGAGAAAGAGTTCGCTGAGGGACAGATCAACTTCCTGAACAGCGTGATTGTGGACCTGCAGAGGAAGAACGAGGAGCTGAAGATCAAGTTGAAGAAGCTGGTCTTGTCAGAGTTCAACGGAAACGACGGCACAGACGGGTTTGAGGAAGCGATACCAAAGCGTAAAAAGAAGTCGGCTCCTCGTCTGTTCTGCGACATCTGCGACTGCTTCGACCGCCACGACACGGAGGACTGTCCCACGCAGGCACAGAGCCCCGACTCCATACCTCACACCACCTACCATGGCAACCCGTCCGAAGAGCGGCCCTACTGTGACATCTGCGAGGTGTTCGGCCACACCACCGAGTCGTGTAACGACGACCAGACCTTCTGA
>g159.t1
ATGGACGGCAGAAGAAGACTGTTTACCTCCGGCGACAGCGCCTTTCTGCGAGCTGACGACGGCTCGGCTACACTGTGGCACAGCACTCCAGTTAAAGAGAAAGGTAAAGGTTCTCCACTTGATGGCAAACAGCCACGTGGTCCAAACAGAGGTTCGCCAACACAGTGGGTCCAGAGTTCTGCTGGAGTCCCAATAGATTCCTGCTGTGGTCACAATGTTCAAGGTGCTGAGGAGCTTCCTGTGAAAGACCCGAGTAGCTCCACCATCCAGAGGCAGAGGAGGGAGCTCCAGCTCCTGATGGCCGAGCTGAAGGACAGAGAGCGAGAGCTGAACGCCATGTCGGCTTCCCATCAGAGACAGCACCAGGCCTGGGAACAAGACCGTGAGACTGCGCTGGTGCTGGAGCGGAGGTGTTCTCGTTTGGATGATGAGTTGCAGAGGTCCAACGAGGTGATCAGTGTCCTGACTAAACACGTGTGGGTTGTGGAAAGCAGAGAGAAAGAGGCGCAGATGCAGCTAGGCAACGCTAAGCAGCTGCTGTGTGAGCTGGAAAAGCAGCAGCAGCAAGTCAGTCAAAAGTGTCAGGACTACGAGGCAAAGAACCAGAGCCTCAGCTCCGCTGTCATGGCTCTGTCCACACAAGTTGGTTCTCTGCAGGTCCGAGAGGAAGAACTGAGTTCAATGCTCAAGCTAAAAGACAAAGACGTGGTCGAAGCCTCGGGTCGTAACCTGGAGCTGTCGGCGAGGCTCCAGGACCTGGAGACGTCGTTGGCGGAGAGTCGCTCTCAGGAGAACAAGCTGCTGAGAGACTTGGAGGAAATGAAGCAGCGATACAGAGAAGCTAAGCACGAGGTCTCCCAGCTCAGAGCGGAGCTGCAGCAGCAGGTGAGTCAGAGCAGCAGGCAGAGAGAGGAGATCATCCGTCTGAAGCAGGAGCTGCAGCTGCTCCACACGGACCTGGCCCTGACTGACGAGGGCGAGAGCTGGAAGGACGAGCTGCTGGAGCTGTCTCGCTCCAAGCAGGAGCGCATCATGTCGGAGCTGCTCTGCCTGCAGCAGGTGTGTGAGAACCAGAGGAGTGACCTGCAGCTGCTGCGGCTGAACCAAGAACGAACACAGAGAGCTCAGAGGGAAACACACCATCAGCGATTACCTAGCAGGCAGGACGAATCGGCCTGTAACTATGACGACGTTCACTCCCTGAAGAACCTGAGAAGTGATCTTGAAACCTCACCAGCAGTTGGCGTTCATGACTCCAACAGCAAACCTGAAGGCTTTCCAGCAAACATGACGGATGTTGCCGATCAGCTGTCAGCATGTTCTCTACAGCAGCCGTTGGGCAACTCCAGGCTGCTTCCAGGAGATCCTGAAAGCAGCAGCAGCTTGAGACGTCACGTCTCCACAGGTTGTAATTCCAGCTGTGGAACCGCTCAGCCACACACAGCCCACCACCACCCGAACACCACGATACCCAAGGTACAGAGAGGGTGTGACAACCTGGATGGCGTAAAAGCTCCTCTAAGTCTGGGCGTGtaa
>g160.t1
ATGAGTAAAACAAAGAACAAAAATGACGACAAAACGGAGAAGGCCCTGGCTGCTGAGAAACAACAGTTTGGCAAACAGCAGCTCCAGAGCCTCAGCAAAATTGCCAACACAGCTGAAGTTCCACCTAAAGAGAAATATGTTCGCAATATAATTTTGGGAACTCACAAAGAGGGCGGAGCCACCACCTTCTGGTCGTATGTCCCCAACCTGCCTCTGTCCAGCCAATCCCTGGTCAGCTGGAAGGTCTGCTACCTGCTGCACAAAGTGCTCAGAGAGGGACACAGAAATGTCATTACAGATTCTCACAGACACAGCCGCAGCATAAGAGACATGGGAGTCCTGTGGGGAAACCTGCACGATCGATACGGTCACATTGTTGCCTTGTCTGCTAAATATCTCCACCTCAAAATGGAGTTTCATGCAAAGCACAAGGTGATTCCAGGTAACCTGGAGGCCTCTGACGACACCCTGGAGAGAGAAGCAGGAACCGACATGACCAAAGTGCTGGATATGACTCAGGAGCTGCTGGATTACTTGGATGCTGGACTGAAGATGGCTGAGACGGTTCTCCGTCAGATGGACGCCAATGGGGCCAAATCCACGACCCTGGCCGGTCAGTGCAGGCTGACACCCCTCATCCCGCTCATCCTGGACTGCAGCTACCTCTACCACTTCTCTGTCCGGCTGCTGTTCAAGCTGCACAGCCGCATCTCTGCGGATGTTCTCCTCGGACACAGAGAGAGATTCCGTGACCTTTTCACGAGCCTCACCCAGTTCTTCAACAGAGCCAGAGAAATTGAGTTCTTCAAGAGCATCATCCAGATCCCAGACCTCCCAGATGGTCCTCCAAACTTCCTGCGAGCTGCTGCCCTGGCTGAGTACAAAAAGCCGGTGGTGCTGATGCCTGGCGAGGATCGTCCAGAGGAGGACGAAGTGGACACGCAGCCAGAGCTCAGAGAAACTCCTCAGACGTCACAGCAGCACTATTTGGTCAGCCAGATGGGAGGACCGGAGGCGTCTCTGGACTACAGAGATACCGACGGCAACGGCTACAAGAGGGAGCTGGAGGCGCTGAAACCGGAGGTGGAGCTCATCAAGAGTGAGGCTCAGAAATGCATGATAGAGTTAAAGTCTCAGGTGAACCGTCTGGAGGCGGAGCTTCAGGAGCAGCGCTCCCACAGACAGGTCGCCCTGGTCGAAAACGAACACCTGCGGATGGAAGTGGAGGCTCTGCGCAGCGCTAACGTGGCCAACGTCGGAGCTCAGATCGGATACAAAGAGGCAGACAGCAGAGCTCAGGCTGCTGAGGTTCGCTTCACGCAGCTCAAAGAGAGACACGCAGAGCTGGTTACGAGCCACGCCGACCTAATGAAGAAGAATGCAGAAACGGTTAAGATGCTGTCGAGTACAAAGTTCGTGCAGGACGACTTACTGAGAGCCAAGCAGCAGCTGGAGAGCGAAGTGGAGAACCTGAGACTGGAGAAAAGAAACGCGACGAGTCATCAGCAGCAGGAAGTCGACCGCCTGAATAAAGAGCTGCTGGAGCAGAGAGCGGAGATGGCCGTGCTCCGCAGCACTCTGGAGAGTAAAGAGCAGGAGGGGAGTCAGGTGAGCAGCAGCCTGACGGCGCTCCAGGCAGAGCGGGACCTGCTGCTGCGCTCCGCCGTGGAGAAAGACGCAGAGCTGTCGTCTCTGAGGCAGCTGGCCCAGCAGCAGCAGAGCGCCGTGGATCTGGAGAAGGAGCAGCTGAGACGAGAGCTGGAGGCCCTGAGAGCCCAGCTGCAGCAGCAGCTCGCCATCAACGCACAGCAGAAGCTGGAGATTGACCGGCTGAAGCGAGAGCTGGACTCCACCAGAGCGGAGCTGACTCGAGCCAACACTCTCCTGCAAAGCAAAGAAATGAGCGGCACGCAGCTGAGCAGCACGCTGGCCGGCCTGCAGGCGGAGAAGGATGCGCTGCTGCGGTCGGTCCGGGACCAGGAGGCGGAGCTGAGCTCTCTGAGGCAGCAGGCTCTTCTCCACCACAGCACCCTGGAGCAGGAGAGGCAGCGCAGCAGCATGGAGCTGGGAAGCCTACGCTCCCAGATGCAGCAGCAGGCCTGTCGGGAGGGCGAGCTGGCCCAGAAGCTACAGGACGAGCAGTTCTGTCTGCTGCAGTGTGCCGTGGTGGAGGCCGAGGGCATCATACTGGACGCCGTGGCCAAACTGGACGACCCCATACATGTCCGCTGCATCAGTTCTCCAGATTATTTGATAAACCGAGCTGAAATCACTTTGGGTTCTATTGATAAAATGCAGCAGAGCCACCTGGTCTACCTGGGAAACAGGAACGACGCCAGTGGCCTGCTGAGAGCCGTCACCCAGTTTTCCCACCTGGCCGCCGACACCATCGTCAACGGCTCGGCGACGTCGCACTCGGCTCCCGTCGACCACGCTAACGGTTTAACGGACAGTTGCCGGGAATGTGCCAACCACTGCCTGCAGTACCTGAATGACCTGAAATCTCAGGCCAACTTACAGCGAGCCAACCCGTCTGCCATCCGCTACACCGTCCAGCGCATCCTCGCCATGGGTCAGGAGCTGCGGCCCAAAGGACAGGATGTGCTGAAGGAGGAGCTGGGAAGCATGGTGGATAAAGAAATGGTTGCTACGTCAACCGCCATCGAGGAGGCTGTGCTGCGGATGGACGAGATTCTGTCCCAAGCAAAGAAAGACGCCACCGGGCTGAAGCTGGAAGTCAATCAGAGCATCCTGGGATCCTGTTCAGATCTGATGAAGGCTGTTCATATCCTGGTCACGGCTGCTACCGACTTACAGAAAGACATCGTGGAAGGAGGCAGGGGGGCGGCGTCTGTCACCGAGTTCTACGCCAAAAACTCTCGCTGGACTGAAGGACTCATCTCAGCGTCCAAAGCTGTGGGTTGGGGAGCCACTCAGCTGCTAGACTCGGCTGACCGGGTTGTGGGAGAAAAAGGATCTTATGAGGAGCTCATTGCCTCGTCCCATGAGATCGCTGCAAGCACCGCACAGCTGGTTGCTGCGTCCAAGGTGAAGGCTGATCGCAACAACAAGAAGCTGTACACGCTGCAGCAGGCCTCTCGCCATGTGAATGACATGGCCGCCGTAGTCGTCACCTCCACCAAGCACGGACAGCAGCAGATCTCCGACCATGGTGTGATGGACTTCTCTGGCATGTCTTTAATCAAGCTCAAGAAAGAGGAAATGGAAGCTCAGGTCAAAGTGCTGCAGCTTGAGAACCAGCTGGATCAGGAGCGAGTCCGCCTTGGGGAGCTCAGGAAGAGGCATTACGAGCTCGGAGGCCCGGGCTCCCCCGACGATGATAGCTTCCCCCCCCCTCCACCGCCTACCCTGCTGGACCCCACCTCACCGTCTTCGTCTTTTTCACACACGCAGCCCTTCACAAGCACACCGAGCTTCTCACTGCCTCAGTCTTACACACCGTCTCAAACTTACTCTCCATCTCAGCCGTTCACGTCTTCTCAACCCTACACTGCCTCCCAAGCCTACACTCCCCCTCAAAGCTTCACCCCCTCCCAAACGTACACACCCTCACAGCCCTACGTCCCAACCCAACCTTACACTTCATCAATGCTTTACACCCCAAGCCAGAGCAACCTACAGGCCCAGTCTCATTCGCTGTCACAGCCGTCGTCGCTCCCATCGGCCGCCGCCCAGACCAAACCGCAGAGCAACACCGAGTCACACAAACTGACCATCAAGAAACCAAACATTTTTGTTAAATCCGGAAACCTGCTGAAAAATGCGTTCAAACGAGGTGAAACTGGAACTGGAGAGTCTTAA
>g161.t1
atggaggtggctgttaaagggagagccaaaaggaagcacctggatgcgcaggaatgtgacgaactgcagcgcagcgaagacggcacagacgctctgaccagacgcaacgcagcgcagggcaggcgagaccccaactggggcctttatcccagaacccccacaaagcaacggcggaaaggtccgtttgttttaggaagtccatctgggcagcagaaggccattcatgactttttctctgtaacaaaagttatcagctcgagtccgcacaaatcctccgccatgccctccacatcgacacacagagcggggtcgggggtcgtattcgaggatgacgacgaggacgacgacgacgttagcttgttggccaccccgactgcagccgaggtcatcgccgaggacgaggacgagattgacgacgacagtctgttagctgctgaaatgttgccagagaaggtttcctctgccgatgcccgtctgccagaggcggactatctggagggaatgacggcggagatgttcggagacgacgaggactttgacgactttgaggaggaggaagtggaggtggagcctcttccagatgcccactttgggctcctgagcagcgacaaggttctgctgcacccgcagggctgcgtgggcgacctcccggaggaggtgctgagggaggtgctgtgtctggttcccgccgccgacctttatcgcaacgtctgcctggtgtgccatcgctggaggaacatcgttctggacccgaagtttgtgcctttcaagaagcaatacttccgctatatgatgaaagagaaggagacggtgctggaggtctgctccactctgaaaaacagcaacatcacctgccctgcaccttcagagcacagcatccgaaacctcgtggtgctaatggctcagcataaagtcggcgagcgcgtgaagccagacgacgtcctgagctgcgtgaagaaacaccggctcttccctcaggccgaagccgccatcaggcttcgcattcctgacatccagaagtttctcccccttggcattgagggtcccaacccgtacgcagccatggcggtcatattggtcctgagtgagagcgtgggcgacgtgcaggccttggtctctctgctctccggctgcatgtcgctgaccaccatcacagagtatctgagccacatggccatgatgctgctcgctttggagaggaacaaaatcaagattggctacaggttacactacaacatctactacgttctttacttgctggaaaacggtccattttctaccaattctaaccaaaacggactccctcagattcatctcacgagagaacagcaggagatcctgagccacaacgtccaggacgaccacgtggtcaagatagtagcgtttgcaggcacggggaaaacgaccacgttggtgagatacgccgctcagcgtccgcacctccacttcctctacgtggcgtttaacaactcggtggcctccgaggcccgacggcgcttccctcccaacgtggactgcaagacggcccactccttggcctacagcgacgttgggaggagatataaaacttacgagaagctcaccttcaacgtgaagccgttctccatcaacctcgccctgactcctggagccggagggtacagcagggccaaagtggtgaccaccatcctgaacgccttcatggcctcggcggaccaaaccatcgggccccagcacgtcccctatgactacgcaatctgcaagggccacaggaaaataatagaacccgacgagcaacagttttttatcgccgaggcaaaggacatctggaacaaaatgaaggacgtcagagagaaatcaaagcaggcctactacatgcctcatgatggttacctgaagctgtggcagctcagagacccaaagccctgcctgacagaccgatacgacgccatttttatcgacgaggctcaggactgcacaccagccatcatggacgtactgctggcccagcgctgcgggaagatcctggtgggagacccccaccagcagatctacacctttaaaggagcagtcaacgccctgcgcgcagttcaccacacacacatcttctacctcactcagagctttcggtttggagcggagatcgccttcgtgggcgcagccatcctgaaagtctgcaaaggggtcaagaagattctggttggaggaatgcagaaaagtggtgtgtgtgatgagatggcagagaaagccctggaggctatgaagaagggcgagagctgcagccgggggaagatcggcgtcctgtctcggtgtaacctgggcgtctttaagggcgccgtccaacttacagacgccaaccagcagtgccggatccacttcatcggtggagtgaaaaacattgggctggagaagatcatggacatctaccatctgatgactcatgcagggcaggaatccaaaagaagagccatcaaagaccccctcatccggacgtttttctcaagcaagagggacccctacttgatctttaaggactacatcatccaaactgaagacaaggagctggacgggaagctcagcatcgtggagaaatacagagagcgcatcccagagctggtggcccgtctcaaggcgtgcgcagagaccgacttccaccaagcagactttattgttggaactgtccacaaggccaaaggtctggagttcgacactgtgatcgtcaccgacgattttgccagcgtccccgcttccggccacaacctctgccgcattcaagacttctctttttctaagattccagacgacgagtggaacctgttgtatgtggcggtgactcgtgccatgtcctccctggttataactaaaaacatcctccggattctcactgtggctggggaatacttcctcaagtcgaagatgcccagctcccaggcggtgggcagcgatcctctgccgtgctccatctcagaatgtcccaactgcgtcacacctggctcagcgttcgtcatggccagacaaaagatgcagtgtaccgagtgcgtgactaacgagggcccgctgtgtgagaggtgcgtgtggacccgcatcgggcccacggcctttctcatgaccgacgacgtcctctccatggcggaaatcccacagcagctccacgttcccatccaccatccgtttttcccggagctatttttttga
>g162.t1
ATGGATCCTCATCGAATCGTCTGGGCCGTGATGGTGGGTCTTCTCGGAGCAACGCGTCTCTCCAGCGGTGGTAGGGCCAACTGCACATGTCCAAAGATTCCCCCCAAAAACTTTACTGTACAAAAAGACGGATGCTTCAAGGTCACGTATCGCTACGAGTGTATTCCAGGCTACACGAGAAAACCCGGAACGTCAAACCTCATCAGGTGTCAGGAGAAGAATGGTGTTTCACAGTGGGCAGAATCTAAATTCGAGTGTATAACTGACCCAAACTATCGGCCACCACCAACCACCACCAGGGTCCCATCAGGACCTTCCTCCACCCTGCAGAGTGTCAGAACCTCCACTTCTGAGCCTTCAGCATCTCCCAACATGAAGCATTTTATTGTTCTGGGACCTTCCTCCACCCTGCAGAGTGTCAGAACCTCCACCTCTGAGCCTTCAGCATCTACCAACACGGAGCGAAGCGCTCTGGGAGAAGGCACAGCAGTTTGCATCAGTTTAGTTGGACTGATTCTGCTCCTCGCCGTGGGCGGTGTCATCTTCTTATATCGACAGAGGAAGAACTCGATTCCCCCAAGAGATCCAGAGGAACTGGAAGTTATGAAATGCtga
>g163.t1
ATGATGGAGGACTTCGGCTCGGCTCTGGAGAAGAACGTCGCCGACCTCACGGTGATGGACGTCTACGACATCGCGGCGGTGCTGGGCCAGGAGTTCGAGCGGATCATAGACCAGTACGGCTGCGAGGCTCTGTCCCGGCTGATGCCCAAAGTGGTGCGGGTTCTCGAGATCCTGGAGGTGATGGTGAGCCGCAGCAGCATGAGCCCGGACATCGAGGAGCTGCGGCTGGAGCTGGACAGGCTGCGGCTGGAGCGGATAGACCGGCTGGAGAAGGAGAAGAAACACAGACAGGAGTTGGAGCGGGTGGAGGACGTGTGGCGGGGAGAGGCCCAGGACCTCCTGTCCCAGATCGCTCAGCTACAGGAGGAGAACAAGAACCTCCTGTCCAACATGTCCCTCAAAGACTCTGTGAACGAGGAGGACCTGCAGAGGCACGAGGGTATGACAGAGAGGGAGAAGCAGGTGATGATGAAGCTGAAGGAGGTGGTGGACAAGCAGAGGGACGAGATTCGAGCGAAGGACCGCGAGCTAACGCTGAAAAACGAGGACGTAGAAGCACTCCAGCAGCAGCAGTCTCGCCTCATGAAAATCAACCACGACTTGCGGCACAAGATCTCCGTGGTGGAGGCTCAGGGCAAAGCGCTGATCGGGCAGAAGGTGGAGCTGGAGGCCGGCGCCCAGGCACAGGCGCAGGAAGTCTGCGCCCTGCGGCAGGAAGTGACGCGCCTACGGGAACGTCTCCACGGAGAGCCGACGGCGCAGAGCCCCGAGGAGCTCCTGGTGCCTCAGCCGCCGTCACCGGCAGAGCGGGATAAGAGCACCGAAGTGGTTTTGAGCGCTGAGGGTTGGTCAGACAGAGCGGGCGCCTGCCGGCTGACGGCAGGGGGCTTCGAGCCGCCTCCTCAGACCCATGCTTCCTTCCTCAGCTCAGAAGGACGTGAAGATGTGGAGGCCGAGGACGAAGCTGCGTGGCTTTGGGAGGCGATGTGTGACGAGGACATGCCTGGTGTGTTCCAATATTTCACCAAGGAGGCAATGTGCGAGGAGGAGTCGGGCGGAGTGGACCCGAAGGACCCCAACAGGCCCCGCTTCACACTGCAGGAGCTGAGGGACGTCTTGCACGAGAGGAATGAGCTGAAGGCCAAAGTGTTCCTACTGCAGGAAGAGCTGACGTACTACAAGAGTGATGAAGTAGATGAAGACATTGCAACTCCTTCTCCATCTCCCTCCTCTGAGCTGGGGACCCGCTCTCGGTTGGCCGCCCAGCCCGAATCGGGAATCAAGCGACTGTTTAGCTTCTTTTCACGCGACAAGCAACGCGGCGCGCAGCGGGGAGCGCACATCGACGCCGGAGGCAGCTTCAGATCCTGGATGCAAAAAGACGACGTGTACACAGAACAAGCCCAGGAGGCTCTGCAGCATCTGtag
>g164.t1
atgaacggggaagtagtgtgcagtcctcacccagtgatggcgttagcctgcaccaagtccaagccagcagctcacgacgagaagacgagcatcaggttgacgcaggaggggcggggctctcccgtctgcatcccgcagctcgacgttcccagtcaacctgaggtcaggtcaacagaccccatcagcgccacgctcagagacccaaagccagatctgacggcgactggcagcgcctacggccagcgtccgccctgctggcccaccgaccagccaaccctcccgcagctcttctgtcatcgcccccctcacgaactccctatgcccctcggcaacagcttgtctcacgcttccctccacggcaaccacaacaacggcggcgcactccacggaaaccagaggagagggacccgggccaaagtcatggggaagaaatccaccaggagaacggaaggtggcaaaaactctcagaaccgaaaagttacagacttctatccaatcagacgaagctcaagaaaaagtaaaacagaactcaagtgggaacaaaagaagctcatcgatgatctcatcaccaaaggaatcgaggagggaatggaggttcagcatatagaaggaaaggggagggcggtgtttgccactcagtgtttccagaaaggtgactacatcgtggagtaccacggcgacctgctgcagatcaccgacgccaagaagagggaggcagagtacgctcagaaccctgccactggctgctacatgtactactttcagtacctctgcaaaacgtactgcgtggacgccaccaaagagacgagtcggatgggccggctgataaaccacagcaaaaacgggaactgccaaaccaaactccacgacatcaacggcgtgccgcacctcatcctggtcgcctcccgagacatcgacaaaggcgaggagctgctgtacgactacggggaccgcagcaaagcctccatcgccgctcacccctggctcaagtactga
>g165.t1
ATGGATCCTGGACAGGATTTGCTCCTCGCTGCTTTAAGTGAGAGTGGAATTTGCCCAAATGATCTCGGGCTCTTAGATGTGGATTCTCAGGATGTTATGCATCCTTCTACAGCCCAGCAGTCCATTTCCATCAATGCTCTGGATGTTGGTGTGGGAGCAGAATCGGTGGAAGTTGTTCGATCTGAGCCTCAAACTGCAGTCCCAGTTGTTACAATCAGACAGCATAAACCTCAGCCATCAACAACCACATTTGTCTTAAATCAACTGAATCAGTTGCCGTCATTAGGGACCACTGCTACCAAGCAGTCAGTCACCAACCCAATCAAACATACCATAACGGTCACCAAGGTGGTCCATGTTGCCAGTTCAGGACTGCGTGCTTCAGCAACCCCCCCACCCACAAGTGTTCCTCCGTCAGTGTCCACGCTAGTGCCTTCCAACAAAGATCAGATTCAGCTGAAAGACCTCCTTCGGCCCAACAATGTGAAAACCACCATTTTAAAGGGCAACAGTTTGATGGAGCTGATGAGACTTAAACCTCCACCTGACATCGCTCCACCTGTGGCAACGGCTACAGCAACAGGCGCAGGTGAAATAAACAATGGAATCAAGAAAGAAGTGTTAGGCAAAGATGCTGCCAGGATCTGGATCAAAGATGACATTAAAATGCTAAACTTTTCAAATACTCTGAAAGCTGCAGGCCTAAAAGAAGAGGATGAACATGAGGAGGAAGAAGAAGAGGAGTTGGGTCACGCAGAGACGTATGCAGAGTACATGCCTATGAAATTAAAGATCGGCCTGAGGCATCCGGATTCTGTGGTGGAGACCAGCTCTCTGTCCAGCGTCAGCCCTCCAGATGTTTGGTACAGACTGTCCATCCCAGAGGAAGCCATTGATCGGGGCTGCTTGTCGGCACTGCAGCTAGAGGCGATCACATATGCTGCTCAGCAACATGAGACATTCCTACCCAACTGCGACCGAGCTGCCTATTTGATTGGAGACGGAGCCGGTGTGGGGAAAGGCCGGACTATCGCAGGGATCATTTATGAGAACTACCTTCTGGGCAGAAAGAGATCACTTTGGTTTAGTGTCTCTAATGATTTAAAGTATGACGCTGAAAGGGATTTGAGGGACATTGGCGCCAAGAATATCCAGGTTCACTCACTAAACAAGTTTAAATACGGCAAAATATCCTCCAAACATAATGGGAGTGTGAAGAAAGGGGTGATCTTCGCCACCTACTCGTCTTTGATAGGAGAGAGCCAGTCAGGAGGGAAGTACAAGACCAGATTCCAACAACTTCTCCACTGGTGTGGGGAAGACTTTGATGGAGTCATTGTGTTTGATGAATGTCACAAAGCTAAAAACGTTTGTCCCATCGGCTCCTCTAAGCCGACTAAGACCGGCCTCGCCGTTTTGGAGCTGCAGAACAAACTTCCCAAAGCTCGGGTTGTGTATGCCAGCGCTACTGGAGCCTCTGAGCCACGAAACATGGCGTACATGAACCGGCTGGGAATATGGGGTCACAAAACACCGTTTAGAGAGTTTGGCAACTTTATCCAAGCAGTTGAACGCAGAGGTGTTGGTGCCATGGAAATAGTTGCTATGGACATGAAACTCAGAGGGATGTACATCGCCAGACAGTTGAGTTTTACAGGCGTGACTTTCAAGATTGAAGAAGTCCCTCTAACTCAGCAGTACGTCCACATGTACAACAAGTCTGTGAGGCTGTGGGTTGGCGCACGTGAGAAGTTCCAACAGGCCGCCAACCTGATGGAAGCAGAGCAGCGCATGAAGAAGTCCATGTGGGGTCAGTTCTGGTCCGCCCATCAGAGGTTCTTCAAATATCTCTGCATTGCCTCCAAAGTCCGCCGGGTGGTCCAGTTAGCCAGAGAGGAAGTTCAGAACGGAAAGTGTGTAGTGATTGGTCTGCAGTCCACTGGTGAGGCGAGAACACTGGAAGCCTTGGAGGAAGGAGGAGGAGAGCTCAACGACTTTGTGTCAACAGCAAAAGGTGTGCTGCAGTCCCTGATAGAGAAGCACTTCCCAGCTCCAGACAGACAGAAGCTTTACAGCCTGCTAGGCATCGACCTCTCTGCAAAAAAAACTCCCTCTCCTGCTGAGAATGCAGCACAGCCGGAACAAAAAGGAAAGAAGAGGAAAGGTTCAGAGGCCAAAAAACAGCCTAAAAAGAAGCCTCGCAAGCACGGGGGTCTGTCTGGTACAAGTTCAGAGGAGAGCGAGTCTGAGGAATCGGACCGAGAGTCTGGGAAAGACAGCGACGACAGCTTCAAGTCTGTCAGCTCAGGAGACGAAGACGATGACTTCAATCCATTCAGAGACGAGTCTGACGAAGATGAGGAGGACGATCCCTGGCTAATCAGAAAGGAGCCAAAGAAAGGGAAGAAGGAGAAGAAGAAGAAAAGAAGGAAGAGTATTGATCCGGACTCGATTCAAAGTGCCTTGTTAGCCTCGGGGCTGGGCTCCACCAGGCCCGGTTTCACCGCCTCAGTGAACCCCCCTCTTACTCCTGCTACAGTCAAAACAGAGAGCCAGGAAAGCTACCTAACGAGTCAGGACTCGGTGGAACTTGCCCAGAAAATGAAGAAACAGCTGCTGGAACAACTGGAGGGGTTGGCAGAAGATCTGCCTCCGAACACCCTGGATGAGCTGATCGACGAGCTGGGAGGGCCGGAAAATGTAGCGGAGATGACCGGTCGTAAAGGTCGCGTGGTCAGTAACGACGACGGCAGCATCACCTACGAGTCCCGCTCTGAGCTGGATGTCCCTGTAGAAATCCTCAACCTGACTGAGAAACAGAGGTTCATGGATGGAGAAAAGAACATAGCCATCATCTCGGAAGCGGCCAGCTCCGGTATTTCCCTGCAGGCCGATCGGCGCGTGAAGAACCAGAGGAGGAGAGTCCACATGACCATGGAGCTGCCGTGGAGCGCAGACAGAGCCATACAGCAGTTTGGGCGAACGCACAGATCAAATCAGGTCACGGCTCCAGAGTACGTCTTTCTCATATCAGAACTGGCAGGAGAGCAAAGATTTGCATCCATTGTTGCCAAAAGACTGGAAAGCCTGGGGGCTCTCACTCATGGAGACCGACGGGCGACAGAAACTAGAGATCTGAGCAGGTTTAACTTTGACAACAAGTACGGCAGAAACGCTCTGGAAATTGTGATGAAGTCGATAGTAAAGCTCGACGTTCCGCTGGTGCCACCACCCTCAGACTTCAAAGGGGATTTCTTCAGAGAGATTCAGAGTGGGCTGATAGGTGTGGGCCTCATAAATGTGGAGGACAGATCTGGAGTGCTTACACTGGACAAAGACTACAACAACATAGGGAAATTCCTGAACCGGATATTGGGCATGGAGGTTCAGCAACAAAATGCCTTGTTCCAGTATTTCTCTGACACTCTGGCAGCAGTGATTCAGGAAGCCAAGAAGAATGGCAGATATGACATGGGCATTCTGGATCTCGGCTCGGGTGACGAGAAGGTGAAGAAGGTGGACTGTCGAAAGTTTCTGACGCCAAGCTACACAACATCAGGACACGTAGAACTCTACACTGTCGGCGTGGAAAGAGGAATGTCTTGGGAAGAAGCGACACACGCCTGGGCAGAGCAGAACGGCCCAGACGATGGCTTCTATGTCCAGATGAGAAATAACAGGAAAACAGCCATCCTGGTGAAGGAAGTGAACACTAAGAAGAGGCTGTTCCTGGTCTACAGGCCAAACACCGGCAGACAAGTCAAACTGGAAACATACGCCGACATCAAAAAAAAGTTTAAGAAGGTTCTGTCAGAAGATGCCAAGCAGCACTGGACTGACCAGTACCAGTCATCAGCAAAAATATGCTCTCATGCGTACTGGCGAGGCAACTGCAAGAAAGCCTCAGTTGGTCTGCTGTGTGAAATTGGGCTGCGCTGCAGGACGTACTACGTTCTGTGTGGCTCTGTGCTCAGCGTGTGGAACGAACTGGAAGACGTTCTTTCTCCAGTCAGCGGAAGCAACGTGAAGGTGCAGATTGTCCGCCTGCGCACCGAAGACGGTCAGAGGATAGTCGGGTTGATCATTCCAGCGAACTGCGTGTCTCCATTGATCAACAAGCTCTCGACCTCAGACCAGAGCCAGCAGCTGGCTGTGCAGGAGCAGCAGAAGAGGCAGCTGCTCCACCCTCAAAGTCTTACTCATGTGCTCAACACAtaa
>g166.t1
ATGTCTTTGGGAATGTCTTACAAACCCAATGTCCATCAGCACATTCCGGGAACTTCTGGGAACCAGGCTGGAAACCTTCCTTCCCCCTCAGCAGCTAACCTGGCTACATTGCAGTCCTACAGGCCCATCCTGAGTGACTATGGACCTCCATCTCTGGGATTCTCACAGGGCTCCACTGGCAGCCAAGTGCCTCAGAACAAATATGCCGAGCTGCTGGCCATCATCGAAGAGCTGGGGAAGGAAATCAGACCCACATACGCCGGGAGCAAGAGCGCAATGGAGAGACTGAAAAGAGGGATAATTCACGCCAGAGGCCTGGTACGCGAATGCCTGGCGGAGACGGAAAGAAATGCGAGGTCCtag
>g167.t1
ATGTCCACGGATGACAGCATCTCCGAGGACGTGTCCAGCTCGGGGGCTCTGAGCCACTGCCACGCCAGCGCCGACGGAGATGGAGGAAAGGAGAGCGAGACCTCCCTGGTGTCCTCCGAGGGGACGTCAGCCTCGGGCCTGGCCGTCCTGGAGGAGAGGCACACCGTCTCCCAAACTACGGGAAGCGCCGTGGAGAGCAGGCATGTGGACATCACACCAGCGTGCAACAGGATCAGGAACCTGTGTCTGAACACAGACGAAGCATTTGAGCATGGGAAGACCCTGCCGTTCATCAACCCGAGCTCCCTGGAGACCCTGAGGGCCTTGGTGCAGGAGATTCAGAGCAGCGGAGAAACAGATCCTGAGATTTGGAAGGACTGTGAGGGCCGATGGTTGCATTTGTTTCAGCTGGTTGAAAAACAATACCAAGAGCAAATACTTGCTCAGCAAGAACAATATCAGTGCCAAATACAGTTGATTCAGGATGAGATTAAGGCCCTGGTTCAGCTCCAGAACCGCCAGACTAGCAGCGGTCAGCCGCAGACGGAGTTCCCCTCCATCACCAAAACGTCCCCGGACGCTAAAGACTGCATCTTCTCCATCATCTCCAGTGAACGGCCGCTTCTAAAAAACGTGCCAAGTGACGAGAGCCTGGGAGCCCCCGTCCTCACACCCTTCAGCACCCCGTCTCCTCCGCCTCCTGGGCTGGAGACCACCAACCAGGGGGAGGAGCGGACCACCACGGTACTCAGCAGCGGCTACGGAACACTGTGGGAGACTGGCTTCGAACCTGGGGTGACTCTTGATGAAGACGGGGAGGACGGCAACGCAGGGCGGAAGCACAGGTGGACCAGCATCCTCCAGGAAGACATGCAGACGACTCTGGCAGAGTACCAGCAGGACTTCTCCAGTGAGCGGCCCAACGCCGTCAATGAACCTATTCCATCTGTGTACCAGCAGAAAACATCCAGCAGCCAGCAGCTGACCTCCTGGGCCCAGAGGCAGAAACTCAGAACCAGGAAGACTAAGGCAGGAATCGGCACAGCACAAACCCCAGACTACCAGGAGTTACCTCACAGCAAGCAGAGTCTGCTGGAGAAACCAGATTCTCATGACCAGCATCGATCGGCCGGGCTGTCATCCAGCTCTTTCCCGCTGCGGCGCAGTGACAGCCTGATGTCAGAGGCTTCAGGTCTGACTTACTGGCGTCTGAACGAGTGCGATCTGTATCGGCCCCTTCCGGACAGCTTTGACAGCGGAGCGTATCTCCTTCTGCAAGAGGCTTCCATGAGTCTTCAAACTCCATCCCAGGAGCCGCGGCTGTCCCTCAGAGAAATCTACCAGAACAAACAAAAAGACTGTAAACAAACCGACTGGGAAGGTTCTGTCGCATCCAGCCCTCTGTCACCACAGATGCTGACGTTGGATCCGGCGGCCGGCACGCAGCAGTCAGATCGAACATCTGGCTTCACTTCACCTTCTCACTTCAGCAGCCCGTCGTTTGCCCCTCCGCCCCACCCCTACCCCAGACTGGGGACCTCCATGACCCCCGACAGCATGGTGGAGGGCAGCCCCCATCCTGGAGACACCGACTGCATCTCTGACGTGTCCAGCGCTTCAGCTGCTGGGCAGTCTCCTGCTAAGACGCAAAGTTCCCAAGGGAATCCGTCACTGGCGGTCAGAGAAAGCATCCAGCAGCGCAGGGCGAGTGCGCTGTTAGCCAGCGAGGAAGAGGGGAGCCGCACCCACACCAGCACCCTGAAGCCCGGCGCCGCCCCTGGAGCCGGGCAACCGCCATCAGTCAGTCCGCACATGGACAGAGCTTCGTCCCTGGAGGACCCCGTGGTCCTGTCTCTACTGCGGCAGAACCTCAGAGAGAAACACTCGCGACACATCGCTGATCTGAAAGCCTACTACGAGTCTGAGATCCAGATCCTACGAGACAAACTCCAACTCCGAGATCTGCCTCAGGATCTAGAGAAGAGCAATCAGGCCCTTACAGAGAGGTGCAAACATCTAGAAAAAGCTCTGGCTGAGACAACAGGTCGCATCCAGGAACTGGAGGCAACAAACATGTTGCTGGAGAAACACCTGGCTGAATGGCCGGAGCGCTACGCCGTGGCCGGAGCCACCGTGAACTCCCTGCAGCAGCGGCTGGAGGAAAGCAAACGCTCAGCCAAAGAGAAAGACGGCCAGGCAGCGCGCTTAAAGAGCCGCGTGCGTCAGCTGGAGGAGGCGGCGCAGAAAACCTGTAGGGAGGCAGATGACAAGGAGGCCAGGAGGGAGAGGGAGTACAAGATGCTGCAGGATCTACTGAAGGAATACAACTCTCTGATGAAGGAACACGAAGCAGCAAAGAACAACCTGGTGTCAGCAGAGAGCAAGCTAGTTGATGCAAACGATCAGATATCTGAGCTGAAGAGAGTCATCTCAAAACTGGAGTCCCAGGTGATGCAGCTGGAGCACGAGAACCAGGCCCGGGTCCGCTACCCCCCCACAGTAACGCCCAGCCTTCAGGGGCAGGTCTCTTCCACCATCCCGACTTGCTCCTGTCGCCCAGCAAAGGTAAAGTAGAGCCGGACGTCACCTGGAGGAGGTCTGACCAACTGAATGGCGGCAGAAACTCCCAGCTAACTCAAACCAGTCAATCAAACGCTCACAAGCGATCTCCTTACCCGATAAATGACCAGTTGTCTGCGGACGCCTCTTCCTCTGGCAGCAGCTGGAGGTGTGCGTCTCCGCCTGAGTGCGAGCAGACTCTGCCTCAGAGCAGACAGCAGGAGCAGAGCGCCGGGTGGAGAGACGGCTCCAGCCCCCTGACGCCCATGATGAGGGCCCTGATCGAGCTGGAGGAGACAAGAGCCACGGAGACCCGGGCCCCCTGGGTCGGCCATCAGAGGGCCACCGTTGGGTTTGTGGAGCGGAAACACAAAGATCCAGTCCGGAAGCGACCCGACCTGGTTCTGGACGAGACGAAGGCCGCGAAACCAGGAGGAGCGGCAGCTACAGGGGCCGACGGCGGGGGCCCGAGAAGTCACGGCGCAGTGGACTGGACTGCAGCCGTGCTGAGGGCTCAGAGGAGTCTGTCCCCCGAGGGCCACAGGTCCTCCTCACTGCCACCTGCTGCTCACAGAAACATCCCTACTGCTACTCCAACCAAGAGAGAGACGTTACTCACACCCCTGTCTGCCATGTCCAGCCCTAAACGTTGCCCCACTGAGAACTACTCCACTGCTTTTGGCCACTTGATGCCGAGAGAGGAGCACCTGCTCCAAAGCGATGGACACGCTGACAGGAGACGGCATTCGTTCCACAGCAGCAGTCCCAGGAAGAGACTCCACTTCACATCAGCAGAAGAGAAAGAGCGCCAGGAGCCGGAGCCCTGCAGCCGCATGGAGCCACTGGACAGAAGCGCCCAGCTGGGCTGGGAGCAGCAGAGAGACGGCGGCGGCCCCGAGCAGCCGAACCCCTCAGAGGACCCGGCTCTGCTGGCCCTGGACAGAACACAGTCACTGACTGAGGCCGAAAGACTGTTTGATGAACTGACGCAGGAGAAACTGCAGATTGAGGCAGCTTTGAGCAGGATGCCTGGAGCAGGTGGCAGAGTGAGCCTGCAGACCCGATTAGATGAGGTGGCCTTAGAGAATCGTCTGGAGAGACTGAACCGCGAGCTGGGCTCCATCCGGATGACTCTGAAGCGATTCCATGTCCTCCGTTCTTCTGCCCACACCtag
>g168.t1
ATGCTGATCAAGGAGTACCGGATCCCCATGCCGATGAGCGTGGAGGAGTACCGCATCGCTCAGCTCTACATGATCCAGAAGAAGAGCAGAGAGGAGAGCTGTGGTGAGGGCAGCGGAGTGGAGATCCTGGAGAACAAGCCTTACGAGGACGGCCCGGGAGGGTCGGGTCAGTACACTCACAAGGTTTATCACATCGGCAAACACATCCCATCCTGGTTCTGTGCCATCCTCCCTCAGGCCGCCCTTCGTGTGGAGGAGGAGTCCTGGAATGCTTACCCCTATACACGAACCCGGTATACTTGTCCATTTGTTGAGAAATTCTCCATAGACATTGAGACGTATTACAAACCAGACACTGGAAATCAAGCAGATGTCTTCAATCTATCCTCCGCTGAAAAGAGACAGAGGACTGTCGACCCTATAGACATCGTGAAGGACTACATCCCTCCCCATGAATACCTGGTGGAAGAAGACCCCAAGCTGTACCAGTCAATCAAAACCAGACGGGGCCCGTTGTCAGAGGACTGGATCGAGGAGATCAACCACAACCCTGGGAAGTCCGTCGTCATGTGCGCCTACAAGCTCTGCAAGGTGGAGTTCAGATACTGGGGCATGCAGTCCAAGATCGAGCGCTTCATACACGACGTAGGTCTCCGCAAAGTGATGGTCCGAGCCCACCGGCAGGCGTGGTGCTGGCAGGATGAATGGTACGGTCTCACCATCGAGGACATCAGGCAGCTGGAGCTGGAAACCCAGCTAGCGTTAGCCAAGAAGATGGCGCAGTACAGCCTGAATGAGGAGGGGGGAGCAGAGACCAATGGCTCCTCTGTTAGCCAAGATCAGGAGCAGCCGGGAGAGAACCTGGGGTCAGCGGCAGAAGTCGAGGGAATGCGCGGAAAGCTTGGAGATTCTCTAGAGACGCGAGGGGAGCTCACCAAGCAGTGGTCCACCTCTTCCAGATCGTCCAACAGGTCTTCAAAGAGAGGAACGAGTCCGTCTCACCACAGCCTTTCAGAGTGGAGGATGCAGAGCATTGCCCGGGACTCTGACGACAGCACTGACGACGAGTTCTTTGATGCCCACGAGGACCTGTCGGATAACGAGGACATGTTCTCCAAGGAAATCACCAAGTGGAGCTCTAATGATCTCATGGACAAGATCGAGACAACAGAAGTGGATGAAGCACAAGAAGCGTATCAGGAGTCGAGTGAGGAGTACAGCGTCACTGAGGACACCCAGATGGAGGACTGTCCGTCCCAGCAGTGTCCCCAGCTGTCCAAAATCCACGTCCTCATTCTGGTCCTGCATGGTGGTAACATACTGGACACCGGCTCTGGTGATCAGAACAGCAAGCAGGGAGACGTGAACACTCTCAGTGGGGCTTTTGAGACCGTGATGAGGGTCCACTACCCTTCGGCGCTCGGACGCCTCACCGTCCGGATGGTCCCCTGTCCTGCTGTTTGCGTCGATGCCTTCTCACTCGTCTCCAATCTGAGTCCGTACAGCTACGATGAGAGCTGTCTGTCCAGCAGTCAGGACCACATCCCGCTCGCCGCTCTGCCTCTCCTGGCTACATCTGCGCCGCAGTACCAGGACGCCGTGGCAACGGTCATCCTAAGAGCCAATCAGGTTTACAGTGACTTCATCAAGTCTCCAGAAGGAGCTGCTTTCAGTGGCCAGGTGTGTGTCATTGGGGACTGTGTGGGAGGGATCCTGGGCTTTGACGCGCTCTGCAGCAGCTCTGTGACGGTCTCAGAAAGCCAGAACAGCAGCAGGCGGGGCAGCACCATCAGTGTCCAGGACACAGAACTTCTCTCTCCTGGTATCATCATAAACAGCATCTCCCCGTCGTCGCCGTCCCTCGAAGGCAGCCGCCACCTGAGCCGCAGCAACATTGACATCCCGCGCAGCTCGGGGCCCGACGACCCCAAGAAGCAGCTGCCGCGCAAGCGCAGCGACTCCTCCACCTACGAGCTGGACACCATCAAGCACCACCAGGCCTTCCTCTCCAGTCTGCACTCCAGCGTTCTCCACGGGGAGCCCGGGTCACGGCGCTCCAGCAACAGCACCATGCTGGACGGCGGCTCCCTGGGGAAGTTCGACTTCGAGGTGACCGACTTCTTCCTGTTCGGCTCTCCTCTGGGGCTGGTGCTGGCGCTGAGGAAGACCGTGGTCCCCTCCTTAGACGTGTCCGCCCTGCGTCCAGCCTGTCAGCAGGTCTACAACCTGTTCCACCCAGCCGACCCGTCCGCCTCCCGCCTGGAGCCGCTCCTGGACAAGAGGTTCCACCTGCTGCCCCCCTTCAGCATCCCTCGCTACCAGCGCTTCCCCCTGGGGGACGGACACTCGGCTCTGTTAGTGGACACCGTTCAGAGCAACCCGCAGCTGCTGATGGAGCCCGGCGGAGGGCCGTCCCAGCGTTGCCATGACAGCCCCGCCAGCGAGACGTCCATCCTGGTTCCGGTCCTGAACTCTCAGACCTCTCTGGTCCATGGTGACGCTGACTCTGTGCAGTCTCATCTCCATGCCGATGGTCTGTGTCTGACCTCCACATCGCCGGGAGTCCCCCACCTCCGCTGCAGCCGCAGGGCCAGTGAGGCCAGCCTGGCCAGCCAGGTGTCGGGCCTGGCCGACTCCTACACAGCCACCAACATCGCCACCACAAACAAAATCCACTGTAAGAGGCCCAGCCTGCTGTCGCAGCTGCCGCACAGTAGATTCACCTCTCGAAGCGCGACTATTCGCTTGCACAGCAAAATCCGTCAGGTGTTCCCGAGAGCTAACGGTGTGGAGTCTGAGCCGAGCTCAGACCCTAGCTCTGACATGACCTCTGACCTCACCGATGTCACATCTGACATCACAGACCTCAGCTCGGTGCCCCCGTCGCCCCGGCTGCTGAAGAACATAGAGCAAGTTGCGTCGCGGTGGTGGGGCAGTAAGCGCATGGACTACGCTCTGTACTGTCCCGACGCTCTGACGGCGTTCCCCACCGTGGCTCTGCCGCATCTCTTCCACGCCTCCTACTGGGAGTCCACAGATGTCGTCTCATTCCTTCTCAGACAGGTAATGAGACATGAGAACTCGAGTATTTTGGAGCTGGACGGTAAAGAGGTGTCTGAGTTCACGCCCTCCAAACCTCGGGAGAAATGGGTTCGCAAGAGGACGCACGTAAAAATACGAAACGTGACGGCTAACCACCGCGTGAACGACGCCGTCTTCACGGAGGACGGGGCGCAGACAGTGACGGGACGCTTCATGTACGGACCTCTGGACATGGTCACTCTCACCGGGGAAAAGATCGACATCCACATCATGACCCAGCCTCCGTCCGGGGAGTGGGTCTACTTCGACACGGAGCTGACCAACAGCAGCGGACGCGTCTCCTACGTCATCCCAGCTAAGAAGCGACTGGGCATCGGGGTGTACCCTGTCAAAATGGTGGTCAGAGGCGATCACACGTTTGCAGACAGTTATCTCACCGTCGTACCCAAAGGGACAGAATTCGTTGTTTTCAGCATCGACGGCTCGTTTGCTGCCAGCGTGTCTATCATGGGAAGCGACCCCAAGGTTCGGGCCGGAGCCGTGGACGTGGTGAGGTACTGGCAGGACCTGGGCTACCTGATCGTGTACGTGACGGGCCGGCCTGACATGCAGAAGCAGCGTGTGGTGGCCTGGCTCTCCCAGCACAACTTCCCTCACGGCGTGGTGTCCTTCTGCGACGGCCTCGTTCACGACCCGCTCAGGCACAAGGCCAACTTCCTCAAGTGTCTCATCAGTGAGGCCCACATGAGGATCTTTGCTGCCTACGGCTCCACCAAGGACATCTCCGTGTACTCGTCCATCGGCCTGCCCCCGTCTCAGATCTACATCGTGGGAAGACCAACGAAGAAGATGCAGCACCAGTGCCAGTTCATCCCAGACGGCTACGCCTCCCACCTGTCCCAGCTCGAGTACAACCAAAGGTCTCGGCCGGCCAAGTCCACCTCCACCCGCATGGTCCTGAGGAAGGGTAGCTTCGCCCTCGGGGCGGCCGGAGGGGATTTCCTCCGCAAGCGCAGCCACATCTTCCGCACCATCTCCTCCCAGCAGCCAGGGGGTTCCGGCAGCCAGCCGGTACGGACCGAGCGCACGCTGAGCCAGTGCGAAGGAGAGCGCGAGCGCTCGTTCGCCGCCGCAACCCAGAGGAGCATGAGCATAGCGGCGGGTTGCTGGGGCCGCGGCAACAAGGAGGGGCCCAAGtga
>g169.t1
ATGGCCGGGATTTTCGGGAAGATATTCGTGGGCATTTACGTGGAAATAAAGCGAAGCGACGGGCGAATACACCAGGCCATGGTCACGTCCTTACACGAAGACAATGAGAGTGTGACGGTGGAGTGGATAGAGAACGGAGACACCAAGGGGAAGGAGATCGACCTGGAGAGCATCTTCGCTTTGAATCCAGATATCGTTCCTGATGAAGAAATACCTCAGAGTCCCGAGGCTCCTCTTCCTCCGTCTAGCATCACTAAAGCCAGCAAAGTCCCCAAGACCCGACGGATCACAGCGATACCTAAACCTGAAAATGCTCCACGGGAGAACAGAGCTGCAGCGGTGGGGACGACCCGGGCCCGTCCCAGCCAGCACAGTCAGGCTGCAGAACCCCCCCCGCCCTCCATCACCCCCCAGCCTGCAGTGAAGGAGACTCTGATGCAGCAGCAGAACGCACGAAGAAAATCCAACTGTGTGAAGGAAGTGGAGAAACTGCAGGAGCAACGAGAGAAGAGACGTCTGCAGCAGCAAGAGCTCAGAGAGAAGAGGGCACAGGAGGTCGACGTCAATCTACCCAACTATGAGATCATGTGCATGATCAGAGACTTCAGGGCCAGCCTGGACTACAGACCTTTAACTTCCAATGATGCTATTGAGGAGCACAGGATCTGTGTGTGTGTTCGCGCTCGTCCCCTAAATAAAAAAGAGTTATCAGTGAAGGATCTGGATGTGATCACCATTCCCAGTAAGGATGTGGTGATGGTCCATGAGCCGAAGCAGAAAGTGGACCTGACCCGCTTCCTGGAGAACCAGACGTTCCGATTCGACTACGCCTTCGACAAGAGCTCCACCAATGAAATGGTTTACAGGTTTACGGCCCAGCCGCTGGTAGAGACCATTTTTGAGAGAGGAATGGCCACCTGCTTCGCGTACGGACAAACAGGAAGTGGAAAAACACACACAATGGGAGGAGACTTTTCTGGGAAGAACCAGGACTGCTCAAAGGGCATCTACGCACTGTCGGCCAGAGATGTTTTTCTCATGTTGAAGAAACCCGTTTATAAGAAGTTGGATCTGCAAGTTTTTGCCACATTTTTTGAGATTTACAGCGGAAAGGTGTTCGACCTGCTAAACCGTAAAGCTAAGCTTCGGGTCCTGGAGGACGGGAAGCAGCAGGTGCAGGTGGTGGGGCTGCAGGAGAGGGAGGTGAAATGCACCGAGGAAGTCCTCAAGCTCATCGAGATGGGAAACAGCTGCAGGACTTCGGGTCAGACCTCAGCGAACGCTCACTCCTCTCGGAGCCACGCCGTGTTCCAGATCATTCTGCGGCGGCGAGGGAAGATGCACGGGAAGTTCTCGCTCATTGACCTGGCGGGGAACGAGAGAGGGGCCGACACGTCCAGCGCCGACCGGCAGACCCGACTGGAAGGAGCCGAGATCAACAAGAGCCTGCTGGCGCTGAAGGAATGCATCCGCGCCCTGGGCAGGAACAAACCTCACACTCCGTTCAGAGCCAGCAAGCTGACCCAAGTCCTCAGAGACTCCTTCATTGGAGAAAATTCAAGAACATGCATGATAGCAACCATTTCTCCTGGGATGGCCTCCTGTGAAAACACATTAAATACTCTGAGATATGCCAACAGGGTGAAGGAGTTTGGCATCAGTCCGTCAGACATCCCCTTCTCTCAGGGCGGAGGCGGCCGCTCGGAGCTCTCACCCACTTATGAGATGAAGCAGCTGGCGGTGGACCCTGCAGCAGCTCTGGACGGCCACCAGGAGGGGCACATCACCCAGCTGGAGGTCCTAGAGGCCCAGTGGGGGGTCGGCAGCTCCCCGCAGAGAGACGACCTCAAGCTGCTCTGCGAACAGAACGAGGAGGAGGTTTCTCCACAGCTCTTCACCTTCCATGAAGTCGTGTCTCAGCTGGTGGAGATGGAGGAGCAGGTGCTGGAGGACCACCGGGCCGTGTTCCAGGAGTCGATCCGCTGGCTGGAGGACGAGAAGGTTCTTCTAGAGATGACGGAGGAGGTGGACTACGACGTGGAGTCTTATGCAACCCAGCTGGAGCAAATCCTGGACCAGAAGATCGACATCCTGACCGAGCTGAGGGATAAAGTCAAGTCCTTCCGCTGTGCACTCCAAGAAGAAGAACAAGCTAGCAAACAGATAACCCCGAAGAGGCCTCGAGCGCTCtga
>g170.t1
ATGATGGCGGAGCGCGTGCAGCAGCCCCCGGCCAAGCGGCTCTGCTGTCGGCCGGGCTTCGGTGCAACATGTAGGCAAGGCCAGCGGGCCGCTGGGGCTCTGTGCGGCGGCTCGGCTGCCACCCAGGGCGAGTCGAGCCGAACCCAGAGCCCGGAGTCTCTCCTGGACATCGCGGCGAGGAGAGTCGCGGAGAAGTGGCCGTTTCAGCGGGTGGAGGAGCGCTTCGAGCGGATCCCGGAGCCCGTTCAGAGACGGATAGTGTACTGGTCCTTCCCGAGGAGCGAACGGGAAATCTGCATGTATTCGTCGTTCAACACGGGCGGCGGGGAGGAGGTCGGAAGTGGCGGCGAGAGCGGCGACGAGACGCGGCTGCCGTTCCGACGCGGCATCGCTCTGCTGGAGAGCGGCTGCGTTGACAACGTACTGCAAGTCGGTTTCCACCTCAGCGGGACGGTCCGGGAACCGGCCACGTCCTCCGAGCCGGAGCTGCTGTGCAACGTCAGCGTCAGCTTCGACCGCTGCAAGATCACGTCGGTGACGTGCAGCTGCGGCAATAAGGACATCTTCTACTGCGCCCACGTGGTGGCGCTCTCGCTCTACCGGGTACGGAAGCCCGAGCAGGTCAAGCTGCGCCTGCCCATCTCAGAGACGTTGTTCCAAATGAACAGGGACCAGCTGCAGAAGTTCGTCCAGTACCTGATCACGGTGCATCACACGGACGTGCTGCCGACGGCTCAGAAGCTGGCTGACGAAATACTGTCACAGAACTCCGAGATCAACCAGGTGCATGGAGCTCCAGATCCGACGGCAGGGGCGAGCGTGGACGACGAGAACTGTTGGCATTTGGATGAGGAACAGGTCCAGGAACAGGTCAAGCTCTTTCTCTCCCAGGGCGGGTACCATGGCTCGGGAAAGCAGCTCAACCTGCTGTTCAGCAAGGTGAGAGAGATGCTGAGGATGAGGGACTCCAACGGCGCTCGCATGTTGACGCTGATCACAGAGCAGTTCATGGGTGACCCCCGACTGGCGCTGTGGAGGCAGCAGGGGACCACCATGACTGACAAGTACAGGCAGCTGTGGGACGAGCTAGGCGCCCTGTGGATGTGCATTGTCCTGAACCCGCACTGTAAGCCCGAGCAGAAGTCTGCATGGCTCCGGCAACTCCGCAGGTGGAACGGCGTGGACGTGTGTCCCTTGGAGGATGGTAACCATGGCAGCGAGCTGATCAATCTGACCAACGCTCTGCCCCAGGGGCCTCTTGGCAATCCAGACGCTCTGACGGGCCCTCACCGGACCGTCTTCACGCGCGCCATCGAGGCCTGTGACCTGCACTGGCAGGACCCCCACCTGCAGCACATCATCACCGAGGACCACTACAACAACTACTGTTACCACGACAACCTCAACGGCTCTCTCTTTGACTCCAGAGGGTGGCCCCTGTGGCACGAACACGTTCCCACAGCGTGCGCCCGAGTGGACGCCCTGCGGTCACACGGTTACCCCAGAGAGGCGCTACGGCTGGCCGTCGCCATCGTCAACACGCTGCGGCGGCAGCAGCAGAAGCAGCTGGAGCTTTTCCGCGGCCACAGAAAAGAGCTGCTCCACAGGGGCGTAACATCCGTCACCAACCTGGAGGGCTGGGTGGGCCACCCTCTGGACCCCATCGGCACTCTGTTCGCCACCCTCCTGGAGACGGGACGGGGGAGCGACGACGGGGCCACCGCCGACTTCCCAGGCTCCCTGGGCCCTGGCAGGAGGCCGGAGAACCCCGTTTACACGCTGCCGCCGCTGCCTCTCCTGGAGGAAGGCGAGACGTTCGCGGCGCTGGCTGTGGAGACGGCGCTGATGGGTCTGGGCCAGCAGAGGGCGATGCCGGACGGCCTCTACGCCCAGGAGAAGGTGTGTCGCAACGAAGAGCAGCTATTGGCTAAGCTCCAGGAAGTGGACCTGGACGAGGCGCTGGTGAAGATCCTCCGGAAGCAGGCCGCGCTTCTGCTGGAGGCTGGTCCTTACAGCGGTCTGGGGGAAGTCCTCTACAGAGAGAGCGTCCCCATGCACACGTTTGCCAAGTATCTCTTCACCTCCCTGCTACCTCACGATGCCGAGCTGGCTTACAGCATTGCACTGAGGGCCATGAGGTTGCCGGTCCTCGAGTCCACGCCCCCTTCTACTGACTTGTCTCGGCCTCAGCACATAGTGTCAGTGGTGCCCAATCGCTACCCTCGCTGGTTCACCCTGAGCCACATAGAGAGCCAGCAGTGTGAGCTGGCCTCCACCATGCTCACAGCTGCTAAAGGTGACGCCTGCAAGCTCCACACAGTGTTAGAGTCCATCCAGAAGAACATCCACTCTTCCTCTCACATCTTTAAGCTGGCTCAGGACGCCTTCAAGATCGCCACGCTGATGGACAGCCTACCAGACCTTACGCTGCTCAAGGTCTCCCTGGAGCTGGGCCTCCAGGTGATGAGGTTGACCCTATCCACGCTGAACTGGCGGCGAAGAGAGATGGTGCGCTGGCTCGTCACCTGCGCCACTGAAGTCGGTGTGTTTGCTCTGGACAACATCATGCAGAACTGGTTCACACTCTTCACGCCGACAGAGGCGACCAGTGTGGTGGCCAGCACCATCATGTCCAACAGCACCATTGTCCGCCTGCATCTGGACTGCAACCAGCAGGAAAAACTGGCCAACTCCGCCCGCACCCTGGCGCTACAGTGCGCCATGAAGGACCCCCAAAACTGTGCCCTGTCCGCCCTGACGCTCTGCGAGAAGGATCACATTGCCTTCGAGACAGCCTACCAGATTGTACTGGATGCAGCCGCCACAGGAATGAACTACACCCAGCTGTTTACAATAGCACGGTACATGGAGCACCGTGGCTATCCCATGAGGGCGTACAAACTAGCAACGTTAGCCATGATGCACCTTAACCTCAGTTACAACCAGGACACGCACCCGGCCATCAACGACGTGCTCTGGGCATGCGCCCTTAGCCACTCGCTGGGGAAGAACGAGTTGGCGGCCGTCATCCCCTTGGTGGTGAAGAGCGTGAAGTGCGCCACCGTGTTGTCGGACATTTTGAGGCGGTGCACGCTGACGACGCCGGGCATGGTGGCACTGCACAGCCGCAGGAACTCTGGGAAACTGATGTCTTTGGACAAGGCTCCACTCAGGCAGCTGTTGGACGCCACCATTGGGGCCTATATCAACACAACGCACTCTCGGCTGACGCACATCAGCCCGCGCCACTACAGCGAGTTCATCGAGTTCCTCAGCAAGGCCAGGGAGACGTTTCTGATGGCGCACGACGGACACATCCAGTTCACGCAGTTCATAGACAACCTGAAACAGATCTACAAGGGCAAGAAGAAGCTAATGATGCTCGTACGAGAGAGGTTCGGTtga
>g171.t1
ATGCTTGCATTCCATGTTTCCTCAATTCCAGATTTGAGGCCAGAAACCGCACAAAGTCCTTCAGAGAGCAACAAGTAACACCACAGCGACACCTACAGAGATGAACCCCAGCAGCGGAAAGCGCAGCGGGAAGACTTTCCTGTTCACGTCCGAGTCTGTGGGGGAAGGACACTCTGATAAAATGTGCGATCAGATCAGCGACGCCGTCCTGGATGCTTACCTGAGTCAGGACCCGGATTCTAAGGTGGCCTGTGAGTGTGTGGCAAAGACTGGCATGATTTTACTGGTGGGAGAAGTGACATCTAAAGCCATCGTGGATCTGCAGTCCGTCGTCCGAGACACCATCAAGAAGATCGGCTATGATGATTCGTCAAAAGGTTTCGACTACAAGACCTGCAACGTGCTGGTGACCCTGGAGCCGCAGGCCGAGGAGATATCAGACTGTGTGTTTGAAGGAAGAGATCAGGAGGACATCGGGGCTGGGGACCAGGGCTTGATGTTTGGCTACGCCACTGATGAGACGGAGGAGTGCATGCCTCTAACCCTCCTGCTGGCTCACAAACTCAACCGCAGGATGAGGGAGCTTTCTCTTAACGGAGAGTGTCCTTGGATACTACCAGACTCCAAGTCACAGGTTACGGTGGAGTACCGAGACAGCGAGGGCGCCCTGGAGCCGCTGCGCATCCACACCGTGGTCATCTCCGTGCAGCACAGCCCCGACATCACCCTGCAGGAGATCAGACACAACCTGATGGAGAAGGTGGTGAAAGTTGTCGTTCCTGCCAAGTATCTGGACGAGAAAACCATCTACCACCTGCTGCCGAGTGGCAAGTTTCTGATGGGAGGCCCACAGGGTGACGCAGGACTCACAGGACGTAAAATCATCGTGGACACCTACGGAGGGTGGGGCGGCCACGGAGGTGGAGCTTTTTCTGGGAAGGACTACTCCAAAGTGGATCGGTCAGGTGCCTACGCGGCCCGTTGGGTCGCCAAGTCTCTGGTCAAAGCGGGGCTGTGCAAGAGGGCCCTCGTTCAGATCTCGTACGCCATCGGTGTGAGTCACCCGCTCTCCATCACCGTGTTCCACTACGGCACGTCGGACAGGGACGAAGACGAGCTGCTGCAGATAGTGAAGAAGAACTTTGACCTCCGACCTGGAGTCATCGTGAGAGAGCTGGGACTAAAGCGGCCGATTTACCAGGCCACGGCCTGCTACGGTCACTTTGGAAGAAAAGAGTTTCCATGGGAACAACCCAAGAAACTTGTGTTTTAA
>g172.t1
ATGAAGTGGAGCAAGAGCGTGACTTCACCTCACCCCCTTTATTGCCTTGCAAATCTGCCTGTGTCGAAAACACACAGCCCTTTGCCCGGACATATCAGCAGAGCGCCGGCCTGGATCCTCTCCAGACAGCTGATGGCAGAAGCAAACCCTCAGCCGGCCGCCGCGGCCTCCTCCGGCACGTTCGACCAGGTGCAGAGTCAGGTCAATGAAGTTAAAGTTATACTGAAGGACAACATCAACAAGGTGCTGGATAGGGGCGACAAAATAGACGACCTCATCGGGAAGACGGACGACCTCCAAGCATCTGCTGACTCCTTCCAGAGAACGTCGACGCGGGTCGCCCGGAAGTACTGGTGGAAGAACATTAAAATGATGATCATAATCGGTGTGATTGTGCTGATCGTCCTGATACTCATAATCCTTGCTGCCACCGGCGTCATTtaa
>g173.t1
ATGTCGGAAGATTATGAATTCAGCGAAGACCCGAGCATGATGAGAATGGAGGAGGATGGGGAGGGCAACTGTGACGATCCCATGTCCGCCTCTGGGGACTGTGGCCTGATGGGAGGAGAGGCCGACGGATCGAAGATTGATGCTAGTAAAAATGAGGAGGATGAAGGGAAGATGTTTGTTGGAGGGCTCAGCTGGGACACGACCAAGAAGGACCTGAAGGATTACTTCACAAAGTTCGGGGAGGTGGTGGACTGCACGTTAAAACTGGACCCTATGACCGGGCGCTCTCGGGGCTTCGGCTTCGTGCTCTTTAAAAATCCAGAAAGCGTTGAAAAGGTCGCCTCACAGAAGGAACACAAACTCAACGGGAAAGTGATTGATCCCAAAAAAGCAAAGGCCATGAAGAGCAAGGAGCCTGTGAAGAAGATCTTTGTAGGCGGGCTGTCCCCAGACACGCCCGAAGAGAAAGTCAGAGAGTATTTCGGTGCCTTTGGAGAGGTGGAGTCCATCGAGCTGCCCATGGAGACCAAAACCAACAAGCGGCGGGGCTTCTGCTTCATCACCTTCAAGGAGGAGGAACCAGTGAAGATGATCATGGAGAAAAAGTACCACAATATCGGACTCAGCAAGTGTGAGGTGAAGGTGGCCGTGTCCAAGGAGCAGTACCAGCAGCAGCAGTACTGGGGAGGCAGAGGAGGATACTCGACCAGGTCTCGAGGGAGAGGTGGGGGTCCCAACCAAAGCTGGAACCAGGGTTATGGTAACTACTGGAATCAGGGATATGGGAATTACGGAAATTATGGTTATGGTAATCAAGGATATGGTGGCTATGGAGGCTATGATTACTCTGGTTACAACAATTATTATGGATATACTGACTACGACAATCAGTCTGGTGGATATGGGAAGTCACCACGGCGTGGTGGTCACACCAACAGTTACAAACCGTATtaa
>g174.t1
ATGGCCTCGGTTTCGATTCCTGCCTGCACCACTGCACTTTTGCTGGACATCGAGGGAACCACTACTCCAATCACGTTTGTTAAGGACATACTGTTTCCTTATATCAGAGAGCACCTTGAGGATCATCTGTCCACCCACTGGGAGGAAGATGAGTGCAAACAAGATGTCCATCTGCTCAAAAAGCAGATCGAAGAGGACATGAGGCAGAACCGGGCGTGTCCCGTCCACACCGTGGACCAGACGGTCCACACGGACGAGGAGAAGGCCATCAGGGAGGTGATGGAGAACGTGATGTGGCAGATGGCGGCGGACAGGAAGTCCACGGCGCTCAAGCAGCTGCAGGGCCACATGTGGAGGGCAGCCTACACGTCCGGGAGAATCAAAGGCGAGATCTACCCCGACGTGGTGCCGTCCGTCAAGATGTGGCGGGAGCGCGGCATGAAGGTTTACATCTACTCCTCTGGCAGCGTGGAGGCCCAGAAGCTCCTGTTCGGATACTCGGTGGAAGGAGACGTTCTAGACCTCTTCGACGGCCACTTCGACACCACGATAGGAGCCAAAGTGGACTCAAAGAGCTACGAGAGGATCGCCGAGCGGATCGGCTGTCAGCCGGAAGAAATCACCTTCCTCACCGATGTCAGCAGAGAGGCCAAAGCGGCGGAGGAAGCCGGGCTGAACGTCCTGCTGGTGGTCCGGCCCGGAAACATGGAGCTGACGGACGAGGAGAGCGCTCAGTACAACCTCATTACCTCCTTTAGTCAACTTCAGCTGACGGGGCGAGCTTAA
>g175.t1
ATGTGGTGGTGCCGACCGCTCGTCCTCTTGCCTCCCATCCTCTCCACGTTTACTGCTGCTGGACTTTGGGTCGTGTACTTCATAGCTCTCTACAATGGGAAAGTGCTGCCTCTGACCTCAACATACAGAAAGGGAAATGTATCTGCACATTCTCCCTACATAAGCTTCACAGGGAATTTCCCCCCAGCCAGCTGCTACTTCAGTGAGATCGTGAACCTGATGGCGTTCGCAGTGTTTGTCGTGGGCATCCTCAGGTACTTTCAGCTGAAGACCAAACTAGACAAGCAGTGGCTGAACATTTTAAGTCTGGTGTGTTCCTCCGTCGCCTGTTTTGGGATGACGATTGTGGGAAACTTCCAGCTCCTTGAGATGTGGGTGATTCACAACGGGGGCACGTTCCTGGCGTTTGGACTGGGCAACTTGTACTGCTGGCTTCAGTCTTACATCACCTGGAAAGTTCACCTGAACAACCAGGGGAAAGTTTTTGCTATCGGCCGTGTGGTGCTGTCTGCGGCCATCACCCTCTGTGTTATACTGCAGCATGCCCTGGTTGTTATCCCCCACATGCACACGGTTCGCTGCCAGTGGGCCGCGGTCATGCTCTTCCTCATATACATCAGCACTTTTGCCATCGACTTTCGTCACTGCCGCTTTGAGGTGGTGTGCAGAGACACGGTGGAGCGTGAAGATCGGCATGAAGATCCTGATGGCTCCAAAGAGCAGCAGCCAGAGCTAtag
>g176.t1
ATGAAACTTAAAGAGATCAACCGCACAGCCATCCAGAGCTGGAGTCCTGCTCAGCATCACCCGATCTACCTAGCAACAGGAACGTCCGCCCAGCAGCTGGACGCCTCCTTCAGCACCAATGCCTCTCTGGAGCTCTTCGAGTTGGACCTGGCTGATCCGTCTCTGGACATGAAGTCGTGCGGCAGCCTCTCCTCTGCTCACAGATATCATAAACTGGTGTGGGGCCCCTACGGCATGGACGCCCAGGGCCACCCGTCCGGCGTGCTGATAGCCGGCGGGGAGAACGGCAATGTCATCCTGTACGACGCCGCCAAGATCATGGCCGGAGAGAGCGACGTCATCGTAGCCGAGAGCTTCAAGCACACGGGGCCAGTGAGGGCCCTCGACGTCAACCATTTCCAATCAAACTTGGTTGCATCTGGTGGGAATGAGTCAGAAATTTACATCTGGGACATGAATAATTTTGGCTCTCCCATGACACCAGGACCTAAAGCACAGCCGCAGGAGGACATCAGTTGCGTGGCGTGGAACAAACAGGTCCAGCACATCCTGGCCTCGGCCTGCCCGAGCGGCAGGGCCTCGGTGTGGGACCTGCGGAAGAACGACCTCATTATCAAAGTCAGCGACCACAGCAACAGAATGCATTGCTCTGGGCTGGCCTGGAACCCCGAAGTGGCCACTCAGCTGGTCCTGGCCTCAGAAGACGACCGGCTGCCGGTCATCCAGATGTGGGACTTGCGATTCGCTTCCTCTCCTCTCAAGATTTTAGAGCACCACACGCGAGGGGTCCTGGCTATCGCCTGGAGCTTGGCCGATCCGGAGCTGCTCCTGAGCTGCGGGAAGGACAGCCGCATCCTGTGCTGGAACCCCAACACAGCAGAGGTTCTGTACGAGCTGCCCACCAGCAGCCAGTGGTGCTTTGACATCCAGTGGTGCCCCAGGAACCCGGCGGTGCTGTCGGCCGCAGGCTTCGACGGCCACATCGACATTTACTCCATCATGGGAGGCAGCAGCCAGGCGCAGAGCCAGAGGCATGCCGATCAGATCAGCAACTCCTTTGGCAACCTGGACCCGTTTGGGACGGGGCAGCCGCTGCCTCCGCTGCAGCTGCCGCAGACCCCCGCCGCTCCAGCTACAGTCAACCCCCTGAAAAAGCCCCCCAAGTGGATCCGCAGACCAGTGGGAGCCTCCTTCGCTTTCGGAGGGAAGCTGGTGTCGTTGGAGAACGCGAAGCCTCCGCAGCCCCAGCAGCCCACATCCCACGTCGTTCACATCAGTCAGGTCGTTACGGAAACTGCCTTTTTGGAGCGCTCCGACCGGCTGCAGGCCACGCTGAGCTCAGGCGGCTTTGTGGACTTCTGCCAGGAGAAGATCAGCTCGGCTGAGAACGAGTTTGACAGAACAATCTGGTCCTTCCTGAAGGTGAATTTCGAGAGCGACATTCGCAGCAAGTACCTGGAGCTCCTGGGCTACAACAAAGAGGAGGTCGCCTCCAAGATTTCAGCAGCTTTAGAGGAGAAACCTGCTAACGTCCCTCAGCCGGACTTGTCCCCCTCCGCCTCACCGCTGCCTTCAGCAGACCTCAGCCTGGCGCCCCCTGCTGACACTCCAGAGGCAGCGTTCGACCTGATTGCCGCCTCAAACCTCCAGCCTGCAGCCGCGCTCCAGCTGAACTCCACTCCTGACCCGGACAGCGAGGAGCCGGCAGAATCAGAAGATGGTCCTGACAGCGAACTGGACACCAACATGGTGGAGGAGGAAGAGGAGGGTGAGGAGGAGGAGGAGAAAGAGGAGGAAGAGGAGGAGATTCCTCTGAATGAGGACCTGACTGCCCAGGTGGAAGTGGAGGAGAGCAGTCCTGTGGAAACGCCAGCAGAGATCCCCCCTCCGGTTCCCACTCCTTCAGGAGGAGTCCATCTCAGCGTCAGTAAAGATGTGGACGGGCTGATCACTCAGGCCCTGCTGACTGGAGACTTTCAGGGCGCTGTGGAGCTCTGTCTCCACGACAACCGTATGGCAGACAGCATCATCCTAGCAATTGCCGGAGGAGCCGACCTCTTGGAGAAAACCCAGAGGAAGTATTTCACCAAAGCAAACAGCAAGATCACCAAGCTGATCAGCGCCGTGGTCATGAAAGACTGGCACGACATCCTGAAGACGTGCGATCTGGAGAACTGGAGGGAGGCCATGGCTGCCGTCATGACCTACGCTCGGCCCGAGGAGTTCTCTTCCCTCTGCGACCTTCTCGGCAGCAGACTGGAGGCAGCAGAGGACCCGCAGCTCCAGTCTCAGGCCTGTCTGTCCTACATCTGTGCGGGAAACGTGGAGAAACTGGTGTCCTGCTGGAGCAGAGCTCAGGATGGAAACTGCCCTCTTTCCCTGCAGGACCTGGTGGAGAAGGTGGTGGTGCTGCGTCGGGCGGTGGAGCTGACCCAGCAGTCCGGACCTAAAGCGATCGGCATCCTGCTGGCTGAGAAGATGAGTCAGTACGCCAGCCTGCTGGCCTCTCAGGGCGGTCTGTCCACGGCCATCACATACCTGCCCGACAACACCAACCAGGTTGCAGTGCAGCAGCTTCGGGACCGTCTCATCCGGGCTTTAGGACAGCAAGCAGCGCCAGCACAAACCCACAGAGCTGCATCTCAGCTGCCCGGCCGCCCGGCTCTCCCCCAGCATTCGTTCCCCCAGGTCCAGCCGGCGTTGGTCCCTCAACCTGCTGCAGGAGCTCCAGCACCAGGCCCTATGCCTGCTTCTGCCCCATCTCAGCCTCAGTATTACCAGCCGGTGAGGGCTGCCTCCACCGTCACCTCCTGGAGTAACCAAACTCCCACAGCCTTCCCAAATGTCCCTCTTCCTCCTCTTTCTCATGTAGGCAGCACCCCAGACCAGCAGGTGGAGCCTCCAAACCCGATGTACGGCCTGCCAGCCTCCAGCACACCAGCTGCCCCTTCGGCCTCCTCCACTCCTGGCTACATGTACTCTCATCAGTACCAGCCCTACCCCCAGGTCAACCAGTACCCGCCTGGAGCTGGGGGGGCTTCCATCTATCAGCCTCTTCAGTACTCTTCTACCGCTCCTCCTCCTCACAGTCCTCCTGCTGAGCCCTCCTTCCCTCCTCAACCTCCCGGCTTCCTCTCTCAGTACACCCAGCCCGTCCCGCCTCCTCTCTATCCGGGACAGCCTCCTGCCGGCCACATCCTGTCCTCCTCTCCTCCCTCTCGCCCTCCTTTCTTTCCCCCCTCGTCTTCCTTCTCCGCTCCGCCGTCCTCCGGAGCGCCTTTCCAGCATGGCGGGCCAGGATCTCCCGTGTCGTACATGCCGCCTCCTCTCCATCCTCCACCAAGCGGAGTCTCAGGTACACAGCTAGACCCCGACCCCGGGCTGATCCCCGCCTCTAAGAGAACAGGACCCCAGAACGGCTGGAATGACCCTCCAGCTCTGACCCGAGCCCCAAAGAAGAAGCAGGTTCCACAGAACTACACCCCACCCGTCCCGATCACGGCTCCCATTCTGGCCCCGCTGGGCACCGACCCCCAGGCTCAGCCCATGTCGTCTGGAGGCCCCCAGGATGTGTTGCAGGGCCCCCAGGGCTCTTACTCAGGCATGCACCAGACACAGCTCCCCAGTCAAAGCATGAACGCCTCAATGCCCAACTCCAACATGGAGGGCGCACCCGGAGCACCGACAGGAGACGCCATCCAGCCTCTGCAGTCGATCCCTGCTGAGAAGATCACGAAGAAGCCGATCCCTGACGAACACCTGGTGCTGAAGACGACGTTCGAGGGTTTGATCCAGAAGTGCTTGGCCGTAGCTACCGACCCTCAAACCAAGAGGAAGCTCGACGACGCCAACAAGCGCTTGGAGGCGCTGTACGACAAACTCAGAGAGCAGACGCTCTCTCCTGCCATCATCGGAGGACTCCACAGCATAGCGAGGACCATCGAGTCTCGCTCCTACACCGAGGGCCTGAACATTCACACCCACATCGTCGGCAGCAGCAACTTCAGCGAGACGTCGGCCTTCATGCCCGTGCTGAAGGTGGTGCTGACGCAAGCCAACAAGCTCGGCGTTtga
>g177.t1
ATGGATGTGGTGTCACCGGAGCTCAACAGTCTCCTTCCTGATGAAATCATGGATACGGAGGCCATAGAGGAGGTCCCTCACTCCCAGTCGGAGCCCACGCATGACACGTCTGTCCCCATGGAAACGGACGCTCCTGTGACATCAGAAAGTTTAAGCACCCGCTCCAATGCCGCTACGGTGGAACGTGTCCAGGCCGCGACCGCTGCTGCAGCTGCAGACTACGCCCCGGGGAGTCAGTCTTCCATCACGATTTCCACTTCGTCAACCTTGTTCGCCATCAAGCCCGCCTTGGCGACTTCCACAGCTGCGACCAAAACTACAGACAGCCTCACCGGGACGACGGTTTCCACGAGCGGCACCCAGAAGCTCGCGACTCCGTTCGCCTTTTCTGCCGCCAACCACCAGATCATTCTGAATAAGGTGGCCTCGGCTCAAGCCACGGAGGCGGCGAAAGCCGCGGCTGCCCCGGCCCAAGTCATCAAGCAAGAAGGGCAGAAACTTTTGGTCACGACAATAGGGAAGTCGGGGCAGCCGATAGTGCTCCAGTTGCCCCACACGGGCGGCAAACCCGGGGTTTCACAGACTTCAAGGGACGCGAAGTCTCCAACGCCGCAGTTCAAAGTGGTGACTATTGGTGGGAGAGAGCTGAAACCAGTGTTGAGCAGCGCCGGCAACCAGGTGACCACATTACAGGCCCAGCAGCTGAAGACCGTACAGATCCCCAAGAAAACACCAGCATCCTCAACTGCTCCAATCAAGTTCATCATCACAAAGACGGTCAACAGCAAAGGCCTGAGTCCTCAGACGTCGGTGACTCCTGTTATCGCAGGGCGCATGGTGACGCAAACGTCTCCGGTGATGTCACCGAAAACCATCACGCTGTCCGAGCCCCACAACACTACGATCCAGAGCCTTCCTGGCAAAAAGATCGCCATCTCGCCTCTGAAGACTCCCAGCAAGGTAACCGTGGTGTCTGTGGCTTCCCCGCCGTCCAACACTAGCCAGAAGTCGGTAGCGCTGCCCGTCAATGTAGCACTTGGCCAGCAAATTCTTGCGGTCCAGCAGTCGGCGCCTGCATCTCCAGTCAAGGTGGCCACCAGCCAGACGACTGCGCAGAACATTAAGCCTGTCCAGTCCGTCGCCGTTGGAGGAGTGGGCGGCTCCCAGTTCAAGACCATCATCCCTCTGGCCACCCAGCCGAACGTGCAGCAGATTCAGGTGCCGGGAAGCAGATTTCACTACGTCCGCCTCGTCACGGCGACCACGGCCAGCGCGGCGGGTCAGCCCAGCGCTCCCAACACCAGCTCAGTGGCCACAGGTAAACCTTTAGGGGTGAACACTGGAGCGGTCAGGATGTCGGTCCCTGTCGTCCAAGCACAGACAATGAAACAAGTGGCGCCTAAACCCTTGACATCTGCACCACAGGTGGTCACCACCACTCAGACACAGCAGCGGCTCATCATGCCCGCCACCCCTCTGCCCCAGATCCAGCCCAACTTCACCAACCTGCCCCCAGGGACCGTCCTCACATCTGCCCCCGGTGGCAGCAATGTGGGTTACGCCGTTGTTCCAGCACAATACGTCACGCAGCTCCAGCAGTCACAGTTTGTGACACTCGCCAGCAGCTCTAGTTTTCCTGCGTCCAGCAGCGTCCAAACTCAGGCCAAACTACCTTACAATGGCGTGTCGGCAGCAGAGACGACCTCGAGACCCAGAAAACCGTGCAACTGCACCAAGTCACAGTGCCTCAAGCTGTACTGCGACTGCTTTGCAAACGGAGAGTTTTGTAATAACTGTAACTGCAACAACTGCTTCAACAACCTGGAGCACGAAACGGAACGACTCAAAGCCATTAAGACCTGCTTGGACAGAAACCCAGAGGCCTTCAAACCTAAAATTGGCAAAGGCAAAGAGGGCGAGTCGGACCGTCGGCACAGCAAAGGCTGCAACTGCAAGCGGTCGGGCTGCCTGAAGAACTACTGCGAGTGCTATGAGGCAAAGATCATGTGCTCGTCCATTTGCAAATGCATTGGTTGCAAAAACTTTGAGGAGAGCCCGGAGAGGAAGACGCTCATGCATCTGGCGGACGCGGCTGAAGTGAGGGTCCAGCAGCAGACGGCAGCCAAGACCAAACTGTCCTCACAGATCTCAGACCTGCTGATGAGGACGACTCCCATTATATCAAGTGGAGGCGGGAGGCTGCCGTACACATTCGTGACGAAAGAAGTGCTGGAAGCGACGTGTGAGTGTTTACTGGAGCAGGCCAAACGGGCCGAACAGACTCGTCAGCCTCAGGTGGAGGCGGAGAGGGCGATCCTGGAGGAGTTCGGACACTGCCTCATGAGCATAATCAGCTCTGCCGGGAAAGCTAAAACAGACTGCGCCTCCATCAACTGCtag
>g178.t1
ATGGCGGCCGAAGTGAGACAGGAGCTTGCACAGTTGATGAATTCAACCGGATCTCACAAGGACCTTGCTGCCAAATATCGACAGATTTTGGAGAAAGCCATTCAGCTGATGGATGCAGAGCAGCTGGAATCCTTGAAGGCCTTTGTTGAAGCGATGGTCAACGAGAACGTCAGCCTTGTCATCTCGAGACAGCTGCTGACTGACTTCTGCACGCACTTGCCCAACCTGCCGGACGCCACGGCTAAAGCGGTGTATCACTTCACCTTGGAAAAGATCCAGCCGAGGGTCATCTCTTTTGAGGAACAGGTGGCCTCAATCAGACAGCACTTAGCAACTATTTATGAAAAGGAGGGAGACTGGAGAAATGCCGCTCAAGTTTTAGTTGGCATTCCTCTGGAAACCGGGCAAAAGCAATATAACGTCGACTATAAGTTGGACACGTACCTAAAAATTGCCCGGCTCTACTTAGAAGACGACGACCCCGTGCAGGCGGAGGCCTACATCAACAGAGCCTCGCTGCTTCAGAATGAGTCGTCGAACGAACAGCTGCAGATCCACTATAAGGTGTGCTATGCCAGAGTCCTTGATTTCAGGAGGAAGTTCATTGAAGCTGCGCAGAGATATAACGAGTTGTCTTATAAGTCTATCGTCCATGAAAGTGAACGACTGGAGGCGCTGAAACACGCCCTGAACTGCACCATATTGGCCTCCGCAGGTCAGCAGCGCTCCCGTATGTTGGCCACTCTCTTCAAAGACGAGCGCTGCCAGCAGCTGGCCGCTTACGGCATCCTGGAGAAGATGTACCTGGACCGCATCATCAGAGGGAATCAGCTGCAGGAGTTTGCTGCCATGCTGATGCCCCATCAGAAAGCCACAACGGCAGACGGCTCCAGCATTCTGGACAGAGCCGTGATCGAGCACAACCTGCTGTCCGCCAGCAAACTCTACAACAACATCACGTTCGAAGAGCTGGGAGCGCTGCTGGAAATCCCCCCGGCGAAGGCTGAGAAGATTGCATCTCAGATGATCACTGAGGGACGCATGAACGGCTTCATTGACCAGATAGATGGCATCGTTCACTTTGAAACCCGGGAACCCCTTCCCACCTGGGACAAACAGATCCAGTCTCTGTGTTTTCAAGTCAACAACCTGCTAGAAAAGATTCGCCAGGCAGCTCCAGAGTGGGCGGCCCAGGCTATGGAAACCCAGATGACCCAGtga
>g179.t1
ATGGCTGTGACCAACCAACCAGGCAAATACGAGCCCTCCGACTTCCAGACAGATCTGTGCGACTGCTGCGATGACTGTGGAACCTGTTGCTGCGGGTTTTTCTGCTTCCTGTGTCTCGGCTGCTCCATCGCCAGAGACATGGACGAGTGCTGTCTGTGCGGCGTCGGCATGCCGATCCGCGCCGTCTACAGAACCAGATACAACATCAGGGGATCTCTGTGTAAGGATTACCTGGCTGCGGGCTGCTGCCCCTTGTGTGCCACCTGCCAGCTGAAGCGGGACATTGACCGCAGAAAGGAGCAGGGCATTTTCtaa
>g180.t1
atgaagaacaggttgatttcaaaagcaatagttctgacatactgtaaaacccagtctgatgttcttcacAGGAACGCAGATGGGTCAGTCAGGCCAGGCGTCCGAGACAGAGCCTCTGATTTCTCGACTTCTACCTGAGACCGATGGAGGACGGCGTTTTCCCCTGAGCTGCTGACATGCATTCAGAGGCCTGTGAGATGTGGACCGGCTCGCCTTCGAGGGAAATCTGAGACCTTGAATGAGCCGTGGGACACAGGCGGGAGCGTTTCAGTGAAGAAGAGAAACCATGGACCTGTTACGGTGCGGCGCCAGACTGACTTTGCGCTTCTAACCCGACTGTAGCGCCCTCTAGCCGCACCCCATGTCACAGCCTTCCTCGAATTATGGAAATTTTGTGGAAGACGCTGACTTGGACACTGAGCCTCGTGGTGATGGCAGCTTCAGAATTTCAAAGACTTTCTCACAGCTCTCAAGAGGAGTTCCTGTCTTACCTGCAGCACTACCAGCTGACCGTCCCGGTGCGGGTGGACGAGAACGGGAACTTCCTGAGCTACACCGTGAAGCAACAGCGGCAGGGCCGGCGGAGACGCGCGCTGGCCGACCCCGCCGCCGACCCGCCGGGCTCGCGGATCTTCTACAGGCTGTCGGCGTACGGGAAGCACTTCCACCTGAACCTGACGCTTAACAACAACCTGGTGTCGAAGCATTTCACGGTGGAGTACTGGGGCAAAGAGGGGCCCGAGTGGCGCCACGACGTGCTGGACCACTGCCACTATGTGGGCTCCCTGCGAAGCCAGCATAGCACGACCCGAGTGGCGCTCAGCAACTGCAAGGGCCTGCACGGCGTCATAACAACAGAGGAAGACCAGTATTTAATAGAGCCTTTAAAGAACACGTCCTCCGCCGCCTCCAGTGAGTGGAACCTGGACGGAGCTCAGCAACATGTTATTTATAAAACGTCTGCCATCCCCTCGCCGCAAGAGCAAAGCCAGGAGTTCAGCTGTGGCATTTCAGACCTCACTAGAAGCAACGCACCTTGCCAGTTTAGCACGCCCTCCCCTACCCACCTGTCCCCTGTCCCTCAAAACGCCAGCCAGCAGCCGGCTGGCGCTCACAGGCACCGGAGGTCCGTCAGCTCCGAGCGCTTCGTGGAGACGCTTGTGGTCGCCGACAAGATGATGGTTGGCTACCACGGACGTAAAGACATAGAGCACTACATCCTGTCTGTGATGAATATTGTTGCCAAACTGTACCGTGATTCCAGCCTGGGAAATGTTGTGAACATTATTGTGACCCGTCTAATTGTTCTCACGGAGGACCAGCCAAACCTGGAAATTAATCATCATGCTGACAAGTCTCTGGACAGTTTCTGTAAGTGGCAAAGGTCCATCCTGTCTCATCACAGCAGCGGGAACAGCATTCCCGAGAACGGAATGGCTCATCACGACAACGCCGTCCTAATCACCCGATATGACATCTGCACCTACAAGAACAAACCCTGTGGGACTTTAGGCTTGGCCTCTGTGGCTGGAATGTGTGAGCCGGAAAGAAGCTGCAGCATCAATGAAGACATCGGCCTTGGCTCGGCTTTCACCATAGCACACGAGATCGGCCACAACTTCGGAATGAACCACGATGGCATCGGCAACTCCTGCGGCACCAAGGGCCACGAGATGGCCAAGCTGATGGCCGCCCACATAACGGCCAACACCAATCCGTTCTCCTGGTCCGCCTGCAGCAAAGACTACATCACCAGCTTTCTCGAGTCGGGGAACGTGTCTGGACAACGAGCCTCCAAAACAAGATTTCCTGTATCCGACCGTGGCCCCGGGGCAGGTGTACGACGCCGATGAGCAGTGTCGCTTCCAGTACGGAACCTCCTCGCGTCAATGCAAGTATGGGTGTGTAGAGAGCTCTGGTGCCTTAGCAAAAGCAACCGCTGTGTAACTAATAGTATCCCGGCTGCAGAGGGGACTCTGTGCCAGACTGGCAGCATAGAGAAAGGGTGGTGTTACCAGGGAGAGTGCGTTGCGTTCGGCTCCCAGCCTGAGAGCGCGGATGGCGGCTGGGGTCCGTGGTCCTTGTGGGGAGAGTGCAGCCGGACCTGCGGAGGCGGCGTTTCTTCCTCCATGAGGCACTGTGACAGCCCAGCCCCATCTGGAGGAGGCAAGTACTGTCTTGGAGAGAGAAAACGGTACAGATCTTGTAACACCGACGCATGCCCAGCTGGATCTCAGGATTTCAGGGAGAAGCAGTGTGCTGATTTTGACAACATGCCTTTCCGTGGGAAGTATTACAACTGGAAGCCTTACACTGGGGGTGGCGTGAAGCCCTGCGCGCTCAACTGCTTGGCAGAGGGCTATAACTTCTACACGGAGCGCTCCCCTGCTGTCGTCGACGGCACCCGATGTCAGGCTGACTCTCTGGACATCTGCATCAACGGGGAGTGTAAGCATGTGGGCTGCGACAACATCCTGGACTCGGTCGCAAGAGAAGACCGCTGCCGTGTGTGCGGAGGGGACGGCAGCACCTGCGAGGCCACCGAGGGGCTCTTCAACGACTCTCTGCCCAGAGGAGGCTACATGGAGGTGGTTCAGATTCCAAAAGGATCAGTTCACATCGCGATCAGAGAAGTTGCCGTGTCAAAGAACTACATAGCTTTAAAATCCGAAGAGGATGATTACTACATCAACGGAGCTTGGACTATTGACTGGCCCAGGAAGTTTGACATTACCGGGACGGCCTTCCACTACAGGAGACCCATCGACGAACCCGAGTCTCTGGAGGCGCTGGGACCCACCACCGAAAACCTCTCAGTTATGGTTCTCCTTCAAGAAGAGAACCTGGGGATACGCTACAGGTTCAACGTTCCCATCCAGCGGACAGGAAGCGGCGACAACGAGGTGGGCTTCTCCTGGCACCACCCGCCCTGGTCCGAATGCTCGGCTACCTGCGCTGGCGGCTCCCAGAAGCAGGAGGTGGTGTGTAAGAGGCTTGACGACAACTCGGTGGTGCAGAACAGCTACTGTGAGCCAGACAGCAAACCGCCAGAGAACCTGAGAGACTGCAACCCCGAGCCATGTCCTCCAGAGTGCGTAATGTTTGAGCTTGTAATATCAGCTGGTTGGGTTTCGGTCACAAGGTGGTTTATCGGCGAGTGGTCAGAGTGCGGAAAGACGTGTGACGGTGGGACTCGGACCAGGACCGTCCTGTGTATCAGGAGGATTGGCCCCACTGAGGAGGAGACGCTGGAAGACACCTTCTGCCTGACTCATCGACCCATCGAAAGAGAGTCCTGCAACAACCAGTCCTGCCCGCCGAAGTGGGTAACTCTGGAATGGTCAGAGTGCACGCCAAAGTGTGGCCCCGGCTTCAAGCACCGCATCGCCCTGTGCAAGAGCAGCGACCTGACCAAAACCTTCCCGCCCACCACCTGCCCGAGCCACAACAAGCCTCCGGTCCGAATGCGCTGCAGCTCAGGGCGCTGCCCTCCTCCTCGCTGGGTACCTGGGGACTGGGGACAGTGTTCAGCTCAGTGTGGCCTGGGTCAGCAGATGAGGACGGTCACCTGCCTGTCCTACACCGGACAGATGTCCAATGAGTGTCCAGATTCCCTCCGGCCCGCCACCATGCAGCAGTGTGAGAGCAAGTGCGACGCCATCCCAAACTCCAACAGTGACGAATGCAAAGATGTAAACAAAGTGGCTTACTGCCCACTGGTGCTGAAGTTCAAGTTTTGCAGCCGAGGCTACTTCAGACAGATGTGCTGCAAGACCTGCCAGGGGCACtga
>g181.t1
atggagcccccaacaatcaactggatctatgactacctcacaaacagaccacagtttgtgagactgaaggactgtgtgtctaaccaggtggttttggctcaccctgacagaactgtaggtgatgaaccgatgggatcactatcctcatctcttgaaccacaggtttctgctcaccctgacagaactgtaggtgatgatccgatgggatcactgtcctcatctcttgaaccacagGTTTCTGCTCATCCTGACAAAACTGTAGGTGAAGAAACGTTGGGATCACTATCCTCGCCTCTTGAACCACAGTTTTCTGCTCAACCTGACAGAACTGTAGGTGATGAACCGATGGGATCACTGTCCTCATCTCTTGAACTACAGGTTTCTGCTCATCCTAACAAAACTGTCGGTGAAGAACCAATGGGATCACTATCCTCGTCTCTTGAACCACAGGTTTCTGCTCACCCTGACAGAACTGTAGGTGATGATCCGATGGGATCACTGTCCTCATCTCTTGAACCACAGGTTTCTGCTCATCCTAACAAAACCGTAGGTGAAGAACCAATGGGATCATTATCCTCGTCTCTTGAACCACAGGTTTCTGCTCACCCTGACAAAACTGTAGGTGATGATCCGATGGCATCACTGTCCTCATCTCTTGAACCACAGGTTTCTGCTCATCCTAACAAAACTGTCGGTGAAGAACCAATGGGATCACTATCCTCGTCTCTTGAACCACAGGTTTCTGCTCACCCTGACAAAACTGTAGGTGATGATCCGATGGCATCACTGTCCTCATCTCTTGAACCACAGGTTTCTGCTCATCCTAACAAAACTGTCGGTGAAGAACCAATGGGATCACTATCCTCGTCTCTTGAACCACAGGTTTCTGCTCACCCTGACAAAACTGTAGGTTATGATCCGATGGGATCACTGTCCTCATCTCTTGAACCACAGGTTTCTGCTCATCCTAACAAAACTGTCGGTGAAGAACCAATGGGATCACTATCCTCGTCTCTTGAACCACAGGTTTCTGCTCACCCTGACAAAACTGTAGGTTATGATCCGATGGGATCACTGTCCTCATCTCTTGAACCACAGGTTTCTGCTCATCCTAACAAAACTGTCGGTGAAGAACCAATGGGATCACTATCCTCATCTCTTGAACCACAGGTGAACAGCtgtctgactttgaaatctttgtga
>g182.t1
atggagacggcggcatttcccagccgactgggcttagtggctgtttatttggacttaattaccaaggagagtggaaaccctacagcttccgaagacagagccctttcaggctggggcgaagcaggaacaatggctgagacggttcgggggaggcatttgacgcttctcctggtggtccacgtttgttctgtcgagtctcagaagttgatgagaccgaaatattggattaagaaaggtacagagacgagcaacgcgacattcagacacccaggttcacagcaatga
>g183.t1
ATGAGCAACATTTACATCCAGGAGCCTCCCACGAGTGGAAAGGTCCTGTTGAAGACCACAGCAGGGGAGATTGATATCGAGCTGTGGTCCAAAGAGGCTCCTAAAGCATGCAGGAACTTTGTGCAACTGTGCATGGAAGGTTACTATGATGGGACCATTTTCCACAGAGTGGTTCCGGATTTCATCATCCAGGGGGGGGATCCAACCGGCACAGGAACAGGTGGAGAGTCCATCTACGGGCGCCCATTCAAGGATGAGTTCCACTCCCGGCTGCGCTTCATACGGCGGGGCTTGGTCGCCATGGCAAACGCCGGGCAGCACGATAACGGCAGTCAGTTTTTCTTCACGCTGGGGCGCGCGGATGAGCTCAACAACAAGCACACGATATTTGGCAAGGTCACCGGAGACACGATTTACAACCTGCTCCGGTTAACAGAAGTCGAATGCGACGCAAACGAGCGGCCGCTGAAACCGCACAAGATAAGAACGGCCGAGGTGTTACACTCTCCTTTTGATGACATCATACCTCGGGAAACCAAGAAATCAAGAAAGGAAAAGGATAAAGAGGAAGTGAAGAAATCCCAGTCCAAAGCCACAAAGAATTTCAACCTTTTATCATTTGGAGAAGAAGCTGAGGAGGATGAGGAAATGGTGACTCAAGTTAGCCAGACGTTAAAGGGAAAAAGCAAAAGCAGCCATGATCTTCTGAAAGACGATCCCAGACTCAGCTCTGTTCCAGCCGTTAAAGGAAAGAAGAAAGCCAGACCTGGGAATGCGGCTAATTCAGGTAGCGAGGCAGATGACGGCGATGAGGAATCCGACTCAGAAGAAAAGGAGAGGATGAGAGAGCTCATCAGTAAAAAGCTTAAGAAAGAGAAAGGTGCAGAGACAGCGGCTGAACCCGCCGAGACGGAGACAGAGAAGAAGACCAGCCGCAGTGATGAACTAAAGAAGGAGGTCCGGCAGCTGAAGAAGGAACTGCAGGCCATAAAGCAAAGGAGAGAAGAGCGTTCAAACCCTCCTGCAGAAGAAGTCAAGGAGGAGAAAAAGCCGACCAGCGAGGCCGTGGCAGAGTACCTGGAGGAAAGGAAGAAGTACGAAGAGCTCAGGCAACAGAAACGGAAAAAAGTCTCAAACAGAGAGGAGCAGACGTTGGCCCTGCTCAACAGCTTCAAGTCCAAGCTGTCATCAGCCATCACTGAGGGACCGGAGGAGGAGGAGGACGTGGAGGAGCTGGCAGAGGACGACGACAAAGGATGGATGGCCCACGTCCTGCAGTTTGACGAGCAGAGCAAGAAAGTCAAGGACGCCAACATGCAGGACGAGGACACGTTCGAGATCTACGACCCGCGCAACCCCGTCAACAAGCGCCGGAGAGAGGAGAGCAAGAAGATCATGAAGGAGAAGAAAGCCAAGAGGtga
>g184.t1
ATGTGCACTATAATGTATTATTGGAGCTATAAAAGAAATAGACTGAAAACCCGAGTCGACCGGAAGTACCGCAACCAAAGAAGGACCAGTCGGAAGCTTCGCAGAAATGGCGGCCACCGAAAACAGTGTGGAGTTGAAGCGAAAAGCTGATGATAGTCAGGAGAAGGAGAGAGGTTCTGATGGGGATGGGGATGGAGAAGATGCAGACTGGGTCGGACCCATGCCAAGCGAAGCCACGAAGGCAAAAAAGAGAAAAGTGCTCGAATTTGAACGTGTCTACTTGGACAACCTCCCGTCATCTGCCATGTATGAGCGGAGCTACATGCACAGAGACGTCATCACACACCTGGTCTGTTCAAAGACAGACTTCATCATCACCGCCAGCCAGGACGGCCATGTGAAATTCTGGAAGAAGAAGGAGGACGAGGGAATTGAGTTTGTGAAACACTTTCGCAGTCATCTCTCTGTGATTGAGAGCATCGCAGTGAGCGCAGAAGGAGCTCTGTTCTGCTCCGTCGGGGACGATCAGGCCATGAAGGTGTTCGATGTGGTCAACTTCGACATGATCAACATGCTGAAGATGGGGTTTCATCCAGGTCAGTGTGAGTGGATCTACAACCCGGGTGACGCCATCTGCACCGTGGCCTGCTCAGAGAAACCTACAGGAAAGATCTTTGTGTACGACGGCAGGGGGAGCAATGAGCCCCTTCACCTCTTCGACAAGCTGCACTCCTCGCCGCTCACCCAGATCCGCCTGAACCCCAAATTCAGAGTCATCGTGTCGGCCGACAAAGCGGGAATGCTGGAATACTGGACGGGCCTCCGCAACGAGTTCAAATTCCCCAAACACGTGGGCTGGGAGTACAAAACGGACACGGACTTGTACGAATTCGCCAAGCACAAAACCTATCCCATCAGCCTGGCCTTCTCCCCCGACGGGAAGAAGATGGCCACCATCGCGTCCGACAGGAAAGTCCGGATCTTCCGCTTCCTGACGGGGAAGCTGATGAGAGTGTTCGACGAATCGTTGACGATGTTCACAGAGCTGCAGCAGATGCGGCAGCAGCTGCCCGACATGGAGTTTGGCCGGCGGATGGCCGTGGAGAGAGAGCTGGAGAAGGTGGACGCCGTTCGCCTGACCAACATCATCTTCGACGAGACGGGCCACTTCGTCCTCTACGGGACCATGCTGGGCATCAAGGTCATCAACGTGGAAACTAACCGATGTGTGCGTATCCTGGGGAAGCAGGAGAACATCCGGGTGGTGCAGCTGTGCCTGTTCCAGGGCGTGGCCAAGGCCATGGAGGTGGCGCCCACCATAGAGATGAAGGCCTCCGACAACCCCGCCCTGCAGAACGTCGAGCCCGACCCCACCATCTTCTGCTCCGCCTTCAAGAAGAACCGCTTCTACATGTTTACAAAAAGAGAACCAGAGGACACGAAGAGCGCCGACTCGGACAGAGACATCTTCAACGAGAAGCCTTCGAAGGAGGAGGTGATGGCCGCCACTCAGGCCGAGGGGCCCAAGAGAGTGTCGGACAGCGCCATCATCCACACCACCATGGGCGACATCCACCTCAAGCTTTTCCCCGTGGAGTGTCCCAAAACCGTGGAGAACTTCTGCGTTCACAGCAGGAACGGCTACTACAACGGTCACATTTTCCACAGAGTCATTAAGAGCTTCATGATCCAGACCGGAGACCCCACCGGCACAGGCATGGGTGGGGAGAGCATCTGGGGAGGCGAGTTCGAAGACGAGTTCCACTCCACGCTGAGGCACGACCGCCCGTACACGCTCAGTATGGCCAACGCAGGCGCTGGCACCAACGGTTCCCAGTTTTTCGTTACCGTGGTACCCACGCCGTGGCTCGATAACAAGCACACAGTGTTTGGAAGGTGCATCAAAGGGATGGAGGTGGTGCAGAGGATCTCCAACGCTAAAGTCAACCCCAAGACCGACAAACCCTACGAAGACATCAGCATCATCAACATCACCATCAAAtga
>g185.t1
ATGGCCTCCGCTGCAGCAGGGATAAACAAGCAGGGCACTGTAGCGACGATGGAGCCCTGTCTCCGGCACGGGAGGGGAGCGAATGGAAGCACCGTCAAGGTGTTGGAGTGTGGTGTGTGTGAGGACGTCTTCTCCCTCCAAGGAGACAAAGTCCCTCGCCTGCTGCTCTGCGGTCACACGGTGTGCCATGACTGTCTCACCCGGTTGCCCCTGCATGGCAGAGCGGTCCGCTGCCCCTTCGACAGACAGGTCACAGAGCTGGGGGACTCTGGAGTTTGGGGTCTAAAGAAGAACTTTGCTCTGCTCGAACTCTTGGAGCGCCTCCAGAATGGAGCAAGCAACCAGTCCGGAATGGCCGAGGAAGCTCTGAAAGGCATGGGAGAATGTATAATCCGTTGCGACGAGGATGAGAGCCACACGGCGTCCATGTACTGCACGGTATGCGCCACGCACCTGTGCGCCGAGTGCTCCCAGCTCACCCACTCCACCCGCACGCTGGCCAAACACCGCCGGGTGCCGCTGGCCGACAAGCCCCACGAGAAGATGCTGTGTCCGCAGCACCAAGTCCACGCCATCGAGTTCGTCTGCCTGGAGGAGGCCTGCCAGTCGGGGCCTCTCATGTGCTGCGTTTGCAAGGAATACGGCAAGCACCAAGGACACAAGCACGCGCTTCTGGAAACGGAAGCCAACCAGATCCGTGCGTCCATCCTGGACATGGCCCACTGCATCCGAACGTTCACAGACGAGGTGTCCGAGTATTCCAGGAAGCTGGTGGGCATCGTGCAGCAGATCGAGGGCGGGGAGCAGATAGTAGAGGACGGCGTCGGCATGGCGCACACGGAACACATCCCTGGAACGGCGGAGAGCGCGCGCTCCTGCGTCCGTGCGTACTTCGCCGACCTCCATGAGACGTTGTGCCGGCAGGAGGAGATGGCCCTGAGCGTGGTGGACGCTCATGTACGGGAGAGGCTCATCTGGCTGAGGCAGCAGCAGGAGGACATGACCATCCTGCTGTCTCAGGTCTCCACCGCCTGCCTGCACTGCGAGAAAACCCTCCAGCAGGATGACTGCCGAGTGGTGCTGGCGAAGCAGGAGATCAACTGTCTGCTGGAGACTCTTCAGAAGCAGCAGCACCAGTTCACGGAGCTGGCCGATCACGTTCAGCTGGACGCCGGCATCCCCGTCACCTTCACTAAGGACAACAGAGTCCACATCGGTCCAAAGATGGAGATCCGAGTCGTGACTCTGGGGCTCGACGGAGCGGGAAAGACCACCATCCTTTTTAAGCTGAAGCAGGATGAGTTCATGCAGCCCATCCCGACCATCGGTTTCAACGTGGAGACAGTAGAATATAAAAACTTGAAATTTACAATCTGGGATGTGGGAGGAAAGCATAAACTGAGACCTCTCTGGAAACACTATTATCTGAACACTCAAGCGGTGGTGTACGTGATCGACAGCTGCCACCGAGACCGACTGATGGAGGCGCACAGCGAGCTGGCCAAGCTTCTGACTGAGAAGGAGCTGCGGGACGCCTTGTTGCTCATCTTCGCAAACAAACAGGACGTTCCGGGCGCCGTGTCGGTGGAGGAGATGACGGAGCTGCTGAGCCTGCACAAGCTGTGCTGCGGGAGGAGCTGGCACATCCAGGGCTGCGACGCCCGCAGCGGGATGGGCCTCCACGAGGGGCTGGACTGGCTCTCCAGGCAGCTGGTGGCCGCCGGAGTCCTGGATGTAGCTTAA
>g186.t1
ATGTCTCAGCAGGCCCAGCAGACGGGGGCCACGGCCCCTGACTCTCCCGTGATGGTCGTCACAAGTAACGCGCAGAAATATGCCATAAAGAAGAAGAAGGTCCTCAGTGCTGAAGAGAGCGAACTCTTTGAATTGACCCAAGCTGCAGGGATCACAGTGGATCAGGAAGTCTTCAAGATTATCGTGGACCTGCTGAAGATGAACGTGGCCCCTCAAGCAGTTTTCCAGACGCTGAAGGCGATGTGTGCGGGCCTGAGAGTCACTGAAAGCTCCACGGAGTCCTCGCACACAGCGAGCACGACTGCAGCACCTGCAGAAGTCAAAGAGGAAGAATCTCTGGTCTCTGGGAAAAGCCCCAAGCCCGCCGCAGCCCACCATTCAGCATCAGCCCCCAGATCCGCAAGGGTCAACACTAAGATTGTGGTCTACGGCCCCCAAGATGCTAGCTCAGCTCACTCTCAAGTGCGCAATAAACCCGGAGCAAGCCAGAGTGAGAAGAGTCGAGAGCCCTCCAGCCAGAAGGTGCAGCGGCAGCCAAGCGCCACCAGAGGGCAGAAGACCAAGAGTTCAGGCAGCAGTAGCTCTTCGTCACAAATAAACTCGTCAtga
>g187.t1
ATGATGGTCCTCTGCGCCGGCTGCGAGCGGCCCATCCTGGACCGGTTCCTGCTCAACGTGCTGGACAGAGCCTGGCACGCCAAGTGCGTCCAGTGCTGCGAATGCAACTGCAACCTGACCGAGAAGTGTTTCTCCCGGGACGGAAAGCTCTATTGCAAAATGGACTTTTTCAGGCGCTTTGGCACAAAATGCGCGGGCTGTCTGCAGGGAATCTCGCCGAACGACTTGGTGCGTAAAGCCCGCAGCAAGGTGTTCCACCTGAACTGCTTCACCTGCATGGTGTGTAACAAGCAGCTGTCCACGGGAGAGGAGCTCTACGTGATCGACGAAAACAAGTTCGTGTGCAAAGAAGATTACCTGAGCTCCGGGGCCATTAAGGAAGTCAACCTGAACTCAGTCTCGTCGTGCACAGATAGGAGTTTATCGCCGGATCTCCAGGACCCGATACAGGACGACATAAAGGAGACGGACAATTCCACGTCCTCAGATAAGGAAACGAACAATATTGAGAACGAGGAGCAGAACTCCGGGGCCAAGCGGCGGGGGCCCCGGACCACCATCAAGGCCAAGCAGCTGGAGACGTTAAAGGCGGCGTTCGTGGCCACGCCGAAGCCCACGCGGCACATCCGGGAGCAGCTCGCGCAGGAGACGGGGCTGAACATGCGAGTCATCCAGGTTTGGTTCCAGAACAGAAGATCCAAAGAGCGGCGAATGAAGCAGCTGAGCGCCCTGGGGGCCCGACGCCACGCCTTCTTCAGGGGCCCCAGGAGGATGAGGCCTCTAGGAGGCAGGCTGGAGGACCCAGACATTTTAGGACCTGGGCCCTACGGTTACTACGGAGAATACCAAGGCGACTACTACGGACCAGGGAGTAACTACGACTTCTTTCCCCATGGCCCTCCGTCCTCTCAGGCCCAGTCTCCAGCCGAGTCCCCCTACATCCTGGGCTCTGGGCCCGGAGCCATAGAAGGGTCCGGACACCACCCATCAGACGACCAAAGGTACACGGACATGATCTCTCACGCGGAAACCCCCAGTCCCGAACCAGGCTTACCGAGCTCCCTTCAGCCGGTCCCCGGGGACGCATATGGGGGCGGACCCAGTCCCCCTTTCTCCTTGGCCAGTAACTCCAGCTACAGCGCTCCCATGTCCCACCAGGGCCAGGAGATGGGCGAAACAGGCGCCTGGtga
>g188.t1
ATGAATGCAAAGCGGTTCATGCTGAAGCTCAGGAAAAAGTTCATCCCCCCTGTCCTCTCCGTGCTGACAGTAATTATCCTGCTGCTGCTCAGCGTCAAGTACATCTACATCCCTGAGTTCCTGGGTCCTACATCAGCTCCAACCAGTCAGTCATTTGTCAAGCACAACATCAGCTGCAAAGCCATTTATGACATGGACCCAGTAGAAGTGGGTAAATCCCTCATCATCAGAAGAAAAACTGTGGTGGAAGATAAAGACGAAAGTCTGATCGACTTTATAGGAAATTGCCCTGTCTTCAGGAAGACAAGGGGTTATGACGATTTGTGTGTTTCCGAGGAAGAGAAGATTTTTCCCATTGCGTACTCTTTGGTTGTACATAAAAATGCGTGGATGGTGGAGAGACTCCTCAGAGCGGTGTACTCTCCCAACAACGTCTACTGCATACACTACGACCAGAAGTCGTCGGCTCAGTTCACCGCTGCCATGGAGGGTTTGTCCCGCTGCCTGCCCAACGTCTTTGTCTCCAGCAAACGCGAGGCCGTTTTCTACGCGAGCATCAGCCGCCTAAAGGCCGACCTCAACTGCCTGTCGGACCTTCTGACATCGGAAGTCAAGTGGAAGTACGTCATCAACCTTTGCGGCCAGGACTTCCCGCTGAAGTCCAACATGGAGCTGGTGTCAGAGTTGAGGGGGCTGAAAGGCTCCAGCATGTTGGAGACAAGTCGACCCAGTGAGCTCAAGAAGCAGCGGTTTCTGTACCACTACGAGCTGCAGGACGCCAGTTTTGAGTATAAGAAACTTCCGGTGAAAACACAGCAGGCAAAGTCTCTGCCGCCGCACAACATAGAGATGTTCATCGGCAATGCCTACTTTGTGCTCTCGAGGGAGTTTATCCAGTTCATGAACTCGTCGGCTGTAGTGAGGGACTTCCTGGCCTGGTCGGAGGACACCTACTCTCCGGATGAACACTTCTGGGCCACGCTTGTGCGACTGCCGGGCGTTCCCGGGGAGGTGCCCAGGTCCCAGCCCGACATCACAGACCTAATGAGCAAGACGAGGCTTGTGAAGTGGCAGTACCTGGAGGAGAACCTTTACCCGCCGTGCTCAGGGCAGCACGTGCGCAGCATTTGCATTTTTGGGGCGGCCGAACTGCACTGGCTGCTCAACTACGGACACTGGTTTGCCAACAAGTTCGATCCCAAAGTGGATCCTATCCTTCTTCAGTGCCTTGAGGATAAACTGGAGGAGAAGCAGAAGTTGTTTCAGAAAGGGACAACGTTGACTTGCCCAAAAGGTtag
>g189.t1
ATGCTGGCCCGTCTTTTCCGCCTCCACGGCCTGCTGGTGGCCTCCCACCCCTGGGAGGTGATAGTGGGGACCCTGGCTGTCACCGTCTGCCTCATGAACATGAACAGCTCGTCGACCAGCAGTCAGATGTGCACCTTGAACAACTGTCCCCAGGTTAAAGAGGAGGCCCCCAGTAGTGATATCATCGTTTTGACCATCACTCGCTGCATGGCTATTATTTATATCTACTTCCAGTTTAAGAACCTCCTGCAGCTGGGATCCAAATATATTCTGGGTATTGCTGGATTGTTTACAGTGTTTTCCAGCTTTGTTTTCAGCACAGTGGTCATCCACTTCTTCGGGAAAGAACTAACCGGTCTTAATGAAGCTCTGCCCTTCTTTCTCCTGCTCATTGACCTATCCAAAGCCTGCACTTTGGCTAAATTTGCCCTCAGCGCCAACTCCCAGGAGGAGGTGAGGGAGAACATATCCAAGGGCATGGCTATCCTCGGCCCCACATTCACCCTGGATGCTCTCGTCGAGTGTCTGGTTATAGGAATCGGCACCATGTCGGGCGTTCCTCAGTTGGAGATCATGTGCTGTTTTGGCTGCATGTCTGTTCTGGCCAATTACTTTGTTTTCATGACGTTCTTCCCAGCGTGCGTCTCTCTAGTCCTCGAGCTGTCCAGGGAAAGTCGGGAAGGCCGTCCCATCTGGCAGATGAGCCACTTGGCTAACGTTCTGGCTGAGGAAGAAGACAACAAGCCCAACCCTGTGACCCAAAGAGTTAAAATCATCATGTCTCTCGGTTTGGCCCTGGTCCACGCCCACACTCGGTTAACAGCCGAGCATTCGGGTCGCAATCGCACAGCAGAGGGACCCGTAGCCGAGAGACTGGAATCAGCTGGGATTGTGTGGCCCCTGAAGCTCACCAGCATGGAGCTGGAACACGTGATAACCCTCGGCCTGGCGCTGCTTCTCGCCATCAAGTATGTCTTCTTCGAGCAAGCGGACACCGAGTCCTCCCTGTCTCTCAGGAGTCCCATTAGCGGCGCCCCTCTGGTTCAGAAGCCCCGGGCAGCCGACGGCTGCTGCAGGAGGGACCAATCAGCTGCCAGGAAAAGCTCCGCTGGTGTCTTAGCAACCGGGGTTGCTTCCTTGGCAGTCTCAGACGTTAAACCATTGCCTGAGGCTGACATTACCTGTAAAGTGAGGCGAAGTGTTTCAGTGGAGGTCAGCGGCTGTGCTTCACCTCCCCTGGACACGTGCAGAGCTCCTGCAGGCTGTGGAGCAGAACCTCGCTCACTGGAGGAATGCATGACCGTCCTCTCTGACCCCCAGAGAGGTCCAGAAATGCTGACGGATTCAGAGGTGATCAACCTGGTGACCGCTAGGAAGATCCTGAACTACAAACTGGAAACACTGCTGGAGACTCCAGAAAGGGGCGTGGCCATCAGGAGAGAGATGCTGGCGCCGAGACTTCCTGTCAGCTCCGCTTTGTCTGGTCTGCCTTACAAAGGCTACGACTATTCAAAGGTGATGGGCGCTTGCTGCGAGAACGTCATCGGCTACATGCCGGTGCCATTGGGGGTGGCCGGCCCGCTGCTGTTGGACGGCCAGCAGTTTCACATCCCCATGGCGACCACGGAGGGCTGCCTTGTGGCCAGCACCAACAGAGGATGCAGGGCCGTTTCTCTGAGCGGGGGCTGCAGCAGCAGGATCCTGGCCGACAGCATGACCAGGGGTCCTGTGGTGAGGCTGCCCTCGGCGTGCCGGGCCGCAGAGGTCAAAATGTGGCTGGAGACGTCGGACGGGTTCGACTTGGTCAAGGAAGCCTTCGACGAGACCAGCAGGTTTGCCCGTCTGGAGAAGCTGATGGCCTGTGTGGCAGGAAGAAACCTTTACATTCGCTTCCAGTCGCAGACGGGCGACGCCATGGGGATGAACATGCTCTCTAAGGGGACGGAGCAGGCTCTGAGTCGGCTCAAGCAGCACTTCCCAGACATGGAGGTTCTGTCTGTCAGTGGTAACTACTGCACTGACAAGAAGTCTGCTGCCATCAACTGGATCCTGGGTCGGGGGAAGTCGGCTGTGTGTGAAGCCACCATCCCTGCCCAGGTGGTGAGGGAGGTTCTGAAGAGCAGCACAGCCGCTCTGGTGGATCTGAACATCAGTAAGAACCTGGTGGGCTCGGCCTTGGCCGGCAGCATAGGGGGCTTCAACGCGCATGCCGCCAACATCGTCACCGCCATCTTCATCGCCTGTGGACAGGACCCGGCTCAGACCGTGGGGAGCTCCAGCTGCATCACTCAGATGGAGGCCGCCGGCCCAGACGGAGACGACCTGTACATCAGCTGCACCATGCCGTCCATAGAGCTGGGCACAGTGGGCGGAGGCACCAACCTGCCACCACAGCAGGCCTGTCTGCAGATGCTTGGTGTCGCCGGGCCCAACCAGCCGGGAGAGAACGCCCGCCAGCTGGCCCGCGTAGTGTGCGCCACCGTCCTGGCGGGGGAGCTGTCTCTGATGGCCGCTCTGGCAGCAGGACACCTCGTCAAAAGCCACATGACTCACAACAGATCTAAAACCAACCTACACGAAATGGCTTTCCCAGCGACTGAGACAAACGTCCCTAAGTGTTGA
>g190.t1
ATGTCAGACAACCAAAGTTGGAACTCCTCCGGCTCGGAGGAGGATATAGAGCCCAGAGAGGACTACGGGCACACTGTTGGCGTCGTCGAGTTCAGCGGAGTACTCAGTAAGTGGACAAACTACATCCATGGCTGGCAGGATCGCTGGGTTGTGCTGAAAAACAACACGCTGAGCTACTACAAGTCCCAGGATGAGACGGAGTACGGCTGCCGGGGTTCCCTCTGCCTGAGCAAAGCTGTGATTACCCCACATGAGTTTGATGAGTGCCGGCTGGACATCAGCGTGAACGACAGCGTGTGGTACCTGCGAGCGCAAGACCCCGAGCGCCGAAACAAGTGGATCGAGTTCATCGAGCTACACAGGAGTATCAGAGAAGGGAGGAGGCAGAAGGGAGGAATCCAGGGAACAATAATCATCCCTTCACCACTGGCAGATTCTGGGTATGGCTCAGAGTCCAGTTTGCGAAGACACGGCTCCATGCTTTCGCTCACGTCAGCCACTAGTGGCTATTCTGCCACCTCCACGTCCTCCTTCAAGAAGGGTCACAGTCTACTAGAGAAGCTGGCCGAGATGGAGACGTTCAGAGACATCTTGTGCAGGCAGGTGGACACGCTGCAGAAGTACTTTGATAGCTGTGCCGATGTGTCCAAGGACGAGCTGCAGAGAGACAAAATTGTGGAGGACGATGAAGACGACTTCCCAAACACCCGCACCGACGGAGAGTTTCTGCACAACAACAGTAGCAAAGAAAAATTGTTTCAGTCCTTGAATCCAAAGGGAATCAATGGAATAGACTTTAAGGGCGAGGCCATCACGTTCAAGGCCACCACGGCTGGAATCTTAGCCACTCTGTCCCACTGTATCGACCTGATGGTAAAGAGAGAGGACAGCTGGCAGAAGAGACTGGACAAGGAAATGGAAAAGAGAAGAAGAATAGAGGAAAGCTATAAATCGGCCCTTAATGAGCTGAAGAAGAAGTCTCACTTTGGAGGTCCAGATTATGAGGAAGGACCAAACAGTTTAATCAATGAGGATGAATTTTTTGATGCGGTGGAAGCTGCTCTTGACAGGCAGGACAAAATTGAAGAACAGTCTCAGGCAGAGAAGACGAGGATAGACCGATCCAGCCCACCTCCCCCTGAAGACCTTTACTCCACCTCTGGCTCGCACCGGTTCTCCGATAAGGTGGAGGAGATGGTGCAGAATCACATGACCTACTCGCTGCAGGATGTCGGTGGAGACGCCAACTGGCAAGTGGTCGTAGAAGAGGGAGAGATGAAGGTTTACAGGAGAGAAGTGGAGGAAAACGGGATTGTGTTGGACCCTTTGAAGGCCACCCACTCTGTGAAGGGAGTCACAGGTCATGAAGTCTGCCACTACTTTTGGGACACGATGTACCGCAACGACTGGGAAACTACTATTGAAAACTTCAATGTGGTGGAGAGACTTTCAGACAATGCAGCAATAATCTACCAAACACACAAGCGGGTGTGGCCTGCAACCCAGAGGGACGTGCTGTACCTTTCTGCCATGAGGAAGATTTTGGCCAACAACGAGAACGACCCCGACACCTGGCTGGTGTGCAACTTCTCCGTGGATCACGACGAGGCTCAGTCGAGCAGCAGATGTGTGCGTGCCAAAATCAACATCGCTATGATCTGTCAGACCCTGGTCAGTCCACCAGAGGGAGACAAAGAGATCAGCAGGGACAACATCCTGTGTAAAATCACCTATGTTGCCAATGTGAATCCAGGGGGCTGGGCTCCGGCCTCCGTACTCAGGGCCGTAGCTAAGAGGGAATACCCCAAGTTCCTCAAGCGCTTCACTTCCTATGTGCAAGAAAAAACCAGCAGCAAGCCCATCTTATTCTGA
>g191.t1
ATGGATGAAGCACCTAACAACAGGACTTCCTTGGTCAAAGGTGCCAAGGACATCGCAAAGGAAGCCAAGAGGCATGCTTCCAAAAATTTCAACAAAGCTGTTGATCGTGCCTCTGACGAATACTCTGCCCAACGCAGCTATGACCGCTTCCACAACGAGAATGAGGACAACTACAACGTGTACAATCAGCCGGAATACGGCGACAACGCGGCCAACGACGAGGACGGGGCGTCCAGTGACGCAACCGAGGGCCACGACGACGAAGATGAGATCTACGAAGGCGAGTACCAAGGCGTGCCGGCCTCCAACAACGAAAAGCCCCGGGATGGGCAGGTGGCTCTGGGCCTAAAGAACCTCAAGAGCCAGAAGGAGCTGGAAAACGAGAGGCAGGCAGACGAGGAGGAGCTGGCTCAGCAGTACGAGCTGATCATGCAGGAGTGTGGCCACGGGAGGTTCCAGTGGCAGCTTTTCTTCGTGCTCGGACTGGCGCTCATGTCTGACGGCGTGGAAGTGTTTGTGGTGGGGTTCGTCCTGCCCAGCGCTGAGACGGACATGTGCGTCCCCAACTCTGGCGCGGGATGGCTTGGCAGCATTGTGTATCTGGGCATGATGTTCGGAGCGTTTTTCTGGGGCGGCCTGTCAGACAAGGTGGGCCGCAAACAGTGCCTGCTCATATCCATGTCCGTCAACGGCTTCTTTGCCTTTCTCTCCTCCTTTGTTCAAGGCTACAGTATGTTCCTCCTCTGCCGCATGGTGTCTGGCTTTGGGATTGGCGGCGCGGTGCCCATCGTGTTCTCGTATTTTGCGGAGGTCTTGGCCCGGGAGAAGCGAGGTGAGCACCTGAGCTGGCTCTGCATGTTCTGGATGATCGGAGGGATTTACGCCTCAGCCATGGCCTGGGCCATCATCCCACACTACGGGTGGAGTTTCAGCATGGGGTCAGCCTACCAGTTCCACAGCTGGAGAGTGTTTGTGGTGGTCTGTGCGCTGCCGTGCGTCTCAGCGGTGATTGCTCTCACTTTCATGCCCGAGAGCCCCCGCTTCTTCCTGGAGACGGGGAAACACGACGAGGCCTGGATGGTTCTCAAACACATCCATGACACCAACATGCGGGCCCGAGGAGAGCCTGAGAGAGTCTTCACCGTGAACAGGATAAAAATCCCCAAACAGCTGGACGAGCTGGTGGAGATGCAGAACGAGTCGGCCAACCCGGTGCTTAAGGTCCTTTGCAAGATCAAGGCAGAGCTCAGAGGGATCTGGTTGACTTTTATGAGATGCTTCAGCTACCCAGTGAAAGAAAACACCATGAAGCTGGCAGCAGTCTGGTTCACTTTGTCATTTGGGTTTTACGGGCTGTCGGTGTGGTTCCCGGACGTCATCAAACACCTTCAGGCTGACGAGTACGCCTCCAGAGTGAAGATCCATCACAACGAGCGCATTGAAGACTTCACCTTCAACTTCACACTGGAGAACCAGATCCACAGGAACGGAGTATTTATGAACGACAGGTTTCTCAACATGAAGTTCAAGGCTGTGACGTTTATAGACTCATCTTTTATCAACTGCTATTTTGAGGATGTTTCCTCAGTGGGATCCTCCTTCAAAAACTGCACCTTCGTGGACTCTTTCTTTTACAACACGGACGTAGATGATGCCAAGCTGACAAATTCAAGAGTGATCAACAGCTCCTTCCACCACAACAAGACCGGCTGCCAGATGACGTTTGACGACGATTACAGCGCCTACTGGGTCTACTTTGTCAACTTTCTGGGAACGCTCGCCGTGTTGCCGGGGAACATCGTTTCTGCTCTCCTAATGGACAAGATAGGACGCCTCAGCATGTTAGGAGGCTCCATGGTGCTGTCGGGAATCAGCTGCTTTTTCCTTTGGTTTGGCACCTCTGAGTCCATGATGATCTTCATGCTCTGTCTCTACAATGGTCTCAGTATCTCTGCGTGGAACTCCCTGGATGTAGTCACCACTGAGTTGTACCCTACAGACAGGAGGGGCACAGGATTTGGCTTCTGTAACGCCATATGTAAGCTGGCAGCAGTTCTTGGCAACCTGATTTTTGGCTCCCTGGTTGGCATCACCAAGGCTATTCCTATTCTCCTGGCGTCAGCTGTTTTGGTTGGTGGCGGACTGGTGGGCCTCCGACTACCAGACACACGTTCCAACGTCCTCATGTGA
>g192.t1
ATGAGGAAACTTTTTATTCTCCTTCCGCTGTTTGCCCTTTTCACACATGGGACACTTCAGAAAAATGGAAAAAGGAAGACAGCGATAATTCAGCCCAGAGTGTTTTTAGGAATCCGTGCCACAGAGTCTGTTGTCCATGGCACCCAGACTCCCAACTCCACTGATCCTCCGTCTCTGCAGCAGTTAAGTGACACCGCCGTAGGGTACCTCAACGGACGCCTGAGCACCAGAGTCATCCCTGTCATCTACTTGCTGGTGGTGATCGTCGGGATCCCGACCAACATCACCATCCTGTGTTTGCTCGCCACCAAAATTAGAAAGGTGTCGTCTGCCATCCTCTACTGCAGCTTGGCCACCTTCGACCTGTTGCTCCTTGTCTCCCTCTTCTTCAAGGCTCACTACCATCTCCTCGGAAACGACTGGGTGCTTGGGGAAGCCGCCTGTAAAGTGGTCACCGCTTGTTTCTACGGTAACCTCTACGGCTCGGCCCTGACTCTGGCTTGCATCGCCGTCAAGCGTTACATGGCGGTGGTGCACCCGTTCATGTACAAAACGCTGCCCAAGAAGAAGTGCGCGGCCTGGGTTGTCCTGGCCCTGTGGCTGGCCTTCGCTGCCTCCATCGTCCCCGAGCTTTTGGTCCAGCAGACTTTTTGGGTCTCCCAGCTGAACCGCACCACCTGCCACGACGTGATGCCCCTGACATCTGACTCTCACAAGTTCCTGCTCTTTTGCACCATGACTCTGGCAGTTCTGTGCCTTCTGGTGCCCATGGTGGTCACCACAGTGTGCTTCATCAAAATCCTCAGCGCGCTCAACCGGTCGCACTACAACTGGGCGATGTACATCAAGTCCAGCTCTCTGGTGTTTACCATCTTTCTGGTGTGCTTCCTTCCTGCTGGCGTCCTGCACTTTCTCCATTATGTGCAGCTGTCTGCAGGAGGGGCAGAGAGTCTGTACAAATATTTCAACATGGCGGTGTGTCTCTGCTGCCTCCATGCTTGCCTGGACCCCTTCTTCTTTATCCTCATGTCCAAGTCTGCAGGATCCAAAATGTACTTTCTGACCTTCAAAGGCAAGAACCTCAGTGTGTCATTCtga
>g193.t1
ATGATGTTTTCAGGGGATCTAAGGTCTTTGGTTTTTGTGCTGGTTTGCTTGTTTTCTGCTACCACTGCTGATGGTTCTTCCAAAATAAACGGCACTAATCTACGGACCTTTGTCATTGGACAAGCAGGCATAGATGAACCAATAGAGTACTTTGATGAAGATCAACAATGGGTTCCTTCAAACCAAACAGGACGGAATAAAACATTAAACAGATCCCTCTCTGAAGAGGCACGTCAGTTCCTGACGAGCCCCATTTCCACGCTACTCATGCCTTCGTTCTACACCTTTGTGTGCTGCATCAGCGTTCCCATCAACCTCGCTGCCATCGTGGCCTTCTTTAAGGGCATCCAGCCAAAGAAGCCAGCAGCAATCTACATGCTGAACCTGGCCTCCGCTGACCTGCTCTTTGGCCTCTTGCTCCCCTTCAAGATCTCTTACCACTTCATGGGTAACGACTGGATATTCGGCAGGTTCCTGTGCCGAGTGGTCACCGCCAGCTTCTACTGGAACATGTACTGCTCCGTCCTACTCATTACCTGCATCAGCGTGGACCGGTTCCTTGCGGTTGTGTACCCCATTGACTCCCTGGCTTGGAGGAAGACGGAGAACACCGTCAAAGCCTGTGCGACCATGTGGGTCCTGTCCTTCGCCGCCTCCGTTCCTCTTGTCGTCTTCGACCAGACATTTTACCTCAAAGGGCTAAACATCACCACCTGCCACGATGTCCAACTCTATACCGAGACTTCGTGGTTGAAGATATATTTCATTGCCATCTGTTTCTCCCTGTTCGTTTTGCCTTGTCTTGTCACGGTGGGGTCCTACACCAAAGTTATCTGGACGCTGAGCAGTGAAGTACGCGGGCTTCAAGGAAAATCACGCAAAAAAACAAGAGCAGTGGTGATGATCTTGACGGTCCTAGTGATTTTTGTGCTGTGCTTCATGCCCACCAACTGCTTACTGCTGGTACACTACTTGCTGTTTGGGGTATCCAACATTGCCAGCAAGGCCACCGACAGCTCCTACGAGCTCTACTTGATGTTTTTGTGTTTGGGCAGTCTGAACTGCCTCCTGGATCCCCTCCTCTACTACTTCGGCTCTTCCCAGTGCCAGAGACAGCTGTCCGACATGCTGTGTATATCGTCGAAGAAGGGTAGTCTCACCAATTCGTCGTCTGACTCGTACAGATCCAGCACCAGACCCATTCTGAAGTCCAGCCGCACCGAATGCTCCACAATGTCTTCATCAGTGAGCAAAACGGACTCATTAGAAGCAAACCTGAACAGCCAGTACAAGAAACTGTTGGTCtga
>g194.t1
TTAAACAGATCCCTCTCTGAAGAGGCACGTCAGTTCCTGACGAGCCCCATTTCCACGCTACTCATGCCTTCGTTCTACACCTTTGTGTGCTGCATCAGCGTTCCCATCAACCTCGCTGCCATCGTGGCCTTCTTTAAGGGCATCCAGCCAAAGAAGCCAGCAGCAATCTACATGCTGAACCTGGCCTCCGCTGACCTGCTCTTTGGCCTCTTGCTCCCCTTCAAGATCTCTTACCACTTCATGGGTAACGACTGGATATTCGGCAGGTTCCTGTGCCGAGTGGTCACCGCCAGCTTCTACTGGAACATGTACTGCTCCGTCCTACTCATTACCTGCATCAGCGTGGACCGGTTCCTTGCGGTTGTGTACCCCATTGACTCCCTGGCTTGGAGGAAGACGGAGAACACCGTCAAAGCCTGTGCGACCATGTGGGTCCTGTCCTTCGCCGCCTCCGTTCCTCTTGTCGTCTTCGACCAGACATTTTACCTCAAAGGGCTAAACATCACCACCTGCCACGATGTCCAACTCTATACCGAGACTTCGTGGTTGAAGATATATTTCATTGCCATCTGTTTCTCCCTGTTCGTTTTGCCTTGTCTTGTCACGGTGGGGTCCTACACCAAAGTTATCTGGACGCTGAGCAGTGAAGTACGCGGGCTTCAAGGAAAATCACGCAAAAAAACAAGAGCAGTGGTGATGATCTTGACGGTCCTAGTGACCTTCCTCATTTGCTTCGTCCCCAGCAACATAATGCTGGTGGTGCACTATGTCCTGGTGAAAACCGAAATGGAAGACAGAGGCTACGGCTTTTACATCACGTCGCTGTGTCTGGCGAGCCTCAACAGCTGCCTGGACCCTTTCATCTACTACTTTGTGTCGGACGAGTTCAGGGAGCACGTGAAGAACACGCTGCTGTGCCGCAGCAGCAGAACCGTTGTGTCTCCTGGTAACACTAACACTATGCGGCGTCACCCCGGTCGTGTCTGCCGTTGCTCCCCCGATTGA
>g195.t1
ATGGAGACGTGTGCGTTGACACAAGGAAGTACCAAGGGCTTGACTGGGGGAGAAACAGCTAATGGCGTATTTCTTGGCTCTGAAGCCCAAGCAGTCCTGGAAAGTCCTCTCACAACTGCCTTCCTCCCAGCCGTCTATATCTTCGTGTTTCTCGTTGGGTTTCCCACCAACGCCTTAGCTCTATGGGTTTTCCTCTTCAGGACCAAGAAAAGGCACCCGTCATCCATTTACATGGCCAACCTGGCTCTTGCTGATCTGCTTTTTGTCATTTGGATCCCTTTAAAAATAGACTACCACCTCAACGGCAACGACTGGAAGTATGGAGACGGGCTGTGCAAAGTTCTGGTGGGGTTCTTCTATGGCAACATGTACTGCTCCATGGCCTTCATCGCCTGCATTAGTGTCCAACGTTACTGGGCTATTGTCTACCCAATGTCCCAGCATCAAAGGAGCAATGTTTTAGCAGTTTCTGTTTCTGTAGCGATCTGGGTGCTGGTGTGGCTCATCACCATTCCTCTCTACCTCTACGATCAAGAAGTAAACATACCAAACATGTGCATCCGGACCTGCCATGACGTCACCAAGCCAAGCCAAAAGAAGACTGCGGCTGGATACTTCTTGACAATGGGAACGGTGGGATATGTCGTCCCCACAGTTGTGTGCATCATGTCGTACGTCTTCATGCTCAGGGCTCTCCAGGACAGCATGGGGGACCCTACCATTGCCAAGAAGCGCCGCAAGGCCGTGGTCTTGATTATCACCGTCCTGGTCATGTTTATCGTCTGCTTCACCCCCAGTAACATCATGCTGCTGGCGCACTACATCCTCCTGCTGGGAGAGGTTGTGAACAACGGGTACGGGTTTTACATCACCACCCTATGCCTAGCGAGCCTGAACAGCTGCGTGGACCCTTTTATTTACTACTTCATCTCTGAGGACTTCAGGGAGCACGTGAAGAACACGTTTCTGTGCAGGAGTCAGAGGTCAGTTGAGAGGAAAAAGGTCTCCTTCAGCGCGCTGAAGTTCTCCAAGAAGAGCGGCTCGTACACCACCAGTAGTACGCGAAACACACAGAGCAGCGATTGCTAA
>g196.t1
ATGGATTCAAAGTGGATATTGTCGCTTCTGTCGGTTATCGGCTGTGCTTTTGCTGTTGATGCACAAGGCCGAAGTTTTATTGGAATAAACACTGAGGATGGAGCAACTATTGACGATGTAGCATTAGCTACACTGCAGAGCGGGCTTACCACCGTGTTCTTCCCAATCGTCTACACCGTTGTGTTCGTGGTGGGGCTAACTGCAAATGGGATGGCCATATGGGTGTTCCTCTTCAGGACCAAGAAGAAGCACCCTTCCTCCATCTACATGGCCAACCTTGCCTTAGCTGACCTGCTGTTCGTTGTCTGGATGCCTCTGAAAATTTCCTACCACGTAAACGGAAACAACTGGCTCTACGGGGAGCCCCTGTGCAAAGTCCTGGTGAGCTTCTTCTATGGGAACATGTACTGTTCGGTGCTCTTCATCACCTGCCTCAGCGTGCAGCGGTACTGGGTCGTGGCAAACCCGCTGAGTTCGCAGAGGAAGAACAACAAAGTCGCTATCAGTGTCTGTGTGGCTGTCTGGGTTTTCATTTGGATCACCTCCACTCCTCTGTACCTGTACGATCACACAACTAAGATCAAGGGCATAAACATGACAACCTGCCATGATGTGATCATCATAGGTCGAGATGGCAAAGATCTATATGAATCTATCAAGTACCCTTTCTTCTACTTCATGTTCATGGCAACAGTCTCATTCTTCATTCCTTGCATCGTAATAATTGTGGCGTACGCGTTGCTGCTCAAAACTCTGGGGAGCAACACGGTCGACAACAATGCAACAAAGACACGGAGAAAAGCCGTCGTGTTGATTTTGGTTGTCCTGGTGACCTTCCTCATTTGCTTCGTCCCCAGCAACATAATGCTGGTGGTGCACTATGTCCTGGTGAAAACCGAAATGGAAGACAGAGGCTACGGCTTTTACATCACGTCGCTGTGTCTGGCGAGCCTCAACAGCTGCCTGGACCCTTTCATCTACTACTTTGTGTCGGACGAGTTCAGGGAGCACGTGAAGAACACGCTGCTGTGCCGCAGCAGCAGAACCGTGGAACAGGAGAAGGCCGCGTACAGCTCCATGAGGTACTCCAAGAAGAACCAGTCGTTCATGTCAGGGAGGACCAACACGGAGAGCAGCACCTGCtag
>g197.t1
TTGATCACGCTGCTGCTCCAGCTGCCAGGATCAGATGGTAATCCCTCTGTGACTCAGTCTCCAGCAGTGAAGTCAGCTGCGTTGGGGGAGACGGTCCCTCTCAGCTGCTCAGCCAGTCCAGGAGTTGAGAGTTGATGGTGATCTGAGTTGGTGCCTGCAGAAACCTGGACAGCCTCCCAAACTGTTATTTTATAAAATCGCCAGCCATCAATCTGATACTCCCAGTCATTTCAGCAGCAGTGGATCAGAGCCTCAGTTCACTCTGACAATCAGTGGAGTTCAGGCTGATGATGCTGGAGATTATTACTGTATGGGAGTGTATTTAATAAATGATGACTACGTGTTCACACAGTGA
>g198.t1
ATGTCCTGGTATCATCACAAACCAGGACAGCCTCCAAACAATCTAATATATCATGTCACAAAGCTTCAATCAGGAACTCCAACTCGGTTTAGTGGCAGTGGAAGCAGGTCTGACTTCACTTTGACCATCAGTGGAGTTCAGGTCAAAGACGCAGCAGTTTATTACAGTCAAAGTATCCATTGCATAAATAGTGCTGACGTGTTCACACAGtga
>g199.t1
ATGAGAAACGACACATCAGTGATGAGCGCAAGCAGGTTGCTGAGGACTGAGGCTTTGTCTTGGCTGACGGCTGTAGGAAACCTGTCCGGGGACGAGTCCCACGCCTTGGTCCTGCAGCCTCTCTGGGACTACCTCCACCAGAACCACCACGACCTTCTCAGGAGCCCGCTCTTCCCCGTGGTCCTCTCGGTCACCACCTACTTCGTCCTGGTTGGTATTTACACCGCGTTGGACCTGCTGGCTTCCACCTGGCCCTCCATCAACCGCTACCGGCTGCATCCGGACAAACCCGTCACCTGGCCTAACATTTGGATCACCCTGGGCGTCACCATCTACAACCACCTGTTCTTCATTTTCCCCGCGGCGGTTGCGCAGTGGCTGTGGAGGCCGCCGACCCCGTTGCCTCCGGAGGCCCCCTCTCTCTGGAGCTTCCTTCTCGGCATCCTGGGCTGCATGGTTGTCTTTGATTTCCAGTACTACCTGTGGCACCTCCTGCACCACCGGGTTCCCTGGCTTTACCGCACCTTCCACGCCATCCACCACCAGTACAAACAGCCCTTCAGCCTGGTCACCCAGTACCTCTCTGGCTGGGAGCTGTTCAGTGTGGGATTCTGGGCGACGGTGGACCCCATCCTGCTGAGGTGCCACTGCCTCACAACTTGGGGCTTCATGGTCTTTAACGTTTACGTCTCCACCGAGGACCACTGTGGCTACGACTTCCCCTGGGCCATGCACAACCTGGTGCCTTTTGGCCTTTGGGGCGGGGCCCCCAAACATGACGCTCATCACCAGCGACCGGGGACCAACTTTGCCCCATTCTTCTCCCATTGGGACTGGCTCGGTGGAACCAACACGGTGCCAACCATGTCCGGCCAATCTGCCTCAGAAGAGCCAGAAGACATGAAAGAGATAAAGGACtaa
>g200.t1
ATGCCCTCCTCACCTGTGGAATTAATTATCTCTGCGAAGATAGAGGATCGCCCGCCCGGCTCCTTCTCATTTCCGAGCAAGCCAGCTGCAGCACGACATTTGAGCAGGATTCTGACGAGGGGCCCACAGGAGTTATCTTCCAGCAGAATGCCGAGCCAGCTTGAGGGTGCCATGGGCGCGCTGATAACGGTTTTCTACAACTACTCTGGGAACGATGGAGATAAACACAAGCTCAACAAAGGCGAGCTGAAGGAGCTGCTGCACAGCGAACTCACAGACTTCCTCATGTCTCAGAAAGATCCCATGCTGGTGGAGAAAATCATGAACGACCTGGACTCCAACAAAGACAACGAGGTGGATTTCAACGAGTTCGTCGTGTTGGTGGCGGCCCTGACTGTGGCCTGCAACGACTTCTTCCAAGAGCAGAATAAGAATGCCAAAtag
>g201.t1
ATGCGTGTTATGGAGCGCACTTTCCGGGAGCAGCTCTTCTTTCTGCTGTTGTGTCTGTCCGTCCTCAAGGGAGACAGCAGGTACATCGAGAACAACGACATCTCCAAAGATGAACTCTTCTCGATTTTAAGCTCGGATCTGAGGAGGGAAATACCCGAGCTGTTGATGTATCGCAGACCTTTGCGTTGCCTGGACATGGTGGCCGTGGAGGGTCAGTTCACCTTCACGGCTGAGACCCCGCAGCTCAGCTGCGCAGCTTTCTTCATGGCGGAGCCCTACGAGCTGATCACTGTGGAGTTTGACAGCGTGGACATCGACTGCAGTGGAGGAGACTTCATTACGATGTTTGACGGCTGGGTGATGAAGGGCGAGAAGTTCCCCAGCTCCCAGGATCACCCGCTGCCTCTGTACGAACGCTACGTGAATTACTGCGACTCGGGAGCCGCGAGGAAAAGCGTGCGCTCCTCCCAGAACGTGGCCATGATCTTCTTCCGCATTCACGGCGCCGGCAGCAGCTTTGCGCTGACTGTCAGGAAGCACGTCAACCCCTTTCCCTGCAATGTCATCTCACAGTCACCAGAGGGCAGCTACACAATGGTGACTCCGCAGCAGCACAGAAACTGCAGCTTCTCCATCATTTATCCAGTGGCTATCGACATCTCAGAGTTCAGCCTGGGACACCACAGCAACTTCCCTAAGAGATCCGTACCTGGCTGTGCAGAGTCTGGGGATTACGTGCAGCTGCTGGGAGGAAGTGGCATCGACACGTCTAAACTGCTTCCCATCACAGACCTCTGCATCTCCTTCACTGGACCCACCCACATGAAGATCGGCTGCGACAACACGGTGGTGAGGATGGTGTCCAGCGGGCGGTTCGTCAGCCGCGTGTCTTTCAGCTACAGGCTGCTGGACAGCCAGGAGCTACAGACCATCAAACTCAACAACGTGGAAGATTTTTGTTTCAACAACtga
>g202.t1
ATGGGCTGCGCTCCCAGCATCCACGTCTCTCAGAGCGGGGTGATCTACTGCCGGGACTCGGACGAATCCAACTCCCCCCACCAGACCACCACCATCTCCCAGGGCACGGCGGCCGCCACGCTGCACGGGCTCTTCATCAAGACGGACGCGGCCGAGACCATCCCCTCCGTCCTCACCTACCAGAGCCGTCTCTCGCACAACAACTCGCACCGGGAGCGAAGTGAGAACAGCGGGGGGCAGGTCCGCATCGAGGCCGAGACCCAGACCAGCCACGCCAGCGTTAAGGTTTCTGCCACAGAAGAATGTGTGGGACCTATGAGGCTGACTAAGGAGCCGATTCAGGTTCTGCTGGTGTTCGCTAAAGAGGACAGCCAGAGCGATGCCTTCTGGTGGGCCTGCGACCGCGCCGGCTTCCGGTGCAACATCGCACGGACGCCCGAGTCTGCCGTCGAGTGTTTCCTGGACAAGCACCACGAGATAATCGTCATTGACGGACGTCACTCGCGCTACTTTGAGTCCGAAGCCGTCTGCCGGATGATCCGCGCCACAAAGCCCTCGGAAAGCACAGTTATACTTGCTGTCGTACCACAGAAACTCCCGGACCAAGAGGAACCGTCTGTTCTCCCTCTCCTCTGCGCTGGATTTAGCAGAAGGTTCATGGAGAACAGCAGCGTGTCAGCATGCTACAACGAACTCATCCAGATCGAGCATGGAGAGGTGCGCTGCCAGTTCAAACTCAGGGCTTGCAACTCTGTCTTTACGGCTTTGGAGTACTGCCAAGAGGCTGTGGAAATCACCAGTGAGGATCACATCATTCAGTATGTGAACCCTGCCTTTGAGAGGATGATGGGATACCACAGGGGGGAGTTGATCGGAAAAGAACTGACTGAGCTTCCCAAGAGCGACAAGAACAGAGCCGATCTACTCGATACAATCAACACCTGCATCAAAAAGGGCAAAGAATGGCAAGGCATTTACTTTGCCAGGAAGAAGTCAGGCGACAGCATTCAGCAGCAAGTGAAGATACTGCCTGTCATCGGCCAGGGAGGAAAAATACGACATTTCGTAGCCATCAAGCGAGTTCATACCGACAACAATAATCAGGTCCTCAAAATGAACAAGGAAGACAGATGCAGCGGGGACCATTCTCATTCAGAGTGCCATTCACTGCGACACAGGGACAGACGGAAAGATTCAATCGATGCCAGATCGGTTGGTTCCCGTGGCAGCGACGCTCCTAGTTTACAGAACCGGAGATATTCTTCTGTTGCAAGAATCCATTCGATGACAATTGAGGCTCCCATCACTAAGGTAATAAACATCATCAACGCGGCCCAGGAGAGCAGCCCGGTAACGGTCGCCGAGGCTCTGGACCGCGTGCTGGAGATCCTGAGGACCACCGAGCTCTACTCCCCCCAGCTGGCCTCCAAAGATGACGACCCCCACACCAACGACCTGGTCGGGGGGCTCATGACCGACGGGCTGCGGAGACTCTCTGGGAATGAATATGTTTTCAGTAAAATGTGTTCAGGTTGTTGTGTCCATGTGCTAGATATGAGCCAGAGCCAGCTGGCCATCCCGGTAACGCTGAGCGACGTTCCTCCGTCCATCGCCGAGATGCTGAACGACGAGGAGCGCTGGGAGTTCAACATCCTGGACCTGGAGGCAGCTACGCATAAAAGACCGCTCACTTACCTCGGCTTGAAGATTTTCACCAGTTTCGGAGTGTGTGACTTCCTGAACTGCTCCGAGGCGACGCTGCGCTCCTGGCTGCAGCTCATGGAGGCCAACTATCACTCCTCCAACTCCTACCACAACTCCACGCATGCTGCAGACGTCCTGCACGCCACGGCCTACTTCCTGCGCAAGGAGAGAGTCAAGAGCAGCCTGGACCAGCTGGACGAGGTGGCGGCGCTGATAGCCGCCACGGTCCACGACGTGGACCACCCGGGTCGGACCAACTCCTTCCTGTGCAACGCGGGCAGCGAGCTGGCCATCCTCTACAACGACACGGCCGTGCTGGAGAGCCACCACGCCGCGCTCGCCTTCCAGCTCACCGTCCGCGACGGCAAGAGCAACGTCTTTAAGAACATCGACAGGAATCAGTTCCGAACGCTGCGCCAGGCCATCATCGACATGGTGCTCGCCACTGAGATGACCCGCCACTTTGAGCACGTCAGCAAGTTCGTCAACAGCATCAACAAGCCAATGGCCGCCATCGAAGAAACCAGCACCAGTAGCACCAACAGCGACTGCGAGGGCCAGAGCAACATCAGAAACTCTCCAGAGAACCGCCTGCTGATAAAGCGGATGCTAATCAAGTGTGCAGATGTGGCGAACCCCTGCAGGCCTCTGGAGCTCTGCATCGAGTGGGCGGGCCGGATCTCAGAGGAGTACTTCGCCCAGACGGATGAGGAGAAGCGACAAGGGCTGCCCGTGGTGATGCCCGTGTTTGACAGAAACACCTGCAGTGTGCCCAAATCTCAGATCTCCTTCATAGACTACTTCATCACAGATATGTTTGACGCCTGGGACGCCTTTGCCAGTCTCCCCAACCTGATGGAGCATTTGTCCGAGAACTACAAGTACTGGAAGAACCTGGACGACATGAAGTGCAAGAGCCTGCGTCCTCCGCCGCCCTCCtga
>g203.t1
ATGCTGCGGTGGATTCTCGGTGGTCGGGAGGTGCAGAGCTCGGTGGAGAAAAGCCCCGTGTTGTGCATCGGAGAGGAACAGCCCAAAAACTGCTTCACTGAGCTGCAGGTGCTGAAAGGACATTTTGACATCGTTCGATTTCTGGTGCAGATTGATGACTTCAGGTTTGCTTCGGCGGGGGACGACGGCCTGGTGCTGGTGTGGAGCGTCGAGACAGGAGAGCGGCTGCAGGAGCTCAGAGGACACGCCCAGCAGATCACAGCCATCAGCACCTTCTCCTGCGGTGACGGCTTCACGTCGCTCATCACCGCCTCCTCAGACCGGAGCCTCAGTTTGTGGGATCCTGACACAGGAAACAGAGTGCAGACCATTTCAGACCTGCAGTCTTCTGTGAAGTGTTTGCTGGTGCTGGAGCGGGTGTCTGTGTGGCTCTCTGGCGGGGAAGAGTTGTGCGTTTGGGACAAAGACTTCCAGCTGCTGTGTCACAGACAAAAGCGCAGCGACACCGGAATTGCTGCTCTGGTGGAACTGCCGAAGAACTGTGTGGCAGTGGCTGTGGATAAAGAGATAGTGATCTACAGATTGACCCTGTCATCGGATTCATCTGTGCTGCTGGATGAGATCACGCGTTGTTCTGATCACCACGACCAGATCCGAGCTCTCATCAACGTCAACGACGGGACTTTTGCCAGCGGTTCCCACGCGGGCGAGTTGATCTTGTGGGACTCTGCTAACTTTAGGAATGTGGCCTACGAGCACATCCTGTGGGAGGAGTCTCAGCCCAGCAGCCAGATGGAAATCAGACTGGCCACTCCCAAGCCCAGTGAGATGTCCATCCAGCACCTGACCTCCAATGGGAGGTTGATCCTGGCAGCGGTGGGCAGTGGGCTGTATGTGTACGACATTGTGACCAAAGCTGTGGTGGCCTACAGGAGGGCCGCACACGACTCCAATGTGCTGCACACCATGCTGCTGTCTGACGGTGAGCTGATGTCGTGCTCTGAAGACGGCAGCGTGAGGATGTGGGAGATTCAAGATTTACCTTTGGCTGCTGAACCTGCGTCTGCAGGGTTCTTTGGTATGTGGACTTTTGGACGGTCGAGCAAACAGCCCGGTCCTCAGTCAAAGAAGGCCCTGGAAATCCCCAACCTGAGGACGCTGGAGCTGACTGGAGATCTGATTGGACACTCGGGAGCGGTCCAGATGTTTCTGAGCTTCAGGGAGAAGGGCTTGGTGACGTGCTCGACGGACCACCTGCTGATTTTGTGGAAGGACGGGGAGAGGCAGTCCCGGCTGCGCAGCCAGGCGCTGTTCCAGAAGCTGGAGGAGAACGGAGGACTCTGA
>g204.t1
ATGCTTTCTCACGCCGACCTCCTGGATGCTCGCCTCGGTGAGTTATCGTCACCAAACTCCGGTCTCCAACTCTACTGGATGAAGGATGCCGCGGTGGAGCTCCTGGGCCACAGGGAAGCTCTGAAGTGCAGGCTCGGGGGCGGCGGACCTGACCCGGGACACTCCGGAGAGCTCGGTCCGGACGGCGTGGAAGGAGCCACGATGCTCCCCGGTGACGACATCAGCGGTGGCGGCGGCGGCGGCTCCAACCCGGTGCAGGTGAACAACAAGGAGCAGGAGAAGCAGCAGCAGCAGCAGCAGCAGCAGAACAACAGCGGCGGAAACAACCCGAACCAGTCCGGAGGGCAGCAGAGCCAGAAGCAGAAGCGGCACCGGACCCGCTTCACCCCGGCGCAGCTCAACGAGCTGGAGCGCAGCTTCGCTAAGACGCACTACCCGGACATCTTCATGCGGGAGGAGCTGGCTCTGCGGATCGGCCTCACGGAGTCGAGGGTTCAGGTCTGGTTCCAGAACAGACGCGCCAAGTGGAAGAAGCGCAAGAAGACCACCAACGTGTTCCGAGCGCCGGGGACGCTGCTGCCCACGCACCACGGCCTGCCCCAGTTCCCGTCGGCGGCGGCCGCGGCGGCGGCCATGGGCGACAGCCTCTGCTCCTTCCACGCCAACGACACCCGCTGGGCCACGGCGGGGATGCCCGGCGTGTCTCAGCTGCAGCTGCCGCCCTCCCTGGGCCGCCAGCAGGCCATGGCGCAGTCCCTGTCCCAGTGCAGCCTCGGCGCGGGGCCGCCGCCCAACTCCATGGGTCTGTCCAACATGTCGTCCAACGGCTCCGGGCTGCAGTCGCACCTCTACCAGCCCACTTTCCCCGGGATGGTCCCGGCGTCTCTCTCCGGCCCCACCAACGTGACCGGCTCGCCTCAGCTGTGTAGCTCCCCGGACAGTGACGTCTGGAGAGGGACGAGCATCGCGTCGCTGCGCCGCAAAGCGCTGGAGCACACAGTCTCCATGAGTTTCACTtag
>g205.t1
atggcggagccaagaatacggcagatcaaaattaaaacgggcatcgtgaagaggctggccaaagaggagctctcctacataaacgaagcaaaggagcaagaggagaaagtggaatgcctgaaagcagagggaggggatgaattcctcatcaagaaacagatggaggtgctgcaggagtccagaatgatggtgccagactgccgccgtcgcctcagtgtagcccacgcagacctgcttcagttactagaatcagaagcggatctggtcgaatcagaggagtacaaagaagctaggaaagtattggactcggtgaagcttgaaggataa
>g206.t1
atgtcgactacagctctgtacaacgaccagcaaggaggcgcggaggctgcggtggaagcggggcaggagaccaccgccacctcctccagcggcggggctgcctttggacttttcagcaccgactttaagaaaagacggtccaggatgaacggcggtttctcgtcactgcgttcggaggtggcaggggctatgaggacggtactggtgtccgccgagagcttgcagctcactctgaagcctgagctcactcaggaggagcaggccctgacgcacgccaccgccggcggtaaacccagggagactctcaaagccggAAACGAAGACCTGAAAGAGATGCTGGAGAGCAACAAGGAGTCCCTCAAACTGGAGGCCATGAAGAGGATTGTTCAACTCATTTCTAAGGGGAAAAATGCATCCGACTTGTTTCCGGCGGTGGTGAAGAATGTCGCAAGCAAGAACATTGAGCTGAAGAAGCTTGTGTACGTCTACCTGGTGAGGTACGCAGAGGAGCAACAGGACTTGGCTTTGTTGTCAATAAGCACCTTTCAACGGGCCCTCAAGGACCCAAACCAGTTCATCCGAGCCAGTGCCTTAAGGGTCCTGTCCAGCATCCGCGTCCCGATTATCGTCCCCATCATGATGCTGGCTATCAAGGAGGCGGCCTCTGACCTTTCCCCTTACGTCAGGAAGACCTCTGCGCATGCTATCCAAAAACTGTACAGCTTGGACGCAGACCAGAAGGAGCATCTGATCGAAGTGATCGAGAAACTATTGAAAGACAAAAGCACGCTGGTGGCCGGCAGTGTGGTGGTGGCCTTCGAGGAGGTGTGCCCAGACCGCATTGACCTGATCCACAGAAACTACAGGAAGCTGTGCAACCTGCTGGTGGATGTGGAGGAGTGGGGCCAGGTGGTCATCATCAACATGTTGACGCGCTACGCCCGGACGCAGTTCACCAGTCCCTGGAAGGAGGATGGCATTTTTGACGAGAGCGAGAAAGCCTTCTACGACTCCGACTCTGAGGAGAAACAAGGCCAGAGAGAAGCAAAGCCGTACATCATGGATCCAGATCACAGGCTGCTGCTGAGGAACACCAAACCTCTTCTGCAGAGCAGGAACACTGCAGTTGTGATGGCTGTTGCTCAACTTTACTGGCATCTCTCCCCTAAACACGAAGTGAGCATTGTCACTAAATCACTAGTTCGACTGTTGAGAAGCCACAGAGAGGTTCAGTACGTCGTGCTGCAGAACATCGCCACCATGTCCATTCAGAGGAAGGGGATGTTTGAGCCGTACATGAAGAGTTTCTATGTCAGGTCCACAGATGCCACACACATAAAAACACTGAAGTTGGAGATTCTGACTAATCTCGCCAACGAAGCCAACATTTCCACCATCCTGAGGGAATTCCAGACCTACGTGAAGAGCCAGGATAAGGCGTTTGCTGCCGCTACCATCCAGGCCATTGGCAGGTGTGCCACCAACATCTCCGAGGTCACAGACACCTGCCTCAACGGCCTGGTGCTGCTGCTTTCCAACAGAGACGAGACAGTCGTGGCCGAGAGCGTGGTGGTCATCAAGAAACTGCTGCAGACTCAGCCCACCCAGCACTGTGACATCATCAAGCACATGGCCAAGCTCTTCGACAACATCACCGTTCCCATGGCTCGGGCCAGCATCCTGTGGCTGATGGGAGAGTACTGCGAGAGGGTGCCGAAGATAGCGCCAGACGTGCTGCGAAAGATGGCGAAGACTTTCACCTCTGAGGAGGATATCGTCAAGCTGCAGACTGTCAACTTGGCGGCAAAGTTGTACCTGACCAACTCCAAGCAGACCAAGCTGCTGACCCAGTACATCCTGAACCTCGGCAAATACGACCAGAACTACGACATCCGAGACCGGACGCGCTTCATCCGACAGCTGATTGTGCCCAGCGAGAAGAGCGGTGCCCTCAACAAATACGCCCGCCGCATCCTGCTGGCCTCCAAGCCTGCGCCGGTCCTCGAGTCCGCTTTCAAAGGGCAGTTAGGTCAGACCCCTTTACCTTGGACTAATGAGATGGACAGAGACCGTTTCCAGCTGGGGACGCTCTCCCACAGCCTGAACATTAAAACCACCGGCTACCAGGAGCTGTCTGACTGGCCAGCGGCGGCGCCTGATCCGTCTGTGAGGAACGTGGAAGTGATTGAACCGGTACAAGAGTGGGCGCCGTCTCTGGGGAAAGCCAAGAAACCCAAATCTGATGACAGGTTCTACTCAGACGATGAGGAGGAGAAGGAGAAGGAAGGATCTGGAAGTGGTAGTGAAGACAGCAGCAGCAGCAGCAGTGGCAGCAGCAGCAGCAGTAGTAGCAGTGAAGAGTCAAGCAGTGAGAGCGAAGAGGAGAGCAGCGAAGACTCGGAGAAGACCTCCAGCGATTCCGGGAAGAGTTTGAGCGGATCTGAAGCGAGCTCCAGCGAGTCTGAATCCAAACAAAAGAAGAAACGAACTAAGAAGGCGATGCCGAGGAAAAGCAAGCAGACTGCTGCGTACAGTGACTCGGATGAAAACGGAAACGGTCCTGTGGGCAAAACCAGCAGCTCATCCGCTGAAAGCTCCTCCGACTCGGAGTCTGACTCTGACTCCGACTCCGACTCTCCAGCTCTGCAGAAGAAGACCGTTGCAAAGACTAAACCGAAGGTGGAGGTAAAGTCCAAGAAGGAAGTCTCTCTATTGGATCTAGATGACTTTTCTTCTGCGCCTCCGAGTGCACCAAAGTCCTCTGTGTTCTCCTCGAGCCTGCTGTCCGACCTCGAAGGCCTCTCTCTCTCCAACGTCTCGTCCGCCATGCAGGTCACGTCTTCACCGTTTGGCCCCGTGAAAACCCACGAGCTGCTCCACCATATGACGGGAAAAGGCTTGTCGGCCAAGTACCATTTCCCCCGGCAGCCATGCTTATACCAGCCCAGTATGGTTGCAGTGCAGGTCATCCTGACCAACAGCTCAGATCACAGCCTGGAAGAGATCCATATAGGAGATCGGAGCCCAGGCAGCCTGAACGTCCACTGCTTTAACTCTGTTGAGCGGCTGGAGCCGGGGGCCTCGGTGAGCGTGTCCATGGGCATCGACTTCAGCGACTCAACACAAGCAGCCAACTTCCAGTTATGCACCAAGGAGGACCAGTTCAGCGTGTCCATCCAGCCCGCCGTAGGAGAGCTGCTGATGCCCAGCACCATGAAAGAGCCAGACTTCTGCAGTGAGCAAAAAAAGCTCATGGGCATGAATGAGACTTCTGCAACCATCACCATGGCAACTGCCAACACCTCCAAGCAGAACATCAGCAAGCAGGTCCTGTCGGTGGCTAATGTAGGAGTGGTTTCATCTGACCAAAACAACCTTCAACGGTTTGCTGGGCGCACTGTCAGCAGCGGAGCTCTGGTTTTGGTTACGCTGGAGCTGAGAGAGTCCTCCACTGCCCTCCTCACCATCAACACAGAGAAGACCGTCATGGCTTCCATGTTGCTCAGAGATCTCAAACAAGCCCTCTTCCAGGCGtag
>g207.t1
ATGTCCGACTTCGACAGCAACCCATTCGCGGACCAGGACTTTAGCAACCCGTTTCAGGATCCATCGGTGACACAAGCAAGACAGACGGCCACTTCAGGGCTGGAGGAGTACAACCCCTTCACAGATGCCAAACCAAGCCCTGCAGGTGTGGCTCCCAGGAGTGCAGGCCCGGGGCCTCCACACAGCCTGCCATCATGAGGGCCTCAGAGGAGCCTCCAGCCTACGCACAACCTCAGGCACAGGAGTCGTCAGGAGCAGCTTCTGAGCTTCTGCGGCGGCAGGAGGAGCTGGAGCGGAAGGCGGCAGAGCTGGACCGACGGGAGAGGGAGATGCAGACCCTCAGCGCGTCAGGAGGCAGGAAAAACAACTGGCCTCCTCTCCCAGAGAAGTTCCCAGTGGGGCCGTGTTTCTACCATGACATCACTGTGGATATTCCTGTCGACTTCCAGAAGACAGTCAAAATCATGTACTACCTCTGGATGTTTCACGCAGGGACGCTGCTGGCCAACCTGGTGGGCTGCCTGGCCTGGTTCTGCGTGGACGCAACACGCGGAGTGGACTTTGGCTTGTCCATCCTCTGGGTGCTGCTTTTCACGCCTTGTTCTTTCGTCTGTTGGTATAGGCCGCTTTACGGAGCGTTCAGGAGCGACAGCTCTTTCAGATTTTTTGTCTTCTTCTTCGTGTACATCTGTCAGTTCGGCGTCTACGTCCTCCAGAGTATTGGGATTACTGGTTGGGGTGCGAGTGGCTGGATCTCGGCTTTGACTGGCCTGAACAAAAGCATCCCAGTGGGCATCCTAATGATCCTCATTGCAGCTCTCTTCACCTCCCTGGCTGTCCTGTCCCTTATTATGTTCAAGAAGATCCACACACTCTACCGTACCACTGGCGCCAGCTTCGAGAAGGCCCAGCAGGAGTTTGCCACGGGCGTCATGTCCAACAAGACGGTTCGGACGGCAGCTGCCAACGCCGCCTCCACGGCTGCACAAGGAGCGTTCAAAGAGCAAGTCTAA
>g208.t1
ATGTGCCATGTCATTGTCACCTGCCGCTCCATGCTGTGGACTCTGCTGAGCATCTTGGCTGCCTTCAGCGAGCTCATCGCCTTCATGAGCACTGACTGGCTGGTGGGATTCCCCCGCACGCACGACTCCGTCTACCCCCACCTTGCCACGGCGGCCGGCGAGGCCTACAGGCCGACTCTAGGGATCTACGGGCGCTGCATCAAGCTGGCCCACATGCAGCGGGGGATACTGTGCGGACCGTACGCTGTTCACTTCGGGGAGATTGCCAGCGGGTTCTGGCAGGCCACCTCCATCTTTCTGGCTGCGGGGATCCTGCTGCTGTGTGCCGTGGCGTTCATCTCCATCTTCACCATGTGCTTCCAGAGCATCATGAAGAAGAGCATCTTCAACGTGTGCGGACTGTTGCAAGGGATCGCAGGTCTGTTCCTGATTCTGGGTCTGATGTTGTACCCTGCTGGCTGGGGTTCCGACAAAGTTCACCTGTACTGCGGCCACGACGCCGCCCCGTACCGCGCCGGGCTCTGCTCCATGGGCTGGGCCTTCTACACCGCCATGGGGGGCACCGTTCTCACCTTCATCTGCGCCGTCTTCTCGGCTCAGGCCGAGATCGCCACGTCCAGCGACAAAGTCCAGGAAGAGATCGAGGAGGGCAAGAGCCTGATCTGCCTCCTGtga
>g209.t1
atgtgccacacatgcctggtgatgtacagactggtgtctcctgccatcctgacaagagacaccttaaaaaaaaacgccacctccttcgcctttcatggtctgccgttctgcggcggctccagaacattcccggctctttctctcgggtggtccccaatcgttgtaaaagagccgtcaaggacttccgtctttacgaggcggcgcagacagacgccatcttgtttggaattccagtccctcttcaccgccgaccgaggccttcgctccgtccttcgctccgtccttgcggacattccagaaggggtttcaaggatggtagccgcttgtccgtccttcatatggcgtttttaa
>g210.t1
ATGACGCGGGACGGTAAAAGTCAGGCGGCTTTCTGGTTCCTCGCTGCGGGGCTCCTGTCTGTCTTGATCGGGCTGGTTTCAGCAGTTCGGCCGCCTCACATCGTTTTCATCCTGGCCGATGACTTGGGCTGGTACGATGTGGGCTATCACAGCTCAGAAATCAGGACGCCAAACCTGGACAAACTGTCGGCTCAGGGGGTCCGCCTGGAGAACTACTATGTCCAGCCGGTGTGTACCCCATCCAGGAACCAGCTCATGACCGGGAGGTACCAGATCCACACAGGCATGCAGCACCAGATCATCTGGCCCTGCCAGCCATTTTGTGTCCCTCTGGATGAGAAACTGCTGCCTCAGCTACTGAAGGAGGCGGGCTACGGCACTCACATGGTGGGCAAGTGGCACCTGGGCATGTACAAGAAGGACTGCCTGCCCACGCGCCGCGGCTTCGACACATACTTTGGTTACCTGACGGGAAGTGAGGACTACTTCACTCACGAGCGTTGCTATGACATCGCTCCTCTGAACCTGACGCGCTGCGCGCTGGACCTCAGGGACGGGGAGGAGGTGGCCGCCGCGTATAATGGAGACTATTCCACTGAGCTGTTCAGTCAGAGAGCCGTCGGTGTCATCAAGAAACACAACTCCAGCAAGCCACTGTTCCTGTACGTGGCGCTGCAGGCGGTTCATTCACCCCTGCAGGTACCGGAGCGTTACTTGGCCCCCTACAGTTTCATTGAGGACCGTCATCGCAGGCTGTACGCCGGCATGGTGTCGGCCATGGACGAGGCCGTGGGCAACATCAGCCTGGCTTTGCAGCAGGAAGGACTTTGGGACAACACGATCCTCGTGTTCTCCACAGATAACGGAGGTCAGACGGTGTACGCTGGCAGCAACTGGCCGCTGCGTGGGAGGAAGCTGTCGCTGTGGGAGGGGGGCGTGCGGGCAGTGGGGTTTGTTGCCGGCCCGCTGCTGGAAAAACCCGGAACCGTCAGCCGGGAACTCATCCACGTCTCCGACTGGCTGCCCACTCTGGTCGGCCTGGCGGGAGGCAGCACCGGCGGCACAAAGCCTCTGGACGGCTTCAACGTGTGGAAGACCATCAGCAAAGGCTTCGCCTCGCCCAGACAGGAGCTGCTGCACAACATCGACCCTTTGTATTCTGACCTCACTCCATGTCCTGGCAGGCAGAGTCGGTTAACTCTGCCCCGGGGGGTCGCTGAAGACCGCTGGGCCAAGTTTGGCTTCAATGTGTCCATTCACGCCGCCATCCGATCCTCAAACTGGAAGCTGCTGACTGGATACCCAGGCTGCGAGGTTTGGTTCCCCCGACCTGGCCACAACGGGTCAGACTCTGAGGTCCCTAAGCTCGGCCCGCTGAAGCCCATCATGCTGTTCGACGTGGAAAAAGATCCAGAGGAGAGGAACGAGGTGTCGGCCCAGTTCCCTGACGTGGTGGATTACCTCCTCACCAGACTCCAAGAGCACCAGAAAACCGCGCTGCCCATAAACTACCCCGACGACGACCCCCAGTGTGACCCGGGCCCCACCGGAGCCTGGGGGCCGTGGGCTtag
>g211.t1
ATGTCTAGATTATTAAACCTCATTAGCATTCAGCTGCGCAAAGACTTCAGTGTGCGTGGAGGGATTCCACGGCTCCCCGTGAGGACCATCTGCTGCACCGCAAGAAAACATGCAGAAGAAGGTGATGCCGCTTCAGCTCTGGGGAAGCGCTGGAAGGACACCGCAGACACCGTCATCATTGGCGGAGGATGTGTGGGGGCCAGTCTGGCCTATCACCTGGCCAAAGGCGGCGTGAAGGATGTGGTACTGCTGGAGAAGTCTGAGCTGACGGCGGGCTCCACCTGGCACGCTGCGGGTCTGACGACTTATTACCATCCAGGCATCAACCTGAAGAAAGTCCACTTTGACAGCATCAAACTCTACGAGACCCTGGAGGCGGAAACGGGACAGGCTGTGGGCTTCCACCAGCCCGGCAGCGTCCGCATCGCTTCAACAGCGGCCCGCGTGGACGAGATGAAGTACCAGATGACTCGGACACACTGGCATGTGACGCCGCAGTACTTCATCGGACCGGAAAAAGTCCACGAACTTTTCCCCCTGCTCAACATCGACAAGGTGCTGGCGGGTCTTTATACGCCCGGAGACGGCCACATCGACCCGTACTCTCTGACCATGGCTCTGGCTGCGGGAGCTCGCATGTACGGGGCCCAGATCTACAACCCGGCTCCGGTCACCGGACTTGACCCGACAGCAGACGGGAAGTGGGACGTCCAGACTCCTCATGGGACCATTCGTGCAAATCGCATCGTGAACACAGCAGGATTCTGGGCGCGTGAAGTGGGCCAGATGATTGGTTTCCAACACCCCACCATCCCTGTGCATCACCAATATGTGGTGACAGCAACGGTACCAGAGGTGAAGGCTCTGAAGAAGGAGCTGGCTGTCATCAGGGACTTGGAGGGCTCCTACTATCTGCGTCAGGAGAGAGACGGGCTGCTGTTTGGTCCGTATGAGAAGATGGAGAAGATGGTTCTTCAGGACTCCTGGGTTAGAGATGGAGTCCCACCAGGTTTTGGGAAGGAGCTGTTTGAGTCGGACCTCGACAGAATAATGGAGCATGTAGAGATGGCCATGGACATGGTTCCTGTGCTGAAGAAGGCCGACATCATAAATGTCGTGTCTGGACCGATCACATACACCCCGGACCTGCTGCCCATGGTTGGACCACATCAGGGCGTCCGCAACTACTGGACCGCCATTGGGTTTGGGTATGGAGTTATCCACGCTGGCGGCATCGGTAAGTTCCTGAGCGACTGGATTAGGAACGGTGAGCCTCCTTACGACCTGATTGAATGCGATCCCAACCGATACGGCAAATGGACGGACGTACCTTTCATGTGCGCCAAAGCGAGGGAGTCTTATGGCTTCAACAACGTGGTCGGTTACCCCAAAGAGGAGCGGTTTGCCGGCCGGCCGACCTCCAGGACGAGTGGCGTGTATGAGCTGCTGAAGGACAAATGCTCCATGGGCTTCCACGCCGGCTGGGAGCAACCGCACTGGTTCTACAAACCTGGAGATGACACCGGATACATGCCCAGCTTCCGACGTACCAACTGGTTTGGACCCGTCGGGAGAGAGTGCAGACTGGTGATGGAGAAGGTGGGCGTGATCGACCTCACGCCTTTCGGGAAGTTTGTCGTGAAAGGGAAGGACTCGCTCAAGTTGCTCGACCGCCTGTTTGCCAACACCATGCCGAAGGTCGGCCAGACTAACATCAGCCACATGCTGACTCCTGCTGGGAGAGTTTTTGCCGAGGTCACCATCACCCAGCTGACGCCGGGAGAGTTCCTGCTCGTCACAGGCTCAGGGTCTGAGCTCCATGACCTCAGGTGGATGGAAGCAGAAGCTGCAGAGGGCGGATACGACGTGGACATCAGGAATGTGACGGACGACATCGGCGTGCTGGGAATTGCGGGACCGAATTCCCGGAAGGTTCTTCAGAAGCTGACAGATGAGGACATGAGCGACGGCGGGTTCAAGTTTCTACACTGCAGGAACATTCAGCTGGCTGGCATCCCGGTCAGGGCCATCAGGATCTCCTACACCGGTGAGCTAGGCTGGGAGCTGTACATGGACCAGAAGAACTTGGCGGCGGTGTACCAGGCCATGATGGCAGCGGGAAAAGATGAGGGCATCGACAATTTCGGCACCTACGCCATGGCCTCGCTCAGACTGGAGAAGGGCTTCAGGGGCTGGGGGGCGGAGATGAACTGTGACACAAATCCTCTGGAAGCTGGGCTGGACTATTTCGTTAAGCTGAACAAGCCGGCCGACTTTATCGGCAAAGCGGCGCTTCAGGAGATCAAAGCCAAAGGCCTGAAGAGGAAGTTGTCCTACCTCTCTGTGAGGACGGACGACGTCGACCCGGAAGGCAACGAGACCATCTGGCTAAACGGCAAGGTGGTGGGCAACACCACGTCCGGAGCCTACAGCTACAGCAGCCAGCAGAGCCTGGCGTTCGGCTACCTGCCCCTGGAGCTGTGCTCCGTGGGCCAGCAGGTGGAGGTGGAGCTGATGGGGAAGAAGCAAACTGCCACAGTGATCCAGGAGCCCCTCGTCCTCACCGAGCCCACGCGGACCCAGCTTGCTAAGAAAGGAAAGGCTAAAGCGtaa
>g212.t1
atggcaccaaagaaaggcattctggagcgcctggatgcaggagaggtggtcctcggagatggagggttcgtcttcgccctggagaagagaggctacgtgaaagcggggccgtggactcctgaggccgcggccgaataccccgaagcagtgcggcagctgcacagggagttcctgagagctggctctaacgtcatgcagaccttcaccttctatgcgagcgacgataaactggagaacagagggaacactcagcgcttcactggggagcaaatcaacgaggcggcttgcgacctggccaggggggtggccgacgagggcgacgctctggtggcgggcggagtctcacagacgccctcgtacctcagctgtaagagcgaggaagacgtcaaggccatcttcaagaagcagatcgacgtcttcgtcaggaaaaacgttgactttctgatcgcagagtactttgagcatgtggaggaggctgagtgggccgtccaggttctgaagacctctggaaaacccgtggctgcaactatgtgcatcggacccgagggagacctgaatggagtcagtcctggggaatgcgccgtcaagcttgtgaaagcaggggcaaacattgtcggcgtcaactgccactttgacccagagacctgcgtgaagaccgtgaagctgatgaaggaaggagtggaaaaggccgggctgaaggcccactacatgtcccagccgctgggcttccacacccccgactgcaaccgacagggatttatcgatcttcccgagttcccgtttgccctagagcccagaatcctgaccagatgggacatgcagaaatacgcccgggaagcgtacaacgctggcattcgttatattggcgggtgctgcgggttcgagccctaccacatccgtgctgtttctgaagagctggaagcggagcggggttttcttcctgccggctccgagaagcacggcaaatggggcaccggcttggagctgcatacaaagccctgggtcagagccagggcccgtcgggaatactgggagaaactacagcccgcctctgggcggccattttgtccttcgatgtccaaacccgacagctggggtgtcaccaagggacacgccgacctgatgcaacagaaagaggccacctcgaaggagcagctgaaagtcctctttgacaaggccacccaaaatgcctga
>g213.t1
ATGTGTGATAGTGCTGGCCTGTGTTTTATCCAAAAGGCACTTGGAGAACTTCACTCACGAACCATCTCTGGAGAGAGGCCATACAGCTGTGACCAGTGTGAGAAAGAAATTCATGATGACTGTCTGAGCAAAGTCTGTCAAGGCATCCATACTGGAGAGAGGCCATACAGCTGTGACCAGTGTGAGAAGAGTTTCCTCAGAAAAAGCGATCTGACACGCCATCAACGCATCCATACTGGAAAGAGGTCATACAGCTGTGACCAGTGTGAGAAGAGATTTACTCAGAAACAGAATCTGACACACCATCAGTGCATCCATACTGGAGAGAGGCCATACAACTGTGATCAGTGTGAGAAGAGTTTCATCAGAAAAAGCGAACTGATGTCCCATCAATGCATCCATACTGGAGAGAGGCCACACAGCTGTGACCAGTGTGAGAAGAGTTTCCTCAGAAAAAGCGATCTGACACGCCATCAACGCATTCATACTGGAAAGAGGTCATACAGCTGTGACCAGTGTGAGAAGAGATTTACTCAGAAACAAAATCTGACACGCCATCAGCGCATCCATACTGGAGAGAGGCCATACAGCTGTGACCAGTGTGAGAAGAGTTTCATCAGAAAAAGCGAACTGATGTCCCATCAATGCATCCATACTGGAGAGAGGCCATACAGCTGTGACCAGTGTGAGAAGAGTTTCCTCAGAAAAAGCGATCTGACACACCATCAACGCATCCATACTGGAGAGAGGCCATACAGCTGTTACCAGTGTGAGAAGAGTTTCCTCAGAAAAAGCGATCTCACACGCCATCAACGCATCCTTACTGGAAAGAGGTCATACAGCTGTGGCCAGTGTGAGAAGAGATTTACTCAGAAACAGAATCTGACACGCCATCAGCGCATCCATACTGGAGAGAGGCCATACAGCTGTGACTTGTGTGAGAAGAGTTTCATCAGAAAAAACGAACTGACGTCCCATCAATACATCCATACTGGAGAGAGGCCATACAGCTGTGACCAGTGTGAGAAGAGTTTCCTCAGAAAAAGCGATATGACATGCCATCAACGCATCCATACTGGAGAGAGGCCATACAGCTGTGACCAGTGTGAAAAGAGTTTCATCAGAAAAAGCATACTGACGTCCCATCAACGCATCCATACTGGAGAGAGGCCATACAGCTGTGACCAGTGTGAGAAGAGTTTCCTCAGAAAAAGCGATCTGACACACCATCAACGCATCCCTACTGGAGAGAGGCCATACAGCTGTTACCAGTGTGAGAAGAGTTTCCTCAGAAAAAGCGATCTGACACGCCATCAACGCATCCTTCATGGAACTAGGTCATACAGCTGTGGCCAGTGTGAGAAAAGATTTACTCAGAAACAGAATCTGACACGCCATCAGCGCATCCATACTGGAGAGAGGCCATACAGCTGTGACCTGTGTGAGAAGAGTTTCATCAGAAAAAACGAACTGACGTCCCATCAATACATCCATACTGGAGAGAGGCCCTACAGCTGTGACCAGTGTGAGAAGAGTTTCCTCAGAAAAAGCGACATGACACGCCATCAACGCATCCATACTGGAGAGAGGCCATACAGCTGTGACCAGTGTGAAAAGAGTTTCATCAGAAAAAGCAAACTGACGTCCCATCAACGCATCCATACTGGAGAGAGGCCATACAGCTGTGACCAGTGTGAGAAGAGTTTCCTCAGAAAAAGTGATCTGACACGCCATCAACGCATCCATACTGGAGAGAGGCCATACAGCTGTGGCCAGTGTGAGAAGAGTTTTGTTCAAAAAGTACATCACGTAGTCCATCAGTGTGACTGCAGAAGTCATCATACTTAG
>g214.t1
ATGTCATTCGCCATGGAGGATAATTTGGAGTCCGGATGGGTGTCAGTCCGACCCAGAGTGTTCGACGAGAAAGAGAGGCATAAATTTGTTTTCATCGTGGCCTGGAACGATATCGAGGGAAAGTTCGCCATAACCTGCCACAACAGAACCGTCCAGAGACGGAGCACTTTTCTGGACTTGGATTGTAGCCCCGCGGCTGCGCTTCCTGTCCCCGCTGCTGCTGCTAAAAGTTCGGCCAAAGCGAAGAAAGACGAAGCCTGTCAAGCTGGTGAAGTTAGACCGCACTCTGTCCCGACAGGAAACCCCACAACAAACACCAGAGCCGGAGACAAAAAGACTGTAAACGACGATGGCTTGAAGGCGATCGAGTGCGTCAGCCTCACGTTAGGGTCCTGGAATATTGTTACACCGAAGGAGACGGACATGGAGATCCTGGACGTCCCTTCGTCTCCCGAGGACGCAGACCCGGGAGACGGTGAGCTCAGCCTCCGCGAGGACTTCAGCTGGGCCGGCCTGTTCTCCTTCCAGGACCTGCGGGCGGCCCACCAGCAGCTATGCGCCGTCAACTCGGATCTGGAGCCCTGCTTGCCCCCGTTCCCGGAGGAGCAGTCCGGCGTGTGGACGGTGCTGTTCGGCGCCCCGGGGATGTCGCAGCGGGAGACGGACGCGCTGTGCTACCAGCTGCAGGTGTATCTGGGTCACGCCCTGGACACCTGCGGCTGGAAGATCCTCTCCCAGGTGCTTTTCTCCGAGGGCGACGACACGGAGAAGTATTACGAGAGCCTGAGCGAGCTGAGGCAGAAAGGCTACGAAGTTGCGCTGGAGGCGGCTAAAAGGCGGATGCAGGAGGTGTTGGACAAGCACAAGACCATGGACAGCATGGTGGAGCTGCTGCAGGTGTACCCCGAGGAGGACGAGGCGTACGGCGAGCTGCTGGAGGCGACGACTCAGCTGTACCACTACCTGCTGCAGCCCTTCAGGGACATCAGGGAAGTGGCAACGCTGCGGCGGCAGCAAATTAAGATCTGCCTGGAGACGGAACGTCTCGGCCCTCGCCGCGTGGAGAGCCTGAGGAAAGAGGATGAGGAGTGGCAGAAGAAGGCTCAGGCTGCCGTGCTCGCCATTCAAGACCTGACTGTGAAGTTCTTTGAAACCACAACCCGAGCTCAGAAAGCTCTGTATGAGCGGATGCGCGCCGACCAGAGGAAGTTCGGAAAGTCGGCGTGGGCCACGGCAATCGAGCGCATGGAGCGGCTGCAGTACGCCGTTTCCAAGGAAACCCTGCAGCTCATGAGGGCCAAGGAAATCTGCCTGGAACAGAAGAAGCACGGCTTGAAGGAAGAGATGCAGAGTCTGCAGGGTGGGGAGGATGCAATGATGCGTCTGGACCAGCTGGAGGCGCTGTACTATGAGCTGCAGCTGCAGCTGTACGACATTCAGGCCGAGGTGCTGCGCTGCGAGGAGCTGCTGCTGACCGCGCAGCTGCAGAGTCTGCGCAGGCAGATGATGGAGCAACAGGATGAGGTGGTCTACTACGACGCCTTCGAGAGCCCAGACGCCATGAAGGGCGAGGAGGAGCCCGCATCCCCTCCGTCACCCCTCAGAGACGAAGAACTGTGCGTCCTCCAGCAGAGGACGCGGCAACTGGAGGCCCGGAGGGGCCGCATCACTGCCAAGAAAGTCTACCTCAAAAACAAGAAGGAAATCTGTATCTTCAATCACAACCAGAAAATCCAGCAGCGCCACGGAAACGACGTCGACTTCAGCTCTCTGCAGGGAGGAGAAACTGCAGAAGATGATGAAGCAAAGAGAAATGTAACTGTGAGTCAGGAAAGGCAGAGGACTCTGGACAGGCTGCGGAGCCTCAAACAGCGTTATCCGGGTCAGGTGACCCTCCGGTCCAGTCGCCTGCGCCTCGCCCAGGCTCCCGGCCGGAGGCGGGCGGGGCAGCAGCCCAGCACCCAGGCGGTCAGCGTCCAGACCGACTCCATCTCCGACCTCCCAGAGCTCTCTGCTCCGCCCCCGGCTGACGTCTTCAGCTGCGAAGGCGCCTCGCTGCCCTCCGTCGGCCTCCAAAGCGTGGAAGCGGCGCCTCCTTTCCTCTCGCTGCCTCCGCTCTCGTCGCCTCCGTCTCTGCTCTCGGTGGGGCCGCCTGCCGCGCCTCCCCCTCCGCCGCCTCCGCCTCCCCCTCTGCCTCCTCCCCCGCCTCCTCAATCGCTTCCTCCCGTCGAGAGCCAAGCGAGCAGCCCGACCAAGACGCAAAAGTGCGAGTCTGAAAGCATCTCGCTGCCGCTGGCTCCGTTTTCCCCGCGATTCTTTGACAGCAGCCAGCTGCTGACTGCCAGGAAGAAGCTGAGGAAGACCGCATCGCTGGACTCATCACAGTGGAGGAAAGCGAGCTCGCCCATGGACGAGGTGCTGGCCTCGCTGAAGCGCGGCAGCTTCCACCTGAGAAAGGCCGAGCTGCGCGTCCTCGGCCCCGACCCGGACGACGACGGCAACAACATCCTGGCTCAGATCCGGCAGGGCGTGCGCCTGAAGAAGGTCCGCGCCCGGCCGGAGCAACAGCGCCACCCCAAGAGCTTCCTGCACTCCGCCGACGCCCTGACCCGCAGCATCCACGAGGCCCTGAGGAGAATCAAGGAGGCCTCGCCGGAGTCGGAGTCTGAGGACGAAGGCCTGCCTTGCACTGACTGGGAAAACtaa
>g215.t1
atgggtgagcagcccatcttcagtacgcgggcccacgtcttccagatcgacccgagcaccaagaagaactgggttcctaccagtaagcacgccgtcacagtctcctacttcttcgacagtaccaggaatgtgtatcggatcatcagtctggacggctccaaggctatcatcaacagcaccatcacccccaacatgaccttcaccaagacgtcgcagaagttcggccagtgggccgacagccgggccaacaccgtctacggcctcggcttctcgtccgagagtcacttgagcaagtttgcggaaaaatttgcagagttcaaggaagcggcccggttagcgaaggagaagtcccaggagaagacggagctcagcagtacgccctcgcaggaatctgcgccaggtgacctccagtcacctttgaccccagaaagcatcaacggtacagacgaggacagagtcacacccaacacgccgaagcacagcgaagccagagcagaacctccccaaaacgctttaccgttctctcacagttcctccagcatcaacaagcactgggaggccgagctggcggcgctgaaggggaacaacgccaagctgacggcggcgctgctcgagtccacggccaacgtcaagcagtggaagcagcagctggcggcctatcaggaggaggcggagcggctgcacaagcgggtgacggagctggagtgcgtgagcggccaaacgacggtcaacaagtctcagaaaacggagctgaacagaacaatagaggagctggaggcggcgctgagggccaaggaggaggagctggagagacttaaggaggaggtggagagtgccaacgagtttaagtttcaaaaagactccctgacacagaaactaaaggagacggagtcgaggaaccagacgctggaggcgcagctgagcgacctggagcagcgcctggagagcagccagctggagcgggaagcctacatgaagagcctgcgctccctgctggagctgctggacagcaagatcttcgagctgacggagctgcgggacacgctggccaagctggtggagggcagctag
>g216.t1
ATGGATACATTGACAGAAGATTTAGCACGGTCTGATGTCGAAGGCGAAATGACGATGTTGGGAGCGGAAGATGCAGCAGAACAAAATGTTGAAGCAAGTGATGAAGTAGAGAACCTTCGAAACAGTTTACGTGAGGCCGTCCACGATGACAGCGTCCGACCTAAAATGCAGTGCCTGCTGATGGATACCTCTTTCTCCATGGTGACCATGCAAGGCGAAGACAGCGGGATCGCGTGGGAAACAACCGCGAGTAGCTGTGCCACACCTTGGACACCTGAAGCAGGACGACCGGAAGTTAGCTCACCAGCTCCAGTCCGACTCGGAGCATCGGGATCTCAGCCTGCAGGAAAGATCATATTTGTCATGGACGAAGAGATGATCGCAAGACAGAGAAAACCTAAAGAAAGGGTGAACAATCAGAAGAGCAAAGTGGAAAGAGAGCAAGAACTGTGGGATGAAACCTTTGACAGTGTCTCAGGGCGACCAGAGTTGGTAGAAGTGTCCCAGCCCAATGTAAAAACTGATGCAGAAGGGGAGCAAGAGGAGGCGACTGATTTTCTGGAGGACAAGGAGCAGCGTTTGTTCAGGATAGTGTCAGAAGGTTCAGAAATCCTCAACATTCTCGTCCCTCCAAAATTTGCCACCGTGGACGAAGAGGAGAGTAAGGAAATGGTGGACAACCTGTCATATCTGGAGGAGAGTCTTGTTCCCAAAACCAGTGCAGAGACTCAAGACAGTGACTTACCATTCTCAGCAGAACCTGGAGATCAGATTAAGGTTTTACTTCCTACAGGTCCTGGTGCAATGGACCCACCAGGGGCTCCAGTGGCCAGACCTCCAGTGAGAGGAGTGACTGGGAATGTGGACTACTTTGAGGCGTTCTCTCTGATTGAGGCCCAGGCTCCAGGAAGTCCTGCTGTGATTCCACAAGGGCAGGAGGAGCACAAGGCAAAAACAGCCTCTGACAACCTGGATGCTGAGAAACCAGTGGCACCTGAAGACCACACAACGACTAAAAGTGTGGATATTGACAAATCAGACACAGTAAGTTCAGAGGAAATAACCAGTGACCTTCTAGATGATGTCTTCTATGGCGGTACAGAAAACTACGCTTTAAAAAATGTGGACACTACTGATGAAGTTGGAGGAGCAAAAAGTCCGATATCTAGGCTTGCTTCCAAACCAAGTGGTTCATCTTTGTTCGGTAGCCAAGAGGACATCCTGACACCAATCTTCCTACCTGAAGGACCACCAAAAATCATTGACCAAATATTGCTGGAAGAGCCGAAAGCCATGGCTTTCCTTTACACTGACCTGTATGAGGAAGCATTGGGCAGTAGGAAAAAGGAGGAGGACACAGAAAGCATGACGTCTGAAAAGTCCTTCCATAGCAGGCATTCAGACCGAGAGGCCAGAGGTTACTTAGAGAAATTTGTCCTGATTGATGAGACTCCTGCGGTGGAGACAGAACAGCAAGAAAAAGAAATGTTCACATCAGAAGAATCTCGGACTCTACCTCAAGACATGTATGACTTTGAAGACATTCTTGCCAAGTCTGAAAAAGGGAGGCAACACTCAGACGAAGTCACAGACTTCTTAAGGTCTAGTGACAATTCTTCTCCCTGTGACATAGAGCCTTTTCTTCGATCCCTAGAAGAGGATGACATTCAAACAGCAAAGAGTGGCATCAAGACTCAAAAAAGCGTCTCAATAGCTGCAGAAAAAGTCTCAGAGACCCCAATAGATCCTCTTGGCTTTTCAAGCTATGAGTTCCTGCCAGATGAACCAGACTGGGAGGATGTAGATGATGGTCCTACAGACCTAGACAGGAGATCTGTTGGAGGAGAAGAACTGGGAAGGCAAGAATCCAAGCTCAATAAACCAGATGTCCCTCCCAGGAGAAAGACGGCATCCTCTCCTAAATCATGTTTGGATCTAACACCTCTTACTCCGGTTGATATGATTACACAAGAGAAAGAGGAGGCTGGAGGAAAGGAGCACAGGGTGGAGGAAAAAGAGACAGCATCACCTGTAGAGACTGCTGACGAAGGGGATGGAAATGGAGAAGACATTGTGCCGTCTGAATCTGAAGTTGCACAACTTGACAGCGATCCAGTTGAGTTGAAAACCGTGGCTCTGGAGAGTGAAAACACAAAAGACTCTGATGAGATGTCTGTCACAGACGCAAAACCAGATGAAGAGGAAGAAACAAAACCGAATGAAGATAGAAGTGAGAGTCAAGCAGCAACGACCGCTACAGGACTCAAAGAAACAGATGTTGAGACAGAGGTTAAAACAGAGAAACAAGAAGACAAACCCACCACCACATCAGCTGATCCTGCTGTAAACAAAAGGCAGTGTGTAATACTTtag
>g217.t1
ATGAGAGAAATTCATGATGACTGTCTGAGCAAAGTCTGTCAAGGCATCCATACTGGAGAGAGGCCATACAGCTGTGACCAGTGTGAGAAGAGTTTCCTCAGAAAAAGCGATCTGACACGCCATCAACGCATCCATACTGGAAAGAGGTCATACAGCTGTGACCAGTGTGAGAAGAGATTTACTCAGAAACAGAATCTGACACACCATCAGTGCATCCATACTGGAGAGAGGCCATACAACTGTGATCAGTGTGAGAAGAGTTTCATCAGAAAAAGCGAACTGATGTCCCATCAATGCATCCATACTGGAGAGAGGCCACACAGCTGTGACCAGTGTGAGAAGAGTTTCCTCAGAAAAAGCGATCTGACACGCCATCAACGCATTCATACTGGAAAGAGGTCATACAGCTGTGACCAGTGTGAGAAGAGATTTACTCAGAAACAAAATCTGACACGCCATCAGCGCATCCATACTGGAGAGAGGCCATACAGCTGTGACCAGTGTGAGAAGAGTTTCATCAGAAAAAGCGAACTGATGTCCCATCAATGCATCCATACTGGAGAGAGGCCATACAGCTGTGACCAGTGTGAGAAGAGTTTCCTCAGAAAAAGCGATCTGACACACCATCAACGCATCCATACTGGAGAGAGGCCATACAGCTGTTACCAGTGTGAGAAGAGTTTCCTCAGAAAAAGCGATCTCACACGCCATCAACGCATCCTTACTGGAAAGAGGTCATACAGCTGTGGCCAGTGTGAGAAGAGATTTACTCAGAAACAGAATCTGACACGCCATCAGCGCATCCATACTGGAGAGAGGCCATACAGCTGTGACTTGTGTGAGAAGAGTTTCATCAGAAAAAACGAACTGACGTCCCATCAATACATCCATACTGGAGAGAGGCCATACAGCTGTGACCAGTGTGAGAAGAGTTTCCTCAGAAAAAGCGATATGACATGCCATCAACGCATCCATACTGGAGAGAGGCCATACAGCTGTGACCAGTGTGAAAAGAGTTTCATCAGAAAAAGCATACTGACGTCCCATCAACGCATCCATACTGGAGAGAGGCCATACAGCTGTGACCAGTGTGAGAAGAGTTTCCTCAGAAAAAGCGATCTGACACACCATCAACGCATCCCTACTGGAGAGAGGCCATACAGCTGTTACCAGTGTGAGAAGAGTTTCCTCAGAAAAAGCGATCTGACACGCCATCAACGCATCCTTCATGGAACTAGGTCATACAGCTGTGGCCAGTGTGAGAAAAGATTTACTCAGAAACAGAATCTGACACGCCATCAGCGCATCCATACTGGAGAGAGGCCATACAGCTGTGACCTGTGTGAGAAGAGTTTCATCAGAAAAAACGAACTGACGTCCCATCAATACATCCATACTGGAGAGAGGCCCTACAGCTGTGACCAGTGTGAGAAGAGTTTCCTCAGAAAAAGCGACATGACACGCCATCAACGCATCCATACTGGAGAGAGGCCATACAGCTGTGACCAGTGTGAAAAGAGTTTCATCAGAAAAAGCAAACTGACGTCCCATCAACGCATCCATACTGGAGAGAGGCCATACAGCTGTGACCAGTGTGAGAAGAGTTTCCTCAGAAAAAGTGATCTGACACGCCATCAACGCATCCATACTGGAGAGAGGCCATACAGCTGTGGCCAGTGTGAGAAGAGTTTTGTTCAAAAAGTACATCACAAGAGGACAGAACAGTTTAGGACAGGAGTTTTGAACATACAATCAGAACAATGCCTGCAGCCCCAAAACTGCCTTTATGAACCCAACCCGTTCATAAATGACTCTCCACAATCGGTCAAAAAGCTCCACACTCCAGCTTGGACGCTGCTGCTGCGGCACTTCTTGATTCAAATTTTGAAGAATAACTTCCGCTATTTCCTCTTCATCTGA
>g218.t1
ATGTCCCATCAATGCATCCATACTGGAGAGAGGCCACACAGCTGTGACCAGTGTGAGAAGAGTTTCCTCAGAAAAAGCGATCTGACACGCCATCAACGCATTCATACTGGAAAGAGGTCATACAGCTGTGACCAGTGTGAGAAGAGATTTACTCAGAAACAAAATCTGACACGCCATCAGCGCATCCATACTGGAGAGAGGCCATACAGCTGTGACCAGTGTGAGAAGAGTTTCATCAGAAAAAGCGAACTGATGTCCCATCAATGCATCCATACTGGAGAGAGGCCATACAGCTGTGACCAGTGTGAGAAGAGTTTCCTCAGAAAAAGCGATCTGACACACCATCAACGCATCCATACTGGAGAGAGGCCATACAGCTGTTACCAGTGTGAGAAGAGTTTCCTCAGAAAAAGCGATCTCACACGCCATCAACGCATCCTTACTGGAAAGAGGTCATACAGCTGTGGCCAGTGTGAGAAGAGATTTACTCAGAAACAGAATCTGACACGCCATCAGCGCATCCATACTGGAGAGAGGCCATACAGCTGTGACTTGTGTGAGAAGAGTTTCATCAGAAAAAACGAACTGACGTCCCATCAATACATCCATACTGGAGAGAGGCCATACAGCTGTGACCAGTGTGAGAAGAGTTTCCTCAGAAAAAGCGATATGACATGCCATCAACGCATCCATACTGGAGAGAGGCCATACAGCTGTGACCAGTGTGAAAAGAGTTTCATCAGAAAAAGCATACTGACGTCCCATCAACGCATCCATACTGGAGAGAGGCCATACAGCTGTGACCAGTGTGAGAAGAGTTTCCTCAGAAAAAGCGATCTGACACACCATCAACGCATCCCTACTGGAGAGAGGCCATACAGCTGTTACCAGTGTGAGAAGAGTTTCCTCAGAAAAAGCGATCTGACACGCCATCAACGCATCCTTCATGGAACTAGGTCATACAGCTGTGGCCAGTGTGAGAAAAGATTTACTCAGAAACAGAATCTGACACGCCATCAGCGCATCCATACTGGAGAGAGGCCATACAGCTGTGACCTGTGTGAGAAGAGTTTCATCAGAAAAAACGAACTGACGTCCCATCAATACATCCATACTGGAGAGAGGCCCTACAGCTGTGACCAGTGTGAGAAGAGTTTCCTCAGAAAAAGCGACATGACACGCCATCAACGCATCCATACTGGAGAGAGGCCATACAGCTGTGACCAGTGTGAAAAGAGTTTCATCAGAAAAAGCAAACTGACGTCCCATCAACGCATCCATACTGGAGAGAGGCCATACAGCTGTGACCAGTGTGAGAATCTGTAAATGCACCACACCTACTTCACATAA
>g219.t1
ATGGACAATGGTCCTTGTGTGTGCTCTCCTGTCAGCCTGGAGGAAAACGGACTTGATGCCTGTGACGGTTCTTACGCAGACGACGAGTTAGTGGACGCCTTCGGAGACCTGGCTGCACTCCCAGTTGAAGTTGAGGAAAGAAGACCGACCTGTTTGCGCTGCCGTCGCCCTCAGAAGGTGTGTCTCTGTCCCTTTCTCCCGCAACAACCACTGGAGGTGTCCACATGTCTGTACGTAGTGCAGCATCCTGCAGAGGAAAGCCGAGTACTTCGGACTGTGCCTCTTCTCGCTGCTTGTTTGCCACAGGGAAAATGCAACGTTATAGTAGGGAGGCGGTTTAATGAGGAAAAACATCCAGAGCTAGCCGCCGTGTGTCGGGATGACAGAACGCTCATCCTGTACCCCGGACCTAAATCCCAGAACCTGGAGGAGTTGGCGCAACGCCTGGAGATCTCCGTCGTGAAGCACAATGTGATCATTATAGACGGCACGTGGAGCCAGGCTAAAAACATGTTCCTGAAAAACAGCATGTTCCACCTGCCCAAACAGGTCCAGCTTAACAGGAATCTGTCGAGCCAGTACGTGATCCGGACTCAGCCATCCAACATCTGTCTGTCCACGCTGGAATGCGCCGCCGTGGCCTTGTCGGTCCTAGAGCAGAACGATGAGATCCAAGAGATATTACTGAGGCCTCTGAAAGCCCTGTGCTCCTTCCAGCTGCAGCACGGCGCTCAGGTCCACCACAGCAAAGAGCATCTGCTTCGAAACGGCATGTACGACAAACCCATGCCGAAAAACAAGCGCAAGATCAAAAGGATGGAGAAGCTAATGACGGACCACAGCGTCTGTCCAAGAtga
>g220.t1
ATGGACGACGAGCAGCCGAAAACCCTGTATGTGGGGAATCTGTCCCGGGATGTGACGGAGGCCCTCATCTTGGAATTGTTCAGCCAGATTGGGCCTTGTAAAAGCTGCAAAATGATAGTAGATACAGCAGGTCACGATCCATACTGCTTTGTGGAGTTCTATGAGCATAGACACGCCACTGCTACAATCGCAGCCATGAATGGTCGGAAAATACTGGGTAAGGAGGTGAAAGTCAACTGGGCCACGACCCCTACGAGCCAGAAGAAAGACACGAGCAGTCACTTCCATGTTTTTGTTGGAGACCTTAGTCCAGAAATCACCACAGATGACATAAAAGCAGCTTTTGCTCCTTTTGGAAAAATATCGGACTGTCGCGTTGTGAAAGACATGGCCACAGGTAAATCTAAAGGCTATGGTTTTGTCTCCTTCTTCAACAAATGGGATGCAGAGAACGCCATCCAGCAAATGGGGGGCCAGTGGCTAGGAGGACGGCAGATAAGGACCAACTGGGCCACAAGGAAGCCTGCTCCTAAAACGACAAATGAAACAGCCAGTACCAAACAGCTCTCCTTCGATGAGGTGTTAAACCAGTCCAGCCTCAGTAACTGCACAGTCTACTGTGGAGGAGTCACACAAGGTCTCACAGAGCAAATAATGAGACAGACCTTCTCACCTTTTGGCCAAATAATGGAGATCCGTGTTTTCCCAGAAAAAGGCTACTCCTTTGTGAGGTTTAACTCCCACGAGGCTGCAGCTCATGCCATAGTTTCTGTAAACGGCACCTCCATAGAGGGCAACATAGTAAAGTGCTACTGGGGGAAAGAAACGACAGACATTGTACAGGGCCCCATACAGCAGGTACAGATGGCACAGCAGAACACGCTGAGCTTTGCAGCCCAACCCTATAACCAGTGGGGCCAGTGGTACAGCAACACACAACAGATTGGTCAGTACGTGCCCAACGGATGGCAGGTGCCAAGCTACGGCGTCTACGGACAGGCCTGGGATCAGCAGGGCTACAATCATTTACATGCTGGAGCTGGATGGACGGGCGTGGGCGCCGTGAGCAACGGGGGCATGGTGGAGCCTGCGCAGGGAGTCAACGGGACAATGCTAACCAACCAGGCAGGCATGAGCACCACTGGATACCCCACCCACTGA
>g221.t1
ATGGACAGTGAAGTCATCGTGTCCTCCTCATCGGCCTCCCCTCAAACTCCCGCCACCCAGTCCAGCTTAGCTGCAAAGCAGCGAGAAAGCAGGAGGTCCACGGCCACAACTCCCGCCTTTCTCTCCAACCTGGGTAGGGCAACCCTGCGGGGCATCCGCAAGTGCCCTCAATGCGGGGTCTACAACGGCACCCGAGGGCTCAGCTGCAAGAACAAAGCCTGCGGCGTGACCCTCAGAGATGCCTCGGCGGGCTGTAAAAGCGGCAAGAAAGCCGCGGTGGAGGTGGTGAGAGTGATAACCGACAGCGAGGAGGAGAGTTTTGGGAAGGAGCAGGAAGCAGGAGGCGGAGGTGCGCAGGTGTTTTCGGTGTGCCACAGAAGTAGAGGAACCACGCAGTGGGGCTTCGTGGAGCTGGTTCCCACAGACACGGCCATAGCTACCGGGGATGGAGCCACCTTGCTCACGCGCATCAACCTGGGCCGCTGCTTCCTGCCCTCGTGCAGGCAGGGCGAGAGGTCAAGCAAGCGCGAGCCAGACTCGGCGTCGACGGAGCCGTCCTCCGACAGCCTTTGCGTCCACATCAAGCAGGCCATAGACTGCCGGAGCCGCGCTACGCCGCTCACCTTCAAGAGCTCCGTCCTGGAGGCCTTACAGGCTTCCATCCAGGCCAGGGAGGAGCTGTGGCGGCTGGCCACCGAGTCCCCCGGGCCTCTGGTGCAGCGGGTTTCTAAAGACACCCTGGTGGTGAAGTGCCACACGGACTCGCAGCATCCTCTGGGCCTGCTGCACCTGACCGTGGCTCAGATGGAAACGCAGAACAACAACAGGAGCGTGTTTCACTGTAGCTGCCAGCTCAGCGCAGGAAGGATGAAACATGGCGCGGATGGAGCATGCTCTCTCCCGGGCGCTTCCGAGCCCTGCCTTCACTTCTACGCCTGCGTGTGCGCCTTCTCAAGCAACGAGAAGCTGGCGGCAGAGTTTGCGGCTTTCGTCAACTATTCTTCAGTCGTGCAGCAGAACGCTGCCGGTGAAAAACCCCTGCAGCAGGCCGAACCCAACAACTCCCACCACAAAGTGAAGAAGCAGCGTTTGGATGAGCCCACCTCTGCGGCGGGGAAAGAAGGCGCCCCGGCCTCCGCTCTGAGGAAAGCCGGTCAGAGGAAAACCGCTGGAGGGCTGAAGGCTGCAGGCAGCGCTCAGGTGGTGGACGAGCTCTCGGTGACGATGGGCTTCCAGCAGTGGCTCGCAAGCGTGACCGAGAGGATCCATCAGACGATGCATTACCAGTTTGACGGGAAACCCCAGCCGTTGGTCTACCACATCCCCCAGGAGTTCTTCAACGCTCTCCAGCAGCGTCTGTCGCTGGGATCTAAGAAGAGAAGACTGCCCAACCTCACAACAGCGTTTGTGAAGAACGACGGACTTCCTCTGGGCTCCTTCTCCAAGTACACCTGGCACTTCACCAATCTGCTGCACGTCAAACACATTTTTGACACTGCGGAGCTGCCACTGGAGGTCACTCAGAGTTTTGTAAAGAATCTGGATGGCTCCTACTCTCGCTTTCATCTCCCTGAGCTGCCGCCTGAGCCAGAGTCATTAGACGTTTACAGAACGGAGCGTCCGCCGACCATACGACCGATGGAGCACCGCACTTTCCTCAAAGTCGGACCGAGTTCTGGGGACCAGAAGGAGTCCAGCCCCTTCGTGATTGAGTGGATCCCCAACGTTCTGCCTCGCTGTCGGATGGGAGAGCTCAGGATCAGCTTTGAATTCGGCCACCAGCAGAGCGGCCAATCGGAATGCCAGGAGAAAGCGGGCGGAGCGGAGAAAAAAGCTCGCAGAAAGTCGGACGGCTCTCAGGCCAAAGTCCCAAAGAGTGTCGATGTTCTTTAGGTGGTTGTATAA
>g222.t1
ATGAAATATCAGCCTTCGGGACCAGCTGCGGATCGAGTTAGTGAGCGGATCGAACTCAGCGACACCACCGAGTCTAAGAGGTCTCGCCCCGGCGCCGCGGTCTCACTGCTGACCCCTCTGGACCCTCTACGGCAAGCGAAGCGGCTTCCCATCCGGCTGATCAAGATGTTGACGGCGCACACCGGACACTTGCTCCATCCGGAATATCTACAGCCTCTAACATCCGCGCCAGTGAGCATCGAGCTGGATGCTAAGAAGAGTCCACTGGCCCTGCTGGCTCAGACCTGCTCTCAGATTGGTAAACCGGACCCTCCTTCTTCCTCCAAGCTCGGCTCCTCCTGCAGCCCGGGGGACAAAGAATCCAGCAGTCGGTCGTCATCCTCCAGCCTGAAGCTGGGGGAGCACCGCCCTTCTCTGGAGGACAAATCTAGCTTTAAACCCTACAACAAAAGCAACGTAGACTGTCGCAGGGATGGTGTTGCCAGCAGCTCTAGCGGTGACAAAGTTGGATTCAGGGTGCCGAGCAGCAGCAGCTCAACCACTAATGGGAATTCAACCAGCGGCCAGCAGTCCTACCCATCCCACGCTTCTTCGCCTGGCTCCAGAGGCACCAGCACCCCCCCAGGACAGGCTCAGCAGCATCAGCATCACAAACAGAGCCAGTCTCCCGGTGGACAGCCTGCTTTGCAGTCCCAAACTCTTAGCTCTGAACCAGGACGTGAGCAGAGCAGCCCCACCAGCACTTCCACTAGTAATAACCACAGCAATCCAAAAAAAGACGCTGATGTGAGCAAGGCGAGCGCAGACAGCCCGCACCACGCAAACTCCAGCCACGTCCGGGCGAGCACAAACTGCAGCAACAGCAGCTCCGACGGCGGTTCCAACCAGGACGTCGGCGGTAGAGCCGAGGCCGCCCAGCCTAGCCTTGGCCCTGGACACATCACGCCCATCTCTCCTTACAAAAACAGCCAGCCACTCTTCCCCTTACCCTCTTCCAATATGGCCTATCATGGATCTGTCATGGGGGGTTACGCGGGCTACCCATCCCAGTTCCTACCAGGGTTGGACCCGTCCAAATCGAGCCTGAGCATGGGAGGAAAACACACAAGCTCTAGCCCTCTGACGGGCGCCTCCCCGCCGTCCTTCATGCAGGGCCTTTGCAGGGACCCTTACTGTCTAAGCTACCCTGGTGTGTCTCATCTCGGCAGTAGCAACTGCAACTCCTGCATCCACGACCCTTCCTCCACCCTAAAGTCGAGCTTTCCCATGGTGTATCCCTCCCACCCGCTTCACTCCCTCCACCAAAGCTCCTTGTCGTCCAGCGTGTCCCCCTCCCTGTCTCATCCCCTTTACACGTACGGCTTTATGCTACCAAACGACCCCCTTCCCCACGCCTGCAACTGGGTGTCCGCTGGAGGACCTTGCGACAAGCGCTTCGCCACCTCAGATGAACTCCTGGCTCACCTTCGCACCCACACAGCTCTGACTGTGGGGATGGACAGTAAGCTGCTCTCCGTTTCCTCATCTGGACCCGCATCGTGCCACTTGCACCTCCCACACCAGAGCAGCCCGGGCTCCCTCCCCAGCTCTCTGTCGCTCAGGGCTCCCCCCAGTCTGGGCTTAGCTCGCTATCACCCCTACAGTAAGGTCCATCTCCCCTCTGGGCCTTCCTCCATCTCCCTGCACTCTCTGCCCACCACTGGCCCTTACTATCCTCACTACACTCTCTACAGTCAAAGACTTGGATCTGCGTCAGCTCTTGGATACCAAtag
>g223.t1
atggtcccgatgagcgagcaggcggacgcacctctgaccccgctgtccgccccagatcaacttccctgcaaagactcccgggggaaaagcttgacgtcctcagaggggaacaatgaggaggagaggaggcagaagaggcgtggactggcaccggcagacctccagctgctgctggactccgagtcagaaccgtcagagagcaagaagaaaccagccagcatcagacagaaacccgtggagccgctgtcaccaatgctgagcctgagcgactttgaaaccaagtttgaccggaagaaatcccagaccaaccagttgtcaaagaccaatgcgcattaccacaagttattcaaggcgatcagcaaagatgagctgctcaaacagagttacacctgcgccctgcagagagacatgttgtaccagggcaaaatgttcgtctcgcaaaactggatctgcttccactccaaagtctttggcaaagacattaagatttccatcccggtgatgtcggtgaaacttataaaaaaaactaagactgcgttattggtgccaaacgctctgataattggaactacagacatagatcatgtctttgtatcatttctctctcgaaacaacacctttaaatttctgaaatccatctgccctcatctggaggtggataagataagtagcagccctgtagcttcctcctgtgaaaacagcttcagagctagctgccccacgtcgcttcctctggacttttctggagacttctccgacctggatggagttgtgcaccagaggcggcaggacatgattgagagcagcagctctgggtcacagactccagactatgataaaataagtgacttcagcagcctcccagacacatttctgagtgcagcgaagaccagagaggtttcggtccacgcagacattcacctccagaacccgagccaaaagcacggagccgccctcaaaaatggccaaagcaagccgccacatggacttacaccaaaagactcgtcctcgcagccaaagtctttacacgtcatcctcttcatctatctgtttttagtcagcattcttgtcttgtcctcttgttacatggctttcaagattgcggctcttgagcaccgcctgaactccctgctgtcgatgggggaactcgttgataacgaaaatgctgggagccagaggtcgcaggtggaagtgaatgctgagatctacggggagctttccactaacctgttcaagttagagaagattcaaaggaacctcaggaagctcctggaagagacttaa
>g224.t1
ATGGCCACACAGGAGCCGTCCCCTCCGTCATCCATGGAGAGCAATAAACCCGGCTTCCCCAAGAAGATCCTGGGCAACAAGCTGGAGGACAAGCACCTGTGCAACTGCTGCCACAACATCCTGAGGCGGCCATTTCAAGCCCAGTGTGGACATCGCTTCTGCTCCTACTGCTTCAACAGGACCGTGAGTAATGGACCCCAAAGATGCAACGCTTGCATTAAAGAAGATATTTTTGAGGAGCCGACATCAGTTTTGAAGCAGGGATGTGCATTTCCTGACAATGCCGTTCGAAGGGAAGTTGAAAGCCTGTCTGCGGTTTGTATCAATGAGGACTGTACTTGGGAAGGAACTATTAAAGAGTATGAGCTGAATCACGAGGGGAAGTGCGAGTTCATGATCATCCCCTGCCTCTCCTGCAAAGAACGAATCCGCTTCAACGAACAGGAGCGCCACAACGAGCGGGAGTGCCCGGAGAGGACGCTCAACTGCAAGTACTGCAAGGAGCCATTTCACTTCAAAAACATCAAGGCTCATGACGAAATCTGCCCCAAGTATCCGATGATCTGTGAAGGTTGTGCCAAGAAGAAAATACCCAGAGAGAAGTATGTGGACCACATTAAGCTCTGCACTAAATTCCGAACTCCATGTCGATTTCATGTCGTTGGATGTGACATGTCTGTGGAGAAAGAGAAGATTCATGACCACGAACGCGCTTATGCCTACGAGCACCTTAACCTGCTCCTGCACTTCATTATGGGTATGAAGGTGAGCATGGAGGGCCTGCAGCCCCAGGGACTGGAAGTAGCTGGACACAAACTGTTAGAACTCCAACAATCCCTCAGGGAACTCGAGGCCAGAGTCTCCCAGCTCAGCACCACCTCTTCTGGGCCTCCCGTGCAGGGAGCTGCCGCTTCCTCCTCTTCCTCCTCCATCTGCAGTGCCGGCCCGCCTGCATCAGCTCCTCTTCCTCCACCTCCCACTCTTCCTCCAACGCTCTCTGTGTCTACCTCGTTCACACCCCTGCCCAGCTCGGTGGGCGCAGCGCTGGAGCTTCAGCTCCACAGCGAGAAGACCAAGGTGGCCGAGCTTGGCCGCAGATGCATGGACCTCGAGGTCAAGGCGGGGACGTTTGAAAATGTGGTGTGCGTTCTTAACAGGGAGGTGGAGAGGTTTGCCACAACCATGGAGGCCAGCAACCGGCAGCATAAACTGGACCAAGACAAGATCGAAGCTCTTAGTAATAAGGTACGACAGCTGGAGAGGACCGTCGGACTGAAGGACCTCACGGTGGTGGAGATGGAGGGCCGCCTGAGGGAAATGTCCGCCACCACCTTTGATGGCGTCTTCATCTGGAGGATATCAGACTTTGCCAAAAAACGACAAGATGCCATTGCAGGTCGGGCTCCTGCCATGTTCTCACCAGCTTTCTATACTAGCAAGTATGGCTATAAGATGTGCCTGAGGATCTATCTGAATGGGGACGGTACGGGGCGAGGCAGCCACCTGTCCCTGTTCTTTGTGGTGATGAGGGGACTGAACGACGCTCTGCTCAAATGGCCGTTCAACCAGAAGGTAACCCTGATGCTACTGGACCAGAGCAACAGGGAGCACATCATCGACGCCTTTCGACCCGACGTCACTTCCTCTTCCTTTCAACGACCCGTGAGCGAGATGAACATCGCCAGCGGCTGCCCGCTCTTCTGCCCGCTCTCCAAGCTTGACGGAAAGAACTCGTACATTCGCGACGACACAATATTCATCAAAGCCATTGTGGACCTCACCGGCCTCtag
>g225.t1
atgctaaggctagttagcatgatcactgatgacggcagagaaacagttcctgtaaacctgagtcacgtgatcaacatccagatgcttccactggcgcaaaccatgaagaagaaggaaatggttggagtctcatggatgcaggacctagacagagatttgcgcacatttgtaaaggaaatgcagctacgtccaggtcctgagaaccgctcctttctctggacatga
>g226.t1
ATGGGCGCACAAAGTCTTCTGGGCTGCCTTCTTCTGTTTACTTTGATGAGTTTATCAACTGCTGGGCTTGTCAAGAAAGTCCTCCGCCATCGACGACAGACTCTTTCTCCCCTCACAGAACACAATGCTTCCCTTCCCAGTGTAGGCCACCCAGTGGTTTTCAGCCATGTTTATAACATCAATGTTCCTGCAAGTTCCCTGTGCTTGGTGGACCTGGAGGCATCAGAGGGCACTCAGGTCCATCCCAAAGATGTAGCGTCGGTCCCTCCAGGCCATCATGTCACCGAACATACGCTTAATGGGGAAAACCAGATTGTATTCACCCATCGCATTAACATACCTCGGCAGGCCTGTGGTTGCACTGATGACTTTCCAGGCCTGAAGGACCTCCTGAGCCGCCTGGAGATGCTTGAAGGAGAGGTTTCAGCTTTGAGGGATCAATGCAGCAGTGAGCAGCTCACAGGTGAGTTGGGAACAAAGCCGTACTGCAATGGCCATGGAAACTACAGCTCTGAAACCTGTGGTTGCATATGTGATCCTGGCTGGAGGGGGCCCAACTGCACTGAGGCCGAGTGTCCTGGGAGATGCCAGGACCGTGGCCGCTGTGTGGACGGAAAATGTGTGTGCTATAAGGGCTTCGTCGGAGAAGACTGTGCCCTCGAGACCTGCCCTGTGGTGTGCGGAGCCCACGGCCACTGCGTGGGAGGCGTTTGTGTCTGTTCCGATGGTTTCTTTGGCGAAGACTGCACTCAGAGCCGGTGCTTGAACAACTGCCTGGGCCGCGGTCGCTGTGAGGAGGGAGACTGCGTGTGCGACGAACCTTGGACTGGCTTTGACTGCTCCGAACTCATCTGTCCCAAAGACTGCTACGACCGCGGACGCTGTGTGAACGGCACCTGCCACTGCGATGAGGGCTTCAGCGGGGAGGACTGCGGAGAACACTCTTGCCCCAACAACTGCCGCGGCAATGGGTTTTGTGTTGACGGCAAATGTATTTGCACTGCTGGGTACAGCGGTGAAGACTGCTCCCAGCTCACCTGCCTGAATGACTGCAATGGCAGAGGAACGTGCTTCAATGGACTTTGCATCTGTGACTCAGGGTATCAAGGTGAGGACTGCAGCCAGCTTGCGTGTCTGAATAACTGCAACAACAGAGGTCAGTGCATCAACGGACGGTGTTCTTGTGATGTCGGGTTCCACGGAGACGACTGCGCCGAGCTTTCCTGTCCGAACAACTGCCGGCTGAAGGGGCGCTGTGTCAACGGCCAGTGTGTCTGTGACGAAGACTTTGCGGGTGAAGACTGTAGCGTGCGCATCTGCCCATCAAACTGCTACGGCCGTGGGGAGTGCATCAAAGGACACTGTGTGTGCCACATAGGCTTCGTCGGCGACGACTGCAGTCAACTGAGTTGCCCGAACAACTGCAGAAACCGCGGCCGTTGTGTCGACGGGCAATGCGTTTGCGACGAAGGGTTTAGCGGGGAAGACTGTGGCAAGAAAGCTTGTCCCAACGACTGCCTGGCACGCGGTCACTGTCTAGACGGCAAGTGCTTCTGTCAGGAGGGCTACACGGGAGATGACTGCTCTGTGCTGGCTTGTCTGGACAACTGCAACAACAGGGGGCGCTGCGTCAACGGGAGGTGTTTGTGTGAGAGTGGATATGAAGGGGAGAGCTGTGCAGACCTGAGCTGCATCAACAACTGCCAGGATAAGGGCCGCTGCGTGAATGGCCAGTGCTTCTGCGATGAGGGGTACATTGGAGAGGATTGCTCCGAAGTGTCTCCTCCTAAGACCCTGACTGTCGGGGAAGTCAGCACCGAGACTGTGGACCTATCCTGGAACAACGAGATGCTGGTCACAGAGTACCTCATCACATATGTGCCCACCAGTCCTGGGGGTCTCCTCATGGAGTTCACTGTTCCTGGAGATAAAACTGCTGCCACCGTTAAAGAGCTCGAACCTGGCATTGAATACCTGATCAGCGTCTACGCGGTCCTGAGCAACAAGAGGAGCATTCCTGTCAGCGCACGAGTGGTTACAGATCTCCCACAACCAGAAGGTTTAAGATTCAAGTCAGTGAGAGAAACCTCTGTCGAAGTTGTCTGGGACCAGCTGGACATTTCCTTTGACAGCTGGGAGATTTATTTCCGCAACACGAAAGAAGAAAACGGAAAAGTCGTGAGCACCCTTCAACCCTCCCAAACCGACTTCCTCCAGTCTGGGCTCGGACCGGGACAGGAGTATGAAGTCTCCATCAGCATCATAAAGAACAACACCAGAGGCCCTCAAACATCCAAAACTGTCACCACCAAGATCGACAGTCCCAGGCAACTGGAGGTGAAGGATGTCACAGACTCCTCAGCGCTGATCAGCTGGTATCTGCCGGTGGCTCCGGTGGACAGGGTCGCCATGTTTTACATGCCTAGCTCCGACCCCTCAGACGAAACCACGGTGGACGTTTCCCCACCAGACAAACAGTACAACACCGACAACCTGAGGCCGGACACGGAGTACACCGTGTCCATCATCTCAAGACGTGGAGAGGCAACCAGTGACCCCGTCACCACCACGTTTACCACAGCTCTGGACCCCCCTACAGATGCGCAGGCTGTGTCTCAGACCGATGACAGCATCGCCCTGGAGTGGACCAACAGTCAGGCTGATGTCAGCAGTTATCGAGTGAAATACAGTCCCATCTCTGGTTCCGCTCACGGCGAGAAAGTCTTCCCACGAGGATCAGGACACACCACACAGGCCACCATCACTGGCCTGAAGCCAGGGACGGAGTACGGAGTGGGAGTGACAGCTGTGAAGAACGAAAGAGAAAGCCTCCCTGCCACTACAAACGCAGCAACCGACCTCGACCCCCCCAGAGACTTCAGAGAGGTCCGCTCCACCGAGACGTCTCTCACCGTCGCCTGGCAGAAACCCCAGGCCAAGGTCGGCGGCTACAGGCTGGCGTACATGTCCAGAGACGGCCATGCGGAGCAGATGGAGATCCCGGCCTCTGAAAGCGCCTACGTGCTGCAGAACCTGGTTCCCGGTACGAGCTACACGCTGACGCTGGCGGCGGAGCGGGGACACAGGAGGAGCAAACCCGTCTCCCTGACGGCGTCCACAGCCACTTTCACTTTTTATTTAGCTGCCTCAGACGACCGTGAACAGATGACCCCTACAGTCTTGGACGACAATGTCACTAGCTCTGTAATTTTAGACCCGCCAGAGACACAGGTTTCAGAGACGGAGGCCGAGGATGAGCGTGGAACCCTGACCGCCTCGGGTGTTGTGTCCGACGGACTTGACCTCTCTTGGGAGTTAAAAACTCCTGGCGCCTCCGGCGGCGCTGCCGTACGGTATAAAGACGCTCAGATATCACGGGGTGGGAGCGAGGTCCAGCTCCCTGGAGATTCCCGTGTCGGCGGCCCGGGGCCGACAGCAGAATATCAAACTGAGTTGTTTGGAGTAAAGAGTAGCCAGGGACCTGCACTACAGGAAGCTGTTGCGGTTACAGCACCCCCAGACGTTCTCGCGCTGAGCATCAAAGAAGCCCCGGCGGCCCCAGAACCCGCCAAGGAGGAAGAGAACCTTGAACGTGTCGACAAGGTTCACAGTGAATCGCCCTCAGAAAACGATGCGATGGTCTCTGGGGCCGAGATCGAAAGCTCAGGCATGGAGCTGATAAGCGGCCTCACGGTCAGCGTTACCGCCACGAGCGTGAGCCTGACGTGGTCGGCGCATGACGACGCGTTCGACAGCTTTTTGGTGGAGATGGTTGCCGTGTCGGCTGAAGCGGCGCAGCCTCAAGCGAACGAATTGCCCGGAAGTTTTAGGAAGGCCGAAATTGAGGGGCTGTTGCCCTCGACGATGTATGAAATAACACTGCAAGGGCTGATGGAAGGGAGGCGATCTGTACCGCTCAGAGTTTTTACTGCAACAGCGGGGCTGGAGCCAGCGCTAGGGAACCTGGTCCTGTCTGACATTACATGGGACAGCTTCACAGCATCCTGGAGCCCCACAGGGGGAGACTTTGACAGCTTTGTCATTGAGGTAATAAACATGGAGGATCTCGCAGAGAGACAGAACCTTACTCTGTCTGGAGACGCGTCGAGCCTGGTCATCTCCGGATTGAATCCCAATACCAACTACATGGTTGGCTTGTACGGGATGCATCAGGGCTCCTACCTCGAGCCCCTGTACCGTGAAGCCACAACAGTTGTTAGACCAGTGGTTGGCAAACTGTATGTCTCAAACTTAACGTCCGAAAGCTTTACGATCCACTGGAACAGCACTGAGAGGGAGTTTGATGCTTTTGTTCTGGAGATAATTGACTCAGACTGGCTCATGGAGCTGAAGGAGTACAACATTTCTCAAAATGTATCGGCCCATGATGTCACAGGGCTCAGGCCCAGCACTGATTACATAGCCTACCTCTATGGGACGTACAAGGGATCTCGAACACGACCTGTCAGTATTGTTGCATCAACAGCTGAGGAGCCCGATTTGTCCAATCTAGTTGTTTCCAATGTTACCTCAGACAGATTCTCTCTGTCATGGCGAACGAGAGAGAAGGCCTTTGATACGTTTGTAGTCGAAGTCAGAGAGTCTGCTTTGCCGTCGCAGGCGATGGGGCGCACTCTGCCCGGAGATGTTCGCGCCACGGTAATGGCGGGGCTCAAAGCGAACACGAGCTACGATATAAAGCTTTATGCCAGTAAAGGCGGCAGGCAGAACACACAGCCTCTCCTGGCTGTAGCTACTACAGAGGACGTCCCGCAGTTGGGGCCGATAGTTGCTTCATCTGCTAACCCCCATTACCTCAGCTTGTATTGGAACATATTGTCTGGCCACTTTGATGGCTTTGTTGTCCAGGTTAGTGACTCGGAGCAGCAGTCTGACACGCTGGAGTTCAGGCTGCCCGCTGAAGCCCGTAACATTACAATCCCTAACCTGATGGATGACACGGGCTATGATATTGAAGTGTACGGTATTTCTCATGGCCGTCGCACTCCGTCTGTGTTCGTCCATGCTGTCACAGCTCCTTTACCTAAAGTGGAAAACTTGACCATATCCAACGTAACCCCCTACGGTTTCAGAGCGTCCTGGGAAGTGAGGCAGCAGCCACCGCCGCCGCCGCAACAGGAGGAGTTATCCACCTCTGGTGGCGGTTTTAGCCACTTTCACATAGTGGTGACAGACTCAGGCTGGCTGCTGGAGCCTCAGGAGTTCACCGTGCCAGGAGACCACAGTCACCTGGACATCTGGGGCCTCATCACCGGCATTGGCTATGAGGTCAAGCTAACCGGCGTGTCTGAGTCGGGGCTTCTCTCTCGGCCCCTGACTATGGTGGCTGTGACAGAGGCAGAGCCAGAAGTGGATCAGGTCTTCGTTTCGGACATCACGGCCGACGGCTTCCGCCTGTCATGGACGGCCGACGAAGACCAGTTTGATAGATTTGTGATCAAAATAAGAGACAGTAAAAGATTAGCTCATCCGCAGGAATACAGCGTTCACGGCAGTGAGCGGACAAAGGTCATAACTGGGCTCATGAGTGGCACTGAGTATGAATTTGAGCTCTACGGCCTCACGTTGGACCAGCGTTCCCAGCCTATAACAGGGGTTGCTCAGACAGGTCTGAGTGCGCCAAGGGGACTGCATTTCACCGAGGTGACTGACTCCACCGCCGTAGTTCATTGGTCCATTCCACGTTTTCCGGTGGATAACTACAGGATCACCTACGTGCCCTTTGAAGGAGGAAGCCCATTGATCGTGACGGCGGACGGCAGCGTGTCTGAGACGGTGCTGATCAATATGTTTCCCGGAAAGACGTACCAGGTGACGGTGAGTTCCCTGAAGGGCCTGGAGGAGAGTGAGCCCAGCACCGGCACGGTTACCACAGCTTTGGACAGTCCACAAGGTCTGACTGTCATCAACGTCACTGACACGTCGGCTCTGCTGCTGTGGCAGCCGTCTGTAGCCACTGTCGACGGCTACGTCATCACCTACAGCGCCGACGCAGCATCCCCAGTGGTGGAGCATGTTTCTGGGAACGTAGTGGAGTTCCAGATGAACACCTTGGTTCCAGGATCTCTCTACACGGTTGGGGTTTACGGTATGAAAGAAGCTCAGAGGAGTGCGTCCACTGTTACTAAATTCTCCACAGACTTGGATCCTCCTCGCGACCTGATGACTGTTAACGTTCAAACTGACAGCGCCACTCTGACATGGCAACCCCCCACCGCTGCCATCTCTGGCTATGTGCTAACCTTCTTCTCTGCTGACGGTGCAGTCAGAGAGGTAATGCTAAGCCCCACAGCGTCGTCTTACAGCATGTCTCAGCTCACTGACTCAACAGAGTACAGTGTCCGCCTTCAGGCCATCTCCGGAGGCCAGAGGAGTCACTACATAACCACCACCTTTTCCACCAGTAAAGCTGGACAGATGTACGCCCGCCCCCGGGACTGCGCTCAGATTCTGTTGAATGGGGAGACCACCTCTGGTCTGTACACCGTCTACATAGGAGGAGAGGAGAGCCAGCCCATTCAGGTCTACTGTGACATGACCACAGATGGCGGAGGATGGTTGGTTTTCCTCAGGCGCCAGAACGGAAAGCTGGAATTCTTCAGGAACTGGAAGAGCTACACAGCTGGCTTCGGGAACATGAGTGATGAGTTCTGGCTGGGTCTGTCCAACCTCCAAAAAATCACGTCTCTGGGACATTACGAGCTGAGGGTGGACTTGCAAGATAACGGAGAGTCGGCCTACGCGCAATATGACAAGTTCACGCTTGCCGAGCCAAGAACACGATACAAAGTCTATTTAGGAGCTTATAGTGGAACAGCAGGCGACTCCATGTCCTACCATCAGGGCCGGCCGTTCTCCACCTACGACAACGATAACGACATCGCTGTGACCAACTGCGCCTTGTCCTACAAAGGTGCCTTCTGGTATAAAAACTGCCATCGTGTAAACCTCATGGGGAAATACGGTGACAGCAGTCACAGTAAGGGGATAAACTGGTTCCACTGGAAGGGCCACGAACACTCGATTGAATTTGCAGAAATGAAGATTAGGCCAGCCAACTTCAATAACCTGGAGAGCCGAAAAAAGCGATCGtaa
>g227.t1
atgagtttatcaactgctgggcttgtcaagaaagtcctccgccatcgacgacagactctttctcccctcacagaacacaatgcttcccttcccagtgtaggccacccaGTGGTTTTCAGCCATGTTTATAACATCAATGTTCCTGCAAGTTCCCTGTGCTTGGTGGACCTGGAGGCATCAGAGGGCACTCAGGTCCATCCCAAAGATGTAGCGTCGGTCCCTCCAGGCCATCATGTCACCGAACATACGCTTAATGGGGAAAACCAGATTGTATTCACCCATCGCATTAACATACCTCGGCAGGCCTGTGGTTGCACTGATGACTTTCCAGGCCTGAAGGACCTCCTGAGCCGCCTGGAGATGCTTGAAGGAGAGGTTTCAGCTTTGAGGGATCAATGCAGCAGTGAGCAGCTCACAGGTAGGAGTGAGTTGGGAACAAAGCCGTACTGCAATGGCCATGGAAACTACAGCTCTGAAACCTGTGGTTGCATATGTGATCCTGGCTGGAGGGGGCCCAACTGCACTGAGGCCGAGTGTCCTGGGAGATGCCAGGACCGTGGCCGCTGTGTGGACGGAAAATGTGTGTGCTATAAGGGCTTCGTCGGAGAAGACTGTGCCCTCGAGACCTGCCCTGTGGTGTGCGGAGCCCACGGCCACTGCGTGGGAGGCGTTTGTGTCTGTTCCGATGGTTTCTTTGGCGAAGACTGCACTCAGAGCCGGTGCTTGAACAACTGCCTGGGCCGCGGTCGCTGTGAGGAGGGAGACTGCGTGTGCGACGAACCTTGGACTGGCTTTGACTGCTCCGAACTCATCTTGTCTCCTCCTAAGACCCTGACTGTCGGGGAAGTCAGCACCGAGACTGTGGACCTATCCTGGAACAACGAGATGCTGGTCACAGAGTACCTCATCACATATGTGCCCACCAGTCCTGGGGGTCTCCTCATGGAGTTCACTGTTCCTGGAGATAAAACTGCTGCCACCGTTAAAGAGCTCGAACCTGGCATTGAATACCTGATCAGCGTCTACGCGGTCCTGAGCAACAAGAGGAGCATTCCTGTCAGCGCACGAGTGGTTACAGGTACCTGCTGTGCTCTGTCAGACCTCGACCCCCCCAGAGACTTCAGAGAGGTCCGCTCCACCGAGACGTCTCTCACCGTCGCCTGGCAGAAACCCCAGGCCAAGGTCGGCGGCTACAGGCTGGCGTACATGTCCAGAGACGGCCATGCGGAGCAGATGGAGATCCCGGCCTCTGAAAGCGCCTACGTGCTGCAGAACCTGGTTCCCGGTACGAGCTACACGCTGACGCTGGCGGCGGAGCGGGGACACAGGAGGAGCAAAcccgtctccctgacggcgtccacaggtgggtcgcccgagaactcgaaatcgaattttacaggtggatatttttttctaaatgctcatcttcattttacttttttaaacatattagtttcagttaatggttttaggcttgtatgcgacctgttgaaaaattggtga
>g228.t1
CCTAAGACCCTGACTGTCGGGGAAGTCAGCACCGAGACTGTGGACCTATCCTGGAACAACGAGATGCTGGTCACAGAGTACCTCATCACATATGTGCCCACCAGTCCTGGGGGTCTCCTCATGGAGTTCACTGTTCCTGGAGATAAAACTGCTGCCACCGTTAAAGAGCTCGAACCTGGCATTGAATACCTGATCAGCGTCTACGCGGTCCTGAGCAACAAGAGGAGCATTCCTGTCAGCGCACGAGTGGTTACAGAGATCGACAGTCCCAGGCAACTGGAGGTGAAGGATGTCACAGACTCCTCAGCGCTGATCAGCTGGTATCTGCCGGTGGCTCCGGTGGACAGGGTCGCCATGTTTTACATGCCTAGCTCCGACCCCTCAGACGAAACCACGGTGGACGTTTCCCCACCAGACAAACAGTACAACACCGACAACCTGAGGCCGGACACGGAGTACACCGTGTCCATCATCTCAAGACGTGGAGAGGCAACCAGTGACCCCGTCACCACCACGTTTACCACAGACCTCGACCCCCCCAGAGACTTCAGAGAGGTCCGCTCCACCGAGACGTCTCTCACCGTCGCCTGGCAGAAACCCCAGGCCAAGGTCGGCGGCTACAGGCTGGCGTACATGTCCAGAGACGGCCATGCGGAGCAGATGGAGATCCCGGCCTCTGAAAGCGCCTACGTGCTGCAGAACCTGGTTCCCGGTACGAGCTACACGCTGACGCTGGCGGCGGAGCGGGGACACAGGAGGAGCAAACCCGTCTCCCTGACGGCGTCCACAggtgggtcgcccgagaactcgaaatcgaattttacaggtggatatttttttctaaatgctcatcttcattttacttttttaaacatattagtttcagttaatggttttaggcttgtatgcgacctgttgaaaaattggtga
>g229.t1
ATGAGCGCGGAAGGATACCAGTACAGAGCGCTGTACGAGTACAAGAAGGAGCGGGAGGAGGACATCGACTTGCACGTGGGGGACATCCTGCTGGTGAGCAAGGGAGCCCTGGTCGCCCTCGGTCACACCGACGGCTTGGAGCAGCAGCCGCAGAAGATCGGCTGGCTGCCGGGCTTCAACGAAACCACGCAGGAGAAGGGCGACTTCCCCGGGACATACGTGGAATATGTGGGGAAGAAGTGGATCTCACCGCCGACGCCCAAGCCAAGGCCGCTCAGACCCTTACCTGTCGCTCCAGGTTCCTTCAAGGCAGAGGACTCCGACTCGGATCAAGGCGTCTGTTTGGCGGACTTGACGGAGCAGTTTTTTCTCCCAGAGACCGCTCCGCCCTTGCTGACCAGACTCCTTGAAGCTATCGAGAGGAAAGGTGTGGACAACACAACTCTGTATCGAACGTTCACCGCTGGAGGTGGACTCGAAATCAGGCAGTATTATGATTGTGATCCTCCCGCCGCTGAGCTGGATCAGCTGGAGCTGCCCGCCCTGTGCGATGGCCTGCGCAGGTACCTGCAGGATCTGCCCCAGCCCATCGTCCAGGCCACCCTCCACGCTCAGATGGTCCACGCCGTCAAAGAGGCGGCGAACCCCGAGGAATGTGCCCAGCTGCTGCGCCACATCGCCAGCTCCCCGACCCTGCCGCCCCAGTACTGGCTCACCCTGCAGTGTCTGCTCAGGCACTTCTCTAGAGTCTGCCAGAACGCGCCCAAGAACCAGCTCAGCGCCAGATCGTTGGGCGAGATCTTCAGCCCTGTGTTTTTCAGACAGCAGGCAACCAGCTGCGAACCCAGTCTGGATGCTTTCATCAAGATCATTGAGGTGCTGGTGACCAGCGAGTGGAGCGAGAGCCAAGCAGCTCCAGCTCTACCTCCAAAACCACCCAAGTCCACAGCTGTGACTAACAACGGTATGAACAACAACATGGCTCTTCAGGACGCTGAATGGTACTGGGGGGACATCTCTCGGGAGGAAGTCAATGAGAAACTGAGGGACACTGCAGACGGTACGTTTTTGGTGCGGGACGCCTCGACTAAAATGCACGGAGACTACACTCTGACGCTGAGGAAAGGAGGCAACAACAAGCTCATCAAAATTTTCCACCGCGACGGAAAGTACGGCTTCTCAGATCCGCTGACCTTCAGCTCCGTCGTGGAGCTCATCAACCACTATCGGAACGAGTCGCTGGCTCAGTACAACCCCAAACTAGACGTCAAGCTGCTTTACCCGGTCTCCAAACACCAGCAGGACCAGGTGGTGAAAGAAGACAACATCGAAGCTGTGGGGAGGAAACTTTGCGAATACCACCAGCAGTACCAAGAGAAGAACAAAGAGTACGACCGTCTGTATGAAGAATACACCAGAACGTCACAGGAAATCCAAATGAAACGCACAGCGATAGAAGCCTTTAACGAAACCATTAAGATATTTGAGGAGCAATGTCAGACGCAAGAGCGGTACAGCAAAGAGTACATCGAGAAGTTCAAGAGAGAAGGCAACGACAAGGAGATCCAAAGAATCATGGGTAACTACGAAAAGTTGAAATCAAGGATCAGCGAAATTGTTGACAGCAAGCGCAGGCTGGAGGAAGACCTGAAGAAGCAGGCGGCGGACTACAGAGAGATTGACAAGAGGATGAACAGCATCAAACCCGACCTCATCCAGCTCCGCAAGACCAGAGACCAGTACCTCATGTGGTTGACACAGAAAGGAGTCCGACAAAAGAAGCTCAACGAATGGCTAGGAATCAAGAACGAGAACACCGAAGATCAATACTCGATGGTGGACGATGATGAAGACCTTCCGCATCACGACGAACGCAGCTGGAGACTGGGCAACATCAACCGGCTCCAGGCCGAAGCCGTGCTCCAAGGCAAGAGAGATGGAACATTCCTGGTTCGGGACAGCAGCAAAGCAGGGTGCTACGCCTGCAGCGTTGTCGTGGAAGGCGAGGTGAAGCACTGCGTCATCAACAAGACTCCGTCGGGCTACGGCTTCGCCGAGCCGTACAACTTGTACGGCTCGTTGAAAGAACTCGTCCTCCACTACCAGCACACATCTTTGGTTCAGCACAACGACTCTCTGAACGTGACGCTAGCGTATCCGGTGTACGCCCAGCAGAGACGGtga
>g230.t1
ATGGAGCAACAGCAGCATTTCTCGGTGTCTGGAAGCGGTAGAAGTCTGTCTTCGTCTTCCTCCAGTTCCAACGTCGTGTCCGAGGGAGAAGAGACGACGCCTGGTGCGGAGATGAAAGTTTATGGTGATAATGTTGATAACGCACAAGATCCGGACCGTGGAAGCAGCAAAGCAGCTGAAGACGGTGGGAACGCAGACCATGACAAGGAGACACCGGAGAATGATGATGATGATGATGATGAAGAGCAGGAGGAGGAAGACGACATGTTGGACTACATTCTCTACCCACCTCCGAACCTCCTGAGAAAGTCCAGTATTCCTGAGCTAACCCACGGATTAAGTCCTGCTCTCAAATTCAAACGGCATCTCAGCGAGGATGGAAGACAGCTTCGTAGAAGAAGTCTCGGCGGTGGCTTGACGGGAAAGTACCTGTTGCTGCCCCCCAGCCTTCAGCAGACACAGACGATGCTGCAGTCATCATCCGAGACCTCTAATTTGGTGCGCATGCGATCCCTGAACCTTGGAAAGTCGGACCCGTCCCTCACCTCCAGCGCGAAGGAGCTGAGTCTTCCCAGAAGAGGCAGTTTCCTCACTCCCCGAAGCTTGAGCCCCACTCCCACTAGCCCCTGCAGTCCGTGCAGCCCACTGCACGCCTTTCATTTCTGGAGCTGTCGCACGAGCAACAGAAAGAGCCTGATTGGAAGCGGTCAGTCGTCGGGTTTACCGCGACCCCACTCTCCCCTCTCTTCTCTCACAGGAACAAGCCCACAAGACAGCCCAAGAAATTTCTCCCCCAGTGCCTCTGCTCATTTTTCTTTTGCACGAAGGACCGATGGCCGCCGCTGGTCCCTGGCCTCCCTGCCGTCCTCTGGATATGGAACCAACACGCCCAGCTCCACCGTCTCTTCATCCTGTTCATCACAGGAGAAGCTGCACCAGCTGCCCTTCCAGCCTACGCCCGATGAACTGTACCTCCTCTCCAAGCACTTCTGCACCGAGAGCATCTCCGGGGACGAATGCCGCAGAGCGACCGCCATGCGACCCCGCTCACGCAGTCTCAGCCCTGGAAGATCTCCATCCTGTTATGACCATGAGATCATCATGATGAACCACGTCTACAAGGAGCGGTTTCCTAAGGCCACCGCTCAGATGGAGGAGAAGATTCAGGAAATCATCCGCAGCAACTCCCCGGAGAGCGTCCTCCCTCTGGCAGATGGCGTGCTTGGCTTCGCCCACCACCAGATAATTGAACTGGCACGGGACTGTCTGGAAAAGAGCCGGCTCGGCCTCATCACGTCCAGCTACTTCTGCGAACTCACTGACAAACTGGAGAAACTCGTTCAAGAGTCCACAGAGAGGTCAGAAAGTGAGGAGGTTGACTTCATCAGAGAGCTGGCAAAGAAGATCCTCATTGTGATAGCTCGGCCTGCTCGGCTGCTGGAATGTCTGGAATTTGACCCAGAGGAGTTTTACCACCTTCTGGAAGCAGCTGAAGGACACGCTAAAGAAGGCCAAGGCATCAAAACAGACATCCCTCGTTACATCATCAGCCAGCTGGGACTCACACGAGATCCTCTAGAGGAAATTGCACAGCTGACCAGTAGTGACAGCGGCATTGCAGAAACTCCAGAAACAGATGACTCTTCTCAGAGTCTCAGCACCGTCTTGCGTTCCCGACGGAAACCCTGCGAATTGGACTTTGAGATGATAAAACTCATCAGCAACGGTGCTTATGGAGCTGTTTATTTAGTTCGGCACAAGGAAACCAAGCAGAGGTTCGCCATGAAAAAAATCAACAAGCAAAATCTGATGTTGCGGAATCAGATACAGCAGGCCTTTGTGGAGAGAGACATCCTCACCTTTGCTGAGAATCCCTTTGTTGTCTCCATGTACTGCTCCTTTGAGACGCGGCGGCACCTGTGCATGGTGATGGAGTATGTCGAAGGAGGAGATTGCGCCACCCTGTTGAAAAACATGGGTCCCCTGCCGGTGGATATGGCCAGGATGTATTTTGCAGAAACCGTTCTTGCTCTGGAATATCTTCACAACTACGGCATCGTCCACAGGGATCTGAAACCTGACAATCTGCTGGTGACGTCGATGGGCCACATCAAACTGACCGACTTTGGCCTCTCTAAAGTTGGGCTGATGAACATGACCACCAACCTGTATGAGGGACACATAGAGAAAGATGCCAGGGAGTTCTCAGACAAGCAGGTATGTGGAACACCGGAGTACATCGCTCCAGAAGTCATCCTGAGGCAAGGCTACGGGAAGCCGGTGGACTGGTGGGCCATGGGCATCATCCTCTACGAGTTCCTTGTAGGCTGCGTGCCGTTTTTTGGAGACACACCAGAGGATCTGTTTGGACAGGTCATAAGCGATGAGATCAACTGGCCTGACGGTGAGGACGCTCCACCTCCTGATTCTCAGGAACTCATCACCCTGCTGCTCAGACAGAACCCTCTGGAGAGGATGGGAGCAGGAGGAGCATCGGAAGTGAAGCAACATCAGTTTTTCCACAACCTGGACTGGAACGGCCTGCTGAGACAGAAGGCTGAGTTCATCCCTCAGCTGGAGTCTGAAGACGACACCAGCTACTTCGACACTCGCTCTGAGAGGTATCACCACCTGGAGACGGAGGAAGACGACACAAACGATGAAGACTTCAACGTGGAGCTGCGGCAGTTCTCCTCCTGCTCTCACAGATTCTCTAAGGTCTACAGTAGCTTGGATTTGTCCCGAGGACATCTGGAGGAGAAGGGAGAGACGGAGGAGAAGAAGAGTGAGAGCCCGCTCACTGTGGACTCCCTAAGCTGGACGCCAGACTTCGCTGAAATGCCCTCACTGTCCCACTCGACAGACACAGACAGTACCAACCAGGTCCCCCGACCCGCTTTGCTCCCGAAGTTCGCCATCTCCGCTGAGAGCGAAGGGGACGACACCTCGGGCCTCAGCGACCCCAGCAAGGTCTCCTTCTCCATCGGAGAGCTGCCACAGGACGAGCCTGACGTCGTCACTCCCGGCAGCACTCACAGCGGAGCCACGCTGTCTGGAAGCTTCTCTGAGCACCTGGACCAGTTGACACCCAGAAGTGAGGAGGTAAAGATCCCCGACGACTCCAGCCAGGCCCCCACAGATCAGGCTCCTCCGACGCCCTCCCTGCGACCAGAAACCGCCGCAGAGAAGACCAGACCTTTGGCCAGAGTTCCCAAATCCATCTCAACCGGAGCCCTCTCCCTAATGATCCCTGCTGATATCTTTGGGGCGTCTCCGCTCGCCAGCCCTCTGTCTCCGTACTCCCTCTCCTCGGACCCGTCCTCCAGAGACTCGTCTCCCAGCAGAGACTCGTCCCTCTGCACCACAAACCCACGGCAGCCCATCATTATCCACAGCTCCGGGAAGAAGTTTGGCTTCACGCTGAGAGCAATCAGGGTGTACGCCTGCGACAGCGACATGTACACAGTCTATCACATGGTCTGGAACGTAGAAGATGCTGGGCCGGCACATAAAGCAGGACTCAAAGCTGGAGATCTGATTACTCACGTGAATGGAGAACCGGTTCATGGTCTGGTCCACACAGAAGTGGTGGAGCTCCTGCTGAAGAGTGGAAGCAAAGTGGCGATCTCTACCACTCCCTTTGAAAACACGTCAATAAAAACAGGTCCAGCCAGGAGAAACAGCTACAGGAGCAAGATGGTGAGGTGTGGAAAGAAGCCCAAAAAAGAGAAGACACCAGAAAGGCGCCGCTCCCTTTTCAAACGTTTCGCCATGCAGCCTTCTCCTCTGCTCCATACGAGCCGCAGTTTCTCCTCCCTGAACCACTCTCTGTCGTCTGGCGAAAGTCTGCCCGGCTCCCCCACTCACAGCCTCTCCCCTCGCTCCCCCACCGCCGCCCTCCGAACTGCGCCGGATTTCACCCAGTCAGGTGGCAACTCCTCCCAGAGCAGCTCTCCCAGCTCCAGCGCTCCGAACTCCCCTGCCGGCTCCGGCCACATCCGTCCCAGCACGCTGTACGGCCTCGGCCCCAAGCTGCCGAGTCAGCGGCTCCGACAGGGGCGTCGAAAATCTGCCGGCAGCATCCCCCTCTCTCCTTTGGCCCGTACGCCTTCACCCACTCCGCAGCCAACCTCTCCCCAGCGCTCGCCCTCTCCGCTACTGAGTGGACATCCTGTAGCAATTTCCAAGACGGCACAACCTTTCCCGGCCAAAATACACTCCCCTCCCACAATTGTCCGCCATATTGCTTGCCCTAAAAATGCCGAGCCTCCTCGCTCACCCCTGCTGAAGCGCGTTCAGTCCGAGGAGAAGCTGTCCCCTTCCTACGTGGGAGAGAAGAAGCACCTTTGTACTAGAAAACACAGCTTGGAGGTCACCCAGGAGGAGGTTCAGGACGAGGAGGTGAGGGCTTCTGAACGAGATCACACTACCCTGCAGAGCGTGGACGAAATGGCTAGCGAGCCACTGCCCATCAATCGCCTGCGGCCCGTTGAGCAAGGCTGCTTAAAGAGGCCCATTGGTCGTAAGGTAGGCCGACAGGAGTCTTTGGAGGAGCTTGACAAGGAGAAACTGAAATTCAAGATGGTGGTTAAAAGGCAGGACTGGTCAGAGAGGAGGGAATCTCTGCAGAAGCAAGATGCTCTGCTTGAATCTGACTCATTGCCTCCGTGTGGCGATGAGAAGGAGGAAAGTTTCCTTTTTCCAAACCAGAGCAAACTCCAGAGCAGCCAAGAGTCTGGTCTGGAGATCAAAGCTGCAAGCACAACACTCAAAGATGTCCTCTACAAAAAACTCTCCACACGGATCTCTGAGGGCTTCGCCGAAGCGTCCGGTGCCAGCTGTGAAGGCGAAGGAAGCACCCGGTCATCTCCCTGCACTCCCCACGCGGAGCGGCAGCTCACGCGCCAGGGGAAAGATGCGGCGAAGCCCGACAGACTGGACTTCAAAGCTCCAAGCATAGAGTTCACCAGGAAGAGGCTGTCGTTTGAAGACAGAGAGGACTGCTTGTGTCGGCTGTCGTCTGGCCTCCACGAGAACCTTCACTTTGGCTCCATGAGGTCCAAGAGCCTCCAGTTGGACACGGTCATGTCTCATGACCACATGAAGGGCAGCATTCACTCAAATCCCGAAGGTCTAACCCCCAAGCTTTATTCGGGGAGGGAAGGGAGCGCTGTGGAGAAACTCCAGCTCATTTCCTCTGCTGAGTCTGCACTGAGGAAGACTTCATCCGAGTACAAACTCGAAGGACGCCATGTCTCCTCGCTTAAGCCCCTGGAGGGGACTCTGGACATTGCTCTGCTTTCAGGGCCCAGGGTTTCCAAAACCGAGAGCTGCCTGTCCAAAATTGCAGACCACACAAGTGACACTCTCTCTCTGAATCCATCGGTACGGCTCAAAAGTCCAACTGATAGGCAGATCATCGTCCCCCAACTGAAGGCTGATAAGGTGAAAACCTCTCTGACCTGCTTGCCAAGTAATGAAGTTGTTTTGCCTGTAACCAGCGGAGTTGTCTCCAAAGAGCAGCCGAATACTTCAGCAGCAGACGTTAAAATTGCTTCAATTGTTGACAAGACACAAGACAGACACAGAGACTCATTAAAGCCTTCAGGAGTCAAACAAGATGGCCGTGCCAGTGTAAAGGCCTCATCTTCTTTAGTTCATGACCTAAGAGGCCCCAGACACACCTCCCACTTCTCCTCCAGCGGGAAAACACCCTCCATACGGGAAGTGAGCAACGAAGATCAGGAGGATGAAGCGGAGCAAGAGGAAGTTTCGCCTAACACTGCAACACCAAATCAAAACGGGTCAGAAACTGTGGCATCTTTAAGTTCAGCGAGGCTGGAGGTAAACAGCACAACTCCTTCACATGTTGAGGTGGCTGGTAATGAAAGGCCACAAAGGCAGAGCACAGACTGTGGTTTGGATACGGGTCAGCATCAGAGTGCTGAGAAGCCAATATCCGCTGTTAGCTCGGGGCAAGTACAGAACGTCCCCACTCCTGAGCTCACTCTGGAGAATGTGCTTTCTAAACAGCAACCACTCAACATCTGCTCCTCAGACGCACAGGCAAGAGTTCCTGTCACAACATCAGCATTATCTTCCGAGTATGATAATAAATCCAACTGTTTAAATCCTGAAGTCACCTGCGGAACATCTGCTGGTGAAGACGCGGCGCTGCCTAGCAGAGGAACGAACAGCTCTGAAATCAATACCGGCGCCTCCAAAACGGAGCAAATCACAAACACTTACTTCAATCTTACAACAAAAGAGAACATAAATGTGGACAGAAAAACTAACTCCGCACCTGCTGATGACTCACAGGACAGGTTCTTGAAGAAACAACTTCCTACAATCTCGTCAAAGAACTCTGTCTGTTTGAAAGATGTTGGGCACTCTAAACACTGTCCAGATGAAAAAGCACAGCACAAAGCATCGGATTCAGAGTTCAAGAAGGGAGCAAAGGAAAGCATTGCGGTCCAGCTTGTGAAACTCAAAGTTTCATCTATAAATGAAAATGCTTCGAATCCTAAAGGTAAATCGAGGTCTGAACCCCAAACTGAAGGTTTTGCATCTGTGAAGGATTCATATCCACCTGAGGTAAAGTCTCACATTACAACTCCTCCAATCCCAAGCACAAAACACCCTAAAGAATCTGGAGGCAACACTACAACTGTTCCAGCAACTAAGGACATTAAACGTGGAGAGGTTTCATTGTCCGTCGGGTGTGGTACGAAGCTGGAAGAACCACCTCAGCCAACACAGTCACCCAAGCAAAAGGTGACCCAACCCAACAGTTCTTTTACCATAAAAGACAGCACAGACACAAAGCCAAAACCCCCGGCTCCTAAAACCTCATCGTCAACTCCTCTCATCAAACAAAATCTGGATGCAAAACCAAAAGATCGTTCACCCAAAAACCAACCTCACCCTGATTCTAAACCAAAAGATCGAATCTTGTCTCTCCCAGAGGTTAGCCCTCCTCCCAACCCTCCACCGGTGCTGCCAAAGCCTGCAGTGAAAAAGAACACGTGCTTGCCGAGCCAAGGAGACACCTTAGACAAGGTCAGGTGCGAGCCTGTGGTCAAGGGGTCTAAGGACACGCTCAAACAAGACAGTCACAAGCCTCCGGACACCCAAAACACAACCCCCCTTGACAAGCAGCTCTCGTCCGGCCGGAAGGAGCAGGCGGAAAGGAAGAAAAAAGACGCCGTTCCAGAGGTCACCTCTGCGCAGAAAACCACAAAAAGGGACGCATCCCGGGTTTCTCCCTCTACGCTCAAAGAGACTTCAGATAAGGACGGTAGCAGGTGCAAGCAGCAGAAGGATTTACCCCGTAACTTCAGTAACAAGAAGtaa
>g231.t1
atgaactccttaatagaaaccactttattattcaagtgtaataaacctccaatcgtactgaagctaaatgcagttTCCTTCACTGATTTAAGGAGCTGGGCCTCCAGTCAGGAGCTCATCGAGGAATTCGACCACACCCCGACAGAGAACAGGAGGAAGCTTGACAGCCTTGCCAATGTTGACGGGGACTTTGTAGTAGAGTTTCTCAAGGAGGAGCTCTGCCCCTCTACTCCTCTGTTACCGAAGCCTTCTCTTTCTCCCGTTATCCCTGCTCCTCCACAGATGGGACAATCTAATGAAGGTCCAGGGAGCTGGACCGGTGCAGGGAATAAGGAGGATTCAGAGAGTTCTGTGTCTGACAGCACGCACAAGGGAGAATCTGACGGGATCCTAGCAACAAAGAAGAAAGTCCTGGTTACGCTTGATTGGGACTCTGTAAATGACCTGCTTAGGGAGACTTCAAGCAAAGATGAAGATTCAGAGGGCTTTGACTCCATCAAGACGTTCTTGGAAGAATTTAACGTGACCCTGCAAGAGGAGTTTGAAAACAAGGTCTGGACTTACAGGGACAATATGGAAGACCTTCTTAGGAAGGAGGTGCTCCTCCCTCCTCCTCCATCACTACTCCTTCATCATCCTGCTCTACCGCCAAACGTGAGCTCTGCTTTACCAGAGTTCAGTGTCGACGCTACCATTCTGGTCAGATACAACAAAGATCAAGATAATGTCTTCGGGCCTCCTCCTCTGACATTTCTACCTCCAGCTCTGTCTGCCCCTCCTCCACCCTCCTTCCAGGAGATGATGGAGGACGTCGACTGTATCCTGGCAGAGAATTTCTGCAACGTGGTCCCCATTGACTGGAACGTCAACGAGGAATTTCTTTCGGGAAATGTGCTCCTTCTTCTTCCTCCTCCTCCTCCTTCTCCTCTCATCTTTCTTGATTCACCACAGTTCCACACTGATACTTTGATTCTGCACAGTTTACCCATAGTCCACGTACCTGAAGATTTCAAGCTAGAATCAATTGGAGTCCTGAATGGAGAAACCTTGTACGACGTTGTTCCTCCTCCACTGAATGTTGGTCGAAGAAAGTCGAACTTCAGCACACCGTCACGAGTCAAAAAAGAGCGGGATGAAGGCCGACCGTACGTTAAAAAGCCACCAAACGCCTTCATGCTTTTCCTGAAGGAGGTTAGACCAAAGGTCATGTCTGAACTCAACACCAACAGAAGTGCTATGGTGAATACAGTTGTGGGAGAAATGTGGAAATCTTTGCCAGCCGAGGTGAAGGCCAGATATTTCGAGAAGGCCAGACTGGAACAAAAGCTCCACGAGCAGCAACACCCTGGTTGGTCCACCAATAATAACTATGGCAAAAAGAAGAAGAAGGTGACAGATAAGACCTTAGAGCAGCAGCAGCAGTACGGCCTACCCTCCACAAAGCCTGGTCCATTTCTCTGCTTAATTCCTGACTCCACCTCAGAGCCGTCCCAAGACCATCAAGAGCCCAAAGCAGAGACTGATTCAGGGGGGCCCTTTTCTATTtag
>g232.t1
ATGTCGGGTCGTGGGGTGCAGAGCGGCGAGGCAGAAACAAAATACTGTTGGCTCGGAACCTACACGCATGTTCTCGTCGTTGGGTTGATGCTCGTTCTCTATGCTCCAATCTTCACACACGTCCATGTTTCTGCAGAAAAGTGCAAGCCAAAGAACATTTCAACCAAATACCAACACTGTGGGATTCACCCAGATGGAGTCCATAATCTAGACTGTTTCCGTAAATTCAAGAACGACAACAAATGTACGTGGGAATCTGGAAAACATGGATCAAAGAGCTACACGTTCATCTTACAACAAGCAGACAGATCTCATTGTGTAGTTAACTACAACATAACCAAACCCAGTCGAAAGCTGATAATATATGATCTCAACTTTACGGTGGAGGTTATTGAAAACAATGCGGGGATGGCAAATTGCACAAAGGCAGTTTTCAGTGGTTCAAAAAAGACTCTGAAGCGGTCCTGTGGGCCTCCTAACGAAGTGTTGCCGACTCGCACACCTGGGGGGCTGCAGGTGAACGTGACCTGGCTCAGAGAGGACGGAAGTAACAAGATCTCTGTGAGATACAGAGCGCTGGGCAGCCACTCGTGGAACGAGACTGTAGAGTCTCAGCTTCCAAATACAGCCATGGTGGAGAAGCTAACGCCCTCATTGGTCTACGTTGTCCAGATACAGTGTGTGACTACTGCTGAATGCACACAGTGTCCATGGAGTAAAAATTACTACGTCCCATCAGAGCTTACAACTCGACCGATCCTTGTCAGTGCCAAATACACCGATATTACGCAGAAAACCGGCTGCCGGTTGATTTCCATAACCTGGAAGTTTCCTGTCAAAGATGTGTACGACGGCTACCGAGTGACCGTTTGGAAAGAGTCCGGAGAGCCTCCGCAGGAGCAGCTGACCACCTCAGAGCCGGCGATCAGACTGACCCTCTCCTACTCGGCGTACCGCCTCAACATCAGCGCTTACAACAACGCGAGCGTTTCCCCAGCTGCCACCCACGTCATACCACAGCACACAGACGCCAACATTTTGGGAGACGGGAGGCTGAACGTGACAGTCCACAACAGCACGGCGTTTACGATCCACTGGAGGCCCGATCGGATCAGGAAGTACGTCTGCTACGTGGTGGAGTGGATGAAACAGGGACATTCGGGGTGGTACCTGTCCTTCTTTGAGGACGCCATTGCCAGAAAGACCGTGTCCTCTATACAAGAACATTTGGAGCCTTACACCAGATACAGAGTCACTCTGCATTTGCGACCAAACAAGAACACCTGCAACATGAAGCACATCAACAACAGTGAGAGCACCTACGGGACTACAGAGTTTTATCACACTGAAGGATCTCCTGTCGGCGCCCCAGCAAACGTCACCTTCCACAACGTGACGCTTAATTCAGCAGTGCTCCAGTGGTCACAAATCCCAGAGGAAGACTTGAGAGGGTTCCTGCTGGGTTACATTATCTACTACACTGAGCATCACTACCAGGAGACGAGCACAGCGCACAATATAACGGTGGATCCGGGTTCTACCAGCTTTCACATGGAGGCCCTCAAAAGTGGAACAGCGTATCAAGTCCAGATATCTGGTTTCACATTGGCGGGCGAAGGAATCCGAAGCATTTCAAGTGTCTTTAAAACGGATCCGAAAGTGAATTTCAGCATCAGGGGCGCAATCGCAGCCTTCGTAGTGGTGGCCTGTTTGCTGGTATTTGGGTCTCCGGTGATAAAAAGGGTAAAAGCCATTCTGTGGCCAAGGGTGCCCAACCCTGGACACAGCAACGCAGTGCAGAAAATAGAGAGTCCCGGACAACTGAAACTCCTGGAGGCATTAGTGACTCTAAAAGCGGTGGAGGAATGGGACACGAAGAGTTTCCAGATTCTAGAGAGGGAAGCCGTGATCCCGTCTCAGACGTTGTCGATGCTGCCGCACGTCAGGACCTGTGAGGATGACAGTCTGGAAATGGCTCACGCCTGGAGCGAGAGGGACGGAGACAGCACGGCAGACAATGATGACACAACGAACACTTTGCTGGACACACAGAGGACACACTTCCAAAGCTCACCTTTTACCTTTGCAGGCGGTTATACGACGATGGAAATGTTCCAACAGCTCACCCCGCAGTGGACGATGGAAGGTGGCTCAAACACACCGAGCATCGAAGGCGAACCGGAGGACTTCACTGTGTTAAAGTCTATGAGATTAGACTACGTGAGACAATTCAGCACCAGTCCACCGTCAGACAGTGAATTTACACCAGCCCTGGTGtga
>g233.t1
ATGAGTGGTATACCGGGGACTGCAGTCGTCCAGGTGACCAACTTGTCGTCGGCCGTGAGCAGCGAGCAGATGCGCACTCTGTTCGGCTTCCTGGGAGACATCGAGGAGCTTCGTCTCTATCCCCCCGACAACACCCCTCTGTCGTTCTCCTCCAAAGTTTGTTATATAAAGTACCGAGACCCCTCAAGTGTTGGTGTGGCGCAACATCTCACCAACACTGTTTTTATTGACAGAGCTTTGATAGTGGTTCCATGCGCAGAAGGGAAGATCCCAGAGGAGGCCAAGGCTCTGTCACTGTTGGCACCTGCAGCCCCGGTACCCAGTCTGATTCCAGGCGGAGGACTGCTGCCGATTCCCACTCCGGCTCCACTTCAGAACCTGAACCTTCCTCTGGTGAATCGGATCACAGCGGGCCTCGATCCCACAGCCTCTGTGCTGTCTCAGCCTCCCCTCATCGGCAATGTCGACCCAACGAAAATCGATGAGATTAGGAGGACGGTATACGTTGGAAACCTAAACTCACAGACCACCACTGCAGAGCAGCTGCTGGAGTTCTTCAAGCAGGTGGGAGACGTGAAGTTTGTCCGGATGGCCGGAGACGAGACTCAGCCGACCCGCTTCGCCTTCGTAGAGTTTGTGGAGCAGGACTCTGTGGCCAGAGCCCTCACTTTAAACGGAGTCATGTTTGGAGACAGACCCCTGAAGGTCAATCATTCCAATAACGCCATAGTAAAGCCCCCTGAACTGACGCCTCAGGCTGCTGCGAAGGAGCTGGAAAGTGTAATGAAGAGGGTGAGGGAGGCCCAGTGCACCATTGCTGCTGCCATAGAGCCAGAGGCAAAGAAGCGTTCTTCCAGCCGCTCCCAAAGGTCACGGCGGTCCCATTCCCGGACGCGCTCTCGTTCCCACTCGAGATCACAGAGGAAAAGGTCCCGCTCCAAACACAGACCAACACAAAAGTCTTTTCCTGGTGGTGACGCCCACAGTTCGAGGAGTGGCCACAAGAGGCGCTCTCGATCCAGAGACAGGAGACATGCCAGGAGTCGCTCCAGAGGCCACAAAAGGAGGAGCAAGGATCGGTCCAGAAGCCCTCGAAGGAAAGTGAGGTCACCTTCACCAAAACGAAGTAAACGGGAGAAGAAGAGGGAGCGCAGCAGAGACAGGAAGGAGCGCTCCACGTCCAGGAAGAGAAGCCGCAAAGACGAGGAGCGAATAAAGAGCAAATCCAAGACAACCAAGGACTACAAAAGGGAAGAAAAGGCGGCGTACGGGAGCCAGAGGGAAGGCTCAGCCACTCCAAGAGAAAACATGACATCATCACTGCGCGCCCAGCACAACGGCAGCTACAAAACTCACAGAGAGGAGGCTGCGTTTCTGGGCCGCAACGCCACCAAGtga
>g234.t1
ATGTCCAAGCGGAGCTTCTTTGTTCGGCTGGTGCCGTGCCGGTGCTTGCGGGGTGAGGAGGAGGTGGTGACATCTCTGGACTACTCCCACTGCAGCCTGGAGACGGTACCTAAGGAGATCTTCAGCTTCGAGAAGACGCTGCAAGAGCTCTACCTCGATGCCAACCAGATCGAGGAACTGCCTAAACAACTGTTTAACTGCCAGTTACTCAACCGGCTGAGCATGCCAGATAATGACGTAACGGTGTTGCCCGCAGCGATCGCAAATCTCATTAACCTCAGGGAGCTTGATGTCAGCAAAAACAGTATCCAAGAGTTCCCAGAAAACATCAAGAACTGCAAAGTCCTTACTGTTGTGGAAGCCAGTGTGAACCCTATTTCCAAGCTCCCAGAGGGTTTCACTCAGCTCATCAGTCTGACGCAGCTCTACGTGAATGATGCCTTCCTTGAGTTTTTACCAGCCTCGTTTGGCAGGCTGACGAAGCTGCAGATCCTGGAGTTGAGGGAGAACCAGTTAAAGATGCTGCCAAAGAGCATTCAGAAGCTCACACAGCTGGAGAGGCTGGACCTGGGGAGTAATGAGTTCACTGAAGTGCCTGAGGTGTTGGAGAACCTGAATGGACTCAAGGAGCTGTGGATGGATGGGAACAAACTGACTTTTCTTCCTGGGATGCTGGGGATGCTGAAACAGCTGGTTTATTTGGATGTGTCGAAGAACAACTTGGAAATGGTGGATGAAAAACTCTCCGGCTGTGAGAACCTGCAGGACCTCCTGCTCTCAAACAATGCCCTCACACAGCTGCCCGGCTCCATTGGCTCTTTCAAGAAACTGACGACGCTGAAGGTGGACGAAAACCAGCTGATGTATTTACCGGACTCCATCGGGGGACTGACATCTATCGACGAGCTGGACTGCAGCTTCAACGAGATCGAAGCCTTGCCTCCGTCCATCGGCCAGTGCGTCAGCATTCGCACTTTTGCTGCCGATCACAACTTCCTCTCCCAGCTTCCCCCTGAGCTGGGCAGCTGGAAGAGCGCGACGGTGTTGTTTCTGCATTCCAACAAGCTGGAGTCTTTGCCCGAGGAGATGGGCGACATGCAGAAGCTCAAAGTCATCAACCTGAGCAACAACAAGTTAAAGAATCTTCCTTACAGTTTCACTAAACTCAATGAGATGACTGCAATGTGGCTGTCTGAGAACCAGTCAAAGCCCCTGATCCCCCTCCAGAAAGAAGAGGATCCGGAGACCCATAAAACCGTGCTGACCAACTACATGTTCCCCCAGCTTGCAGAGGACTTTATCCCTAGCAGCGACTCTGAAAACTTCAATCCGGCTCTCTGGGAGGAGCAGCGCAAGCAGCGAGCTCAGGTGGCCTTTGAGTGCGACGAGGACAAGGATGAGAGAGAAACACCGCCAAGGGAGGGACACCTAAAACGCTACCCGACACCTTACCCAGACGAGCTGAAGAACATGGTAAAAACGGCCCAGTCTGTGGCTCACAGGCTGAAGGAGGATGAAACGAGTGACGAGTCTGGGAAGGAATCCAAACCAGTGGAGAGGAACCACATTGGAGTTCAGGACGTGGGAGTTAAGGTGATCGACGGCCCCTTTCCCAACGGTGTGGCATCAGACGTTGACGCTCCGGTCTCTTCCACTTGTCCCCAAAGTTCTTCTGCAACTGAATCCAGAGAAACGTCCGAGCCCTTCAGCTCCCAGAATATTCCCCTCAAATCTTCCGAAGGTTCAATGATGAACCATGAGGACACACTGGAGGACACCGAGGAGCTTTCAGAGGAAGAGGAGATGAAAATAGCAGAGATGAGACCCCCACTTATTGAAATTTCCATCAATCAGCCTAAAGTAGTGACTCTAAGTAAGGATAAAAAAGATGATGCTGATTCTTTGCTGGACGACACTGTAGCCAACAGCAACCAGAACAACAGCAACTGCTCGTCGCCATCGCGGATGTCCGACTCTGTGTCTTTAACCACCGACAGCAGTCAGGACAACTCTCTGTGCACGCCAGAGAGGGAGTCCAAGATGCCTTTCCTTCCAAAAAGCAGACAAGACGATGAGAATATGAACCAGCCAAAGGACACCACCCCTCTCCTCCACAATGGCAACGGCTCCGAACCATCACTCCAGACCCTGTTAAAAACCCAGCAGACCCCACCGGACTACGACCTGTCGATGGAAGCCTTCATTGAGAAGGGGATCACCAACGGGATGGGGGACGCCTACTCCAAGTGGGACCAGATCAATATGAATGTGACCAAGCTGCCGCCGTACCACGCGGCACAGTTCAGCGAGCTGGACAAAGCAAAGAACGGTTCGGTCAATGACTGCAACGACTTCCAGAACGGAAACCAGCAGGGGAGCGACTGCATCAACAGCCTGGTGAACAGAAGCCAAGGGACGAGAGCGGAGACGTCCGCCTCGATGAGCGTGGCTGCCAGCAGTGACATGTCGTTGTCTCGCAGCACCGAGGAGCTGTCTCCGGAAAAAAGATGCCCACTGCCGCCGCAGGTGACGAAATCCCACAGCGTCAGCAACATAGAAGCGGGTGGGATGAAGTTGTACTCGTTCGATAGAGACGACGAGGCTGCCGCAGCAGCGGCGGGTAGAATCGTCCCGGGGCCGGGAGCTCAGGGTCAGAACATCGTCCGGAGCAAATCGGCCAGTCAGCTACTCAACGACCAGAATCTGCTGGTCTACCCCGGCTCTTTATCGTCTTCCTCAGACCTGCTGTCGTCCTCTAAGCCTCCGGTCAGCACCAGCAGATATCCAGGGTCGTCCAGCATGACCATGGGAGTCCCTCCCCCTCAATATAACATCCAGTACGCGAGCAGCAGCGCCGTGCCTAAAGATGGTCTCTGGGCTCAACGGGACCACCCAGGCTACCTCCCGCCTCATCCACACTCCCTCGCCAACACCAACTACTCAAACCGTAACCAGGCACCTCCATATACTCTACAGCCCCAGCAGAGGGGCGTCCCTATGGCCCCCATGGGAGACTGGACCAAAGAGAGGCTTCCTTCTGCCGGCGGGCCGCCTCGAAGCAGCACTCTGCAGCGGCAAGGCAGTTCCGCCTCCTCAGTCTCCATTGGCGACCCAAGGCGCGTCCAAGCTCCCGAGGGGGAGTACATGACCTACAGGGACATCCACACCCTCGCCAGGGGGCCACTGGCGATGAGCCAGGCCATGCAGAGGCCCTTCTCCGCTCGCACTTACAGCATCGACGCACCCATCACTTCCAGACCCGTCGCCGCAAGGCCCCAGCCTCACGAGCTTCCAGAAAGGACCATGTCCGTTAGTGATTTCAGCTACCAGCAAAGCAGCCCCAGCAAGCGGCCCAACACCAGGGTGAAGTCTGAGCACTCGCTTCTTGACGGGCCGGGTCAGGTGTCGGGAGGGATGGGACCAGGGAGGGTGCCAACTGACTGGAGGGACCAAGTGATGCGGCACATTGAAGCCAAGAAAATGGAGAAGAATGTGCTGTCTCGCTCCTATAATTTCAATACTTCTCCGCTGAGCTGGTCTCACTACGGCAGCTGTAGGGATATGCATGCCGGCCAAGGGGGCGTGGCCTTTAGCGGCGCCGACCGACAGCCCTATGGAGCCCTGAGCTTCCGTGATGATGTTTTTGTTCCCCAAGGGCCACAAAGCTACACCATGGACCCCCACAGAAAAGTGCCTTCGATGAATGGTCAGATGGGCCCTTCTGTTCGTCCTCAGATGAGCCAGACCTCAATGGCTCGTCACCCTTCCAGAGAGCAGCTCATCGATTATCTGATGCTCAAAGTCTCCCAGCAGCCCCACGGGCCTCCGCGCATTCCTCACGACACGCTACAGCAAGAGATCCGTGTGAAAGTAGAGAAGAATCCAGAGCTGGGTTTCAGCATATCGGGCGGAGTGGGAGGCCGGGGAAACCCCTTCCGTCCTGAGGATAATGGCATTTTTGTGACTCGAGTTCAACCTGAGGGGCCAGCGTCCAAAATCCTTCAACCTGGAGATAAAATAATTCAGGCAAATGGCTACAGCTTTGTGAACATCGATCATGGGAATGCAGTGTCCCTGCTCAAGACGTTTCCAACCACTGTGGATTTAACGATCGTAAGAGAAGTGCAAGCAtag
>g235.t1
atggacTGTTCACTGTCTTTCTCCAGATCCTCTAAACATCACCTGAGAATGAAGATTCCACAGGGATCGGTGATGTCCACCAGAGACTGCTCTCAGGCTGAAAACAGCAGGAACCCTCTGAGATGGGATCTTTCCCCGGACGAGATCAGATCAGTCACAGACACCTTGATAGCCAGAGTGAAGAAGGTCTACGACGATGTCGGATCTCTGCACTTAGAAAGCGTCTCTGCTGAAAACACGCTGGAAGCCCTGGCTAACGCTAAGCTGGACTACGCATCATCCCGCCACGTTCTTGACTTCCCCCAGTATGTCTGTCCCAACAAGGAGGTTCGGTCGGCGAGCACAGAGGCAGACAAGAAACTATCTGAATTTGACGTGGAGATTAGCATGAGGGAAGACATGTTCAAGCGTTTGAAGGCATTGCAGAAAAAGTTTCAAGACAATCCTTCAACTGAAGAAAAGAGATTCTTAGACAGACTGGTTACACTGGGCCAGAGGAAAGGACTGCATCTGTCTAAAGAGATACAGCAGGAAGTAAAAAGAACCTCCAAGCTTATCAGTGACCTCTCCATAGAATTTAACAGGAATCTGAATGAGGACAATACATTTCTTGTTTTTTCCGAGCAGGAACTAGGAGGCCTCGCTGAAAGCTATCTCAATGGTCTGGAGAGGACAGCAGAGGGGAAGTATAAGGTGACGCTGGAATACCCCCACTACCACCCCCTGATGAAGAGGTGCCACAATCCTGAGACCCGGAGGAAGATGGAAACAGCTTTCCACAGCAGGTGTAAACAGGTGAACACGGTGATTCTTGAACAGCTAATCCAACTAAGGGCAAAGGTGGCAGACTTACTCGGTTACAGCAGCCATGCAAACTATGTGCTGGAGATTAACATGGCTAAACACACAGGCAATGTGTCTGACTTTATAGATGCATTCTACGACAGACTAAAACCCATTGGAATCAAGGAAAGAAAGTACATCCTTGCACTGAAGAAGAGGGAGTGCTTGATGAAGGGCTTCCTGTTCGATGGGCAGATCAATGCCTGGGACTTGCCCTACTACATGAACCAAGTGGAGCAGTGCAAGTTTGCTGTAAACAAAGACAAACTGATTGAGTATTTCCCCCTGGAGGTGGTGACAGGAGGGCTGTTTGGTATCTACCAGGAGCTGCTGGGCCTCACCTTTGAAGAGGTCAAGGGGGCTCATATTTGGCACGAAGATGTCAAGCTTTATTCAGCCCACGACTCTGAGACGGGGGAGGAGATTGGACAGTTCTACCTGGACTTGCACCCAAGGGAAGGGAAGTATGGCCACGCTGCTTGCTTTGGCCTCCTGCCAGGATGCAGAGGACCTGATGGAAAACGCAGGCTTCCGGTGGCTGCTATGGTGGCTAACTTTACAAAGCCGAGAAAAGGCTGGCCCTCCCTCCTCCAACATCATGAAGTGGAGACATATTTTCATGAGTTTGGCCACGTGATGCATGAGCTCTGCTCCAAGACCACGTTTTCAGAATTCAGCGGTTCTCAGGTGGAAACAGACTTTGTGGAAGTGCCGTCCCAGATGCTGGAGAACTGGGTTTGGGAGAAGGAGTCACTAAGAAGGATGTCAAGCCACTACAAGGATGGGACGCCGGTCCCGGATGATTTGCTTGACAAACTGATTGCGTCCAGAGTAGCAAACACGGGTCTGATGAACCTGCGGCAGGTTGTCCTCAGTAAGGTGGACCAGTTCATTCACTCCTGTCCAAGTGCAGATACAGCTGAGGTGTTTGCACAGCACTGCCAAGACATCCTCGGTGTTCCTGCTACACCTGGAACCAATATGACAGCCAGTTTCAGCCACTTGGCCGGAGGATACGATGGTCAATACTACAGCTATCTGTGGAGCGAAGTTTACTCAATGGACATTTTTTTCAGTCGTTTTAAAAAGGAAGGCATTATGAACCCTAAGGTCGGGAAAGAGTACAGGAGGGTGATACTAGAAGCTGGAGGCACGGTGGATGGGATGGACATGCTGAAAAGCTTCCTTGGACGTGAGCCATGCCAGGATGCTTTCTTTCAGTGCAAAGGACTGACTGATACAAAAACATCAtaa
>g236.t1
ATGGCCGTGGAGAAGCGCCTGGCGTTCGCTATTGTGCAGTTTCTACGAGACCAAACTCATCGCAGTGCTTTAAATTCTGATGAGCAAGAGAGCCTGGAGGTTGCGATCCAGTGCTTGGAGACTACCTTCAAGATCAGCTCCAGTGACTGCCACCTCGCTGTATCCCAGCCACTCAGAGAGATATTCCTCAACACCTTGCTCAAGAACGACAATCTCACCGTACCAGAGACGTCCCCGTCTCCTGAAGACATAGAAGGGGCGGAGCAACTTAAAAATGAAGGGAACAATCATATGAAGGAGGAAAACTACAGATGTGCAGTTGAATGCTACACAAAGGCCATAGATCTGGACCTAAGAAACGCTGTGTATTACTGCAACAGAGCTGCTGCTCACAGTAAACTGGGTAATTATACTGAGGCGACTGGAGACTGTGAAAGAGCCATTGGGATTGATCCAACCTACAGCAAAGCATATGGGAGGATGGGTTTGGCTTTAACTGCAATAAATAAGTATCCAGAGGCAATTTCATACTTCAAGAAAGCCCTGGTTCTAGACCCGGAGAATGACACATATAAATCCAACTTAAAGATCGCAGAGCAGAAGCATAAAGAAGCTTCCAGCCCAATTGCTGCTGGATTGGGATTTGACATGGCAAGTTTAATCAACAACCCAGCCTTCATCAGCATGGCCGCGAGCGTCATGCAGAACCAACAAGTCCAGCAGCTCATGTCGGGAATGATGTCGAATGCAGTTAGAGGTCCTGCCGCGGGAGTGGGAGGACTGTCTGACATCTCCAGCTTGATTGAGGCGGGCCAGCAGTTCGCCCAGCAAATCCAGCAGCAGAACCCAGAGCTCATCGAACAGCTAAGGAACCACATCCGGAGCCGTTCCTTCAGCGGCAGCGCCGAGGAGCACTCAtga
>g237.t1
[truncated: 1,521,720 more chars]
