# Supplementary material for: Identification of the male-specific region on the guppy Y Chromosome from a haplotype-resolved assembly
Source: Genome Res. 2025 Mar;35(3):489–98. doi: 10.1101/gr.279582.124 (PMC11960691; doi:10.1101/gr.279582.124)
Supplement: Supplement 13 [file Supplemental_Data.zip › Supplemental_Data/Guanapo.210427/Guanapo_chr12_v1.3.rdy.fasta]

>Chromosome12_Gua_v1.3
CCTAACCCTAACCCTAACCCTAACCCTAACCCTAACCCTAACCCTAACCCTAACCCTACCCTAACCCCTACCCTAACCCTAACCCTAACCACCCTAACCC
TAACCCTAACCCTAACCCTACCCTAACCCTAACCCTAACCCTAACCCTAACCCTAACCCTTACCCTACCCTAACCCTAACCCTAACCCTAACCCTAACCC
TAACCCTAACCCTAACCCTAACCCTAACCCTAACCCTAACCCTAACCCTAACCCTAACCCTAACCCTTACCCTAACCCTAACCCTAACCCTAACCCTAAC
CCTAACCCTAACCCTTACCCTAACCCTAACCCTAACCCTAACCCTAACCCTAACCCTAACCCTAACCCTTACCCTAACCCTTACCCTACCCTAACCCTAA
CCCTAACCCTAACCCTAACCCTAACCCTAACCCTAACCCCTAACCCTAACCCTAACCCTAACCCTTACCCTTACCCTAACCCCTAACCCTACCCTAACCC
TAACCCTAACCCTAACCCTAACCCTAACCCTAACCCTAACCCTAACCCTAACCCTAACCCTAACCCTAACCCTAACCCTAACCCTAACCCTAACCCTAAC
CCTAACCCTAACCCTAACCCTAACCCTAACCCTACCCTAACCCTACCCTAACCCTAACCCTAACCCTAACCCTAACCCTAACCCTAACCCCTAACCCTAA
CCCTAACCCTAACCCTAACCCTAACCCTAACCCTAACCCTAACCCTACCCTAACCCTAACCCTAACCCTAACCCTAACCCTAACCCTAACCCTACCCCTA
CCCTAACCCTAACCCTAACCCTAACCCTAACCCTAACCCTAACCCTAACCCTAACCCTAACCCTAACCCTAACCCTAACCCTAACCCTAACCCTAACCCT
AACCCTAACCCTAACCCTAACCCTAACCCTACCCTAACCCTAACCCTAACCCTAACCCTAACCCTAACCCTAACCCTAACCCTAACCCTAACCCTAACCC
TAACCCTAACCCTAACCCTAACCCTACCCTACGCTGGACCAAACACAAGCGGTCATTGTGGCAAAGATGGCAGATTTGAGAACAACAGAGGGAGCATCTG
TGGAACCTGCCCTGAGGACCGGACGGGAACACACCACTCAAATCAGAGGTGAATCTTCACATGTTACAAACAGGCAAAGGAAAACGATAGAACCAGCCAG
AGACGTGACAGACAGCAGAGAACCAACTAGAGGGGAGACAAACAGGAATCAACCTGACAGAGGGAGGACAATGCCACTACCCCCCCGTGAGGGACCAGTA
AGATCACACACCACCCGCACAAACCAGAGATTGGTTACAGCTGAGATCCATGCTCCACCCCCTAATCACCACACACCTCTCAAAACGGTTGCTACAATGA
CTGAACAACAACAAAACACAGATTGGACAACCATCTTTGATGAAAGTGACAAGGAAGAGAGTTATCATTCAGACTTGGATTCTGAAGATCACCAGCAGGC
CAACCAAGAACCTCCGGAGCGGAGAGAAACAGGACGGAGAGGAGCAGCTGACCAGCAAGGAGGAAATTCGGACAAGGAGGGAGATGCTCCTTCTGAGGAG
CCCCCTCTTTCTTCTGATCCCTCTCTTCAAGATCCACCCTCTGACCCTTCACCATCTACAATCGATCAGGGGCAGACAGTGAGAGATCTAACTGAAGAAT
TAAGTCTACAAACACATGATGACGGTGAAAAACCGAAATCCCCCACCAGCGCGTTCTGCCCCAGATTGAGCCCCATTAACATCAGTAGACTGAAATCCAG
TGTCCAGACACAACTACAGGTGGAGACTATAGAAGAAGAGCCCACTGCTTCACCTGAACTACAGATCTACACACCAACTAAACACGCCAACACACCGAGA
AAGTTTCAGGACTGGAGTCTCCATATCAAAAAGAAAAACTTGATTATGGGGGACTCAAATGTGGCGAGAATGCCATCTTTTGCAACTAAAAATGTCCAGA
TTGACAGTTTCCCAGGGGCAAAATGGTGTCATGCAGAGACTATTCTTGATAAGGCCACGACTGATGTAACGGTGGAGAAGCTTGTTCTTTCTTTTGGGTT
GTGTAACAGGTCACAGAGGGACAAGAGGACACCGGTGGCGGAACTGAAAAGAACGCTGCAGGCAGCCCAGGACTACTTCCCGGAAGCAAGAATCTTCATT
CCGATGGTCAACTTCTCTACACATCTTCCTGACAGAGAAAAAGGCATGTTACAACATCTTAACAACTTCATTGGAGGCCTGGAGGACCACATTCCGGTTC
TACCAGATGACCAGTTCAACACAGAAAGAGATCATGTCCATTGGACAAGAACCACGGCAATTCACATGCTCAAACATTGGAGTGATTATGTAAACTAAAC
ATCCCCATAAGCCCGTTACAACGGGAGGGGATGAAAAGTGTTGTTAATCTTTCCAATTCATTCACACTTTCGGATGCGCAATACAGTTTACTCAATAAAG
GTCTAAATTTCATTCCAACTACAGAGTATAGTAAAAAATTAAGGCTACAAGGCGAATTTGACATGCAACAATATCACAGAAGAATAAAACTAGCATTATA
TTATAAAGATAAACCTGAATCAGAGCCTCAGCCATTTACACTAAAATCAGATTGGACGCCCTCTATGGGCCAACTTCCACCCCAAACGCTTAACCTGATC
AAGGCTGATCAGAAATTCTTTTCAAATCACTTTTATCCAATTAATATAAAATCTAATCTCACTTCAGAGGAAATTAAAGCTTTACAAGAACTTAACCATA
ATAAGGACATTATTTTAAAGCCAGCCGATAAAGGGAGTGCGATAGTAATATTTGATAGGGATAAATATTTAGAAGAGGGATATAGACAACTTAATGACAA
GAAATATTATTCCAAATTAGAAAAACCAATTTATTTAGAAACTGTTTCAATGGTGGAAAAAATAATTAATAATTTATATATAAAGAAATTCATTAATATC
AAACAAAAAAGATATCTATTAGGTTCCAAAGAACCGAGGGCGAGACTCTTTTACATGCTTCCAAAAATCCATAAAGATCCTGCCAGCTGGTCAGTTCCAT
TCATAACACCACCAGGGCGGCCCATAGTTTCTGACTGTGATAGTGAAACTTACTACACAGCAGAATACTTGGATTATTTTCTGAACCCCTTATCCACAAA
ACATGACAGCTACATTAAGGACACGTATGATTTTGTGGAAAAGGTTAAAAAATTGGTTGTTCCAGAAGAATCTTTCCTTTTTTCATTGGATATTGACAGT
CTGTATACAAACATAGACATCAAGGAAGGAATAGAAGCGGTGAAACAGATTTTCAGAAAGTTTCCAGATAAAAAAAGACCGGAAAAAGAGCTTTTGCAGT
TATTAGAAATTAACCTCACCAGGAACGATTTTGAGTTCAACAAGGAATTTTTTCTTCAAATTAAAGGTACGGCCATGGGCAAAAAGTTCGCACCAGCGTA
CGCAAATATTTTTATGGCCCAATGGGAGACTTCTGCTCTAGAAAAATGCTCCAAAAAACCCGGTTGTTACTTTAGATTCTTAGACGACATTTGGGGAATA
TGGTCGCATTCTGAGACAGAGTTTGAGGAATTCTTGGTGACCTTGAACAGTCATAATGCATCTATAAAATTAAAATCAAACATTAATAGAAATGCCATTG
ACTTTTTAGATACGACAACATTCAAAGGTCCAAATTTCCATAAAAATCATATTCTGGACATAAAAGTCTTCTTCAAACCAACAGACACTCATGCTTTATT
ATTTAAGACAAGTTTTCACCCCAAACACACTTTTGCAGGACTTATTAAATCCCAACTGTTAAGATTCCACAGAATCTGTACTCAAGAAACTGATTTTAAA
GAAGCCACCAAAACCTTATTTTCCGCTTTGGCCAACAGGGGGTACTGTCGCTCTTTTTTAAGAAAATGTTTTAAATCGTTTTTGAAAACAAAACCTATTG
ACGTCTCCCCCCTGTTGCCTTTTGTTACCACGTTTTCTCCACAGGCAACCAAATTGACCAAGGTCATTAAGGACAACTTTCAAAAGCTGGTCCAGGAAAC
CCAAATGTTGAGGGATTACAGAGTTATTGGAGCTTTTAGAAGAAACAAGAATCTGGGAGATTACTTAATTAAGGCTAAAATCCCACCTTTGGTTCAACCC
AGAACCAAAAGGAGAGGACAGTTTTTCCAGCACCTTAAATGGCTGCGCAGTTTCTATAATAAAAAGGTATTCTTATCCAAATATGAAGGCAATCCATACT
CGAAAAATTGTGTTTATCTGATAACTTGTAAGAAATGTGGAATGCAATATGTAGGAGAAACTAAAAACACTATACTAGTAAGGTTTGCTCAACACAAATA
TAATATCCTCAGAAAAAGAAAAACACAAACACATTTAGTTCAACATTTTATTTCTCATGGTTGGGAGTCTGTCTCTGCCACTGTAATACAAGCTGATCTT
AGATGGACAGTGGGTCAACGGCGAACAGCTGAAAAACTTTGGATCTCTAAACTAGATACTAGACATCCTAGAGGCCTTAATGAAAAGTTTAATTAATATA
TTTTTTACCAACCTAAAGGTATTATTATTTTCATATGTCAATTTGACCCATTATGACTTTCCAACTGCATACTATTCTACATTTCTAGAACTTGCTTTCT
ATTTAACCTTACCCAAATTATTTAACCTTACCCTAACCTCTTTGACCCCTATTGCCTCATCCTAACCTTTAATTCCCATCATAACAACCTAATCTTTGAA
CCTCTCATTCCTTTAACTGTTTCTCCTTTGTAATGATAATTTAATCTAAACCGGAGCCGGGGTTCGGAGGGACTGGGGTGCAGTGATGGACTGTGCATCA
TAAATTCTGTCGCCTTCGGCGACAGAATTTAAAGTTTGTTTACCCTAATCGGCCCGTGCCTCCTGCCCACCTGCCTCCTGAATTCCTGGACTCTTGTGTT
TACATCTTGTGAGGAATAATAACATTAAAACATAATTCAATGAGGAAGGTTTTCTTTAGAGAATAAAGATTTATTCATAAGAGAATTATGGGAACATAGA
AGAAAAATGCTTGTTGACAAATACATTTGGGTTAAAAGACATGTATATAATATTGTATATTGAACTGTTTGTATATAAAGAATAAAAAGAAACTAATTAT
GATGGTTCATGTAAAGCTGAAAAATGTTGTAAAAAAAGTGTGAAGATTCTAAACTGTTTACTGTAACCTAATGTACAAAATGGATGTATTGAACACACCA
CCAAGAAGGAACGACCAATGGCAAAACTCTGTTCTTGATGAGTGGCAGACACCTGTGAAAGACTTTATTCTATTGGTTCAAGTACCGGAAGTGTCAGAGA
TTGTTGGACATTTTGTTGTAGCGCAGCGGTGACAGCGCATTTTGGACTACACCTGACGCTTAGAGAACGCTGTTTACTGTAAGTCTTTGTTCAACTTTAA
ACAAGCCAGCCTGATGAAGGTTTCGCTGTAAACCGAAACGTTGCAATCTTGGCTTGTTTTTGTTTATTTTTGTACTTTGAAATACAAATTAAAAGTGCGT
TTCAGCAATTAACTCAAGCTCCGTTTTTGATGTTAGCATGTAGCCAATTAGCTAACTGTTAGCACATGACACGATTGTTTTTGAGCTAAATGACAACTAT
AAGAGAAGACATGCCGAACTTTTTTGAGGGTTACGATGATGGTTGGACACAAGTACAAAGTAGAAGGGGTCGCAGAGAGAACCGTTTGCAGGAGAGGGAC
CGAAGATATGACTATTATGGGCCGGAGCGGTTCTACCGGAGCGACTTTTCCCCTCCTGATGTGCGACAAAGACCCAGGAGGGACTACCCTTCACAAGGAA
GGCGGCTAGGACGAAGGGACGACTATCCATCCGGTGAAAGGTGGCAAAACCGCAGACGTGATTACCCCTCTTTGGAAAGACGACAAACCTACGCTGCAGT
TACCAGGTATGGAAGACGCATGGAGGTGAGAGGGGACCGCAGAGATGGAGATCGCAGGGGTGAAGCGGCACCCTTTTATCCCCGCACCCGAATGCGCAGA
GATGACAGATGGATGAGTGAACGAGAGGAGAGAGAAGTACGGAACACGAACAGAAACAGGAGGTATTTCAACCCTCCACCCCCCAGACAACGGATGAGAC
CCCAGACGGATCGGATCCAGTCAGATGACCCAGACTTCCGGGAAAAGGTTCGTGTCATCTATAGACTGATTAAATCCATACATCATCTAAATAATGTTTC
ACAGAAGGAGCATCCTCCATCTTTGAAAAAAATGACACAAAATCTATCCACTTTTGTGAAACCGGCATTTCCTAATAAGGACACACAGACTTTAATTGAA
CAGAATGCAAAAAATTGGGCCGAAACCACGGCTACCATTTTGCAAGATCATTACAATGTTAACATGGAGACAGAAGTCCACATTCTCTCTCAGCTCTCTG
CAGATGACTGGCGCCCTCCTTTTGAAATCGCAACGTCTTGGGCCCAAAGAAACCTGGGTCGCAGACTCGCAGAAGAGACGCTGGACCAAACACAAGCGGT
CATTGTGGCAAAGATGGCAGATTTGAGAACAACAGAGGGAGCATCTGTGGAACCTGCCCTGAGGACCGGACGGGAACACACCACTCAAATCAGAGGTGAA
TCTTCACATGTTACAAACAGGCAAAGGAAAACGATAGAACCAGCCAGAGACGTGACAGACAGCAGAGAACCAACTAGAGGGGAGACAAACAGGAATCAAC
CTGACAGAGGGAGGACAATGCCACTACCCCCCCGTGAGGGACCAGTAAGATCACACACCACCCGCACAAACCAGAGATTGGTTACAGCTGAGATCCATGC
TCCACCCCCTAATCACCACACACCTCTCAAAACGGTTGCTACAATGACTGAACAACAACAAAACACAGATTGGACAACCATCTTTGATGAAAGTGACAAG
GAAGAGAGTTATCATTCAGACTTGGATTCTGAAGATCACCAGCAGGCCAACCAAGAACCTCCGGAGCGGAGAGAAACAGGACGGAGAGGAGCAGCTGACC
AGCAAGGAGGAAATTCGGACAAGGAGGGAGATGCTCCTTCTGAGGAGCCCCCTCTTTCTTCTGATCCCTCTCTTCAAGATCCACCCTCTGACCCTTCACC
ATCTACAATCGATCAGGGGCAGACAGTGAGAGATCTAACTGAAGAATTAAGTCTACAAACACATGATGACGGTGAAAAACCGAAATCCCCCACCAGCGCG
TTCTGCCCCAGATTGAGCCCCATTAACATCAGTAGACTGAAATCCAGTGTCCAGACACAACTACAGGTGGAGACTATAGAAGAAGAGCCCACTGCTTCAC
CTGAACTACAGATCTACACACCAACTAAACACGCCAACACACCGAGAAAGTTTCAGGACTGGAGTCTCCATATCAAAAAGAAAAACTTGATTATGGGGGA
CTCAAATGTGGCGAGAATGCCATCTTTTGCAACTAAAAATGTCCAGATTGACAGTTTCCCAGGGGCAAAATGGTGTCATGCAGAGACTATTCTTGATAAG
GCCACGACTGATGTAACGGTGGAGAAGCTTGTTCTTTCTTTTGGGTTGTGTAACAGGTCACAGAGGGACAAGAGGACACCGGTGGCGGAACTGAAAAGAA
CGCTGCAGGCAGCCCAGGACTACTTCCCGGAAGCAAGAATCTTCATTCCGATGGTCAACTTCTCTACACATCTTCCTGACAGAGAAAAAGGCATGTTACA
ACATCTTAACAACTTCATTGGAGGCCTGGAGGACCACATTCCGGTTCTACCAGATGACCAGTTCAACACAGAAAGAGATCATGTCCATTGGACAAGAACC
ACGGCAATTCACATGCTCAAACATTGGAGTGATTATGTAAACTAAACATCCCCATAAGCCCGTTACAACGGGAGGGGATGAAAAGTGTTGTTAATCTTTC
CAATTCATTCACACTTTCGGATGCGCAATACAGTTTACTCAATAAAGGTCTAAATTTCATTCCAACTACAGAGTATAGTAAAAAATTAAGGCTACAAGGC
GAATTTGACATGCAACAATATCACAGAAGAATAAAACTAGCATTATATTATAAAGATAAACCTGAATCAGAGCCTCAGCCATTTACACTAAAATCAGATT
GGACGCCCTCTATGGGCCAACTTCCACCCCAAACGCTTAACCTGATCAAGGCTGATCAGAAATTCTTTTCAAATCACTTTTATCCAATTAATATAAAATC
TAATCTCACTTCAGAGGAAATTAAAGCTTTACAAGAACTTAACCATAATAAGGACATTATTTTAAAGCCAGCCGATAAAGGGAGTGCGATAGTAATATTT
GATAGGGATAAATATTTAGAAGAGGGATATAGACAACTTAATGACAAGAAATATTATTCCAAATTAGAAAAACCAATTTATTTAGAAACTGTTTCAATGG
TGGAAAAAATAATTAATAATTTATATATAAAGAAATTCATTAATATCAAACAAAAAAGATATCTATTAGGTTCCAAAGAACCGAGGGCGAGACTCTTTTA
CATGCTTCCAAAAATCCATAAAGATCCTGCCAGCTGGTCAGTTCCATTCATAACACCACCAGGGCGGCCCATAGTTTCTGACTGTGATAGTGAAACTTAC
TACACAGCAGAATACTTGGATTATTTTCTGAACCCCTTATCCACAAAACATGACAGCTACATTAAGGACACGTATGATTTTGTGGAAAAGGTTAAAAAAT
TGGTTGTTCCAGAAGAATCTTTCCTTTTTTCATTGGATATTGACAGTCTGTATACAAACATAGACATCAAGGAAGGAATAGAAGCGGTGAAACAGATTTT
CAGAAAGTTTCCAGATAAAAAAAGACCGGAAAAAGAGCTTTTGCAGTTATTAGAAATTAACCTCACCAGGAACGATTTTGAGTTCAACAAGGAATTTTTT
CTTCAAATTAAAGGTACGGCCATGGGCAAAAAGTTCGCACCAGCGTACGCAAATATTTTTATGGCCCAATGGGAGACTTCTGCTCTAGAAAAATGCTCCA
AAAAACCCGGTTGTTACTTTAGATTCTTAGACGACATTTGGGGAATATGGTCGCATTCTGAGACAGAGTTTGAGGAATTCTTGGTGACCTTGAACAGTCA
TAATGCATCTATAAAATTAAAATCAAACATTAATAGAAATGCCATTGACTTTTTAGATACGACAACATTCAAAGGTCCAAATTTCCATAAAAATCATATT
CTGGACATAAAAGTCTTCTTCAAACCAACAGACACTCATGCTTTATTATTTAAGACAAGTTTTCACCCCAAACACACTTTTGCAGGACTTATTAAATCCC
AACTGTTAAGATTCCACAGAATCTGTACTCAAGAAACTGATTTTAAAGAAGCCACCAAAACCTTATTTTCCGCTTTGGCCAACAGGGGGTACTGTCGCTC
TTTTTTAAGAAAATGTTTTAAATCGTTTTTGAAAACAAAACCTATTGACGTCTCCCCCCTGTTGCCTTTTGTTACCACGTTTTCTCCACAGGCAACCAAA
TTGACCAAGGTCATTAAGGACAACTTTCAAAAGCTGGTCCAGGAAACCCAAATGTTGAGGGATTACAGAGTTATTGGAGCTTTTAGAAGAAACAAGAATC
TGGGAGATTACTTAATTAAGGCTAAAATCCCACCTTTGGTTCAACCCAGAACCAAAAGGAGAGGACAGTTTTTCCAGCACCTTAAATGGCTGCGCAGTTT
CTATAATAAAAAGGTATTCTTATCCAAATATGAAGGCAATCCATACTCGAAAAATTGTGTTTATCTGATAACTTGTAAGAAATGTGGAATGCAATATGTA
GGAGAAACTAAAAACACTATACTAGTAAGGTTTGCTCAACACAAATATAATATCCTCAGAAAAAGAAAAACACAAACACATTTAGTTCAACATTTTATTT
CTCATGGTTGGGAGTCTGTCTCTGCCACTGTAATACAAGCTGATCTTAGATGGACAGTGGGTCAACGGCGAACAGCTGAAAAACTTTGGATCTCTAAACT
AGATACTAGACATCCTAGAGGCCTTAATGAAAAGTTTAATTAATATATTTTTTACCAACCTAAAGGTATTATTATTTTCATATGTCAATTTGACCCATTA
TGACTTTCCAACTGCATACTATTCTACATTTCTAGAACTTGCTTTCTATTTAACCTTACCCAAATTATTTAACCTTACCCTAACCTCTTTGACCCCTATT
GCCTCATCCTAACCTTTAATTCCCATCATAACAACCTAATCTTTGAACCTCTCATTCCTTTAACTGTTTCTCCTTTGTAATGATAATTTAATCTAAACCG
GAGCCGGGGTTCGGAGGGACTGGGGTGCAGTGATGGACTGTGCATCATAAATTCTGTCGCCTTCGGCGACAGAATTTAAAGTTTGTTTACCCTAACCCTA
ACCCTAACATTTGCCTAACCCTAACCCTAACCCTAACCCTAACCCTAACCCTACCCTAACCCTACCCTTTTTTTTTTTTTTTTTTTCACGCGTTGCTCAA
GGCCACCACGGTCGAGCCTGGGCCCAATCACCAATCATTGCCGTAATCATCTTGTCCTGCAGCGCGATGGTCCCACCCGACCAGAACTCAGACCAAGCTC
CTGTTACTCAATTGGTGGGGCCCAGTACAGGACTGGCCACCTCATCACGAGGCCGACATGAAGTTTTTATTGAAGATTTAAACAGAAAGAAATGCTATAA
TTACATGGAACTGATTACATGGAACTGATTAGAGTAAATTTCAAACTTTAACTTTAATGAATATGTGTTTTGAGCCCTTTTTTTAAAAAAAAAAAAAAAA
TCTGTACACCTTGGAACACTCAGTGGGCAGCTCTATGCTGAGCGGGAGAGTTTTTTGAAGATTTTCAATATTTTAGTGGTACCTCTTAACGCTACCATGC
TGAACAGCCTAGCCATTGCTTTTCTCCTGGACCTGGGGAGTCCCATCTCTTTCAGCACCTCCGAATTACCTTCGTGCCACTTTCCTCTTGCTCCCAGTGG
GAAACCGTAGGTTCGCACGTCAGACAGACCAAAGATGCTGCAGATCCGTGGGGCGAACTTTCTGTACTTGTTGACCTTTGCCTCTGCTCTACGCCTCAGG
GTCGCTGGCCTCATTTCAAAGCAGATGGCTATATCTATTACCAGTCCTCTGCCATCCTTGATCATAATTAGGTCTGGAACTGCCGTTCCCTGCAGTGGGC
AAGAGATCCTTCTTTCCTGCTCAACCCTCCAGCCCAGGGAACGCCCGACGACTGCCAACATCCTGCAAATGCCGTTGTGGTTAGCCATTCTGTTTTTCTG
AAAACACTTGCATTGGCTCACAATGTGGGCAATGCCCTCCCATCCCTTGCCACATGCCCTGCAGGTGGTGTTCTTATGTCTCCCTCTTTGGAGGGTGGTC
AGGGTGCCAACTGTGCTGGAGCGAAGTTGCAGAGCCAGGATATAGTCAGACTCTTGCAGGCCCCTGTGATCACCCAGCCAGTTATTGCTTATGGGGTCCT
TTGCAAATGTGGTGAGGCCACGACCCTGGCATTTGAGACCGCACCATCGCCTGTACTCTGACTCCCTCCACTTCTTCCCAATTGTTGCCGGGTCAGTGAG
TGCAAGCCTCTCTTGTAGCCCCCCCTCTCCCTCCTCCTCAGTGGCTATTCTCCACCTTCTAGCCATCTCCAACTTTGGTAGAAGCGAGGGGGCCAGAGTT
CTACATTTGATGTCTTTAACCTGCATCAGTTTACACCACCTCTTCACCTGGCAGATTGGGATCTGCTTCTCCAATTTAGGCAGACCCAGCCCGCCATCCA
CCCTGGCACTATAGAAGAGGCCGTCTGCGGTTGATGGGCCAAGGTGAAGCCAGGCTTTCACCATGTTCCTGACTTCCGCGTCTGTTCTTTTCAGGTTTAC
CACACTGACCATGCTCATCTCCGCAGCATACACTACTCTTGGTATACCATAGGTAATGAGCATTCTGATCTTTTGAGTGGGTTTGAGGGGGGCTCTGCTG
ATCTTGCGGAGTATTGGTGTTACTTCCTCTAGTGGGTTAGAGGGCAAGATCCCCTTTCTCGGATTCACCTCAACTCCCAAGTACCTGTAGGACTGAGCCT
CACTGAGCATGGGGATGGGAGCAGTGTTTATCCTCCAGTCTGCACATTCGTTGATGGTCACACTCTGTTTGGAGGCTTTCAAGAAGAAGCCGCCACACTT
TTTAATTTTTACGTCGAGTCCAGTGTTTTCAAGGAATTTCTCCAGTATTTTAAGGTTCCTTGCCATTCCAGACCAGGAACCGCTGAGTATGGCCAGATCG
TCGGCATAGGCGAGAGCGGTTATGGTCTGGCCGGAGAGGGTGTAACCTGAGCCCCTTTGATCAAGAAATGCAAGGAGCGGGTCTAGGCAGAGGTTAAATA
ACAAAGGAGAAAGCGGGTCCCCTTGCTTGACGCCCACCTTCAGCTTGATTGTTCGAGTCAGCCCCTCGCGCGTTAGTACCCTGGAGCCAGTGCGCTTGTA
TGCATCACAGATCAGATCACAGATGCCAGCATCAACTTTCCTTAGCGCAAGCACTTCCTGGATGTGCTTGTGCGAGACGGAATCAAACGCCCGTGCCAGA
TCAATGAATACTACAGCTAGGGTCTCTCTCTCACGCACCGCTCTCCTTATTACGCCATCCAGCATTAGTATGTTTGTACTGCAGTCCTCACCCCTTGTGA
AACCCTTCTGTGATGGGTGGGGAGGACAGGCCTCACCCAATCTGTCACACAGAATTTTTGAAAAGAGCCTCAGGATGGTGGAGCTGAGAGTGATGGGCCT
CCAGCAATCTATGCTCTTCAGCTTTTCCTGGTCTGAACTCTTTGGTACCAATGTTGTTCTGCTCCTCTTAAGGAGCTTCGGAAGTTTGCCATTGTACAGG
ATAGCATTGAATAAGCAGGCCAGCAGCTTCCCATCTTTGTCCCATCTCAGGAGGTGGGGCTTCCTAATGCCGTCCAGACCAGGTGCGCTCTTACCCCTAG
ATCCTTTGAGGGCCGCCATCACTTCACCAGGGGTAATAGGCATAAGTAAGGGTTCATTGTCGGCTTCCGGCAGGGTACCAAACACGCCCAGCTCAATGTA
GTTATCTTCCTTTTCCCATAGTTCACTGTACGTTTTTTCTACAATTCGCCTGGGGATGTTACATGCCCTTGTCTCTTCACCATCCAAGATTAGTGATGCA
GCAGCTGCTGTATTGGCTTTATATAACCTTTGGATGGTGAGATAGCTGCTCCTTATGGTTCTCTTGACTGTTTGGAGCCTACGGGGTTTCCAGGGCTTCC
GAATATGTATTTTGTTGAGCCGCTTCATCTGCCTCACATACTGCGACAGGGTCTTATTGACGTGAGCCGGGGAGGACCTGAGTGGGTGAAGGCCCCCCGG
AGGGATGTCTTCATTAGTGATCATAGACTCCAGGCAACTCTTTAGCGTCCTACCTGGCTGCCTTACCCGCATATTAATTCTAGGCTGTGGGAGAGGGTTA
AAGAGGCCCTCGAAATCACCAGCGAGCTCGTAGTTATGTTTCCCAGCCATCCGCTTACCATTACTGCTCCTATGCCTCTTGGCGTGCGTGGAGCGACCTC
TTTTGGTCCTGAAACTGGCAGAACAGATCTCACATTGGAATTTTCCATTGGCCGTGGAGTGAGCACGTTTATTTATGCCACATTTGGCAGCGTGGCACGT
GGCGCTTTGTAAATTCTTTTTTAGGTTATGGCATTTAATGCAGAACCAACTGACTTTCCTGGCTTGGTGTTTTCTCCGGAAATGTATAAAGCCATCTCTA
GCCGTTTTCAGAGTGGAGCTACAAAGAGGACAAGATAACTCCCTCCAAGGCACCTTAAGTCCGACCGTTACCGCGGCAGGAAGTTTAAAGCCCAAACCCA
TAGCCTTCCTCCAGTCCTTGTCAAGGCTCAAAAACACGACGTTTTTGGCGGACCGGGGAGCTGAAAAGAGTCTATTATTAAAACCAGCTAGTGAGGCACT
AGCTGGTTCCGGTATAAGGACCGGAGTGCACTCGGGGTCGCTAGCCCTCCGGTTGGAGAGGCGATCAAGCGGCGGTCTGCCTCTTTCACCATCGGACAGG
CAATCCCTCGCAAATGAGACAAAAAGAGCCGGGGGAGTGCTACCGTTTTCCGAATTACGGAAAGCAGAAAAGCCCTGCCCGGACAGCGGTGTTTCCATTA
TGGCGGAGCGGAGGTTACAGCTCCACCACGTCAATATAAGAGCAGACTAGGCGGAAAGCCCGTGGAAGATAACGTCCGAGTTGAACACACAGCGGGAGGA
GGAAATCACTAGTGATTTGTCAAGTCTTTTGTGTGCCCAACTGCCCGTTCAGATCAGTTGTTCTCCCTTTATATATGTTCCGTTGCCATGGTGATTCAGC
TTCTGACCAACTGCTGTTTGCTGCGCGGGTGTGTGAGAGGCTTTATTTCGCTTTATGAGACACCCAGTCAGTTCAAAAACGGCATTATGTACATTTCATG
ACCAACTTCCATACCAATAGTACAGATTTGTTTCTATACAAGCGATTACAGGATTATTTGGAGGTCGAAATTCTACCCCGTTTCACTCTAAGGGGCGGCA
GTTAGTGTCAGTTACATTCCGCGTTTCGGCAGTTGGAAAATTACGCCCGTTTTTCGCATTTAACGCAGCCGTTATAACTCTAATTCCCAATAAAATTGAT
TAACTTCCTCCTCAGCGTCAAGCAGCACGATTTGATACCTCCGATTGGGAACAGTTCTAAAGTTACAAGTTATAGTAGGCAAAAGGAAGAAAGGAAGCAG
TTTTGTTACAATGTCAGCAAGATTCCGGAAGCCAGGACCCGTTCAGCTGAGAACAAGGCCAAGTCTACTGCCCTTCACAGCTGCTTGTTCAGCTCACAAT
GAAAACATCTGTAAGAAGGAAATTAGTTTAAAGCTAGATTGCATCGGGATGAGTTGATCTCTATTAAAAAAAAAAAAAAAAAAAAAAAAAAAAAAAAAAA
AAAAAAGATTTCTATGAGCATAAGAGGAGATTAAGATAATGAACTTGATGTGAGGCTACCTCGATGTGTGTGCAGTAGTGTGATGTTGTTGCACTAGATT
ATCGAGTGGAAAATATTCCGGTGTGAGCTCATATGGGCACTGGCAGCTCTTATTTTGAAAAGATGGCAGATCCATTGCAAGATAGCAGGTGACTTCCTGT
TTCAAAATTATTATTTTAATCTAAATGTGGTGTGTTGTGAGTGAAATTGTGAATTGTTATCTCTACTGTTGATCATATGGAGTTCATACATTGCGGTTCT
GAGTGTCAGTTCGGGGTTTGAGAGGATAAATTGACGGGTCAAACCATTATAACACCTAATAGGTTTCCATGTTTTCCATCTGCTCTTGCTGTTCGTATGA
AAAGGTATGAAGTTTCATTTTTTGTGTTCAATATGTGTATTTTGGGTGTAAGTAATATGTTCTTGTAAATAATGTGCTTGGTGGCATTCAAGCTTTGTTA
AATAGTGCCAGAACCATGCTAGCAGGCATACAGCTGCTTCCGTGCTACGTGAGGCGTTGTTAACGAGGATGCTATGTCCACTACTGGAATTATATTGTTT
ATGGTTAATCAGGCACTGTGGGGTACTGTGGTCAGAGGGAGCCTGTTTTGACCGCTATGTTCTGCTGTTGGATGCATGTGTGTCATGTTTCATTGCTTTT
GGTGGAAAATTTTCGTCTATTTTAGCGGCTCTCGATTCGAGCGGTACCGGAAGCGCCGACGGACATTAGCATAAGTGGAGGGGGGCGATACCCTAGGTTG
GGGGCGGGGGGCATAGGTCGAAGGTAAATTTTACAGATTAAATGTGCAACACCACCAGTTAGACCCCGAATGACCTGGCAAAACTGTACTGTGCAACACC
AAAACATGACCGCCCGTCAGCAATGGCACCGAAGGGCAAACTCCACCTACACTCAGTGGGCACTCATTAGAAGTGGAAGAAAACATAATTACTCTCTGCA
AGACTCATTTATCTTGATTTTGACTGGCGGGTCAATTTGACCCAGAACAGTATGTGTAACTTGATGGCAACCATGTTGCCACTATGGGCGGCAACACGGG
CGGTCCACAGAGAAAACAGGGCCCACATCCATCCATTCAGTTTGAGTAAAACAGGGTATGGGGCCTTAGTTGTAGGAAATATGATTGACAGTTCAAGACA
ATATAGCCTGGATAGAGGACTGAAAGTTGATTACATAGGAGTTGATCAACGGAGTATTCTGTTGGGAGTTTATCGCTTGTGGCTACCGTTACTCACTCCC
TTGCCGTCACCGCACTGGTCCACCTCAACCCAGTGAACCAGTGTGATGACGGCAAGAAAACATGCCATGGAGACCATGTTCTAGTTGGGATGGAAGAAAA
GGAAAAGGCAGGTATCATAACGAAGTACCCATTCCCCCTTTAAAGTATGGTTAATAAGATGATGGGATTACTTGCTCTTGGGAGGCGACTGCAGTTATTA
ACCACGAGGATATAAGCAATGATGCAGCTAGAATTGATCAAAGTTCAGTGTCACAGCAAATGGGAATTAATAAAACAAATTATTAGATCACATGTGAAGT
ATAATAGCTCAATGATTACAACAATACTTGTTAACTGGTGGATCTGCTGGCCTCGATAGAGTTGCATGTGACAGCCCCGGCATCTGAGGGGGAGTGTCTA
GGAAGCTGCTGACTTTTGACGTTGCGACCTTACAGTATGTTGACATGGAGAACTAGGCTCGTATCCACAGCAGAGACCCGCGTGGATCATGGAGCACCAG
CACAATGCCTGCACGAGGAACGATGCCGAGGCAAGCTAATAACGGTCGATCACAGGAAATGGTCCCCACCCGCAAGCAGCAACCCTGGGCGGAAGGAGCA
GCAGCACTGGAACCATCATGTAACCGATGTCACCAGACAGACCGTCAGGCAGATTATGAGACGACCAACTAGTTAAGTAAGTCTTTATTAATACTTTTGA
ATTATCTTTGAACTTAATTTTGCTATCTGGGATTGACTCCAGAGGTTATAAATTTGAGCCTTCAAATGATAAGAGCAAAGCAAACTAGTTGCTGAAAAGG
AGTTGAATCAATTAAAGTGGATTTGGAAGTGGGTATTAATGTTGTTTTTATTCTAGTGGGATTATTCCTCAATTCTAGCTCAAAGGTTTGCTGGTTAACA
CCTCGTCTAAATTGCTTCTAAGCTAAGCTAACATATATTCTAACCGCTAGTGGGGATAATGAGTTCTCCCATAGCAGAAATAACCAATGACTCTGAGCGC
TGCTAAATAGGGGACGGATACTGTTCCTTAATAGTGGAATAGGGATGAATAGAGACATAAATGGATGAGCAAAGGGTTCAGATGAGTGATTGCTCAGGTG
AACCTGATGAAGATGGGTATGGAGTTCCTATCCTAGAAACTAGGATCATTTAAAGGGGGGATGGGCAACTGGCTATGGGACAGAACAGAGCATACTGAGT
TCTAAGAACTGTGTCACCATAATGCTCTCACATCTAATGGTGGGTGTTAAAAATAAATAAATAAATTATTTCTTTGAACTCTGCAGTAGGTGTCTCATTT
GTACCCTTTTATCAACAGACAGAATTTACACTTCACTCCATTTCTCACCCTCCCCATATCTTATTAAACACATGTGGAGGGCTAGAAACTGTACGTTAAG
GTTAAAATATCATGGGTTCTTGTTTGATTTGTCATCAACTCATTTCTATTGCTAATACTGTGGATAAAAAAAAAAAAAAAAAAAAAAAAAAAAAAAAAAA
AAAAAAAAAACTTATTTTGGCATCAATCGGAATTTGTCGTATTTGTCCAGTACTGCACATCACGTCAGCAATACATTATGAAAAGAGATGTTTTGTACTC
TGACCAGGACAGCAGACTCAGCCTCAGTATAATAGCGCAAAAACAAGACCAAGATTTAATTCATGCCTCATAAAATCAGAAGTATTAATTGATTCCGCCT
TTAAACTTGTCTATCTCTATCTCTAGGACAGGAGTATTGAAACTTGGAGGGAAGGTATGGCGAACTATGGAGCGGAAATATGGGCGATATCCACGTTGAA
GAAATTATAACCCAGTGCCCTAACTACACAATGAAACTTAAATAGGATGTTTGGTTTGACATATGATTGCTAATACAGGCCCCATTAAACCAACGTGTGA
CAGTTGGCTATACGATGCCCAGAGCGGCAAATAGTTCTGACTGCCAACACAGGCCATGTGTGTGGTTCTGCCATGTTGTAGTTTCGACCCCCAGACACTG
CAGTTCTAAAGAGCAGCTCTTCAGACTGTCTGAAGTAGTTAATTTCCCGAACAAAGTAATCTGATCAGCTACATTTTGTTAAGAATCTGTGAGGAAGATC
AGAAGACCGTTTAACGTATGTGAGAGGGCCACTTCTTGTCCCCAACAGCACTGCCATTTATGTCTGTGACTCTCTCTGCATTGACTTGAAAGAGAAACAT
AGCTGGGGCCAAAGTTCCTTTATACAGGCTTTTATTCTGAAATTGACATTAAGCCCAATTTTAAATGGCCACAATAGTCCAAGGTGTAACATTGGTTGGG
TCAAACCAACCATACAATGTCCAGAAAAATTCCGCTCTATCTGTAATCACACTGTGCCGTTCATCCCCCTTCTATTAGTGACTCAGAGTCAAATTGTTAT
GTAGCTCTTAATTCACAGCTCAGCCCTCCTCTATGATAGCTGGATGATCCTACATGTTGTAGTCCCAGCCTTGCTCTCCGCCCACTGCACTAAAGTGCTC
CGCCCTGACCAGAACCACAGAGACTTCACAGTCCAAACCAACAGCCCCTCCTCCCTATGTATTCCTATGCCATAGCGAGTAGGTCTCTGCCAGCCGCTGT
GTGTGTGATAAATCCTGCCCAACCCCATGTGACACCCAATCGGCTTCACCAAGTCAAGCCAGGGCCTCAGTATGTGCAGTAAAACGTCTTGGTTGTTGTC
GTTTAAGCCTGATTTTTCACCACAGAGTCAATCTGATATGAGTTAGACATAGTGACAAAGCAATATTAAACAGTGTTAAACCATCTTGAACAACACCTCC
AATAGCAGACATGCAAGTGATTCAAATGGTGATTACAAAACTGAACTACTAGCAGAGATGGAAGACGAAGCTAGTGAACCTGATAAGCAGAAAGACTCCA
ACCCAGGAAAGACCAGCAGTGATTGTGGATCAAAATTGACAAAGTCAAACAAGAAGTACGGTCTGATTTGTGGAAAGAGTATGGTCCTGGTGAGTCTTAT
ACTGCAGTCCAAGAGACAGAAAAAAAAAAGGCATGTAAAGCTGCTTCTGACATAGAAGCCCTAACTGTAGAGATAAGTGCATGTGAAGTTGTTGAGAGGC
AATAAGATGTTTTGTTACGCCCAAATTGTAGAGGGTGTATATGACCCTTTGTTTGTGAGACGCTTGTTGCCCTTTGGGTGTATCTCTGCAGCAGCCATCC
TAGAACCCAACGAGGAGGAGGAGGAGGTGGAGGAGGAGACTCGCCTCAAACCCAGCTTCACTATCGAAAGAGCCATGCTTGCCAGAGCTTGGCCAGCCGA
GCAGCAAGAGATGGGTATGAGGTTGCTGTCCGGAGGACAGAATCATTTTTTTTTTTTTTTTTTTTTTTTTTTTTTTTTTTTTTTTTTTTTTTTTTTTTTT
TTTTTTTTTTTTTTTTTTTTTAAGGGGTGGGGGCAGCAGGTTAAAGGTCAGAAAGAGACATGCTCAGCTACAGGAACCCTGTCAGAATAACGCTCTTACG
TTATATAGTTGGTGTTAAGAACAAAACGATAGGTAAAAACCTCAACTAGATTCAGTCTTCAGTATAGCAATGCTGTTTAAACATCACACTCAGGATAATG
CTAGGAGATACATGGATCAGAAGATATCTGAGGAAAACTCTGAGGGGTTTCTCTGAGTTCTGCAGTAGGTGTTTCATTCATACTCCTATGTCAACAGACA
GAATGAATACTACACTCCCTGTTCTCCCTCTGTAATTTGTTAAGACATATGCAAAGGGTTTGAAATCTTATGTTAAAGTCAAAGTATCATGGGTTTCAGT
TTGATTGATCAATTCATTTTCTGTGACCAAGACTGCAGATAAGAATAAGCTTATCCTCAGCATCAGTTATGATTTGTCGTATCTGTTAAATATTACACGT
GTCGACAGCAGCACATATTGTGGAAAAGGAGATGTTCCATATTCTGACCAGGACATTAGACTCAGTCTCAGTAGAACAGAGTAAAGACAGGATCAAGGTT
TAATTGCATGCCTCATCTAATCAAAAGCACAAATTGATTCTACCTACAGACCTGCCCCCCCCTCCCACAGGAGGCCGAAAATCAGTCATGTTCCAGCCAT
CATCCTCTGGTGGAGGAGATCAAAGTATCTCCAGAACAGGAGGAGTAAGGTCCGGAGAGACGGCATGGTGAGCGACAGTGCAGAAGTAAGGTTGATGTTG
TTTCTTTAATTTAGGTGTTCAAGACTACTGGAAACTGGAATAGATCTCCTCTGATCTTTGATCATTAAAAGTCAATATAACAGCTTTCCATTGAGATTAT
AAGTTGTATAGTGGACAGATTTCATACAATTAACAATTTACATGTTTGTATAATAAGCCTTCATTCAGCCTGCGTTTATGAGGCCTCGATCCAGTGTGTT
AACGGCTCACAGGAACCTAAGTTGGACGTTTGGTTTGACAAACAATCGCCACCACTCGCCACATTAATCCAACATGTAGCAGTCCAGCTATATGATGCCC
AAAACAGCAGATAGCTCTGGATGCCAGCTCAGTCCCAGTGTGTGGAGTCCGAGAGTTTCGCCATACTGCGGTTCCGACCCCCAGACATTGCAGCCATGAA
CAGCAGCTCAACTACCATGTGAATGAGGCACAAATGAGAGATTGAAGTCAGCTTGATTGAAACAGACAGTTTTGAACAGGGCAATCTGATCACTTACTTT
CTATTCAGAATTATTAAGGGTGATCAGAAAACCGTTTGAAGCATATAAGAGGGCAATTACTTGTTTCTGATGGTACTACTATTTGTGTCGGTAGCTCCCT
TTGCACTAACCTGAGAGGAAGAAGCATAATAGAGGCCAGAGGGATCCTTCATACAGGTTTCTATTTTAAAACTCACTGCGAGCTCGGTCACTTTAGAACT
CTAATCTTTACAAAAGAATCGTGAAGGAAAAAAAAAAAAAAAAAAAAAAAAAAAAAAAAACACTGAACAAAAGACAGGCAGCCAGTGTGAGGATGCTATA
GCCAGCCCCGCATGGTCACACCTCCCGGCCACCGCGAGAAGCCACACCGCCGCACCCTGGACCATCTGAAGTCGCTGAGTCCGTGACCCACTTATCCCTC
CATATAAAGAGCTGCGGCAACCCATACGAGTTGTCGCGAATATACGGAACAGTCCCTCAAGGCCCCCGAAACACAGGCAAGCCAAAAGCTGGAGGTTATA
AGGACTCGACGTGGTCCGCCGCCGTAGTGATTAGGCCTCCACAAACTACTCCACGAGTGAGAGACTCCGTCCAACCTCGCGAGACACCCAGCCAGTTCCA
CCGAGTTAAGCTAGGGTCTCGGTATGCGTAGCAAAATGTGTCATTCATTGTCATTTTAAACCTAATTTTCCACCATAAGCCTAACTTTCCACCATAAAGT
TGATCTGATATAGGTTACACATAGCGGCTAAACAGCATAAATAGTATTATACCACACCTCCGGTATCAGGCATGTAAGTGATTCAGGTGATGATTATAGA
ACTGGACTATTAGCAGAGACGGAAGATGGAGCTGGTTAACTTGATAAGCAGTAAGGCAACGACCCAGAAAAGATCACTAATGGCTGTGAATCGAAATTTA
AAAGAAAAAGTCAGAGAAATGGTTTAGCCTAATTTTGTGGAAAGAATATGGTCAAGGTGGGCTCTATGCAGCGATTCAAGAGGCAGAAAAGAGGAATGTA
ATGTTGCTTCTGACATGAGAGCTTTAATTGTGGACAATAGTGCATGTGAGGCTGTTGAAAAGCAACAGGACGTTCTGTGATGTCTAGGTTTTAGGGGGGG
GTGTACATGATTCTTTTGTTTGTGAAATGTTTGTTGCCCTTCAGGTGTATCTCTGCAACAGTCATCCTGGAATCGGAGGAGGAGCCCCTCTACGGAAAGA
GGGTGTTGTTTGCTGGAGCTAAACTGACCAGGCAGCCGATCGAGAAGGTGGAGGCAGCGGTGAACCAGCAGACTGCTGGCTGATGTTTAGAAGCACACTG
AGGCCGATACACCAAAGGTTTGAGACACTGAAGCCAACAGGCCGTTGGGAAGGTTGCCTATTTTGTCCTGTGGGTGAGCTTCGCTGTGCTGAAAGAGGCC
TAATGAATAATCTTTGTTTGTGTTACGGCAAACTTTGCTGGGTTTTCCTGCCACAATTCACCTCTCAGTGCAACAGAGGTGGGATTATTTACACCTGGGA
GTAAGGGAGGACGACAGACCAAATGAAAGGAGTTGGAACGTAGAAGAACTCACGGGGCAAAGAAGAGTCTTCTTTCTAAGATAGAAGGACAAAGCGGGGG
AACAGCAGAGCCAGATAAGGAGGCTCTGCCATCATGGAGCGGCGTCTTCGTACATTATCCAGACCTCTCCACATGGGTGAAGGAGGACAACCCAAAGACT
GAAGAGGAAGCAGCAGACCTGGGTGAATGTAATCTTCAAGTGGATGCTTTGAGCGCTGCTAGCTCAGGAAGGAGCTGGTGAAGAAGAAACACGTTCTTTT
ATTTAGGTAAGAAGCAGTTGGATCAAGAAAAGTAAATAAATAAATACTCCCCAGTAGAAAAGGAGGGACTTGCAATAAAGTGGGCTTTGTCCTCTTTAAA
ATATTGTTTCCTAGGAAGGGAGTTTACTCTGTAGGCTGATCACAAACCTCTGAGGTGGATGTAATTCAAGCAGCATCAGAATGACCTTGTGTTGGTGCCC
CGCCTCACAGCCATACCAGCTCACCATACAGCATTGTCCAGGTGAGAAAAGTCTTATTGCTAACTACATTTCTCATTTGCTTGAGTCTTGCAGGCCAAAG
AGGGGGAGGAGGTGGGTAGATCTTAAGAAACGATAAGACGGTCTGTGATATTTGAGTTCTAGAAGGTGTATGTGATTTTCATTTTATTTGTGAAATGTTT
ATTAACTTTTTAGATGTCCTTGCAGCAGCCATCTTGGAATCCTCCAAGCGGGAGGCCCGCCTCAAATCAGCTACTCATCAGAGAGGGTAACGTTTGCTGG
AGCATGACCACCTGGGCAGCCAACCGAGAGGGTAGGGACAACAGTACACAAGGAGACTGTTGGTTGACGCTTGGAAGGGCGCTGAGAGTCTGGGACTTTA
AAAACTTGAAACACTGAAGCTGAGAGATTGAGGCTGAGGGACTGTTGGGAAAGCTGCCATTTTATCTTTTGGGTGAGTTTTGTGCTGAGGGAGGCTTAAT
AAATCACATTTGTTGATGGTACAGCCAACTTTGCCGAGTTTTCCTTCCACACCACACCTCTTTAAAGTAACAGGAATGCAGCTGTCCTCTGTGGAGAGTG
TGATCTAGGAGTCTATTAAAGTGTTGTGGCCTGGGAAATAATGATTATCGTAGAAGAGGAATAACGTATATAGAAGAAAGAATTGGAATAAATTAAAATG
GTGAGAAATAAACTTCTAACAAGAGAATCACAGTTTGCCATAGTATAAGAGACTGCAAGGGAGACGAGCAAGTCAGGTGCAGCAAAAGCAGTCCTCGCAT
TTCTATCTATACTAGCTCAACATGCATCCATCATTGCAAAGATCAGACCGATTTGTCTACCAAAGTTCCATGGCTGTAGAAGAAACTTCCACTGGTGGAG
AAAAGTCTTGGAAGGGTTGAGTTTTTCTCCCGGGTTCAGTTCAGAATATGGTACCCCTAAATTTAATATGTTAGTGCGCAAATGTGAATGCAACCTAGAT
GTTATTGCAAGTTATCACTGTTGCAATGTAGTAGAAATATAGGCACTAAGACTCCCATTCTTCTGTTACAGCCTCAGAATAGTTATTCAGTCTTCAAAGC
ATTTCTCACAGGCTACATTTTCAGTCATTCTCTCTCCATGTTTTAAAAGCTGGGGTCTGTGGCATCTTTCATAAAGTCAAAATGAGACGGGCATAGGTAA
CAACTCCAGTGTTTAGTACTCTGACAGCTGCTTTATGAACACCTGGGACCACATCCCGGCCCCCTAACAGGCACAATCTTGGTGAAATAGGTAGTTTACT
CTTTAACCATCCCTCCATGTGTTTTATAACACTATTCCATATTGGAGAGATCAGCGGACATTCCCATAAAGCATGCAGCAATGTACCTCTTGCTCTTTGG
CATTTCCAGCAAAAGTCATCTTTGCTAATACCCATCTTATGTAGTGTTAATGGTGTAAGATAAAACCTGTTCAAAATTACATATTGAGGAAATTTCCCTT
TGGCCTCTCTTACATAATACCCGTTTTTAGAAACAATAGAGTCCCATGTTTTAATTTTCAAAAGTGCAGCCCAGATCTCCTTCCCATACTATTTTAAAAC
TTTTACTTTTATTGTATTAACCCATGAACACATGTTGTACCATTTTGATGCTTTACTAGTTAAAGGTGGAAGGTGAAAGGTGGAGGAAAACAAAAAATAA
ATAAATAAATGAATAAATGTTCCCCAAGTGAAATTTTGTCCTGTCCTTCAAACAGTCTCTAATTAGTAAGTATTTCCAAAAGTGACTTTGTCCCTCTAAC
TTAAACTTTTCTTTCAGATCATTATATGACATAAATGTGTCTTATACAAATAAATCATCAATTATCCGTACACCTTCCTTTAACCAATGTGATCAATAAA
TTGCTTGCCGATATTGATATTAGCATTATGCCACAGGGACGCATACCTCTGGACATATGGAGAGAGCACAAGTTTTTTGTGGACCGTTTGCCACACCATT
TTGAGAATTTTAATATGGAGTTATCTATTTTATTCTGTTTATTATCTATCTTTTGAGTCAATACCTCGATAGGGGTCTAAATCTGATTTAGTTTCTGGCC
AATGTCCGCACATCTTGGGCATTTCAAATGAAATGCTATAATGTTCTATGTTAGGTAAGGTCAGCCCCCCTTCTTTTTGGGTTGACATAGTTTGCCAATA
TTGATTCAGAGTTTTACCACCATCACACAGAAAATGTTTAATCATATTATTATATTTTCGAAGAATTTGAGCTGGGATACAGATTGGTATCATTCCAGTA
TAATAATTTATCGAGGGACCTATAACCACCTTTATTGTGTTTATCTTACCCCCTAATGTTAGATGTAATTTGGTCCGGTTGTCCAAGTTAGATTAATTCT
GGTAAGCAGTTTTTCTATATTTTCTATCATGATTTCATTAACATCTGGATTAAGTGTTATTTCTAGATATTTCATGCCTTTTTGTAACCACTTGAAATTG
AAAGTGGATAATAAGTTTGCAGAGCAGGCTTTTGACACAGGCACTGCCTCTGATTTATGCCAATAACCTGATAAAAAAAAAAAAAAAAAAAAAACCAAAA
TATCATCGGCATACCTAAATAATTTGTGTTCCCTCCCCCTCTTCGTTTACCCCAACGATTTTAGCATCTTCCCTGATTTTAATAGCCAATGGCTCTAGGA
GAATGGTGAACAGAAGTGGACTCAGATTGCAGCCCTGACGCGTAGATCCGGAGATATGGAAATAATTGGAAAATAGTCCCTTGGTAAAACACAGCGGCCG
TAGGGCCCGAATACAAAGTGCTAACCTACCTACAAAAATTTTCATCCAGTCCAAACTTTGATAGCAGTAAACAAAAAGCTCCACCCTATCGAAGGTCTTT
TGGGCACCAAGTGATATTACCACTACAGGGTTTTTGTTGTCCTTAATGCCCCATAAAAGATGCAGAGGTCTTTGCATATTATCAGCTGAAGAACGACGCA
TAATAAAGCCTACCTGGTCTTTGTGAATAATCTGTGGAAACACAGTTTCTAATCTCGTGGCTACAATTTTGAGAGTATTTTGCAATCAACATTTATCAAA
CTTATGGGACAGTAATTGATTGGGTCTGTAAGATCTTCATCCCCCTTTGGTATGAAAGTAATTATAGCCTGATTGAAACTTTCAAGAAGTGAGCCACATT
CAGATGATTCTCGATAAACATCAGTTAAAATTGGTGCAAGTATATCTAGATATTTATGACAGTATTCAACTGTAATGGCATCTACACCAGGTGATTTCAT
TTTCTTAGTTCCAGCAATTGTTTTCCTAACTATGGCCTCATTTATAGCTGCTTCCAGTCTATCTTTCTCATCCTGGGTAGTTTTGGGTATCTTTATTTTG
TCAAGAAGGATTCCAGTTCTTCTGCAGTTGCTACATTTTCAGATGTATAAAGGTATTCGTAAAATCTTTGGAAAATGTTATTAATATGAGAGGATGATGT
TATCAATCATTTTCTTAATTGCTGTGATCACGTTTTGATCTTTTAACCGCTTCAGTTGCCTAGCCAATAGCCGTCCCGTTTTTCACCACTTTCATAGAAG
TTAGTTTTGAGCCTAAACAATGCATACTCTGCTTTTTATTATATATTTCATGAAGGTAAAATTTTATTTTGCATATTCCATTAAATTTGTTTTCACCGTA
GTTTCTGCCAGTTGTTTTCAAGTGTGAAAGGTGTTTATTTATTTATTTCCAATAAATGTGCTCTCCTGTTGACCCCCTCAACCCCTGCGCTCATACATAC
CTACATACCCACAATGGGTGTCAACACTGTCAGATCTTGATACATCATCATTACTGGTGTGAAACTGCTGCTGTTGTCGTTATGTTCTTAAAGGAATATT
TCAAACATGACATAGCTCCTGTGCGAGACGAAACACAGCAGAAAGTACCATATTGAACATTATTTTGAATTTAAAAGACAAACTTAGCATTAAACACATG
AATTGTAACCCGGGTCAAACAAGGACCCACTCACAGAAGGCAGTATAGTCAGTCATCCATGTATCGGAGGGTCAAGAACAAAAAGATGATTAAATAAGGG
GCCTGAATGGGAAACTGTCTATGCAGATCATGTGCATGAATGGAGGAGAGAAAAGCAACAGTAAAGTTAACAGAAGACACTCTAAACGACTGGAATGTAT
CATTACGGTTCAGAGGGGGACTGCATGCTGTCTTGGGAGATGTTAAAAAGATGTATAACTGTGTGTGTGCCTGGAGAGACATCAGCACATGTTCCTCAGT
AAAGACAGCTCAGAAGATGAGATCAGCGGGTCAGCCATCACCAGAGTTGTTAGAAATAACAAGACTGTCCATGATTGACAGCTATCAACAGGAAAGGGAG
GGTCCGAGTGCACAAAATGGCCGAAAGTGACTCCTGATTGGTTGTTTCAGGCCTGTGGTACGTTTGATGACATGTGGGAAAAAAGGACTTCATGTTGCAT
TCAATCACTTTTGATCACCAAACATAACGTATTACAAATCACAAATCCACCTATGGCACGATAAAACATATTTCCGGTTTAATTTCGAATCAGATATAGA
GGGAGATCAGTATAAAAACATCACCTCTATAAAGTTAGAAGTCTCTAATGTCCGACAGAATTGAACTCAACACTTCTCATGCGGCCCTTGTTTTCTTTTA
ATGGCGGAGGAGTTTGCCCGCTCCATAGCAGGCCTAGACTTCAAAGAGTTGAGAAGATGGTGGCTTGTAAATATTAACCGCTAACAGCTAAAGCTAACGC
TGCACAACACAAAGTTTATAGCCCCCACCCCACTCCGGATCAGCCCAATAACACCGGAGACATGGATTGTAAATAAAGGAGCCCTCCCTGAGTTATTTCC
ATGGAATCACCCCCGCATTCAGCCCGAAGGAGCGAGTTTATGGGGATGACTGAGCAAACCAGAGCGGGACAGCCGGGAAACCGATCCGCCCGCACACACC
GCTGCAAACACCGACCCACCGCCGCCCCAGCTCTTCACAAGATACATGCAAAGGTAATAAAGCGAAACAACACGGGAACACCCAGGGACAAGGTCATATT
GTTCTAGAAACAGCAACTTTGAGTCTGAACGGTTGGCTAAACCGGAACTCTGATATCAAAGCTGCACTACCATTAAGCTATGAGGCTTGTTGTGATCCGT
TATGCTTCGGAAGCTGAAAGCCCGAACCGTAACCTCCCCCGTTAGTCTCCGACATTAACTACAGTAAACACACATAATGATACACTTGAAAATAAGATAA
AAATAAAGTAAAAGACATTGTCCGTTAGAGTGTTTCACCCAAACGGCACATTTTAACTGGAATAACGTCCGGTATAACTGCCTGCTAGCATAAGCTAACG
TTAACTATAGCGTTAAGTAAATAAATGGGTAAAACTCACCTTTTAATCACTAAATCCATAACAGAGCGTACATCTCAAATACCTTTGTCCAGCTGACTTG
TCCGGGCTTCCGATCCGTCCGTGTACAAACCGTAGCCAGGTCCTTTAAGCGCCGCTACAAGACGTGTCCCGTCCGCCGTCAGTCAACCGCCGATCCCGAT
GCTCCGCGCCATCCATTTTCTCCCCGGGCCACCGCCAGCTTCTCCGGGTTCGTTTGCGTTACCGCACTGGGCGCCTCGCGGCGCCGATCTCCGCCGCTCC
AGGTTCGGGGATCTGAACCCGACTCCCTTTCGATCGGCCGGGGGCGACAGAGGCCATCGCCCCGCACTTCCGAACGGCGTTCGCCCATCCCTTAGGACCG
ACTGACCCATGTTCAACTGCTGTTCACATGGAACCCTTCTCCACTTCGGCCTTCAAAGCTCTCGTTTGAATATTTGCTACTACCACCAAGATCTGCACCC
GCGGCGGCTCCACCCGGGCTCGCGCCCCAGGCTTCCGTGCTCACCGCGGCGGCCCTCCTACTCACCGCGGCCTAGCCCTCGCGGCTCTTGTTGCCGGCGG
CGGCCGGGTATGGGCCCGACGCTCCAGCGCCATCCATTTTCAGGGCTAGTTGATTCGGCAGGTGAGTTGTTACACACTCCTTAGCGGATTCCGACTTCCA
TGGCCACCGCCCTGCTGTCTATATCAACCAACACCTTTTCTGGGGTCTGATGAGCGTCGGCATCGGGCGCCTTAACCCGGCGTTCGGTTCATCCCGCAGC
GCCAGTTCTGCTTACCAAAAGTGGCCCACTGGGCAGCTCGCATTCCACGCCCGGCTCCAAGCCAGCGAGCCGGGCTTCTTACCCATTTAAAGTTTGAGAA
TAGGTTGAGATCGTTTCGGCCCCAAGACCTCTAATCATTCGCTTTACCAGATAAAACTGCTGCGAGTCTGAGCGCCAGCTATCCTGAGGGAAACTTCGGA
GGGAACCAGCTACTAGATGGTTCGATTAGTCTTTCGCCCCTATACCCAGGTCGGACGACCGATTTGCACGTCAGGACCGCTACGGGCCTCCACCAGAGTT
TCCTCTGGCTTCGCCCTGCCCAGGCATAGTTCACCATCTTTCGGGTCCTATCACACACGCTCATGCTCCACCTCCCCGACGGTGCGGGCGAGACGGGCCG
GTGGTGCGCCCGGGCCTCGGAGGGGCCCGGGATCCCACCTCAGCCGGCGCGCGCCGGCCCTCACTTTCATTGCGCCACGGGGTTTCGAAAAAGCCCTCTG
ACTCGCGTGCGTGTTAGACTCCTTGGTCCGTGTTTCAAGACGGGTCGGGTGGGTAGCCGACATCGCCGCAGACCCCTTGCGCCTGTTGACGTGGGCCGGT
CCCCGCCCTGGCGGCGCGGCGCGGTCGGGGCGCACTGAGGACAGTACGCCCCGGTCGACAGCCGCGCCGGGGGCGAGGGGGCCCCGTCCCTCCCCGGGGG
GAGAGAGGGCGCAGTGAGCACTACGTTCCACGGCCCCGGAGAGCGGCAAAGTCCAGACGGGGGGGCGCTGTAAAGCTCGCGGCCGGAACCGCGAGCCACC
TTCGCCCCCGAGCCCTTCCTGGCCGGTCCGGAGCCGGTCGCGGCGCACCGCCGCGGAGGAAATGCGCCCGGCGGGGGCCAGCCGGCGAGCCGGGGAGAGG
TCCCGCGAGGGGATCCTCCCGCACCGAGCCGGCGTGCCTTACCCCGCCGGGTTGAATCCCCCGGGCAGACTGCGCGGACCCCACCCGTTTACCTCTTAAC
GGTTTCACGCCCTCTTGAACTCTCTCTTCAAAGTTCTTTTCAACTTTCCCTTAAGGTACTTGTCGACTATCGGTCTCGTGCCGGTATTTAGCCTTAGATG
GAGTTTACCACCCGCTTTGGGCTGCATTCCCAAACAACCCGACTCCGAGAAGACCGGACCCCGGCGCGACGGGGGCCGTTACCGGCCTCACACCGTCCAC
GGGATGAGCCTCGATCAGGAGGACTCAGGCCCCCGAGCCGCACCGGGCAAGCGGTCTTCCGTACGCCACATGTCCCGCGTCCGCCAGTCGGACGGGGATT
CGGCGCTGGGCTCTTCCCTCTTCGCTCGCCGCTGAGGGAATCCTTGTTAGTTTCTTTTCCTCCGCTTAGTAATATGCTTAAATTCAGCGGGTCGTCTCGT
CTGATCTGAGGTCGTAGTCGAGAGTTGTCGCGGGGAGGCGGGACGGGGTTGAGGGGGGAGCCGGGCGGAGCGGAGCGGAGGGGCGGTGCGCGGATCCGGG
CCGAGACCCGGTCCCACGCAGCCGCCCCAGCCGCAGCCGCAGCCGCCGGCACCCCCCCGCTGCCCACCCCGCAACCCCACACCGCGTGGCTCCCCGGAGG
GAGGCTCACGAGCTCTGGGAGCGGGCCGGGTTCCCGAACGCGACGCGGGGCCCCGCTCCGGAGAGCCGAAACCCCTCCGCGCGCCCATCCGTCCCTCCTT
GAGCCCCAAGCGACCTTCCCCCCCGATAGGGGCGGCCGTCTCCGTGTTCGACCGAGGTCCCCGACGCGCGTAAACGCGGGCAGCGCGGAGACTCGAGGTC
CACCGGCAGCCGCGCCCGCACTTCGCGGGGGCCTCGACGGAGGCGGTGCCCCCCTCCCCTCCGGAGAGGGAAGGGGGGGAAGGAAGCAGGGAGGAGGGAC
GGCGGACGGCGGAAGGGCCCGGTCCCGGAGCGGGAACCGAACGCGTCGCGCCGGGCGTCCCGGACGGTCTGCACTTAGGGGGACGAAGGCCTCGGGGGAG
CGACGGACGGACTGACGGGAGATGGGGGGGGAGGACGGACCGAGGCCCGACTCCCCCCCACGAACCCGCCCTCCCGCCCGCCACCCGCGCCGGGCCTGCG
ACAAGCCCCAGCCGCGGAAGGGGAGCTCCGGAGAGCCCCCCTTCCGATTGATGACAAAGCGACCCTCAGACAGGCGTAGCCCCGGGAGGAACCCGGGGCC
GCAAGGTGCGTTCGAAGTGTCGATGATCAGTGTGTCCTGCAAATCACATTAGTTCTCGCAGCTAGCTGCGTTCTTCATCGACGCACGAGCCGAGTGATCC
ACCGCTAAGAGTTGTCTGTTTGTTTCGGTTGTGTAGGACAAGCTCAGAGAATGGGGGTTTGACAAAAGCGACCGACTGGCGCTCGACTCGCCGAGGGCCC
CCGCCCGAGAGGGCGAAGGTCCGCCGCCGAGGCGAGTCATTGAACCCCCCGTGCCCTCTCCGGGGGAGAGGGGAGAGTTGGGTACCAGCCGGCGCGCGGA
GAGCGGCCAGGGCTTAGCCGCGTCCCCGCACTGGGGGTTTTCGGTTCCGAGTTTGGGGCCATCACCGTAGGTTCGCCGTGCGCTCGGCGCCGCCCAGACG
CAGCCTCCAACGCTCGCTCCGCCGTCCGGCCCCGCGAAGCCCTTCGGGGTCGGAGCGACGGTTACGAGCGCTTTGGAGCAGAGGCTGCCGGGCGGCGCCG
GAGGGCGCCTTCGGCGGGTGGTCGGCCCCGGACTAAGTCGGTGGAGCCGGTCCGCGGCAGAGACCCCACCCCCCCCCAACCAGGTCGGGGGGGGGCGAGA
GCACAGAGCCGCGGGCCGGAGCCCGGCGCGGAGAACGGTCGTGCGCCGCGGCGGGCCGGAAGACGGACGGAGCCGAAGCTCCGCCGCTCCCGCCCCGGAC
GCCACGCCCGGCCGCCGAGACCCCCGCGCCGGGGATCTGCCATCAGCAGGGGGAGAGGGGAAAGCGGTGTGAGGGAGACGGGGGGCTCAGGTCGAACCAC
AACCGCCGAAGCGGCGTGGCCGGCCCCGGCCGGACCCTGAGGACCGGCCGGCCCCGTCTCCCCGCGGCGCTCCCCCAAAACCCCCCCGCCCAGCAAAGAG
TTCCGAAGCCAACTAGAGCCGACGACTGCCACGGGCCGAGAGCCGGGCCCCCTCGAGGCCCCGCAACCCGACGCCGCCGCAGCGCGCCTCTTTCCCGGTA
ATGATCCTTCCGCAGGTTCACCTACGGAAACCTTGTTACGACTTTTACTTCCTCTAGATAGTCAAGTTTGATCGCCTTCTCGGCGCTCCGCCAGGGGCCG
TGGCCGACCCCCGGCGGGGCCGATCCGAGGACCTCACTAAACCATCCAATCGGTAGTAGCGACGGGCGGTGTGTACAAAGGGCAGGGACTTAATCAACGC
GAGCTTGTGACCCGCGCTTACTGGGAATTCCTCGTTGATGGGAAACAATTGCAATCCCCAATCCCCATCACGAGTGGGGTTCAGCGGGTTACCCGCGCCT
CTCGGCGAAGGGTAGACACACGCTGATCCACTCAGTGTGGCGCGCGTGCAGCCCCGGACATCTAAGGGCATCACAGACCTGTTATTGCTCAATCTCGCGT
GGCTGAGCGCCACTTGTCCCTCTAAGAAGTTGGACGCCGACCGCACGGGGGCCGCGTAACTAGTTAGCATGCCGGAGTCTCGTTCGTTATCGGAATTAAC
CAGACAAATCGCTCCACCAACTACGAACGGCCATGCACCACCACCCACAGAATCGAGAAAGAGCTATCAATCTGTCAATCCTTTCCGTGTCCGGGCCGGG
TGAGGTTTCCCGTGTTGAGTCAAATTAAGCCGCAGGCTCCACTCCTGGTGGTGCCCTTCCGTCAATTCCTTTAAGTTTCAGCTTTGCAACCATACTCCCC
CCGGAACCCAAAGACTTTGGTTTCCCGGACGCTGCCCGGCGGGTCATGGGAATAACGCCGCCGGATCGCTAGTCGGCATCGTTTATGGTCGGAACTACGA
CGGTATCTGATCGTCTTCGAACCTCCGACTTTCGTTCTTGATTAATGAAAACATTCTTGGCAAATGCTTTCGCTTTCGTCCGTCTTGCGCCGGTCCAAGA
ATTTCACCTCTAGCGGCGCAATACGAATGCCCCCGGCCGTCCCTCTTAATCATGGCCCCAGTTCAGAGAGAAGAAAACCCACAAAATAGAACCGGGGTCC
TATTCCATTATTCCTAGCTGCGGTATTCAGGCGACGGGGGCCTGCTTTGAACACTCTAATTTTTTCAAAGTAAACGCTTCGAGCCCCGGCAAGACACTCA
GCTAAGAGCATCGAGGGGGCGCCGAGAGGCAGGGGCTGGGACAGACGGTGGCTCGCCTCGCGGCGGACCGTCAGCTCGATCCCGAGATCCAACTACGAGC
TTTTTAACTGCAGCAACTTTAAGATACGCTATTGGAGCTGGAATTACCGCGGCTGCTGGCACCAGACTTGCCCTCCAATGGATCCTCGTCAAAGGATTTA
AAGTGTACTCATTCCAATTACAGGGCCTCGAAAGAGTCCTGTATTGTTATTTTTCGTCACTACCTCCCCGAGTCGGGAGTGGGTAATTTGCGCGCCTGCT
GCCTTCCTTGGATGTGGTAGCCGTTTCTCAGGCTCCCTCTCCGGAATCGAACCCTGATTCCCCGTTACCCGTGGTCACCATGGTAGGCACGTAGCGTACC
ATCGAAAGTTGATAGGGCAGACATTCGAATGAGACGTCGCCGCCACGGAGGGCCAGCGATCGGCCCCAGGTTATCTAGAGTCACCAAAGCGGGCCGGGGC
GGGCCCCCGCACCCCCCCCGCGAGAGGGGAGGAGGGGAAGCCGCACCCCGCATGGGTTTTGGGTCTGATAAATGCACGCATCCCCGACCGCCCGCCCCGC
GAAGGGAGGCGGCCGGGTCAGCGCTCGTTTGCATGTATTAGCTCTAGAATTGCCACAGTTATCCAAGTAACGGTAGAGCGATCAAAGGAACCATAACTGA
TTTAATGAGCCATTCGCAGTTTCACTGTACCAGCCGTGTGTACTTAGACATGCATGGCTTAATCTTTGAGACAAGCATATGCTACTGGCAGGATCAACCA
GGTAGACCCCCATTCAATGATGACCGCGGGCCGAGGCCGGTGACGGAAGGTTGCTCCGGTGTCACACCATGTGTGCACTTTATCCGGAGGAGAGCCCGCC
GACTTCCAGCTCCGACACGCGGCGCATGCATCTCGGGAGAGCGGAGGAACCGAGTGGGGGCGGGCGTCGTCTTGGGCGGAGAACCGCCTGCCATGCCTTG
CCTGCCTGCCTGCCCCCACAGCGGATCTCCGTAGAGGGCCCCCGCAGCGGCTGTGCCAGCCTCCGGCCAATCATTGGATACGGATGCCCCGGTGGTGTCT
GTGAGAGATCACACTTTGCCCGGGGGAGAGCCGTGGTCCGCAGCGTCCTTCGAGCTGGCACATGTGCGCGGGGGTATGGTTCTGCATATGGGTTTTGAGA
AACTCGATGATTCCTGGAGCCACCGCAGCTTCCTGGAGGCCGGTTCCACCCCAAACGATACCTAACTGGAACCGACAGTCCTGCTGCGATGGACCAGTGA
AAGACGGCTGGGACAGACGGGACGTCTCGGTCTCGCTACCAATGGGACGACCGCGGGCTGGAGCGGGTGGGCCAGGCCCACGACTGTCAGTGCCCGGGTC
TGGAGGCGAACCTGCAAGGTTGGAGGAACCCTTCGCCGAAGCGCCAGTGCTTGAGAGCACCAGGGCCGGCGGGAGCCCTTCATGGCAGGCCACGTGTGCT
GTTCGGTCGGTTGTGTGTGTGTGTAAGTGTGCATGGGAGACATCCACTGGAGCTCCAGGACCTCCAGCGGGACCCCGGGCGGACCGGAGTCCGCTCAGAG
CACACCGCCTTCGGCCTGGGCCCAGGGTGTCCTTGCCGCTCTGTCCTGCCTTCCACAGAGCTCCGGGGCGAGCCAGAGAACCTCCAGGCCCGTCGGAAGG
ACCCAGCAGACTCACCGGCCAAATCTGAGACATGTCGGCCAAAGCCCCGGTTCTCCAGAGAAAAGGCAGACTTTTTTTTTTAAAACCGCTCAAAATGCAC
TAAAATGGGGGAAAAGAGGGCTGAAACCTGCTTAGATAGGCTCGCCAGACATCCAGGTTTCCGAAAATATAATTTTCTAAGACCTCACTTTCCCATTTTT
CTTCTAAGTCCCTCTTTTCCAACTCTCTCCTGATATCGTTCCGGCGGTGTTTTGACGGGTAAGGTGACGCAATACCCTCGACCGAGTTTCATGGGCGAAA
GTGAAAGTAAAAAAGACCGGACATTTTAGTGTGCACCGGACCTTCCGGTGCTAATATCTCGGTGGTTCTTTGCGGTAGAAGGAAACGGATGGCACGGGGC
TGTTCCCCGGAGTCCGGACTATCGGCCACTGGTGCGTTTTTACCGAAAAAGTGCATTTTTTTCCGCGAAAGCGGACCGAATGGACCCGCTTTGGCGAAAA
TCACTTAAAAATTCGTTAAAAATCGTAGGAAGGTCCTGGAGCAAATCGGACACCACCAGCGCACTCCTGGGACTCGCCCGGTTCCATCGGGGTATGACAT
GCCTGGGTCCCGTCCGTTTGGACCGCTTTTTCGGGGGACCGAATGGACCCGCTTTGGCGAAAATCACTTAAACATTCGTTAAAATCGTAGGAAGGTCCTG
GAGCAAATCGGACACCACCAGCGCACTCCTGGGACTCGCCCGGTTCCATCGGGGTATGACATGCCAGGGTTCCCGTCCGTTTTGACCGCTTTTTCGGGGG
ACCGAATGGGACCGCTTTGGCGAAAATCACTTAAAAATTCGTTAAAAATCGTAGGAAGGTCCTGGAGCAAATCGGACACCACCAGCGCACTCCTGGGACT
CGTCCGGTTCCAACGATGTATGACATGTCCGGATCCGAACAAGCGTTCGGGGTCTGGGTCGTGTTTCGGGACCCTGGTAAGGCACATGACAGTGGCGCTG
AGGATGATGATGTTGCAGCAGCCGATGAAGATACTCACGTCGGGCGGGGCTGAGCGGGGGATGAGCGAGGGCTGAGACCCTCGACAGAGAACCGGGCCTA
GGGAACCGGGACTTTGGTCCAGGCCTCCGGGAGTGACATCACCCGAACCGGGGGCATCCCAGGAGCACGATGGTGCCAGTCCCGGTTCGTTTGGACCGCG
GGAAAGGGTACTTTTGACCCGACTTCCGGTAGACGGTTAAACACCCATAGACGACCGCAGGAAGGTCCTGGAGCGAAACGGAGGCCACCCTAGTAATCCC
CGGAGCGGCCCGGATCCAACGGTGTACGGCATGAGCGGGTTCCGGGCCTTCCGGACCGCCTCCTCGCGCCCCCCCCCGGGCCCGCTTTGGCGCAAATCGC
TTAAAAATTCGTTAAAAATCGGGGGAACGTCCTAGGCGAAATCGGAGACCACCGGGGCACTCCTGGGACTCGCCCGGTTCTTCCAGTATATAGTTTGCCT
AGGTTCCGTACGAATTTGAAATCCGGGCCTGGAGCAACAGAGACATACAGGCCTGCAGAACCAGGCTGGGACATCCAGGCACAGACATCCAGGCCTGCAG
AACCAGGCTGGGACATCCAGGCCTGCAGAACCAGGCACAGACATCCAGGCAGAGACATCCAGGCCTGGACATCCAGGCAGAGACATCCAGGCCTGGACAT
CCAGGCCTGGACATCCAGGCAGAGACATCCAGGCCTGGACATCCAGGCACAGACATCCAGGCCTGGACATCCAGGCACAGACATCCAGGCAGAGACATCC
AGGCCTGGACATCCAGGCACAGACATCCAGGCAGAGACATCCAGGCCTGGACATCCAGGCAGAGACATCCAGGCCTGGACATCCAGGCACAGACATCCAG
GCAGAGACATCCAGGCCTGGACATCCAGGCAGAGACATCCAGGCCTGGACATCCAGGCACAGACATCCAGGCAGAGACATCCAGGCCTGGACATCCAGGC
ACAGACATCCAGGCAGAGACATCCAGGCCTGGACATCCAGGCACAGACATCCAGGCAGAGACATCCAGGCCTGGACATCCAGGCACAGACATCCAGGCAG
AGACATCCAGGCCTGGACATCCAGGCAGAGACATCCAGGCCTGGACATCCAGGCACAGACATCCAGGCAGAGACATCCAGGCCTGGACATCCAGGCACAG
ACATCCAGGCAGAGACATCCAGGCCTGGACATCCAGGCCTGGACATCCAGGCAGAGACATCCAGGCCTGGACATCCAGGCACAGACATCCAGGCAGAGAC
ATCCAGGCCTGGACATCCAGGCACAGACATCCAGGCAGAGACATCCAGGCCTGGACATCCAGGCACAGACATCCAGGCAGAGACATCCAGGCCTGGACAT
CCAGGCACAGACATCCAGGCAGAGACATCCAGGCCTGCAGAACCAGGCTGGGACATCCAGGCCTGGAGGTCAAGGCTGCATGGAACTCCACATAGCCTTG
ACCTCCAGGCCCACACCCAGACTTGGCTCCGGGGTCAGACACAGTCTTGGAACCCCCCACCCCCGATAGAACCAGGCTCTCCACACGAGTATGTGAACCC
ACACTTAAGCACCCCTCCTCGGACTAAACCAAGCAGTACGCAGGCCCTGGAAGCTCGTGCCCCTGGTAAGGCAACTCAGTTTTACGATGTGGCCTTGGGT
TGACCGGGGAGAGGCTACCCTCCCCAGCCTCTTCCGGCCGAGCGCCCCCTTTCCGGTCCCTGGATGGGACTTAGACTTTTTCTCGCCATCAACTGAGAAC
CGGGCCTGCCAGGCCCACCGGCCGAGCACGTGAACCCACACTTAAGCACCCATCCACGGACTAAACCCAGCAGTACGCAGGCCCTGGAAGTTCGTGCCCC
TGGTAAGGCAGCAGGACTTAGATTCTGGTAAAAAAATGTTGGGTTTCTCCATAGGTTTAACTGGAGAGTGTTCGCTGCGTACCCAAATTTTGCACATCTT
CTAACGGCCACCAACAGGGCAATTTTGACCCGATCGAGATGCGGCTTGGCAGCCTTTGCGATCTCGTCTCGGCCTACACACACACCGAATTTTGGAGCTC
TAGCATCAAAGCTTGGCCCTTCAGAGCCATGTGCGGTTTTCGGACCCCAGGTCCGGATCGACACAAGGGGGCGTGCCTGAATTGAAAAACCGGTGACATT
AGTTCCATGTGGTCGGACTGAACACCCCCACGAAGTTTCAGCTCCGTTGGACCACGTTAAGTGGGTCTCCCTGGTGTTTGAATTTCGTGTTTCCAGAAAA
ACCGCTCCATTGATTTGAATGGGAAATGGCCGCCCGGAACCATAATTTTCCACATATTCTAACGGCCACCAACAGGGCAATTTTGATCCGATCGCGATGC
GGCTTGGCAGCCTTTGCGATCTCGTCTAGCTCTTTAAACGTACCGATTTTTATAGCTCCAGCTACTACGGTTCTTGCTGGGGGGCCGGTGCCGTTTTTAG
AAATGGGGGGTCCGGATCGACCCCACGGGGGCGTGCCTGGATTGAACAAGCGGTGGCATACGGTCCATGGGGTCGGACTGAACACCCCCACGAAGTTTCA
GCTCTGTGGGACCACGTTAAGTGGTAATGCCACGCGGTTTTATTTCCAGTTACCATAACCCTCCTTAGGGTCTGTGGACACTGTCCACTCTTAACGGGGC
CCTGGCACCGTTCACCGCGGCCCTGGCTCCATTCACCACTTGTAAACATTGGCGGGGCGCCGGCAGTCGCTGCCCTAACTCGTTACTGGAGGCGGGGCGC
CAGTAGTCGCGGCCCTGGCTCCATTCACCACTCGCGGCCCTGGCTCCATTCACCACTCGCGGCCCTGGCTCCATTCACCACTCGCGGCCCTGGCTCCATT
CACCACTCGCGGCCCTGGCTCCATTAACCACTCGCGGCCCTGGCTCCATTCACCACTCGCGGCCCTGGCTCCATTCACCACTCGCGGCCCTGGCTCCATT
CACCACTCGCGGCCCTGGCTCCATTCACCACTAACACTTTGTCATTTTTCTGTTGTCTGAAAATATTTCTAAGTGTTGGGAACACTTTGTCATTTTTTTG
TCTATCACCCACTTTTCACTTTCCTTTATCCTCATTCAGGTAGTGTTTTTTCGCATAAGGTGTTTAAATCCCAATCACTTCTTTTGGTGCCCCTGGTAAG
GCATAGAGCTTTCAGAGCAGCCAGAGCAGCTGGGGGCAATCGCGCAATCAGCGCCCTGCCCGCCTGCTGCTGCTGCCGCTGCCGCTGCCGCCGCCTCGCA
ATCAGGCTCAATAGGACCCAGCTGCCCGTTCCACCCTCGCTGCTGCAAACTTCTCCGGACAACAACGCTTCTGCCGGACGTTTCTACTGCAGGACGTGTG
TCCAGATGCCCCAACAACCACGCTGCCCCGTCTGCCAAGGCAAGTTTGCTCAGCTGCCCAAGCATTTAGAGCGTTTTCATTGCATTTTAAACCCTGTTGA
ACGGAAGATACTAGTAGCCTTCGCCCACAGACGGGTGAACATCCGTGGGATGAGCTGCCCAGTCAGGGCTTGCGGATACTCTGGTCCAAGGGTGGACAGA
CACCTATCCAGGGTTCACAACCGCCTCGAGCCACAGGTGTTACGCGACCTCCTTCTCCAGCTTCAGTGGCGTTCCACTCTCCGCGCCATCGCAGAGCTTC
GCTCCACGGATCCGACCCCGCCGCTGGCATCCGGCCTGGATGCCCAAGACCCGAACAGCAGAGCTCCAGAGTCGCAGGGAGAGGACGCAGACGTGTCGTC
GTCTCCTGGCCCCACACAACGCAGGGTACCACGGCCGCTTTCAAGTACAGACTCTTCTCCTCATGCTGTCACCATGCCTGCTTCTGCTTCTCCGCCTGGT
TCACCTGCAGCCACCGGAGCCCCGTCTCCTGCAGCTTCTCCGCATGGTTCACCTGCAGCCACCGGAGCCCCGTCTCCTGCAGCTTCTCCGCCGGGCCAGA
CCGACTCTGATTCCCCGGCAACATCAACCTCCACAAGGCCAGTCAGAGGACTTGCCCTGCTGCCATTTGCTCCAAGGAAGTTTCCACCACCCGTGGAGCG
CTACCTTGAAGAGTTCCATTCAGATCTGCGGGGTGCCCTGCCAAGCCAACAGCACCGGATGAACGCACGCTCCAAGCTGGGTCGGGTCCGTAGCTTTCTC
TCATTTGTTGCACACGGCAGGCAAGTCAACCCCACCTGGAGGTTCCTGGACGACGTGGAGCGGGTCCACGCCTTCCCACAGGCACTGAAGCTGAAGAAAA
GAGCCATAACGACTGTTAAAGTTTACCTGGTGAACCTGTCCCAGTTCATGGATTACTTTGCCGCTACACCCCCGCGGGAATGCAGGCTGACCCGGAGACA
GATCACCGCCGTCAGCAGAGCGGTCAAGGCTGACCTCCTCCAAATAGCCACCGAGGTGACCCTCCACCAGATCGAAGTTAAGCGGTCCAAAGAACGGCGG
ACCGTCACTAGAACACAGCTGAGACACTGCAAGACCCTGGCCAGGACGACCATCCCATCCCTTCTAAGAAAGCTGGAGGCCCAGCCAACCATCCAGCTGC
GGAAACAGTTTTATGGCTACCTAGCTTGCTATCTCTCTGCGGTGTATGGGCACAGAGCAGGGGTCCTGACAAATATGACAGCAGACGAGCTCCAGGAAGC
GATGGACGAAGCAGAGGAAGGAGCACCGGGCTTTGTGATTAATGTAAGTTTCTGGTAGAACCAGACCTGGGGAACGGGCATGGGTAGCTAATCTAACCTA
ATCTCTCCTCAGGTGAGGAGGCACAAGACGAACCGGGCGTTCGGCGCTGCCCAGGTGTTCTTGAACCATGCAGAATTCGGATGGTTCGTACGCTGGATGT
GCGTCCGCAGGACGCTGAACCCACGCTGCAAGCTGCTGTTTTTCAGCGCACAACAGACGCGTATAAGACGGCTAAGCAGATACGCGGCGTGTGCATGGAG
CTCAATGGGACTCCCGGGTCGTCCCACGGTAACCGACCTAAGAACAGCGGTTGCGACCCACGTGAGTGGCCAATTAACGGCTCTGAACTCACCCGCTTTT
CTGTTTTTAAATGTATTTTCTGGTTCTACGCAGGCACGGGATGCGCACGGCAGCGAGGTCAGGGGACAACTGTCTAGGGTCATGTGTCATGACACGAGAA
CCGCTGACCGGTACTATGCCAACCATCTCACCGCGGAGCAACTGGCTGACATCAGGAACGCGTTCGACCGAGCCACAGCACCCCAATCCTCTCCGAGCTC
TGGAAGATCCAGGGCCGCTAGTCCTGGGAGTGCACAGGCTACGGATGGTGACTCCTCGGGGGATCTGGCTCCATCAAGCAGTCCTACAGAGACGGAGCCA
CCCACTGGAACTATTCAATAAAGAATTTAAATGTTTACCGCTAAATCTGCTTTATTATTGGGGTGTTTTGGGGAAAACCTACGGGCAGAGAGAACCATAC
AACCAGGCCCTCCAGACGAGTAAGTGAAGCCACACTGAAACACACCTCATCGGCCCCAGAAGTACGCAGGCCCTGGAAGTTCGTGCCCCTGGAGAGGTCT
GATGACCCAGAGACTGGCAGGAGAGGGGACAGGCCCGCCACACGCCCGAGCGTGACGGGCCCTGGCCGGCCTCGAGAGGCCGGCCAGCCCCCTCTCCATC
CTGGAGGGTCAGAGAACCGTAACCAGCAAGGCACCGGCCGAACCTGCGCACACATACTGTGGTCCCCCTCCTCGGACCCCAACCCCCCAGCACACAGGGC
CTGGAAGCTCGTGCCCCTAGTGGGGCAGGATCAAACCAGACCAAGGGAGGGAAGGGGGGCCGAGGTCTGCCACACCGGAGTGTGGCAGGCCCACACCGGT
CACGGATGACCGACGCTGGCCCCCAATCGCCTCTGAAGGGTCAGAGAACCGGGAAGGGAGAGAGAACCGGGAACCGAAGGGTTGTGGGGGGCGAGCTGAG
GCCTGCACCCTCGCCTGGGAACCGGAGGAAGTTTGTGCCCCTGGTATGGCAACGGTCCTTTCGTGGGGGCCCCGGAGGTCGGCCGACAAAAAGGATAGGA
TCGAGGGGGGGAATCTCTTGAATGTCAGTGGGTACCCCTCTCTCACGACGGTCTGAACTTCTCTTCACCACTGGCAGAGTGATCCATCGCTAAGAGCTTT
TGTGTGTCTGTTCAGGGAAAGCTCAGAGAATGTGGGTTTGACAAAAGCGACCGACTGGCGCTCGACTCGCCGAGGGCCCCCGCCCGACAGGGCGAAGGTC
CGCCGCCGAGGCGAGTCATTGAACCCCCCGTGCCCTCTCCGGGGGAGAGGGGAGAGTTGGGTACCAGCCGGCGCGCGGAGAGCGGCCAGGGCTTAGCCGC
GTCCCCGCACTGGGGGTTTTCGGTTCCGAGTTTGGGGCCGTCACCGTAGGTTCGCCGTGCGCTCGGCGCCGCCCCGACGCAACCTCCAACGCTCGCTCCG
CCGTCCGGCCCCGCGAAGCCCTTCAGGGTCGGAGCGACGGTTACGAGCGCTTTGGAGCAGAGGCTGCCGGGCGGCGCCGGAGGGCGCCTTCGGCGGGTGG
TCGGCCCCGGACTAAGTCGGTGGAGCCGGTCCGCGACAGATACAAATCCCACCCCCCAAACAGTTAAATGGGGCGGGAAGAGCACAGCCGCGGGCCGGAG
CCCGGCGCGGAGAACGGTCGTGCGCCGCGGCGGGCCGGAAGACGGACGGAGCCGAGGCTCCGCCGCTCCCGCCCCGGACGCGACATCCGGCCGCCGAGAC
CCCCGCGCCGAGGATCTGCTATCAAGTACGGGGGAGGGGGGAAAAGCGGTGTGAGGGAGACGGGGGGCTCAGGTCGAACCACAACCGCCGAAGCGGCGTG
GCCGGCCCCGGCCAGACCCTGAGGACTGGCCGGCCCCGTTTCCCCGCGGCGCTCCCCCCCCAAGAACCTCGACCCAGCAATTAGTTATGTAGCCACCGAG
AGCCAACAAGAGCCACGCGCCGAGAGCGGGGCCTCCCTCAAGGCCCCGCAACCCAACGCCGCAGCAGCTCTGGTCTCTCAGTGGCTCAATCTTTTAGACA
AGCATATGCTACTAGGCAGGCCGGTGACGGAAGGTTGCTCCGGCGACGCACCGCGTGGGTGCGCGCTTTATCCGGAGGAGAGCCCGCCGACTTCCGGCTC
CGAGGCGCGGGGCATGCATCTCGAAAGGTCGTGCGTCGTCAGGGTTTGAGAAACTCTATGATCTCCTGGAGCCACCGCCGCTTGCGGAGGCCGGTTCCAC
CCCCAAACGATACCCAACTGGAACCGACCGGCGATGGACCAGTGAAAGACGGCTGGGACAGACGGGACGTCTCGGTCTCGCTACCGATGGTACGACCGCG
GGCTGGAGCGGGTGGGGTCGGGCATACATGCCTCCAGACCCGCGTCTGCACGGGTCAGGAGACGGGCCTGCAAGGCTGAAGGAACCCTTCGCCGAAGCGC
CGATGCTTCAGAGCACCAGGGCCGGCGAGAGCCCTTCATGGCAGGCCACATTTGTACCGTACCACAGACTGTCAGTACCCGGGTCTAGAGGCGAGCCTGC
AAGGTTGGAGGAACCCTTCGCCGAAGCGCCAGTGCTCGAGAGCACCAGGGCCGGCGGGAGCCCTCCATGGCAGGCCACGTGTGCTGTTCGGTCGGTTGTG
TGTGTGTAAGTGTGCATGGGAGACATCCACCGGAGCTCCAGGAAATCCAGCGGGACCCCGGGCGGACCGGAGTCCGCTCAGAGCACACCGCCTTCGGCCT
GGGCCCAGGGTGTCCTTGCCGCTCTGTCCTGCCTTCCACGGAGCTCCGGGGCGAGCCAGAGAACCTCCAGGCCCGTCGGAAGGACCCAGCAGACTCACCG
GCCAAATCTGAGACATATCGGCCAAAGCCCCGGTTCTCCAGAGAAAAGGCAACTTTTTTTTTTAAAACCGCTCAAAATGCACTAAAATGGGGTAAAAGAG
GGCTGAAACCTGCTTAGATAGGGTCGCCAGACATCCAGGTTTCTGAAAATATAATTTTCTAAGACCTCACTTTGCCATTTTTCTTCTAAGTCCCTCTTTT
CCAACTCTCTTCTCATATCGTTCCGGCAGTGTTTTGCCGGGTAAGGTGACGAAATATCCTCGGCGAGTTTCATGGGCGAAAGTGAAAGTAAAAAAAGACC
GGACATTTTAGTGTGCACCGGACCTTCCGGTGCTAATATCTCAGTCGTTCTTTGCGGTAGAAGGAAACGGAGGGCACGGGGCTGTTCCCCGGAGTCCGGA
CTATCGGCCCCTGGTGCGTTTTTACCGAAAAAGTGCATTTTTCGCCGTTTTTTGGAGCGCTTTTCCGCGAAACGCTTAAAAATTCGTTAAAAATCGTAGG
AAGGTCCTGGAGCAAATCGGACACCACCAGCGCACTCCTGGGACTCGCCCGGTTCCAACGGTGTATGACATGCCCGGATCCGAACGCGCGTTCGGGGTCT
GGATCGTTTTAGGGGCCCCGATATGGCAGGAGAGAAGATGTACCACCAGAGCTCTTGAACTGATGATGATGATTTTCGTGCAAATTGATGAAGATACTCG
CGTCGGGCGGGGCTGAGCGGGGGATGAGCGAGCTCCGAGGCCCTCGACAGAGAACCGGGCCTAGGGGACCGAGACTTTCGTCCAGGCCTCCGGGAGTGAC
ACCAACCGAACCGGGGGGATCCCAGGAGCACGATGGTGCCAGTCCCGGTTCGTTTGGACCGCGGGAAAGGGTACTTTTGACCCGACTTCCGGTAGACGGT
TAAACACCCATAGACGACCGCAGGAAGGTCCTGGAGCGAAACGGAGGCCACCCTAGTAATCCCCGGAGCGGCCCGGATCCAACGGTGTACGGCATGAGCG
GGTTCCGGGCCTTCCGGACCGCCTACTCGCCCCCCCCCCAGGCCCGCTTAGGCGCAAATCGCTTAAAAATTCGTTAAAAATCGGGGGAACGTCCTAGGCG
AAATCGGAGACCACCGGGGAACTCCTGGGACTCGCCCGGTTCTTCCAGTATATAGTTTGCCTAGGTTCCGTACGAATTTGAAATCCGGGCCTGGAGCAAC
AGAGACATCCAGGCCTGCAGAACCAGGCTGGGACATCCAGGCAGAGACATCCAGGCCTGCAGAACCAGGCTGGGACATCCAGGCCTGCAGAACCAGGCAC
AGACATCCAGGCACAGACATCCAGGCCTGCAGAACCAGGCTGGGACATCCAGGCAGAGACATCCAGGCCTGCAGAACCAGGCACAGACATCCAGGCAGAG
ACATCCAGGCCTGCAGAACCAGGCACAGACATCCAGGCCTGCAGAACCAGGCTGGGACATCCAGGCAGAGACATCCAGGCCTGCAGAACCAGGCACAGAC
ATCCAGGCCTGCAGAACCAGGCACAGACATCCAGGCAGAGACATCCAGGCCTGCAGAACCAGGCACAGACATCCAGGCCTGCAGAACCAGGCTGGGACAT
CCAGGCAGAGACATCCAGGCCTGCAGAACCAGGCACAGACATCCAGGCCTGCAGAACCAGGCACAGACATCCAGGCACAGACATCCAGGCCTGCAGAACC
AGGCACAGACATCCAGGCAGAGACATCCAGGCCTGCAGAACCAGGCACAGACATCCAGGCAGAGACATCCAGGCCTGCAGAACCAGGCACAGACATCCAG
GCAGAGACATCCAGGCCTGCAGAACCAGGCACAGACATCCAGGCAGAGACATCCAGGCCTGCAGAACCAGGCACAGACATCCAGGCACAGACATCCAGGC
CTGCAGAACCAGGCACAGACATCCAGGCAGAGACATCCAGGCCTGCAGAACCAGGCACAGACATCCAGGCAGAGACATCCAGGCCTGCAGAACCAGGCAC
AGACATCCAGGCACAGACATCCAGGCCTGCAGAACCAGGCACAGACATCCAGGCAGAGACATCCAGGCCTGCAGAACCAGGCACAGACATCCAGGCACAG
ACATCCAGGCCTGCAGAACCAGGCACAGACATCCAGGCACAGACATCCAGGCCTGCAGCACCAGGCACAGACATCCAGGCCAGGAGGTCAAGGCTGCATG
GAACTCCACATAGCCTTGACATCCAAGCCATGGGCCCACACCCAGACTTCGCTCCGGGGTTTGACACAGTCTCCCAACCCATCTGATTGAACCAGGCTCT
CCACACGAACACGTGTACCTAGACTTAAGCACCCCTCCTCGGACTACACCCCCCAGCACGCAGGGCCTGGAGGCTCGTGCCCCTGGTAAGGCAACAGTTA
GGGGGGCAATGTGGCCTTGGGTTGACCGGGGGAGGCTGCCATCCCCGGACTCTCCGTCCGAGCGACCCCTGGATGTGCCATCAGCTGAGAACCAGGCTCT
CCACACGAACACGTGTACCTAGACTTAAGCACCCCTCCTCGGACTACACCCCCCAGCACGCAGGGCCTGGAGGCTCGTGCCCCTGGTAAGGCAACAGTTA
GGCCTAGCCCTCGCGGCTCTTGTTGCCGGCGGCGGCCGGGTATGGGCCCGACGCTCCAGCGCCATCCATTTTCAGGGCTAGTTGATTCGGCAGGTGAGTT
GTTACACACTCCTTAGTGGATGCCTGACACACAATACAATCTATAAATTTAATAGCACAACAAAAAATTAAATCTTTATGACACTTAAATCCAATTTGTA
TAATAATTTGGAACATGGTGAATATCATTGTCATCATGTAGTCTATATTTTCCCCAACAGGTATAATGTTGCTGTTTCTGCTACTGACAGTGCTGGAGGT
CTGTGCTGATCCGAGACTAACTTTTAAACAGACCATCGGAGAGAAGGTGAATGTTATGAAGTATGTTATTAAATAAGCAAATTTGCTGCTATTTTAATAA
ATAAGCTTTCTGCTTCTGCTTAACCTCTACAACAACTTGGCTGCAGAGTGCTTTAAAGATAAAAACAAACTCAGAGGGGTTAACTCTACGTAATTTTTCA
ATGTAAGCTCCTCTGAGATTTAGAATTGGAAGACTGGGATATCAAGGCAAAGAAAACTCAGTAGCTACTGGTAGGGCCCTCCAGACATTCAGGGGCCGAT
AGAAAAGGTTGAATTGTAACACAAACCATAGATCTAAACCTGTAGCATTTATTTACAGAGAATGACAATGTTATTTAAAGCATTCAACAGAGAAAAAATA
AAAGATTAAATAGTACATTTAAGATTTAATTAGGAAGTTTACTTTGTTATGGTGTGTTCACACCAAAAGTGTTTTCAGCGTTAGGGCATCTGGTTTACAA
TCCTAAATCATGATTCTGTCTAAGGCCCCATATTACCTCGGCCTGGTCCTACATGAAGAGCGAGTCGCTGCACTGCATCTCTGCTGGAATCCCCTGGTAG
CCAGTCCGCCCATGCTTTTGGGACATTTTGATTTACTTGATTGTGGGACCGGGTTGAGCTTTATGCTGTGGTCCAAATTATTGGTACATTATTTTTGCTG
ATGTTTACGTGATATTGTGTGAACTCCAAATGCTCAAATGCTATGGGCCCAATCTTCCTTTAACAGTTGAGGTTCTGCAGTAACTTCTATTCACAGCCGC
TCACCTCCAGCCCAGATCCCGTCAGCAACGGTGTGAACCGCCTAGTAGTCACTTTAACCTTTTCTTTAAGTTAAAGTGAAGCAGAGAGCAAACAGTGAGC
AGGTGGTACCGGACTTTGAGGTGCGTCGTGGTACCGTTTCTTTAAATCAGGACTTCTGTGAAGACTGACATTCCTTATATTTGTCGTTGGGAGCGACTCA
GGCTGTTAGTCCAGCACTGGGGCAGCCTGATAAAGATAATGTCAGAAGTTTTCTTTGCAGCTGAAGCATTTCTGTGTTTAGAGATGAGGAGGCTTTTTCC
GCTATTGAGACGACAATTACGAAAAATAAACAGAAACAGCTTTTCTAACTTCTACATCAGACCTACGTTTTTTTCCACAAACAAGTGTATGTTTGAAAAA
AAAATTATTCTTGCCCTTAACTTCAGGGGGGCGGGGGGCAGATCCACCCCCGCCTCCTCACCGTGGACCCGTTTTCTTAACAACTTGGAAACAGAGAAAC
TGAGAATCCATTCTCAGTTTCTGAGGGTCCGAGGGCATTAGTAGAATGCCCTCGGAATGACCGAGGGCATTATTAGAAAATAAATTATTAGAAAATAAAT
TAGTCTGGCTACCCTCGGTCATTATTAGACTGAGGTCAGCCAGACTAATTTATTTTGCTAATTTATTATATTTAGCTAAATATTATTGTTGAGGGGCACA
AGCAAACCTCCTGATGCACAAATTTTTAAAAAATGAAAAAAATGTAAGAAAAAAAAGGAAAAAAGGGCCCAAGGGACATCAAGGATATAAGAGGTGGGGG
TGCGCAAGCCTGCTATGCCCCCCCCCCCCCCCCCCCCCCCCTGCTCTACACATGCCTGTGTGAGAGTATTTTCTTTCCATTTTGTCTAACTTGTCTAGGC
TTTCAACCGCAGGCCACCTTACGGAAGACTCTGTGTCTATTGTTTGATCTCGCAAGAGTTGCTAGTTAATTCAGTGGCAAGTGTCTGCCGCTGCTGCAGC
TGCTGAACCCTCCCGACCCGGTCTCATCACTGGACCGCCAGGAAGTGGGGACACCAACTGATATGGAGCTCCTCTCCAGGGTGAGATTAAACTCAGAACA
GTTTGGGTAGTTTTTACAACAACCTTTCACCTGGACTCGTTGTCCCTCGTTGAGCATTAAGCTCTCGCCAGTAGAGGGAGGATGTGGATGCTCTGCATCC
AGGAAGCCTCCCCTTCAACTCCTTTGGGATTTGGAGTCATAGCTCAGGTTTTATTTTAGCTTTTTAGATGCTAATCAGCAACTCTGAGCTGTAAAAAGAA
TATGTTGTTATCTCAGTTACTAGACCTGTCACAATAACAAATTTTACTGGATGATAAATGGTCCCAGAAGTTATTGCAATAAACAATGTTGTTTTGAGAC
TACTTTCAAGTACTGGCATAATAGTGCAAGAACACATCCTCAAAGATCAATAAACGTTAATTCTAATGAACATTTAACCCTGGAACTGGAAGACATTTTA
AATTTCCAAAACAAATCAAAACCAGAGAAATAACTAATAAAATGAGTTACGAAGTATCTGTAAACAAAATTGCAGAGGCTAGACAAAGAAAGGTCTAGTT
GAGACCAAAATACCAGACTGAAGAAGACTTTTGTCACCCAGTTTTTGGTAGAAAGAGAAAAGAGAAAAATGATCAATCATGTAAATGGAAATTACTGAGC
TTTTTCTGATTTATTATGCGATTAATTGATCTATTTTCTAGGCTTATCACAATAATCAATAAGCCAATTTATTGCATGATAAATCAATAAGCCAATTTAT
TGCATGATAAATTAAAACAAACGTAATAAATTCCATTGGCAATTTCCATACATAATTGTGATTTTATTATATTCCAGAAAATTGTCAAATGCAGAGTTAA
ATGATGCCCCCTGCAGGCGACCATATTTCTTACCTATTCTGCACTGCTGCCTCAGCCTTACTTGATGTCATGTTATACTTTGTAATTGATACGGCAAGTA
ACAAAAGTCACATTTACTGTCATACATAAACGCAAATATTGCAAAATTCCTTGATAATATTTGTAAAGTAGTACAACAAAATAGTGACTAAAAAAATACA
AAAACCTTTGGAGGTTTTGCTATTCATTCAGATTAGATTTTCTCTGAAGACTATATGACAGAAGAACAATAAAAATGTTTTAAAGACAAAGATGTTATGT
TGCCCATCATAATCAATGGGAAAGGCTGATGTCATTGACATTGCAGCAAAGGTTAAGCCTTTGCTAAGGAAGCTGACTCTTCACAAAATGCTTTAATCCA
AGCATGTTAATGGAAAATTGTGTTGAAGGACAAAATCTGGAAAAAAAACAAAAACTAAACCCTACCCTACGGAGCGGTGATGAAGCAAAGTCCTGTCATG
GGTTTTGAGGAGTGGTTGCTGCATTGTGCTAGATAATGCACAATGGACTAGTGGATTTCGTGCCTCTCCTCTCCTCCTCCAGGCTCTGGGATCTTGATTT
CAAAATGAAATGCAAAATGGACTTACTCTACCAAGACATTTCTGAGCTGCAAGGCAACAGCTCTACCAACTGTGGCACTGTGCAGCTCCTATATATACAT
ATATGGACATTCTGACTGATCACTGTCTTTCATGGTTCAAAAAGAAGAGCCGTACCTTCAGTAGCAAAATCATCTTCATGCATGACAATGCACCATCTCA
CGCTGCAAGGAATACCTCTGTGTCATTAGCTGCTATGGGCATAAAAGGGGAGAAACTCATGGTGTGGTCACCGTCCTCCTCTGACCTCAACCCTATTGAG
AACCTTTGGAGTGTCATCAAGCAGAAGATCTGAGGGCTCCTATTAAGATACAGTTCATATCAAAACAGTAGCTCTGGGAAGGTATTCTGACATTCTGCAA
AGACATTCAAGCAGAAACTATCCACAAACCCACAAGTTCAATGGATGTAAGAATAGTGCAGGTGATATCAAAGAAGAGGTCCTATGTTAACATGTAACTC
AGTCTGTTAAGATGTTTTTCATTAAAGTAGCTTTTGATTTTAGTACATGTGACCACTGTTGAGGAAAAATAAATATTTTTAGTGTTTAATCTTAAGACAT
GTGAAAAAGGTATATTGAGCATGGTTATTTTGTACAAAATTCTTAATTTATAATTGGTTTGTGTTAATGATTTAATCTAAAACTATTGATGGGTAAGTTT
TCAACTTACAGGATGGAAAGATAGATAGAGATCCAAAGGGAACTCTGAGTGAGGCCTATTGTGTTATGAGAAAAGGACAGGAGGGCTGCACAGTGGCACA
GTGGGTAGAGCTGTTACCTTGCTGCAAGAAGGTTCTGGGTTCGATTCCCGGCCTGGGGTCTTTCTGCATGGAGTTTGCGTGTTCTCCCTGTGCATACGTG
GGTTTTCTCCAGGTACTCCGGTTTCCTCCCACCGTCCAAAAACATGACTGTCAGGGTAATTGGCCTCTCTAAATTGCCCCTAGGTGTGAGTGTGTGTGCA
TGGTTGTGTGTCCTGTGTGTCTCTGTGTTGCCCTGTGACAGACTGGCGACCTGTCCAGGGTGACCCCGCCTCTCGCCTGGAACATCAGCTGGAGATAGGC
ACCAGCAACCCTCCTGACCCCACTGAGGGACAAGGGTGTAAGAAAATGGATGGATGGATGGAAAAGGACAGGAGGCCATAAAATTTGCATCTGCAGGAAG
CCAGTATCACTTGGATGAATATGGGAGAGAGAAGTTTGCTCTGTTCACGGAAGATCAAAAGTCTTCCAGACTAGCATCTGGGATGGTGTGAAGATTGGTG
AAAAAACTGAATACAACATAGAATATCTAAAACCACTATCATCTAATTTGTAAGACATTTTTCTTAGTTATTAACAGCATGCTCTGATTGAAAATAGTCT
AATCATAGTTTTAGAATTAATAATTTTAGTGAGTGACTAATTCATTCTGAAATTGTAATATCTGTTAGTTTATCAGAATCAAAATGTTTGATTCATACAT
GGAAAATGTATGAATGACAGGAAAACAAATGAGCTCTATGGAGATAACCTTTACTACAACTTCCTACAGGATTTTAACCCTCCTATTATGTAGCGGGTCA
AATTGACCCGTTTCAAAGTTTAAAAATATTTTAAAAATAGTTGCAAGTATTTTTATTGCATGAAACTCTTTCTATTTGTCTTAATAAATTGAAAATTTAT
TCATTTTACACATTTGCAGCCCCCCCCTGCGTCTACTTGTTACATCGATACTGTTCGGGTCAATTTGACCCGGCAGTCAAGTTAAAGTGCAAAAAAAGAT
TTAAAATGTCCAATTCTGTTTGTTTCCTTACAGCTATGAACCTTATTTCACCACACACACAAACACAACACAACACACACACACACACACACACACACAC
ACACACACACACACACACACACACACACACATACACACACAAACCCATTTTCTCCCTGCTCTCTTTACTTCACAATAAACTGCGAGAAAGCAGGTGTTCA
TACAACTTTTGACGGGAACCTATTCTGTTCCCGTGGGTAAACTCCACCCACACTGAGTGACACTCAGTAAAAATGGAGGAAAACATAAATACTCTCTGCA
TGACTCATTTATCTTGATTTTAATTGGCGGGTCAATTTGACCCGGAACAGTATGTGTGTCTCAAATTCAATTATAAAGATCACCCTTTGAAAAAAAAAAT
TAAATGTAATATAAAAAAATTTACCAAAGATCACTTTCAAGGAAATTATAGTTTTTTTGTGTCTAGGTTTTTTTCAGTGGACATAAAAAATGTAAATCCC
ATTTTTTATGTCCAAATGAGTAATTGAGTAAGTTGTCGTCATTAATCCTTAATTTCTGAGAAATAAAAAAACATTTTGCACAAATTTTGATTGAGATGGT
TAGTATTAGAGTTAATAATCAGATAAAAAAATGTTTTGGAGGAATTTTTTGGTTCCTGACACTATTGCATGATAAAACACTCCCCGGGTCAAATTGACCC
ACGAACATTATTGCTGTACCTCAGAAACGAACATAACAGGAGGGTTAAGTTTCTCTTTGAGGTATCTGAGTAGGGAGAAGACAGGAGAGATTCCAGATTT
CACACTTATCTGTGAAATGCCTCTCTGTTTTTCTCTGCTCAGAAAGCCATAAAACAGCAGGAGTTCTTGGTTGATATAGGTTGTTGCTATGTTGTACTGT
GTTTTAAGATCTTGTTCATGAGCCTCTGCCCCTACAAAATTTTTTGCACGGCCCTGCATTTATGACCAATGTACCCATCTTCTGATGGCTACTTCCAGCA
CGATAACGTGCCATTTCATAAAGACTACTGAACAACAACAACAAAAAAACCCTCTTCATACAGGAGAGTTGTAATTGCCATTTGTAATCTATAATGGACC
ACAATTTTTCACTTTAAATTGACAAACAGGGAGCACTGTGAGGACCATATTCTTTGATTTCTCCAGTCATTTAACACAATTCAGCCTGATTTGCTTTGTC
CGAAACTCCAAAAGACACAAGTGGAGACCTCAGCAATCACCTGGATCTGTGTCTACCTCACAAACAGACCACAGCTGTACAACAGACTGGACTGGAAATG
CAACATCTTTAAAAGGGACAGAGCTGACAATACTTTTTGAGGAAGCTAAGATCCTTCAAGATTTGCAGCAAAATGCTGAAGATCTTCTAAAAGTCTGTTA
TCTCTTCCACCGTCATCTGCTGGGGCAGCAGCATCAGAGCCAGAAACCTGATAAAGAAAGTTAGTTCTGTTCTGGGGACAACTGTGGAACCTCTGGAGAT
GACGATGCAAAGAAGGATTCTTCATAAAATTCTGGACAACCCTGACATCCGGGCTGAACAGTGGCGCAGTTGGTAGAGTTGTTGCTTTGCAGCAAGAAGG
TTCTGGGTTCGATTCCTGGTCTTTCTGCATGGAGTTTGCATGTTCTCCCTGTGCATGGTGGGTTTTCTCCAGGTACTCCGGTTTCCTCCCACAGTCCAAA
AATATGACTGTCAGGTTAATTGGTCTGTCTAAATTGTCCTTAGGTGTGTGTGCATAGTTGTTTGTCCTGTCTTTCTCCGTGTTGCCCTGCAACAGACTGG
TAACCTGTCCAGGGTGACCCTGCCTCTCACCTGGAACGTTAGCTGGAGAGGCACCAGCACCTCCTGACCCCACTGAGGGACAGCCTCATGAAGACATCCT
CTTCATGAGGCTGTCTTGGTAAAGCAATGTTTCGTCAGTCAGAGGCTTCTTCAAATTAATACAGACTGCTGCAAGAGTTCTTCCCTGCCAACAGCCCTCA
CTATCTACAATAACAATTAATTCATATTAATTTGAATTAATATACAGGTCCTTCTCAAAAAATTTGTATATTGTGATAAAGTTAATTATTTTCCATAATG
TAATAAAAATTAAACTGTCCTATATTTTAGATTCATCGGACTCCAACTGAAATATTTCAGATATTTTGTTGTTTTAATACTGATGATGTTGGCATACAGC
TCATGAAAACCCAAAATCTCTGTCTCAAAAAATGAGCATATCATGAAAAGGTTCTCTGAACGAGCCGTTAACCTCATCATCTGAATCAACAAAGTAAATC
TAAACACCTGCAAAAGATTCCTGAGGCTTTTAAAAACTCCCAGCCTGGTTCATTACTCAAAACCCTGAGGAAGATGGTGGAGAAGGTCCGATTCCAGACC
TTGGGGGACCTGAGGAAGTAGTGGACTGAGTCTGGAGTAGAAACATCCAGAGCCACCATGCACAGGCGTGTGCAGGAAATGGGCTACAGGTGCTGCATTC
CTCAGGTCAAAGGTCAAGCCACTGTTGAACCAGAAACAGCGGCAGAAGTGCCTGACCTGGGCTGCAGAGAAGCAGCACTGGACTGTTGCTCAGTGGTCCA
AAGTACTTTTTTCGGATGAAAGCAAATTTTGCATGTCATTCGGAAATCAAGGTGCCAGAGTCTGGAGGAAGACTGGAGAGAATTAAATGCCAAAGGCCAG
AAGTCAAGGGTAGGTCAATGCAGCAGCTATCAGGAGGTTTTGGAGCACTTCATGCTTCCATCTGCTGAAAAACCTTATGGAGATGAAGATTTCATTTTTC
AGCACAACCTGGCAACTGCTCAGGGCCAAAACCACTGGTATTACTGACCATGGTGTTACTGTGCTCAATTGGCCTGCCAACTCTCCTGACCTGAACCCCA
TAGAGAATCTGTGGGATATTGTGAAGAGAAAGTTGAGAGACCAAGACCCAAAACTCTGGATGAGCTTAAGGCCATCAAAGCATCCTGGGCTCCATGACAC
CTCAGCAGAGCCACAGGCTGATGGCCTCCATGCCGCATTGAAGGCTGCAAAAGGATTCCTGACCAAGTATTGAGTGCATAACTAAACATAATTATTTGAA
GGTTGACTTTTTTGGTATTAAAACACTTTTCTTTTATTGGTCGGATGAAATATGCTAATTTTTTGAGGTAGGAATTGTGGCTTTTCATGAGCTGTATGAC
AAAATCATCAGTATTAAAACAATAAAAGACTGAAATATTTCAGTTGGTGTGGAATGAATCTAAAATATATGACAAGTTTAATTTTTATCATCACATTATG
GAAAATAATGAACTTTATCACAATATGCTAATTGTTTGAGAAGGACTTGTAATTTCTTCAGGATCAATAAAGTATTTTTGAATTTGAATAAGTAAGTTGA
ATAGACTTCACATAATACCGATAAAAACAGAATTGTATGCAGTAAAGCTACAGGAAGCTAAACAGGCTAAACGTGTGTTTAGCTTCACAGTAGCACTGTA
TGCCACGGTAACAAATCAATCTACTTCATAGTTTGTGAATGTTTTACCCATGTTTAGTTTGGGTAAATGAATAGTTTTGTTATTCAAGGCCACCGTTCAT
TGTAATTATGACTTCAGTGCATTTAGATTAAATTATAATTTTAGTATGCCCCGTCAACAGTCTGTGCTCCAGTCCAACACCCCTAAGAAGAAAAATAGCT
ATAGATAATAGCTGACTTCTTGGCGAGTCCATGACAAACTAACTTGTGGAATTCTAACTATTAGGGCCAATGTACTGATGGCTGTTTCACTATAACCAGC
AAGGGACAGCGGCCACTCCCTCAGGCGGTGGCTACTCGGGGCAACTGTGGGAAGAGTAGTTGTCTTGTGATCAGAAGGTTGTAGGTTTGATTCCAGCTTT
CTCCTGCCTCATGTCGATGTGCCCTTGGGCAAGGCACTTAACCCCAATCTGAGTATCGGTGTATTAATGTGTGAGTGTTTGTGAGTGCGAATGGGTGATT
GTGACTCTACTGTAAAGCGCTTTGAGTGGTCAAAAATGATTGAAAAAAGCGCTATATAAGGTCAGTCCATTTACCATAGACACCAGAACCAGCAGTGCAG
TTGACCTGAATGTAAAAGCTTCCTGAAAAACTCAGGAGAGGTCATCAGGGCTGATCTCTACGACATGCCACATTGATGCAGTAATTCATACAAAAGGAGT
CCAAACCAAATACCGAGGGCATACCTTTCAGAAGTCTGACATTTCCTTTTCAGATATACTTTATTGTTCTTACAAACTGAATTTGGGGTTTTTACTCTGC
AAATCAAAATCAATAGGTTTGAAATATTTTAATCCATTTGTAATGAATCTTTCTAAAACAAGTGACAAAATATGAAACTTCATGATATTCTAATATTTTG
AGTTGTACGTGGTGATAGCAGTTTTGGGCAGCACAGAATCATGTCAACATTGGTCAAGTGAATTGAAAAGAACAAAAACTGCATGAACTTTGCATTGAAC
TTGTGTTGTTCCAGTGCAAATATCAAGTTATTGATATTTTCTTGAGGTTCAAGTTTTGTGTATTTTGTTTTAGATGAGGCAGATAAAAACCCAAACTTAT
GCCAGAGTTTTGAACAGTTCGGATTAATAATCAAAGTTTACTTGATAGTGCATGCTCGGTCTCATTAAGGTAGTGAAACCAAAGTGGTGGTTAATTAGAT
TGAGCATGCTTGCTTTCAAGTAAAATTGGCTGACAAGGGCATTACATGAATTATAAAATACATCTTGAGATATTTACCATGGCAAAAGGAAGCTTGCTCA
TAGAATAGTTTCTGATATATGTCAGAGCTTGATAATAAATGGATAAACACATAAGAAGAATTTTAAATTTTCTTCTGAATTCCACAGGAAGCCAATGAAT
AGAAGCTAAAATAAGAAAATGATCATTCTTTTATTTTCAGTGGAACTCTTGCTGCAGCATTTTAGGTAAGTGGAAGACTTTTACCTGAATTTTTAGACTT
ACTAATAGTAAGGAATTACATTTGGTCCACCGTCAAAGTAACAAATGCATAAACTGGCTTTCCCAGCTCCACTCTTGGGTAGGATATTTCTAATTTTGGC
AATTTCCCAGATAATAAAAAATATGGGCTGTAAATGACATGTCCAGGTCTAGAAAAACACCAAGGTTCTGTACCTTTTATTACCAGAAGCCAATTTAATG
CCATCCAAATAGCTGACTGACAAACTGAACATGCTGGACTTGAGGTAAATTTAGATGACAAAGATCATTAATCTTCCATTGTATTATGGAAATCACAAGT
GATTAAAGTGTCCTGAAACTACTGTTACATGCCTCTGATAGCTGATGTGACTGACTAAACCTACAATGAGTCAAAACAGAATAAAACAGCAGTTTGTTAA
AAAAAAAGTTTGCATGTGAATACAGCGACATATTTTAATGATTTTATAAACAACTATATAAAAACAGCCCATAAAAACGCATGCACTTTCAGTGTAAATT
CCTTTGGAAATATATAGGAAATTTATACAAGTTTAAACCTTAACAGTGACTTCATTCAGTTAGGTGATTCACAACAAATATACTTGGCTGCATAGACACA
TTGACAATATTATTGCCTACATGGAAAATAAATTGAAAAGTAAAAAATTAAAATCAAGTTGATTTTAATTCTTACAGGGGCTTCTGCTGAAACTACACCA
TAAAAATGTGATGGAGGTCAGCTTCCATTTCTCATTTCACCACACTAAAGAACTTCGCAGTAGTGAATAAAGTGAGCATCCCCATTAAAAATACATTCTG
ATTATTACTGACAAAAAAAACTCACTGATAAAATGATGAAAAAAGCCTGAGTTAAGAGAAATGTGGAGTCATAATAATAAGCCTGAGGAAACAGTTCACT
GATTCACTATTTTACAGAAGTAAACATAAAAAAATATGTACAAAAGCATTATTTTATGTAAAAAATCCAGGTTGCATTTTTCTATTTATCTTATTAAACA
ATTTACAAAGTTGCTGGTGGAAAAAACTGAAAAACATGTTTTAAATGAGGTACTGCAGGTGTTGAGCCTGAGTCCATACTGGATTAAACCAGACAGCTCT
ACATCACTATGTGTCACGGTTCACGTGAGAAGTGACATCTTACTGTCTTAACTTTTAAATAAGGAACATGATCACATTAAGTCTGAATACAAAGACAAGC
ACTGAGAGAAGTCAAAAATAAGATCCAGTGTCATTTGCTGGGAGGAATTGGAGGCAGCATAAAGGGTCAATTATGTCCACTTCAAGCTTGAAGATAGTAA
TAACATTTTGTTGAGAGCCGTAGAGTCTAATGGAGCAACAAGTCCTTCGTGTTTTCTTTTTCTGACAGGGTTCGCAGGTTGAGGACCCTGTCACTGTTAC
TGAGATAATGAAATGAAGAGACTGAAACACAGTGCTTCAAACAGCATCATGGCAGGGAACCCGAATCAGCGTAAGGCATTTACTGAGTTGCCATGTCTAG
GACTGTTGCTGCAGAACCAAGCAGCTCCTGTTATGTCTTCCGGCTGCTCCAGTTCTGCTCAGGCGTACTCTTGTGGTCTGATGAGTAGTCAAATGGTGAG
TGAGACTCACAAGGTGAGCGTTCATCTCGAGGAGAACATGTTCCACTTGCTGACGCTCTCTGATCTGTTTGCCAGTCTGAATGGTAGCGGTAGGAAGAAC
GGTAGTCTGAATGAGAAAGCTCCTTCACCTCCTGCCGATGGTCTCTGTTGCTGCGGAATTCCTCCAGTTTCCTATGCTTATTGTCGTTATAATACCTGAA
ACACATCAGAATCAGTTGGGTAAACCTGGAGCAGATAATAGTAAAAAAAAAAGCTGATAACTAAAGACAGATGCATATGTGACTGATTTCTCAATTAGTT
AACATTTACAAACTAAATTGTTTTAAAAACAAATCCTAAGTGAGGTGTATAAACTGACCACATACTTTTATGATCACAAATATTGATTTGATGGTAGTTC
AAGCTGTTTTAGTAGGTGGAAATTTATTCCCACCTGTCAAAAGCAAAATGGAAGTAGTTAAAATTCAACTAAAATCGCCATCAGGGAGCATTGTAGCAGG
AGGAAGACAGCACGACTACTTCCCAGGGGTGAAAGTAGTTTTAAATCCTTGAGGGTACTATGACAAAAGCGTGTGTGTGTGTGTGTGTGTGTGTGTGTGT
GTGTATATATATATATATATATATTGCTTCTTTGTGTGCTTTGGAGTTTCTGTGCTGATTAATTTTTTTGCGAAGTGATTAAAGCTGGTAGCTCTTGAAT
TACTACAAAATAAAGCTGTATTTCCTCCTAAATCCTGAACATCATGGCATGGAGTTCATCCCAGTTTTCCATGTCTGGCATATAACCATTAATTTTAGCT
TTTAAACTGGTTCTATTGATCCTGTGTCCAGACAGAGGGATAATCAGTAGCCCAGCATCATGACCTGTTTGTTCTGAAGATCCTGCAGCTTCCACTTCTC
TTCCTAACATGGCGCCTCCTCACCCTGACTCTCATACTGACAGGAGGAACCACAGAGCTCTGTTAGGTTAAAGCTCATCTTCTGAAGTTGGGATATTTTT
CCTCCAACAGGTTCCAGAGGAATCACCTCAAACCAGATGGACTGGATTTTATTTCAGCGACATTTGTGAATGTTAGCTTCTCATTTCCAACAGTTCTCAT
TTTCTCATTATAAAGTTTGAAAAAGGTTATTATTTTGGAGAAAATCTCAACATCAATATTTGCACTAAATAAGAGGTAAAAAAAGTAGTTTGACAGAGGA
AAAGCCTCTCAGACTCTGAGCTCAAAGCAAGATGCAAGAGAACACCAAACAATTTTTAAAAAATTAGACAATTTAATTTCACATAATTATCGCGGTAGAA
GCCATTTGTTTGTTAAATACTTAATTAAACACATTTACCGTGTTTGATGTTTGTTGTGGATGACGTGTACCAACAGACGAACGAGTTAATTAGTCCAAGT
TTGTCATTTATTGAACGTTCAGAAACTACAGCGGCTGTACATTATGTATTTAATGTACTATGTTTTTATTGTTACCAACTGTGTGTAACGAGTTTCGTTT
TAAGCTTTATGTAATAAAGCTTAAAACATAAAAATAAAAAAAATAAAAAATACAAGTTTGAACCCAACAATAAAATAATTTAAGAGCCACATTTTCAAGA
TGAAGGCATCTTCAAAGTGCTTCATACAATACTTCCCACCATTAAAGAATTTTTCTGCTCCTGATCTTTAAAAAATGAGTTGATGCGCCACAGTAACGGT
AAACAAAGGTAAAATAACCCAAACATGTGATCAACTCTAAACCACTCGCACCTTTTTTCTCTCTCTCTTTGTCATTTAAGCACATGTTTTTATGCAAAAA
CTGATTAGTAGCTTAGAATACTCTGAAGAAATCAGCCTAAGTTTTTGAATTACTATTTTTGGTGGTTTTATAAGCTGGTTATGTAACAATTATGTGGAAC
ATTTTGGAGAACATCATCAATTGAAGGATTGGAAGTGTGTTGTTACGGCTTCAGTGGGTCTCTGCCCTTGTTTCCTTGTAGGGTTCTGCAGACAGGTCCC
TGCAGGTGATGCATGTTGCCCTGATTGGTGCTCTGCAGCTTTAAAACTGCCATGCATGCAGCAGTCAGGAGGCTTTTCCTCCTCTCTCCTCAGAACCCCA
TTTGGTTTGGTTTGTATCTTATGGTTGAGATTGGTTAGGTTTGTTTTGCTTATTTCTGGTCAACTATAGGTTCTGCTTTAATCTATTTTGGTTTCTCATT
TCAGTCATTCCTTTTTTCAGGTTTATTTCTTTAATATAATTTAATAAATTCTATTTTCATTAAGTCATTAAATCCTTGTGTGGTCTCCTTTAATGTTACC
CCATCAAACGAGCCTGGTGGACGTAACATTGTGCATTCAGAAACCATATTGATTTGCTGGGACATGTTTACTAGTGTTTAGATAGCCCAAAGTGATCATC
CTGGAGATCTGTGCAGAACTTAAAGAAGGAGCCGTGTGTTACAGGTGACAGTGTAGCTGGAGCTGGTGGTCAGTTCGAGACAGTCAAGTCACGCCACAAA
GCATCTCCCTTCTGTAAATGTGCAACTTGTATGTGTAAAAGTGCCTCATTAGTGAAATATTGGCCTGATTCCTCCATTTAGAAAAAACGTCAACATTCCC
CACTCACCACAAAGAACTCTCTGATATGTTGTCTGTCTTTAAATCCAGGCTGAACAAGCATTTCTACTTGGATTTATTTCCTTTTTTTTATTTGGAAGTT
TAGTTTTTCTTTCAAATTTCTTATTTTTTGTGAAGTAACCTTTTACATAAAAGATATAATTATCATTAGAACTACTTGTACTACTACAAGCAAAAACCGT
TTCCATGGTTACTGGGAGCAGTTGGGGGAACTGACAGCGGCACTCCATTTCCCACAAATTGGAATGCATAAAAAAAGTGTTTATATGTCTGAATTTTTGT
GCGTACTGCATTTTCTAAATTTGTCCAAATGCCAATTTTTAGTCTGAAAGCTACAAACTCTTATGAGGCCCCAAATCAAGGTTTCCCTCTCACACACTTA
AAGTGAAACTAACACCCATATAATTTTTTTCTTGCTGATATACTGTTATTTAGGGTTCTGCCTTTATGTTTCCATGAACATTTTGACATTTCGTGCTATT
CCTTTAGTTCAGTACTAGGTTGACCACAATCATCTTACTGCTAGCCTCCTTTGAACGTTTCTTAGGTAGTTGCATTTTCCTATTGGTTTGCAGTGGTACA
GCTTCGTCACATTCCCTCTTCCTAGTTTGAATCGCGACCCGACCAAGCATTGTGAGCTTGTCACTGCGAGTATTGATCGCAGCATTAGCATGCTTTACAA
ATTTGCTATTTATTTGCAACGTGGTCACGGGATCGAATAGGTCTCCTCTGCTCTGACTATTGGTGAAGGTATGGTGTTGACTGTGTGAGACTGGCTGCAA
TTCTGAGGAAGTAGAGAGGCTAATGGCAGAAAGTTGAAACTCATTCAGGCTGAGCTGAAGAGCGTTGTCACCATGAAAGTCAGCAAACACAGAAAAAGAA
TTACTAAATTATTAATAGTTTTGAAAAAAAGTCACATGAGTCTGAACATTTGATAAATATAGTGACAATGTAGATAAGTTGAGAAAAGTGTTTATTTTGT
CCAGATCGTGGCCACTCATCCCCACACTTGGGTATATCTCTTGGATCCACCCACTTTGTTAGAAATGCTTGAAAACCATAAAAAAATAAATCTTACAATT
TTCAGAACTAGTTATGTTTTCCAGAAGTTAGAAAACACTTGTACAGAATAATCACTGTCCTCCAGGGTGTAAATATAGCCCTGTGACAGACAGTCACTGT
GTCAACAGAGCGGCTGCCCCAGGATATGCCTATTTAACAATAGTCAGGCAAGGTCAATTGCCGATATATATATAAAAAAGGCAAATAATGGTCAATTTGT
TGTTCGACTTTAAAGTTAAGAAAGATAAGAAGTGTTTCCTTGTGTGAATGTTCATGCTTACCTGTCCTGTCTGTCTCGGCTGTCTGCCTTATAGTGGTCT
CTGTGGTCTTTCCCATTGCTGAAAGAAGAGTACGGTCTTTTCCTGGAGTCTACCACACTGGTCTTCTTGTGGTACTCAGAGCCGTGTCTGTCTTTATTGC
TGCTGCTTTCAGAGTATCTACCTGAAGGCTGATGTCTGTCTGAGCAGTAGCTATCTCTGCTGCTCTCATCTTGGTGGGAACTGTCCTTCAGTCTTTCAAC
TTCTAAGCACAAAAAACATATCCAAACTGAATGAATGGTGGCTTCTTGATTTTATTATACGTTCAGAAGACACTTACCTGCATGCTTATAGCCTTGAGTG
TTTACTGTTCTAGTGTTCTGCTCCACAGTCTAAAGACAATAGTCATATTCTATTAAAATGAGAATACGTTGGCAAAGATTCCCAGTTATTTAGGACATGA
CAATAAATACTTAGGACATTGGGATACTTTTCTTGTTCCTTTAACATGATTGACCTTGCATCTTCTTCAAGTTCTGAAAATGGCTGGAAGTAACATACTT
CTTAAAGACAAAGAACACTTGATTGGCGACAGCATTGTGCACATTTTTGACAGGGAAGGAACTTGTGAGGTGAGTGAGAGAAACGATCAAAACAAAAACT
AAACAGAGCAGGTGGCCTCAGATTTAATGTTTATAACACCTGCTGTACAGCATTGACTATTATTCAGGAAAACTTGTCTGAACATTTGATAAATATAGTG
GTATATTATTCGAAGACATAAATAGGCGCTCCCCCTCCGAAGGATGGAACGTGAAGGAGCACACGCCCTATATTTCTCAGGTGGATGCGTAAAGAACATA
CGCTCGCTTTTTAGAGATTATCTGTCTCATGTTAGGACAGCGAAAGTTTTAATACGTATGTAAAATGTATTTTTTTTAAAGTTAGATGCTGCAGCTTTAA
GCAGAGGTTCGGTGTGAGAGTCACTACCAGGTGGAGCAGAAGCGGCGCTCCGTCTGTGAAATATTACTACCTGTAGCGAGTAGCAGCGGTTCAACAGCGA
GAGCAGAACCACATCGCAGCTCGAAGACTTAAATAATTTTGTGGGTTATTTGTTTAGCTTTCTGACCGTCATGCTAATAATCCGGGTGAGTGTTTGTAGC
TGTGCTCTGCTTTACCTGCTATCTGATCCTCCATATGTCTTTCCTGCAGTGAACCTCAATGTAGCCAAACTCCGTGACTTGTTTTTATGCCATATTACAT
TTGTCGTGTTGATGCATTTTGACCTGCTTCACCCCACGTGCTTCAATTTTCCGCCGCAACACGCAAACTTCCTCATTCACTCAGTGCGTTATAGTTCCAC
ATCGCTTAGGATTTGTTGCTGCGCGTTTGCACAGTGTGAAGGAAAGAGGAGACCAGCTGCACAGGCAGGCTGCCAAATGAGATGCAGGTGATCGGTATCG
GCAACAAGGGACCGCGATCACCGATCATACACTTTTTCACGGAAATTGGCCGATTATGATCGGTGGCCGATCAATCGGCACACCTCTAATGATAATATAA
GAAAAAAATTAATATAATTAAAGCTGCAAGAGGCCTCAAACGGCCCTCGCAACTTAGTGCCGCTCCGGCCTCACGGCAACAGCGGGAGCTCCAGCAGCGC
CATCCGCTCACCACCATCAACGGTCTCGTGCTGTTCCTGCACCTGTCCGCTAGGCAATACACATCGATGTGTTCAGCAGTGCTTCCTGAGAATGCACAAA
AAAATCTGGTGCAGATCAGCTGATGTAGTGAGGAGATATAGCTGATGGAATAACCTAGGGGGCGCAGTGGAGTCAAATTGAAATTTAATGCTATTGTACA
ATTTAGAGGTTCCCAAAATTAGTCATTTAAAGTTTGGTCCAAATCAGATGATGCATTTTATTTAGAGACAACCGTATGTATGCAGAGAGGGATTGATATT
CACCATTTAGTAATGCCCATATGGTTCAGCCAGCAGCAAACGTTCACAGAATTCATCATGTCATTGCATGTCACTTGGCACAGGTTTAACCCTACAGTTA
TGGCCAAAAGTTTTGAGAATGATTCAAATGTTAATTTTTACAAAGTCTATTGCTTCAGCTTTTATAATGGCAATTTGCATATACTCCAGAATGTCATAAA
GAGTGATCAGCTTAACAGCAATTAATTGCAAAGTCAATATTTACCTAGAAAATGAATTTTATCCCCCAAAACATATTTCAACTTCATTGCAGCCTTAAAA
GGACCAGCTAACATCGTTTTAGTGATTGCTCACTCTGGTGTTGATGAGGACAGGGCTGGAGATCAATCTGTCATGATTAAGTAAGAATGACACCACTGGA
CACTTTAAAAAGAGGCTGGTGCTTGGCATCATTGTTTCTCTTCTGTGAACCATGGTTATTTCTAAACAAACACAAGCAGTCATCATTGCACTGCACAAAA
ATGGCCCAACAGGGAAGAGTATTGGAGCTAGAAAGATTGCACCTCAGTCAACAATCTATCGCATCATCAAGAACTTCAAGGAGAGAGGTTCCATTGTTGC
CAAAAAGGCTCCAGGGCGCCCAAGAAAGACCTGCAAGCGCCAGGACCGTCTCTTAAAAGTGTGTCAGCTGCGGGATGGATCGGGCTACCAGCAGTGCAGA
GCTTGCTCAGGAATGGCAGCAGGCAGGTGTCAGTGCATCTGCGCGCACTGTGAGGCGGAGACTCTTGGAGCAAGGCCTGGTCTCAAGGAGGGCAGCAAAG
AAGCCACTTCTCTCCAGGAAAAACATCAGGGACAGACTGATATTCTGCAAAAGGTACAGGGAGTGGACAGCTGAGGACTGGGGTAAAGTCATTTTCTCTG
ATGGATCCCCTTTCCGATTGTTTGGGACATCTGGAAAACAGCTTGTTCAGAGAAGACGAGGTGAGCGCTACCACCAGTCTTGTCTCATGCCAACTGTAAA
GCATCCTGAAACCATTCATGTGTGGGGTTGCTTCTCAGCCAAGGGAGTCGGCTCTCTCACAGTCTGGCCTAAAAACACAGCCATGAATAGAGAATGGTAC
CAGAATGTCCTCCGAGAGCAACTTCTCCCAACCGTCCAAGAGCAGTTGTTCATCAGAACAATGCCTTTTCCAGCATGATGGAGCACTTTTCCATAAAGCA
AAGGTGATAACTAACTGGCTCAGGGAACAAAACATAGAGATTTGGGTCCATGGCCTGTAAACTCCCCAGATCTTAATCCCATTGAAAACTTGTGGTCAAT
CATCAAGAGACGGGTGGACAAACAAAAACCCAGGAATTCTGACAAAATGCAAGCACTGATTATGCAAGAATGGACTGGTATCAGTCAGGATTTGGTCCAG
AAGTTGATTGAGAGCATGCCAGGGAGAATTGCAGAGGTCCCGAAGAAGAGGGGCCAACACTGCAAATATTGACTTGGTGCATTAACTCATTCTGTCAATA
AAAGATTTTGTTACTCATAATATGATTGCAATTGTATTTCTGTATGTGATGAAAACATCTGACATACACATGAAAACCAGAGGGCAGCAGATCATGTGAA
AATATAATATTTGTGTCATTCTCAAAACTTTTGGCCATGACTGTATATGAATCAAAGAACAAAAGTAAGACATCCAGCAGAGAAAAACAGGTGACTTCCT
GTTGGAAAGGGGTGGGGGTGGGAGGGTAAGGTGATGTTATCAATTGACCATGTAAATGTAATGAGGGCTAGTTTGTAATGACATAGTTCTGATGAAGCTG
TGACCTTGCATGTAGAAGTTATTGCACCTTGATGTTTCATGGCGAAGTTATATTTTGACACTTAGCCACACCCACATGCTTTAATGTACAAAAAATCTTA
GGATAACTTTTGACCTTCAATGCCTCAAGAGAGTGCTGATTGATTCTGAAATCAATCAGCTGTAGGACAAGTTCGATCAGATACAACATCAAAAAAAGAC
GAGGTGGCGGTTTTGATCCAAAATTGCTGACTTCCTGTTGGGTTTGGACCATAGGTCCAAGATACTTTTTTGTAGGTCCTGATAAGATATACATGTATAC
CAAGCTTCTTAATTGTCGGTCAAAGCATGGCTTGGGGCTGATTTTAAAAAAAATATTCTAAGGGCCATTGTGGAGGAATTAGGCCATGTCCATTGGACTG
CATTCCTGTCGGGGTGTGGATAAGGATCGATCACAGTGAGTTTGGTGTAGCTTGGCTGAAAGATGTGGAATCTATAGCCAAACGTATGGCAACGCCGTCA
CCTGTCATTTCGCCACGCCCTCCAACGAAAACTCTACGTTTTTTAGTTTTTCTTTTAGATAACTAGTTGGTCTCACTATAAAACAATTTTATTACTTAGA
ACCTGTGGAGTACTCATTATGTTATTTATTTATTTTTTACAAATTTAGAGCACACTTATAAAGTCCAGAAAATACTTACACTTATTTAGCAACCCAGAAC
AGGTATTAGAACTCCAGAAATCCTACTTTAGCAAATATGTTTTAGACTCCTATTCTTAAAACCAGAAAAGGAATTAGACCAGAGGATATTTACTTATACT
TATCTAGCAACCCTGAATAGGAATATCTAGTTAATTTACTTTGGATCAACATTAGCTTTTTCTTCTTTTGTATTATGTGTATTTGCATTTCCTTTTAATT
CCTGTAAAGCACTTTGTTTTGCCTTATTGCTGAAAATGTGCTATATAAATAAAATTACCTTACCTGTCTACTGACACAAGATCATGTTGATTAGTTCAAG
AGGGTCAGAGACGGAGCTTTCAAAGAAAAAATAGTCACTTCCTGTTCTCAGGGGGCGTGGCTTAGATGACGTCAAACTACAATGACATAGGATCATCAAA
CATCCAACCAGGATCACTCATGCCAAGTTTGGTGCCAATTGACCTTTTTATGTGAAAGTTCTAACACTTCGTTTGCTTTGGCGAGTAAGCCAACTTCAAC
GTCAGTAAAATTTAAAAAGACCAAAATTTGACCCAAAATGGTCACATTTCTATACATTTTAGTGGGTACCTCTAAGAGACTTTTTTTTTCTTGATTTAGA
TCTCTATGACCGTAGGTCATAGAGATCTGAAACTCTGTACATCGGTAGATACCTATGTACAGAGTTTCAGATCTCTATGACCTACGGTTTGTTCTATCTC
ACGTTAGGGGGCACTGTAGAGCACTTTGGTAACACACACTGGAGTCGCCTCCACTGGAATTAAAAAATGTTAGTTGTGTTACAATTTAGAGTGAAGTGTG
GTGAGTTTTTGAACATGCCAAAGCCTCCAAAAAGCCAATTCATTTGACGGAAGCATAATAAGATACGGAGCAATTACAATAGGCCTTCGCAGCACTTTCG
CTGCTCGGGCCTAATGATAAGTATTTACAAAGGGCTTTCAAACAAAGCACTGCACATTTACAAGGAGAAAAACAAAAACAAAATATAACTATGCAAATAA
ACCAATGAAACAAGACAATAGGATTCAAAACAGACAGGACTGAGTGAACAAGTGTGTCTTAAATTTGCTTTAAAAACCTACACAGAACATGTCTGTGCAA
TTAAGTTTGTTACTTCCAACCATGTTCAGACCAAAACAGGTCGTTTGGATGACAGGTGAAACATTTTTAATAAGAGAGATCATATTACCTTTTCCTTAAG
CATTTAATGTTAAGAGGAAAAGAATAAGGTTTAATTAAATGATTTTACATACTTGGGCATTTTCTTGTCTCTTCTTGATTGCGTGCTTATAGAGTTTGTG
TAGTTTTCTTGCATCAAACTCTGTGAATTTGGAGACAAATATCCACAGGTTCCTGTAAAACAAAATGAATGTCATGTGGTTCAATGACTTTAACCACTTT
GGTGAGAATCTGTAACATGCTATCAATTAACTTTTGTCCCTGCATTGAAATTTATCATAGTATTTTGATTTGAGAAAATCAACAGATGCAATGTAAAAAC
TAACTTTCTCCATTGCTTGATCTGATCAGGATTCGAATATTCCTTCAAACACTGAGTGATGTGGTCCCCAATCTTTATGAGGCATTGTCTGGTGTGCTCC
AGCTGCTCGCGCTCTGACAGTCCTTTCTCTGGTCTGTCCAACTGTTTCAGGGCAGCTTTTACTGGACGCATTCTTTCTTTGCACTGCAACATTAAACAAA
CACTTTGTTCAAGTAAACACAAGTACAATCATATACATGTAAAATCAAAGTTTCTAAGCCAAATCTACTCTATTAGACTTTTGTCTTGAATCTGTGTCCT
TCTGTTTACAGCTCTGTTTGGTTACCATGGAATAAGCACTGGGATTATTTGGATGTGATAGTGAGCAGCAACTGCTCATGTCTTTATGAATGTCCCACAA
AATCTGTTATTGGAACTCTCAAAAAAGTGGGAAAAGTCACAAAGGCAACCATTTTGTTTTTCTTTCTTTTCCTGCAGACTAGTCACTAAAAGGCTTTCAA
TTCTTTGCCTTCACTGTGTAGTGCACAAATGTTGAAAAGGTTGATGGAATAATGACAACCTGTAGACTTATATAACAAAAAGTTATGTCTATATGCTGTT
ACAGGCAAGTATATTTAGGCAAGGCTTTAGAGTGGGATCAATTTGGTTAAAAGTTTCTAATTAGCGAGACCTTCGACTGGTGCAACCCCAAAAATATTTG
GGGTTGCACCAGTCGAAGGACATGTGTGAATAGTGAATAGCCCAGTTCTTTTTACTCTGTTAGAGGAGTGGATGACTCCTCTAACCTCCTGTTAGGAGTC
ATGTGGAGCCATCCACTCCTCTAACAGGGTTCTAAAGTTTGCAGACCATTATGGCAGTACCATAATGGTCTGATAAACAATTATAAGACCCTGTACGGAG
ATGAGATCCATATGTTTATTGTTTGGCGTAAAAAGAAACTGGAGTTTCCGGCTTGTGTTTTGACCGGTTATAATAAATGAATTTTTGACTATTTAAAAAG
TGTCTGTGGACTTTCAAGATGTACAACCCCTGGCAAAAAGTATGGAATCATCAGTCTTGGATGAGCACTCATTCATTCAGACATTTCATGCTGTAAAACA
AACTCAGATCAAAAACATGATACAATAATAAGGTCATTCCAAAGTGCAACTTGTTGGCTTTCAGGAATACTCAAAGAAATGAAGAGAAAACATTGTGGAA
GTCAGTGAATGATACTTTTATTGGCCAAGCACAGGGAAATAAATATGAAGTCACTCAATTCTGAGGAAAAAAGTGTGGAATCATGAAAAACGCATAAACA
AAAGACCATTCAAAATACAAAGTTGCACCACCTTTGGCTTTTATAACGGCTTTCAGTCTCTGAGGCATGGATTGATGAGTGACAAACAGTATTCTGCATC
AATTTGGTGCCAACCCTCTTAGATAGCAGTTGCCAGATCAGCTTTGCAGGTCGGAGCCTTCTTGTGGACCATTTTTTTCCAATCTCCACCACATGTTTTC
AATTGGGTTGAGATCTGGACTATTTGCAGGCCATGACATCGACTGAATGTGTCTTTCTTCAAGGAATGCCTTCACTGTTTTTGGCACGATGCATTGTCAC
CTTGGAAAATTATTTCATTATCTCCAAACATCTGTTCAATTGAGGGGATGATAAAACTGTACAAAATGTCAATGTAAACTTGTGCATTGATAGAAGAATT
AACCACAGTCATCTCCCCAGTGCTTTTGCCTGACATGCAGCCCCATATCACCAAGGACTGTGGGAATTTGGTTGTTTTCTTCAGGCAGGCCTCTTCATAA
ATCTCACTGGAACTGCACCAAGCAAAAGTTCCAGCATCATCACCTTGTCCAATGCAGATTCTTGACTCATCACTGAAGATAACTTTCATCCAGTCATCCA
CAGTCCATGATTGCCTCACCTTGCCTCGCCCATTGCAGTCTTGTTCTTTTATGTTTAGGTGTCAATGCTGGTTTTCATTTAGCTTTCCTGTATTGGGGCG
TTGTGGAATACTTCGAAGACCTCCTCAATCCCACCAACATGCCTTCTGCTGAGGAAGCTGAGCCTGGGGACGAGGTCGCCGAGGTGGTCAAAAAGCTCCT
CGGTGGCAGGGCCCTGGGGGTGGATGAGATCCGCCCGGAGTTCCTTAAAGCTCTGGATGTTGTAGGGTTGTGTTGGCTCACGCGACTCTGCAATATCGCA
TGGACATCAGGGGCAGTTCCCCTGGATTGGCAGACTGGGGTGGTGGTCCCCCTGTTTAAAAAGGGGGACCGGAGGGTGTGCTCCAATTACAGGGGGGGTC
ACACTTTTAAGCCTCCCTGGTAAGGTCTATTCAGGGGTCCTGGAGAGGAGGTTCTGTCGGATAGTCGAACCTCGGATTCAGGAAGAGCAGTGTGGTTTTC
GTCCTGGTCGTGGAACACTGGACCAGCTCTACACCCTCAGCAGGGTCCTGGAGGGTGCATGGGAGTTCACCCAACCAGTCTACATGTGTTTTGTGGACTT
GGAGAAGGCGTTCGACTGTGTCCCTCGAGAGGCCTTGTTGGGGGTACTTCGGGAGTATGGGGTACCGGGCCCTTTGATACGGGCTGTCAGGTCCCTGTAT
GACCGGTGTCAGAGTCTGGTCCGCATTGCCAGCAGTAAGTCGGGCTCGTTTCCGGTGAGAGTTGGACTCCGCCAAGGCTGCCCTTTGTCACCGATTCTGT
TCATTACTTTTATAGACAGAATTTCTAGGCGCAGCCCCTCGGCTCCCCTCAACAACGGGGATCAACGAGGTGTTGATCCCCTCAACACCTCGTTGAGGGG
ATCCGTTTTGGTGGCCTTAGGATCGCATCTCTGTTTTTTGCGGATGATGTGGTCCTGTTGGCTTCATTGGAACGTGATCTGCAGCTCTCACTGGACCGGT
TCACAGCTGAGTGTGAAGCGGCCGGGATGAGGCTCAGTGCCTCCAAATCCAAGGCCATGGTCTTGAGCCGGAAAAGGGTAGAGTGCCTTCTCTGGGTCAG
GGGGGTCGTCCTGCCTCAAGTGGAGGAGTTTAAGTATCTGGGGATCTTGTTCACAAACGAGGGAAGAAGGGAGCGGGAGATCGACAGGCGGATTGGGGCA
GCGTCTACTGTGAAGCGGGCGCTGTACCGGTCCGTCGTGGTGAATGGAGAGCTGAGCCAAAAAGCGAAGCTCTCGATTTACCGGTCGATCTACGTTCCCA
CCCTCATCTATGGTCATGAGCTTTGGGTCATGACCGAAAGAACGAGATCACGGGTACAAGCGGCCGAAATGGGTTTCCTCCGCAGAGTGGCTGGGCTCTC
CCTTAGAGATAGGGTGAGAAGCTCGGTCATCCGGGAGGGACTCAGAGTAGAGCCGCTGCTCCTCCACGTTGAGAGGAGCCAGTTGAGGTGGCTCAGGCAT
CTGGTCAGGATGCCTCCTGGACGCCTCCCTGGTGAGGTGTTCCGGGCACGTCCCACCGGGAGGAGGCCTCGGGGAAGACCCAGGACACGCTGGAGGGACT
ATGTCTCTCGGCTGGCCTGGGAACGCCTTGGGATTCCTCCGGAGGAGCTGGAAGAAGTGGCTGGGGAGAGGGAAGTCTGGGCCCCGCGACCCAACCCGGG
ATAAGCGGAAGAAAGTGGATGGATGGATTTCCTGTATTGAAATCCCATATTCCTTAGGCAATTTTTTACGGTTCGGTCAAATACATTGACTCCAGCTTCC
TCCCATTTATGCTTCATCTGTTCAGTTGTAATTTTTCGGTTTTTAAAGACAAATGGCCTTAAGTTGTTTGTCTTGACGCATTGATGTCTTTCTTGGTCTA
CCAGTACGCTTGGCTTTAACAGCCATTCCATGCTGTTTGTATTTGGTCCATATCTTGGATACAGATGACTGAACAGCCCACATCTTTAGCAACCATGCAT
GAAGGGTTACCTTCTTCAAGACGTTTTACAATCCTCTCTTTTGTTTCAAGGGACATTTCTCTTGTTGGAGCCATGGTTCTCGCCACTCCACTTTGTCCAG
CAGCCCTCCAAGGCGTCATGACTGCAGGTGTTTTTAACTGCAGACTAACGGGCACATCTAATCTGGGGCAGGTATCCATTTAGGGAAAGGAAATAGACTG
GGTGTGTCCTTATTTTCTACCTCCAATTTGAGTGATTCCACGCTTTTTTCCGCAGAATTGAGTGACTTCATATTTATTTCCCTGTGCTTGGTCAATAAAA
GTATCATTCGCTGACTTCCACAATGTTTTCTCTTCATTTCTTTGAGTGTTCCTGAAAGCCAACAAGTTGCACTTAGTATCATGTTTTTGATCTGAGTTTG
TTTTACAGCATGAAATGTCTGAATGAATGAGTCATCCAAGACTGATGATTCCATACTTTTTGCCAGGGGTTGTGTATTCGAGTACTCCTGCTCTAAACAC
TAGAGGGACAATAAATATAACCTTTAAAATGTGTGCTTAAAAATATTTAATCTTTCAAATTAAAGCAGTTTCTATCTACAGCCAAATTGCAATCAATGTG
AAAAGTTATACAATATTATTTAATTTTAATAAGAACTCATGGCATGGAGATGAAAAATGAAAAAGAGTTGAACACCCCTGCATTTGGCACCAAGTCTAGG
ATAAGCTACTCACCGACAGAAAAGGTTAGAGTGAACTTAGGGTTGTTTATTTTAATGCAACCTGCATTTGACTTTGAATGACTGTTTCCTTTTTTACTTG
ACAATATTTGATATATGCAATATTGAGATTTTCTTTCTTATTTCACAAAGACGTTTCAGTGTCTTTGTGACTGTGTGCTAGCTTGCAGTAACTAATCTAA
CATTTTCTTCAATCTGTCTCTGGGTCATGTGTCTCTCATCTTTTTTCTGGTAAATCCCCCAGAACAGTTAATTCTCCTTCATTCTCCGGCCCTGCCACAG
TCAAACTTGTGGTAGCAATCAATAGCAAAGTTGCACCCACATGGAGGTTTTTAAGCATTTTTCCTGTGGCCCCTTGCACTTTTGAGGTTTATCTGTTTAA
ACTCACTTCTCTCCAACTCTGGTCAGCTCAAATAGCAACATTTGATAACCTTACTCAAAGGTTGAGAAATGTCATTGGTTTAGCCCGCTGTTTTTCGAGA
AAAGTAACCAATGGGCTCTTGCAGTTGATGAAAGTTATTTGTAATGCTCTTTTTTGGCTATGACGGCCCTGGCCCGGGTTATAAGTGGGCGTCGGTCTAC
CGATACACCAGTCTATCGGTCTATTTTAAATTCAACTGTGACTTCAATAACTTCTCACAATAAGTTATGTCTGTTTAGTAATGTTGGCCATTTTTACAGA
AATTTTAGATGTTAAAAACAATTTACGGTTTATAAACCCGGAAATAATGAGACATTACTGTGACCTAGTCTTATTTTCAAAATCCAGTTCATTTCTCATT
TTTAAAAGGGCTTATGGGTCTGACTCACTTGAATAAGAATATTGTGGTAAGTCAAATCTGTTGTCCTATCCTCTTGTGTCAACACATGCTGTTTACTTCA
CTACTTCAGTTTATATACAATGTGAATGAATAAGACTGAAGCACTGATCAACATACCACACTGAAAGTTCTTTGGTCCAATTCCTCAGATTCCTCACATA
CTGGCACATTATCTGCAGCATATGCCTTCTGAACTGATAAGTTTGAAGCTCTCTTTGTCCTTTCTCGTACCTCGGTTTTTACTTCAATCTGATGAAAAGA
ATTTGGAATCAAAGTTAAAGAAAAAGCTAGATTTTTTATATTTATGAACAAAAGGAACAAAACGTAGTTGTTCACTTTGTCTTTAGACAACTTTTAGCAC
CTTTTCACCGTTGTCATCCTCCTGTTTCTGTATTGGCTCCTTACTCTCTTTAATGTCACAGCTTTCAGCCTCCTCTTTTTTTTCACAGTCTCTCTCCTCT
GATGAAGAAGCTTGATGCTCATGATCCTCATCATAATCGTCCTTTCCCTTTAACTTGTCTTCTTGAACATGTTTGGTTGGAGCCTTCCCAGTTGCCATCC
TCTAAAACAGTAAACCATGTTACCATATCCATAAAAACTAAGGTTTAAGGCAGTAAATAACAAATAGGATTCAAATTTACCTTTTCCACATCAATTTCAT
TCTCATCATCGGATCTCTTGTCTGATGTCAGATCTGAAGATGGGCTCTTGATCACATCATCCCCCTTTATTGACTTTAGAGTTTTGACGGTTTTCCTTCT
TGGTTTCTTCTTCCGTGAATTAGCCTAGACAACATACAAAAAGTTCATTTAAGTCCACATTAAGACCTTAGAATAGGTCTTAATGTGGAAGAATAAATTA
ACGAAAATGAGACCCACTGTTACAGTTTGTTTCTGTGCTTCTCTTTTGGCCAGGTCTTTGCTCAGTAATTTGATGAGGTAGTCTGCTCTGGCTTGGAGCT
GCTTGGCTTGTGGCTTCTTGTCCGGATCATCTGGGAGAAGCTGGATAACAGTTCATACAACACTGTTATTTTCATTAAAGACACATTTATTTACAGATAG
AGTTGAAACCACGATCTGACTAAATTTAGTTTGGAAATATAACGACGGACAGTCACCTCCTTCATGAGTTTAACCCAAAGAATACAATCTGTGAAAATGA
ACCTATTACCAAGATTTATCTTCTTGATCCAAGCCCTACCGGTAGAAATGACAAAAAAGCAATTTATACAGTGGGATGCAATGTTTTCCAAATTTACATG
GCTAGCAAAAGAGCCAAGAATTAGATTTAAAAACACTACAGCTCTCAAAAGAAAAAGGGGGCATGAATGTACCACATTTGAATAATTATTTCTATTCTGC
ACAAATTAAACTGACAAACCTTTGTAATAAAAACTATCACAGGACGAAAAATGGGATTTTCGTCAGCTATTGACACCTTGTTCTGCCGTGCGCATGGAGA
TTGAGGGCTTTCGGCAAGAGGTTTTAGTCAGAGTCGAACACTGCCAAAAATGGTCAAAAACGCTGTGTCCGTGTTCCCCTATCACCCCCGTCCCCTTGTG
CCTAGCAGAGGTTTTCGTATTTAAATTAAGTTGCTGATGCCATGCAAATGCAAATCAACTGTTGAGCACCGCCTTTTGACTCTTATTCATGTTGTAGCTA
ATCCCTTTTAATTTCTGTTCACCATAAAGAAGTATGTTTGGAGAAAACAATCCATCTTATCCATTAAAATATATATTACATGTGTGCTAGGAGCACTGAA
AAAATTTAGTTTTGGTTGAATTAATGATATAAAAGAAGAATATGCATGATTACATACAATAGACTTTTGTGAAACGTGATCTTACTTTGACATTCCTCCT
ATCTGAAGATTTATCTTGTGATGGGAGGAATTGCACAACTTAATCAAAAATAATAATAAAAACCATGTTCCAGAGGTAGATTGTACATAAAGTATTTTTG
TGAATAATATTCAAACTAATGTTAATGTTCACTGATTGCTTTAAAGACCCAGAGTCATGCTATACTGGAGTGGTAGTGGTCATTCCACATCACAATACAG
GACTTAACAAACTACAGATTTTTCAGTATTCAGTTGCTTAACTCTCAAGTTTAAATTGAAGAACAAAATGGTTGAAAGTTTGTGATACCTTCTGATAGAG
TATAAACATTTGTATTTATTATTTTAAAAGTTTTGTTAGTTAATCATTAAATATAAGTCATGGATTATGAATCATATTTTGTATAAACTAAAAAGGAGAC
AGCTCAAAGTAGAATTGAGTAAAACATATAATTAATTATACTAAAAATAAAATATACTTTCACATAACTTTAAAAAAAATAACTTATAGAATTTTTTTTT
TTCTGTCAACTTTCATTTAACACTCCAGTCCAGTTGGTGGCAGTAATGCACTTTCATAGTCGGTCAAGCAGCCGCCATTTAAACTCCAGAGGAAGATATG
CACTGGAAAATACCTGTGCGTTGTGTGAAATGTCCTATTTCACGGAGTTACCTTTTCAGTATCGTTTTGATATTAAGCAATGATCCGGCGGAAAACAACA
GATGACACCGCGGCAGTCCAACAAGACCGAACTCACGGTAAGAAAGCTTTAATAATTAACACGTGGAGCGAGGCCAGTTGCTTTGTTTGTTTCTTACAGA
AAGCGGTCTGTCGTTTTCTTAATGCCGAAACAAGTGTAGGGTGAGATTTTGTATTGCGATCTTTATTACATGTGATGTTCTGAACTCTTAAAAATACTCG
CATCTTCTTTGATTTTTTCAGACCTGAAAAATGGCCAAACCTACCAGCCAGGCCTCAGACCACGGTGCTGAGGAGCTCTTACGGAGTCCACCAGGACGAA
AAGAAATTCAGTAAGTTATGATTTCACATTCAGTGAATAGTGAACACTCGCATATTTGTAAGGAAAACTGATCTTCCCGTTATTTTATTTATTTTGTTGT
AACACAGTACAGCAAGGCAGAGTGTGGAACGCAGTAAAGACCTACAAAATGGAGGACGGATGTGAGGACGAAGTCATGAAGCCAGTATGTATAATCACTG
CATTGATTCCCGACTGTAAAACGGCTGGTTGAGAATAATTTTAACTTATTTACTTACGCATTTTTGAGAAATCGATATATTTGCTACAATGTTTTTTTTA
ATTTTACATTTATTTCCACAGACTCCACAGAATGAGAGTCACATTTATGTCAATCAGACTCTTCAGGAACATTCTGATGTCCGTGATGAGGACAGAGATG
CAACTGTGTGAGTATCTACTATTTTAGAATGTTGATGATATTTTATGCTTCAACATTGTTTATGAATAGAATGTAATTATGCTATGTATTGACGATGCAC
AAAAATGTTTTCCAGCTGCATCCAGGACCTACTGCCAGTCATCCAGATGTAGCTAAAGAAAGAAGCAGGTCAGATTTATTACTAGAGATGTCACAATTGC
ATCAAATGCATCAGTTTTGCATGCATGTCTGTATATATGTGGGTATGAATGCAATCAACAGTGAAAAGAAAAATAACATTACATTTTCTTAAGAAGCTGT
AACGTTTTGGGACAAGATGTTGTGCAATAATTTTAATGTAGCCTCAATGGTTAATGACAAATCACTTAAGTACTTTTATCAATGTTTTGTTAAATATCAT
GTTTATTCACATGATATTCAGGAGTTGATACTTTACCACATAGCCATAGTTTTCAATGACAAATGGATTACACCTCCCCATATTTGGTGTTTCTAAACCA
AGACACTTAAAATGTCAGTATAGTTTCAACAATATGTTTTCATAAAAATTCTTTATGACTTAATGTCTGTTCTGTGTCAACAGCTGCTGGAGGCGAGAGA
GAGCGTCCTGGCAGCAGAGGAGATTTCCTTTTGGGAAGGTGTCACCATTGACCTCATGTCTGATGAAGAGGATGGCGTCTTCGAGGGTGAATCGGTCTGG
ATTGTGAGACCACCAAGTTTCCGCAGCCAGGAGCTCGACAACCTCTGCTCCAAACTACAAGAGAGACTTGAAGCCAACCCTAAATACAGCATGTTGCGTC
ACAAGCATTTGTATGTTGGATCATGCTCAGAAAGAAAGCCACCACCACACGGCCCAGAAGTAGACGAGCATTTTGTGCTGTAATTATTTATTTTTTTTAA
GCTGAAGTTTTTTTTTATTTATAGATGTGTTATTTTATGTGTGGTTTCTTTATTTGTAGATGTGTGTTATATGCATGTATGTACATATTTCTTTTTCAAC
AAAAATGTAAAATATAAACTTATGCCTTGTGCTTGGAGTATTTTTATTTCTGGGTTATTTTTTATAATTTATTAGGGAGGGGCTTAACCAGGCCTGTAAT
TATAAAGGTCTAGTGTGTCCAGTAGGGAGATATCTACCAACCAATCACGTGTCAGTAATGAATTGTGATGTCATTGTTTTTTCATCCAATGACTGACAAT
TCACGTGGGTCTCCTGTTGCTATTCACAAGTTAAGTAGAGTTGTTAGCTGTTAACACCCCCCCCCCCTCCCTCCCTTGTAGGATTCCGCATTCGACAGCA
TTCGACTGCGGCCGGCGAAACTGCGTTGCCCCGCCAACTGTCGATTGCCGTCGATATCCGTCGCTGAGTAGCTGCATTTGCGTCAGAATACAGGGTCAAA
AATCCCACTTTTCGTCCAGTGTATAATGGAGGCAGTGGTGGAGAAAGTACTCAAAAAATTTATTTAAGTAAAAGTACAAATACACAGACAAAAATGTACT
CAAGTAAAAGTAAAATTACCCCTTTAACATGTGTACTTAAGTAAAAGTAAAAAAGTACTGGCTTTTAAAAATTCTTAAGTATTAAAAGTAAAAGTACTTG
CCGAATGCATTACCTAATCCCTAATATCATTAAGTGAACTAATCGTATTTAATGTTAATACATTAGAAATGTGCCATTTTAATGAACAATGCCACATATA
AAGCATGTTTTGATTGTGTCTACTCTGTAACATAGTTTAGACTTAGATATGTGATTCTATGCATCATAATTTCAGGGATGGAAACATCTTGTCTCCTGTC
CTAACATAACATGAACTTCACTTTTTTGCCACTAGTGGCTTTTATTTTTAAAGAAATCCAACTTAAAGGGTAGGCAGGGGAAGACATGGAACCAAGCAGT
CACATAGTAGAGTTGTAGTCAAGACCACCTAATCTAGCAGTTCTCAACGTGGGCGGTACCTCCCCCCAGGGGGCGTTCAGAGGACGGCAGGGGGCGCTGG
CGGACATTTTTACAAAAGGGGGGCCCTGGGATTCCTTTGGGGGGCGTTTAGTTGAAGGTAAACTTTACACCTTAAATCCACAACAATACCAGTTTAGACT
TTGAGCAACTTGGTAAAACTGTATTGTGTAACATTAAATCATGCTTGGCTGCAACTGTATCGATGGCAGCTCTTCTTCTTCTTCTTCTTCTATTCAGTGT
TTGTAGCTTCACGGCGCAGCTCCGCTCCGCATCAGTTCAGCATTACACCGGTTGATAACGCTGCTGTGATTCACCTTGTCTGGTATTTATGTAGCTACAT
GTTTTTGCAGTTCTGTGATCATGCCAAAGCAGCAATTTATATTAAAAAGTGTTTTATTTCCATTTGAAAGCTGCCCGCTTCCATGGAAGGACAACAGAAA
ATCGTTCTTATAAACATGTAATTACTAAAATCACGATACCCTCACTTTGTATCCCTTTGAAAAATGAACCCATTTAAACAAAGAAATCCCTCCATGGGTG
ATACCTCGATAGAGAGCGTTCATTTTATAGCGTTAACACGGTGCTGTAAGTGGTCCGGTATGAAATGTCAGGATCCGTGTTTCCCCAGTTATTTTGTGTT
AGTCCTTTTGTTTGTTTTGGGAAGTTTTCCATCCTGGATGGAACCGGCATTACGCCCGGTGTCCACCAGAGGGCACCACCTCTCCACCCCTGAGAAGCCG
CCAGGGTCAACCCGTAGACACACCTGCAGCTTGTTGAGGAGGCGTTGACTGTGGATATAAGCAGCGGCTCCACTTCATCTCACCGCCTGAGTGTTTGCTC
GCATTGGTAACACTTCGTTCCAGAACTAGGCCCTCTGAGTTTTGCTCGAGTTTAACCTCTGTTGTTTCCTCGTCAGATTCTCCTGCCGCCTCCTCGTTGC
ATTGGTGTGTTCCATCGTCGCTGGCTTCTGAGTGAGTGTGCCTATTCCCTCCGTGGATCATCTCCCTCCGTGTCCTCCCTCGACGCTACCGGTGTTACCG
GTCTAGACGCCACCCCTTGTGAGATCCTCCCGTCTGTGTCCTCCCTCGACGCAGCCGGTGTTACCGGCTGTCGCCAACCCCGTGTGTGTGTGGGTATTGC
TCCCTGTTGTCGATCCGTCTCCGGTGGATTCCCCTTCGGGACGCTACGGGTCAGGAGACCCATGCCCGAACCCTCCCGGAGAACAACCTCCGACAGACCT
AGCTCCAGGCTGTCATCTCAGGTGAAGGCACCTGACCGCTCCAGGATTACCTACCGTTCTCACTCCACTCCATCTACTCCATCCTCCTTCCAATAAGACG
ACCCGGTCCGCAGATCCAGAACTCTCCTCCTACCCTTTCAATAAAGATCATTGTAACTTTACTGCCTGTCTGGTTGTGTTCTCGCATGTGGGTTCGTAAT
TTACCTCCCATCATGACATGAAACAGGGGTAATAGAACAACACAGCACTTTTAAATTTCAATAATCAGAACACCGACATTGTTTCCGTTGTTTTAAAAGG
TTCATATCAGTCTGCCTTTTCCCCATCAATATGTTTCCCAACCGCCCTGCACCTTAGGGAGTTAAAGAAAAAATAAACGCTGCGCACATCGCGCAAAATT
CTGAAACATGAGAAGCGGGCAAAACGGAGCGACGAACTAGATGTGAATTATGGCATAAAAACAGAGAATCCGACGCTGAACAGTGAAAAATCAACACATG
ATGTGAAACACATGACGATTAGGAGGCGCAGCAGGTGATGAGTGAAGATTACTGATGGTCAATAAACGATAAAATAAATGTAGCAACAGGAAAGAAACTA
AACTGGACATAGCAATAAACCGAGAAAGGATAATACTAATCAAATGAAACTAAATGGAAATGAATGAAGAACAAAATGCAAGAATAAACTAAGAAACTAA
AGTAAATACGGAGGAATAAACTGGTATGGCAAGACCTTTCGAGCAATAATTAATACAGAGACTGTATGGCAAGAATAAACAGACACTATTACAGATAAAA
GGTAAAATAATATTGTTTAAGTGCCATGGGCATTGGCGCAACTACACATTATTCAGGTGGATGCGAAAACATAAATCGGCGCTGTCTGGAGCTCCGCGTG
CGAGTAAAGGGGGAGGCGATGGGTGACAACAGACACTAAGTCACGTTATTGCTTGGATTTTACGGCGCCACCTTAAGTCCCTGAACTTCACATTTTAACA
GAAAAAAAGCTCAATGCGACGTGGATGTAACGAGTAACGCGACAGTTTTGTAGAAATGTAGTAAAGTAGAAAGTACCCATTATTAAATCTGGTTTTATCC
CAAAAGATAAAACCAGTGAACATATTAAGCACAAAAAACAGATGCCTTCCTTGACAGTCTTCTCCAATAAAAGTTCCAAATGTTAAAATAAATAAATATA
TATGAAAAATGAAAATTTGGAGGGAATATTTGTTTGTCAATACAGTAAAAGCACAGGCAACCTGACTTCAGATAGAGCCAAAGTGCTTTTAAACAGTTAC
CAGTTGCCAATGGTTACCCACTGTTGTCTTGCTGTTTTACATTAGCCAGCATGTTGTCAGCATACTTCAACTGTTTATCACAGTATGATGAAATAAGTTA
TGCTACCAAATTGACATTAGCAAATGATATACATCTTAATGAACCAAAGCATTACATGGAGGAAGAGGGGAAAAAAAGGAAAACAGAAATCAAAAGTGCA
GCAGGCTCAATGAGGCAATGCGAAGTGCAGAGACTGTGTCCACGTTTGTTCAGCTGTTGTGCCATGCATGCTCAGTATGAGGGATTGCTGTAGCATTAAT
GCCCCAATGCAATCAGCGGCCCACTATCATTTCATTTACATCTAGGAGTGAATCTGCAAGTCAGAAATTCAAATCTATTGGGTGGGTTTCCCAAGCAGGC
CCGGCGGCATGGGCGGGCATTGGCTGCCCACAGAGTCAGCCGTGCACCCCCTGTACAGGAAGCAATTTCTTTCATTTTTACCTGAGTGACCCACTTTCTG
ATAGTCCTATCTCGACCTGATGCAGCAGGGGCTCCCACACTTCCCATATCACAGCCCGCTGCCTCAAGCATTTTTTTCAACCGCTACAACTGTGTAATCC
ATTGTTAACATGTCGCAATGTGTTTTTCCGAGCTACATTTAAACGCAACATGAGCACTAAGATGCTCGTGTCGTTTTACACCTGTGCGGCAGCGACGGAG
ACATGCTGCTGATGTGCAGAGCTGCTCAGGTGTGTTAGAATCATGGCAGCAAAAGAACTTTTTCCACCCCAAGCTAACCGAGTGAGTTGAGTAAAGCTGT
TCAATAGAGGCAATGTTAGCTAAATGATGGCTAGATAATGCCAATATATCACGTAGATCTTGTTAACAAGAACAGGCTACTAGTTTTGTTGTTATCTATG
TTCAAAAGTGGGTAGTACTGGTTACCACTTTTATTGGAAAAAGGTACTTATAAGAGTAGATTTAATGCACTGCGCTCTGTTGTCTTAATTAACTAATATT
ATATTTACTCTTTCTTGATTAGATTGATTTTGCATTAAGAAATGGACTTCAGAGACTGGAAACATTACATTTCTGCAACACAGAGCTAATTTTAATGAAA
ATTTGAGTATAATTACTCAGCATTTTATACATGACAATGTTAATATCCTTACTGTTTATTTTGCATTAATAAACATGGTTATTTTATCTGAAATATTACA
TAAAGGTTTGTCTGCGTATTTATTATTAAAGTAAATCTTGTTTTACTTTACTTCCCGTTTGTTCAGACCGGGATGATATAAGTTTATTGTGCGGTTTGTC
CGTAAAGCTGCTCTTACCCTGTAAGCATCAACCCTCAGCTGCCCGCCGTGTTCAGTCTCTCCGCTCACCTGTAGAAATCCTCCTCAGCTTCTTCCCGCCG
TTCAACCAGCAGCTCCACAGCAGAAAGGCTGCCGAACTCCCGGCATCGCGCCGGTCATTTTAAGGATGTTTATTGGTCCCACAAAAACGATGAAAACCCG
GAATTATCACCAATCAGTAAAATCCCCGCGGGCCGAACTTGAAGATTGGACGTTATGCCGCTAACACGTAGCTTCCGTCAACAACTCAGAGGCGGAAGTC
AGAGCTCCGCGCAACGCAAATAATGTTCCGGCTGAAACACTGTGCGCTAAATGATAAAACATAAATTAATAAAATTATTAAAATTAATTTTAATAATCGA
GGTACCCGAATCACTCGAGGAATCGTTTCAGCCCTACTGGTCTTGACTTTCTCTTCAGTGAAAATCTATTTATTCCTAAAACCCATGCCAGGATTGATGA
ATCTGAGGAACCAGGATAATTCTAGGTGAGCTAGTCTGATGTTTGAGCCACAAGGGCCTGTTTTCTCTTTCTCTATCTCATTTTTTTCCCGTGGGCTGGT
GTCCAGACATGACAGTGGGTTGATCAGATAACCTTGCTACTGCTGAGGTGGACAGCAGTCCATCTCCACTGGGAACTTTCTCTTTTATTTATTCCTTTTT
CCAAAGAAGCAATAGACATAATATGCTAATGCATTCGGCCAGTAGTGTTTAAAAGATGGAAAATAGAAAGAGCAAGGGTTTTATTTTATTTTTTAATATA
ATATGTTATATTACGATATATAATTAGATAATTTTAATATTAAAGTCCACATTATCTTAAGCGTGCCAGTCTGAGGGATGGAAATACAGGGCTGAAAATG
GGTTCTACTCTAGAGTCAAGAGAGTCCATTGATAAAGTCACGTAGTGTCAATGTAATCTCCTTGACAATCCCTCACAAGGAGGATTGGCAAGGATTGAAG
GATTATCAACCCCATATTAGTATGGGGTTGATGATAAACCAATATTATTTAACATCTATCATATTTATGCATAATATCCTGGCTTAGTAGCCTATCAAAG
CTAAGACTGCATTGAGATGATGTGAACTTACCTTGTGTGTGAGATTTAGGTCCGGGTCCATCTTGATCATCTCCCAGCTGCCATATCCATATTCATAAAT
TCCTATGAGAAGACTCGAATCATCCTCCTTTCCCCATTCAATGTCAAAGTGTGCTGCCTTCGAGTGACATGGAATCATGTACCTATACAATTAAAAAAAG
TTCAGGCTTAGACATGAAAACATACTTCTTGTGATTATGAATATGTAAAAAACAAACTCAGGTTGTGGTTGAGAACTACAGTATGCTATTTTTCAAATTC
CTAGCAAAGTTGTCAATTTAGAGTTTTACACAAGTAAAAAAAAAGACTAAACACAGTTTATGAGTTCCTTTAGTAAATGGAACTTATATGGGGGAATTTC
ACTGCCATAAGTTGAGAGTACACAATTTCAGTCTGAAATCAGGATTTCATGTCTTGTTCTCAAAACTTGTAATACTTACACTCAAAACTTCTTCTTTCTT
TCAAATATCCACTGTGTTCTCCCATACCTCGTGCTCAAAACTTCTCTCTGCTCAGATCAAACCTCTGCTCGCTTGTAAATTCTCTTCTACTCTCTCAAAA
CATAAAAGTACTGTAGCCTGGCAACTGTCTCTGCCAATAGAATGAATGAAATGTGTTGTAGATAGAAAGTGCTGTACTGGGCAGTGAGAACCTCCTTGAG
GGTGAATTTGTTTCCTTCTAGTGGGTGTGCCTGTGTGGCTATGTATCTCTCTGTTCTATATCGACCTATAGATAACAACCTATATCGATAGATATTAAAA
GAAAACTGATAAAATTCAACAACCATTCTTTCTAAAGCATACCGTGACTCTTTAAAGTGTAACTAACCTCTGAAAGCTAAACCCCACCCATGGCAAATTT
AGAAAAATTTCAACAAATGTGGCTGATCCAACAGTTATAGCTGAGTCAAGGAATGAGCAGAGGAGATGGGTCGGGGTGTGATCAGGACGAAAGAAGCACT
ATTATCAATTTATCCACTTTGTCGCTATGTTAATCAATTTTCAAACTTCTCTAGAGACTTCTTGAGGTTTAAAAAAAAAAAACATGTCAAGGGCATGTCA
AAATTCCTCTAGCTGTTGTCTTCCCATTGCTGGCTTATTTGTTGGACACGCTTGATGCGTCAAATTGTCCGCGAACCGCGCCACGATGGGCCATCGATGT
GCCTCCACATGGATTTTGAATGTAAACCAGACACACCTGACATGTGAAACGCGTTTGATGTGAAGGCACCATAAGGTTCTGGCTCGTTTATTATAGTCAT
CATAGTAACCACGGTAACACTTTATTTGATGGGGTGTGAATAAGACTGTCGTGACACTGTCATAAAAATGACATAACACCTGTCATGAACATGAATAAGC
CTTCATGCATATTTATGTCTGTTGTCATAAAGAGTCATTCAGTAAATCATGACACTTAATACAAAATTGACATTATTTAAAATATCTTTGTGACAACTTG
ACATTAACCAAGAAATCGTGATCTGACAAATTTGTTATAAAAGTATTACTGATTAAACTTTAGAAATTATATAGCTTTATATGGTAATATTTTATTCCTC
TGCCATTTTGTTTAGTCTTAAATTTCTGAATTTAATTGATCCTAAAGTTTTACAGCAAGATGTCTACGAACTTTGCATTTGAAACATTATTTAAGGCTGT
TTTAAGTAGTGCAATACACCATCTCCACCAGTGAGAGGCAGCAGTGCACGAACAGGCATGCATTGTGTTGAAGAAGAAATCTTCCATATTGTGGGGCCAA
CCTAACAAGTTATAATGGCCAAACCTCCTGTTTAAAACGAAGCTAAAGTTTGTCACCTACAGGTCCTTCTCAAACAATTAGCATATTGTGATAAAGTTCA
TTATTTTCCATAATGTAATGATAAAAATGAAATGGTCATATATTTTTGATTCATTCCACACCAACTGAAATATTTCAGGTCTTTGATTGTCTTAATATTG
ATGATTGTGGCATACAGCTCATGAAAACCCAAAATTCCTACCTCAAAAAATTAGCATACTTCATCCGACCAATAAAAGAAAAGTGTTTTAATACCAAAAA
AGTCAACCTTCAAATAATTATGTTTAGTTATGCACTCAGGACTTGGTCAGGAATCCTTTTGCAGCCTTCAATGCTGCGTGGAGGCCATCAGCCTGTGGCT
CTGCTCAGGTGTTATGGAGCATTTCTGGACACCTTCAAAGAACTGCTGCCAGGAAATGAAGACAACAAAATCTCCATGTTTTCAAAGCATTACAGGAAGG
TTATGACGAAGGAGATGGCTGACTGTTGAAAGAACCCATTTTCTTAAGTTAAAGAATAAGTAATTCTGTTTTAGTTTTTCAATCATTATTTCAGAGTAAC
AATATACTGACCAGAAGTTAAACATTTTGTTTGAAGAACAGGTTATCTTTTGTTTTATTCCAATGTACAAAGGGTTTGTTCTACAGCTATGATGGTAGTT
ATAAGTAGCCCAGTGTGTTTCACTTCACTTGAGGTAAGACTTGATATCAGTGACTCTGTTAGCATAGCATTTATCACTGTAATAATACTAGATGACATCT
TTATAATTGTTGCTACTAGTTTCACTTTACTTGAGGTAAAAGTTATTAATGACTCTGTTAGTATAGCATTTGTCACTGTAATGACAATTAATGACATCTT
CATAACTGTTGCTACTTGTTTCAATTTACTTGAGGTAAGAGATAATATTAATGACTGTAATAACACTTAATGACATCTTCGTAACTGGTGCTACTTATTC
CACTTGATGTAAAAGGAATTATTATTGACTCTGTTATTAAATAATTTGACAGTGTAATAAAGCTTAATGAAATCTTTATTGTTGGTCCTACTTGTTTAGC
TTTGTTTCAGGTAGAGGAAATATTAATTACTGTTTTGTTACTTTTTGTCTGACAGTGTAATAACACTTAATGACATTATTATGACTACTATTTTGACATT
TATGACATGATTCTTGGTTAATGTCAAGTTGTCATAACAAAGACATTTTGAGTTATGTCAACTTTGTATTAAAAGTGTCATGATTTACCAAATGACACTT
TATGACAACAGTCATAAATATTCATGAAGACTTACTCATGTTCATGACACTGTCATATTTATGACAGTGTCATAACAGTCTTACTCACACCCCGTCAAAT
AAAGTGTTACCGCAACCACTAACAGCTGACATAGCTACTGTCATGTCAGTTGGGTACAGATACGAAATAGCAACCTTTTCCACTGGCTCTACTTCAGCAG
CCCTGCTCTACTCATTTGTACTACGAAGTAATCACATTTCCACAGACCAGGTCTTGTGCGAAATTCTGTTCCCCTGTGAAAATATGTTCCTTATGAGTCA
GGAGTGCACACTGCAGCCAGCAAGGCGCATCCAACCATTTTCAAGTCACTTCTGATCGAATTCTTGGTAAAACAAAACAACAATCATGTCAAGGTAACAT
TCATAATATACAGTGCCTTGCAAAAGTATTCGACCCCTTTGAACTTTTCAACCTTTTGCTGCTTTTCAGCCTTCAAAGTTCAAAAATGTGTATTATTTTG
TGAGGAATCAACAAGTGGGACACAATCGTGAGGTGGAACAAAATGCATTAGATATTTTAAACTTTTTAACAAATAAATAACTACAAAGTGGGGCATGCAA
TATTATTTGTCCCCTTTACTTTCAGCGCATAAAACTCACTCCAGAACTTCAGTGGATCATTGAATAATCCAATGTTGTACTAAATGACTGATTATAATAA
ATATAATCCACCTGTGTGTAATCAAGTCCTGTATAAATGCACCTGCTCTGTGATGGACTCAGGGTTGTGTTTAAAGCACAGAAACATCATGAAGAAATGG
AAGGAGTATCGGAACACTGCAAATCTGCCAAGACCCGGCCGTCCCTCTAAACATTCACCTCGAACAAGACAACAATCAGAGGTACACTGCACAGATCTGG
CCTTTATGGAAGAGTTTAGGAAAGCCATTTTTCAAAGATATCCATAAAATGTCTGGTTTAAAGTTTGCCACAAGTCACCTGGGAGACACAGCAAATGTAG
AAGGTGCCCTGGTCAGATGAAAGCAAAGTCCAACTTTTTGGCCACAATACAAAACAATATGTTTGGCGTAAAAGCAACACAGCTCATCACCCTGAACACA
CCATCCCCACTGTGAAACGTGGTGGCAGCATCATGGTTTGGTCCTGCTTTTCTTCAGCAGGGCCAGGAAAGATGGTTAAAATTGATGGGAAGATGGACGG
AACCGAATACAAGACCATTCTGGAAGAAAACCTGTTTGAGTCTGCAAAAGACCTGAGACTGGGACGGAGATTTATCTTCCAACTATGATCCCAAGCATAA
AGCAAAATCTACAAAGGAATGGTTCACAAATAAACGTATAAATGTGTTAGAATGGCCAAGTCAAAGTCCAGACCTGAATCCAATCGAGAATCTGTGGAAA
GAGCTGAAAACTGCTGTTCACAGGTGCTCTCCATCTAACCTGACTGAGCTCCAGCTGTTTGCAAGGAAGAATGGCCAAGAATTTCAGTCTCTTGATGTGG
AAAACTGATGGACATACTCCAAGTGACTTGCAGCTGTAATTGCAGCAAAAGGTGGTGCTACAAAGTATTAACACAAGGCGGCCGAATAATATTGCAGCCC
CACTTTGCGGGTTTTTTATTTGATTTGTTAAAGTTTAAAATATCAAATAAATTTTGTTCCACCTCATGATTTTCTCCCACTTGTTGATTCTTCACAAAAT
ACAAAACTGAGTATTTTTTGACCACTCCACAACTTGTATTTTTCCATTGGATGTCAATGAAACTTTTCTACTACAGGTAGGCTACTGAATAAAATGGATA
GCCAAAAAAGGCATCCATTTTTGGTCATCTTCAATAGTTTCCTTGATATTGCTGGTAGGGAATAGGGATTTTTATTTTATTTTTTTTAAATCAGATTTTA
GAGAAATTTTGACTCTGCTGTTAAATCATTTGACAGTGTAATAAAGCTAAAGAATTATCAAAATTTTATTTTTTTAAGTGTTTCGTTGAACGGTCCTTTC
TAGATGTCAATTAGGCTGCTGCATCAGATAACATTTATTTGTGGCCATCTTTAGTAGCTTTTTTTTCTATTGCTCGTAGAAAATGGAGATTTTTCGGTAA
CACTTTATTTGAAGGGGTGTGTGTAAGACTGACATGCCCATGCCGCTCATATCAGAAACTGCCACAGAGCACATCTGCTAAGGTGCATCATGTGCGTGTC
ACACAAATAGCACAAACCTAAACCACACAAATGCAGGTCGTCATGCATAATGCCCATGTCCCTTAAAAACAGTGGATCTAATCCGCTTTTTAAAATTATT
TATTCTAATTATACTTATCGTTATAATAAATAATAAGGACAGGGAAGCAAAGCCTACCTGTGTGATCCACAGGAGGAGGAGGATGAATAACCCCATGTTC
AGGTGAGGAGGTGAAGTGACCATGTTTGCTTAATTTCTCCTCTTTTGTAAAAGTTTTGACTAGATTTAACTGTTTACCCCTCCCGCAGTCTTAGCACGAC
GCTCAGGAGAAGCACGGTGGAGCGCAGCAGAGCACCGTCGTCCGCTTTACAGTTTGCAATACCACAAAAAATCTGTTAAACCGGTGACCCTGCTAGAACT
GTGCACGCGGTAAAAAGCTCAGGAGCGGTTCACTCCACCACTCTTAGAAATGCAGGAGACTTAAAACTCAGGTTATTCACTTTTAGCTAGCTTCACTACG
TAGCCACATTTAGCTTATGGAAGGAGCAAAACCTAGAAGGGGCGACTCGGGCGAAGTCTGTTCGTGTATTGATATGCGTGGAGCATCACGCACATTGGTT
CTATAGGTTTGGTACCAATATAACATTAAAGCTCACAATTGAATCTTTATTTTGATACCCATTTTGTCAGGTTTAATTTTTATAATTCATTCGCTATTTG
ACGATCTGTTCGGAGGCTTTGATATTTTTATAATTTACAAAAAAACATCAAGGATGCACAATGTCTGAGGGACTCCTCACTGCCAGATGCACTCAAGTTC
TAAGCTTGCTTTGAGGATCCTAATTCCCCCTTCAGCACCAGATTAATACCACATTCCAAGGGTGACCACAGCAGATGTGAAGAAGTTCTTCACATCTGTA
AGACCCGCTTAAAGACAGCCATTACTGTCCCTGTCCCCAAGTGTTCCACAGTGACAGGCCTGAATGACTACTGACCTACAGCGTTAACATCAGCAGCCAT
GAAGTGCTTTGTAAGGCCCACATGACCCACATCGAGCACTCCATCACTGTGGACCCACATCACTGCTGCTGATGCCATTTCATCAGTGATCCACACAGCA
CTCACCCACCCAGAGAGCAGGAACTCTACAGCCGTCTGCATTTCCTGGAGTTCTTCTCCAGGATGATGGTCTTCAACACCATCATCCTACAGACCCTGGT
GCAGAAACTGTCCACTCTTGGACTGAACTCTAGACTAAGCAACTGGATTCTGTTCATCCTGACCAACACACCTCAGACTGTCAGGATCCACAACACCGTC
TCCTCCTCCATTACCCTTAGCACTCGCTTGCCGCAGGGCTGCGTGCTGAGCCCCTCCTCTTCACTCTGCTGACGTATTAATGCTTGGCAAGACACCCCAG
TTGTCACATGGTGACAACACAGCAGTAGTGGGAACTCAGTCCTGAGGAGCTTTAATTCGCTGTGTGGTGGAGAGCGTTCTCTGCATCTGCATCACCATGT
GGCACAGCAGCTGCACTGCTGCTAAGAGGTTGGACCTGCAGTGGGTGGTTAAGGATGCACAGAGGACTGTGGGGAGCAGCCTTTCTTTCACCTTGGACCT
CTACACATCATGATGCAGGAGGAGGGCGCTCCTGATCAGGAAGGACTCCATCCATCCTGCACACAGACTCTTCCAGCTGCTCCCCTCAGGCAGGAGGCTG
AGCAGCATCCAGAGCAAAACCACCAGGCTGAGGAACAGTTCTTCCCTTTAGCCGTCAGACTGCTGAACTAAAGCTGCACCAAATTCAGCTTCATCTTATA
AATGATTTACACACAAACTTGTTTTAAAATATACATATCCATATGAGATAAATTACTTCATTATTTATTTATTTTGTGTAGCATATTTCTTAATATGGGA
CCTGAGCAGGGCTTAAAGTAAAAGCCTTGAGACTTGACTGGACTTTTGCCTGTCTTTACTTGAGACTTGACTCGGACTTGAGGACAGAGACTTGAGACTT
GCAACACAGTGACTTGGTCACACCTCTGGTGTGACGTCACATGCAAAGGGTCAAGAGCAGTAGTTACCTGGCTTGAACAGTTTCAATTTTGTGAGGTGAA
AACAATGTTTATCAAAATGTAGACAATCTGAAGCCATCATTGAAAAGGAAACAAAAACGTAACATAAGGAAACGGATTGTTCTTTTAAAAAGCATTTCTA
CATGCATTGTTTTGCTTGTAACTTTTTGACATTTCAGTGGCTTGTAAAAGTAGTCATACCCCTTCAACCTTTCCATATTTTGCTACATTACAATCACAAA
TAAATATAATTCACTTAAATAAAAGTGATGCACAATTGTGAAGAAAATTGTACATGACTCAACATTTTTTACAAATAAGAAACTTGGTGTAATGTAACTT
TCCAGTTCAATTCCTAGCCTTTATTTGGTTTAAACTAGGGCTGTTGTAAACAAATATTTTGGTAATCTAATCGACTAATCTATCGATTATTCTTACGATT
AATCGAGTAATCGGATAAAAAATTGATAAAACAAAATACTGATAAATTCAGCATAACACCAGTGTTACTATCGGATATCAATATCAGTCCAATTGTTCAT
TTTTTAGCATCCCTAACAGTTACATTTTTGTAGTTTAGGAAACAATAACAATAATAGCTCACTTTCTAAGTTAACCACAGCAAAAGTTACACAAAAGTCT
GAAATTACATTCAATTTAATAACAAAGAGGCAGGCTCACAAATACGCTTATAAAAAATGTCTATACTCCAGCTTTTAGTTTCTGTGTTCATCTTCAGTCA
GTTTAATAGATTAACTCTCACCTTGCCCCAAACCTGTAAAGCTTTGGCTTTCAGAATATGGGAAATGTCGTCTGGAGTCCAGTGCAATATTTCCCATATT
GTGGGGGGCTTCGGGTGGGGAGCGGAGCGGAGGAAATAGACCATGGGACAGATGAACGTAAGTCCAGGGACCGGTAGACCAGGGATGAAAGTAAGAACGG
GGGGGTGAGCAATACGGGATATTTACGGCACCTTCGTTCGTCACACTCAGAAACTCATCTACCAGCCATTTACCGTAACCCATTTGCTGAGACCAGGATG
ATAAGAAATTTATTGTGCGATTCGTCCATAAAGCTACACTTACACTGTAACCATCAACTACTCAGCTGCCCGCCGTGTTCCGTCTATCCGCTCATCTGTA
TAAATACTCCTGCAGTTCTCTTCCCGCTGTTCACTTTCAACCAGCATCTCCCAGAGGAAAAAGGCTGCCGTACTCCAGGTATCGCGCCTGTCATTTTAAG
GATGCTTACTGGTCCCCCAAAATCATTGAAAACCCGGGCATTATCAATCAATAAAATCCCCATGGGCCGCACTTGAAAATTGGACGTTATGCCGCTAACA
CTTAGCTTTCATCAACAACTCAGAGGCTGAAGGAAGAGCTACGCATAACGCAAATAATGTTCCGGCCAGAACACGGTGCGCTAAATAATAAAGCATAATT
TATTTATTTTTTTTGGCTCTAGTGGCCTTTATTTGAAAGTAGTTTGACAGGAAAGAGGGTTATGATAGAATGGGAAGACATGTGGCAAATGTCGGCAGGC
TGGGAATCGAGCCTGCGACCACCGGCATGAGGACTAAGGCCTCAATACATGGGTTGTGCTTTGCCCCTGCGCCACCACAGCACCCATTAATAAAGCATAA
TTTAACGAAGCTTCGAGGCAGGTAAATTTTCCTAGAGGAATTTTAATAATCGAGGTACTCGAATCATTCGAGGAATCGTTTCAGCTCTAGTTTAAACTGT
AAACTAGTAACTGTTAAGATGTTGATACTTCAGTGTGTATTACAAGGGGTAATAAAAGAACTGGAGAAAGGCGAAAGTTACTCAACATAAATTTAGAAAC
CTTACCTCTTTCTCTCCTCAGGATCAGCAGGGATGGCCTTGTGGAGTGGAGCCAGTTCTTCTTCGTGGGAGATAACAAGCTTGGCATTAACCTGGACTCC
AGAGATCCTAAATGTTGGCCCTTTCACTTTTCCTCGTCTTCCTCCTAATAATTATTGAACAACAATAAAAAAATATATAATTCATTTCATACCAGGAAAA
TAAAGTAATGCGGCCAAGTAACAGGTTGAAGAAGGTACAATATCAATATGTATATAATACATATTCACTAATTTCATGTACAGGAAAATTTCAGACAGCT
GAAAACAGACGTTTTCATAAACTAAATGACAGGATGCATACACATTTTTTTCCTCACTATCTGAAGTTAATCAGAACTTCTCTCGTCTTAGGTGAGTTAA
AAATTATATACTTAAATATACATATTTACAATTCACACACACATATATATATATATATATGTATATATATCGTGTTCCAAATTATTATGCAAGTGATATT
TTCTCGGATTTTCCTAAATGGTCAATGCAAATTATGGTCAGTATAATTTTCAAGTCATGAACTATTACAGTATAAATCAAATTTTACTGAACAAAGCTCC
CAATGAGAACAGTATTTTTTTTCAAAAATAAAAAACTCAAAATGCATTGTTCCAAATTATTATGCACAGCAGATTTTCTAAACATTTTATAGAACTGCAA
ACGGTCATTCTTTGAATGTGCAGCATTAAGTGGTCACATGTACTAAAATCAAAAGCTACTTTAATGAAAAACATCTTAACAGACTGAGTTACATGTTAAC
ATAGGACCCCTTCTTTGATATCACCTGCACTATTCTTACATCCATTAAACTTGTGGGTTTGTGGATAGTTTCTGCTTGAATGTCTTTGCAGAATGTCAGA
ATACCTTCCCAGAGCTACTGTTTTGATATGAACTGTATCTTAATAGGAGCCCTCAGATCTTCTGCTTGATGACACTCCAAAGGTTCTCAATAGGGTTGAG
GTCAGAGGAGGACGGTGACCACACCATGAGTTTCTCCCCTTTTATGCCCATAGCAGCTAATGACACAGAGGTATTCCTTGCAGCGTGAGATGGTGCATTG
TCATGCATGAAGATGATTTTGCTACTGAAGGTACGGCTCTTTGAAAGAGAGTGATCAGTCAGAATGTCCATATACTTTGCTGAGGTCATTTTCATACCCT
CAGGGACTCTGAAGGGGCCGACCAGCTCTCTCCCTGATTTCGGCCCAAAACATGACTCCACCACCTCCTTGCTGACGTCACAGCCGTGTTGGGATGTGGT
GGCCATCCACGGGCATTTTAGCATCTGCTCTTTTAATCCGATGAATTTGTCTAACAGAAACCTTCCTCATTATGACTTTATCTGCATAAACCCATCTTTG
TTCTGAATCAGCCACCTTGTCATACGACACTGCACTACCTGATAATTTTCAGCAGCAGAGAGATCCTTTCTCTTTCCCATATTGCTTGAAACCTGCGGCC
TGCTTAATCATGTGGAACAAACTTCTCAAGTACAGTGCATCACAAAAGTGAGTACATCCCTCACATTTCTGCAGATATTTAAGTATATCTTTTCATGGGA
CAACACTGACAAAATGACACTTCAACACAATGAAAAGTAGTCTGTGTGCAGCTTATATAACAGTATAAATTTATTCTTCCCTCAAAATAATTCTATATAC
AGCCATTAATGTCTAAACCACTGGCAACAAAAGTGAGTACACCCCTTAGTGACAGTTCCTTAAGTGTCAATATTTTGTGTGGCCAACATTATTTACCAAA
ACTACCTTAACTGTCCTGGGCATGGAGTCCACCAGAGTTTTCAGGTTGCCATCGGAATGTTTTTCCACTCCTCCATGATGACATCACAGAGCTGGTGGCT
TTTAAAGACTTTCCGTTCCTCCACCTTCCGCTTGAGCAGTGTTTTTCAACCACTGTTCCGCGGCACACTAGTGTGCCGTGAGTGATCGTCAGGTGTGCCG
TGGAAATTAATCAATTTCACTACGGTACCGTATTTTCCGGACTAAAAGCTGCTACTTTTTTCCTTAACTTTGAACCATGCGGATTGTAGCCCGCTGTGGC
TTTTCTGCGGATTTTTCTTCAACCACCAGGGGGCTCTCTAGCAGGAAGTGAATCATTAGAAGTCAAAATTGTAAATCAAAGAAGAACAGCAAATTTTCAT
TTAGAACAAGCACATGCTAGCAGCAGGCACGATGGAGAAATGTTTTCAAACTCATATCATGCAGCTTTTAAGTTGAGGGCTGTCGATCTGGCACTACAGG
AGGGAAATAGAGCCGCTGCATTTAAGTTTGGTGTGAACGAAACCATGGTTTGAATTTTGAGACTGAGGGCTGCGTCCTTACAGCAGATTTATTAGGACGA
GGCATTCTGCTGCCCTCTGCTGGGTCCTAATGGAAAACCGAGAGCAACTTCCAGTTTTTATTTTATTTTTTTAATTGAGGGTGCTAGTATGGTGCGCTCT
ATAGTCCGAAAAATACGGTAATTAGTTTTAAAAGATTTTTTGAAAATGAATTATCTGCAAATAATGCCATCTTCGAGTATCTGCTGTAGTAGTAGCAGCG
GCGTAATCATGTAATGTTCTTACCACTAGATGGCAGTAGGTACAGAGCATTTTACATTACAACAAGAGAATTAGTGATGCATGAATGTTACAGGTCGCGG
TGAGAGCATCGTATCTAGCAAGACAGTGATGGAAAAGACAGAGAAGCTCAGCAGTAGTTGGGTTGGAAAGAACATGGGTCCATTTCCCACAACATATCTG
TGTGAAATTAGCTTCTCTAGTCTGGTTACTATAAAAACTAAAACCAGAGAGAGACTGAGAGCAGTGGAGGAAGAGCTTTGTCTTTCTTCAATTTCTGCCA
GAAAATCAGCTGTTTTCATCCAAACATGCTCAGGTTTCACACCAGGTGGGTAAAATATACAGATATTGACATTTTGTACATGCAACTCTTCATATTGTAA
CAGTGAATATGAAGTGAAATGTTTCCCAAATATTATTGCTTCTTTCAGAATAAGAATTATTTTCTATATTCTGGCTATAAGATGCTTGTGGATTAGTTTG
TAAAACAGTTTGAAGTTTTCTACAATTTCTTTAAATTTAACACCACAGTGTTGTTTCACTGATCAGGGGTATTTTTGAAGTGGATATGTTAGGTGCAGTT
TGAAATAAGAAATGTAAAATGTGATAAAAATGCATTTTTGTGTTTATTTGATTCCTATTCAAGAGACTTTGGTAAGAATTACTATATATAGGCGGCTACA
GAGTATCTTTATTTCCATTTTTAGTTGGTGGTGTGCCTCGGGATTTTTTCAATTAAAACAGTGTACCTTTACTCAAAAATGGTTGAAAAACACTGCGCTT
GAGGATGTCCCAAAGATGTTCTATTGGGTTTAGGTCTGGAGACATGCTTGGTCAGTCCATCACCTTTATCTGCAGCCTCTTCAATAATACAGTGGTCGTC
TTAGAGATGTGTTTGGGGTCATTATCATGCTGGAACACTGCCCTGTGACCCAGCTTCCAGAGGGAGGGGATCAGGCTCTGTTCAGATAGTCTCCAGCATG
TGTTGCTGCAATCAGGTGAGGAGTACAAAGATAAGTGTGTGATGCCTACAGTCAAGCATGGTGGTGGGAATGTCATGGTCTGGGGCTGCATGAGTGCAGC
AGATGTTGGGAGTTACATTTCATGACCTCCAATATGTACTGTGAAATACTGAAACCAAACTAATTGATCTTAATCACACCACAAGACCTGGTTCCAGAAA
TTGATGTCCTTTGTTGACTTGTCTTCAGCAAACTGTTTGCGGGCTTTCTTGTGTGCAGACTTCCAAAGAGGCTTCCTTCTGCAGTGACAGCCAAGCAGAC
CAAGTTGATGTAGTGTGGCGTATGGTCTGAGCACTGACAGGCCGACCTCCCACCTATTCAATCTCTGCAGCAATGCTGACAGAACCCCTGCACATGTGTT
TCAAAGATAGCATTTGGATGTGACGCTGAGCACGTGCACTGAGCTTCTTTGGATGACCAACGCGAGGTCTGTTCTGAGTGGGCCCAGCTAAAAATGCTGG
ATGATCTTGGCCACTGTGCTGCAGCTCAGATTCAGGGTCTTGGCAGTCCTCCTGCAGCCTTGGCCATCTTCATGTGGTGCAACAATTTGTCTCCTCAGAG
AGTTCTTTGCCATGAGGTGCCATGTTGGACCTTTCAGTAACCAGTATCAGAGAGTGTGAGAGCTGTACTACAAAAATGAACACACCTGCTCCCTATACAC
ACCTTAGACCAGTGGTCCTTAACCTTTTTTGAGGTACCGAACCCCCCAGTTGCATATGCGCATTCACAGAACCCTTCTTATTCCCCCCCCACACCCCTAC
ACACAAAATACTTTGCGGTATTCTGATTTAGTAATGTAATTATATTAGCTGTGTAACCACCCCCACACCACTAGAGGCAGTACCAACCCCGAAAAGATGC
GACTAAGGAGCAGATTTAGACAGTGGTGGAGAAAGTACTCAAAAAATTTACTTAAGTAAAAGTACAAATACACAGTCAAAAATGTACTTAAGTAAAAGTC
AAAGTACCACATTTACATTTTACTTGAGTAAAAGTAAAAAAGTCCTGGATTTTAAAAATACTTAAGTATTAAAAGCAAAAGTACTCGCTGAATGCATTAC
CTAATCACTAATATCATTAAGTGTGCCGATCGTATTTAATTTTAATACATCAGAAATGTGCCATTTTAATTAACACTACCACAGATTAAACATGTTTTTA
TTTTGTTTATTCTCTGTAACAGTTTAGACTTAGATATGTGATTCTGTGAATCATAATTTCAGGGATGGAAACATTTTGTCTCCTGTCCTAACATAGCATG
AACTTCATTAGTCACATTTATTTAGAAAGAAATCTAACTGAAAGGGGATGTAAAGAAGGTGCGGGCGGGGTGGAGGACATGCAACCAAGGAGCCATGTAG
CAGAGTTGTAGTCAAGACCACCAAACCCGAGACCAAGACCAGCACCCCGCGCTAAATGACACAATAACATTAAGTTTACCTATCAAAATTGGTTTTCAGA
TTGATCTGAAAGATTCACATTCCCATAAAAACACCTAGATATTAAATACTTAGAGCTGAAATATATTTAACCAGTATCAATTAAAACTCACTTCATTCTG
TTTTGCTTTCATCGCTGTGCTACAATCCGCAGAGGTCTCCTGCTATTCCTAGAAAAATAACGCCCTGGGCGGTTGCCCATATTGCCCATGTCAGAAACCA
CAACTGAAACATCGCAATTAACGGTAAATAACGTTCAACTATGAACACTGTCCAACGGCGCAACAAGTAACCAAGCAGAATGAGCATCGTGACTGTTCTC
ACCCTCCCTCCCACTGCGATGTTTGCCACCATGACAGGAGACGAAATCAATCAATGAGCAATGAGCAAGCTCTGTGTTCATACGTTCAACTTTTACTTAT
TCAGCGATTAAATGAATGTCTATATATATATATATATATATATATATATATATATATATAGCTACCGCAGTGTACACAAGAACAAAGAACGGCTCTCAGT
GAGGCTTCAGTCCTTAGGACTTAGTAAAGATCCGTCCAGAAGAATCGGATCGTTCCTGAATGTCATATCACTATATTGCAGACTTTGGTCACAGCGTTGT
CCCATATATGCGACACCTCAGTCAACACCTCTACACAATAATTCAGCGCATGAGTGACAACTTTTTTTCATCAGATGCAACATGTGTCTCAGTACAGCTA
ACTTTGCTAGCACAGATCTTACCTTTCTTTAAGCTTTCCTTCCAAGTGACGCTAAAAGTTGGACGAAGTCCCACCGACTGTAAAAGCGAAGCGCTGCTGA
TTTTACATGTCGCCATATCAATTTATGCAGCTATTATATTATAGACAAACATCTCCTCCCGCTCAGAGGAAACCACTGCGCATGTCTGGAGCTCCGAGTG
CGAGTAAAGGTGGAGGCGATGGGTGACAACAGACACTAAGTCACGTTATTGCTCGGATTTTACGGCGCCACCTTAAGTCCCTGAACTTCACATTTTAACG
GAAGAAAAGAGCAACACGACTTGGATGTAACGAGTAACGCGACACTTTTGTAGAAATGTAGTGAAGTAGAAAGTACAGATACTTACTGTAAAATGTAGTG
GAGTAAAAGTAGAAAGTCCCCATTATTAAATCTACTTAAGTAAAGTACAGATACACAAAAACTGTACTTAAGTACAGTCCCACAACTGGATTTAGACTAT
AGAATTTGGTAAAAACTGTGAGCTTTGCTGAAGTAATTAAAAACAAAAGTTCAAATCCATGCTGAGAGTGGAGCTCCTTCTATCAGTGCTCCTCCGCAGC
TCTGATTGGCTAAGCAATGTAGCGTGAATCTCTGGAGCAAGCGTCATCACGACTTTACACAAGTGTGTCTTTACCTCCGCGGCAGAGGCTCTGCCGAACC
CCTGAGACCGACTCATCGAACCCCTGGGGTTCGATCGAACCCAGGTTAAGAACCACTGCCTTAAACCTAGTAACACCAACTAGTCACATGACATTTTGGA
GGGAAAATGACAAGTAGTGCTCAATTTGGACATTTAGGGGTGTAGTCACTTAGGGGTGTACTCACTTTGTTGTCGATGGTTTAGACATTAATGGCTGTAT
AAAGAATTATTTTGAGGGAAGAATAAATTTACACTGTTATATAAGCTGCACACAGACTACTTTTCATCGTGTTAAAATGTCATTTTGTCAGAATTGTCCC
ATGAAAAGATATACTTAAATATCTGCAGAAATGTGAGGGGTGTACTCACATTGGTGATCCACAGTAGATTTCCTTTAATTGAGCTCACCTGGCAAACTAA
TCAATCCAGGTCTCTAAAATTATAGATATTCAAAGAGCCCTGAGCATCTATGAATTTAATAGCACAACAAATTTTTTTATATTTATGACATTTAAATCCA
ATTTGGATAATGATTTGGTATATATATATATATATATATATATATATATATATATATATATATATATATATATATATATAAATAAAAAATTCCCTTCTCA
CCCTCTGCGGGTGGTCTCTCTCTCTCTCTTTCATCCTCTTAGCTCAGGTCCTCTACCAGAGGCCCAGGTACTTGAGGTTCTCCTCCAGTATCTTGACTGT
GCCTAGAACTGCACATTTCTGGACTGAGATATCTGATGTTTTTCCTGGGATCTGATTTAGCCACTGCTCCAGTTTGGGCGTGCCTGCCCCGAAGGTCCCG
ATGACCACAGGCACCACTATACAGGTTCTTCTCAAAAAATTAGCATATTGTGATAAAGTTCATTATTTTCCATAATGTAATGATAAAAATGAAACTGTCA
TATATTTTAGATTCATTCCACACCAACTGAAATATTTCAGGTCTTTTATTGTTTTAATACTGATGATTTTGGCATTCAGCTCATGATGTGAGCAGATGAT
GATGAGGTTAACGGCTCGTTCAGAGAACCTTTTCATGATATGCTAATTTTTTGAGACAGGGATTTTGGGTTTTCATGAGCTGTATGCCAACATCATCAGT
ATTAAAACAACAAAATATCTGAAATATTTCAGTTGGAGTCCGATGAATCTAAAATATAGCACAGTCTTTTTTATCATTACATTATGGAAAATAATTAATG
AGACACATTAGCCGACAGAAATCCTAGGTTTACGGTTCGATCGTGCCGAACCCAATCGAACCGTTAAAATCAAACCCAATGCCGTGTTAAAATCAGGCAT
TAATCAATGCTTTACTAGAATCTACCTGTGATGCGTGTGGCTAGAGTCAGCGTAAAGTCGTGACTGAATGAAAATCATTATAACCTATTTATGTCACGTT
AACAAAGAACAGCTGAGAAGTTACCGGGTTTATCAACTGCGGTAGCAATTTGGCTCCAGTTCCTCCTCTTGTCATTTCTATATTCTTTGCATAAAATGTT
GAATAAACATTAATGTTGTTTTCACATATCATCTCCGATGTCCGCTGGACTTCGGGTTGCGCCATGTTAGCTGTGTGGGATTCCCCTCCGTAATTTCCCC
TCAGAAAGCACAGAGGAGAATCCGCGCTTTCTGATTGGCTACCTGTCACATTCAACAGGCTGCGTTAAGCTCCCAGTCGGGAAAACCTCCTCATTTAGAT
CGGTGCGGCCACAACCCACCACACACTGCAGGATGATCGGTTACGAAACCACCAGCGACAATCTTAGATCGGCCAACGACCTAAGATTATCGTAAGGGGA
AAATAGGGGCAAAAAATGGTGTAGTGTGAACTACTGCATTAGGTAGTCGGATGTGCCCATCTTCTCTATTTAAATCTTGTGATTACTGAAGGGCAATATA
GTATACAGACTTCATAATCTGCACTATTTTGGTTGAATTCTAATTTGGCTTTATGTTGTTTAGTTTTTATTCAAGTACGTCTTTTGTTAATGGAGACTGA
GAATCCATTAACAAAAAAAAAAAAAAAAAAAAAAAATATATATATATATATATATATATATATATATATTTATATGTTTATTGAGACTGAGAAGCTGGGC
TGCACAGTGACGCAGTTGGTAGAGCTGTTGCCTTGCAGCAAGAAGGTTCTGGGTTCGATTCCCAGCCCCGGTCTTTCTGCATGGAGTTTGCATGTTCTCC
CTGTGCATGGTGGGTTTTCTCCGGGTACTCCGGTTTCCTCCCACAGTCCAAAAACATGACTGTCAGGTTGATTGGTCTCTCCAAATTGCCCCTAGGTGTG
AGTGTGTGTGTGCATGGTTGTTTGTCCTGTGTGTCTGTGTTATATATATACATACAAACAAACAAACACATCAGTGATGTGTGGTCACATGAAGGTGACC
TGTCTTTATGGAAAAATAATTTATATTGCTATATTCACCCTGTGGTTTGTACTGTAAAGTATTTATTTTTCATTTAGCTTAACCAAATTTTATTATTCTT
TTTTCTTCAAAATAGCTGAATATTTGCATTTTCCCAGTCAAATGCTCAGAAGTGCAGCTGGTGAGGCAGCAGCGAGCTGAGCCTCACCTTGTGCAACCTC
TCGCTAACTGCACTGGCTGCTATTTGATGGTACGTTGCCAATAAAATGGTTAAAAAACATTTAATATATGAACAGATTTTCCATAATTTAGCATATTATA
ATGTACAGTGTTTTTTGTCACCAACTGTGTTTGTAACGTGTTTCGTGTGCTGAGGAGTGATCATTAACAGCAGAGAACAGATTCGAGGTGGGCAGGCAGT
TTTCTTGCCTCATGGCAGGGGGCGCTCATGATCCCAGAGATTGGTCTCCATTCCACGTCTGCAGAGTAAGAGACAGCGAGCTAGCCATACAGAAAATAAG
TCAAGTGCAGCGATAGATTTGTTTTCTTCTCTCTTCCAACGTCAACATGAAAGACTACATTTCTACACTTAAACAGTTTTCTAAAGTGGATTTTTAATCG
AAGCAGGAGATGATAACTAAAGGAAGAAAAACACCACAGCTGAAAGGTTTGCTTCAAAGTACGAAGGGTACTGCTCTTTTCAAACGGAGTGATATACAAG
AAAAGACAGGCTTTGTGGATGTCCTGCTAGAAACACACATTATTGCTTTGCTTCCCTACTTTTGTCAACTTATCTCAAGGACAGACTTGGCTTTAGATTA
ACTGATATTTTTGTGGAGAATGAGTGGCGCATAAGCTTGTAAGTAAAGGTAAGATGGCAATACATTTTTTGCTTAGTTTATTAATGAAATGTGCATTTTC
TGAGCTACAGTTTGTATGTGTTAAGAATGCAGAAAACAAACATAACCAGCAAAATGCAGTGTTAATTAGCTAATAGCATCGGTAGATATAGTCTACCACA
GCGATCACTTTTGCAAAATAAACATTAAGCCTGAAACCATACTACTGCAACAGACTGAATGTTCTGTTCTTTATGTGAAGAATATTCGAGTGGTTTTGGT
GCTGAATCCTAAAAGATAAAATGGTGTTTTGTCAGCTGCTATGGCAACGAGTCTGTGTGTGTGTAGCTCAGCTCATACAGAGAGCGAGAAAGAAGTGGTT
TCAAGTTGTACTTCAATGGTTTTTCTCTTGCTGTGGAGCATAGCACATGCAAACAATAATACGGAGGGGGTCTTTATTTGTAAATCAGATTATAATAAAG
TCAGTGCCTCACAGACGCACGCACACACATAAATATATACATATACTGAACAAAAATATAAAAGCCCCATGTCAAATATCATTGTCATGTGTAGTTAACT
GTAAATGACCGTTAGCTGACATTTTATTGTACAAAAGTAATATTTCCCTTGATATGACCATTATTTTTAATCCAATTTGCTGTCAGTGAGTAATGCTCTA
CCCATGCCAATACCAGCGGGTATTGGCATGGGTAGAGCATGTCCAGTGGGTGGCAGCAATATTTGACAATGGGGCTTTAATATTTTTGTTCAGTATACAT
ATATATCAACTGTAAAAACATCAACAAGAGTTCTGGAATTTATCATGAGCTAAGCTGAAACCATGCCATCATGCTACCAGGTCCACATCATGGCATGTGA
AATTACTCCCAGCTCACGTCTCCAAGGCCTCAGTGTGAAGCCTAAATCGAGCATGCTGAAGATGTTAGTATGTAGAGATTTCTTTTTATAGAACAGTGAA
ATGCTGATAATAATCAGTAGTATTACACACAGCATCAATTGTCAATGGATTTCACTATTTTTCTAACATGCATATACATTATTTATATGTATGTTTATTT
AAGTCTTTAAAATACTAAATTTTGCAAGTAACTATACTTTGTCCATCTGCTATCTTAAAATATCAAAATATAATAAAAAAATTCAAGGAGATGTCAGATT
TAATTGTTCATGTCTTTTTCCAAAGCATTAAAATTGATGCTTGTTCCCATTTAAATTTTTCTAATGGAGGCTTTACTGATATTGTCTTTTATGTGCATAA
ATGTATAGCAAAATAAAGTTTTTATCATTACTTCTGCCTCGGTAGTCTTTAATCTTTACTGTCATTAAAACAAGTCAACATTGTCTGCAAGCATTCACTG
AATGTTTATGACATATGTGGGACGTTTTCCAAATGTTCAAACATGGGTGGGAAGCCGCTGCACAGAAAAGGATAATGGTGCCACAGACTTTTTGTGGTGT
TGCCATAACCAAGTTACAGGCTCCGTTTCTCTACTCCTGTACACTAAAATTCAGCGTTTACAGGCAACTTCATGACAAAGGTTCACAAAACACAAGCTCA
CTGCCTTGTTGCAAAAATTGACAAAAGCTGAAACTTTGTAGAAAGAAATACAGTATATTTTCTAGTAGATAAACCAGACAAAAGGTGGCTTATGAGCGCA
CACCTTTATCTGCACACGTTCCTAGGTGTGGCATACTCGTTTACAGCCAGGTGGGATTAATGCTAAGTAATTTAACATTCGTTGTCAACACCCAGATTGC
TCAACAGGTTTGGAAGAAACTTTGAGAGCCATTTTCTCAGGAATTTGGATTCCTGAGTGCCAACATTCAAATGGCCATAACCTTTTAATTTTATTTTCAC
GTTTGATATCATTTTGAAAACAATATGTAAATAACTCAAAACGCCCTGAAGTAGACGTATTCTTGGATTTGCTGTAGCCAGTCACATTTACCATTATTGT
AATGAGTTGTAATACATATCACCAAAAAACTCTTAAAAGAAATTTAGACTTACAGTTATGGCGGCCACGTAAGAAGACATACCGAGCTTCGCCCTGCTGT
TTGCTGCTCTAATAAGGAAAAAACTGCTGTTCACCAAAGATTTATGCGGAAAAAGGACAATTTGATGTATAATGCCTAGCTCGACTAAACAACGCAAAGG
GAAAAGTGAGGCATCCAAGCCATCGAAGCTGTTCGACCACAACCTCTGTGGAGAAGTTCGCAAAGCTAACAAAAATATGGCTGCGCAAGAAGGAAAAAGC
CAATCAGAAAATAGTAAGTCTGATCAAATCCTGGCCGCACTGGAATCATTACGAAACGAGTTTTCCTCGCGGCTTGATGGTCTGATGGTGACACTACAAG
ATATGAAACAGGAAATGAATGACTATAATGAACGTATGTCGCGAGCAGAGGACCGTATTTCCACCGCGGAAGACGAGGTGGCTAACCTACAAGCTAACGT
GAGCACCTTGCAGGTGAAAAACAAATCGATGGAAGACAAACTCATGGACTTGGAAACAAGGTCTCGCTTGAATAACTTAAGGCTTGTGAATTTGCCAGAA
GGTGCCGAGGGTCCAGACTTATGTGCTTTTTTGGAGAAGTGGATACCCGAAGCATTAAGGAGTGAAGCTCTGCAGTTTTCTGTGAGCTTGGAAAGAGCTC
ACAGGTTATGCCGAGAGCGGACAGCGCTTCCTGACCGAGAGCCCTGATAATGAAGTTCCTCAACTACCGAGAAAAGCAAGCCGTCATTCGAGCCACACGA
GAAAAAAAGGACGAATTCTACAAGGAACAACGGGTCCACTTCTACCCCGACCTGACCACCGGGCTTCACCAGCTGAGAAAAAAGTTTGATCTGATCCGGG
AGGAGCTGCATAAACTGGGTATTTGCAATGGAGTAACTCACCCTGCAACGCTTCTACTGACTTATGAAAACAAAACACCTGGGGAAGGAAGTGAGTTTCT
CAAGAAAATCCAAGAGAGCTCAGGACATGCAGAGTGCCAAGTAAAGAATGATGCCTCAGATGGCATGTAAAGTACACAAATAACTGAAATCCATTATTTG
ACATTCTACAGTTTGCGCTTACTCATGCAGAACGCAAATTTATTTTTCATTGCAGTGCGTTTGATTCGGTTTGTTATATTTTTATGTTCCTAAATATGTT
GCATATCTATGTTCCTAAATTTTGTAGCAATAATCACTTAAGTGTGAAACTGTCCTTTAAAATGTTATTCAATAGTAGTGAACGGAGGTGAAAAATGTTG
TTTAGCAGTAACGGGGGTATTTTTTGCAGAATAAGTCAAGAGTTGTGGATGGTTCCTGGCAATAACGGGAGACAATGGATGTGGGTGGGACTCTCCCATT
TTGGGGAAGGGACTTGGAAGAAGGGAGATGTTTATGTATTGGATGTTCTAACATCTGGTTTTGTTGTATCTCACATTTCTATAATATTAAGCAACCCACT
ACTTTTGTTGCTGTATGCCTCAAACCGTAAAATTTTATTTTATTTCATGGAACTGCAGAGGTCTTCAACGTCTCCAAAAAGTCAAACAAGTCATGAATAG
ACTCCGTTTGTCCTTACTGTACCTCCCTTATGACCGTGGAGGCTTGAAGTGCCCAAATTTTCACTTGCGTTACTCTGCTGTGCAGCTGAGGTCTATGATG
TTTTATTACAGTCATCATTCTCCACATTGGAGACCTGCCAAGTCAACTTCAGAAAAAATGTTAAAGGACAGTTTGAAGAAAGGTATCATGTCAGAGTTTG
ATCACCCAATGATGTTACATTTATCTGAAGGATCTCATGATAGACTAAAGTCTTGGAAGAAAGATTTACTGCTAGTTATCTGAGGAAGATTGGCAAACAG
CAAGTAAACTGGCCCACACTAGCTCTATCAATATAGCTCTTAAAATGACCCAATTCAAATGGTTAATGTGGCTTTACATAACACCAGTGGACCCCTACAG
GTATAACAGGGAGACACCTGATGTGTGTCCAAAATGTACAGAGGACAGAGGGACTCTGGTTCACTGTCTGTGGTATTGTAGAAAAGTTGTACTCTTTTGG
AAAGAGGTAAAAGATGTAATTGAGAAAATAATTTCCAAACAAATAATTTTGGATCCAAAGCTGTTTGTGTTTGAACTGCACCCTGAAAAACATAATTATA
CTAAAAACGAACGAACCTTTATAAACCTAAGTTTATAAATGCGAAAAGATGTATATCATTGTTCTGGAAGAGGAGTCATGGAGCGACTGTAAACCAACGG
CTGCAGCTGGTGTCATCTGCCTCCCTCTGGAAAAGATCACATGTGTACTAAAGGGCAAACAGGATCAGTTTGAGTTCATCTGGAATCTCTTCATCATGCA
TGTCGAGGATCTGAACAGCTCGGATGACGGTCCAAGTGACTGAAGAGCATGTTAACTGCACTTCCCAAAGACAATTCTATTAGAGGACATACACTGTTGA
ACTTAATATCTCAATATAAAGATGATATGTGAAATATGTGATGGACTGCATTAGAACCAGGATTGTGAAGCGTTTTGTTTTGTTTGTATTCTATTTTGAC
CTGACCAGTGCTGCTGCTAATACTGCTGCTTTCATACTTTGCAGATGTTCAAGCTGTTTGTCTAAAGTGCTAAAATCCCAATAAAGACATTTTTGAAAAA
AAAAAAAAAAAAAGTATATTTTTATCTTCCTAATTTTTCATAAGAAAAAGAGGACTACCTGATGTCTTCTCTGGCCCACACGGGTTTTCACGTAGTGTTC
TTACACATCCATTATGAACAGTCTCTGCCAAGCGTTTCAAATCATGTTCAGATTTATCCACAAGTTCAGCATCACGAGCAATGGCATCCAACCTGAGTTA
AAAAGCAGATGTTAAGTTAGGCTATATACATCTTTAATTATATGTAAAGATAATTAGAGAGCCTTTACAAAAATCTGTCACTATGACAGCTTACCTTTCG
AGTGGTCCTCCAAATTTTTTGTAACTCTTGACAAACCTGGCAGCAGTCCATAAATATGTCAGTTTAAACATAAGACCACACTGAGGCAAAATAAGGAAGA
GCAATGCTTCTGAGCTTCACCTGCGGATCTCAGCATCTGTAAAACCTTTGATATTTTCCCGTGGAATGGTTCGAGGTCTTCCCCGTTTTTTTGGTCTCTT
TCGGTCGGAAGTGGAGTCGCTGTCAGAGCCAGAATATCTTCTATTCCTGCTCTGCCGTCTATCAGAATTGAAACTTATCTGTCAACACAAACCAGAAAAA
AATACTCAGTTGTTCAAATAGAACTCACAATACTAAAAGCAAGAATATGACTAAAACAAAACAAAAATACAAAAAAATCCCAATAAAATATACATCCCCA
ATAGAAATCAGAATAAACATTTTCTGTTTTAGGCAAATTAGGATTACCTTTTTTTTAATCATTTGCTAAATGCCAAAATAATACGGAAAAGAACTTTAAG
GCAATTTTTATTACTTTCTTCAAAGTCCAGGGTTTAAACACACTTCACTAGTATTTGGTGCCATTGCACTGTGGGGGGATTTTTTTCCCATTTGTTTTGT
CTTCAGTATCCTTTTGAGTCCGTGGTGATTTTCTGCTCTCAGGTGTTGAAATTATTATTTTTTGTTTTTGAAATAACTTGGCACAAAATGATAGATTAAC
CATGACGTTTTTCATTTTGTGTTTATTGTATAAATATTATCAGCTGTCTCCCACTCAGTCCCGTTCTGCCCACACATTTAGTGGAAAATGCAGCAAATAT
AACCTGTGACACATTTTCTGGGTTTTAGACCCAAAGTATTTAGACATAATTGTGTTGTTGTACAATAGTGTGATGATATGCTGGGATCATGACGGAATTC
TAGTAGTGTTGGAGTGTGAAACAAACTTTCTGAAAATTCTGCTCCTCCCCAAACAGCTTTTCAATTCTCACCCTTTTTACACATATTATGCACCAAAATG
TAGCAGTGACAAAGCATGCAATTTATTCAGCAAACTTAAACTAGCTCTTTCAGCCTGCATGGAATATTTTTGCCTTGAAGTGAATATTCCTCCTTCATAA
TATTCTTGATATAATTCATAATATCATGAGTGGTGCACCTGTTTAGCACAATTCCTCATGCGTGGCAACATGTAAATTTCTTCAAGCTCCTTCTGTCTCT
CCTCTTCCTCCATTCTCCTCCTCTGTTCTTCAGGTATGATGTCATCCCAGCTCCGTTGACTTCGCTCAGAATCAATATCAATATCTTCATCTTCCATCAT
TGAGAAGTTAGCAACCTATACAATTAAGACCAAACAAATAAATATTAAGTGTTCAGAAACTGGATAGTTGACCAACAGCCATAAACGTTCTCTGACCTTG
AACTGAGACAGCAATTCCTCGCCAACAGTGGACGGCCCAGGGTCATTCTCCCTGGTCTCAGCTCTCTTCAGGATCTCATCAATGTCCATTTCCTGACCAG
CACAAGTGCCAACATTCCCAACAAAATAATCAGAGCAATAACATTCATTTCACCTTTATGTTTGGCTCTTGTGCCACAATCTTTATTGCTATTAATTTTA
GCTCAATGGCTTGAATCATAGATATTTTTTCTATGCTTATTTTCCATTTCAAGTAGGTATTCAGTCAGAATAGTTCATCTTCCTGGTTAATGGCAAGTTC
CAATAACGTGAGATGTATCTGCATGATGGCGTATTGTACATGCTCTGTGTTTTAATTTAAAACATGTCCACGATGGCGTTGAGGCTCCAAAGTATGTTTA
CATTTCACAAAAAATACCTTTGAGCAGGTATGAAGCATATCTTTCATTAGACCCACGTTTGAGTATTTAGAATATTTTTTATTGATTTGATGTAATATTC
CATCTGCCCAATAAATAAAATTGAATGTTTTCATTAGTTTTAAGCAAGAACTCAACATAAATAAAAGCTTTAAAACATGGCTCTGTGAGGAGTTAATCTA
TGTAATCTGTTTAACTTGTGAGCTGAGTAACTGAAATACATTCACTTTTCATTAATATTCAAATTTATGGATTACGACTGTAGTTGACGCGAGCTGCCAG
AGTGATGCTGGCTTAGAGGTTTAAACTCTCACACAGTTTTAGCTCCTCTATCAAGATAAAGAAGAGAAAATGCCAGAGGTGAAACATTAAGTAACATCTG
AGACGGTCGGTGTTTTCTAAACCTGGAGACAAACTGCGTCTTTAAAGACATGCAAATTTCTCTGCACTGTTGTGTGAAAAGTTGCATTTCTTTTGACAGA
TGGATTCTTATTTTTTAAGCTTGTTTGAATCAAACGGAACATGGTGCATTTTTTTTATTAAATTGTTTATTTTCTACCTCAGTGAGAATCAAGAACACAA
TTAATGAGGAATCGAATTGTTAAGAGAGATCAATATTGCTAAATTTATATCAATTCCAGACTTTAATTTCAAAATAATTATTTTACTGAATTCAATATTG
TATCATTATTATTCTTGCCCACATTTTTACTGTATAAACCGGGGGTCCCCAAACATTTTCCTGTGAGGGCCACATAACTTTTCCCTTCTCTGTTGGGGGT
CGGAGTCAGTTTGTAACAGAAAAAGTGTGACGATTGCAGGAGAGCCTAAATGTAAAAATGTATTGTTTTTCTGAAAGCACAATCAAATAACCCTCTCTGG
GTTCTTCACAGAAAAAATCCAGGAAGGATCATAGTCTGTATTTTCCGAACTATGAGCCGCACTGGACTATAAGCCACAACCCTAAAGTTTTTCTTTTAAA
CCAGTAAACATGCACATATAAGCCTCAGATTTCTCTGCCGCTCCAGGTTTTCCACAACGATGCAGCAGCAGCAGAGGGGGACAGACACCCAAAATTTGAG
TCATAACAGGTCAATTGAATATCACATTTATTACGGTTGACAAAGAAAAAGTTGCCAAGATTAGATTTAACAGAACTGATTACGGTAGTTTCCGAACGGT
AACTTTAACAGTAAAAGTGCTGATCCTTCGTGTTGCTACTAGCATGTGCTAAATGAGTGGTCCCCAACCTGTTCATTACCGCGGACCGGTCAACACTTGG
ACATTTTGTTGCGGCCAGGAGGGAGAGGGGGAGTGGGATGGGGGATGAACAGTCAGATGATGCTTCTGCATGTTGGTGTTCCCACTAAATACTGAATATG
CCCAATTTGGGTTGTCTTGGCCCTTTTATCGCAGCCTGTGGGATTTTCCCTGTCTGAGAACTACAATACGACCTGTTGAATGTGACAGGTAGCCAATCAA
AAAGCGCGGTGACGTAAGAACAGAGGGGAATCCCAAACAGCTGACATATCGCGCAACTGAGAGTCCGGTAGATATCAGAGATGACATGTAGAAATGTTTA
TTATATGTAAATATCATTATGTTTATTCAGTAAAAAATGTTAACTATGAAAAAACATATTCACCTCCAAATCATAATGTAGCAAATAGAGCAGCTGCTCC
CGTTGTCTTTTATCCACCGCCTTTTCTTTTTGTTACGTCTTTTATCTCTTAAAATGAGTCCACAAACTATCACTACTGCTTCTACATCGTCATCCGTGTT
TGGTTATTCTAAATTCCCGCTATGTTGGGGGTTTTACTGGATTATCCTCTGGAATTGGGATGTTCGTGACTGGAATCGGTTCGTGTTGCTCCTGCCTTGG
ACACACCGGCCGACAATTCTTAAATCTTTCTGTCTAAACTAGACTTAAGCCTCACAAGTTCTACTCATCTCCTCTCGACCACTGCCCAATTGCTCTGACT
CTGGTCGCTATGGTAACGTTTATATATCCCTTCAAAATAACATAAGCGCCACAAAAACAAACATTTTACTTTCGTGAAAATTTTAACTCACGATAATGAC
TAACGGGAGACCTCAGCTTGTTTCTCTGCAACAAGACATATAAACGGCTTGTAGCCCGGAAAATACGGTAAATTAAAAAAAATCTGAATGCTTTCTGGTA
TTGTTCAGGGGGCCGGACCAAATGTGGAGGCGGGCCGGATTCGGCCCGCGGGCCGTAGTTTGGGCACCCCTGGTATAAAGTAATTAAATGTATATTATAT
CAAAGCAAAATGTTAAAAATGTAGACTTTTAAAAAAATACATCAAATGTCTATGTATTTTTTGCCCACACCCCAGATAATTTCAGTGACATCAAATAAAC
TGGTCTTAAAAAAATATACACACCCATGTTCAACCAGGTTTTTGTGATATAAAAAACACTGACCGTGGAATATAATTGAATGTTTCCACCTTTAATGCAG
CACTTATCTTCCTTGGGTCAACTTAAACACCCAGATTTCTAGATGGAACATTTTAAGAATGTTGTCTGGTGTTTGGGGCCAATCTGTCCATGCCAATAAA
TGTTTTACAGTTGAATTGTTGAAGGTAAATGTCACAGCAAAGGTAGAAAAACTGTTTCATGAAAGTTCCACTACCATGATCACTTGTGCAGCAACGTCCT
TTTGGTACAACATACCTGAGGCTCTTGCTCTTCACCTTCTGGCTCTTTAAAAAGTTCTTCAGCACCAAACTTCAGAATTGCAGAGAGCTCCTCTTTGCTA
AAAGGTGCTGAGCTGTGTACAAGAAACACTGACATTAGATGTAGTGATTATTGTTACTTTTGTAATTAGTGTTACAAAAGTGTTGTCAGAGCAGCCAGGA
AAAAGAAGGAAAGCGACAGAGTTGCTTGCCTAGAAGGTGCAGATCCAGTATGCAAGACGGTTTTTCCTGTAGTGTCCATTCTTTGAATGACGAGGTGGTC
TAAAACCATTTTCTTTTTTGCCCTCTCAATGATATCTTCCTCCACTGAGCCTTTTGTCACCAGCCGATAGATATTTACCTGCCAGTCCAAATAACAAATC
ATAAGAAAAACATTGTACAATTGTCATGGAAGAATAACAATATTAATTATGTTTGGAAAAGTAATCATAAAAAATGTAACTACATCTAAGATATTTTCCT
TACTTGCATTACTAACTATAAGAGTCCATGACAAGATAAAACCAAGACATCAGGAGAGAGATTCACTGCTACACAAAAGATTTTAATATACACATTTATC
ACAGACTACTATAAATTACATTGCATTGCTTTGTTGCCATTTTCTTCTATATGTCACCGGTGTGACATATAGAGGGTAACCCAAAACGTAAATGACTAAG
AGGAAGTTCTGAGACATTTTAGCAAATGTTCAAGGAAATTATCTGCAGTTTAGGGCAGATAACTAGATAGATTCATCAATCTATCTAGTTTCTACCTAAG
AAACTAAATATATATATATATATATATATATATATATATATATATATATATATATATATATATATATATATATATATATATATATATATATACACATTAC
TTCTTTGTGTGCTTTGGAGTTTCTGTGCTGATTAATTTTTTGTGAAGTGATAAAAGCTGGTAGCTCTTGAATTACTACAAAATAAAGCTGTATTTCCTCC
TTCAGCCCACTGGCTGTAATGTTGACACCTTGAGATGCCATGAGACCTAAACTCTGAACATCATGGGAGTTCATCCCAGTTTTCCATGTCTGGCATATAA
CCATTAATTTTAGCTTTTAAACTGGTTCTATTGAACCTGTGTCCAGACAGAGGGATAATCAGTAGCCCAGCATCATGACCTGTTTGTTCTGAAGATCCTG
CAGCTTCCACTTCTCTTCCTAACATGGCGCCTCCTCACCCTGACTCTCATACTGACAGGAGGAACCACAGAGCTCTGTTAGGTTAAAGCTCATCTTCTGA
AGTCGGGATATTTTTCCTCCAACAGGTTCCAGAGGAATCACCTCAAACCAGATGTTGGACTGGATTTTATTTCAATGTCATTTGTGAATGTTAGCTTCTC
ATTTTCAACAGTGGAGTTATAAAGGTTGAAAAAGGTTATTATTTTAGAGAAAGTCTCATCAACATCAATATTTGCACTAAATAAGAGGTAAAAAAAAAAA
AAAAAAGTAGTTTGACAGAGGAAAAGCCTTTCAGACTCTGAGCTCAAAGCAAGATGCAAGAGAACACCAAACAATTTTTCTAAAATTAGACAATTTAATT
TCACATAATTATCGCGGTAGAAGCCATTTGTTTGTTAAATACTTAATGAAACATATTTACCGTGTTTGATGCTTGTTGTGGATGACGTGTACCAACAGAC
GAACGAGTTAATTAGTCCAAGTTTGTCATTTATTGAACGTTCAGAAACTACAGATAAAGCAACCTGAACAAGTGATCAACTCTAAACCACTCGCACCTTT
TTACTCTCCGTCTCTGTCATTCAAGCACAAGCGTTGCCATGGCAACTGCCTGCGGTCCTCAAGCAGAACAGCGATTACATTAAAAACATAACATTCAGTC
CGCTACAATATCAGGTTTTCAGGCTTGATATTTATTTTGCGATCATTAATAAACCTCTCATGAACACAGCGGTGGTTGGTTAGTTAATTTTAAACTCCTG
CTCTGCTAGTTATTTTGGGAATAAAACCAAAACGCACAGAATTGCCCAACTCCTTGTTGAAACAATAATTACTGAGATTATTATTGTTGTTGGGTCATTA
ATTTGAACACATTTTGTTGACTTTTTTTGTTTTAGTTTTTTAATAAAGTTACGAATGTTTTGCTAAGAAGTCAGAGGAGGACGTGCTGCTCTCAGCCTCC
TGGCTGCGTTCAGTTTGTCACCTAATGCCGAGATCGACTCAAATCTACATATTGCCCCCCTGCTCTTAGCACGAACAGTTTAGAAACAATATGAAATGGG
GAAAAAACTATTTATTCACTGATCAAGTCGTGTTTTAGATTGTTCTTGAGAAACTAATCAGTCATGGCTGATTAGTGGGTACACTCACGACTGCACAGTG
AACCCACTGATTTTTTTTTTTTTTTACAGCTGACAGCCGCTCTCCTCTCTCCTGCAGGTACTGCGTACCCCTGATAAATCTTTTAAGGGAACACAGTACC
CTACCGTACCCCCTTACTTTCACCCTTGTGGCTTTACTGATGAACAGCCAGGTTTATTGAAAGTAAACCATGAGTTTCACCGTAAGAGCTGTACAAACAC
ACACAAAAAATTCTGGTAAAAGCTTTTACAACCGTAATGTTTGAAACCTAAAAATAACGTTCACCACTAAAAATATCGACTGATTCAAAAACTATACCCT
ATTAGATTACAATAAAACAAATTCACAATTCCAGCCGATCAATATTAGAAATATTCTCATTCACAAAATAAACATTGAATAACTTTTTCAATAGATTTAA
CCATTATGCTTCACCCACCATTACTACATTTACTCTTCCCCAGTGCTTTCCCCCAGTACATCCTCTTCCTTGTTAGCAGGTGCAGTAATTCCACCATCCT
GGCATCCTCGCCTCACCTTTATCCCATACCATCCCCCTGACCCAATCTCCTCCTCCAAGGCAGTCTAGTAGCTCCTCTCCTTTCTTTCCCTCCAACCAGC
CTCCTCTCCACTTTACAGCTGATCAAGTGAGGGCAGAACTGAGGAAGCTTCGACCCTGAAAAGCTGCAGGACCCGACAGAATATCCCCTCGGATTCTCAA
GATCTGCGCTACTGAGCTCGGGGAACCATTACAACGAATCTTCAACCTTTGTCTGCAACTTGGCAGCGTGCCCACACCCTGGAAGACATCCTGCATCATT
CCTTTCCAGTCCTAAGAAGAGCAGGCCCAGTGAGCTGAATGACTTCAGACCGGTAGCACTGACATCATATCTGATGAAGACTCTGGAGAGGCTCTTCCTC
TCGCACCTGGACAAGGGAAGTGGAAATGTCAGGATCCTCGTCCTGGATTTTTCAAGTGCGTTTAACACCATCCAGCCCCCTGCACTACTGGAAAAACTCA
CTAGATCAGTGTTTCTCAACCTTTTTTGGCCCAGCTCCCCCAGCCTTTATCCAGGTCCCTCACCGCCCCCCACCAAATAATTTGTAGGCTACTTTGCACT
GACCATTATTTTATCCTTAATATTACTATCACTACTGTAGATGTTTAGATTTTTATGCTTGTTTCTGTATTTATCATCAAAAATAATTTCTCAGAGAAAA
AAAAAAGTCATGGGAATAGAAATTATTTTCACAGGCGTCTACGAAAAATGCAATGAATTAACATTCAAGTTAAAATTGGTAGGCCTAACAGCAGCCAATC
AGAGTGGAAAAGATATTCTTGTTTGCCATTTTCTAGTTGTTAAATATTCCACAAAATGACCAGATTAAAGATGTTCAACATGCCAGTTTAAACTTTGATC
TATTTGCAAACGACGGAGCTCTGCAACATTAAAACATGGATAGAACTGTAACTACATTAATCATAACTCTTCTTCTCTTCAGTGTTTGTCAGTTTCTGGT
GGTGCAGCTCTGTGCTGCCTTCAGGAGAATGGGACATCAGAGTATCATCCATAAAACTTCACCCACATGGCATTTATTGTATAAACCAGAGCTTTCAGTG
GAAAAACAAAAGTTCCAGATCCTTTTAATGCCATAGAAATATGAGACAGAAACATGGATTATATCTTTATATAGACCTGTCTATTGATTATAGATTAATA
GTTTTACTGGACAGAAATTACAAAGAACAAATCTGGTTCTTAATCAAATCCTAATGAGTCAAATTGAAAGTGTCATGGAGTCATCAGCCTCATGACATTA
ACACTGACATGAAGAATAATATTGAAGAAATAAATATATCAAATATAATTAAAAACATAAATAAGTGTTAAGTTATTTACTGTTATGGTCTGTAAGATAT
ATTTATTCTCAGTATTAGATATGGTCTCTACAAACCCATGACATTTCAACAATATTATTTTACCTTTTATCTGGAAATAGTGTCCGTTTATTCTTGCCAT
ACAGTCCTCTTTATTAATTATTGCTCAAAAGGTCTTGCCATACCAGCTTATTCCTCTGTATTTACTTTAGTTTCTTAGTTTATTCCTGCATTTTGTTCTT
CATTCATTTCCATTTAGTTTCCTTTGATTAATATTATCCTCTCTCGGTTTATTGCTATGTCCACTTTAGTTTCTTTCCTGTTGCTACAGTTATTTTATCA
TTTATTGACGTTCACTATCAGTAATCTTCACTCATCACCTGCTGCGCCGCCTAATCGTCATGTGTTTCACATCATATGTTGATTTTTTTCACTGTTCAGC
GTCGGATTCTCTGCTTTTATGCCATAATTCACATCTAGTTTGTCGCTCCGTTTTATGTCCCGCTTCTCCTGTTTCAGAGTTTAGCGCAATGTGCTCGTCT
TTTTTTTTTTAAGCCCCTATGGTGCAGGGCGGTCGGGAAGCGTATTGATGGTGAAAAGGCAGACTGACATAAACCTTTTAAAACAACGGAAACAAGTTCT
GCATTCTGATTATTGAAATTTAAAAGTGCTGTGGTACCGTTGTTCTATCACACCCGTTTCATGGGGTAATAAATTCCATGTTGAGGAATATGCCATTGTT
CTCCTTGTTTCCTTTCATTTTGTACTTTTTCCATGTCATATTCTTTGATGATGTCCTTCATGTAAGCTATGTTGTCTCTTTTGTAGCTTTCCTCTTTGTT
GAACCTTTCTTTTAAGAGTTCAAGTCTGATTTCAGCAAGCTTTCTGTTGTCAGGTAAGTGTGATCTTTGTTTGAATGGTAGAGGCATCTCATAGTATCCT
TGTTCAGTTTTCCTTTTTCCTTCATTGAGTATGTCCAAAAACATGAGATCCTCCTTTGAGAACATATTGTCACTGCCTTCCGTATCTCTGAAATCTGACT
TTGGCACATTAATCACATCCAATGGCCTCACCGGGGGTAATTCTTTTGAGACTCTGTGACACAAACTTGACTTTGTTACATCAAGTGATGGTTTTAAGCC
TCCAACAATACTCCACCTCAAGTCTGTATGAACTGCATATGGCTCAAAGTTTTCTCATAGTACAACTTGTTTTGGTGCTAAAGTTCTGGGACAGTTGAAT
CCAATAAGAAGCCTCACATCACAGCTCAGGGAGAGGTGGGACCTTATCAGAAATGTCTGTCAAATGGGGCCATTTTCCTGTCAATAGTGAATTGACAGGA
AAGTGGGTTGAGAGAAGGGGGAAGACATGTGGCAAAGGTCACCAGGTCGGGAATCAAACCTGCGACAGCCGCGTCGAGGACTAAGGCCTCAATATGTGGG
TTGTGTAGTATTCACCTATTCATATACTTTTCTGTGGAAGGAAACTTCAAATTATGTGCAGAAAAGATGCCCATTTGCATTTTTTTGTACATCATATCTA
AAATATTCAGAAGAATATGCAGCTTGGGAAGCAGCCCAGTGCTACCTGATGTGCTTATAGAATACCGTTTGGAAAGCAGCCAATCCAGAAGTGGAATTTG
ATTTCCTTGGCTCTGATTGGCTCTACCCTCAACAGCAAAAATGAGGAAGACTGTAAACATTAGCTAATGCAGTAGGACTAACACAGCTTCCCTTGTTTGC
ATTAATGCATATTATGGTACCTATGCAGGGTTTCCCCCAGTGTAATATAAGCCTAGCAGCCCGCCATGGTTTGCTAGGCCCCCCGCCAGGCCAAGTGTAG
CTTATTTTTATTTTTAGAAAAATTTGTAACTGGGGAAAATAAATAAATAAATCACTTAGTTGTTTATTTTTTTATCTTAAAGCCAGATTGCAAGCGATGT
AATCAGCTTAGAACAACTACTCTGTTGTTCCAAGAGTTTCACTCGCAGACTCATTTCTAAAAGATAAGGGTATATTTTATGCATTTAAAGCCGGAGAGCA
GACCAATCACACTGCTGGCGCGTTGCCTTCTCCCGCTACCGCTGCTTGAGCTTTAAAATTTACCGCGCGCGTCTCCTTTCACTCAAACTGGACGCAGGCT
GACCTGCATGCAGTGATGGCACAGTAACTTTGAAAAAGTAACTTTAATCGGATTACTGATTACTCCTTGAAAAAGTAACTTAGATTACCGATTACTTGAT
TTGGAAAGTAACTAAGTTACTTTAAAAGTAACTATTTTAGCTGCTAACACTCCACCACCTGTGAAAATTACATTGATCTGTAAAAATAACTTGTAATTTG
TGTGTTCCAGTATTGTCTGGAAAACTATAAATAGAATTTTACCCCCCAGCCTCCAGGTTGTGCATTACGGCCCTGCGTTTGGTGTCAGAGCGCAGCGCAC
AGAGCTCCTCCTGCGGCTCCACAGCTCAGATGTCCCGCTACACAGATTTGTGACACTTATCTTAATATTAATTATTATAATGGCATTTAGTTGAACAATT
TTACGGACTCGTTCATTCGTGGCTGTTTTCATGTTTATTGCGCTGTTCATATTAATCTCGATGTTTGCAGTTTTCTAGAGCGCAACTCGAAGTTCGATGT
AATTCACAGGTAATATATTAACATCAACAAAGACGCAGCGTGATGGGTCATCCGGGAAATGATGGACAGGGAGAGTCTGACTAAAACTAACTAGATGTCA
GACAAATTCTGGGGTTTATGTCTGCTTACTTCTAAGCCTAAAAAGCGCAACCCGCGACTCATTAAATCTGCAAGCGACTAAAGAAAAAAACAAACCCAAA
GCTGCTTATAATAATCGGACTTGACGAGCGAAACTTAAAATAATTCCTGTTTTTCCAGCAACAAACATGCATCTCCCTCTTCCCTCCATTGTTTACATTT
CTGTCGCTGCTGATACTTTCGCATAGAAACAGCGATCACGCCCCTAGAGGCGTAGAAGAAATAACATTAAATGACTAAAGAAAATAGTAAGACACAGTAA
TGCAAAGTGATTTCATTAAGTAACTGTAGTCTGACTACTGGATTTGAAATAGCAACACATTAGTAACTTTTTTCAGTAATGAGTAATCTAAGTAACGCGT
CACTGACATCACAGCCTGTATGGATATTTACATGAACCCCCTGTGAGGAATTATATGTCTTTGGCGAACTCCACATCAAGGTAGGAGTTTAGGGGTGCTG
TGGTGGCACAGGGGCAAAGCCCAACCCATGTATTGAGGTCTTAGTCCTCATGCCGGTAGTCGCAGGTTCGATTCCCGGACTGGTGACATTTGCCGCATGT
CTTCCCCCTCTATCATAACCCTCTTTCCTGTCAAACTACTTTCAAATAAAGGCCACTAGAGCCAACAAAAACCTAAAAAAAAAAAAAAAAAAGGTAGGAG
TTTTAACCCTGCCGAGTTAACTCTGGTTGCGCAGCTCTATGTGAACCACAGGAATAACTTGTAGTCACATTTCAGAGGTGCCTTGAGGGAGTGGTGAAAA
TGATTTATCTTTGTGAACAAACAATTATGAGCAATGTTTAAATCTCAACACGCTGCCCAGCGTGTGGCTCTGTCTTCTCTGTAAGGATCATGTCAGTGTT
CCCGGTTGGCGGAGCATTAGTGGTTAATGAACCGGAGCTAACCTCATCATGCAGGTTCAGCCTGGTGAGGAGCTTTTGCGCTCATATTGTAGTCGTGCAT
CACGTTGGTTTTATATTATTTTATTATTATTTTTAATATTATATTACCCAGTAACAATTTTACATTTCCTGTCTACTTAACATCTTTTAATACAAAAACA
CGGTGGACCGCTTCAGCGGCCCGACCACTGGGCTTAGACAGTTTTCTGGGGGAAACCCTGCTATGGCGTCTGAACAATTGACTAAGATACAAGTATTTGT
AGATTCTAGTTGATGATGGATGGCTGTGGTGCCCAACACGTGTATAACAAGGGGTCCATTCCATAGCCTTACAGATGAGTTTCGTTAAGCGAAATTTACT
TAAGTATAGAGTGTTTCGCCCAAAGTGTCTTTAGCCACAACTGCCCATTTCCTCAGCCCAGACATGCTGTGTTCATTCAAGGCACTCATGCCTTTTAAAT
CCTTAGTGATTTATTTGAGTTTACGATCAGCAGAATTACACACAGCACCTCTTAAATTAGATAAGTTTACTTTCATGTGAGATCCAATCACTTTTACCTC
CTGAGGGATGGTACTGACGATTGTAGCTTGCAAGGACATACCAGGTTTTAAAGGGAACCATGATTAGTTATAAAATTAGACCTTATTTGAGAAATATTTA
AATAAATATTTAAAAAAAACAACACAGTAATACTGTAGGTTATTTAGTTTCTATAATTTTTTATAAAATATTTTCACAGGAATGTCACCATGTTGTTCAC
GCTGCAGTGCATTCTGGGTAAATGACATGCTATGGTCCAACTGCCTGGCTCCTCCAGCCAGTGATGGAGTAACGTTATTAAGCCTTTTTAATTTGAACCG
GAGTGCATTGAAACCGATCAGAACGTAGAAACAAGAGGTGATGAGGAGGAGGACCAAACAGAGGAAGAGGTCAGAGTTGGCCGTAGGAGCTGCTGGTGCT
GCTGCCTTTAGCTTCATAAATGAAACGATGAATGACACATACCTCTGGTGGACTGTGTGATCCTGTAAGTACTTCTATAGCTCTGTGTCCAGTTAGGCAA
CAACTGTTTAGGGTCCAAACTTTGTTCGATGTTGGTAGTGGTTTCACAGTACTGGTGCTCTAGCTAAATTATCATTTCCAGTATAATAGCTCCATCGTCT
CTGATGTTTCTCCCAGCGTCTGTAGAGCTGTGTCCGGTTTGGCAACATTGTGCTGTTTAGAGTCTGGTGCGATGTAACAGCGACACCGGACTTTGTTACC
ACCGACACCAGACCTCCAGGGGTCCGGTCGGATTGGTGGTTTCAGTACCACAGGCAGTATAGCTCCTGTTAACATCTCAAAGAGCGTCCAGCTCTGCCTC
TCTCAGCAGCAACACTGCATTTAATTTGAGCTCGTTAAGGTAATGATCACCTGTTGGAGCCTTCGTTAGTTCTGCTGGTATAAATGACTCAAAGTGTTGA
GGAAAAATGTAGAGGGTCCAGATTAGGTCCTTCGCTGTGTTCCACTCCGCTCTCCTTTCTTTCATGTGGGAAATTATCCAGATTTGCATTATTATTATTA
TTCTTATTCTTTTTTAATCACAGTCGATAGTGTCACGGTGTGGCATTATCTAAAATTACACCAGTCAAATGCAATATGATAAACAACTAATCTGGTAAAG
TGAGTCTTCCTGTGTTTACTCTGTAGACTCCAGTACAGAATGGACCAAAACACATCATGAACCCATCGGTGAAAAAATGGCGACCTTCATGGGTGAAAAA
TGTAACAAAAGACGTACATTTTTGAAGTAGTTATGAATTTTGGTGCATCACAAACAGCAATTTTTTAGGTAACAAGAAAATTGCAACATATTTAGGCCAA
CATGTTCAGCTAGTTCTGGATCCTTTTAAAATATGCTGCCTTCATGTTTCTCTTTTTATTTCACTGGTGTATTGCCTTTCCTCTGCCAATCATGTCCTTA
AACATGCAAATCAGAAGTCTTCAAGAACTAACTACACACGTCCATGTGCTTTGCTTTCATAACAAAAGTCAAATATGAGCAGAAATGGACAATTTAAACA
ATTTATGCTCACCTGTCTTTTCTGTCCGATTCTGTGGGCTCTGGCCTGAGCTTGAAGATCATTTTGGGGATTCCAATCCGAGTCAAAGATCACCACTGTG
TCAGCTGATGCTAGATTGATACCCAGTCCACCCGCACGTGTAGATAACAAGAAGCAGAAATCCTGAACAAGAAGGATGAAATTCACTTTTAGTCAAGGGA
ATACATTTAATTTCATTACATTCAGTGCATCAAACAGAGTACCTCTGAGCCCTCTGCATTAAAATGATCCAAAGCTTGTTTCCGTATTTCTCCTTTGATA
GAGCCATCTAATCTCTACAAAAAAGCGAAAACAAACCGTTAGTTTCCATTTCATCTGGTTCTTCAGACATACACACAGGTATCTATTTCTGACATAAAAT
CTGGTCAGCGTTGTGTGTAAATACCTGAAAGAGGAACTGTCTGCTCTTTAAATATTCAGCCAGAATGTCGAGCATCCGTACCATCTGGGAGAAGATTAGA
ACTCTGTGACCTCGCTCCTTCAAACGAACCAGGAGTTTGTCCAATAGCACAAGCTTCCCACTACTGCGGACCAGTTGCTTTAAGGAGGACAAATATTGCT
TTTAGCTCATTAAGAAATCATTACTGAAAGCTAAAGATATTTGTTTGAAATACTGTAAAAATACTGTAGAAGGAGACAAAACATTGCAGTAAAAAGGCAA
CAATCATATCTGTTTCACAAGTGAGATAATAAGTACAGTGCATCTTTCTACTAAATGCCAAGTGTGTTCCTCTTTGAAAACAAACATATTTCACAGAAAA
CTGTCAGAAATCCACAGAAATGAGACACTTCTGGCCAATCACAAATGCAGGCTGTGATGTCTCACGGAGCTGTGAGCACACAGAAACAATATAGGAATGT
GCAATATGGAATAAAATTCAAGTTCTGGAATACAGTTTTATGGTATTACATCTACCAAAGTGTGTAGGAAAAAAAGGAACTGCTTATGATCACACAACCT
CATCTGTGAAGCATGGTGGAGGTAAAGTCATGGATTGGGCCAGGCTGCTTCTGGAACAGGCTCAGACATTTTTACTGATGATGTAACCGATGATGGTAGC
AGCAAAATGTATTCCCAAGTGCACAGAAACATTTTGTCTGCCATTTTATGGAGAGATGCATACAAACTAATATGGAGGAATTTTACCATGCAGCAGGACA
ATAAGAACAAAACACAGCAGAAACATGAATAATGGAGGCTGTTTGCAGATGTTGCTTCAACAGGCATACCACAAACACAAGAATATGAAAAAAGAAAAGC
ATAAAAAAAGTTTAATGCATTAAAACTAAGGCAATTAATTTATTGAAATTAATGCCTTAAAGAAACGGCATTTTACTACACTTTATTTTCATGTGTAAAT
CTTACCTGCAAAGCTTCCATTTTGTTCAGAGACTCGTTGTCATCAGGAGGCTTGATAAGGTAACAGTGATTGCAACATTTCTTCAGTTCCATCATGATGT
TCAGGAAGCCAGATGTGCTGCCTTTTGTGCCTTTACTCAGAGCTTTGTAGTTCCTGGTCAAAATCCATCTGATCAAAAACATATTTAAAAGTTAAAGATT
ATAACTTGTATACATAATACTAAAAGTTCGAGCAGCTTTGATATTAACTGATAAAAACTGATATTACTATTGAATATCAGAAGCATAATGTATTGGTGAT
CATACTGCTGTTGTTGTTACTTATATTTGGAGAGCACTTTACGTAAAATCAAAAATCATAAAAGTTTTCATGTCTAATTGCATGACAAAAGACAAAGGAG
TCCTTCATCAGCTTGTTGGCCCTGCACTTTTCTAAGACGAGGTCTCCCACTGAACACACTTTTCTGGCAGCTGATGACAATGTGCAAAGCGTGGCCGGCA
TTGTCCATAATAGCCCGGAGTTTCTGCATTGTTGTTGCCAGACAGTCCAGCCTTGTGCCAACAACTGAGCCAGACCACCTGATTTGTTTCTCCAGCTTGG
AAAGATCGCCTTGAAAATGCTTCCGCCCCATCACACCACTGCATATGACAAGACGCTGGCAACAACAGATTGATAAAACAACTCCAGCAACTTTCTACAA
AATGTTGAAAGATCTCAGCCTGGAATGGGTTAAATAATGGAGGTAATATGGAAATGATGTAACCGCCGTCTCCAAGCACTTCACGATGGTGGGTGTTATT
CTACCATCATTGAGACATGTGATGGTTGGCTCCTTGAGCAGTGGGTTAGGGTTATGATTGTCTGATATGGTGACGTATTGAAGATGAAGGTGAACATATG
GGCAAGCTGGTCTGCACACGCTTCCTAGAATGTGTCTGAATAGAGATCTCTACCATAGGCCAAATGTCTATTGTACCATATATGGTACCAATTACAGTAC
CAATGGTACCAATTACATTTTTTTCAAAAATGTAATTCATTTTTGAAAAAAACATGAATTACATTTAAATAGCTTAGATAACAAAACATGAAATGTCTGT
ATCCTGGGGATACATTGCCCAGTTACAGGTACAAAAGAGAATAACTACACTCAAATTTTCTTTTATTTTGAGTCATTAAATTTATAGATATCCACTATTA
AAATATTGTTTAAAGCTTTACTTTACCCTCAAATGTGGAGTATTTTAAATAAAGTTAAAGTTAAAAAAGACAGTGCTGAGGAGCGACAACATTTTCCTAC
CATCTCATTTATATTACACTGAACAAAAATATAAAAGCCCCATGTCAAATATTGTTGCCTTGAGTAGTTAACAAATGTAAATGAGCATTTGCTGACATTT
CATTGTACAAAAGGAATATTTCTCTTGATTTGTGTATCATTTTTTAACCCAAATTGCTGTCGGTGAACAGTAGTCATTGAGATACATACTGATGTGAAAG
CTGTAATAAAGTTAAGGCTTTTTTTTTTTTTTTTACTCAGTGCATGGGTAGAGCATGTCCAGTGGATAATCAGACAAAATGAACAACAGCTGGACAATCC
TTGGACTGGGGTCAATAAAAGGCCACCCCAAAATGTCAAATTTTATCACAAGTCATAAAGCTTCAGATGTCGCAAGTTATGCAGGAGCGTGCCATTGTCA
TGTTGGATGCAGGGATGTCCTCCAGAGCAGTAGCTGCACAGCTCAATGTCCATAATTGGACTGTAGGCCGTTTAAGAGTTTGTTTCCAACAGACCGGCAC
TACTGCATATCAACCTCATCCTCGCTGGCCACGTGTGACCACTCCAGCACAAGATCGCCACATCCGGCTCGTCCATCAGCTAAAACCAGCGACACATACA
CTGATGAGAGTATTGGTTTGCACAACAGATGCATCACACCTCAGACTGTCTGTAACCTCAGACCTTATAGTACTGCTTCTGGGAGGAAGCCGGAGTACCC
GGAGACAACCCACACCTGCATGGGGAGAGCATGCAAACTCCATGCGGAAAAAAGGCCTGGAATCAAACCCAGGACCTTCTTGCTGCAAGGCAACAGCAAG
AAGCCATGTTTGGCTTCTTGCTGTTGCCTTGCAGCAAGAAGCCAAACATGGCTTCTTGCAAACGTGCATGTTTGCAAGAAGCCAAATGGCCATACCACGA
TGATATCAATGACAATATGAAGATCAGTAATTACTGAAAATATATTTTCAGTTTCTCTATATATTGCGTAACCCAAATGTTCATAAAACTATATTTGACA
TGGGCCATTTATATTTTTGTTCAATGTATGTTGCTGATACAAATTCTCTTGATTCTCTTCACAGATAAGTGAGTTCTCATAGTTTACAGTAAAAACTGAA
TTTAAATATCAATTTTCTAAAGAATATTGATTCCATTGCTCTTACTTATAGTACTGTTTCTGGATAGCACTCATCTCCACTCGGAGAATCTGCTCCACTT
TAGCTGGCAGAGATTTTTCCACGTCCTTCTTGACACGACGCAGCAGGAAAGGTTCCAGCTCCTTGTGGAGACTGGTGTAGCCAGAGTCTCTGCCTTTTCC
ATGGTCCTCCTCAAACATCTCCCAGGAGTGAAACCTTAAGGAAACAAGTGGAAAATAAGACATCTGAATAATGATGGTTTCTATTGTGAGATGTAATAAA
GCTAAAGCTAGTTTGTCTAGTGCTTCTCTGGAGTAAGTTATGATAAAACACAGTTGCAGAAACATCTTCTGCAAGCACCATTTTAAAACCTGATTATGAA
ACATATTGGCCACTAGTCAGAATAAGTCTGAAGCCCATTAAGGCGATTTTCCACTGGAGTGCCTCTAACCGGTACGGTCCTGGTCCGCCCCGGCCAGATT
CATTTTCCATTAGAAGATCAGGCGCGGCTCTGACCGGCTGTTCTCAGATTTTCTTACCTACTTCAGTGATAGTACTAGCTGCACCGAGCCAGGTACAGCA
TTGCAGTGATTTGATTGACAGCTGACCACATTCGCTTATTGGCATGTGATTACTTGGATAGGGTTAACCCTAATCCTAACCCTAACCTCCTCCACAACAG
TATCTGGGACCTGCCTGGTGTGTTCCTTGGTCTTCATGATGTTTCTGTGCTTTAAAAACAACCCTGAGTCCATCACAGAGCAGGTGCATTTATACAGGAC
TTGATTACACACTGTGGATTATATTTATCATCATTAGTCAATTAGAACCATATTGGATCATTCAGAGATCTTCACTGAACTTCTGGAGTGAGTTTGATCC
ACTGAAAATAAAGGGGCCGAATAATATTGCACGCCCCACTTTGCAGTTTTTTACTTTTTAAAGTTTAAAATATCCAATACATTTCATTCCACCTCATGAT
TGTGTCCCAACTTGTTGATTCTTCACAAAATAATACAAAATTAAAATCTTTATGTTTGAAGCATGAAAAGCGGCAAAAGGTTGAAAAGTTCAAGGGGGCT
GAATACTTTCGCTAGGCACTGTACATACTGATGTGAAAGGACTTGATTTTGTAAAATGTTGTTCTTTGAGTGATTTAATATACATTTTTGAAAAAAACGA
ATTACATTTAAATAGCTTCGATAACAAAACACGAAATGTCTGTATCCTGGGGATACATTGCCCAGTTACAGGTACAAAAGAGAATAACTACACTCAAATT
TTCTATTATTTTGAGTCATTAAATTTATAGATATCCACTATTAAAATATTGTTTAAAGCTTTACTTTACCCTCAAATGTGGAGTATTTTAATTTATTGTG
CATTGTATGTGTATTCAGGGTATTTCGAAGCAGAGGCAGTTGGAGGTGTTGTACTGAGTCAGGTTTTGGTTCTGTTGGAGGTTTCTTCCTGTTATAGGAG
AGTTTTACCAATCTGTCAATCTGTCACTACATGCATGCTCAGTATGAACTTGGTTTGGATGGGTTGAACTGAATTTTTTTTTAACTAACCTGAGACACTC
ATAAATTGAATTCATAGTGTTTTTTTTATTATTATTTTGAAATGAAAACCATACAAAAACAAGGTAGATTCAAAGGCAGATTGGAATTTTCATATTTAAT
AATAATCTTAATTCTGACATTTGTCACAAGCAGTTTCAAATAATTCAATTACTTTATAATCTCCATTCAATTCAAAAATACTTCAAGGTTTCCCCCAGTG
TATTATAAGCCTGGTGGGCCGCCAGGCTTTACCTGACCCCGCAAAAGCATTGCTTGTTTTTATTTTAAATAGGGTTTTTTTTGTACAACAGTAATAGCAT
GTCTTTATTGCGTTTTGCTACGCTGCACACCAGCGGAGCTGAGTGCTTCCTGAAAGTCAAGTTCATAGTTGGGTAACCCTAAACCAATCACATTGCCAGG
ATGCTGCGCATTGGCTGCCTCGCGCTCTGTGGCGGCTTAATCTCTGAAGCCTTAAGTGGAATGCAGCACCACCTTTCACTCAAACTGGTCGATTTGGAAG
GTGTTCAAAATCAACATTTTTGTTCTATTAGATAAAAATATCTGAGAGAATATTCAATATATGGAATATTCATTGAACTCTGATTCAGCCCAGCATTCTA
GGAGATGTAGGCAGCAGAAAGGATTTAGCTGCTCAACCTCTGATGGTGAGCTAAGAAAGGTGGGTGGCATCAAGCAACGCACTCACTTTTTGATTACCTA
GCAACAGCCTGTTGAGTAACTTGTGCAGCAGCTTCAAATTTGGCCACTCTGCCTCATAACGGCTTAAAAATAGATAATAGCATAGAGTGAAACTGTGGAT
AAACAAGGAAAAGTCATGCCACCATTTTGTCAGCATTTAAAATATTTAAGACATAAAAACTACTCAATTATCGATAGACAATTATCAGCATCGACTGATA
TCAAAAGCTTACACTGTGATAAGTTTTTAGTAGTATTATCCAGCCCCAATTTCTGTACACATTGCAAGCAGTAGCAAATACCAAACTTAATTAGACGACT
AATTTCACAATCTCATACTTTTAAGGACATTGGACTGAATTAGTCTGGCACTGTTTTTTTTTTTAGAACAACTAAATAGACTGGTCAAACTTGAACTGAA
TTATTCTATTTCCAGTGGAGATTATTCATGACAGTTTGACCAGTGAAAGATTTATCCCACATGGAAAAACATATTTAGGCCAGTTACAATAAGCAACAAA
TCAATTATTCGGATGATAAATTCAAACAAACTCAATTTCCATTTGTATGATTTATAAATTTTTTTTGTTGTTCTCTTTTCTCCCTCTACGAAAAACTGGA
TGACAAAAGTTTTCAGTCTGGTGATTTGGTCTCAACTCACTTTTGGTTTAAGAACTTTATTATTCATTTTATTTGCTTGTTTTTATGTCAAGGTGACCTT
GGGTGTCCAGAAAGGCGCCTACAAATAAAATGTATTATTATTATTATTTATTTGATGTTTTCGTTATTTTGTTGATGTATTTTAGGCATTTAAAATGTCT
TCCAGTTCCAGGGTTAAATATTCATCTGAATTTAAACTTTATTGATTTTTGAGAATGTGTTCTTGCATTATTATGCCATTGATAATGGTCTCCAAACAAC
ATTATAGTTTATCGCAATAACTTCTGGGACAATTTATCATTCAGCAATATTTGTTATTGTGACAGGTGTACATATTTTATCTGTTCAGGAAAGAAGCTTT
CAATATTTTTGTAGGTTCCAAAGCAATCAGCTGCATTTAACAAGTCGTTTTCTTTACTGCTTGAAAACATGACAATGTAGAGACACCAAGGTGAGGTTTC
AAGGTCTACAAACTAGAGAAGGTTCAGGATTGTACCAGTACTGAGAAGAAAAGGTGGAAAAAAAGAGGGGAGTGAGTTTCATAATTGTTAACTAACCAAA
ACAAAATTGATAGGGAAATCCATAACATTTGTTGCCTCATCAATGATGAAATCTGACTGAAATAGTCCTAACTAGCAAAAACAAAAGTATATGCATATGA
ATGGAGTACACAACATTAACATGAAGAAAACTTTTATACCAAGGAACAATAAATACAACCTACTTTTCAGGCATAATGAAGTGGAGCAATGACCAGAGCT
CTTTTAGGGAATTCTGCAGAGGTGTTCCTGTGATTAGAAGCCTGTGACTGGATTTGAAGTCGATCATTGTTTTGTATAGAAGAGAGTCGTCGTTTTTCAG
CCTGTGTGCCTCATCCACACCAATGAAGGCCCAGTTAACACCACCTAGAAATGACTGGACAAACATTTTATAGGTAGTACATGTGTGTTTACATAGACAT
TTCTGTAGAGCTCTAAAAAAAATATATACAGATAGGATTAGAAATGAAGCAGACCTTGTCTTTTAGAAGAATTTCGTACGTTGTGAGGAGGATGTTAAAT
TTCAATCTCTTGTTGTGGACATGCATCCACTCATGTGTTCGTATCTGTTCAATAAAAACAGATCGTAACTTTTTCTTGTCAGTAAATAAACAGCTAAAAT
GCTATACCTACTCTACACCAGCCTACCATATTCCTGCTGTTGATGTCTCCGAGGTAGACGACAACATTCATCTGTGGGGCCCATAACAGTATTTCCCTTT
GCCAAGATGTAAGTGTAGAAAGAGGCACCACTAGAAGAAATGGTCCATACAGCTGGTGCTCATGAAACAGGTAGTTGAGGAAAGAGATTGTTTGGATGGT
CTTTCCTAAGCCCATCTCATCAGCAAGAATACAACTGTTGCCTCTATGAATAAAAAAAAAAAAACATATGTAAATGTTTAACAAATTCTCGTACTTTGAT
TGTTAAACAGATAAAATATAAGTTATTTAAATTAGGACATTTATACATTCCAATAAGCAAAACCAATAAGTTAAGTCATTAAGAACTGATCATTCCTCGA
ACATCTGAGAAACAGTCAAGTTAATTTCACTGCAATACGGGTAGGTGATACATTTTTCACTGTATATTTTTTTAAATACGTCAATAAGAACATCACAGAT
TATATTTGACATATTTTGCTTTTTTATTTTGGGTTTGGCCAAACAAATATATAACTTCAAAACAGAGGGATTTTTTTAACATTGCTTTATAAACAGTCAC
CAGAATAAAAATTGTACTCGTATGGAAATATATACAGTTAGGTTATTGATTTTATTGGCCTATCAAAGTAACGTCGGATCATGTTGATCATAAACAATTT
CTATCCCTACGTGGTTGTTCGCAACCACGTAGGGATTGGCGTGGTTTTGGCGTTGGCGCTTTTGAAGTTGACAGCAGCTGGACGAAAGCACACTCTTCTA
CTCTGTCACCAGCGCTCATATGCACTGAGTCAGGAGTGTTTGTTTATTTATTTAAAAGATATATAAATACAATTTATGAAAGATTAATAGAGAATATTTT
AAAGTTTTTTTTTCCTTAAGAATGTTCAGTCAAAAATGCAGAGCTATACAAAACCTCTTTAAGTTCTTTAATACAGTAAACCATATTTTTGGTATTAATG
ATCATTACATAGATTACTCCAGTCAATTGTTTTACAGACTGATTGCTGTAATTAAAAGAAAGTAGGGATGCACTGATTGCAGTTTTCTGGCTGATCACCG
ATATTTAAAAAGCCTGACTGATTTCGACCCATTTCGATTTGCTTCTGTACTAAATATAGCAAAAAAGCTGCAAAGTTGGCAACAGTAGGCTGACTATTGC
TAAACTCAGCCTTCTATTAGATCCTTGTGGTGGTAGAAAAATCCATGTCCCTGGGGGACGCACTGATTAATATAAAAGGAAATATTCCTTTTAAAAATGC
TCAACAAGTAACACCACAATATATGCCCCGGACATCTCCATTGAAGTAATATCTGTAAGTATTTTGATTTTTAACTTTCATGCTCGAGTAACTGCATCCT
CCCAAACCGCAGGGCTGTTTTCATTGCTTTGCAAACATTGAGCTAACATTGTTTCATATTTTCTCTTAAAGTACAGGTGCTGATGACAAAATTAGAATAT
CGTGATTGTTTTATGTCAGTAATTCCATTCAAAAAGTGAAACTTGTATATTATATTAATACATTACACAGATTGATATACAGTGAACCCTCGCTATAACA
CGGTTGACCATTCGTGGTCTCGTTGCTTCACGGATTTTTTTGTACAGTTTTTTTTTTCACAATGCATTGTGTTCTGCGTCCTGATTGGTTAAAATAGACG
TAATACAGATTGGCCATTCAGGAGATGGAAACTGAAACTTTGAATGCCTGCTGAAAAAACTGTGGCCTGAGGCTGTCGTAGATACAGCTGTGAATCTCGT
AAAGCAGCTTGGAGGAGAAGCTTTAATGACATTAATGCTGTGATTGATGCACACGCACATCCGCTGACCTGTAAACAGGTTTTGTTCCTTGGTTTCAATG
TACAGTATTTAATTATACTCTGTAATAGTTGTAAAAAAATAAAGGTAACTTTGCAGATTTCACTTATCGCGGGTTATTTTCGGAACACAACCCCCGCAAA
AAACGAGGGATCACTGTACATCAAATGTTGATGATTATAACTGACAACTAATAAAAACTCCAAATTTAGTGTTTCAAAAAAATGTTAAATATTAAAGACC
CTTACAAAAAATAAACCAAAGGAGGAGGGTTACTTTTGTCCTCAAGGGTCATTGAAAAGCAATTTGCTGAGAAAACAAAATACATTCACAAATATATTAT
ATGTGAAAGAAATTTGCATGTCTTTGTCACCAAGCAACTAATTATTGAGCAGAGCGGCCATTTCGGGTCAAAGGTCAAATTTTTCCCATGTCGAATTTTA
ACGAACTCCTCCTTGAATTTTCGACCAATCGACTTCATTCTTGGTCAGAATGCAGGAAAGGCATGGGGATTTAAAAGTTATGAAAAAAATGGACTTTTTG
TATATGTTCAGGGGGCGTGGCAGAGTGGCAAACATGGCATACTCGCCAAAACAAACGAAATGCTATAACCTTCTCATAAAAAGGTCAATTGGCACCAAAC
TTGCTATGAGGGATCCTGGTTGGATGCCTGACGATCCTATGTTGTCAGAGTCAGACCTCACCTAAGCCCCGCCCCCTCAGAACAGGAAGAGATTTTTTTT
TTACTTGGAAAGATCCAACTCTGGCTCACTTGACCTAATCAAGATGATCTTGTGTCAGATGACTGATAACAAGTTGGTCTCACTTGCTTTAAAGCGCCAA
GAGTTTCCAGCGGAGGGCGTGGCCATGGCGGCGCGGCCAAGTCACATCACGTCGACGCCATACGTTTTGCTCTAGATTCCACATGTTTCAGCCCAGCTGC
ACCAAACTCACTGAGATCAATCATTGTCCACCCCCTGACAGGAATTCAGTTTAATATTTGGTGGGCGTGGCCTAATTCCTCCGCAGCGACCCCTAGAATA
TTTTTTTAAAATCAGCCCCCAGCCATGCTTTATCACACAAATATGAAACTTGGTACACATGTGTACCTTGTGAAGACCTACAAAAAAGTCTCTTGGAGCT
ATGGTCCAAACCAAACAGGAAGTCGGCCATTTTGGATCAAAGTCGGCCTTTTGTCTTTTTCATTGATGTCGTATCTGGGTGAACTCGTCCTAGAGCTTTC
CAGTTCCAGGCTTCAAACTCAGTCAGCACAGTCTTGAGGCATTGAGGGTCAAAAGTTATCAAAGGAATTTTCCTATGTCAAAGCATGTGGGTGTGGCCAA
GCCTCAAATCTGGCCATTCACCATGAAACATCAAGGCTGCGAGAACTACGCGAGAGTGTCAGCGGTGGCGAGAGAGTGGCGGTGCTGGAACCCCGCGGTT
GCCAATAGGCCTTCGCCGCGCTTTGCTGCGAGGGCCTCCAACGCCGCTTGCAGCTTTAATTTACTATTATGATTGAACATTAATGAAGTTCCATGTTGTA
TAGTTTTGGTCTAAGGTTTTTGCTTAGGAAAAGCTCAAATATCAGGGTCATTTCAAATGCACTGATTTGTTACCAGGACTGTTACAGTGTAGTCAAAGAG
AGTTAAGCAGAAGAGAGGTTATGAGAAGATGATGATGCTGGAAAAGCTTTGTGAAGGTAGATGTTGTCACTGCTATGTTCCTAAAAGTATGGTTTAGCTT
CAAATCTAAATAATTTAAAATAAAGCCTTACTTTCTCCTGCTGTCTAATACATTTAGATATTCAGATTCTAGCTGGCAAAATGTTTTTCACTTCAAGCTA
GAGTTGAGCAATGTGTGCCAACCGTAGCGATCCTTATCACTATTAGATGAAGGAATTCCATAGAATGAGAAGATTTCCCATTTAAGATGCAGGATAAATC
ACTAAATGACAAAGACTGTTGAGTCATACTTGCTCCAGGAGTGGGCCATCCAGTTTAAACCATCCAGCTGGTAGTCCCTGAGCTCCAGTCCATCACCTCC
AATGTAAGCTGGCTGCTTCTTCATTGGTACAAACCTGGGTCTCTGTTTCATCAACTAATAAAACAAAATCCTCATTTGAATTTCTTTAAGTGGAATACTG
ATATCTAAAAACATCTTCTAAAAACTAATACTAAATACATTTCAATAGAATTGACATAACTAAGCAAACCAAGTTTAAATGATATGCACAGTAAATCTGT
TTTTATTGATGAAGTGTCACGGGAAAAAATGTTTTACAGAACATACATTTTATTCTGAAACTTTACCTTCAAATCTCTAGAGGGAATGGTCTTTGACTGA
TTTCTGCACATGTAGTCATCAATGCACTTCTGGAACTTTTTGGCAATCAGACCACCATCTTCCCAGCTACACTCTGAGTATGGTAAACCTTGCCACTTGC
AGAGGTAGTCTGGGTAACCAGCAGCTGACTTCTGATTTGAATGTCCTGCACAACACATTTCAATCATTTATTGGATCACACAAACTCAGGGTTAGCAAAC
ACATTCAGAGTAATCATAGAACAATACCTATGATGCGTTCAACAAGCCGATACTGAGAATGCAGGTCGTCCATCAGTTCCTCTTGACAATTAAAATATTC
TCTATCTTCTGGTGATGCTGCCTTTAACCTAAAGAAACAGATACAGTTAAAATGAATTTGAGTATTTATATTACAATAAACATTTTAAAAGTCTGATGTA
AAAAAATATTCTTAAACCTGTCATGATGTTGTACAAACAATTAAGTTATTCTAGCATCTTTCTAGAGATTGAAGGAAACCACAGGAAAAAAAGCAATTCA
AAACGGGAAGAACATAAAGAACGAATAAGAAAAGGAAGTAATGCAATAGAAATAATAAAATTAAAAGAGAAAGTGATATCTCCATGGGCTGCCACCTTCT
CGTGGTGAAGGTGTTTGAGTGTCCCAGTGATTCTAGGAGCTATGTTGTCAGGGGCTTTATGCCCCTTGTAGAGTCACCCAAGGCAGACAGGTCCTTGGTG
AGGAACTAGAAAAAGTGGCGCTTATGACGAGTAAAACCAATGGAAACATTTTTCCCTTGCAGAGGAAATAAAGGAAATGACAATGACAATGAGACCTGGA
GGGGTGTGATTGGCAGGAATGGTCCTGTGGTCTGAACCTCAGTGGTGTTCTGTTGTTGGGACTTCTGTGCTCGTCATGGACTGTCCATAACGAACACCAT
GTTCAAGCATAAGGGTGTCCATATGTGCTCTTGGTACCAGGACACCTGAGGCTGCAGTTCGATGACTGACTTGTTGTCTTATCGGATCTGCAGCCACATG
TCTTGGACACTCAGGTGAAGAGAATAATATTTTAACAACAAATGAAAATGAAAATTTTATCAGATACTTGTGATAATGACTTGTATTGACTAAATTTGAA
AACAGAAAATCAGGTGCTTAGTTTGGAGTCAGTTATTTAAAACTATTAGGAGTAATAAACAGCAGCAACATATACACATACATATCCATATACATGCAAA
TATAAATATATACAAGTATAAATGTTACTATGTGATCTTGCAAATTGGAAAAATGATCTGGCAATAAATTCACCTAATTTAGACAAAATATGCCAAATAT
TTGCAGGCACAATATAGCAGCTTTCAGTCAAAAGGACAACTGAAAAACCTGCAATCAGTAAAACATCAAATACATCAAATAGAGTGAAAAAGGAAAAGTT
CATTCAAAGTCAAATGCAGGCAGCATTCGACTTTGAAGGCAGGAAACCTTCATGTAAGCTAGCAGGCAGTCAGAAAAACACTGGTGGAATAACATGGTAA
TGATGACCACGCTGAATTAATAATGGACGTCGAGATATTTTAATAAGAATAATTGTGAATTTCAATACAAAACATAATAAGGGGAAACAAATAAAACAGT
TAAAAAATAGCTATTGATACCATTTAAAAATGCTTAAAAAATAACTAGACACATCGTCAATAAATACTATCTGGGGAGGTTGTAGCCAAAATGTGGAAAT
GATTGCAAGAATGTTAGGGATGTGTAGTTAAAGTTTGCTGTTAGTAATTACTTCAAGTGAACTTACTGCACTACTTCTCTGTTAAGGTATCCATGCTTTA
TGTTAAATTAGTCTATATTCATACAAATGGTAAACTTATTGTCAGTAAATCGGTTTTCAGAGTTAAGAATAAATCTCATCTTTTATGTCATTTGCTTGTC
CTGGTGGGGTTTTGTTATCGAGGCTGGTGAAATGTCTGAGTGGCCAGTAAATAATTTTCTCTACCAGCCACTGTGGTTGGTGGAGAAATTTTATATTTCC
ACCGCTGTGTGTGTGTGTGTGTGTGTGTGTGTGTGCGTGTGTGTGTGTGTGTGTGTGTGTGTACACCCTTTCCAAAAGATTATACCATGGAAAAGTTTAA
TTCATAGGTTATAGATTCAACAATTTAAAGTTCATTGTTACATAATTTGCGCTTCCAGCTTATAAAACCACCAAAAACAGTAATTCAAAACCTTAGAATT
AAAAGTAAACTGTGGTTGGTGGACAAAAAAATTTATTTCCACCCCTGTGTGTGTGTGTGTATATATATATATAAGAGGTTGCGCTAACGGAATATTTTCC
GTATTTGACCAGTTATTTTTTTAAACGACGGGAAAAATTAAAGCCCGTCATTTGACAGATTATAATTAACACCCTTGACTGGTGCACATGCGAGGACATG
ATAGACTTTACGCAAAGAGTTCATTGCAGAAGCAACTAAAATCAATCAATAAAAAATCCTTTCTGAATATCACCTCATGGACTCTGAACTAAATGCGTCT
TTCTGACCGGGAGCTGACAGCGTGTTGAAGAGTTATGGACCGAACGCTTTGGAGCGTCTGGTTCAGAAATGCATTGCAAACCTTTAGTTGAAATGGCACG
TTTAATTTCAGTCACCATTACATACAGAACAGAGAAAACTAAAGAGAATGCAATGTTGAGTTAATCCATTTGTAGTCTAAACCAGTGGTGTCCAAAGTCG
GTCCTCAAGAGCCGGCATCCTGCATGTTTAATGCACCTGGCTCAAATGATGGCTCATTAGAGGCCTAAGAAGAACATTGAGATGCTGAAAAGGTTGTTAC
TAAAACTAGGGAGAGAACCAAAACATGCAGCATTCCGGCTCTTGAGGACCGACTTTGGACACCACTGGTCTAAACAGAAGAGCCGGCAGTTTATCTTGAG
GCAATAAATAAAGTTAATTAGACCGTAACATGCGCTGCGGTTGCACAACCAAGGCGGACGCGGCTCCGCCACTGTGAAGAATTAAACTTAACTCACCCTG
CGGTTTAAACAAACGGAGCTGAAGACGTTACCCTCCCGCGCCCAGAAGGAAAGCGGCGCTCAGAAGCACGGCAGACATAACATCTGGCTGTTTCGGGAAA
GTGAAACCATGCAAAGAAAAAAAATCCTCGCAAAAGCGCCGCACAGGTTAAAAAAAAAAAAAAAAAGTTTAATTGATCGGTTTGATCAGACAGATCCAAC
TGACTGATGAACCAGTGCAGATTTCTCTGTAGATGTGACCAGGAGGAATTAGTGAGGCTGTGCGTTCAGAACCCAGCAGGTGAAGTGCTGGTAATTTAAG
GGGAGTCGTTTCATCTCATTTATTATGAGTTATTGGGGCCACAGTCGGTGGTTTTTGTAACTACGGAGAAAAAGTTACATGCATCTGCTTTAGGTGTGAT
GGGACCTGGATTCACGGTTCAACTGGGCGAATATTAACTAAACCGCATAAAAATGCGGCCAAATAGCCGATGTTAATGTGATTATAAGGGGTAAAAATAG
AACATGACCAATTTTTTTTTATCCTATCGGTCAAAATGACGGAGAACTAAAAAGTCTAGCGCGACCTCATACACACACACACACCCACACACACACACAC
ACACACACACACACACACACACACACACACACACACACACACACACACACACACACACACACACACACAGGGGTGATATTCTCAATCTAAGCCATACATT
ATCAAGTGGAAAGTGTCAGATGCAGTGCTGTAAATAAAGGTAAAAAATGGTAAGTGGTTTTTATCACTTACCATTTTTTTTTCTCTTGTTCCTTTTTCTT
GAAGTTTTCCAGTTTCTTCATGCCTCTGACATTTTGCAACTTTAGTGTTTCTTCAGTTTCCCAAGTGTTATGGATGTGTGCCCAGTTTTTCCACTTAATG
AAATATTGAACCTCGCCAGTCTCTTTATTTGAATCAAAATCAAAATTGGGGTCCCCATCTGCTTCTACAGCATATACAGTGGTTGAACTTCCTGTTGCTG
AAAATAAAAAAAAATTAACATCACATTAGGGAAAATATCCAAGCTTAATCATCCTCACTTGGATTTTTATTTAATTTCAAAGATGAGAAGTATAAAACTG
CACAGGACTCCTCAAAGCAAACCTGCAGTCTTAATCAAACTCCTCCATTTCCCCAACTAATCTTCAATATTTATATTCATTCATTAAATCTAACAGAGTT
AGAATATACTTTATTGATTAGGTAAAGACATGTTCTTACCCCTTTTTCGTCCAAGCCTGCAGTCCATTACTCTTTCAATTGTTTCAAACTCTTCCTCCTC
AGGCATTGGAACATCTTCACCCAAAACCTCCACCAAATCATCAGAATCTGTATTTATGTCTTCATCTTCCTTATAACTTATGTTGACAGTAGCCTGTCGT
CGTGGCCCTCCACATGCTATCTTTGCGTAGTTGTTTTCATCCTCAGAAGATGAACACTTTTGGGATTTCTTTCTCTGACTGATACTTTTTCCATTTCGAG
AATTCATCCTAAAATCAGAGAGCAGTAGAAAAGTGGTAAAGGTTTCTTCAAAGTTGATGTCATCAAGTATGATGATTAGTTTTATTTCAGCTTCTACATA
AACTTAATTGTGCAATTACAAGATTTCCATATTGGTGCCTTCAATTACAACTAGAATATCTGTGTAACAAAACCACTCCAAAGTAATTTAAACATTTTTT
ATTCTCAAATATAAGCACAACCTACAAATTCCGAGACAACACTGAACACTTGCAATATAGCTATCCCACATATTTAAGTGGGACAGCTTAGGTTCAAGAT
CAGGGGTGCTCAATACGTCGATCCCGATCAACCGGTCGATCGCGGAAAGGTTTTGAGTCGATCTCGGCAGCAGGTGACAAACTGAACGCCGCCAGGACGC
TGAGACCAGCACTTCCTCTTCTGCAGGCTTATCAAAAATATTCACTAAGATCCTAAACGTTTGTAGCTTCATTAAAAAAGAATAATTATAAAAAGTCAAC
GAAACATGTTAAAATTAATAATCTCAGTAATTATTGTTTCAACAAGGTGTTGCGCAATTCAGTGCGTTTCGGTTCCATTAACAAAAAAAATAAAGAAAAA
AAAGGCGACTCAAAGACCGACTGACTAACAGAGCAGGAGTTTAAATTAGCTACTTAACCACCGCTGTGTTCATGAGAGGCTTATTAATAATCGAGAAATA
AATATCAAGCCTGGAAACCTGATATGTAACGGACTGAATGTTGTGTTTTTAATGCAATCTTTGCTTGGCTTGCGGGGCGCAGGCGGTTGCCACGGTAACG
GGTGTGCTTAAACGACAAAGAGAGAGAGAGAGAGAGAGAGAGAGAGAGAGAGAGAGAGAGAGTAAAAAGGTAGTAGTGGTTTTGAGCTGATCGTCTTTTC
GGATTGTTTTACCTTTCTTTACCTTTGCTGTGGCTCATTACACCTGCTGTAGTTTCTGAACTTTCAATAAATGACAAACTTGGACTAATTACCTCGTTCG
TTCGTGACTATACGTCACAACAAACATCAAATAGGACAAATATATCTAATTAAGTTTTAACAAATTCTACCACGATAATTATGTGAAATTAAATTAATTA
TATCCCGACTTCAGAAGATTTGCCTTTACCCTTACTGGGCTCTTTGGTTCCTCCTATCAGTCTGTAGTTTCTCATATCGAGGTCATCAAACCAAATTTCA
GATCTACCATGACTGACTGACACCTGCTGGCGTCAGGTTTGCAACCAGCTTCTGACTGAGAAACCAGTAACCAGCTCCCAGTGTCAGAATCTCACTGAGG
AAGAAACTGGATTAGGTTTTCTGTCACTTTATTATTTCTGCTATAACTGATGTTTATTCGCATATAAAATAAGTCAATAGAGTTTAATTAGCTATTTTTA
TGTCTTTGTGTCATGAGGTAGATCTCAGGCGGCTGGTGAGAGAAAAAGTAGATCTTGGTCTCAAAAAGTTTGGGCAGCCCTGGTCTAGATCCTATTCTTA
TTAGAACATTACATTTATTAGAAGAAATTATGGCTGGATGGATAGATTCTCTTTAAAACAGAAGTCCATACCAAACTGAGATTTTTGTGTACCATTAAAC
CCCTAGTACGGGGGGTTGGCAACCCGCGGCTCTAGAGCTGCATGCTGCTCTTTAGCGCTGCCCATGTGGCTCCCTGGAGCTTTTTCAAAAATGTTTGAAA
ATGGGAAAAGATGGGATGGGAAATATATTTTTTGTTTTAATGTTTTCTGTATGACGACAAACATGACACAATCATTCTTAACGTTTTCCAATGCTATAAA
AATGTGTAGAATAAATATAAAATGTCAACATTTCCGTCAACAAAGATTTGCGTCATAGCCTGTGGCACATTTCTTTCAGCTGGGCGGGGTGCGAAGCAGG
TGGTTGTTGTAAACCAGTGGTCCCCAAACTACGGCCCGCGGGCCGGTTCCGGCCCGCCCCCACATTTGGCCCGGCCCCTGAACAATACCAGAGAGCATTC
AGATTTTTTTTTGATATCAGTCATTCTTCAGTATTTATTATGCAATAAGGGCACATCGCCCGTCCGAAACTGATCATCTCCATAATGGATATATGTCCGA
TCTTCTAATTTCCTTTGCTGCATAACGTACATTTCATTTATTCTAGCATTAGGTAAATGCATCTTGAAGGAGAATAACACTTAAATTAAAGTCCAACAAG
GACATTCATTTAGAATGAAAAATAACTCACCCTGAATTACCATGATAGATATAATGTATGTAATAAATGTGTGTCATTAATAAAGGGGAAAAAGACTCAA
TCCAGACTTTAAGTACCATTTAGGGTCTGGTTCTCAGAGTATGAAGTTAAATTTGTTTCCCAATTACTCAATGAAAAAAAAACTAACCTCAGTTAAGTAA
AATAAAATTGTAATCAAAACTTTTGGAATTGTAATGATTCCTTAAAAATCTTTTATTAATTAAATAACTAATTTTTACCAAACATAAACATTTATTTGCA
CACATCATAAATCTTTTGTTGTGATTTTAGGCCCTGCTCACGACGTCAAGTGAGAATCACAAGCAAAAAACTTAGAATAGCAAGAAAAGATTTCTGACTT
GCACAAATAAAGTTTGTTTTGCAAATAATTTTTTCATTTCATGAGACAAAAATGTGTGATTTAAAATTTTTTTTTTTAAGTTTTTTAAGCAAAACCCAGT
AGGTTTTTCTCATGGTGACATGCATTAACAATTTAATTTTTGCTTTTGTTTTTTTCGTTTTTCTGCATTTCCACATTAAAGTTTGGTGCAGCTCTGCTCT
CCTGAATGAACCGTCTTCATCTCCACTGCAAGTGTAGCAAACAGGCAGCTCTTTTTATAGATTACAGTCACTAAAAGGTTGCATTGAGCCCTTGTTTATA
TTTTTAATAGTGTAATTCTGTAAAGACAAAATATGTCTGGTGGTCCAGCTCTGATTTACATATCTTGTTAAATTGCAGGTTTGAATATTGCAAAACTTTC
CTATAACAAAATAGACCTGCAGAAAGAAATTACTAATAAAATATCTTACATTTGCATAGTGTTATGCTCTATATGGAGATGTTCGTTAGCTTTGATTGTA
TATCTCACAATTTTGTAATTTATCATTGTTTATTAAACTCTGAAAGCCGTTTGTTAATATTCTGTCCTAGAATGCGGTTAGATGGGCCGTTTTTTTGTTG
AGTACCTGCCCCTGTAGCGGCCTCTGCACGGCCCTGACCGACAATGTATTCATCCGATGCAGGTGTCCTTGCTCCGCCGCTGTGAAGAATTAAACTTAAC
TCACCCTGCGGTTTAAACAAATGGAGCTGAAGACGTTACCCTCCCGCGCCCAGAAGGAAAGCGGCGCTCAGAAGCACGGCAGACATAACATCGGATTTTT
CTTAATGCTATCTGTCCGTTTCGGGGAAACGAAACCACACAATAAAATTCTCATAAAAGCACACAGCCAGACCACACACTGGATAAAAAGTTAGCAGAGT
TCAATTGGTCGGTTTGATCAGACAGATCCAACTGACTGTTGAAGTAGCTCAGATTTCTCTGTAGATGTGACCAGGAGGAATTAGTGAGGCTGTGCGTTCA
GAAGCCAGTGGGTGAAATGCTGGTAATTTAAGTGAAGTTGGTTAATTTGATTTATTATGAGTTATTGGGGCCACAGTCAGTGGTTTTTGTAACTACGGAG
AAAAAGTTACATGCATCTGCTTTAGGTGTGATGGGACCTGGATTCACGGTTCAACTGGGTGAATATTAACTAAACCGCATAAAAATGCGGCCAAATAGCC
GATGTTAATGTGATTATAACGGGTAAAAATAGTAAAGAACTGATTTTTCTTAATGCCATCGGTCAAAATGTCGGCGAACAAAAACAGTCTAGCGCGACCT
CATATATATATATATATATAATTCAGAACATTAATGTCTGTTTTTAAAAAAGTTTTAAATCAATTGACTCCCGTTTTTCTATATTGGATTGATATTGGCC
GATACTAAACCTTAGATGTAGGCCTGTCGCGATAAACGATAAATCAATTAATCGCACAATAAATTAAACCTATCGACCTCATTTTAATTATCAGCTTTAT
CGTCTCTTCCGGCCTTTTTTCTTTCTCTTGATGACACTGAATGAAAAAAGCTCAACTCCGGGGCTCTGCACTGACCCTCCCTTCCTCATTTCCTTAGTGC
AATGTCCAGCGCACACTACACGAGTTGTCGGCCTATTTTCAAAACCTGAGAGACGCATTAGCCAATAGAAATCCTAGGTACAACGGTTCGATCGGGTTCG
ATTGTGCTGTGGCCACACAGCCATTATTTTGGACTTGTAGCCCAAAATAATGTCTACACGTCCAGTTAACTAATCTTAATATCAGCCATCAATCAATGCT
TTACTAGAATCTACCTGTGATGCATGTGGTTAGTGTCAGCGTAAAGTCCTGACTGAATGAAAATCATTATAACTTAAATAAGTTATAATGATTTTCATTA
ACCCGGTAACTTTTCAGCTGTTCTTCGTTAACGTGACATAAATGACATAAATATGTCACGTTAACGAAGAACAGTTGAAAAGTTACCGGGTTCATCAACT
GCGGTAACAATTTGGCTCCAACTCCTCCCCTTGTCATTTTTATATTCTTTGCGCGAAATGTTGAATAAACATTAATGTTTCCACATATCATCTCCAATGT
CTGCTGGATTTTGGGTTGAATCGCAAAATTCAACCCAAGCTGTTTGGGATTCCCCTCCGTAATTTCCCCTCAGAAAGCACGGAGGAGAATCCGTGCTTTC
TGATTGGCTACCTGTCGCATTCAGCGTTAAGCTCCCAGCCGGAGAAAACCCCTGATTTAGATCAGAGCGGCCACGACGATCTAAATCACACTACACACTA
CTTATTTCCACTTTGGCTTGATGTTTAGTTTTTATTCAAGTACGTTGAATAAAATTTTGTTCACGGAGACCGAGAATCCATTTTATTTTTGTTTTTGGTT
GTTTTGTTTAGTTTATCAGTTCCAGTGTTATGCGTTCTTTTGAAAATGAAGTGCATCTATCCATGGCAGGAAATAGCATGCATTATTATGTAATTTCCAT
TAAATCAGTGTCAAAAGGTCTTGAAACAATATTATCATTTATCGCAATAATTTTTAGACAATTAATCGCTCAGCAAAATTTGTTATTGTGACAGGCCTAG
ATATGTGTATTGTATCATAAGTGAGGTAAGGTAATTTTATTTATATAGCACATTTTCAGCAGCAAGGCAATTCAAAGGGCTTTACACTATGTGAAAAGGG
TGGGTTGGTGCATCCCTAGGCAGATGAGCACTCTCTCTGAGCCAGGTTCTGCTGGCAATTTGTTTCTGTTGAAGGGGAGGTTCCAATTTTTTGGTAGATG
CTTAAACAAAGCCATGTTTGTCCTTGTAAGAATGTTTTGATAAAAATTAACCTAAAGTGCCAGTTATTGAAGTGGCCTGAACTTGTAAACCTCTTTTTGG
TTGGCAGCAACTATTCAGTCAACAATACACTTACTTGGTTGGAAGTTTTCTGCTTTTAAATTTGAGACTGGGCTCATAGTCTGATGCAGTTTCATTACTG
TTATCCTCTGTCGATGAATCTGACCCAGTATCACTCCCAGAGACTGAGCCTGATCCAGAGTCAGAGGAGTCTGAATTCCCTCGCTTTCTGGATCCACTTG
AGGTGTCAGATTCGTCACTACTTGAAGAGTCCTGAAAAACAAAACACAAATGTAAACGTTTGAAAGGTACCACGCCCTCCTGCAACTTTAGCCAAAACTG
TGCTTTGGTCAGATGAGATCAATATTAGGCTATTGAGCAACTAAGATTCCAGGTCATTCTGCTATTAATATGTAGGAACACAACTAACAGAATTTGTGCT
ACTTCCATAGGCCATGGGAAACTTCGGCTGCATGTCAGGGTTTCCCCCAGTGTATTATAGGCCTGGCGGCTCGCCATGCTTTACTAGCGCCACCGCCAGG
CTAAGCCTTTTTTTTTTTAAGTTAAATAAAATAAAGGGGGGAAAAAAAATCGCCTTTTTTTAAGCCAGATTGCAAGTGTTTCTGTTGCTCCGAGCGTTTC
ACTATCAGAGCAGATTTATTCCTAAAAGATATGTTTATAGAAGATGTATTTATAGTTGATGCATTTAAAGCCGGACCAATCACACCACTGGGCCTCTGCG
CGTTGTTAATCTCAGCGCGGATCTCGCTCCTCCTTTCACTCGAACTGGACACAGGCTGACCGCTATGGATATTTACATCAACCCCCTGTGAGAAATTATG
ATTAGTTATGAGGAGTTATTAAGGTAAGAGTTTAAACCCACCGCGTTAGCTCTGGTTGCGCAGCTCTACGTGAACCGCAGGAATAACTTGTATTCAGAGG
TGCTTTGAGGAGCGGTGAGAATGATGTATATTTGTGAACAAAACATTATGCGGCGTTTCCATCTCAACACGCTGCCCAACGTTTGACTGTCTTCCCTGTA
AAGTTTAGGTCTGTGTTCCCGGTTAGCCGGTGCGTTAGTGGCTAACGACCCAGCGCTAATCACTCATCGTGCAGGTTTTACCCGGTGAGGAGCTTTCACG
CTCTCCTCGCAGTCACGCATCACGCTGATTTTATATTATTTTATTATTATTACTAGTATTATTTTTCCGGTCACGCTAAGCATCAAACTGTATCAAATGT
TTTGCCCACTTAGTCAGACAGAGTTGATGCGTGCGGCCACCTGAAAAAGTCGTCCAGAAACTCGACCAACCAAAATAGTTTCTGTGTTAAAAACTCAACA
GACACGAAATGAAAGAGCTACTAAAGTTACATCAACAGCATTGAACTAAATCTCCCATCAGTGCAGCGGATTACCACATCATGCAGGGCCGGTCCAAGGC
TGTATGAGGCCTGGAGCAGAATATGAATTAGGGGCCCCTTTTGTTGCTAAAAACATCAGCACCTCTAACAGCTTCTGTGTTAGATTTAGTGAAATCTAGG
ACAGGGGGAGTAGTTTAACTGACAAAAATAAAAAGCAATAAATTATAACTGCAGTTTACTAATTTGTATTTGTGAACAAACGGAGCTGAAACTCAAAGAT
TAAACTCAGAATCAGATTGTAGCTGTGGTAACAAACCAATCTGACTATGAATATTGTTCTTTGAACTTCTACAAAGTAAACTTGCCAGCTCCTTAAAATC
TTATCTCTAAATGTTAATTAAAAGTATTTTAATTTATATATGCTGAAACCATTATGTCAAATTTAGCAGTAATGATAATTTCAATAAACAAATGTTATAT
ATCTGTGGTCTATGTTAAATTATTAGCATTTATGGTCCCTGAAGCTCTGGGGGCCCAATGGAGCCGCTGACTTAATTTGGATTTAACAGAACTGGAAATA
ATTGATATTCATTTTAATTGTATTTTTTGATTAGTTTTTAAGATTAGTTGTGGGTTTATATAGCAGTTTACTGATGATGTTTTCCCATAACATATAACTA
CTCTACTTAACATCTTTTAATACAAAAACACGGTGGAGCGCCTCGGTGCCCTGACCACCGGGCTTAGATAGTTTTCTGGGGGAAACCCTGCATGTCATTG
TAAATTCTTAGAAATACTACAACATATTGGGCTGTGGCATAAAACTGATAATGAGTGGTCGCTAGGTCAACTTAACATCTTTTAATGCAAAAACACGGTG
GACAGCCTCGGCCACCGGGCTGAGCAAGTTTCTGGGGGAAACCCTGCACCGCACATCCTTATCTGGCAGTGAATTAAACAAATAATTAAGTATGCAAGTG
ACACAGCCTTAGTTAGTCTTCTATTTGATGAAGACGACGACCATGGCTCAGTTTTAGATTGTTTCCTTAACTGTTGTAAACAACAATCTCCTTTAAGCCT
AATCAAAAGAGAAAAAAAAATTCCATAGATTTCTGAAAAAGCACAATTTGTATTGACTATGAACTTATGGAGTCTGTTACATATTTTAAATATCTTGGTG
TTGTGCTTTATCACAAATTGAAGTGGGATTTATGGAATGATCTCATTAGTGCAAAGACTCAACAATGTACTTTTTAACGTTGTTTTTTAATGTTCATAGC
TAGATTCTTGTTTTATTGAGCTTTTATTGAAAGTGTTTTATCCTTTTCCATCATCTGCTGGTTTGGAAATGCTGTCCAGAAAAATGCGATCAGAAAAACA
GTGACAACAGCAAGTAAATTATACCACCAGCATAATGACTTTTTACTTTGTTATTCTTTTATAGCCTCTCTGCTCTCCATGACGAGTCAGTGACTCATTC
AAAATCCTCATTTAAAAAGGGCAGTCTGCACCACTGTTGCTCTTTTTAATCAATTGCACAATCAATCTTTGTAGATTGACAACAACGCGCCCACTTACTG
CACATACATTATGACCCTTTGAGCCCTAACAAAAGTGAGAGGGCATCACAGCTTTTTTATTCCTTTGCTAAATTTACTGGACTTTATTTGTAATTTTAGT
AGATCACTCCCTTTAGTGTACAATATTAACCCCATTTTGGCAAAGCATACTTAAACCTTTTACCAAATATTTTCCATATAGCTTAAGAATGTACGCACTC
TTGATTGTACTTGGAGTTTTTGATCAGCTCTACCAGTTTAATGAATGCCACAAACAATTGTTATCTATACTTTGTTTCGATATTTTTTTTAAAGAAAAAA
AGAACAGAAATTCCATCTGTCAAATAATAGCTGGAGGAAATAGTAAGACTCTGATCTGGAAAAAACATAGTTTTCCTTAGTAAACAAATTGAAACAATTC
AATAATGCCCCTTTTCCACCGGCTTCGAAGCATGGTCAGCATGGTCAGCCTGGCCAGCCCTGCTTTGGTGGGTGACGCAAGCTTCACTCCTGTTCACTGA
CTGGCCGTGGGCGTGGTCAGACGGAGCAGAAAGAGAGAAGAAAAACAAACGCACAACGTTTCAAACTCGCTGCAACACGGAAGTGATGGAAGATACAAGC
AAGCAGTGAACAAAGATGCCAACTTTTGGGTGTGCTGTGGTGGTGCAGAGGTTAAGCACAATCCACATATGGAGGTCTTAGTCCTCCATGCAGCTGTCGC
AGGTTCGATTCCTGGCCTAGGCCACCTTTGCTGCACGTCTTCCCCCTTCTCTCATTACCCACTTTCCTGTCAATTAACTATCAAATAAAGGCCACTAGAG
TCAATAAAACCTTTAAAAAAAGAAAGATGCCAGCTTTTTTCTTTGCTTCGGATTCACTATTCAGCGGCAGCTCGATGGAGCCGTGAGGAATGAGTTGTTT
TTGTCAACGTAGCGCAGAGAATGAAAAGACATTCCTCAGTTATAAATAACTGTCAATATTGTACAGCATGTTGCCCTTCATTTGTTTTTTTTATGTTTTA
TCTTCTTCGATTGTTTCTCATTTTGCTGTTGTTGCACCGGAGTAAGATAAAACATATTACATGATATTCTATTATTGTTAAATGGCTAGATATCAGTTCT
CTAATTAAACAGTTGTGAACTATTCATTGTATAGGACATAAAAACAAATAAACCTGAAGAAAATAATAGTGACATTTTATCCATGGTTGTATGTCTGCAT
AAGTCTAAAACTTAAAAGTAATTACGTTTTGTCTTTAATTTACACAACTAGTAAAATTTAGAGTACTGAGAATCTTTGTTTCTTTTATTGATTGCAGGTT
TTTTAGTTGTCCTATTGACTGAATAGCTGCTGTATTGTGCCTGCAAATGTTTTGCAGGTTTATGTCTAAATCAGGTGAATTTATTGCTTGATCATTTTTT
TATTTTGACAGATCAAATTGTAGCATTTATACCCAACGCGAAAAATGAACAGCCAATCCAGGTGATTGGCTGTGAACGGCCTCATGGGTGATCAGAATCG
GAAGCAAAAAACCTGATCAGAGTATCCCTAAAATTTTACATTTCCTGTCAACATTTTTTATTAGAAAAACATGGTGGCCCACTGCCCTGCCATCCTGACC
ACAGGGCTTGGCAAGCTTTCTGGGGGAAACACTGATATTTATAATTGAAGAAGGGTTGATGAAGGGGAGTTGAGTGAGATATGGGAATGTTCTTGTTCAT
TTATGCAACTTTTGTTGAGTTTTTTAATGTCTTTATATTTTTTATGGCTAAATTAGAAAAAGAGGAATGGTTGCCACAAATACTGGCAACCATTCCAGTT
TAGGTTGCCATTGGAGATTCAAGTATTTCTCAAACAAGCATGAGGGAATATCATGCACGAGTAACATAATAATATTATGTAAAACTCAAAAAAGGATGTT
ATACGCAATACCCCGCATTAAACATCATAAACACACAAAGAAGCGGCTGAATACAGACCTCATCTGACCCACTGTTAGAAGAGGCTTGTCTCTGTTGTTG
CTGCTGTTTCCTGAGCATAGCCGATCTTTGAACTGCCAGAATGCTGGGGTTGGACTTCCAGAACTGTGATTAATGCAAAAGAAATTAGTCATCTAAACCA
AAGTTTAGGACACAACTCAGTGATTAGCAACAGAAAAAAAGAATGCAACTCCTGCAGCATAAAATAAATATATTTAAAAGAAAATAATCTTCTGTAAGTT
TAACTTTTAGACTTTGTTAAATAAAATACATGAAGCAATACTAAAATTTGAGTAATTTATTTTCAAGAAAAACCTTTTTGGCATTTGCTCTAAAATAAAC
AACACTAAAAATGTGTAGTTTAAAGAAAAGTCTACAGATTTTAAACAGTCAAAGCTGCCGTCTGACTAACTGGAAGCATCAATCCAACAGAGCTGGAAGA
TACAAATGGTAGGAACTTTTTCAGTTATGCAAAAAATGTCCCTTCTTTCCAGTCAGCGGGATGAAACATTTTCAAGAAAAGTTTACCTTAAAACAGAAAT
ACAAATAAAGAAACTAAAAGCAATCTGCCTAAAAATAAAAACTGCATAATAAAGAAATTAAACACAGTCAACTTTTAGAAATCAGCTCATTAAAATTAAT
TTGGATGCAAAAAAGTCAAAACTGTGTTTTACAGCTAAACGGATAAAAACATTTCAGTTGAAAAGGCCCGTGAAAATTAAATTACAAAAATAATGTTATG
GATGTCGTCGAATCACGGCATCGAGTCCCAGCCCATTAACCTTTGTTGTCATTTCAGCTAATGACAAAAGTGAGCAAATAAGTGGTGGGGCAGGTCAGAA
AAAATGTGCCTAAGTGCAAGGAGAAAAATGTGTCAAACTAACCACACAAACCTTGACTGCTGGAGCAGATTCAGGACTTTATAGGATTTCTTTATTCTAC
ATGTACATATGGCCTAACTAGTGACATAATTATGTTATTGTAAAAACAGTATATTTCATAATGTAATATTTCATATTACATTTGTCGTGTTGATGCATTT
TGACCTGCTTCACCCCACGTGCTTCAATTTTCCGCCGCAACACGCAAACGTCCCCATTCACTCAGTGCGTTATAGTTCAACATCGCTTAGGATTTGTTGC
TGCGCGTTTGCACAGTGTGAAGGAAAGAGGAGACCAGCTGCACAGGCAGGCTGAGAAATGAGATGCAGGTGATCGGTATCGGCAACAAGGGACCGCGATC
ACCGATCACACACTTTTTCACGGAAATCGACCGATTATGATCGGTGGCCGATCGATCGGCACACCTCTACTAGCTAGTCATCTTTTAGCTAACTTTACCT
GCATCCAACAGCTTTACTCAACTCAGTCTGTTAGTTTGGGGGAAAAACTGTGAAAAGTTCTTTGCGTTTTGCTGCCATGATTCTAACACACCTGCGTAGC
TCTGCACAGCAGCAGCAGGTCTCCTTCACGACACACAGGCGTAAACCCAGCGAGAGCGTCATAGCGCTCATGTTGCGTTTAAAGGCGGCTCGGAAAAACA
GGTTACCACATGTTAACAACGGATTAAACAGTTTTAACTGATAAAAGTGACAGAGGACACAGATATGGGAAGTGTGGAAGCTCCTACTGTATCAAATTGA
CAGAGACTTGGCCATTCTAAGGTAAAAACCCAGCGCATACAGCGTTCAGGTTTTTTGGGGTTTTTTCATTCAGACGGCTTCCTGCCCCCCCCCTGCAATG
GCACGGCACCCCCCCTATGGGGCGCGCCCCACAGTTTGGGAACCTCTAGCGTAGTGCATTGTGGCGGTACATGGCTGGCAGATGCATTTCTGTGTGTGAT
GGAGGAGTCAAATACAGTCATTAACGTGGACACAAAAGCTATAAATGTCTGTGCAAAGTGAGAGTTCACCTATTAAATTAACTGAAGATGAATACATAAA
CTAAAAAATTTTAGAAGTGTTTTTATTTAATTATTAATTTGAGTATAATTTCAGATTGTTGTATCATTTTTGTCCTGGTTAACTTAAAAAGTGAGCTATT
ACTGTTACTGGCTAGTTTTCTAAACAATAGAAAAGTAATTGTAGGGATGCAAAACATGAAAATTTGAGCCAATGTTCATATCCAATAGAAATACTTCTGT
TATGGTAGAATTTACCAAGATCTTATTTTATAACATTTTTACTTAATTACTTAATTGTCAGCATAATCAATAGAATATTCGATTACTAAAATAATCGTCT
AAAAAAAGCCATAATACAAACGAAAGAACCATTTGCCAAAATGATTTAAATTAGTCACAAACACATTAGGCCAACAGGCCACACATTAGTGGCAAAGCTT
TGCTGACATCTTGAATTTGTTTACCTCAGCTCCATCAATGTTTGGCTTATTTGGCGATTCTTTTTTCTCATTGGATTTCTCAGTGTCGGACTCAGACTGA
CTGCCAGAGTCTGAGGCGCTTCCTGAGTCGCTGCTCCCCGACTGGCTGCTACTGCTGGAGGAGCTGGAACTGGAGCCGGAACCCGAAGCAGAGCCTGACC
CAGACTCATCATCAGAATTGCTTGAATGTGAGAAGACAAAAACATTAGCAGTTGTTGAATAAATAAATCACAACTTTATAATCTTATAGTTAAATCAAAA
TTCAACAAACAAGTGTTTGTTAGCATCCCAATAAATACAAACGTATGATTAAAATATTTAATCAAGATTCTATCTTATATATGAAAACTAACTAATTCTA
ATACTTGTCAATCACAGAAGACCACAGATAGAAGATGTGTTGCTTAAACAAGGGTAGTCCTCTGTGAAACACACTAATGGCAAAGGATGACCTCTCAATG
TAGTGAAGATGATGATTTTTGTTGTTATGATGCAGATGAAAGATAAGCAAAGTATCAGAAAACTAAAACAAGCAATCTTACTAATTGACCCTGTTGAAAG
TTTCTAAAAGAATCACTGCTTCATTCTTGATTTTTAACAATGAAGTTTAGACATGTTTGCACTGGAATGTGTGCACTTCTTGCCAGTTTTTTTTATATAC
TATTTTGAGAGTTTTTTCATTTATTTTGTCAGTTTAAACCCCTGATAATATTAAAGATATTTCTCATAAAACCTATCTAAAACTTTCATTCAGAGCGTTT
CATCATACTTGTAGGAAAAACATTCATATTTCCAGCATACATTTGTGGTGCAGGTAGAACAGGTCTACCAGCAAAAATGAACATGCATAAAATAATCTGA
TCATTTTCATTTTTGAATTGATTTTATTCCAGATCTTTTTATGGTTTGTGAGATTTATTGAAAAAGATTATAGAAATAAAGCTAGCTTAAAACCTAAATG
TTAATATGTGCATCAGCATGTCACAAAATAAAACTACATCCATTTGTTCCTAGTGAAATGCTTTTGTTCAGCATAAGGATTTTCTATAAACATCCAGGAA
GCCTTAAAAATAACACTCCTTTTATAGCCTGTATTTCAATCCTCTAAATTTACATTAAATTAACTCAAATAAAACAAGACATAAGCAAAAATAAAGAGAA
GTGATGAACTAAATTAATTATTTTTAGGGTACTAATGTCAATTTAGTCAATAGAATCAGGGAAATGATCAGGACAATGACGAAAAACAACATACATGTGC
AGTCATTTAAAAATAATTGAACTACAGCCAAGACAAAGTTTTCAAAAATACCTTTTACATTATTACTAGCATTAAATGTGCAAGACACAAACTATCAAAA
CAGAATGTTCCAGTCATCCTGTAAGGAGGAGTCACTTTACCTCGATTCTCCATTGCTATTGCTCACACTTTCATCTTCACTGCGTCCAGCCATGTTGAAC
TCCACAATAGGGACGTGCGAACCACTGGTAAAAAAAAGTTCCCAGAAATAAACCTGAAAGAGAGAATGCCAGTTAAAAAGATGTTTTTGAAAAAGTCTGA
ACTATACTGGAGTTTTGCTAATTTGTTTTGAGTGATGAATCACAGGCGGCCACATTTTTTCCATCATGAAATCTGATGGAAAGAGAATTCTGCATGTAGG
AGCACAGCTGCCTTGACTAGTCATCATATAGTTTCAACCAGTGTTTCTCAACTAGTGTGCCATGAGTGATCGTCAGGTGTGCCATGGAAATTATTCAAGT
TCACCAACAGCACCATATTTTCTGGACTATAAGCTGCTACTTTTTTTCTAAGCTTTGAACCATGCGGATTGGCTTTGCTGTGTATATTTTTTCAACCACC
AGGGGGCTCTCTAGCAGGAAGTGAATCATTAGAAGTCAAAATTTTAAATCAAAAGAAGAACGTGCTAATTTTCAACTTGTTCAGGGGTATTTTTAAGCAG
CAGGCACGATGGAGAAATGTTTTCAAACTCATATCATGCAGCTTTTAAGTTGAGGGCTGTCGATCTGGCACTACAGGAGGGAAGTAGAGCCGCTGCATTT
AAGTTCGGTGTGAACGAAACCATGGTTCGGCTTTGGAGACGGAGTGCTGCGTCCTTAATATATGCAGCAGATTTATTAGGACGCAGCCCTCTGCTGGGTC
CTTATGGAAAACCGAGAGCAGCTTCCAGTTTTTAAAAAAAATTTTTATTGAAGGTGCTAGTATGGTGCGCTCTATAGTCTAAAAAATACGGTAATTGGTT
TTAAAAGATTTTTTGATAATGAATTATCTGCAAATAATGCCATCTTCAAGTGTCTGCTGTAGCAGTGACTAGCAGCGAAATCATGTAATTTTCTTACCAC
TAGGTGGCAGTAAGTACACAGCATTTTACATTACAACAAGAGAATTAGTGATGCATGAATGTTACAGGTAGCGGTGAGAGCATCGTATCTAGCAAGACAG
TGATGGAAAAGACAGAGAAGCTCAGCAGTAGTTGGGTTGGAAAGAACATGGGTCCATTTCCCACAACATATCTGTGTGAAATTAGCTTCTCTAGTCTGGT
TACTATAAAAACTAAAACCAGAGAGAGACTGAGAGCAGTGGAGGAAGAGCTTTGTCTTTCTTCAATTTATGCCAGAAAATCAGCTGTTTTCATCCAAACA
TGCTCAGGTTTCACACCAGGTGGGTAAAATATACAGATATTGACATTTTGTACATGCAACTCTTCATATTGTAACAGTGAATATGAAGTGAAATGTTTCC
CAAATATTATTGCTTCTTTCAGAATAAGAATTATTTTCTATATTCTGGCTATAAGATGCTTGTGGATTAGTTTGTAAAACAGTTTGAAGTTTTCTACAAT
TTCTTTAAATTTAACCCCACAGTGTTGTTTCGCTGTTCAGGGGTATTTTTGAAGTGTTAAGTGCAATTTGAAATAAGAAATGTAAAATGTGATAAAAAAA
ATACATTTTTGTGTTTATTTGATTCCTATTCAAGACATTTTGATAAGAATGACTATATATGTAATATAGGCAGCTACAGAGTATCTTTGTTTATATTTTT
GGTTGGTGGTGCCTCATGATTTTTCAATTAAAACAATGAACCTTGGCTCAAAAAAGGTTGAAAAACACTGGCTTAAACCAATATTTTCAGCACACACTGG
ATTATTTTTTAATTTATATCTTTTTATTTCCATTTTTCTTTAGCCAAACCATGTAATAGCTTTTTTGCCTTCAATTGATAGAATTTTAAAAAGATACTCA
TCTTCTTTTTGAAACACTTCTCCAGTTAACAGCCCCAGCAGAAAAATTCTGGGGTGTTTGGGGATGACATACCCCACAATTATCAGACAGGAACAGATTC
CATCCCAGTAAGGTGCCAACTTTGGGCAGGACCAAAATACATGAGAGTGATTGACGTTCTGATGGCCACATAGTCTCCAACATTGCTGTTCTTCTCCTCT
ATATCTACTAATAATTTGAGGTGTAGTAAAGTATCTAATTAACCACTTCCATCCGAATTCCTTCCATCTTTTAGAACTGGTAGATGTCTGTTGTGTCACA
CATTGAAAGCCAGTCACCCTCCGTAATTTTCACTCCCAATTCCCTTTCCCATTTTGACTTAATATTCAAGGTGTTATTTCCATTATGTTTCTGCAACCCC
TTATATAGTTTGGAAACGGTTTTACATGGGAGGTGAGTATAAGCATTTGTAAAAATTTGCACAATAGTGTTACCTTCTGAAGGAACACCTTTTTTTATTT
TGGTAATGTAGAAATGTCTTACCTAAAAATATTTAAATACCCTCATCTTTTAAAGGTTTAGGAGAGTTTGGCTGCAGGCATTGGCCGGTTTCAACAGAAT
AGCTGTTCTAAACCGTATCCCACATATTCTATTCCATTCACATTATGGAACCATTAATATTTCAATAGGCATCTGACATCCATGGAAACTATAGTTAACC
TACACTCCATATTGTATCTAATTGGTGTGGATGGATAGACTGTAAAATACACTAATAACTAATAACCACTGTGATGCATTTATTTGGATATGTGGTTCAG
CAGGTTGGTCGTCTTCATCCTCCTGCTCTGGGTCAGACATGTAAGGTTGGATGGACAAGCCTTCCATTGTTGACATTTTTAATAAACTTTGGAATAAAAG
GTTTCTCTACCAGTAGATAATCGTGTCGCTGCCATCAAACTACAAATATGGATAAATGGAGTGAAGTGCGATCCGGAGGGAAGCGGGACTTGAAATGTCT
GTTTCACATTTAAAAAGACCACAACAAAACGAGGAACTATAACGAGGAATTCAGACCAAAGCATTGCTGTTCTACTGTAAATACCATAAATGAATGACTT
ACATGTGAAAAGGAAGGATTTAAAAGCATGACATCCACTTTGAATATCTGCAGTGGAAATTGTGAAAACAGCATCCTATTGCCTTATCCTATGCAGTCTG
TCCACGACAGAGCCTATATTCCCTAGAGGCATTTCTAAACATCTAAAATGCCAGATTCAGTGAATCTTTTGGTACATTAATGTTCATGGAACAATGAGTG
ACTGGTTTTAACACCATTTCATTCTGTTTGCCAACATCTGATTCAAAACTTTCAGAAAGGAAAATTTCAATGCTTTGAAGATCTTTGGACCAACTATACA
CCTTTAGTTTTATGTCTAGAATAATTAGACTGGATTTCTGCAATAAACAGTGATTTGTGAAAACAAATTGAAAACTTTATTCTACTCTGGAAATCATAAA
AAGAATCTCTCCAAAGGTCAATCACACTGAGACAAGTTCCGTTTAAGGGTTCTTCCTATTAAAAGAACATTTTTCATTCCAGCATTATTTCACTGCAAAC
TCAATATAAGAGAGCAAAGTTGATTCATAAATTGTCTTCACACAGGAGGATTGCTGCAAGCATAATGACATGATTCAGCATATTGGACTTACTTACATTT
TACCAATTGGAAGTATAAGCTGATCTCAGTCCAAATTTAATTGTGTTATGCATGCAACTGACTTTGAAATAGTCTATGTCTAGGCTAAACTAAATACCTA
TTTCTATTCATACATTGGATCCGTTTTTGGAAAGTGGCTTCAGATAATACTTGTCAATCAGTGCTATATGAATAAAATGAATTGAACTGCAACCTTCTCA
CTTGCTTCTACCAATAGATAATTCTGGGAATGTGAGACGCAGCAACTGAACGCTGCGTCTCTGCCATCTTATTCCTCACCTTCCTTGAATGTTCGTCCTC
CTTAACTATAGTGCTTAAGCCCAACCGTAGCTAGCGGCAACCAGCGACGCTTCCTGTTCAGCTTCTGCTGTTAAAATGAGACCGAAACAAGCGCACTTCT
GCGGCCTGAAGGCCTATAAAGAGGCGTATTCCACGGTCATAGAACATCAAGAAACACGCCTTCTATATACGAAATAATTTAAGTACCTAATGTTAATCAC
ATAATAAGTCACAGTTTATCTATCAAAGATATTGCAATGCATGGCTGCAGTTAACCTTGTAGCATTAGCCAACAAGCTACATCTGACTACTGACGCAAGT
GAACGCAGCTATTGGCGGGGCGATACGTCTCTTCCGCGCCAGCGACTAGTTAAAAATATGATTTAAGGACAACACTCATTTTCTTATATATACAGGACGA
ATTGATTCATTATCTATGTTGGCTGTTAAAGAATTGTGCTCTTGCTAAACTATATGTACTACTAGATTTGTGCTTTGGAATTGATACATTTAAACAATAA
AAAGTTCGGTTTATCTTAATATCCAATACCGTGTAATCCAATCCTGCGTAACAAAATACTTGCCTCGTTTTATTCTAGTTCATGATGGATAAAGAAATAA
CTGCTAATGTTGGGGGTTCGTGTACAAGTGTCAGCTAACGCTACAAAGCACGAGGCTAGCGTGGAAGCTAACAAAATTTCACAATGTTGTACTAATACGG
GCACAATAAAAAGATCAATTTCTCCAAAGCAGCTAAACATCACATTTTACCAACCATTGTGAATAGTTAAGAAAACATCTGCCACAAGAGTAAACCAGAG
TATGGCGTTAAGATCGCTTTGATTATTTAACCAAAAGCAGCTAACAAAACTTCACCTTCTCCCATCTTGTTTTCATTTGCTCTTCACTTCTCGCGGTTTT
TGGCGCATTGGTATGGAGTATTAGCTGACTTTTTCATTCATTTATGCCTAGAAAAAACAAATCGATTAGCGTACCTTATTTTGTGTTATATACAATCCTC
TCCAAAAAGTTGTCAAAATGCGATTTTCAGATTTGTAGAGCTCCTTTGGTCCTCGAGATCTGCTGTGGAAACAGCAGCATGAGCTAACGCTGCTTCAAGC
TAGCAGCAGTTCCCGGTCGGTCGCACAGTCAGAGGCTCTGGGTGACTGAAGACGGTGGGGCTGTTGGAGGGCGGCTCTCACTGCCCGCTTAATACCGAGA
AGACATCCACTAAACCGCATTACAGGGAGCAAAGCCAGGTTTAGCGACCCATGGACTTCCTAAAACAACCGGCCTCAGCCATTACGACGTAACGTTCACT
ACACACGAAGGAAACCCCACGCAATGACGTCACATTTCCAGGACCCGATCAGTTGTCTTCACTCTTAAATCAATGGTGAATTCCATTTCACAGGGTTGTC
CAGGTGCTGCGGTGGCGCAGGGGTTAAGCGTAACCCACACATGGAGGCTCTAGTCTGTCGCAGGTTCGGTTCCCGGCCTGGCGACCTTTGCCGTATGTCT
TTTCTACTGTCAATTCATTATCAAATAAAGGCCAATAAAACCAATACTCCTTTGGGGGTAAGGCTTAAATATATTAGTTTTTGCTGACTTTTGTTGCACA
GAAAGAGATTTAACTTTATATAGGGAGGTATGTTGAGTAAACGGTTAGAAATCCAGCAGCAGACAATATCTTAAGAATGTTTAGGAAACCATGTACCATG
TTTCAAAAATAACTAATAGCTATTTTAACAGCTATTTTGAAATAGCTGGTCCAAAATAACTACTTTTTAATAAAAACTAATCATCTTAAAATAGGCTAGT
ACTTTGCCTTGTAGCTCTACCTTAAATCATACAATTTCAAAAGTTAATTTTTTATAAGCACCTTACAAAATACAACAATTTATTAAAAGATACAATAATA
AAATCACTAAGATAGAAAAAGCAGAAGGCATCAGGTAGAAAAAACATTTTGAACAAATATGTTTTGAGTTGTGATTCGTCACAGGAGAGTGTGACGAATC
ACAACTCTCCTCATTACCTTGTCCAGAGACGCTTGACAACCCTGAGGAGAAAACTCATTTCAGCCAATTGCATCTGTAATCTTTCGGTCAGGTCCCAAAG
TTCATGACCATGGATTAGAGTAGGAAAGTAGATTGACCAGTAAACCTAGAGATTCTGCTTTTGACTCAGCTGTCTTGACCACTACAAACCGGTACAGTAC
TCGCTTCACTGATACGCCTGCTGAGCTGATTCAGTCTTCCACAAGGACACGAACCACACTGCTCCTCCTGAACGGGGGGTTTGACTATCCACCGGACCCC
CTGTTCACAATCTCTGAACAGACTTTGAAGAGTGGGATCTCCCTGTAGTTGGAACACAGTCTGCAGACCCTCTTTTTGAATAGGGAGACCACCATCCCTT
TTCAGTTCCCCTAGGAGATCCTTTTTGGTGGCCTTACACTGTAAAAAAATCATTTTTAAAAAAGCATAAAATTTATGGTAAAAAAATGTGACTAACATCC
AAAGCATTATGTTGTCATAGAAAATAAACTGAATTACCATAACTCAAAAAAACTAATTCATTGGGATTTTTACAGTTATGAAATTAATAAAACACATAAA
TGTATTGTGAAAATCTTAGAAATTGTAAAATAGAAAAATCCTGTAATATTGTGAGCACATAATTACCTTAAAATTAATGTTATTAGCCAAAATAATATAT
TTTGGTGATATTTATATCTACAATGTAAAACCATACACCAGACTGCAAAAATCATTTTTACAGAGAATAGAATTTTGGTACGATACTTTGGCTTCTTTTA
TTTTTGAATAATCAATGTAATTCATAATGCCTTTGTATATCAAATTGAAATCTTAAAGCAAGACTTCTGTTGCTTGTTTATAACGCTGCAATTCTGTAGT
TGAGCAGCGGCTCCGGGGTTCCTGAACTCACCACCAGGCCTGTCATGACAACTAATTTTGCTTGACGATAAATTGTTCCAGAAGTTACTGGGATAAAAGA
CAATATTGCTGTTTTGAGACCATTTATAAGTAATGGCAAAATAAAACTACGATAATACATTCTCAAAGATCAATAAACTTTAAATTCTAATGAACATTTA
ACACTGTAACTGGAAGACATGTTAAATATCCACAATAAATAAACAAAACAAAAAATAACATGAATTTTGAAGTCCTTCTAAACGAAATTGTCCTTCAAAA
AAAGTTCCAGTTGAAACCAAAGCAACAAACTGAAGATTTTTATCATCCAGTTTTTGGTCGGAATAGAGAAAAATAAATAAATAATAAATCATGCCAATGG
AATTTATCGAGTTTGTTTCAATTTATCATGTGATGAATTGATTTATTGATTATTGTGACAGGGCTGCTCACCACAGTATTATCAGTTCAAGTGCTCAGGT
GCTACCTAATGGTGAATGGAGACGCAGCCTTTGCAATCAAGTTTGTGCCATTTCTGTGGCTCAGCAGGACAACAACACATTTCAGAGTTTTAACTGAAGT
TAGCTAACTTTAAGCAACTGATAAAGAAATGTTTCCCTGCAGTTTCTGTGTCATTTCTATTTACATGCATTGCAGCTGGTATGAAACAAGAATTTTTGCA
ATATGGAGCATTTAATGATAATTTTTCCCAGATGCAAAACTTCCATTAACATTTCTGTAGGAACAACTGCAGAGCAAGTATCATTCGAATAATTAGCAGT
TATTTAATACAGATAGATTTATTTGCTTCAAATATTATTTCAGGTCTATTTTAGACCTCATATTGTTAGAGTTGTTAATACCAGAAGCAGCTTTTTCAAG
TTTGAATTACTTGAGTGTGAAATGGTCGAGCATTCAAGTTAAAACATTGAAGAACATTTTAGCTTTTGTTTTAGATTGAAAGCTTGGTATAAGGGTTAAT
ATTTAACACTTTCCTTCAACTTCTTAACTATCACCCCAAAATATTTACAAGCAAGTCAATGGGTCCATGAGGACACCAGTGTCCTTCTGACAGTTAAACA
GTTTTAACAGAAGGAAACTTTAATGTTTTAAAGTTTTTCTCAGTTTCTGGGTTGCATTTCACAAAACAGAATTTAAATTCTCAAAACTGTTTGTTTAATC
TTCAAATCATTGTGTCGTTTGTAAAAAAGCATCTTGTCATTCCTTTGAGAAAATTGCAAATACTTCTGTACATCATGCTAGTGATTCTGTACATGTCTCT
TTTCCTCCCAGCCTTTCCAACACTACACCTTCTGGTCGTCATGACAACGCTTCTCCCTGCCGTCCATTAATGGTGTTTACAGCTCAGCAGTCACTTAACA
CATATTTAGCCCAAACAGCTGGCAAAGCATTGCAAATGTAAACAATAATATTAAAGTATGTAATGCAAACAATACACAGATACGACAAAAAGACTAAATA
TATCTCTGACTTATAATGGATGGTAAATGAACACATTTCAATCCAAGCCAGTTAAACCCAATATGTAGATTGGAGCCATGTTGTCACCAACAAGGTAATA
ACATTTTACATAGAAAAATGCTTTAGAAACTTTAGAAATACATAAAGCAGTTTTATAAAACTTCTTAGTACCTATAAATTCTTCAAATGACATTTTCTCT
ATTCTAATTTATCCAAACTGAAAAATTATATAATGAAAAACGTGATTTAACAAACACTTCAGTACTCAGTACTTTGGGCTTCAACTTCCCATCAAGACTT
TCTGAATGAAGCTGAATGTGCAGGACAACATGGTGGATGATTTAGATGGCCAGTGGGGCAGGAGGTGGGTAGAGAAGGTCCTGGGTTCAGTTGGCAACCT
GGGGTCTTCCTGCATGTTCTCCCTGTGCATGGTGGGTTCTCTCCAGGTACTCTGGCTTCCTCCCACCGTTTGGTTAATTGTTCTGTATAAATTCTCCTTG
TTTGAACATCCTGTTCCTCTTAGTCTCATCAACACAAATTACATTTCTGGATTACTCAGAAATGAATTGTTTCAACTACAACAAGCCAAAATACAACACA
TTTTCAGCAAAGTCACATTGTCATAGCGATAACTAAAGAAATTAATTGGAAATCCAATTTTAAGCTGGGTAAACTGTACAGTGATCTTTGGTTGAGCTAG
AAAATTATAAGATAAGATAAGGATCCCCTATGGGAGGACATTTGGTTTTTCCCAGCATAGTACACAATAAAAATTTAAATAATAAAGTAAAAATACTAAC
ATATCACAATAAATGACGATTAGCAGTGATAGTTTTAAATTATTAGCATTATTTATGATAATCTTAAGGACCAGCATAAATAGTTGTCGTTTTGATGACA
TTACATAGACAATGTTGTAGACGGACCCAAAGGATGGAGATACTTTCTTATACACTTTCAAAGTGTTATGTTTTGGGAAACATGAACAAGGTTAATAAAG
GATATTGTTAAATTTGCTGAAAACTTACATCCCATGTTTTGATGAAGGTGGAGGAGTCTGAGTGCAAATAGGGAGAAATGGTGTGAAGAACAGCATGTCA
TACATGAATATCAGCGTTCCTGAATCATAAGAACATTTTCTTCCAGTCATTGGTTTATTTTGTAAAATAAAAAAATAGGTAAAACTTATTTTACCTACCT
ATAAAAGCTCAAAAACAAGAATAAGAACAAACACTAACCTAGACATCATGGGTTCTTTAGAGCTGAGACAGAAAATCATTCACTTTTCCAGTGCAAGCAG
CTTCTTCCTAAATAAGCTCTGGAGCTGGGAGGCATGTTGGTCCAATACAGCATCAAACTGGAGCTTTGGAATCCTGTGAAAACAACTGCAACTTAATGAA
ATCATTAAAAAAATACTAAAATTAAATAAAAAGCAACATGCCACTGTAAATGTGCAGGGAACAAGGAAGCAGCCACCTCGGTAGAAATGTTAACTTCAGT
ATGCAAAACAGAAAGTAACGATCCAGTTGCACAAGTTTCTCTGTGCAACATTTCACAGTCAGTGGGCGGCCAGCGGCGAGCGGCCAGCGGCCAGCGGCGA
GCGGCCAGCGGCCAGCGGCCAGCGGCCAGCGGCCAGGGACGGATTCGCTCCTCAAATCTCAGGGCTGCGCCGGCGTTACGCCGACAAACGCACAAACCTC
TTCGGTCATCAATATGCGAGAGTTAAGAGCGATGCGCGTTCCCGCGATAGAGCACGCGATTCTCGGCATGACACCATAGTGCCAAAAAATGCTCCAAGCG
TTGCAGTTACCTACCGGCTCCATAAAGCGGTTCTGGGTGACTATGATGAAAACACTCCTCTTGTTAGTTCTCCACCCACTGAGCCACTTCCATGCGGAAT
GAAGCATCTACCAAATATATGTTGAAAACATACTTTGTACTAGACCAATGCTTAAGGTGAGCTGAACCAAACGATGCGGTGTCTAGGTCCCATAAACGGC
AGTACTCCGAGTCGGACTGCAGGATTTTTGCAGCTCATGTTGCAGCCGAACACTGCGCGCCTCGACCAGGATAATCGTCATTGCAGGTTCGTGCGACGTT
TCACATGTCTGTAAAAATGATGTAGAATTTTGTTTATAGCACAAACCAGGGTCATTCCTTCTTTTACAGAAAAATAACAGCAGTGGACCGCAGACCCAAA
GGCGCTGCAGTTCATTTAGACATTATTCTGAATAATGACTAAATGGAAGTCGGCTGTGACTTACGCAGTCAGGCAGATGATTCCCGTCTGTGGTCATTAG
CGGTTCCCTCTGGGTGGTGGGAGGCGGTGTGTCCGCACAGGACGCCCTGCAGAGCAGCAGGGACTCTAGTTCATACATTTCCACGTAAAACACCGGTATT
CATCCCTTGGGAAAAATAAATACGCAAAGTAAATTAAATATTAGCATACTTGGGCATACTTAAAGCAAGACTAAAAATCGGTATATTTTAACTTTATTAA
TGATTATTTAACTTAAAGCATGCTTTTTTAGAACAGCTATTTTTGCACTTAATATTTATTAGTTGTGATTAAAGTGTAGAAAGTTACAATGTGAACAGTA
TTAAAACACTATTACGTGCTAAATTGGAACAACTTCATGTGCCGGATTATAAAACTTGCCAGTGGAACAAATAACAAAAGGAAAGAAGAAGTGATTATAA
CCGTCCTGCTATAAGGAGCCTGGAGAAAAAGAAGAAAGTGAGGTGGAACATGAGGAACTAACCCCAATGATAGACATTAAAGAAACATATTTAGTTTAAT
TATACCAATATTAATATGGACCCAGTTGCATTTACAACCAGTTACATACGAATAGATGAACATGTAGTATTTGTCGATCACAGTTTCATTCAGCTGGACA
TGAGGTCGGCTGCAGGCCTTAATCCACCTCTTGCATTTTCCAGATTCCTTTTGGATTTTGCAAATGTAATAAATTGTATTCCACGCTCTAACAGCTGGAT
AACAGGGGTGGGGATTGCATGTTCCTTCTGACAACATTTGACAAGAATTTCCTATTATTTTCCTCAAAATCTCCATGACCGCAATTCATTAGCAATGATG
AAGCCCAGCAATGTTGTCGGAGGTTCAATTCCTCAAGATAAGAAACATGTACTTCAGAGCAAATTACGACTACTACTGATTGGTCACTTGCTGACAAACC
CCCTAGAATGATTGAAAGATGGCGTCATGGAAATTAAGTAATAAGCCAGTATACATTAAAAACAATGCTAGTCACATTCAGAGCTGACATACGGCATAAA
ATGAACAAAGCAGCTGCTTAAGATTCCCAGAGTCATGTTTAGTGTTTGTTGGTGAACCAAAATGCAGCAGGTGGAGGAATCAAGTAGATTTTGTGGTTTT
TAATGAAAAAATAAACAAAATCTTACAATAACAGTCATGGAGAACACAGGGAACCAGAGCAGAGTAAATCACAGGAATCTAAAAATTACATTAGGGAATA
GACAGGGAGATAACAAGAGGAAGTGAGGAGTGAGAGGTTAAAAGGTGTGCAAGTACTGGGAGAGTGAATACTGGAAAAAACAAACCTGGGCTGATTGGCT
GACTCAGGGGTGGGCAACTGAAGGTCTCCTGCAACTTTTAGGTGTGTCTCTACTTCAACACACCTGAGTGAAATAATGAGGTCGTTAGCAGGACTCTGGA
GAACCTGACTGCACTGAGGAGGTGATTCAGCTGTTGGATTCAAGTGTTGGACCAGGGAGACATTAAGAGTTGCAATCCTGGCCCTCAAGGACCAGGATTG
CCCACCCCTGGGCAAACTGATTGCAGTTTTGAGGGGAGAAAGAGAGAGAATGAGAGAAAGTGGCACAGGGGACTAGGAAAAATGAATCTTAACACTAAGG
CATAACTAAACATACTTAACAATAATACAGAAGAACAAACTAGAATCACTAAGAAAGGACTGAACTAAAGACAAATAGAAACAAAACTAATCACAATGAG
AAAAAGAATAAAACTAGAATCAATAAATCATACTCCGAAACAACTCTACAACCTGGGATCCTAACATCCAGGCTTTTCAGGGCCCCTGTCAATGTTAGCA
TTTTAACACACACTATAGATCTAAAATTTTGACATTATTTATTGAGAATGAGAATGGAGTACCCCAATGATCAATTTTAGGCCCTAATTTGTTTACATTG
TATTTGCTGCCTCTTAGACATATTTTAAAGAAGTTTAATATCTCCTTTTACTGTTTGCAGATGATGTACAAATATACCTAAAGAAATTACATGACAAGGA
TGACTCCTTACAGCAGAGGTGCCCAAAGCCGGACCTCGAGGGCCGGCAGCCTCCATGTTTTAGTTCTCTCCCTGGTTTAGCGCACTTGGATGAAATGATG
GTTCATTAGAGGCCCAAGAAGAACATTGACATGCTGAAAAGGTTGTTACATACCATCAGGGAGAGAAATAAAACATGCAGGATGCCGGTCCTCAAGGACT
GACTTTGGTGTCCATGGGGGCCCCTCCCAGACCCCCCCCCCCCCCCCCCACTCTCAATAGCTTCACCCCTGGTTCACTCTTAATGTCATGGTACAAAACC
TGGATCAAAGGTATGAAACCTGAAACCAAAAGCAGTCAAATATTGCCACAAAATATTGATGTCTAACCTGGTCAAACACTTTTTCTTGATCTATAAAAAT
AAGACCAATATCTATGCCCAATGAGCTGAAGATTTCCAAAACGTCTCTGATTAAAGTGATAAAGGGTAGTGGTTTTGCTAAATTCAAGCTGGTGACCTTC
TAGATCAGTGGTTCTTAACCTGGGTTCGATCGAACCCCACGGGTTCGGCGGAGCCTCTGCTGCGGAGGTAAAGACACACTTGTGTAAAGTTGTGGTGACG
CCCCACTTTGCCATCACTTGCTGCAGAGGATCACGTTACATTGCTAAGCCAATCAGAGCTGATTGAAGGAGTTCCACTCTCAGCATGGATTTGAACTTGT
GTCTTTATTTACTTCAGCAAAGCTCACAGTTTTTACCAAATTCTGTAGCTTTTGGTGAACTTCTAAATCTGCTCCTTAGTCGCATCTTTTCGGGGTTGCT
ACTGCCTCTAGTGGCGTGGGGGTGGTAAACACAACTAATATAATTGAATACCGCAAAGTCTTTATTATTGATTATTAATTTTTCATTCTCTTAAGAGTGT
AGAGCTAATTAAATTATCTAAACAACACCTTAAAGTGGTTCCAGTTTCTCTTGATGGCCAACTTGTTGAAACTGTGGCAAATTTTAAATACCTTGGGTCG
TTCCTGAACAGTCAGCTCAGCTGTGCTGAAAACACTGACTATATTTTGAAGAACTGTTCTTAGAGACTCTACCTTTTAACCCTCTGATGCATAATTGGGT
CCTTTCTGACCCGGTGAGGTCATCTTTTTGCGATATCTTTGTAATGAAACGTTTTCATCCATCCATCCATCCATCCATTTTCTTCCGCTTATCCGGGGTC
GGGTTGCGGGGGCAGCAGCTTCAGAAGGGAGGCCCAGACTTCCCTCTCCCCAGCCACTTCTTCCAGCTCCTCCGGGGGAATCCCAAGGCGTTCCCAGGCC
AGCCGAGAGACGTAATCCCTCCAGCGTGTCCTGGGTCTTCCCCGAGGCCTCCTCCCGGTGGGACGTGCCCGGAACACCTCACCAGGGAGGCGTCCAGGAG
GCATCCTTACCAGATGCCCGAGCCACCTCAACTGGCTCCTCTCGACGTGGAGGAGCAGCGGCTCTACTCTGAGTCCCTCCCGGATGACTGAGCTTCTCAC
CCTATCTCTAAGGGAGAGCCCAGCCACCCTGCGGAGGAAACCCATTTCGGCCGCTTGTACCCGTGATCTCGTTCTTTCGGTCATGACCCAAAGCTCATGA
CCATAGATGAGGGTGGGAACGTAGATCGACCGGTAAATCGAGAGCTTCGCTTTTTGGCTCAGCTCTCTCTTCACCACGACGGACCGGTACAGCGCCCGCT
TCACAGTAGACGCTGCCCCAATCCACCTGTCTATCTCCCGCTCCCTTCTTCCCTCATTCGTGAACAAGATCCCCAGATACTTAAACTCCTCCACTTGAGG
CAGGACGACCCCCCTGACCCGGAGAAGGCACTCTACCCTTTTCCGGCTCAAGACCATGGCCTCGGATTTGGAGGCACTGAGCCTCATCCCGGCCGCTTCA
CACTCGGCTGCGAACCGCTCCAGTGAGAGCTGCAGATCACGTTCCGATGAAGCCAACAGGACCACATCATCCGCAAAAAGCAGAGATGCGATCCTAAGGC
CACCAAAACGGATCCCCTCAACACCTCGGCTGCGCCTAGAAATTCTGTCCATAAAAGTAATGAACAGAATCGGTGACAAAGGGCAGCCTTGGCGGAGTCC
AACTCTCACCGGAAACGAGCCCGACTTACTGCCGGCAATGCGGACCAGACTCTGACACCGGTCATACAGGGACCTGACAGCCCGTATCAAAGGGCCCGGT
ACCCCATACTCCCGGAGTACCCCCCACAGGGCCCCCCGAGGGACACGGTCGAACGCCTTCTCCAAGTCCACAAAACACATGTAGACTGGTTGGGCGAACT
CCCATGCACCCTCCAGGACCCCGCTGAGGGTGTAGAGCTGGTCCAGTGTTCCACGACCAGGACGAAAACCACACTGCTCTTCCTGAATCCGAGGTTCGAC
TATCCGACGGACCCTCCTCTCCAGGACCCCTGAATAGACCTTACCAGGGAGGCTTAAGAGTGTGATCCCCCTGTAATTGGAGCACACCCTCCGGTCCCCC
TTTTTAAACAGGGGGACCACCACCCCAGTCTGCCAGTCCAGGGGAACTGCCCCCGATGTCCATGCGATATTGCAGAGTCGCGTTAGCCAACACAACCCCG
CAACATCCAGAGCCTTAAGGAACTCCGGGCGGATCTCATCCACCCCCGGGGCCCTGCCACCGAGGAACTTTTTGACCACCTCGGCGACCTCGTCCCCAGA
GATTGGAGAGCCCAGCCCAGAGTCCCCATGCTCAGCTTCCTCAACAGAAGGCATGTTGGTGGGATTGAGGAGGTCTTCGAAGTATTCCGCCCACCGGCCC
ACAACATCCCGAGTTGAGGTCAGCAGCGCACCATCCCCACTATAAACAGTGTTGGTGCTGCACTGCTTCCCCCTCCTGAGACGCCGGATGGTGGACCAGA
ATCGCCTCGAAGCCGTACGGAAGTCTGTCTCCATGGCCTCTCCAAACTCCTCCCACGCCCGAGTTTTTGCCTCAGCGACAACCCGAGCCACATGCCGTTT
CGCCCGCCGGTACCCATCAGCTGCTTCTGGAGTCCCACAGGCCAAAAAGGCCCGGTAGGACTCCTTCTTCAGCTTGACAGCATCCCTCACCGAAGGTGTC
CACCAACGGGTTCGAGGGTTGCCGCCGCGACAGGCACCAACAACCTTGCGGCCGCAGCTCCGATAGGCCGCCTCGGCAATGGAGGTACGGAACATGGTCC
ACTCAGACTCAATGTCCCCCACCTCCCCCGGAACGTGTTCGAAGTTCTGCCGGAGATGAGAGTTGAAGCTCCGTCTCACAGGGGACTCCGCCAGACGTTC
CCAGCAGACCCTCACTATACGTTTGGGCCTGCCAGGTCTGACCGGCTTCCTCCCCCACCACCGGAGCCAACTCGTCACCAGGTAGTGGTCAGTGGACAGC
TCCGCACCTCTCTTCACCCGAGTGTCCAAGACATACGGCCGCAAATCCGATGAGACGATGACAAAGTCAATCATCGAACTGCGGCCTAGGGCGTCCTGGT
GCCAAGTGCACATATGGACGCCCTTATGCCTGAACATGGTGTTCGTGATGGACAATCCGTGACGAGCACAGAAGTCCAACAACAGAACACCGCTTGGGTT
CAGATCGGGGGGGCCGTTCCTCCCAACCACGCCTCTCCAGGTCTCACTGTCATTGCCCACGTGAGCGTTGAAGTCTCCCAGCAGAACAAGGGAGTCCCCA
GGAGGGGCACTCTCCAGTACCCCCTCTAAGGACTCCAAGAAGGGTGGGTAATCTGAACTGCCGTTCGGCCCGTAAGCACAAACAACAGTCAGAACCCGTC
CCCCCACCCGTAGGCGGAGGGAGGCTACCCTCTCGTTCAACGGGGTGAACCCCAACGTACAGGCGCCCAAATGGGGGGCAACAAGTATGCCCACTCCAGC
CCGGCGCCTCTCACCGTGGGCAACTCCAGAGTGGAAGTACGTCCAGCCCCTCTCAAGGAGACTGGTTCCAGAACCAGAACCATGCGTCGAGGTGAGGCTG
ACTATTTCTAGCCGGAACCTCTCAGCCTCGCACACTAGCTCCGGCTCCTTCCCCACCAGAGAGGTGACGTTCCACGTCCCAAGAGCCAGCTTCTGCAGCC
GAGGATCAGACCGCCAGGGTCCCCTCCCTTGGCTGCCGCCCATAGCACAATGCACCCGACCCCTTTGGCCCCTCGGACAGGTGGTGAGCCCATCGGAAGG
GGGACCCACGTCTCCTCTTCGGGCTGAGCCCGGCCGGGCTCCATGGGTAAAAGCCCGGCCACCAGGCGCTCGCCATCGTGCCCCACCTCCAGGCCTGGCT
CCAGAGTGGGGCCCCGGTGACCCGCGTCCGGGCGAGGGAAAACGCAGTCCAAAGTTATTACTCATCATAGGGGTCTTCGGGCTGCACTTTGTCTGGTTCC
TCACCTAGGACCTGTCTGCCTTGGGTGACCCTACCAGGGGCATAAAGCCCCAGACAGCATAGCTCCTAGGATCATTGGGACACTCAAACCCCTCCACCAC
GATAAGGTGGCAGCCCAAGGAGAGGAAACGTTTTCATCACTTCATATTCCAGCTATTCCTCAAGAAACATGTTACTGATATCATGCAATTCAAATGTTTA
ATTTACCTTTTATACATTTTAAGAAATAGCATGTTTTATGTTACTACCTCATTCTTTCGTGAGTGGGTCCAAAATGACCCGCATTCATTTCCTATGGAAT
TTAATGGGAATCTTAGTTTCTTACCAATTGTTACTGTCAGGAAAACATTTTTTTGTGAACCAAACACACTGAGACCTAAGTGTCACCCCTGAATATTATT
TTACATAGCAAGAGCTCTTGCATACAAGTATTATCTTTATTTTTTATCTCACAAATGTGTTTGTGTGTCAATCATGAGTAGTGTGACAGCGTTATTGCCA
CAAATCAACATATTAGCCTTCTTCAAAGTTACCCAACATTAGTTATCCAACCAACTAGCTAACATTACCACCTATACTTTATTGTGCATCTTTATTATTT
GTGTGTGCGTGTCTGTGTGTGTCTCTGTGTGTCTGACAACTTGGATGAGAAAACCAAGAGAGTGTGTGTTGAGTGACATGCAAAACCTGTTGATAAATGT
GTTCAAGGTTATTTCTTTTATCATCTCAATAAATAAAATAAAAATTCATAGTTATAGAAATAAATGTATAAATAAATGAGCCAGAAAAGTATAGAGTGCC
TTCTTTGGGTCAGGATGGATGGATGGATGGATGGATGGATGGATGGATGGATGGATGGATGGATGGATGGATGGATGGATGGATGGATGGATGGATGGAT
CATACACATACACACACTCACATGCATGACACACATACAGTAGCATAATAGAATAGAGACAGTAATGTTAGCTAGCTTGGTTAGCTAGCTAGTTTCAAGA
AATGTGCTCTTTTGCAGCCCCCATGCCCACACACACCCACACACACATAATGGATGTTAACATTGTCCATTATTGACATTTCATCATTGTTGTTGTAAAA
TTGCTGCTGTTGTCATTTTGTTTTAAAAATGTTCTACAAATTGTCAGAAATGTTCTACAAATTGTTCTAAAAACGTTTAAAAAAGTGAAAAATTTAAATA
TTTCAAACATGAAATAATTTTTGTGTAAAATAAAACACAGTAGAAAGTATACAAAACATTATTTAGAATCAAAATGACAAAAGTAGCATAAAAACACATT
GATTGTAACCCGGGTCAAAAAGGACCCATCACAGAAGACTGTATAGTCAGTCACTCACGCATCAGAGGGTTAAGAAGACTTAGTGATCATGGGGTGACCC
AACTAAATTCAAATGTCTTGAATTTAGGGGGGGAAAAAATCATATTTTATTTATCACTACAGAAGGGTTCAATGAATGCGCATATGAAACCGGTGGATTT
GGTACCTCAAAAAAGGTTTAGAACCACTATCCTAGACCAAGCTGAACAATAACACAACAGGACAAGAACTGTATGGAAAATATGGTGCGAAAAGGGCAAA
AGGGGCTAAAGTCTTGCTAGCTTGTGGTAAGTTCACTTAAAAATGGTAATTATCTTCATTTAATTATAAACACTGCAGTACACATATAAACATACCTATG
TTTGTTTCAGAAATAGTAATTTAATCAATATATATTATTATAACAACCATTCAATTTCATGCTACGACTGCATGGAGGCTCCATGTGTTGCAACTTAATA
TAGTTTTCTTGATAAACTTAACCTGGTTTTAATTAAACTCAGTATGACAAAGAGACTTTTGTGAGGCTGTTGTAACTCATTTTTCATTGTTTTATCTTCA
ACACATTTTTGCAGTCTGCAAATCAAGATGAAAGAGGAAGCCAGGGATCAGGTATTTGAAAACCTAAAGACTTTCCTGTCAGAAGAGGCTCTGGCTCCAC
CAGATCACCAATCAGTTCTGAGGATGAACCTCCACATTGTCTTCATGGTGTAAAGCTTTTTTTTCTTTTTTTTACCAGAGCAGCTGGCTACATTTTTAAC
ATCAACACTGATGTGTTTCCAACACAAAGTGCTTAATAAACACATCTTGATTTGAAAATAATTGGACAAAATTTTGTTAATCTACCACTTCTCTTTCATA
CATTTTATTCATCGTTAGCTTTCAGAGCCCTGTGATGGGGGGGTCGACTTTTTTGGGGGCAAAATGAATGTATGTAGCTTAGACAACAACATCAGTAGCC
TACAGGCTACTTGTTAAGCTTAAGGTGATGTATTGATATTAGCTAGTCATCTTTTAGCTAACTTTACCTGCATCCAACAGCTTTACTCAACTCAGTCGAT
TAGTTTATTAGTTTGGCGGAAAAACTGTGAAAAGTTCTTTGCGTTTTGCTGCCATGATTCTAACACACCTGCGTAGCTCTGCACAGCAGCAGCAGGTCTC
CTTCACGACACACAGGCGTAAACCCAGCGAGAGCGTCATAGCGCTCATGTTGCGTTTAAAGGCGGCTCGGAAAAACAGGTTACCACATGTTAACAACGGA
TTTAACTGTTTTAACTGCTGATAAAAGTGACAGAACTGTTTTAACTGCTGATAAAAGTGACAGAAGTGGGAAGTGTGGAAGCCCTACTGTATCAAATTGA
CAGAGGAATAACAGAGACTTTCTAAGGTAAAAATCCAGCGCATACAGCGTTAAGGTTATTTTGTTTTTCTTTCTCATCCAACAGTTTGTGAGCCTCTGAT
GTATACGGTATATTCCGGATTATAAGGCGCATAGAATAGACGCTACAGTAAGGGTACGGGACGCGATTTGTTCCGTTCTCTACAAATGTGGATGTGTAAT
AATAAAGAAGTTGTCCCCGAGTACTTTATATAGTAGTCTGCCCCAGTCATTGTTTGACTCATGGTGTTGGTGTTGCGATATTGTGCCCAACTGCTTTCTG
GGTAACACAGACCAACCGACACGCTGCCGCCGCAGTTTCTGTCTCTCTCTCCTCTCCCCCCCGGCTTTAAATGTATAGGGGCTGGTCCCTTGGTAACTCT
CGTCGAAGCACCCCGGATGAATATCTAAAGCCACTTTGTTAACAAAGAATGTCAACAAAACAGTCCGACTCCGGTCGGCGAGAAGAGCCTTCCGCGTCTG
GGCCGGGGTGTGGCCGGACAATGGTCACCTTTCTCCGTTCGCGCACGGCATGTTCGTGGAGGACGTGGTGCTAAATGACCTGCAAAGGACCTGATTATTA
GGTCAGTAGGTAGATAGGTCAGTCAAACTTTATTAACAAACCAGTTTTTTGACAACTATCCCAGCATGCACCGCGCGCTTCTTCTACGGGCGAAAATGAA
GTCGGCGGCTGCTTACCGTAGCGCCCCGCCTCCAGGCGCTATGTGCTGTGCTTCGTTACATGCGACCTAACGCGAGTTGCTCTGCCATCTCTGCTGGTAG
CTGCTTCCTCCTGAAGGAGATCCAGGTGTTCTGAAGGTTCTCCATCATGTCAGCCATGTTGTTCTCCTTCTGCTCCCTGGTAATCAGATGATATAGCTTA
TAGCACATAAATGTAGATAAATAACAGAGTTACTAATGCGGACATTACATACACAAAATGAATTATTTAAAACAGAAATATTACTTTATAAACATACAAC
ACTTTTTTTTTTTTTACCATCCAGCCAGAATTAAAAAAATGGAATAGTTGTGTAAATTAAAGACAAATGCAATTACTTGTAAATTTTAGACCTATGCAAA
CATACAGCCATGGATAAAATACCACTATCGTTTTCTTCAGGTTTATTGTTCATTCTACAATTAATAATTCATAACAATTTGATTAGAGAACTGAAATCTT
GCCATTTTACAATAGGATGTCATATGACATGTTTTATTATCTCACAATGGGGGAAACTCAGATGCAACAGCAAAATGAGAAACAATCAAAGCTTGACGAT
TCACACAAAGATAAACAAATGACGGTAAGATGCTGAACAATATTGAGTCATTTATGTGCAACTGAGTGTCTTCAGAAAATGCGCATGTTTGAGCAATAAA
AACACAGCAGGCTTTGTGTTTTAAATGTCGTCCATGGCTGTATGTATGCAACCTTAAATGTAGTAACAACCAGACAGATTTATCTACAAACTGCTCACCT
GGCTGGAGAGCAGCAGCAGCATTAGCTGCGTCCGAGTCGGTGTTCACCGTGGGGCTCCATCGAAGCGGCTAACGAGGCTAATGAAGCTAACGAGGCTAAT
AAAGCTAACGAGGCTAATGAAGCTAACGAGGCTAATAAAGCTAACGAGGCTAATGAAGCTAACGAGGCTTTCTAAGCAAAGAAAAAAGCCGGCATCTTTT
AGTTCACGGCTTGTTTGTATCTTCCATCACTTCCGTTGCAGCAGGCCTTCATTTTTCTTCTCTCTTCGCTGCTCCGTCTGTCCACGCCCTCAGCCAATCA
GTGAACAGCAGCGAAGCTTGCGTCACCCACCAAACCAGGGCCGGCCCGGCTGGCCGAAGCAGGGCCCTAAAAAGCAGCGCCAGCCCCGTAAAAAAGCCGG
TGGAAATGCGAGGAAAGCGAGCGGAGCCGAGCCGGGCCGATGGAAAAGGGGCATTATTTGTTCTAAATAAAATCATGTGATAGTACACTTAGTACGCTTC
AAATTGTGATTTTCTACAATGTAATTATAATTAAACTACATTAAACACAAAATAAGTTCTTCCAAAATAACATGCTTCGAGTTCAATAATCCTTAAACTT
GAAATTTACAGATTATTAGTCTGACTTCAAGTATGCTCAAGTATGGTGAAATTGTATATACTTAGCATATTTATTTTTCACAAGGATATAATTTGAGACA
TGATTACATATTCAGCTGTTACTCCTTTAGAAACATTAAAGACATTAATATTAATTCTCTGTCCACTACTATTACCTCCACTTCAACATTTTTTGACTCC
TGATGAACTCACTGCTCATTACAATACTCACTTAATTCACATTCTGAATTCCTTTGCTCCAGTTAAAACATGATCTATTACCTTTACTCATTCTGGTTTA
CTCCTGAACTCCGGTCCATCAAAGCCAAATGTTGTCAGTTGGAACAAATATATAAGAAATCTGGTCTTGCAATCCACAAGGACATGTACCTTTCACATAC
TCTACATTACAAGACTTTAATTTGTCAGACTAAATCTGTTTACTATTCTGGCATAATTTCTTCTAGCAAAGTTAACACAAAGATCCTGTTTTCACTGTTC
AGATCTTCTGTATGAACAGTTACAGTCCGGTTTTTGTCCTGGTCACAGCACAGAATCTGCTTTCCACAGAATCACCAACACTCTGCTCATGGCAGCAGAT
TCGGGATTACTTTCTTTTTACATTTTCCTTGATCTCAGTGCAGCTTTCAATACCATCTCTCACACAGTCCTGCTCCACAGACTCTCTTCCATCGGTATCA
CACAGACACTCACACGCCTCGCTTGGAGGAGTGTGTGTTGGGCACACTCATCCAACTGAGTGCGACCAGTTGAATGAACTGGCCTCAGTTCGTCCAACTT
CGCACGTGGTTTTAGGTGTACCACAGGGCCCTGTCCTGGGATCCCTTCATCTATCTTCTCACCCTTGGCAATATCTTCCGTAGATTAAACATCTACTTCC
ACTGTTTTGCCAATGACACCCAGATTCTTCCCTCTGACCCTCCTCCCTGACTTTGTGTTCAGATTAAATAAAATCCTGGTTTGCATCAAACTTCCCCAGA
TTAAACAGTGATAAAACAAAGTTTTTACTCTTTGGCACTAAATCTACACTATCTAAAGTCAACAACTTTTCCCTCACAATTGTCAGTTCTCTGGTCTCTC
CAACCCCTCAAGTTAAAAGTCTGGATGTCATTCTCGCATAGTTTTATCTGATCTGCACACTTCCACGTCCGTAATATTAACTGACTTCATCCGTCCCTCT
CCCTGCACTCTGCTTCCATCCTGGTCCATAGTCTGGTCATTTCTCAAATTGATTACTGTAATTCCCTCCTGGTTGTTCTGCCTCATAAATCGATCCGTAA
ATTTCAACTGACTCAAAACTCTGCTGCTCGCATCGTTACCAAAACGGTCTCATTTCACCGCATCATTCCAATTTTACAACTTCATTGGCTTCCTGTTTCT
TTCAGAATTCAATTTAAAATCCTGTTCTTTACATTCAATGCATTTCACAACCTTGCCCCTCCTTGCCTGTCTGATCTTTCTGCACATCTCCACCCATTCA
TGTTCCCTTCGTTCTTCCTCTTCCATCCTCGTCAGTGCGCCTCTTGTCTGTCTCAGCACCACAGGGAAAAGAGCCTTCTCTTGCTCTGCTCCCCAACTCT
GGAATGCTCTCCCCCCCCGACATCCGTAATATTGACTCTCTTCTGACCTTCAAAGCACAACTCAAAAGCCATCTCACTTTGACTGTGTAGTTATTTTGTG
GTTTTGTCTTGTAGTAACTTCTTTACTGTTTAATTTGTGTTTTTAATGTTGTAAAGTGTTCTTGGGTGTTTTGAAAGGCGCTGTCAAATAAAATGGATTA
ATATTATTACTCAAAAAACATCTTTTATGTGGCTAAAAGTTAGTTTGGTATAAGGTGGAGCTAATGTGGTAACAAATAAGTTAACCCCTTAACCTGCACT
GAAATGCCCATCTGCCGTTTTTCCATTGTATTTTCCAGGGGTGAGATTTAAGGGTTTAAACTCTGCCGGTGTCCATTATGATACTTTTTGATTGACACCG
CATTATACCAATAATGTTATGAAATGGCTTTTTCTGAGCCAATAATATCCAGAGAGCGACTTGAGCTCATTTTGGCATGCTTCTATTCTTTCTGGAATAG
TTCCAGAAAGAATAGAGGCATAGATTTAGTCAACTTGGAGACTTAAACTAAAGCCAACTGTCATAAGGACGCATGTTCTTATGACAGGATATAAGGCACC
TTGGGGTTTGTTTTGACATGAATCCACCAGCTGCATGCGTAATCTGTGCGCCTTTTCTGTGTCAAAGGCGCCTGTGTCAAAGGCGCCATCCTGTAAACAG
GATGTTTACAGGATGTTTATCCTGTAAACATCCTGTAACGGTGTTTACAGGATATTTTCTCACCAACAGAGAGCCATGGAGAGACATGTTGTCAGAACAT
GTCAAAACTGGATGTATTTCTTCAGAAAAACTTCACAACTCACAGGAGTGGATGATTATGGCCGTAAGAGCTGACACGTTTTGAATTTGAGAATACCGGA
AACTTTTAGTCATCTGCTGCAACAGTCAGAGCAAGGGGGGGTAAAACGTACTGAAGAGGGAGAATAGGGCGCTGGAGGAATGGAGAGGACTGGGAGGGCT
AGCGTACAGTTAGAAAAAAGGAGGGGGGTCCGGGGTCGAAGGAGAGATGGTGGGGGGAGGGGGCGGTTAACGTAATTTTAAGAGGGGGTGAAGAAGGGGG
ACGGGTAGTAGATGGTGGGGTGGGGAAGCTAGGGTACTGTTAGAAGGGGAGGGGGTCAGGGTGTTTGGTGACTGAGATTTTCCACCGTTTTTCATTTGCA
ACTTCGTTAATGTTTTTAGAAAGATTTTCAAAAGGTGATATTGTACAATAAATCTATTCCATTTTTAAGATATAATATAATAAGATGTAGTTTTCTAACA
GAATTTCTAGGCGCAATCGAGGTGTTGAGGGGATCCGTTTTGGTGGAATTAGGATCACATCTCTGCTTTTTGCGGATGATGTGGTCCTGTTGGCTTCATC
AGATCGTGACCTGCAGCTCTCACTGGAGCGGTTCGCAGCCGAGTGTGAAGCGGCCAGGATGAGGCTCAGTGCCTCCAAATCCGAGGCCATGGTCTTGAGC
CGGAAAAGGGTAGAGTGCCTTCTCTGGGTCAGGGGGGTCGTCCTGCCTCAAGTGGAGGAGTTTAAGTATCTGGGGATCTTGTTCACGAATGAGGGAAGAA
GGGAGCGGGAGATCGACAGGCGGATTGGGGCAGCGTCTACTGTGAAGCGGGCGCTGTACCGGTTCGTCGTGGTGAAGAGAGAGCTGAGGTGAGGTGTTTC
GGGCACGTCCCACCGGGAGGAGGCCTCGGGGAAGACCCAGGACACGCAGGAGGGACTATGTCTCTCAGCTGGCCTGGGAACGCCTTGGGATTCCCCCAGA
GGAGCTGGTAGAAGTGGCTGGGGAGAGGGAAGTCTGGGCCTCCTTTCTGAAGCTGCTGCCCCCGTGACCCGACCCCGGATAAGCGGAAGAAAATGGATGG
ATGGATAGTTATCTAACAGGGGATGAATAGTTAAATTATCATATTAACAATTTAACTCTCTAGCTAAGATTTTATTCACAAATACCACTTTCTGAAAATC
ACCTCCATTTCTAAAGTGAAATAGTTTTATTTAAGAGAGTGCCTAAATGTTGCAATATCACAAAAGCCCAATCTTTATATCAGTGGTGCACAAAGTCGGT
CCTCAAGGGTTTTAATTCTCTCCCTGGTTTAACTCACCTAGATCAAATGATGTCCATTTAGAAGGCCTAAGAAGAATATTGACATGCTGGAAAGGAGAGA
ACTAAAGCATTAGTTTTAGTTCTCTCAAGGGCCCTTAAGGGCCGGTTTCTTCTTTTTTTGGCTCAGTTTATGATACCATACTTTTTTCATTGCTAACATA
TTCCTTCTCATGCCATTTTCTTTTAATTTTTTATCCACCATATTCCTAGCCCCCATGAGGCTTTGCGTGATTTATGGGCGTGACTTCTGCCGCTAACTGG
AAACGCCATTTCTTTACATGTTAGCTACATGCTAGCCAGCTTTCCACAGAGATTTTAAGCTATAAAATATGTGGGAATTCCAGCTATCACAGCTTGCATG
TTTCAATATTGTTTTACCGCTACCTATAACTAATGCAGGGAGGGATGGCGACTTGAAGAAATGGCCGCAAATAACCCACACTACCATAGTTGGCTACTTC
ACTGACACAGTTGCTTCGGATTCTTCCCTTGGCTTTCTGTCCACACAATGAAATGAGCACACAAAGAATTTTGTAGCCTAGCATCATGACCTATTTGTTC
TGAAGATCCTGCAGCTTGCATTTCATCTTCCTAACATGGCGCCTCCTCACCCTGACTCTCATACTGATAGGAGGAACCACAGAGCTCTGTTAGGTTAAAG
CTCATCTTCTGAAGTTGGCATATTTTTCCTCCAACAGGTTCCAGAGGAATCAGCTCAAACCAGATGTTGGACTGGATTTTATTTCAATGTCATTTGTGAA
CGTTAGAGCCTCATTTTCAACAGTGGAGCTATAAAGGTTGAAAAATGTTATCATTTTGGAGAAAGTCTCATCAACATCAATATTTCCACTAAATAAGAGG
CATAAAAAATAGTTTGATAGAGGAAAAGCCTCTCAGCTCAAAGCAAGATGCCCAAACTTTTATTTATTTTTTTTTAAATATTAGACCATCCATCCATTTT
CTTACACCCTTGTCCCTTAGTGGGGTTGGGAGGGTTACTGGTGTCTATCTCCAGCTAACGTTCAGGGTGAGAGGCGGGGTCACCCTGGACAGGTCGCCAG
TCTGTCACAGGGCAACACAGAGGCACACAGGACAAACAACCATGCACACCTAGGGAGAATTTAGACAGGCCAATTAACCTGACAGTCATGTTTTTGGACT
GTGGGAGGAAACCGGAGTACCCGGAGAGAACCCACCATGCACAGGGAGAACATGCAAACTCCATGCAGGAAGACCCCAGGGAACAAACCCAGAACCTTCT
TGTTCAAGGCAACAGCTCTACCAACTACGCCACTGTGCAGCCCTAAATATTAGACAATTTAATTTCACATAATTATTGCAGAAGCCATTTGTCTGTTAAA
CACTTAAACATATGTTTACCATGTTTGATGTTTGTTGTGAATGACGTAATACTCAGACAAACGAGATAATTAGTCCAAGTTTATATTTTATTGAACGTTC
AGAAACTACAACAGCTGTGATGAGCCACAGCAAAGGTAAACAAAGGTAAAACAGCCCGAACAGGCGATCAACTCTAAACCATTTGCACATTTTTGCTCTC
TCTCTGTCTTTGTCAATTAAGCACACCCGTTGCCGTGCAAGCCGAGCAGAGATTACTTTAAAAACATAACAATCAGTCCATTACGATATTAGGTTTTCAG
GCTTGATAATTATTTTGCGATTATTACTAAGCGCTCCCCAAAGACAGCCGTGGTTGATTAGTTAATTTTGAACTCCTGCATGTTACCCTAACGCTAACCA
GCTTTCGTCAGAGCTTTTAAGCTATAAAATATGTGGCAAAGCTTAAATGTGACAATATCGGTTTACTGTAACTTACAGCTATTGCGGGGAGGGATGACAA
CTTGAAGAAATGGCCGCATTTCTTCAAGTTGCACTAGCATATGTAGCTACCCGCACTAGCATGTAGCTACTTCACTGACTCAGTTGCTTCAGATGCAGAT
GTGGGTTCAAGATAATGAGTTATCTTGAACTTGCTGCAGCCACAAACTACACAAGCTACCCAGGTCCTTGTTGAAAATGAGATCTGGATCTCAACGGGGT
TTACCTGGTTAAATAAAGGAAATTTAAAAAAAAAAGTGGGCTGATTATTGGAGTGCAGCCACGAACAGCACAACAGTTACCAGAGCTCCACAAGGGCATC
TTACGACACTTTAATAGGTTAATGTGTGATTCAGTTCTAGTCCAGTGGGGAGATTCAGCTGTTGCGCAAGATCTAGAGCGCAGCAGCTGCGGTTATTTCT
CCACTGATTTGCGTCGCTGCAAATCACTCGGCAACGGAGAACCTCAAGATTCTGGTTCTGATTTATTAAATAAATCCAGATATTTTATTTTGTCTTATAA
ATAAAATTTCTAGGCCCGATCATAATGATAAATACTCAGATCATGAACTTTATTATTTTTTTAATTCAAACGAAAAATAAAATTCACATCTTACCAAGCT
AATGTTGTGTAGTTCTGGTGTTTCATATTGTCGGCACAACTCAGATCTATGACAGATCTGAGATCTTCTCTGCTTTTCTCTTTATTACTATCAGTTCTTC
AGAGAAACGAGCTGTTAGCAGCGCTGCTAATTCACAGTCATTCCATTACAAAATTTAACGATCTTGTTCCTGTCGCTCCCCTGATTAAACTCACAATTCC
GATAATCTGTACTGAGCATCTCTCTGACAGCAGACGGTGTGTCCGTAAACAAGTTTTACTAAATGCTGTATTATAACCAAAAAGAGATGTAACTTCTATC
ATGAATATATTTAAAGTGTGATCTATTTTATCAAATTTGTCACCTTTATTGTTTAATTACACATTAAATGTTTAAAGATGGGCTCTTTCATCTGGTTTGT
GTCATGATGTGGCGGTGGACACAGCAGGCAGTAGACTTACTTTATGTGGATGTTATTTTAATGAACAAAATAAACTAAATCCAAAATCCAGGGAAAACAA
GGAAATCCAAAACACAATGAAACAGGAGACACGAGGGATAACAAAGGTAACAACTGGCAACATGGTGAGCAGGTTAACAAGTTGGACTGGTGAGTTGTGA
CTGAAAAAGAGGAGCTTCAGCAGCTTAAAGGCCTAAATGAGAAGAGTGACAGCAGGTGTGAGTAATTTGGCACAGAAGCTGCGGAGGGCTGGGGAGAAGG
TGGAACAGGGAAACTAAGGAGATCTGCTGGGACACAAATGGGAGGAAACAAGGAACTGAAAAATACTTCTAATACAAAAGACACTAAGAGTAAAGAAAAC
CTGATGAACTAGGAGAGAAAGATATGAGGGAAACCAGAACTAAATAGAAACAAGAATGATCTAACAATAAGAACTAAGGAACACAGAGCTAGAGAAACTA
GAAGATCTAATCAAAGAAATAACCTAACTAGAATTACTATATATATATATATATATATATATATATATATATATATATATATATATATAAATAAATTCCC
TTCTCACCCTCCATGGGTGGTCTGTGTCATCCTCTGAGCTCGGGTCCTCTACCAGAGGCCTGGGAGCTTGAGGTTCTCCTCCAGTATCTTGGCTGTGACT
AGAACTGCACACATCTGGACTGAGATGTCTGATGTTGTCCTGGGATCTGTTTGAGCCACTGCTCCAGTTTGGGGGCGACTGCCCCGAGGGCCCCGATGAC
CACAGGCACCACTGTGGTCTTCACCTTCCAGGTCTTTTCCAGTTCCTCCCTGAGGTCCTGGTATTTCTCCAATTTCTCATGCTTCTTTTTCCTGATGTTG
TAATCACTTGGTATTGCTACATCCACCACAACGGCTTTCCTCTGTTCTTTATCCACCACCACAATGTCCGGTTGGTTCTCCATTACCATCTTGTCTGTCT
GGATCTGGAAGTCCCACAGGATCTTAGCTCGGTCATTCTCCACCACCTTTGGGGGTTTTTCCCCACTTTGATCTCAGGGCTTCCAGTCCATATTCTGCAC
AGATGTTCCTGTACACTATGCCCGCCTCTTGGTTATGTCGTTCCATGTACGCTTTCCCTGCCAGCATCTTGCACCCTGCTATTATGTGCTGGACTGTCTC
AGGGGCCTCCTTGCACAACCTACACCTTGGGTCTTGTCTGGTGTGGTAGATCTGAGCCTCTATTGCTCTGGTGTTTAGAGTCTGTTCCTGGGCGGCCAGG
ATGAGAGCCTCTGTGCTGTCCTTGAGTCCAGCTTTCTCCAGCCAATGATAGGATTTCCTGATATCAGCAACTTCAGTTATTTGTCGGTGGTACATCCCAT
GTAGGGGCTTGTCCTCCCATGATGGTACCTCCAGCACCTCGTCCTCTGTTCCCCATTGCCTGAGACATTTGCTGAGCACATCGTCTGTTGAGGTTTTGTC
CTTGATGTATTTATGGATGTTTCATCCTGGACAGTGGCTCTCACACTCACGAGTCCTCTGCCTCCTTCCTTACGGCTCGTGTACAGTCTCAGGGTGCTGG
ATTTGGGGTGGAACCCTCCATGCATGGTTAGTAGCTTCCGAGTCTTAACATTCGTGGTCTTCATCTCTTCCATTGGCCAGCTAATTATTCTTGCAGGGTA
TCCGATTATATACACACACACACACACACACACACACACACACACACACACACACACACACACACACACACACACACACACACACACACACACACACAGG
TCCTTCTCAAAAAATGTGCATATTGTGATAAAGTTAATTATTTTCCATAATGTAATGATAAAAATTAAACTCTGCTATATTTTAGATTCATCGGACTCCA
ACTGAAATATTTCAGATATTTTGTTGTTTTAATACTGATGATGTTGGCATACAGCTCATGAAAACCCAAAATCCCTGTCTCGAAAAATTAGCATATCATG
AAAAGGTTCTCTGAACGAGCCGTTAACCTCATCATCTGAATCAACAAAGTAAATCTAAACACCTGCAAAAGATTCCTGAGGCTTTTAAAAACTCCCAGCC
TGGTTCATTACTCAAAACTGCAATCATGGGTCAGACTGCTGACCTGACTGCTGTCCAGAAGGCCATCATTGACGCCCTCAGGCAAGAGGGTAAGACACAG
GAAGATATTTCTGAACGAATAGGCTGTTCACAGAGTGCTGCATCAAGGCACCTCAGTGGGAAGGAAAAAGTGTGGCAGAAAACGCTGCACAGCGAGAAGA
GGTGACTGGACCCTGAGGAAGATGGTGGAGAAGGTCCGATTCCAGACCTTGGGGGACCTGAGGAAGTAGTGGACTGAGTCTGGAGTAGAAACATCCAGAG
CCACCATGCACAGGCGTGTGCAGGAAATGGGCTACAGGTGCTGCATTCCTCAGGTCAAAGGTCAAGCCACTGTTGAACCAGAAACAGCGGCAGAAGTGCC
TGACCTGGGCTGCAGAGAAGCAGCACTGGACTGTTGCTCAGTGGTCCAAAGTACTTTTTTCGGATGAAAGCAAATTTTGCATGTCATTCGGAAATCAAGG
TGCCAGAGTCTGGAGGAAGACTGGAGAGAATTAAATGCCAAAGGCCAGAAGTCAAGGGTAGGTCAATGCAGCAGCTATCAGGAGGTTTGGAGCACTTCAT
GCTTCCATCTGCTGAAAAACTTTATGGAGATGAAGATTTCATTTTTCAGCACAACCTGGCAACTGCTCAGGGCCAAAACCACTGGTATTACTGACCATGG
TGTTACTGTGCTCAATTGGCCTGCCAACTCTCCTGACCTGAACCCCATAGAGAATCTGTGGGATATTGTGAAGAGAAAGTTGAGAGACACAAGACCCAAA
ACTGGATGAGCTCAAGGCCATCGAAGCATCCTGGGCTCCATGACACCTCAGCAGAGCCACAGGCTGATGGCCTCCATGCCGCATTGAAGGCTGCAAAAGG
ATTCCTGACCAAGTATTGAGTGCATAACTAAACATAATTATTTGAAGGCTGACTTTTTTGGTATTAAAACACTTTTCTTTTATTGGTCGAATGAAGTATG
CTAATTTTTTGAGGTAGGAATTTTGGGTTTTCATGAGCTGTATGACAAAATCATCAGTATTAAAACAATGAAAGACTGAAATATTTCAGTTGGTGTGGAA
TGAATCTAAAATATGAGTTTATTTTTTATCATTGCATTATGGAAAATAATGAACTTTATCACAATATGCTAATTTTTTGAGAAGGACCTGTGTATATATA
TATATATATATATATATATATATATATATATATATATATATATATACACTGCTCAAAAAAATAAAGGGAACACTTAAACAATGCAATATAACTCCAAGTA
AATCAAACTTCTGTGAAATCAAACTGTCCACTTAGGAAGCAACACTGATTGACAATCAATTTCACCTGCTGTCAGCACATTCAACTTTGTACAGAACAAA
GTATTCAATGAGAATATTTCATTCATTCAGATCTAGGATGTGTTATTTGAGTGTTCCCTTTATTTTTTTTGAGCCGTGTATATATATATATATATATATA
TATATATATATATATATATATATATATATATATATATAGAGAGAGAGAGAGAGAGTATTGGAGCCAATTATGTGTACTTTTGTTTTCGGTCACTAGATGG
CGCTGTCAGCTCCAATATATAAATCAAGAGGTGACAGGTAGCTGTCAGGTGTTGAACCCGGAAGGGCATAAAAGTTTTTGACCGCTATGGCGGAGTCATT
GTTATCATTGTTGCCATGTACTATCAAATAAATGGATATGTTTCACCAACGTTTATCTGTCTGGACCAAGTGTGGAGTTTGGACCATTACAAGATCGGGG
ATTGATTTTACACGCGATCAACAGGTACAATGTTAGCCGCGAAGCGCGTCATAAAGCAGCAACGGGTCAACGCTTAAGCCAGTGCAGGTTGAACTGGCGT
CTACACTGTCAAAAACTTGTCCCTTTTTGGACTCTAATAAACTCGGATGTCTTTGAGCAAAGTGATGGAAACTATGTGGAGCAGCTGAGACCGTTTGGAC
TGTGAGGAGATGTCGTTTGGTAACTGGACGCTACGGAATTAAAAAAAAAAAAAAAAAACCCATCAAGCTGCGAAGTCGGCAGAAGAAGGATCGGATGGAC
GCGGTGGCAGACAATTTGTGATTGAAAGGACGTAACGCATCGGACCAGACTGCGGCAGCGATGGATCGGAAGGACGCCGTGGCAGATGGGCGCTGATTGA
GGAGGATCAGATCGCTGGTCTTTGAAGGTCGTTGTGGATTTGAACATGGAATGTCAACTGGCGCCCAACGAGGTATGTGTAGCGCTACACCTTTCATGGC
CATTACTCTTTATTGTGTGCACACATTAAAACCAATGCATTGGTAATTGAGGCGTTTAAATTATAATATTGGGCATTGCCTCTTTGCGTTTGAGGCTCAT
TTAATAGCTTTTGCGCGTTCGTCTTTCAAGTGGATTTTGACACTATGGAAATGGACGAAAATACAGAGACTGAGCAAATGGCTGTCGGTGGGGAAACTCA
AAAACGTACTGTTAAATTAACAGAAAAGGCCTTGGCTGAAAAACTTGAAACATTACAAAAAGAACGAAAATCAAAATTAAACAAAATGGGTAATATAAGA
CATGAAATTCATAATTCAATGTCTAAAGGTGAAAAAACAAAGGTTTTAAGTGCGTTTGATATGTTGATTAAGTTGTGTGATGATGCCAAATGTTTGCATG
AGTCTTTTCTGGGGTTTTTGCCGCATGATGAAAAAGAAAATCATGAGGTATGGTTTAAAGCAAAAATGATTCCTAATAATGAATGCATTTCTAGTGTAAA
TAAGTGGCTCTCTCAAACTGCAATTAGCAAAAATGATGATGGTGATGATGGTAAAGATGATGGTGTAAATCCCACAGACAGTGTGTCAAATGTTGGCAGT
GGACATTCACAAATGAGTGTTAAATCCAGCATCACTTCATCTGTAAAGTTAAAGGCAGCAGCTAAAAGGGCCTCCGTTTTGGCTCGTGTGAAAGCTGTTA
AAGAAAGACATGCTATTGAAGAAGAGGAGGAGAAACTGAGGAAAAGAAAAGAAATGCTCGCACTGGAAACTGAGTTGGTTGAATCTGATTTGCAAATGGA
AATGTATAATTTAAATCTGGATTCAAACTCAATGAGCTCATTTTATAAAAGGAAACCAAAGGCAAAGGGATTAAAGCAAAGTTTGGACCCCTCTGTGAAA
GAGTTTCTTCCTAAATTTGATATGGAAAATCCAACAACTCAACAGGACGATGTAAACCAGACTACACAAAGAAATGAATTAAAAATGGCACCAAAGGAAA
ATAAACCTATGGATGTGAGACCGAAGAGAACCGTAGCAACAACCCAGCACCCTGTGGGGGGTCAACAGAAGGCCAGTGGAACCCAAGTACAATCAAAAGA
GCATTTTAAACATGAGAATATAACCCAACCATCAAACAGTTTACAATTGCCTGGAGAGCTTCTCACCATCATGAGCAGACAAACTGAAATCACAGCAGCC
TTGGTAAAGCAGCAACAGAGCATGACTCTCCCACCACGGGACATTCCTATTTTTGATGGAGATCCTCTGCAGTATAGAGCCTTTATTAAAGCCTTCGAAC
AAGGAGTTGAAACCAAAGCAACCAATGCGGACTGTCTGTACTACCTGGAACAATTTACTAAAGGTCAACCTCGTGAGCTGGTGCGCAGTTGTCAGCATAT
GGATCCAGATTATGGCTACACTGTAGCAAGAACTTTACTGCAGGAACATTTTGGAAACCCTTACAAAGCTGCAACTGCATATATTAACAAGGCTTTGTCT
TGGCCAACAATAAGAACTGAGGACATTAGGGCATTACAGAGTTACTCTTTATTTTTGCGTGGCTGCTGTAATGTAATGGAAGAGCTCGAGTATGTTCAGG
AGCTGAATATGCCCGTAAATATGAGGGCAATCCTTGCTAAACTGCCATATAAGTTACGAGAGTGTTGGAGAAATAAAGCTTATGATATAATGGAGACAAC
TGGATACCGGGCAGGATTTAGTGATATGGTTGCATTCATTGAGCGACATGTTAAGATTTTGTCAGATCCTTTTTTTGGAGAATTACAAGATTACAGCTTC
AGTACATCATCAATCAGTCGTCAACGGCAACAATTTGGGGTTAAGACCAAGGGAAATGTAGTGGCCAGCACTGTAACAACTGTGAGTGCTTCAGGAGAAG
TTGATCAGCAACATGTTGCAGCTATAGGAAGTGATGGCTGTTGTGCTTGTTGTTCAGAAGCTCACCTACTAGAAGACTGCAACCAATTTAAAAGAAAACT
TCACAAGGACAAAGTATTTCTGTTAAGAAGAAAAGGATTGTGTTTTGGCTGTCTGCAGTGGGGTCACATCAGCAGGAATTGTGAAGCGCGATCAACTTGT
GAAATTTGTAATGAAAGTCATCCAACTGTGCTACATATAAGAGGGACAACTTCTGCTGAGTCTGGAATATCAGAGCTCCCATCAATTGTGAATGCAACAT
GTGGCCATACAGGGGCCGGTAAGGACCGTGGAAGCCTATCTGTGCTCCCTGTAAAGGTTAAAGCAATGAAAGGACAATGTGCCATCCAAACATATGCCTT
CTTGGATCCAGGAAGCACTGGAACATTTTGCTCTGAAAGGCTGATGCACCAACTAAAGCTCACTGGAAAGCAAACACAAGTCCTTCTTCGAACAATGGGC
CAATCTAAAATAAGTCCAGCATTTTCTCTGTGTAATCTTGAGGTGGCTGGTTTGGAGAGTAATACATTTTATCCTCTGCCAGAAATTATCACACAGAGAC
AAATGCCTGTGACCAAAGACGACATGATAACATCTGAGGATCTAATAAAGTGGCCATATTTGTCCAGGGTTCACATGCCATCCATAAATGCTGAGGTTGA
TCTGTTAATTGGTACCAATGCTCCAAAGTTATTGGAACCCTGGGAAGTCATCAACAGTCAGAACGATGGTCCATATGCTGTCAGAACTGTACTTGGCTGG
GTGGTAAATGGGCCCTTAGATAGCAACGGTGCTCAAGACGTTTCATCTGTAACAGTGAACAGAATCTCAGTGAGTAAGCTGGAAGAACTTCTCAAACGCC
AGTATGACCATGATTTCTGTGAAGGAACAACTGATAAGCAAGAAATGTCCAGAGACGACCAAAAGTTTCTCAATATTATGGAAACATCTGCAGCAATACA
GGATGGAAAGTATTGTTTGAACCTGCCATTTAAAAGAACGGATGTCTGTTTACCAAATAATTTGGCAGTAGCCAAACAGAGATTACAAAGTCTCAGGAAA
AGATTCAAGTTTAATCAGAACTTTCATCAGGAGTATGTGGAGTATATGAATAACGTCATTTCATGCAAATATGCAGAACGTGTACCTGAGCACCTTTTGC
ATTGTGACAATGGAAGAATTTGGTACATTCCCCATCATGGGGTTTACCATCCAAGAAAGAAAGCTCTACGTGTGGTGTTTGACTGTGCTGCAGTATTTAA
AGGAGTGTCTTTGAATAGTGAGTTGCTACCAGGCCCCAACCTCACTAACACTCTGCTGGGGGTTCTTATGAAATTCAGAGAAGAGCCAATAGCCATAATG
GGAGACATCAAGGCTATGTTTCATCAAGTGCAGGTGCCAAAAGGAGATCGAGACTTCCTCCGCTTTCTCTGGTGGCCAAATGGGGATATTACACAGGAAC
CAGTACCTTATAGGATGATGGTCCATCTATTTGGAGCCGTTTCATCCCCAAGCTGTGCAGCCTATGCTTTAAGAAGAACTACCCAAGACAATCAGAATGA
ATTTCCACCAGAGGTCATAGAAACTGTAAGACAGAACTTTTATGTTGATGATTGCCTCAAAAGTGTAGCCACTGAAGAGGAAGCTATCCATTTGATGAAA
GATCTTGTTGATCTGTGTGAAAAGGGAGGCTTCACATTGGAAAAATGGATAAGTAACAGTCGTGTTGTTCTGCAGGCCATCTCAGAAGAGAAAAGAGTTA
AAGATTTGAAGATGTTGGATCTGGATATTGATAAGCTTCCAATGGAAAGAGCTTTGGGTCTGCAGTGGTGTGTGGAGACTGATGCCTTCCAGTTTAAGAT
AAAGCTGAAACAGCAAGCCCTGACCCGGCGTGGAATGTTATCTGTGAATAGTTCTGTGTATGACCCTTTGGGTTTCCTGGCTCCAGTGACGTTGAAAGCA
AAACTGATTCAGCAGGAACTGTGTAAAAGAGGCTGTAGCTGGGATGATGCACTGCCACAAGATATTTTACACAAATGGAGAAAATGGCTGGAGGAGCTTG
CGCTACTGTCTACATTTAGTGTCGGCCGCTGCATAAAACCTGTGGGCTTTGGAGCCATAAAGCATGCACAATTACACAGTTTTTCAGATGCTAGTGAAAC
TGGATATGGAATTGTTGTGTACATTCGGATGATAAATCATGAAAACACCATTCATGTTGCTTTTCTTATGGGAAAGGCCAGAGTAACACCACTGAAAGTC
ATCACCATTCCCAGGCTGGAACTTTCAGCTGCTGTGTTAGCGGTGAAGGTGGATGCTATGGTCAAAGCAGAACTGAATATACATCTGGAAAAATCGATGT
TCTGGACTGATAGCACATCTGTGTTAAAATATATCAACAATGAAGACAGACGATTTCACACGTTTGTGGCAAATAGAATTGCAACTATTAGAAATTTGTC
TGAACCTATTCAGTGGAATCATGTCAGCACAAAAGAAAATTCAGCTGATTATGTATCTCGTGGACTGAAAGTTTCAGACTTTCTGAAAACCAGAAAGTGG
CTTGATGGACCAGAATTCTTGTGGAAAGATGAAGAAAGGTGGCCTAAAGGGGTGATTGATGTAGAATTGGACGTCGGTGACAAAGAAGTTAAGAAGGAGA
CTGCAGTTCACATCATTGGCCTTGATACTCCTGCACCTACTGACCAGCTTATTGCACATTTCTCAGATTGGAGAAGACTTAAAAGAGCAGTGGCTTGGTA
CCTAAGGCTGAAGTGTGTCTTAAAGGAAAAATGTAAAGAAAGAAAACGGCTGAAACCTTTAATGGACAAGAACCAAGTTGTGCATCAGATGAACACAAGA
GGGTGCCAAAGGACTGCTGATGACTCAAAAAGTGGAAATTTGTCATTGACAGAGCTCCAAAGTGCAGAGTTCTTTATTATTTTGTACTGTCAGCAGCAAA
AATTCCAGCATGAGATTGAAGCTCTGTCACATAACTCTAAAGTAAGCCATACAAGCTCTATCTACATGTTGGATCCAGTTTTGGAAAGTAACATTTTAAG
AGTTGGAGGCCGACTTCATAGAAGTGCAATGCCAGAGGAAGTGAAACATCCGATAATTCTGGCCAAAGAGCAACACATCTCCAAGTTAATCCTCAGGCAT
TTTCATCAAGCTCTTGGACATGCAGGACGGACACACACACTGTCAGCTGTAAGAAAAAGGTTCTGGATTACGAAAGGAAATTCTGCTGTGAGAAAAGTCA
TTGGTGAGTGCAGCATCTGCAGGCGATACAACAGCCAACCCTTAACGCAAAAAATGGCTGACTTACCTGTTGCAAGGATTCTCCCAGACCATCCCCCCTT
TTTTAATACTGGGGTTGATTATTTTGGGCCTTTCGAAGTTAAAAGGGGAAGAACACGCTGCAAGAGATATGGTGTTTTGTTTACCTGCCTGGCAAGCCGA
GCCATTCATTTGGAGATTGCAGCCACACTTGACGCAGATTCTTGCATCAATGCCTTGAGGAGATTTATCAGCAGAAGAGGTCAAGTTAAACAGCTATGGT
CTGATAATGGAACAAACTTTGTCGGTGCTGAGAGAGAACTCAAAGAAGCACTTGCTGATTTAGACCAGCACGCAATAAAGTCATTTTTGGCACAGGTGGA
AATTAACTGGATTTTTAATCCACCTGCTGCTTCCCATTTTGGTGGTGTTTGGGAGCGAATGATTCGTCTGGTGAGAAGAGTACTCAACTCAGTGCTGCGA
CAGCAAACTCTTGATGATGAAGGGCTAAATACAGTAATGTGTGAAGCAGAAGCCATCTTGAACAGTCGCCCTATTACAACCCTTTCAGATGATCCAAATG
ATCTGGAGCCACTTACCCCCAATCATCTGCTCTTACTCCGCGGAAAGCCTTCGTTTCCCCCTGGAATATTCAAGCCAGAGGATCAGTATGCAAGGAGACG
ATGGAAACAGGTGCAATACCTGGCTGACCTGTTTTGGAAGAGATGGGTTCGAGAATATTTACCTTTGCTTCAAAAAAGGCAGAAATGGAATGAGAAGAGG
AAAGGTCTCACTGTTGGAGAAATTGTGGTCATCATGGATCCTTCCGCACCTCGAGGATCCTGGCTTCTTGGAAAGGTTTTGGAAGTGTTTCCAGACAGTC
ATGGTTTTGTGAGGTCAGTGAAGTTAAAAACTAAGTCCAATATTATTGAGAGACCAATTTCAAAACTTTGCATGGTGTATGGTATTTAAATTAACGAGTT
AATGTCACATTTGCGTCACATATTGTCTCTTGTATTATTATTGTTTTGGAATTGGCATATTTATTTATTATGCCAATTAGGGGCCGGTGTATTGGAGCCA
ATTATGTGTACTTTTGTTTTCGGTCACTAGATGGCGCTGTCAGCTCCAATATATAAATCAAGAGGTGACAGGTAGCTGTCAGGTGTTGAACCCGGAAGGG
CATAAAAGTTTTTGACCGCTATGGCGGAGTCATTGTTATCATTGTTGCCATGTACTATCAAATAAATGGATATGTTTCACCAACGTTTATCTGTCTGGAC
CAAGTGTGGAGTTTGGACCATTACAAGATCGGGGATTGATTTTACACGCGATCAACAGGTACAATGTTAGCCGCGAAGCGCGTCATAAAGCAGCAACGGG
TCAACGCTTAAGCCAGTGCAGGTTGAACTGGCGTCTACAGAGAGAGAGAGAGAGAGAGAGAGAGAGAGAGAGAGAGAGAGAGAAGAATAACTGAACCTAT
GGTGATCACATGAAGAAATAAACCTTACTAGAATCACTGCAGGGAGGCTAAAATAAGAAATAACTAGAGGGATAAAATAGAATTTAACTATAGTCATTAA
AGAAGGCTTGAGATGGACTCAGACAAACAAGGACAAAACCTAAGGTAACTAAAGAATAAACCTAACTAGAAACACTATAAAGGACTGAAAATAAGGAAAG
CAATAATATAATTCTAATTACACTAAATACCTCTAATAATAATATCAAAAGGACCATGATGGGCTAAACTAAAGTGAATTAAAACATGAAGCTAAATAAA
TGAAAAGCAAAACAAACCCAAAAACCCAGTGTCCTGACAGTTTGCTTATTACATTTAATGTAACAAGCAGATGTCTGATTTTATAATTTACTTTAATCAC
ATAAAATATTAAAAAATATCTTTCATTACGTGTATGTTTATTACCTGAAATATTTAAATATCAAATTTTGACTTAAAATGTGATTAATTACTTCACCTGT
TTACATGCAACTTGAAGTGCTTGAATCAAATGTTTCATGAATGTTTAACCCTTGTATGTAGAAATGGGGTCCAACCAACCCCACACATGTAAAACTTGTA
TCATTTGCCATAGTCCTCTATGTTTGCTTCAGTTCTCTCACACACATGGGTTAATACACTAAATTATTAAATGAGAGAAAACAGCCACTTCCAATTGCAC
ACATATTTCAACACAAATGGTTCCTGTTCCTCTTCAGAGTCTGCAGCCTTGCTGAGCTCCTCTCCTAGGGTTCCTTCCTCCTCAGCCTCTCCAACTTGCT
CCTCTTCTGTTGCCTCCGCTACTGTGTTTTCATTATTTACCTCTTCTGGGGTTAATAATGAAAACAGTCTCAGTAACTTATTAATCCACCATGGTTTTGC
TGTTTCACCTCTTTAATTGATGCCCATGTCGGTCTGACGTTGTGTCGTTTACCTTGCAGTGACCCATATTCATCGATGAACAAAGTCTGGATTGAGCTCA
TCCATTTCATACATCGGTTTACCTTGAAGAGGACATATCAGAACACACATCAGTATTAATACTGTACATTTGATAACACTAGAAAACTTAAATAGTTTAC
TTCACAATAATGGAATAACCTCGATGTCCACTGACAAAACTCAGACTACGCTACATAAACAATACAAGCTCGATCTAAACAAGGTTGACCCACTGAAATT
AACTCAACATAAACTGAACATGAGAACACCCGGACAAAATCACAGCAAAAAAATATGACACAACACCAACAAAGCAAATTTAGACATTCACCAGAATGGA
AATGTCTGGAGCAAACTTGTAGGTATCTGGGGATATTGGAGAATGTGATATCAGGACGTCTTAACCGCTGATACAAGGTCTTTTGTGTTCTTTTTGTTAG
CTCCGATAGCTTTTCCTGCGTTGTTTCCAAGCAGGAAAATAGTGAAACGAAAGTCTGTTTTCCATCTTTTTACAGTTTCAGTCGTGTGATCGGACATTAC
ATCCAATAACGCAGCAAGTTCGTACCATAGCTAAATTATTTTAAGTAACTTGGATCCCAAAAATCTGCAAGGATGTTGTTTTTGTCGGTTATGTTTATGG
GTCCCAAAGATGGTGCTGATATCCCTGCGTCTACAGCAGTGACGTCACGTTCCAAAGCTCTATAGCAGTGGTTCTTAACCTTTTTTGAGGTACCGAACCC
CCCAGTTGCATATGCGCATTCACCGAACCCTTCTTATCCCCCACCCCGACACACAAAATACTTTGCGGTATTCTGATTTAGTAATGTAATTATATTAGCT
GTGTAACCACCCCCACACCACTAGAGGCAGTACCAACCCCGAAAAGATGCGACTAAGGAGCAGATTTAGACTATGGAATTTGGTTAAAACGGTGAGCTTT
GCTGAAGTAATTAAAGACAAAAGCTCAAATCCATGCTGAGAGTGGAACTCTTCAATCAGTGCTCCTCCGCAGCTCTGATTGGCTAAGCAATGTAACGTGA
TCCTCTGCAGCAAGTGATGGCAAAGCGGGGCGTCATCACTTCCCATATCTGTGTCCTCTGTCATTTTTATCAGCAGTTAAAACTGTTTAATCTGCTGTTA
ACATGCCGTGACCTGATTTTTCCGAGTCGCCTTCAAACGTAACATGAGCTCTAAGTTGCTCGGGCAGGGTTTACACAGCAGCGACGGAGACCTGCTGCTC
AGAAGCTGCTAGACTCATGGCAGTAAACCAGCATAACGCAAAGTTTTTCTCCCAACTAACTGACTGAGTTGAGTAAAGCTGTTTGGATGCAGGTGATGTT
AGCTAAAAGATGACTAGCTAATATCAATACAGCACCTTAAGCTTGTTAACAAGTAGCCTGTAGGCTACTAATGTTGTTGTCTATGTTCAGCTATGTCGAT
CCATTTTGCCCACCAAAATAACTTGATGCTCCATCCTGTTAAACTCATCTGGAGCCCGGGCTGCCCCAGCATCTTGAACAGAGGAGCGGACGGACATCAT
GTCCTGGGGTTGTCTTTTATGCATTTCCCCCAGTTCCATTGATTCCACAGCTCCTGGACCGAGTTCAGGAGGAACAGCTGTCGGTAATCCTGGCACCCGA
GCGCAAGAACGCGGTGTGGTTTCCTAGTCTTCAGCAGCTGGTGTCAGGCCAACCGTGGAAGCTGCTATGGAGCGAGGACGTGCTCTCCCAGGCCGGGGGA
GCAATCAGGAGCTACCCAGGAATAGGCCAGCATCTCTGGGTCTGGCGGCTGAACGGGAGCACCTAGAGAGGCTCGGTCTCCCTCAGGGTGTAGTGCGCAC
CATTCAGGGGGCACCAGCCGCTTCTACCACAGCGTTATATGCTTCGAAGTGGTCAGCCTTTCAACGCTGGTGCGCGGGAGGGACCGTGGAGCCCATTTCA
TGTCCATTAGGCTGCGTGCTGTCATTTCTCCAGCAGCTGATAGACAGAAACTTAGCTTTCATCACCATTAAAACGTATACTGCAGCTATTTCCTCCTGCC
ATGAGGGTTTTGGTGACAGAACGGTCTTCAACCACCTGGTTTCTGAGAGATGTGCGCAGAAGCAGACAGGTGTCACGTCCACTTGCTCCTCCGTGGGATT
TAACACTGGTCCTGCACGCGCTGGTTGAAGCTCCATTTGAGCCTTTAGCCCAGGCTCCTCTGAAGTTCCTGTCTTTAAAAACTGCTCTGCTGTTGGCCCT
TACGTCTGCAAAGAGAGTGAGCAATTTTTTCTCTCTCTGTTGCTCCTTCTTGTCTCGGAATACGAGTCAACGGCAGCTCAGCTGTGCTGCGTCCCAACCC
TGCTTCTACTCCTCAAAGCATCACAAGCTCGTTCAGATCAAGGGAGATATCTTTGGAGGGTTCTTATCCCCCTCCTCAAATCTGAGACAGAAGTTGCTTC
TCATCTTCTCTGTCCTCTCTTGTTATGTGGCGCGCACGTCTGCACTGCGTCGCTCTCATCGTCTGTTCGTGCATTACAGAGATCACTCAGTGGGACGTCT
TCTGTCTGCCCAGCGTCTTTCTCACTGGTTGTGTGAGGCCATCTCACAGGCTTACACTTCTTCTGGATTGGATCCTCCAGAGAATCTGAGAGCTCACTCC
AAGAGAGGGACTTCATCCTCCACAGCTCTGCGTGGAGGAATGTCTGTGAAGGACATTTGCACAGCAGCGTCCTGGTCATCTCCATGCTCATCTATTCGAT
TTTACCTGTGTGATGTTTTCACGTTCTCTATGACCCATTCTGTCCTCAGAGTTCTGACAGAATAGTTATTTTTGTCACGTTTATTTACAAAGCATTTGAG
AACATGGTTGTCCAATGTGCTGTATATTAAGTTACCTCTTCTGTTCATTGTTACACTTTTACAGTTCATAACGTTCGTTCTACCTGTTCAAAGCAGCAGG
TCTGTTTGTCTCAACCTTTCTGACCAGAGTCTATTCTCCTCTGGTCTTCTGCTGTATGGGAGGCCAGGAGTGCCTAATTACGCACTCTAGGCTGAGACTG
TTTTTTGTTATATGAGAGCAGATGCTTCATGGTGGTGGTCTGGATGGACCCAGTGAGGCATAGACTACATCCTGCTTCGCCGTTAACCCACTAGAGATAA
CATTAAAGGGCGAAGCCTATACGAAATAGAACATTGGTTACGTATTGTAACCCCAGACTCTATGAGTATAGGCACAGCCCTTTAAGCTGTGGGCCTCACT
GGTTCCTGAATAGCTGAAGAAAAAGGCTGTTAGGGAGCCGTTTGTCCGGTCTGACCGTTTATTTATATAAACCGAGGTGGGGCCCACCCAGTAGGTGGGC
ATGGACTAAGCTGTTTATCCCTCATGCTGCGCTGTGCGTGAGGGATAAACCCACTAGTGACAGCCTTAAAGGGCTGCACCTATGCTCATAGAATCTGGGG
TTACAATACGTAACCAACGATTCTGGTTGTGATGGACTAAATGAACCCAGATATTTTATTTTGTCTTATAAAACATTTTCCTAGCCCAAACATAATGATA
GACTCAGATTATGAACTTTATTCTTTTTTAAATACAAATGAAAAGGAAAATTCACATCACATGAAGCTAATATTATGTAGTTCTGGTGTTTTACACTGTT
GGCGCAGAACGGCAGCTCAGAACTCTGACCAGCTTCTCTGCTTTTCTCATCGTTATTACTGTAAGTTCTTCAGAGAAACGAGCTGGTAGCAGCGCTGCTA
AGTCACGGTCATTCCCTTACAAAACGTAATGATCGTGTTCCTGTCGTTCCCCGTGATTAATCTCAATTACAATCCTTTCCTTTCAGAGAGCTACTCAGTA
GTAGCTCTCTGATAATAGATGGTGTGTCCATGAATAAGTTTGTGTCCATGAACAAGTTTAACTAAATATTGTGGCGGATACAATGTATATATTTCACACC
CGAATGTATGCTTTTATTTTGAAGGGGAGAAGATGAGGTGAGAAGACACCAATGGTTCATTTCATTTTTGGTTTTGGTTGGAAGACATTGAAAATAAAAC
AAGGCTCAAATTACTTTTTCTGCTGACTTCCACAATATTTTGTTATAACCAAAAAGAGAGATGTAACTTATATCATGAATAGAAGTTCATGATATAACTT
CTATACAGATATTCATGTAACTTCATGAATATCTGTATTCATTAATGAATAGCATTCATGAAGCGACTGGGGATATGGTAAGCCATTTTTAACATAAATC
CAGTTTTGTCCCTGCCCCTATGCAGAGGCCGCTACAGGGGCAGGTGCTCAACAACAAAAAAGGGCCCATCTAACCTCATTCTAGGACAGAATATTAACAG
CCTCTCAGCTTTTAGAGTTTAATAAACAACGATAAATTAAAATTAAATAAAAATTGTGAGATATACAATCAAAGCTAACGAACATCTCCATATAGAGCAT
AACACTATGCAAATGTAAGATATTTTATTAGTAATTTCTTTCTGCAGGTCTATTTTGTTATAGGAAAGTATTTCAATATTCAAACCCGCAATTTAACAAG
ATATGTAAATCAGAGCTGGACCACCAGACATATTTTGTCTTTACAGAATTACACTATTAAAAATATAAACAAGGGCACAATGCAACCTTTTAGTGACTGT
AATCTATAAAAAGAGCTGCCTGTTTGCTACACTTGCAGTGGAGATGAAGACGGTTCATTCAGGAGAGCAGAGCTGCATCAAACTTTAATGTGGAAATGCA
GAAAAACGAAAAAACAAAAACAAAAGCAAATATTGAATTGTTAAATGCATGCCACCATGAGGAAGGCATACTGAGTTTTGCTTAAAAAAAACTTTATAAA
AAATTTAAATCACACATTTTTGACTCATGAAGTTAACTTTCTTTTTTACAAAACAAACTTATTTGCGCTTGTCAGAAATCTTTTCTTGCTATTCTAAGTT
TTTGTTTGTGACTCAAAGTTTTGCTTGTGATTCTCACATGATATCGTGGGCAGGACCTAAAATCACAACAAAAGATTTCTGATGTGTGCAAATAAATGTT
TATGTTTGGTAAAATTTGTTATTTAATTAAAAAAAAGTATTTTAAACAAAACTTTTTTAAAGGAATCATTACAATTCCAAAAGTTTTGATTACAATTTTA
TTTTACTTAACTGAGGTTAGTTTTTTTTTCATTGAGTAATTGGGAAACAAATTTAACTTCATACTCTGAGAACCAGACCCTAAATGGTACTTAAAGTCTG
GATTGAGTCTTTTTCCCCTTTATTAATGACACACATTTATTACATACATTATATCTATCATGGTAATTCAGGGTGAGTTATTTTTCATTCTAAATGAATG
TCCTTGTTGGACTTTAATTTAAGTGTTATTCTCCTTCAAGATGCATTTACCTAATGCTAGAATAAATGAAATGTACGTTATGCAGCAAAGGAAATTAGAA
GATCTGACATATATCCATTATGGAGATGATCAGTTTCGGACGGGCGATGTGCCCTTATTGCATAATAAACACTAAAGAATGACTGATATCATCAACAATA
CAGGGAAGAAGCTTTTTAGTTATCCAGCTTTGCTAGCAAAGTTGTTATCTATCAGCTAGCTAATAGCACAACAACAACAGCCTAATGTCTGTATGATAAA
ATACTGAATCGACAGATAAGAACAGTTTTTCCTCACCTGGCTGTCTCCTCCCCTCAGTAGTTCTTCAGAGAAAGGCAGACGCAGAGGCCTGTCAGTGTCT
GTTGTATTTCATTACCTCTCTGCTTAAACCGCAACTCCGAGCTGAAGCAGAAACGATACTTCAACGTTTTCCGTCATCTGACAAGCAGCACGTCTACTCC
ACTCTCCCCTCTGCACGTGCCTGGTCTGACTATCCGTAATTACATTTTAGATATCTAAACATGCATTTTGGCTATCCGGAATGATAATTTAGGATATCTG
CATTTACATTCTGACTAGTAAGAATAATAATTCAGGATGTCTTCAATTACATTTTGACGAGTCAAAATTCCTTTCAAGATATCTCAAATTACATCACTGG
ATCCGTCATTTGACAGGACACATCCGTAATTACAATGTAAGATATCTTTAACTTAATTACAACTAGTCAAAATTACAATTTTAGATATCTGAATTAAGAA
TTGTGTGGAAGCCCCTTTGTGCTGTCCAAACAGTTGCCTGCAGAATTTTATGTTTCCTGCACAAAATTGTCTGTAAATGCCACAATGTAGAAAGAGCTCG
ACAATGTTGGATATTTGGAGAACGCAAAACTTCATGAACTTTAAAGCTGCTTCAGAAATCTGCAAAGAATTTCCTGTTAATTCATTTCCGACAAACCGAA
TGCACTGATAAACAGCTTTGAAAAACTAAAATCGCTATTGTCAAACCATTTTCAACATGAAAGTGGCACATTTTCAAGCATCTTGTTTTGTTTTTTCTAT
TTGTCATTGTTTTATTAAACTTTCAAATTGTTATGTATGTCAGGGACGTTTTGACTATACAGAAAGTATATTCAAAATATCAGTAAAGTCATTCTGACTT
GTCAGAATGTTTAAGATATCTTAAATGGAAAAGCTGAGTAATTCATGATATCTCAAATTCATTTAGAGACAGCTTAAAAGAAATTTTGACGAGTCAAAAT
TACAAATTCAAGATATCGTTAATTTAGTTTTGTCTAGTCATTTAAAATATCTATAGTTTAGTTTTCATTAGTCAAAACTACATATCTCCTATCCAAAAAT
ACATTTAAGATATCTTGAATTATGGAGTCAGAGATATCTTTAATTAGAATTGTGACTAGTCAAAACTAAAATTGAGATATCTTGAATTTACTTTATGACT
ATAGTCATAATTTAATTGTAGATATCTGAAATGTGTATTTCAGATAGTCAGTAATTCATTGTAGATATCTTGAACTGAAGTCTCCGTACGACTAAATGGT
AAATCTGACGTCATTTTGACTAGTCAGAATGTAATTAGAGATAGCTTAAATCACTTAAACGTGTAGTCATAAAACCATTTGAGATATCTGGAATGTAAGG
ACGGTAAAACCGAATTTATGCTAAAATGGCTTGCCATACTGAATCAACATGGTGCTGACCTGCTACTGACAACATTAAGCTAACCTTACAATTTGGGCTA
ATTTTGTTTACACACCAATTGTAGCACACTGAATGGAGTAACTCCATGTAAGAGAGCACAATGATAACTTACATGCTTTGGACTACATTTTAGTTCACTT
TAGCATTGCTGCTAATTTTCAGCATCAGAACGCTGGTTTCCAGCCAAGAGGCACACGTTAGTTTGCCCATTTCAAATTTCTTCAGGAATTTTGTAGCTTA
AGGCTTGCGATAGTTACATTACACAGCATAACTTCATTTATTTTTATATGTTGCAATAATATATATATATATTTTTAGGATATTGGTTTATATGTGATAG
TAGGGATTGGCCAGCAAGGTATCCCATGATGCATTGTGCCACCAGCAACAGCAATTAAACATTTTTATTCGTCACAAAAATTAGTTTTAAGATGGTGAAG
GTAAAAACATAGACTCCAAAGCTTCATTTATGCCAGGGGTGCCCAAAGTTGGTCCTCGAGGGCCGGCATCCTGCATGTTTTAGTTCTCTCCCTGGTTTAA
CGCACCTGGATCAAGTAATGGCTCGCTAGAGGCCTAAGAGGAACATTGACAAGCTGAAAAGGTTGTTACTACCACCAGGGAGAGACCTAAAATGTGCAAT
CAGTTCATCAAGGAAGAGGTTACTTTCAGCTAATTGAACCAAGTATTGACTAGATTTTAGCATTTACATTTTAATATATTAAAATGCATCATGAGGGAGT
TGCATGCAAATGACTGTTTTACAAAAAAACAGTGAACAAACTATCACTGCTTTCCATATTTTCTGTTGAAGTTTGAGCAGAGAAACAAATAACAAGCAGG
AGCCTGGAACTGTTTCAAACAAGTATTTTCTTTTTTATTTAAGTAGTTTCTAGTTTTAAAAAAATACTTCTTTTTTTTACATGCAATTGCTAAATTAAAA
TACAGTAATCAGCAAGAAATCAGGATATTGGTATTGACCAGTAAAAGTCTGATCAGCGAAACGAATAAAGGAAATTATAAAGTTGATACAAAATGGCATG
ATTTTAACACACCAACTGATATTCTACTTTTATGAGTTTCTTGCAGGATCTACACTCTTCTAGTCACAAAGAATAGAATCAGGACATTGTTGTAAAACGC
TAAAGCAGTGCAAGTATCTTATTATTTTTTGAAAGCTTAGTGTATACTCCTTGACAGAAAGTAGTCTTCTTTTAACTCCTTGAATTCCGTAAAATGTTTG
GAACTACCTGTAGTTGTTTCTCCATGTTGAACATACTGCTTTCGTCCACAAGGTGGAGCTAAATTAAATTAAATTGTCTGAGTAAATGTAATTTGTCTTC
AGAATTTAAAGTATGTAGCTTTTTAAAATGGTAGTTTTAGAATTGTATTAATATGTGACAAGAAAAATAACATTACTACCTTTTCAGCCTTATAAAACTG
ATCAGGACTTATTTAGCAGGATGATCATTCATTTAATTACCCATTTCTGTTATTAGCTGTACAGCTGGAGATTTCACACAGGCAAATATGATAGTGCACA
TACCAGTGTTGTTTATAATCTGGACATATTTAGACTTACTTTGAACCACTGAGGAAGTGAAATGTGTTCACTTCCCCCATGGGGAAGACAAGACAGCAAC
TTAGACAAAGTTGCTCTAAGGCGACACGACAAAGACCACAACGTGTGAGCTTCACTTCACATAAGCACAAATTTTCCATTTGTCAGTTCACTGACTCCAA
CTGAACCTGAACTACTCCCTCCTGAAGAGGAACATGAAGTTTATCTACTCTCTTTAGCTTGAAATGTCACACCATTGCACAATCTCTCTCATGGTGTGTT
GAGTATAGCTCTGTTCCTCACTTTACACCTTCAAACAGATACATTACAACTTTCCATCAGTTCTTCAATTTGCAAGTTTTAAGTGCATTAACTAGACTAA
ACATGTTCTTGTTGCTAAATTAGTTTCTAAACAAACAAAACAAAAACATGGTCCCTGATTGCTTTCTGGAGTGAAAATCTTTAATTCCAAATTAATGAAA
AGCTTTTATTGTGCTTAACACAAACGTCGTAAAAAAAAAAAACTTCAAAGAAAAAAAAAAGCTTTTAAAAATAAATAGCATTTAGTTGAATCTCCTAGTT
CATTCATATCTAGAGATTTTAGAGTGTACCTTGTCCTTCATTTTAGTTTTGCATTGACCTTTGTTTTGTAAATAATGACAGATTGTAGTTGGTGGTATGT
ATTTTTGTACTAATGAATTAAAAACATTTTTAGAATCTGGCATAGTCTAATTCATTTATATTTTAAAACTCTTGGATAGAATATGACTATATCTAGAATA
GAATAGAATACAACAGAATATAATTTAACAGAATATACATACTCAGCAGTGGACGTAAAATTATATTTATATATATACATAATACAGTATATTGGAAAAG
CTTTAAGCAGTTTCAAGTAGAATATAGACAATAAGTACTAATACTCATTTTGTATTTGTGCTGTCTTCTAGAATGTCACATATTTTATTTCCATTTTGAA
ACTTTGGTTTTTTAATAATTTTATTGTTTCTGTTTTGTTTCTGCATCTTGTTCTTGCATGTCACATGTGACAAGATTAGGACAGCTTACTGCAACCACAA
TCATCTTAGTCTACTGCAACAAAAAATAAATAAATTCACATTATTAAGAATTATATTTGTAATTATGTATTTTGACTACCAATCCAACAATGTCTGTATT
TTAGTTGTTATTGTATTTTCTGGAACTGAGACAGCAAAGCATGTTTTCTTGTTTTTTTAAAGTTAGCTATGTGAGAGAGATGTTCTTTATTTCCTGTTGT
ATCGCTGACATGTTGGTCAGTGGGCAGATTTTAAAAAAAGGAAGTAGAAAAATAAAGTTGCTAAGGAAGTTGTTGAAATGAGGAAGCCTAAGAACTTATA
CGTAGCACTTAGACATAAGGTAGTTTACTCCTGTTGGACCACACTGCACTGCCAGGATCACCTTTAACTTGCTCACATTTTTGGAGGGTTTATTTTGATA
TTCTTTATGTTTTAGGACCTGGCTGAACTTTGTACTTGGATGACCTGTTCATATGATTAACATTTCTCTGTAAGCCACTGAAGGATCGATAGAACTGAAC
TGGGGAAGGACCCGTCTCTGGAACACGTTCTTGTTTTCAGTAAGTGCATTGAAGCAATTTTCTTTGCCAAAAATGTGAATGACTTTACTGATACCGATTC
AAAATGTTCTCAAAAATAATTTCTTTATGAAGCAAGGAAAAACAGCACCAGAACCAACCTATTTGCTCTAAGTGTTGTTTTTGTTATCTTAATAAAGGAT
ACTGTTGACAAAATGTCTGAAGACACGGTAAGATTTCTAACAAGTATGTATATATATATATATTATATAATTTCTTCCCTTCAGCCATCAAACTCCAGAA
CTCAAGCTGCACCAAATACAGCTTCATCCCATAGATTATTTACACAGTGATATATAACCATATATATCACTTAAATTACCGTATTATTTCTTTATTTCCT
GTAGTAAATTTCTTCTGGAGCCTGAGTCCAAATTTTGTACCACAAAGTCTGCTGAATGTTGAGCGTGTGTTTTAGATCTGAGGTACTTTTTGCATCTTAT
TTTTATTTATTCTGGTGCTTCGGAAGTGTGATGTGGTGGTTAAAGTCTTCTTAGCTCTGCTGGGGAAAAGATATTGAGCAGATAAAAAACACAAATGCAT
GTTCATTGAAATTAAATTACTTTCAATATAAAATAGATTTTTTAGCCAAGCATGGGTGAGTTTCAAAATGATCAAATTCAAAATGGTCATGTTCAGAGAA
AAATACCCATGTTAATTTGGATGTTTGCATTGATAAATCCAACAACTTCATAGTCTTCACTTTTAAAAGTGTTGATTTACATGCTGAGACAGAAACCCTT
GATATGTTGAAAGTTTAGACTGACATAAATGTGAAATTATTTATTTGGGAAACTTCAAGAAGCTTTTTGCTGTTAAATAACGTCACATAGTCAAAGCTTC
CTATAGGTTTTTGGGACGTGTTGTTAGGTTTACTGGTTGCTGGAAACAGAAATTATTACAAACAGGAAGTCAAACTTGCCCACAAGATGTATTTCATACT
TTAACATAGGTCATAGCGTAGCTAGGTTTTTACATAGGTTTCTTCTGTCTCAAAGGAAAAAGTCACTTTGTTTTGCTTGAATAGTTTTAAAATATGCTCC
CTGTCTATTCAATTAAGTTTTTACGGTTATTTTTGCCATAATGATAATAATAGAAATTATCCTTTTAATTCATATAGTGTTTTAATTGCTTTTAAGTATT
GTATGCATTATTTAAAAAAAGCATTAAATATAAAATTAATTCTGAACTATTTTACTCCTGGTTGAAGCAAGACCAAGCGCTGAAATTTTCTGATTGTGAA
ACTCTGATTTTCTGGTTCTTGTACACTGCTAACTTTGACAATGTGGCTCGCAGCATTCTATTGTTTTAGCATTGCTAAGAGTTGAAAAGTTTCAGTGGTT
ACAATGATTTTAGTCGTAGCCAACAAGTACCTCCATTTGTGCATTTGCGTTTGCATTTGTCATGGTTTATGGAAAGAGTTTTGAAAATTCAAGCTACGCT
TGTAGAAGTGTTGATTTGTTTAACTATTGGAGGCAACTATGCTTTTATTCTAGCTCTAGAATTACCTTTAACTTCTTAAAGGTTAAATTCAGTCGTTTAA
AAACAAGTATTATTAAACTAATAATACTCTTCAAGTTAGTTTGAAGATTTTTAGGCCATAACACAACATGAGGTCACTACGAGATTTTAAAATCCACCTC
AGATTGACTAAATATTGAAATGATGTAAAACTATCATTATAATTTTAATTTGCCAGTATTTCCTTAACAGCTTTAAAAATGTCCTACCTTTCAACTGGAC
TGAGAGATAGATTAAGACTCTAACAAGCAGACATTTTCTCCATGATCTCAATGTTCTTTTTGTAAATATTAAATTACATTTAAACTTTGTTGATTCTCAT
GCTCATTCACATACTTTTAGATAAGCGCATGTCAGAGAGAATGCCAGTAGTCATCAGGTAAATCTTCCATTTAATTTGGGCACGTATTAGTAAGTGAATT
ATATATTTTAACATCCAGTTTGCTGATTGAAAGTGAGATTCTTAAGTCTATTTTGGAAAATTTTAAAATTTTACATTTTTGAGATTAACTTTGTGGGTTG
AAGTTTAAGAAAGCCAGTTGTTACCAGAGGACAAATCTTTAAAACAGGGAAAGTTCCTTCCATCAAATATGCCCTTTAAATGAGTTATTCCTTCATTGTT
GCATGTTGAAAAGTCAATCAATCAATCAAATTTTATTTGTATAGCACATTTCAGCAGCAAGGCATTTCAAAGTGCTTTACATAATTAAAATAAAAACAAC
ATGTGACATTAAATAAACAGTGAGAAAGAGATTTTTTTTAAAAACATTTAAACATTAAAACCCGCACCCCTTGAGTACTTCAGTTAAATGCCGTTTAACT
GGGATTCTAACCCTCAGGGACTTTAGTCAAAAACACAGTTTGACAAGGACTCCAACCCTCTAGGTTTTTAGTTGAAACTCCGTCAACTGGGACTCTAAAC
CCCCTGGAACTTTAGTTAAACGTTGTTTAACTAGGACGTTTTCCGGGGGGCTTTACATCATTAAAACGTAGAAAAGAAATAAAAAGAAATTAAAAACATT
AAAGACATAAAAACATGGAAGACATCAAAACCCGCACTCTAACCCTAATTTAGCCATAAGCAACTCTAAACAGGTGGGTTTTAAGTTGAGATTTAAAGGC
ACTCAGTGTTTCAGCTGTTTTACAGTTTTCTGGAAGTTTGTTCCAAATTTGTGGTACATAGAAACTGAATGCTGCTTCTCCTTGTTTGGTTCTGGTTCTG
GGGATGCAGAGCAGAACCAGAAGATCTGAGGGGTCTAGACGGTTGGTACAGTAATAACAGATCTTTAAGATATTGTGGTGCTAAACCGTTCAGTGATTTA
TAAGTCAATGGTCCTTTTATGTTGCACAATGTCTGGGCTATTTCAAATATGTGTTGGTCTACATGACAGAACTGAAGACCTATTCATTTTGTGATATTCC
CCCCAGGCTAATATAGATGATAATATTGATGCTTTTAAAACAAAAAAATACTTTTTAAAGTGCTCCTTATGTAGCTTTTATATGATGTCTACCCCTGGTT
TGTCAAATGGATTTTTAAAAATCCATTGTAAGATATATTTTAATCTAATTGAATAGTTACATTTACAGACGTTTTGAAGTTCCAAGCCTCCTAGACATTA
GTAAAGTAAAGTGTAAATATCCATAAAATGTTGATATGATGGAATCAAAGCTTTTGAAGCAGTTCTGTGGTGGTTTAACTCGAGAAGATACAGTTTATGA
CAGAGAGAACTATCATTTTAATTGCAGGCACTCTTTCCAGAAAGGGAGATTTCTCTACCATGTGAGGTCTTTTTCTATTAATATGAGTATTGGAGAAATA
CTTTTAGTTGCAGCTGCCAGCTCCTGAATCACTGGTAGGACATTGCCTGACAGGGGCAGACATTGCTTGTATGTTTAGACATGAGTTTATTAAAGTTTGT
AATTCTTTGCACACTCTACAAAATGTTTTTGGCTGTAGTTAATTTTATGGACTTATTTACATTAATCTCACTTAATTCAGTTGGTTTAGTGATGACAATT
GAGCACAAAAATGTAAACTAACTTAACAATTACAAATCTAGCTACTTGAAGGAACGTTTTGCTTTGACTTTATTTGAAACAATTGAGTTCAATGCCAGTT
TTGTATCCTACATCTGACCAATCAACATCCAACTCAATATATTATCACCCAAACCAATTCACTAAGTTTATCCAACTCAATTTACTGTTTTATAACTTAA
TTCATTAAGTGTGTTTAACATGACAAACTTAAGTCACTCTTACTCAAATAATTTATTTCTGTCTAATAAATAATTCAGATTTCTTTTGTTAAATTCTACA
GAGAATCTACTCAAATTTTGAAGTTGTTCCAAACTAAAAAACTAAAATATCCACAATTACATTTTCACTCACATTGTACTTAAAGTACAACTAGAGCTTT
AAATGCATGTTTTAACATGTTATTTTGGTTTTTCAAAGATCCTGCATACTGAAAAAAGAAAATGGTGTATATAGTGTTTGACTTAAGGGCTGCACAGTGG
TGCAGTTGGTAGCACTGTTGCCTTGCAGCAAGAAGGTTCTGGGTTCGATTCCCAGCCTGGGATCTTTCTGCATGTAAGTTTGCATGATGGGTTTTCTCCG
GGTACTCCGGTTTCCTCCCACAGTCCAAAAACATGACTATCAGGTTAATTGGTCTCTCCAAATCATCCCTAGGTGTGAGTGTGTGTGTGCATGGTGTTCT
GCCTCTGTGTTGCCCTGCGACAGACTGGCAACCTGTCCAGGGTGTACCCCTACTAAGAGGGGGAAGACATGCAGCAAGGGCCATCAGGTTGGAATCAAAC
CTGTGATGACCATGTAGAGGACAAAGACCACTGCACCACCACAGCGGGTATAGGTTCTGTGCCTGGTGGAACTTGTGTCATGGCATCAGATGGAAGATAC
GAACATAATTGTTTCAAATGCACTTTTTAGAGCACTCTCAAAAGTGTATTTGAAACAATCAATATTGCTTTCGTATCCAACATATGATGTCATGGTGCAA
GCTTCATCAGGAACAGATCTTGTACCAACCAGGTGCTGTGAGTTGTGCAGGGGTTAAGCACAACTCACATAGGAACACCTTAGTTCTTGACATAGCCGTT
GTAAGTTCGTTTCCTACCAGATTACCTTAGCTGCTCGTCTTCCCTCTCTGTCATTACCCACTTTTCTGTCTAACTACTCTGAAATAAAAGCCACCCGAAG
TAAAAAAGCAATCATTTATTAGTTTCCTTCTTTATTTGAAATAGACTAAATGATTTGAGTAAGACTTACTTAAATTTGTCATTTTAAACACACTTAATGA
ATTCAGTAAAGAAAAAAAAATTAAATTGAGTTGGATGAACTTAATGAATTGAGTTAGCTGATTGTAATATATTGAGTTAGATATATATAACTTAAGTTGG
TTAAACTTGATAAATTAAGTTGAATAAACTTAATTGAGTTGCTTGTTACCAATTGAAACAATTAAATTAAGTTTGTTCAACACATTTTTTTTACAGTGCA
TGCAGTTCTGACATACACTGCAATTTCAAAAACCTGATGAAAAATCTTGACATGTCATAGAGCAAGTATGATGGAAGATGTCAGATTGTAATTTTTTCTG
GCACAGCTGAATCATATCAGAAATATCACACTGAAATATTGGTCCAAGCCTAAAAGAAGTGAAACTTTCAAGTCTCATGGAGTCAAACTTTGAAAAAGGG
GGAAAGAGGATGAGGAAAATCAGACAGCTATTGTGGCAAAAAAAGGATAATAGGAGATCAGTTGAACCAGTAACAGATACGGTACTGGTTCATGACCATC
ATTTCACTACAACATGGTGGACCCAAGTTGTAGTGAAATTCTGCTTTTAATGAAGATAAACACAAAATCCAGGTAGCACAGGTGAGCAGTAAGGCTAGGA
GCTCAGACACTGGTAGCAAATACACTAGACTGGACCGTGACAAAGTTCCAGTCTAGTGTAGATCATGGTAGATCTGACCATGAGAAAGGGACACCGGTGA
GGTTAAATACACATTGAGTAATCAGGGAACACAAGGCACAGCTGGAAACAATCAAGGACAAGATGTGACAACACAGACACTCAATTAACACAAAAAAAAA
CAAATCCTCACAATTTGCTTAATATTGAGCGAATGCTCAATATTTTTGAATAAAACATACCTTACAAAACATCCCATGAAATTCACATGTGAAAGTCACA
TGTGAAACCCATGTACCACATGAACACTTCATGTGGTCCACACAAATGTTCACGTATGAATGACATGTGAATGATGTGAATCACATGTACGTTTCATTTT
AAAAACCCATGTGATTCTCATGTTATCACATGGTCTTCACATATTTCCATATGTGTATCACATATATGAAATATATGTGATACGTCAATGTGCATCACAG
GGGATACACATGTGCTACACATGCTCTCATGTGTACCACGTTTCTTAAAGCATTTGTACAACATGATACAAATGTGAAAATGTGATGCACATATAGGACA
TGTGCATCACATATTGTCTCACATATTAAAACATTTGAGACAGTAAAATATGATATATATGGGAAAAATGCATCACATGATGTGATACATAAAATATGTG
ATACCCATGTGTAAGGGATAGCTGATCTTTTTTTTTTAAATTGGAAGCAAACTAACATTTCAAAACTATATTTTTATGGAAGTCAAATCATGGTCTTTTG
ATTCTTACGGAGATACTGCTAAAGCCAAAACCTCAGTCTGCTTCACATTTTCACAGTGAAGCTGAAAATTGAATATTGAGTTTGAGCATGTGAGGATTTG
AGTTTTCTGTGTTTATTTTTAGTTTCCTTGTGTAGTGAGTCTCCGTGTTGTCCTGTCTTCCCCCTTGATTGTTCCTCTGCTGTGTCTCGTTCCCTGTGAT
TACCTCCTGTCCACCTGTTGTCTCTGTGTTTGTCAGATCCTTGTTGTGCCTACCCTGTCGCAAGTTGTATGTATGAGTCACAGTTATACTGGCTAGTCCT
GAGTTGGCGTTGGCTCTCGTTTTTCAGTTCTGTGTTCAGTTGCTACCGGTGCTGAGCTTTAGCCTTCTGCTCTGCCGTGCTGCCTGCTTCCTGGACTGTT
TTTGAGCTATTTCTCATCATTGAAACCACCATTTTTCATCCACAACCTTGGTCATCTGCGTTCTGCCTCACCTCCATCACACCACTTCATGACAGAGCAT
TTGTGTCTTGTGAATTTCATGCTCTTTTTTGAGACACATTCTAGAGTTGTGCATTTTAAATGATGAAAATATATTTAGCAATTTACTAAGTGTGTCTTTA
ATACTATCACTGCTCATTGTTATATTATTTTTATCATCATTATTGTCGTTATTATCTCTTGTCTGAAATTTTGTGTGCTATGCTAGGACTCTCTGTTTGG
GGATAAATTATATATTATTTTCTTATTATCTATTATTATTTTATCTTTGTGACAGAACTTTCAAAAGGAAGCTGCCAAGAAGTCAAGATGGCTGACAATG
TGTATGCATTGCCATTCTTCTATGGCAACATAACCAGAGAGGAGGCAGAAGTCTATCTGAGACAGGCAGGAATGAACAACGGCTTGTACTTACTACGGCA
AAGTCGAAACTATCTTGGAGGCTTTGCATTGTCTGTTTCTAATTCAGGTCGCTTCTACCACTACACAATTGAAAGACAACCCAATGAAATGTACGCTATT
GCTGGTGGTAAGAGTCACAGGTGCCCAACAGATGTGATAGACTATCATTCTCAAGAGATGGATGGTCTTGTATGTCTGTTAAAGAAGCCCTGCAACAGAC
CCAAAAATATGCAGCCAAAGGTTGGTCCTTTCGAGGACTTAAAGGAAAGACTGATCCGGGAATATGTGAAGCAGACTTGGAACCTGCAGGTCAGTTTGAG
CTGGATAGTAAAATTGTCTTTATTTTTATGTAGAACCACCATGTTGTAGCACAGTAATTACTTACTTGTGACATATTTTTTGTTCCATATTTTCAATATA
AATTTATGGTTAATAATTAACATTTGGGTTTCTTAACAACTCTGAAACTTACAGTTTTTATTAACAAGAAAAATGAAATGACCAGAAAAGAACCCAGTCT
GCATTGCTTTCCCTGGAGGTCACAGGGGCATTTAGAGTGGTTTTATTCTTATTGTTACAATTTTTGTTTCTTTTTTTGTGTTATACGTTTTTGAGGTGTT
CAGCCCAACAATGTAACATTTAGAATTGTTGATTAAGTGTTCATAAGAAAGGCAATAGATTTACTTTCACAAGTGGAGAATTAATGCTTTGGTCACTGAA
ACCTGGTGTTGGTAACAGGTCCTTTGAAAAGCAATTTTTGTGGATGATTTTTTGAAAATAATGAAACCTTATCTGCGCCACTAACTCTATAAATACTTTA
TTATTTCTGAATTAGACTAGTGGTGACTATAGGTGCTTTCAGACCAGCCCTGTCTAGTCCGCTTTAATTGAACTCCAGTCCATTTACATAGAAAGTCATT
TGGGGTGGTGTGAATGCGCAATCAAACTTTAATAACTCAGAAATAGTTCAAATAATTTGGATCCATTTTTTATTTCCTTTTTACGGAAAGTTTCAGTTTA
CATTATAGGTTTGTGGTGCATTTGTATCCTAAAGAGAAAGATATAAAACATTAACAAGATATTAATGTACATGGAAAAACCTTTCGAAAATTTTCTATTA
TAGCAGAAAGTGCAGCATGAACTGAACAGTACATGATTGAGAGAGAATGCAAAACTTACTGCGAGGGAACGCAAAAGAAAGAAAAATACTCCTGTCCCCT
AGGGGGCTCCATAGCTTCTGTCTTCCATGGAGTTTTTTTTTTTTTTTTTTTGTCGTTTCCATCAGTAATTCTTGATTCAGTGCCCTGAACAAAGGGAAAC
AGGTTTTTCAACTAGTTTGGATCATTTGACACAGTGCACTGTGAAAGAGAACCACACCAGCTGAAAATCTAACAAATGTCGCATATTTGGTCCCCACTAG
AACTGAGTTCACCAACTATCAGGTGTGAAAACACCCTTAGGGTGAGGCATGAGACTTGACAACTCATTCCTGGTTATATCTTCTCCTTATTTTAACTTTG
AGCTTGAAATAAGTCTTGTATGCACATAGGGTCCAGCCCTTGAGCAGGCTATCATCAGTCAGAGGCCTCAGCTGGAGAAACTCATTGCCACCACTGCTCA
TGAAAAAATGCCCTGGTTCCATGGAACAATAACGCGAGAGAACTCTGAGCCCAGGCTTCAGAATGGTTCCCGAACAAATGGAAAATTCTTGTAAGTATTT
GAAAACGTACTCAAGAATATGTTTATAGAGAATCTGCAGAAATATAGTTATTAATAAAATCAACACTTCAATATTTTTGAAAGTATATTTAAATCATTTT
TACTTGACAACTTTTTTGCTTAAAATTTGTTCTTTTTGATTCAGGTCACAATCAGTCTAATCAAAACGATATTTACTCCCGTTCATTTAAAAATTGAATG
AATAAGTTCCAATTATTCTAATTTCTTAGTATCACTACTTCATGTAGTGATACTATAGGTCTTATTTTGAATTTTGACATTGGAGAAGTTGGCAAAAAAA
GTAGTATAAAAAAAGTCATGTACCACTCTGTCGTCATATCTGTTAGTAGTTTTAAATGTATCTAATTTATGTGTGATATTAACTTTTATTTATGTTTAAG
CTTTGAAATTTAAGCGGAGGGTGTCAGTGCATGTGTTTTAGCTCAAACTTTAAGAGGCAGAAGTGGTCTAGGCAGAGGAGTCGCATGATCAGACACAGGC
ACACACACACACACACACACGCACACACACACACACACACACACACACACACACACACACACACACACACACACACACACACACACACACACACACACAC
ACACACACACACACACACACACACACACACATTCTCTCTCTCTCTGTGGTTTCCGCTTTGACAGTTTGCAAAGGACTTCCTGAAGTAGCCATGTAAAAAG
AAGTCTGAGAACAGGGTAAAGTGTGACTGCCCCTTTTTTCGTGAAACATCTTACAGGAAGTGGCCTTTACCTCTGAAAGATGGCCTCAACTGCATGACAT
GTTTTATTTTAGAAAGCCATTGCAGTTCTTCTGTGTCTATGGCAAGTATATTTATTGTTATTTTGAAAATATAACTTTAAATATACTTCAAGAAGTAGCT
TGTTACATAAATTTAGCAACATAAATTACAGTTACGTATGTTACACAACAAAATTACATAATGGTCTGTCTTTCCTGTGCACTTTAAATGTAATTTTGGG
AACACTACTTTTCTCAGAACAACACTGGACATTTACTTGAGTTACTGTGTAGTTCCTGGTTTCCATTTATGTTATGATGTCTTAGCTGGTTCCTTTTGGC
TTCCAGAGCTATGAAATTAGCATTACCAAGTCACAGCTGACACTTTTCACAGTTCACATGCTGTGTGGTTAAATACTGTTAAAATTAAAGTAAAAAAATG
TACAAAATGAAGGATTTGTACTGAACTTTTTAACAAATTCGAATAGTAATCCAAATAAATAACTGAAATTCACTATTTTGATTCAGTTAATAGTCAATAC
TACTGGATACACTGCATGTAATTACTAATAAATTAGTTCAAAAGGAAATGTAAATAGTAAGGTACTCTGACTATATTCCAGTTTTTAAAGGAACATTATT
CTGAGACATTAGTTTAGAACAGAGTGGCTCAAGTCCAGTCCTCCTGAGCTGCCATCCTGTAACTTTCAAACGCTTCCAAACGGCTCGTTCAGTGAGGAAA
TTCAATCATTTGATTCCAGTCTGTTGGAGTAAGGATGCATCTAGACCAGAGGCGTCCAAAGTCGGTCCTCGAGGACCGACATGTTTTAGTTCTCTCCCTG
GTGGTAGTAGCAACCTCTTCAGCAAGTCAATGTTCTCCTTAGCCCTTCTAATGAGCCATCATTTGATGCAGGGAGAGAACTAAAACATGCAGGACGTCGG
TCCCCGAGGACCGACTTTGGACACCACTGACCTAGACGTTGCAGGACGGTAGCTCTGTACTTGAGCACCCCTGATTTTAAATCATAAAACTTAATCTAAA
TGCAATATGTTTGTTGCAAAATATTACAGTTTTTTGGATTATTATTTATTGTTTGATATTAAACTGTATAGTTTTTACCTTGTATTTAGCAGGACATTAA
GTTCCTAATTTTAACAAATAAAGTCCCTGTGGTTCATAAATTTATCATTTCTTTTATCTTCCTATAACAAAATAGATTCAACCTGACAAAATGACAAAGT
GAAACAATAGCATACAAATGTTTAATGCTACATTATCTCCTTTGTTTCTTCTGCTTACATGTGTAGAATTCGACAGAGAGATCAAAATGGATCATATGCT
TTATGTTTACTGCATGAAGGCCAAGTGATGCATTATCGCATTGACAGAGACGGCACCGGAAAGCTCTCCATCCCTGATGGAAAGAAATTTGACACCTTGT
GGCAGGTTACCAATTTCTGTTTTTACATTGATTCTGTGTTACTTAGATTCTATTAAATTGTACATATCATTATGATGGGTAGCATAATTAGCTTAGTAGA
TAATGTAGCTTTGTGACATATTAATTCTTACAGTCCAAGAACGTAAAGACTTTTCTAGAGCTAAAATTATTTAGAATCACATAAATTGTTTCTCTGGCAT
TTGTTGTTTTAATTAATGATAAATAGTTAACTTTAACCTATAAGGACCCATGATGACACCGGTGTCACCGCCCCTTTGTACACTGAGAAAAGTTTATTTT
TAAAGTTGAATGCTGAGTTTTATCTCATAAAGTCCTCAAGTGACATCTACTGAACATCCTGATTCAGTCATGTGACTAGGGATTCTGGGTAATGAAGGTA
CCATTTTCAAAGTGTCAGTGCACCTGGGCAGCTAACGTGACCAGGAGGCTGATTTGGGAAACTTTGTTTTCTCTTAATAAAGGTGAGTTTCCACTGGTTC
AGCAATTCTAATCTTCAGATAAGACATATTTACTCACATATGAAATGGTTTGACAGCATTTCTAAAACTATTTGATATAGAATAGATCTATCAAATATTG
CTGTTACATCTGTGTCACATTGGGCATTAAACTCCACATTGCAAAACAAAACAAAAAAAAAATCCTTGTGACGTGTGTCACAATAAGATGATTACGTACT
AATCATCTGCTTAGTCAATTTAGCTCATTCAGTTATTTTAGATTAATATAGTCTCTAGCTTTCATTTTAAGTCATATTTCAAAAAATGTAAGCATGAAAA
CTTGAAATCACTCAAATATTTGATGAAACTTTTCAATAGCTTTAGTCAAGTCATTTTCTCCATTTACCCACCATTTTATTGTCTTTTGCTTTGTTGTAAA
ATGCAACAATATTAACAATATGGTGTTCAAGAGGCATTAGAGGTCATCACTGGACAGGACCATGAGCTTGAGAGATGTGAAAGTTGCTGAGATGTACATC
CCAAATATCAAAACTATGTCCCCAACAAAAAAATTGGTGAATGAGGAACAAAGGGGTCTAGCAATTCATATGTGATTCCAGAGATTTAGATACAGAACCC
AATCGGGCCAAATCAACCATGGGAAGCAAAAGCCAACCATCAAAGGACAACATTTCTCTTGGAGAAATACAATTTTTTAAACTTAAGGATGCACATAGAA
AAGACCACACCTCAAATCTCCTGATGAGATCCTATTCCAATTGGGTATTTAAAAAAATTTAACTCACAATAAATGGTGCAGTTTATCAACTTTGCATGTT
CCTTCTATCGAAGGAACATTTATAGTGTACAAAAATCTAACACTTTTAATACCACAGTTATACAAATACAGGTACTGTTTGGCGTCTACCTGCATATGGT
GGGTTTTTGCCAAACGTCAGGAGATGTAGAATATTGCAAAATGATGGAAATTGCAAGAATGGAAGATAACACTTCACAAATTAGATTTCAGGTCTTACCA
GTATCCCTACATTTCATTGACAGTTAAGATTTGTTAAATAAACAAGTTAAGGATAAGTATTGGACAATCTATTGGACAGCCCATAGGTTGATATTATTGA
CAGACATTGGGCTTATCCAATGAAATCCCTCGGTTCTCCTTGGTCCGCCCCTCCCCTCTAACGTTATAAATAGAGCCATTTCAGCTAACGGTTAGCTGCT
AACCGGAGTCCGAGAAAAGGGAGAGGATACGAGATGGGACGGGTCAGACAAACTACAACAAAAGCTAAAAAAGCGCATAAGCCCATTCAGAAAAATTTCT
CAAACTATCCGATATGTTTACCACACAAACTTTGACTGCTGGAGCAGATTAGGTAGCGGAGAAGGAGGGAGAATTAGCGATTCAGGGGCTTTATTATCGT
CGGAGGAGGATGATTATGAGAGAGACCAGGGACAGATTGAGGAAGGGTTCACATTAGCTGCTGCTGCCCGGTAAAAAGGAGTGAAAATGTTAATAAAGAA
AAAGTTTCATGCAGGCCGGAGGGCAGGTGTGTGTGCGTGTGTGTGTGTGTCTACCGGGAACACTAAGTTCCTGGTAGTCAGAAAAACTTTGGAATAGAAC
AGGAATAATGACGGCCCGTGGAATTAATAATGAACAAATTGCAGGGAGTTTCTAACTTTAAAAAGGGTCAGAGACAGGTTCTGGTTGGATGAGCAAAGAT
ACACCTTATTTGAATAAATTAAATACAAGAATATAAAACTTTCTACTCAAAGTAACAAATTAGATTTGCTCTTGCAATTCTCCAAAGACGTCTTTGCTTT
TTGTTTGTTGTTTCCATCTTTTGTCTTTTTTCCTTTTCTCAGGTAAATTCATGTGTTGTTTGTGCTCTGAGGTTTCTGATGTTGTGTGATGAGCTTTTCT
GGTGACAGTCTGCATCTGTCTTGAATAAATGCTGATTATTGTGACGCTGTCATCTCTGTGTGATCTCAGTCTTTGCGCACAGCATTTTCTGAATCTGGGC
ATAGAGAGGATATAACGAGTCAAAAGGTTTTTAAAGTTCTAGACGTTCTAGAATCCTCTCTTAAAAGCATCTTGATAGAAACCAAACTGTTTATAGATTT
ATATCAAGGGAGAATACTTACAAACATCTGCAATTTTCTCAACTTTAATTTAAGCCATGTTTATAGAAATCGTGTAAGAAATAAAGGCGCTGCGATCATT
TTTGTGATTCCTGCTCATCCCGCACTAAACCAGGCGGTCCATTAAACCGCCTGGTTTAGTGGACTGAATTGGGACATATATGTCCCAATTCAGATCTGTG
CCAGGGGTGGTGCTATTTAAAAAAAACAAACTTCAGATAGAGCTACATATGATCCATTTGATATGATATGTAACTCCCGTAATTTTCCTAAAAGTGGAAA
TGGGTCTAGAGTTAAAATTATTTAGAATCACATAAACTGCCATTTGTTGTTTTAATTAATGGTACATAGTTAACTTTAATTAATGCTATAATTTATGTTA
AATTATTTTATTTTTATTGCTTTAGTTATTGTCTTGGACTTGGGTAATGATAGTTCAAACTTACATTTTTTTCAAGATATGGTAAAAATAGTAAAAACTA
TTTTTATGATGCTACTATGTGGTTATTATTTATATTCATTCTTTCTATTAAGACTGTGCTGTCTTAGTGTTTATTTTCAGTTATAAAACATTGTAAACAA
TTTCTCTTCATATGACAGTTGGTGGAGCATTACTCCTACAAACCAGATGGCTTGTTACGAGTACTCACAGAGCCATGTCCAAGACCTGACGGTGAAACTG
GTAAAGACAGACACAACTGGTCAAAATTTGTCAACATTAGTCTTACCAAATCCCAGTCTAACCCAAATTGATCCTCATGTTTCAAATTTCTTGTTCACAG
TGCTAATAGGACGACCATTACCTCCACTGAACCATCCTGGATTAGGTTCTGCCATTGTAAGTTATTGGATAAGCACATTTGATACAATTGCCTTTATCCT
TTCCAGAAAGGATAAAAGAAAATCCACATTCTTCCAGGTCTCATAACTTGTTTTAAGTTTTTATCACCTTAAAGTAGGTTTAGTAAATAAACTGTTTTAA
GAGTTTGGCTCGTCAGTAATCATCAACACTCAGGAGTGATCACAAGTTCTTTGACTTGAATGACCATTTTTCATTCCTAGCAAAATGCAGCAGATGGTCT
TCGCTCCATGCTTGGTCAGCTCAACATATCTGGAAAAAGGGTAAATACATTTCACAAACTTAATAGTTACTTCAACAAGCATCAGTGCTCTTACTGCCAT
CTTACATTTCGAGATGTCTGCCTTGGTCTGATTGATAGATGTAACTGAAAATTTTTGCCAAAAATAAATGGCCTTTGTATGTTCACCCATGAAGAGGTTA
CCATTAAGATATAGTAAAGATCCATCCATCCATTTTTCTTGCACCCTTTTTCCCTCAGTGGGGTCGGGAGGGTTGCTGGTGTCTATCTCCAGCCAACGTT
TCGGGCGAGAGGCGGGGTCACCCTGGACAGGTCGCCAGTCTGTCACAGGGCAACACAGAGACACACAGGACACACAACCACTCACACACACACTCACACC
TAGGGGCAATTTGGAGAGGCCAATTAACCTGACAGTCATGTTTTTTGGACTGTGGGAGGAAACCGGAGTACCCGGAGAAAACCCACCATGCACAGGGAGA
ACATGGAGACTCCATGCAGAAAGACCCCAGGCCGGGAATCGAACCCAGAACCTTCTTGCTGCAAGGCAACAGCTCTACCAACTGCGCCACTGTGCAGCCC
TATAGTAAAGATATAGATAGTAAAACAGGTACCTATAATGCTCATGGGTGGAGCTTCAGGGGGGCCTGGGAGGGCAGCACTCCCCCCTGGGCACTATAGA
GGGAGTCACTGTAGAGGTTATATCCCCCAGTCAGGGTTAAGTCATGGTTCCTAAAAATCTGCAAGACCAACTGATTCTGGTGATATAGTGAATATAAAAT
ATTGAATTAAATATGGTGCTGCATGACTGGCTTTATTTTCACTTAATCAAATTAATCAAATTTTATTTGTATAGCACATTTCAGCAACAAGGCATTTCAA
AGTGTTTTACATCATTAAATACAAAAACACAGTCATGCAACATTGAATCAATCAAAAACATTAAATTTCCTGCCGAAAAAAAAATAAAAAAAGGGGGGGG
GGACTCCAACCCACTCTTACATTTTTATTTTTATGACACAGAAATTCACAAGCGGTTCCAGGTGTACAGTATTTCTTGTCACCAACCGTCCACCAATGTC
ATCATCAGTCATTTGGCAACAGATTGCAGACTAGATGGAGCTTTTTTTTTTACGGACTAAGTTAAAGTGAGTGGCACATCAATATAAGCATTAATGTGGA
ACAGCAAAGAGAAAAGAAAGGAAAAAAGAGAAACCAAGTTACAAAAGCTAGACGCACATTTTGTTCATCTCTGCAGATAAACTGGACTTTTTTGTTCGCA
GCAATTCAGACCTGCCAGCACAGCCAGAGATTACAGAGAAAAATACTAATTATTATTCATAATGTGTGAGTTAGATATAGACTGTTGATGATTGAAAATT
GTAGTGGCCCCGCCGCCTAGCTTGTGTCTCTCTTGGTGATACAGCAGTTATGTCAGACACTGACAAGCTTTTGAAAATTCACGTTGAACACACGCGAGCC
AAAGGAGCGGTATGAGCCTCCTGAAAGAGCACCTTCCAAACGAAGCTGAAGTTGGTTCAGTGATCCAGCTTCCAATTCGGGAAATGACTAAAGGGCGATT
CCACCTAATTTTTCACTACCTTCCGCATCTTTAATTGACTCTAGTTCAAAAACTACAACACCAAGACTCTTCAAACCTCCACTGGATTATTCTGCTCTAA
TAGCAGACTATTTATAACCATGTTTGGGATTTGTGAAACTTTTTTCTGATTTCTGAAACTTCACTTCACTTAACACACCACTGCAAATGATCTTTCCTTC
CAACAGCCATCACCATCTACAATAACTCTTTGAAGAATTAATGAGTTACACCAACATTTAATTTCCCATTGGGATTAATAAAGTGGATTTGATTTAGAAA
AAAACTGCATGGAACAAGTGTAGTCATCTAAACTTTAGTGAAGTTTCACAAATTACATAAAGGTTTTACAAATCCCAAACATGGTTCTAAATATTCTGCT
ATTAGAGCAGAATAATCCAGCGCAGGTTTGAAGAGTCTAGGAGTTGTAGTTTTTAAACTAGAGTCGATTAAAGATGCGGAAGGTAGTGACAAATTAGGTT
GATTCGCCCTTTCCCAAATCGGAAGCTGGAGTTGGAAACTAACTTCAACTTCATCCAAATTGTTCAGATTGGGTGTGAATGGTGGTACGTGGTATGTGCA
TAGAGATACAAAAATCCAGAGATGCGCGAGGCTCTGTGACAGTCAGCTAGGCCAACGTGGGGTGGGACGCCACGCACTGCCACTCATCCTGTTCAACGCA
TCAGCTGTAAACAGCTTCAGCAGTTGCTAGCTGCTCCAGGCTCCAAAGTGGATGTCAAAATTATCCGATCATTATCCGTGGTGCTGAGCTACTTTGAATT
TGTATTGCTTCATCATTAGTGACCATGTAGCCTGATGTTTTTGTTGTTCTCTTGATTTGTTATCTTCATATTCGTTTGATGGGTTTCAAAATGACATAGT
CGCTCTCCATGGTGTGGAAGCTTGTAAGCCCTGCTGTTGTTGGCATGTTGTAAAATGATGTCATCATGAGCTTTATTATTTGGGTATTAAGAGCCCGGTT
ATTAGCACGCCTGCAGTCCCACTCTGATTTGTTCTGCCAGTGATAACACTCACAATATTTTAATCCGAAACTTCTTCCAAAACAGGCCCTTTTTTTTTTT
TTTTACATATTTTACAGAACCTTGAGAAGTCGCTTATTTCCGCATTCTGTTCTCTTCCTATCTTCATGAACAGAGTCGTAGACGAATCGGCAACACGGAC
CTTAATCCCTATGAAACTAGGATGTCCAAAGGTAAGCTCTGGAAACGCTCAGTTGAATTAAATTCACAAAACATGTTTTAAGAAAAATTTCTGAAAAAAA
ATGTATTTGATCTAATCATAAAGAGACATTCCAGTTCAACAATACAGTCATGTTCAGTTTATTATTCAAATTTATTAAAAAATGTGAATAATAAACGTGC
ACACATTCTTCAGCATGTGAATGTGTTTGCAAAGGGACGGATCACTCAATGTAGTGTGAAGCACTTAGAGTTCTCTGTACTTGATAAAGTGCAGCAAACA
AGCAATGTTTTTTGTGTGGTTTTTGTAACTGGCGTTTCACTTCCATCACCCCTCCCTTCCCCACTGTCCGACCATGATGTTCATGTTACTGTGACAACCA
AAAGTTATAGTTTTTCCATCTTCACCTCACTCAAATTGCTTTCTGCCTTGGTGAAATTGTGTTTTGTTCCTTGTGTTTCCCATGGTTACCATTGTTAATC
ATTAAATAAGATGTATTAATGGTTAAATGTGGTCATGTAGAGGGAAGAGCCTGAGGTGGTATCTTGTACGCAAACTTTGAGGTACAGCTGTGATTTACTG
TATACAGGCAAATCTCTTGCTGGTATGCACATGATGGTATGTACATGTATACCATCTCCAATAAAATACATTTGGATTTGTTTTTGGCATATACCCCATT
TCTGCATATGTACGTATGGATCTGCAGGCCTTCATAAAGGAGACCCCAGAACACTAAACATTGGAGGTTTCTTCCATGTAAGAAAAGGAATTGGTAGAGT
GAAGCAGCATGTTGGATGCTTTACTTCTACATTGGCATCATGGGTTCTTGGGTTCAGTGGTGGTTTATGTGTAAATTTCCACCCTGGACGCTGTGTTTAC
AAATGATACATTTTTTAAAATGTTCAATCTTAAAAGATATTAACAGAATAACATCACATATTAGTTTGATTTTCACATCTTGTGCTTTTTAAAGTCTCTT
TGAGTTATAACTATTTTACTAGATGTCTTCATGGTGGGCATTAGTAGTACAGCAAATAATTACACATCTCCATAAATACAGTGCCATGTTATTTGAAAAT
AAAGACAGATTATTTCTTACATGTTGCCCTTAATAGTATTTGCATATTATGCTTCCAACTTTGGCATGTAATTTCACATTTATTGTAGGGTTATCTTAGA
ATAAATGTAAAAAATATATGGGGTAAATATGGGTTTAATAGTTCAGTTCTTCCCCACATGACAATAATTTCCCTTTAAAAATACACTTACAGGTGAGATT
TTACACTTGTGATATTAATAATTCAAACTTTTCTTAATGAACTTTAAATTGTTAGACTTTCTTTAAATATGTGAAGTTACTCTAATGGATGAAATGACTA
TTATCAAAGGTATAAAAAGGGGACTTGTTTTACTACATGTTTAGAGAGCTGTTTTAGCCTTTTTAGAGCTCTGTTTTCATTTGAATTTTCAGAGGCAATG
CCAATGGACACAGAGGTATATGAAAGTCCTTATGCAGATCCTGATGAACTGAGGAGCTCCACTGTGGATCGCAATCAGCTTTTCTTGGAGGATGGAGAAT
TGGGCTCAGGAAACTTTGGCACTGTCATGAAAGGAATCTACAAGATGAGAAAGTATGACACAGCACTTTGGTACAAACAACAGCACTCCTGTCGATTTAT
ACAGAAAACCATGATTAATTACAACCTTCATATATTCACAAAGGGGGCTGCACAGTGGTGCAGTTGGTAGAGCTGTTGCCTTGCAGCAAGAAGGTTCTGG
GTTTGATTCCCAGCCCCGGTCTTTCTGCATGGAGTTTGCATGTTCTCCCTGTGCATGGTGGGTTTTCTCCAGGTACTCCGGTTTCCTCCCACAGTCCAAA
AACATGACTGTCAGGTTAATTGGTCTCTCCAAATTGCCCCTAGGTGTGAGTCTGTGTGTGCATAGTTGTGTGTCTCTGTGTTGCTCTGCGACAGACAGGC
GACCTGTCCAGAGTGACCCCGCCTCTCGCCCGGTATGCCAGCTGGAGATAGACACCAGCACCGCTCCTGACCCCACTAAGGGACAAGGGTGTAAAGAAAA
TGGATGGATGGATTTATTCACAAAGTGTTCAGTCAGCACTTTGTCATCACAAATCATTCACTGAAATGAAAAATCATGAAAATCTTACAAAAGCCGTCCT
TGATCCAAATCAAGGTTTTGTCACAAAACTGAGGCAAATTTATGGAAGATCAATCAATCAATCAATCAATCAATCAATCAATCAATCAATCAATCAATCA
ATCAATCAATCAAATTTGATTTGTATAACACATTTCAGCAACAATGCATTTCAAAGTGCTTTACATCACAAAAACACAATGTGTAATTATTTGCTATGTC
ATGCAACATAGAATCAATAATTGAAACATTACATTTAGTCAAGTGCTGCCATTAAATTCTTAATCTATTACGTTTCAAATGCAACTCCAAACAGGTGGGT
GTTTAGGGTTAGGGTTAGGTTAAAGGCACAGTGTTTCAGCAGCTTTGCAGTTTTCTGGAAGTTTGTTCCAGATTTGTGGTGCATAGAAGCTGAATGCTGC
TTCTCCTCGTTTGGTTCTGGAGAATCTATATTCCCCTCTTATTCAATATATATATTCAATATATATATTGAATAAGAGGGGTCCTAGGATCAATCCTTGG
GGTATCCCACAAATGACTTCTGTCCTCTTTGATGAGAAGTTTCCCATTGAAACAATGAAATCCCTGTTCTTTAAGTAAGATTTGAACCAATTGAGTCCAG
AGACCAGAGTCCTACCCAACTCTCCAGTCGTTTTAGTAATGTCATGATTAACAGTGTCAAAAGCTGCACTGAGGTCCAACAGAACCAGCATTGTTGGACC
TTCCACAGTCTGTCTTTATATGTATGTCATTGAACACTTTGACTAGGCCAGTCTCAGTGCCAGACTGAAACACATTACAGCATTTTGTTATCAATAGGAA
GCTATTTAACTGTTTAAACACAGCTTTTTCAATAATTTTGAATGGGAGGTTGCACATCAGCCTGTAATTCTGTAGTAGTGATTTGTCCAGATTGTTCTTT
TTTATCAGAGGTTTGGCAACTGCTGTTTTTGAAGCCTGAGGAAAAACACCTGATGAAAACGTTGAGTTTTATTATTTGGATCAGATAATTTGTAATGCCT
TTTTTAAAGAAAGTAGGGGGTGGATATCCAGACAGCAGGAACCTGAGCTTAATTAATTTATAATTTATTTTGGTCTTTTATAATTAAGTAGTTGAAAATG
GGTAATTTTTAATGCATTTTTATGTTTGGGTATAGCATTGGTGCTGGATTAAGTAAGGATGTGCAGATTAATTCTTTTAAACTAAACCCCAGCTCCTAAA
AAACAATCCCACACTATAATCCTCCCTCCAAAAATCTTTACAATTGGCACAACGCAATCAGACAAGTACCGTTGTCCTGGTAACTGCAAACCCAGACAGT
CTATCAGTTTACCAGACAGAGAAGCGTGATTCGTCACTCCAGAGAACGTGCCTCCACTGCTCTAGAGTCCAGCGTCGGCAGTTTTACAAAACAGCATCTG
ACGCTTTGCATTGCTCTTGGTGATGTATGGCTTGGATGCGGCTGGTTACCATGGAAACCCATGCCATGAAGCTCCCTGCACACTGTTCTTGAGCTAATGT
GAGCCACATGATGTTTGGAGGTCTGTAGTGATTGATTCTGAAGAAAGTTGGTGACCTCTTCATACTATGCGCTTCAGCATCCACTGACCCTGCTTTCTCA
GTTAACGTGGCCTACCACTTCATGGCCGAGTTGCTGTCAATCCCAAACACTTCCAGTTTTTTATAATACAGCTGACAGTTGACTGTGGAATATTTAGGAG
CAAGGAAATTTCAAGACTGGATTTGTTGCACAGGTCGCATCCTATCACAGTTCCATGCTGGAATTCACTGAGCTCCTTAAAGCGACCTATTTACGAACAT
TCACAAATATTCTTAAAAACAGTCTGCATGCCTATGTGCTTAATTTTATACCATGGAAGTGATTGGAATTGCGCTAATTTGGATGGGTGAGAAAATATTT
TTGGCAAAATAGTCTATATATAATAAAAACTTACAGAAAAGTTATTTTATTTCAGTCTCTGAATTCACTAATAAGCATATTATACAGACTAAACACACAC
AAACTACTTGATTTCAAGCATATATTTTTGTTAATTGTGATGATTTTCTGTCTACATCAAATTAAATCATAATATTTAAAATCAGAATGTACAGAACATG
AGACAAAAAACTGAAATGTAGGCTGAAATACAGTGTTTATTATTTGGTAAGATGCTATTATAAGATACTTCTTGTCTGAAAAAAGAACATCTAAAAAAGT
AAATCTTATAATTTGAGTATGGTTGTATATTTTCAATTAAATTAAACTTTTTCTAGTTTTTTTATTTTTTACAAAAGTATGAACCCCTTTGCAAACGAGG
GTTTAAAATGTGCAATTTTATGCATAGATGCAGATTTTATTGGTTGAAATATTTTGGACACTATGGTTCCTGTGTTCCAGCAGAACACAGAAAAGATGTT
TGGTCAGGCTTCAAGCAGAAGTTGGACCAGATACATAGAAGTCTGGACAGAGTCAAGAAGCTGAACACAAATGTAATAGGTTAAAATCAGAAACAAGCTT
AGCATCTTCCTCTCCTGCCCCCAGCCAAACAGACATCTCACAGGCAGCTAAACAGGCTGAACCTGAAAAAGTCTGGAGATTCAGATGGTGTTAGATCCAG
TGTGCTGAAGACCTAGGCCTTCAGCACACTGGATTCTGTGGGATTCTGCAGCATTTCTTCAACATTCAAGGGATATAGGTTCCAGTTGGCTCAAGTAAAC
AAGGATCCCCTGCAATATGCTCATTGTGGTTGAGTGGCCATTGAAGGTGCCTCTATAAATCTGCTTGAACAAACCCAGTGTCATCGAGACAAAGGCAGTG
ATATGAGGATCATGATTTCTCAAGTGCATCTAACACAATTTAACCTAGTCTGCTTTATTATACATTTCAGAAGACACAGGGGGCGGCTTCAACAATTTCC
TGGATTAGTGATGTCTGATACTAATCCAGTCACAGCTTGTAAGACTGAAAGGTTTTGTATATAACAGGTAGTCAGCAGCACACCATCTCTTTTTACTCTA
TACGCCTCATACTTCCAGTACAAGTCAGAAACCTGTCATCTGCAGAAATATTTGAATCTGTAGTTGTTGGGCATGCAAGATGGATAAAAAGCTGAGTACA
GAGAGCTTTTGTGGCATGGTGTGTAAATAATATCCATATCTTGAACATAAACAAGGCAATGGAAATTATGGATTTCAGAAAATACAGAAAAAGAAAAATA
CAAAAATACTATTTCCATCATCCTGTGAGAAGAAGTGGATGTGGTAAAGGAGTGTGAATATCACCTGAACAACCAAATGAACTGGGAAGTCCAACAACAG
TCCAATAACAGTGAAGTCTAATATGAGGATGGTTGAAGCAGATTGAACTTCTTGAGGAAGCTTCAGTCCTGCTTTGTGCGCTCGCACATGTTGGAATAAG
AAGGCACTGTTCTCACAATATTGGGAGCATGTAATTGTCCAAAATGCCTTTTTTTTTTTCGCTAACAAATTGAGAATTCTGCGACAGACTGGCGACCTGT
CCAGGGTGACCCCGCCTCTCACCTGGAACGTTCGCTGGAGATAGGCACCAGCACCCCTCCCGATCCCACTTGGGAAAAGGATGTAAAGAAAATGGATGGA
ATTGAGAATTCTTTTCACTGGAAATCAGAGACTGAGGCTAAGGTTTGAAAAACAGACACATTGTCCCTATTATATCTGTAAACTTTTGTTGTTACTTGAT
TAATGTAACAGCAATTCAGAATCATTTTCATTCACTGAAAATGATTCTGTGGTGAATTAAATTCAACATAACTAAATCTGTAAAATCAACAATAAAAATT
CAAGTTATAGTATCTTTACACACAACTATATGTAGTACTGAACAGGGGTACAAATGTATTTTTTTCCTCTGACTCCGATTAGCTGAAATGGCTCTATTTA
TAACGTTAGAGGGAGGGGCGGGCCAGCAGCAAATTCTGAAAATATAATTGAATATGGCCCGCACAAGAAGCTTGAGCTCAACTCTGTTGCACTTCTCAGT
TTCAACACTAGATGGAGCCAGCAACAGAAACAAAATTTAAGTGACAAAAAACTTTTACCATGAGTCACCAGAAATGGCAGCATCGAAGAAACGCAAAATA
GCAAGTGAGTGTAGGAGATTTCAAACACGGTGGAAAAATAGGTATTGTTTTCAAAGAAATCAACGGAAAGTGTGTCTGTTTGATTTGCAATGAAGATGTT
ACTGTGATGAAATGTCCATCAGCACTATGAGACCAAAAATCAGAGCTACACTTACAAGATCCACAATGATGGATGCAGGGACTGAGCAGTAAATACAAAA
CAGGTGTTTATTAAATGATCAGCTTTTTCACAGTCAGACAAGCCAGGATGAGAGCCAGGGAATCCAAATCCGGGTCAAGCGGTTCCTGATCTCAGGGGCA
GACAGACAGGGGATCAAAGGCAGGAGGTCCATATCCAGTGAAGTAGGTCAGGATCGGGGACAGGAAGAGCCAACTGGACAGAAGGGAAGAGACAGACAGG
TTAGTAACCAGGCAAATCGCTTAAGTAGCTACAGCATGCATGAAGGTGTTACCGCTGAGGGTTTCACAACAATCTGACGCCATGCAGGAGGAAGATCTGT
CCTTATATGGCAGCAGCTGGAGATCAGGGTGATGATGATCAGGTGTGAGTTGTCACAGCTCAGCAGCAGCTCTGGCATACACATCATACATTGGTGCCGA
ACGAACACAGAAGCTCAAGTTCAACAGCAGTTTTTTTTCGTGCTAACAAAATACAGGAAAACGCCACAACAGCAAGTTATGAAATCGCTAAACTTATTGC
CCATCACGGCCATGTGTACTGACTGCTGCTGAACACTATAGACGTACAGTCATATGAAAAAGTTTGGGCACCCCTATTAATCTTATTCATTTTTAGCTCT
AAATATTTGGATGTTTGCAACAGCTATTTCAGTCTGATATATCTAATAACTAATGGACACAGTAATATTTCAGTATTGAAATGGGGTTTATTGGACTAAC
AGAAAATGTGCAGGACGCATTAACACAAAATTTGACAGGTGCAAAAGTATGGGCACCTCAACAGAAAAGTGACATTAATATTTAGTAAATCCTCCTTTTG
CAAAAATAACACCCTCTAGTCGCTTCCTGTAGCTTTTAATGAGCTCCTGGATCCTGGATGAAGGTATTTTTGACCATTCCTCTTTGCAAAACAATTCCAG
TTCAGTTAAGTTTGATGGTCGCAGAGCATGGACAGCCCGCTTCAAATCATCCCACAGATGTTCAATGATATTCAGGTCTGCGGACTGGATGGCCATCCAG
AACATTGTAATTGTTCCTCTGCATGAATGCCTGAGTAGATTTGGAGCGGTGCTTTGGATCATTGTCTTGCTGAAATATCCATCCCCGGCATAACTTCAAC
TTCGTAACAAATTCTTGAACATTATTCTCAAGAATCTGTTGGTATTGAGTGGAATCCATGCGACCTTCAACTTTAACAAGACTCCCAGTGCCGGCATTGG
CCACACAGCCCCACAGCATGATGGAACCTCCACCAAATTTCCCAGTGGGTAGCAAGTGTTTTTCTTGGAATGCTGTGTTTTTTTTCTGCCATGCATAAGG
CCTTTTTTTATGACCAAACAACTCAATCTTTTTCATCAGTCCACAGGACCTTATTCCAAAATGAAGCTGGCTCGTCCAAATGTGCTTTTGCACATCTCAA
ACGCCTCTGCTTGTGGCGTGCTTGCAGAAACGGCTTCTTTCGCATCACTCTCCCACACAGCTTCTCCTTGTGAATTGTTGAACGATGCACAGTGACACCA
TCTGCAGCAAGATGATGCTGCAGGTCTTTGGAGGTGGTCTGTGGGTTGTCCTTTGACTGTTCTCACCATTCTTCTTCTCTGCCTCTCTAATATTTTTCTT
GGCCTGCCACTTCTGGGCTTAACAAGAACTGTCCCTGTGGTCTTCCATTTCCTTAATATGTTCCTCACAGTGGAAACTGACAGCTGAAATCTCAGATAAC
TTTTTGTACCTTTCCCCTAAACAACTATGTTGAACAATCTTTGTTTTCAGACCATTTGAGAGCTGTTTTGAGCTGCCCATGACACCACTCTTCAGAGGAG
ATTCAAATAGGAGAACATCTTGCTATAGGCCACCTTAAATACCTTTTCTGATATGCTACACCTGGCTGTGGAGTTCAAAGCTTACTGAGGTTACCAAACC
AATTTTGTGTTTTAGTAAGTCAGTGAAAAGTAGTTAAGGGTATTCAAAATCAATAAAATGATAAGGGTACCCAAAGTTTTGCACCTGTCAAATTTTGTTT
TAATGCGTCGTGCACATTTTCTGTTAGTCCAATAAACCCCATTTCAATACTGAAATATTACTGTGTCCATCAGTTATTAGATATATCAAACTGAAGTAGC
TGTTGCAAACACCTAACTATTTAGAAATGAAAATGATTAAGATTAATAGGGGTGCCCAAACTTTTTCATATGACTGTAATATAAGAGTAGATCCCACATT
GCCTGCTCCAGCGCAGGAAATACGGCGACCATCTTGGAGTGGTCGTTCCTCCTACTTTGCTCAGCCAAAACAACAGAAGATGCCTCAGCACTGAGGGATA
TTGTTGTTCTGATCGATGGACTATTGATGTGAGGGCTCCACAGAGAACATTTCACAAGTAAGATGGACATATTATTGTGATTAGAATATTACTTTACTGC
ATTTATGTCCACCGGCGAGATACCAGCTAATATTAGCTGTAGTGCTTGGTGTAATACGGGTTCAGCCACTATGAAGGATAACTGAGATTCCGTAAATCTA
AAAAAAAATAATTATTCTCTAACATTGGCTTGGATTACCTGACACAAGAGCCTATATTAGAAATGTGACAATGTAACATATATTATAAAACTTATATTAC
TTGTTATAATATTGACCAGCAAAGTTTACACAGGTGGTAAAGACTATTATTTATATGTAATTCTTTCACTCTGTCAAAAGTAAGATAGCTCCCAAATCTT
TCGTTTTGTTTTGAAGGTTTCATAAAGACACGATGTGAGGAAGAAGTGGTAGATATTTTTAAAGAGAGACGGATTCACTGCAGCAATGATGAATCTCACA
TCGAATTTTGGACTCAATCTAAGCTGCTGAATCTCTGAAGCTAGAACTCACCGGCTGGAAAACAGCCGACAAATAATGTACATGTTTATATGTATATATA
CATACATATACATGTATATGTATATACATGCATATACATGTATATGTATATGTATATGTCTATGTAGGGTTAGGGGTTAGGGTTAGGGTATATGTATGTA
TATGCATATACATACATATACATGTATATACATGTATATGTATGTATATATACATATAAACATGTACAGCCCAATATATATTATTTGTATACATATATAC
ATATATATTTATATATATGTATATATGTATATATACATATATACATATATATTTATATGTATATATGTATATATACATATAAACATGTATCTAATATATA
TTTCTCAGTAGTAATCATTATTTATTTGTGTTTGTATATTTATGTATTGATATTACTAAATAATTTATTAAATTATGAACGGCTGTGTGCTTTGTAAAAT
GCTCATCATGCATCAATATCAGAATATTCCGTTCCTATTCTATTGTTTTCCCCACTAAGCATATTTAAATATGCTGAACTATGTATCAATACAATTAAAA
AATACTTAAAAAATACAATTGTTTATAAATGTAGCTTTGATAGCTGTTTGAATAAGGCTTCCAGTAACAAAAAAGCATGTTATGATCGATTACATGTGCT
GATCCTGATACGTACCAAACATAAGGCTAGGGACAGGTTAGTGCACACACACACCTAAGGAGAATTTAGACAGACCTGACAGTCATGTTTTTGGACTATG
GGAGGAAACCAGAGTACCTGGAGAGAAACCACACATGCACAGGGAGAGCATGCGGGCTCCATGTTGAGGGACTGGGGCCGGGAATCGAACCCAGGGCCTT
CTTGCTGCAAGGCAACAGCTCTACCAACTGTGCCACTGTACAGCCCCACCCTAAATCTCATCAGCGACAATAGGTGAGAGCAATAGGTATGAGTCGTCTA
TTCTTATATTATGTCTATGCTGAACACCGTCACTGTCAAGTGCGCTAAGCAGGAACAAACCATTTCATGCAGACCCAGGGGGGTGTTCAGTGTAAATAAT
GGATGTGTTTGTTTTGGTCTGGGAGTGGTAACATTTATTTTTTACTGATAAAAACAATTAAAAAAACATGATATAATTAATTTTGTATTTGACAGGCCCC
ATTTTTTTTCTATTTCTATGAAGAAAAACCAAACAAACAAAAAAACTATTTTGTGGAGGGCCCCCTGTCGGCCAGGGGCCCTCCATAGTCCTAACTTTTT
CCCCCGCCCTTGCACCAAATATTACCCATAATCCATCAGAGTTCCCAAGCACCAACAGACCAGCTGTGATTCGAAGTAGAGGTGATTTTAAGTTAGCAGA
AGTCATAGCTATTTAGTTTATGTACAGCTAAACACAATTTATCAAGTTATTTTAGGTTTGCGATAATTAATTCGCACAACATAACGTTAGTAATTTTTAA
GCCTCCGAGGTAAGATCTATTCAGGGGTCCTGGAAAGAAGGGTCCATCAGATAGTCAAACCTCGGATTCAGGAAGAGCTGTGTGATTTTCGTCCTGGTCA
TGGAACACTGACCAACTTTACACCCTCAGCAGGTTGTAAAGTTAGTCAACTTTACAACCTGCTGTAAAGTTGACCAACTTTACAGCAGGTAAAGTTGGTC
AACCTTACCAACTTTACCTGGAGTAGACAGAGTAGACAGGTTGAGAGTAGACTCTCAACCTGTCTACTCTCAAGTAGACAGGTTGAGAGTTTGCCCAACC
TGTCTACTTGTGCTTTGTGGTCTTGGAGAAGGTGTTCGACTGCGTCACTCAGGAAATTCTATAGGGCATGCTCTGGGACTTACTGTTACTGGTGCTGGGC
CCTTTGATATGAGCTGTTAGGATCCTGTAAGATCCTGTAAGTGTCAGAATCTGTTCTGCATTGCTGGCATGCCGGCAATAAGTCAGGTTCGTTTCTGGTC
ATAGTTGGACTCTGCAAAGTCTGCCTTTTTTCATAAATTCTATTCATTACTTTTTATGGCAGAATTTCAAGGCGCATTCCAGGGTGTTGAGGTGGCACAG
TTTGGTTCAAGGATTCAAGAATTTTTTTATTGTCATACCACCTTTGCTTTTTTGTAGTACGAAATTCGAACTCAGGTCAGAGATTACAAAATTTAATACA
TAAATAAAAAATAAATTAACATATGTGATATATAGATATTTATATTTAAAAAAGTGTGTGTGTAAATAATTTACAAGATCAAGTTGAATTAGATGGTTGA
GTTCAGCAGTCTGACGGCTAAAGGGAAGAACTGTTCCTCAGCCTGGTGGTTTTGCTCTGGATGCTGCTCAGCCTCCTGCCTGAGGGGAGCAGCTGGAAGA
GTCTGTGTGCAGGATGGATGGAGTCCTTCCTGATCAGGAGCGCCCTCCTCCTGCATCATGATGTGTAGAGGTCCAAGGTGAAAGAAAGGCTGCTCCCCAC
AGTCCTCTGTGCATCCTTAACCACCCACTGCAGGTCCAACCTCTTAGCAGCAGTGCAGCTGCTGTGCCACATGGTGATGCAGATGCAGAGAACGCTCTCC
ACCACACAGCGAATTAAAGCTCCTCAGGACTGAGTTCCCAAGTACAGCTCTCTGCAGCTTCCTCAGGAAGCTGTGGAAGCTCACATCTGGGCCTTCCTGA
CCTGATACGAGGTGTTGGTACTCCAGGTGAGGTCACTGGCTACATGCACACCCAGATACCTGTAGCTGGAGACCACCTCCGCAGCTGCTCCAGGGTCTTG
TGGGATGATGGTGTTGAAGATCAAGGAGAACTCCAGAAAGAGCAGAGAGATGTTAGAGTTCCTGCTTTCCAGGGGGCTGAGGGCTGTGTGGACCACCAAT
GAGATGGCATCAGCAGTCTAGCAGTTCTTTCTGTAGTGTACTGTTAGGGTCCACAGTGATGTCGATGGACCCCCCTTATTGTGGGTCACGACTAGCCTTA
CAAAGCACTTAATTACGTATACGTCATTCAGGCCTGTCACTGTGGAGCACTTGGGGACAGGGACAGTAATGGTGGTCTTTAAGTGGGTGGAGACTGAAGC
CAGGGACAGTGAGGCTTTGAAGATGTCTGCCAACGCCTCAGACAGAAGATGTGCACAGTCTCTCAGTACTCACCCTGGGATGTTGTTGGGGCCTGCATCC
TTACGAGGGTTGATTTCTTGGAGGGACTTCACATCTGCTGTGGTCACACAGAGAGGTCAAGGTGGTGGTATTAGTCTAGTGCTGAGGGGGAATTAGGATC
CTCAAAGGAAGCATAGAACCTATTGAGTGCATCTGGCAGTGAGGAGTCCCTTGAACATTGTGCATCCTTGATGTTGTAGTTAATGATGCATTTGATGCCC
TTCCACATGTGCCGGGGGTCGTTGGTGGTGAAGTGACTTTGAATTTTCTGGGTGTCTGTGGCTTTGGCCCTCACAATGCCTGCAGCCAGTTCTTTCCTCG
CTTTTCGAAGTGTTGATGCTTCACCTGTCCTGAACGCAGTGTCCCTAACTTTCAGCAGAGCTCTCTCCCTAGCATTCAGCCAGGGTTTCTGGTTCGGGTA
ACAAGATACTCAACATGGAAGTCTTTGCTGGATGAATTATTTCCTGTACTGCTGATGAAATTTATCAGTATATGCAACCTTGTCATTTTATTGAAGAGAG
TTTCTGTGTCAGAACTGTATTATGTACTGCATTGAAATATTGTACATTGGATTTTTTTGTTGTTGTTGCATGTTGTTTGAAGTCATCCTTTTGCTTTTAT
CTTTTATGTGATGTGAAACAAAACATTCTAAGGCTAACCTTTCTGTGTTTTAGAACTGAGAAACCAGTTGCTGTTAAAATTCTGAAGAATGATGATAACA
ACCCGTCGGTGCGTGAGGAAATGTTGCGAGAGGCAAATGTCATGCAGCAGCTGGACAATCCTTACATTGTTCGAATGATTGGTATCTGTGAGGCAGAAAA
CCTTATGCTTGTCATGGAACTGGCTGAACTGGGACCACTGAACAAGTTCCTCCAAAAAAACAAGTATGTAATTTCCGCATAGTGGGACAACAAAGGATAT
TTCTATTCTATTCTATAACCCTAAATTAACTTTCAGTACTTCAGATCAAAGCTGAAGATTTTTCTGCTTAAATTTCAGAAACACATCAGTAAAGAACATC
ACAGAGTTGGTTCATCAGGTGTCTATGGGGATGAAATACCTAGAAGAGCATAACTTCGTTCATAGAGATCTTGCTGCCAGGAATGTACTGCTGGTCACAC
AGCATTATGCAAAAATCAGTGATTTTGGACTCTCGAAAGCTGTTGCAGAAGAGCAAAACTACTACAAGGTAATGTGTCAAGACTCTAGGGTGTTGAGTTT
TTTTGGATGCATCTCTTTTTCTCTTTCTGTGTGTGTGCGTGTGTGCGTGTGCGTGTGTGTGTGTGTGTGTGTGTATTTAGAACTGCCTTGTTTACCACAT
TCCCTATATATTTTGAAGCCCATTCCTCCCATTTCCTCAGTTCAACTTCCTTTCCCTCATAATTACCCACCTACTCCTTGTTCAACACTCAACTCTCCTG
CATGAATATCAGTCAGACAGCTCGGGTCACCCTTTTTTAGAAATGTAACAATCAATGTTCAATTTCTAACAAAATGCAATGTACAGAATTAAAACCAGGG
GACTAAGACTTACTTTTATATGGATTCCCTCACATGTAGGAATAAAATATTCCAAACAAGCAAATAAATACAGTATTCACAGCGCTTTACTTTTTCCAAT
TTGTTTTTATTCCAAAATTTGTTAAACTAAACACTTTCCTCAAAATTCAGGGTTTCCCCCAGAAAACCATTTAAGCCCAGTGGTCGGGTAGCTGAGGCGG
TCCACCATGTTTTTGTATTAAAAGATAAGTAGACAGGAAATATAAAAATATTACTAATTATATGTTATGGGAAAACATCGCCAGTGAAACGCTATTTAAA
CCCACAACTAGTCTTAAAAGCAACAAATCAAAAAATACAATTAAAATGAATATTAATTATTTGCACTTGTTTAAACCAAATGAAGTCAGCAGCTCCATAA
GGCCCCAGGGCTTCAGGAGCCCATAATGCTAATATTTTAACACAGACCACAGATACATAAATGCAACATTTATTTATTAAGATTATCAATGATGTTACAT
TTGATTTAATGATTTCAGCATACATAAATTAAGACTTTAAATTGATTAATATTTATATGTAAGATTTAAAGGAGCTGACAAGTTTGCTTTATAAAAGTTC
AAAGAACAATCTTCATAGTTAGATTGTTTTGTTACCACAGCTACAATTTGATGCTATGAGTTTAATCTTTGAGTTTGAGCTCTTTGTTCTCAAATACAAA
TTAATAAACTGCAATTATAACGGGAGATTTAATTCAATGCTGCTAATGTGGCTTTAGTAGATCTTCCATTTCATGTCTGTTGAGTTTTTAATAAGGGCCA
CAGAAACTGTTTTGGTTTGTTCGAGTTTTAAGGGATGAGTTTTTCAGATCTCGGTGCCACTGTGTCTTGATGTTGGTAGTGGAGAGGTGAACCCAAATGC
AGAGACGTGGAGGCAGCAGCTGAGGGTTTTTTGATGATTTAATGTAGAATGGTAGAAATGATGATGGGCACTTACAAAAAAATACAAAATCCAAGGTAGC
AACAAAAGTAAACCCCTATCCTGACTAGCAGACCCAACTCCAGAGGAATTTGGCTGGGAGGGACTATGGCTTATCTTGGAAAGGATTGGTCAGGCGTTTT
ATTTAATAGTACATAGATAAATGTTTATATAAAATGAATTACTCATGTTGTTTACTAATATAATATTAACAAAAATGATGTATCATTCAGTTATGCATAA
GTCACCACAAAATGCTGAGCAGTTATGCTGAGATTTGTATAAACTTTAGCACATACATTGCAGAAACGATCAATCTCTGAACTCTTTAATCAGACAATGA
TGTCTGAAAAATAAGATAATAAAATAATACTTTATTTTTCCCAAGTGAGAAAGTTGTTACGGCATAAAGTGGACAAGAACAAGAGAAACAGAAATGGAAA
AACAACAAAATAAAAAACAGTAGTGTAGAAAAATCATACAAGCTAAACTAGAAATATAAATTTATATATAAAAATACAGATATATATATATATATACACA
CACATGTTTGCGTGGCTATCTTTGTGGTGACTTTCCATCGACTTCCCTTCATTCCTACATTCCTACAGCCTTAACCTTACCCTTACCCTTAGCCTAGGGG
TGGGCAACTTCAGGCCTGGAGGGCCGGTGTCCTGCAACTTTTAGGTGTGTCTCTACTTCAACACACCTGAGTGAAATAATGAGGTCGTTAGCAGGACTCT
GGAGAACCTGACTGCACTGAGGAGGTGATTCAGCTGTTGGATTCAAGTGTTGGACCAGGGAGACATTAAGAGTTGCAATCCTGGCCCTCAAGGACCAGGA
TTGCCCACCCCTGCCTTAGCCTAACCCTAGTCCTAAATCTAACCCCTGACCCAAATACAGTGTTTCCTCTTGTGGGCTTCGGTCCCACAAGAAGCAGTGG
GTCCCCACAACGTTGTGTGTGTCAGAAAAATTGTCCCCACAAGGTGTTACAAACAAACGCATATTTACATACCCACATTTACATTTACAAAACATATACA
TGCACATACACATACACTCATACATACAAAATTGTGTATGTATTGTCAGCAAGGGAAATATTGTGCTGCTTATGGTAGCTATACAGACAAAAAATATTTT
GGAGTATGAATGAGAGTGATTCTGAAATATTTTGAAAACATGACCTGATACATGCTTAGAACAGATATCTTTTTCTCAGCAAGTTATTATCCCTCCTTAC
CTGAGGAGGCAGCAGCTGATGGTTTTTGCCTGTGGTAATCAATAACCTCTCCAACTTTGGTCTTTCTATTTTGACAATCAAGATTTTTTTAAATATGTGA
ACAGGGTAATGCATTTCCAGTGACAACATGTAGTGTTTACTGTGACTTATTAATCTTCAAATGGCTCAACAGGCTCAGCAGATAGAAATCAGCATTAGAG
CACAGCTGGTGTAAAACCAGGTATCTGTAGCCCATACATTTTGGGTTAAACATGCTTTTTCTTTCTGACTTGAAGTTTTTTGTATTGAATAGAGTATCCA
GAAAATATTCTCAAGAAAGAGTAGTAATATTTATTTATATTACATTATATAACAGAGGCATATCAACAAGTTTGTCTATGGGTGTAACACAACTCAACAC
AAGTAATGTGTGTCTTTCAGGCCAAGGGTCATGGGAAGTGGCCAGTGAAATGGTATGCTCCTGAATGCATAAACTACTTCAAATTTTCATCCAAAAGTGA
TGTCTGGAGCTTTGGTGTACTCATGTGGGAAGCATTTTCCTTTGGCCAAAAACCATACAAGGTAACTAACTAGAGTCGGGACATTATAACATCAACTCAC
TTACTCATATCCTGCTTGTTGACAGTCATTTAGAGATGCAATGCTATAATCCTCAGAACATTTTCCTAGGGGTTACCAGGTTGAGATGTTTGGAAACTCT
CAGGCAGTGGTTCTTAACCTTTTTTGAAGAACCGAACCCACCAGTTTTATATGCGCATTCACTGAACCCTTTTTTAGTGATAAATAAAATATGATTTTAT
TTTTCAAATTCAAGACATAGGCATATGTTTTTTACTGGTGCCCAATATGAGCCATGCATGAATATCACCTTGCTCAAAGAACAAAACCAGCACAGTGCAT
GAACTCACAACAAATTACGGTATTACTTTATTCTGGTCCCCCAAAAATATTTCGGCCCCATAAAAGAATTTCAGCCCCCAAAAATATTTTTTTACTATTT
TCCTAATTAAAAATAAATGTTGATTTTTTTAAAGAATTTTAAAAAATGTAATTATATATCAGTGGTGGAGAAAGTACTCAAAAAATTTACTTAAGTAAAA
GTACAAATACACAGACAAAAATGTACTCAAGTAAAAGTCAAAGTACCACATTTACATTTTACTTAAGTAAAAGTAAAAAAGTACAGGTTTTTAAAAATAC
TTAAGTATTAAAAGTAAAAGTACTCGCTGAATGCATTACCTAATCGTTAATATCATTAAGTGTACCGATCATATGATCATATGCCACAGATAAAACATGT
TTTTATTGCGTTTACTCTGTAACATAGTTTAGACTTAGATATATGATTCTATGCATCATAATTTCACGGATGGAAACATCTCCTGTCCTAACATAACATG
AACTTCACTTTTTTTGCCACACATTTATTTTGAAAGAAATCCAACTGGCAGAGGAGGACATGGAACCAAGGAGCCTCGTAGCAGAGTTGTAGTCTAGACC
ACTGAACCCAAGACCAAATCAAAACCAGCACCCCATGCTACATGACAATAAAATTTAGTGCACCTATCAAAATTGCTTCTCAAATTGATCTGAAAGATTC
ACTTTCCCATAAAAACACCTAGATATTTAATACTTAGAGCTGAAATAAATTTAACCAGTGACAATTCAAACTCTTCTTCATTCTGTTTTGCTTTCATCTC
TGTGCCACAATACACAGAGGTCTCCTGCCATCCCTAAAGAAATAACGCCCTGTGCGATTGCCCATATTGCCAATGTCATAAATAATAATTGTCTGCACCA
TTGCAATTAACAACGCTCAACTATGAACACTGTCCAAGGCCCAATAAGCAAGATGTAACCAAGCAGGAGGAGCACCGTGACTGTTCTCATCCTCCCTCCT
GCTGCAACGTCTGCCACCATGACAGGAGACGAAAACAAAGAGCAATGATCATGCTCTGTGTTCTTATGTTCTTGTTTTATTTATTCGCCAATTAAATATA
AAGATATTTTAATGAAATAAAATAGCTACTGCAGTGTACACAGAGCATTACAAGAACAAAGAACGGCTCTCAGTGAGGCTTCAGCACTATAGGACTTAGT
CAAGACCCGTCCAGAAGAATCGGATCGTCCATGAATGTCATATTACAATATTGCACTTTGGTCACAGCGTTGTCCCATATCTGCGACATGTCAGTTATGC
AGATGCAACATGTGTCTCAGTCAATACAGCTAGCTTTGCTAGCATCACGTCCACAGAGCTTACCTTTCTTTAAGCTTTCCTTCCAAGTGACGTTAAAAAT
TGGACAAAGTCCCCACCGTCTGTGAAAGCGAAGCGCTGCTGATTTTACATGTCGCCATATCTTATGATTTATGTAGCGCTTCCGTACTATTTCATTACTG
ACGCTCAGAGAAAACCACTGCGCATGTCTTGGAGCTCCGCGTGCGAGTAAAGGTGGAGCCGATGGGTGACAACAGACACTAAGTCACGTCATTGCTCGGA
TTTTACGGCGCCACCTTAAGTCCCTGAACTTCACATTTTAACGGAAAAAAAACCCAACGCGACTTGGATGTAACGAGTAACGCGACAGTTTTGTAGAAAT
GTAGTGAAGTAGAAAGTACAGATACTTACTGTAAAATGTAGTGGAGTAAAAGTAGAAAGTATCCATTATTAAATCTACTTAAGTAAAGTACAGATACACG
AAAATTGTACTTAAGTACAGTAACGACGTACTTGTACTTCGTTACTTCGTTACTTCCCACCACTGTATATATATATATATATATATATATATATATATAT
ATATATATATATATATATATATATATATATATGTTTATAACTCACTGCCCTCCATGAGCGACTGGCAACTCAACTGAACCAGCTGCTACAAAATGGGACT
CACCCTGAATGGTTAACTGAAGGGCGCACAATCCTGATACAGAAGGAACCCTCGAAGGGTTCAGTCCCATCCAACTATCGGCCAATAACCTGTCTCTCTA
CAACATGGAAGCTCATGTCAGGCATCATAGCGGCTAAGATAAGTGGGCACATGGATAAATACATGAGCACGGCACAGAAAGGCATAGGCATAAATAGCAG
AGGAGCCAAACACCAACTCCTTGTACACCACACAGTCGCCCGAGACTGCAAAACCCGACACACCAACCTGTGTACCGCTTGGATTGATTACAAGAAAGCC
TATGACTCAATGCCACACACTTGGATCATTGAATGCTTAGAGATGTACAACATCAACAGGACTCTCAGAGCCTTCATTGCAAACTCGATGGGGCTGTGGA
AAACCACCCTTGAAGCCAACTGCAAACCACTTGCACAAGTGTCCATCAAATGTGGCATATACCAAGGAGATGCTCTGTCCCCACTGCTGTTCTGCATAGG
CCTGAACCCTCTCAGCCAAATCATCAACAAGACTGGCTACGGATACCGACTCAAGAATGGGGCCACGATCAGTCACCTCCTCTACATGGATGACATCAAG
CTGTACGCCAAGAGCGAGCGAGACATCGACTCACTGATCCACACCACCAGAATCTACAGCACTGACATTGGGATGTCATTCGGACTAGAGAAGTGTGGTC
GGATGGTTACAAAGAGAGGGAAGGTCGCCCACACAGAAGGGGTCTCACTCCCAGAAGGAACAATAGCAGACATAGAGCACAGCTACAAGTACCTGGGAAT
ACCACAAGCAAATGGCAACCTCAATGAGGTCACAAGGAAAGGAGCCACAGCCAAATACCTCCAACGAATAAGGCAAGTCCTGAGAAGCCAGCTCAATGGC
AAGAACAAGATCCGTGCAATAAACAGCTATGCCTTACCAGTAATCAGATACCCTGCAGGAATAATTAGCTGGCCAATGGAAGAGATGAAGGCCACGGATG
TTAAGACTCGGAAGCTACTAACCATGCATGGAGGATTACACCCCAAATCCAGCACCCTGAGACTGTACACGAGCCGTAAGGAAGGAGGCAGAGGACTAGT
GAGTGTGAGAACCACTGTCCAGGATGAAACATCCAAGATCCATAAATACATCAAGGACAAAGCCTCAACGGACGATGTGCTCAGCAAATGTCTCAGGCAA
TGGGGAACAGAAGACAAGGTGCTGGAAGTACCATCATGAGAGGACAAGCCCCTACATGGGATGTACCACCGACAAATAACTGAAGTGGCTGATGTCAGGA
AAACCTACCAATGGCTGGAGAAAGCTGGACTCAAGGACAGCACAGAGGCTCTCATCCTGGCCGCCCAGGAACAGGCCCTAAAAACCAGAGCAATAGAGGC
TCAGATCTACCACACCAGACAAGACCCAAGGTGTAGGTTGTGCAAGGAGGCCCCTGAGACAGTCCAGCACATAATAGCAGGGTGCAAGATGCTGGCAGGG
AAAGCGTACATGGAACGACATAACCAAGAGGCGGGCATAGTGTACAGGAACATCTGTGCAGAATATGGACTGGAAGCCCCGAGATCAAAGTGGGGAACAC
CCCTAAAAGTGGTGGAGAATGACCGAGCTAAGATCCTGTGGGACTTTCAGATCCAGACAGACAAGATGGTAATGGAGAACCAACCGGACATTGAGGTGGT
GAATAAAGAACAGAGGAAAGCCGTTGTGGTGGATGTAGCAATACCAAGTGACTACAACATCAGGAAAAAGAAGCATGAAAAATTGGAGAAATACCAGGGT
CTCAGAGAGGAACTGGAAAAGACCTGGAAGGTGAAGACCACAGTGGTGCCTGTGGTCATCGGGGCCCTCGGGGCAGTCGCCCCCAAACTGGAGCAGTGGC
TAAAACAGATCCCAGGACAACATCAGACATCTCAGTCCAGAAATGTGCAGTTCTAGGCACAGCCAAGATACTGGAGGAGAACCTCAAGCTCCCAGGCCTC
TGGTAGAGGACCCGAGCTCAGAGGATGACACAGACCACCCATGGAGGGTGAGAAGGGAATTTTTTATATATATATAATCTTAAATTTAATTTGTTTTTGT
CATTTTGAATCCACAACATAATTTTTTGGGGCCAATTTTTTTGAGCAATCCACTGCCCAAATTACATACCTGCAAATCAGTGTGACTTCTGCTGTTGTTT
TTGGGAGACCAGTTCAGATATGCGTGGCTTCACCTTGGCAAGTGCTACTCTCATGTCATCTTCTCAGCAAAGTCTGTTCCTTTTCTTCTTCTTTTGCTCA
ACATATTTAGTATTGATTAAAATATTAAAGAAATCACATGACGTACAACTACGACAGCCATTGACTGCTGCGCGCACTAAATTCCCTGCAGCATTGATTG
GAGAAGCAATGTAACGTGATCCTCTGCAGCAAGTGATGGCCCAGCAGGGTGTCATCACGACTTTACACAAGTGTATCTTTACCTCCGTGGCAAAGGATCC
GCCGAACCCCTGAGACCGACTCACCGAACCCCTGGGGTTTGATAGAACCCAGGTTAAGAACCACTGCTCTTCAGAACACAACATCTATATTTTCCAAACA
ATCAAGTGAAGACAGAAAACATGTTCTTGGTGCAAATAAAACATAAACGTATATTTATAAATAAATTATGTCTAAACATATAGATATATGCTCTGCTGGC
GCTTCATAGAAACAGCCAATTTCTTGGCAGGGGTGACTGCTGCATAATCCTACCATGTGCAGGGCATTGTTTGAGCAATCCACTGGTCAAAGTCAATATA
ATAATTTGTCTGTTCTTTTATCTGTTGTTGAGGTTGCTGTTTAGAAAATGCAAAGTTAATAAGCAAAACTGCAGAAGGAGTATATGTTTTATGTTTTAAT
TTTTATCACTGTTTAAAACCATTTCAACTCGTATATGGTCATCTTTATTTTGAATCATCTTCCACAGGGAATGAAGGGAAATGATGTTATGCAGATGCTT
GAGAGTGGAAAACGCATGGAGCCACCAGTGAACTGCCCAACAGAAATGTATGACCTCATGACAACCTGTTGGACATACAAGTAAGTCTCATATCGCAATA
CATTCCTGGCAGCAAGATCTCTATAAGTACATGTCTTATAACTGAATTAGAATTAACCATATAACTGTGATTCTTGGAGAAAGTATATATTAATTATCCA
CCAGTTTTCTTCAATTTCTGCTATTGTCTTTTCTTACAGGGTGGAAGAAAGACCTGGATTTGCTGTTGTTGAGCCAAGACTACGAGAATATTACTACGAC
ATTGCACAGTGATGTGACAGAATATGTCATAGTCAATGCCAACATGTCAATGACATATCTTCTGTGTTATTTGTATGACATTACTTGGCGAGGGCTGGGC
AACTCCAGGCGTCAAGGTCTGGTGTCCTGCAACCTTTAGATGTGTCTCTACTTTTCAACACAACTGAGTCAAATAATGAGGTCATTGGCTGGACTCTAGT
GCAGTCACCTCCTAGTGTAGTCACTTCTATTTCATTGAAGTGTGTTGGACCAGGAAGACATCTAAGAGTGGCAGGACACTGACCCTTGAGGACCAGGATT
GCCCACCCCTGAGCTAGGCTATAAAAAATTTTGAAAAAGATGATTCTTCATGTATAAGCCATGTGAAGTAGAGATACTGTCATCTCAGTATCTCTACTGA
GATCTCAGTAGAGTAGTATCTCTACTGAGATCTCAGAGATACTACTCTACTGAGTAGTATCAGTAGAGTAGTACTGAAATGTATTTAGTATTTTAGTAAA
TGTGTGGTTCTAAAAATGTGAGTGGTTGTACATCACAATCAGCTGTCAGTATTATAACTCAGGATAACATCTTAAATCCTGAAATTGTCTCTGACTGATT
CATTCTTGATGACACAGAAAAGAACTACATAGGATAAAACTGGGGCAGACTTCAAGGCGTTGCATAAATGTATACTGAACAGGTGAATGTAGCTTTTAAA
GTAAAGTTCTTTCTGTGACAAAAGGTCAGAAATGTGGAAATTCTTGCAGCATAACATATTATGCATTCTTGACATATAATTTATAACTTATTTTTCTGTC
TGATGTTGCCAATCTTCTGTAAATCACTGTTGCGGACAGCTTCTTAAGACTTTAAATTATCTGTGCTTCCTTATGAAAAGTCTTGAAATGTAAATGAAAA
TATAATACATTTTTAGTTTTATATTTATTACATGTCTTAACGACAGTGTGGAATTATTTTAGTATGACACAGAAAATTTGCTTTATTTTACGTTGGGCTT
ATCAAGGTTTCTATATTCATACTAATTCAATTACTGATAGTTAAACTGGAGAAAGGAGAAAAAATATTCAATTAAAAATTGTGAAAATATTCTAAAGATG
TCTGGGGAAAGTAGAGGATCAATTTGAATTGTGTCCAATTTTCCTACATATAAAATCAGACAGAAATGCCCATAATTCTGTATTTCTGCAAAGCAGTCCA
GTTGGACCCACCAAGTGAACTACCCAACAGAAATGTATGACCTCATGACAACCTGCTGGACATATTGTTTTTCATTAAAATATGTTAATCACCATATTTT
TTTAATGCTGAAATTAATCATAAGTATTTTTAAAAATTGATGATTCATTAAAACATTATCACAAGATTTCCAGATGGTCAGGACTAGATGTTGAATAGCT
TTAATGATTTATCATGTCCATAAATTCAATAGCAAACTTTACCCTTGATTTTATTGCATAATTACACAAATTAACAAATTAATGAGAAACCTACAATTCA
TCAGAAAAGTACCAAAATATTACCAGATGGTCATGTCTACACATAGAAATATATTTTTTCTCACAATGTCCCTAGAGGAAAAGCTTTGTTATTAGAAAAC
AGAAAAGAACAGAATATACTTTATTGACCCCTTCAGGAAATTTTCATGGACTAAAGGGTATATACTGCATACTAGCAGCTTCACAAGGGTTAGGACCCAC
GCTTCCATATGTCTGAAGGTTTGTATTGAAAATGCTGCGCCATTGTGGAAAATGATCCTTAGGGTCAGGGATTGCAAACATGGCCATCCTGCGGCATTTG
AATGGGGAATAGGGAATCAGTTTGGCAGTTCTGGTTCTGGGGATGCAGAGCAGAACCAGAACCAGAAGGTCTGAGGGGCCTGAAAAGTTGGTGCAACAAT
TAGTCAGACCTGTGAAGACGCTGTTGCAGTAATCAATGCGGCTAAAGATAAACGCCTGGATGAGTTTCTCTAGATCTCGCTTAGACATCAGTCCTCTAAT
CCTGGAGATGTTCTTCAGGTGATAGAAGGCCGACTTTGTGACTGTCTTATTGTGGCTCTGAAGGTTCAGGTCAGAGTCCATCACTACTCCCAGGTTTCGT
TCTGATCGCTGGTTTTCAGTTGTAATAACTGAAGCTGTGCATTGATTCTAGTTCACTCCTCTTTAGGTCCAAAGATAATAACTTCAGTTTTGTTTCTGTT
CAGCTGGAGAAAGTTTTGGCACATCCACACATTGATCTGTTCTAAGCATCTATTCAGTGATTGGATGGGTTCAGAGTCACCTGGTGACATCATGATGTAG
AGCTGTGTATCATCCGCATAATTGTGGTAGCTAATCCTATTTCCTGTTATAACCTGAGCCAGTGGGAGCATATAAATATTGAAAAGAAGGGGTCCTAGGA
TTGAACCTTGGGGTACCCCACATGTGACCTTTGACCTCTCTGATGAGAAGTTTCCGATTGAAACAAAGAAATCCCTGTTCTTTATGTAGGATTCAAACCA
GTTGAGCACTGGACCGGAGAGTCCGACCCAACTCTCCAGTCGATTCAGTAAAATGTCGTGGTCAACAGTGTCGAAAGCTGCACTGAGGTCCAACAGAACC
AGCACTGTGGTTCTCCCACAGTCTGTATTTATATGAATGTCATTGAACACTTTGACTAGGCCGTCTCCGTGCTGTGGTGAGCACAAAAACCAGACTGGAA
GGAGTCAAAGCAGTTTGTTATTGTTAGGAAGTTATTTAATTGTTTAAAAACTGCTTTTTCAATAATTTTGCTGATAAATGGGATGATGAATGGGAGTTAT
ATGTTCAATTTGCTTTTTCCAGCCACTTATTGCTACTTGTCCCAACTTTTTTGGGATTTGCAGACACTGTGAAATTTTGAATCAACATATTTTTCCTTTA
AAATGTTACATTTACTCAGATTAAACTTTTGATCTGCCATCTATGTTCTATTACGAATAAAATATTGACATTTGTCATCTCCACATCATTGCATTCAGTT
TTTATTCCCAATGTGTTTAGTGTCCCAACTTTTTGGGAATCCAGTTTGCATATGCTTTATGAAATCTCTACACTCAGTAGATTCTGTACAAAATTTGTTA
ACATTCAGAGCATGGTCGCAAAACTGACATATACTCAGATTTAGTATATATACAACTATAAAGAGGCTGCACAGTGGCGCAGTTGGTAGAGCTGTTGCCT
TGCAGCACAAAGGTTCTGGGTTCAATTCCCAGCCCTGGTCTTTCTGCATGGAGTTTGCATGTTCTCCCCATGCATTTCTCCAGGTACTCCGGTTTCCTCC
CACAGTCCAAAAACATGACTGTCAGGTTAATTGGCCTCTCCAAATTCTCCCTAGGTGTGTGTGTGGTTGTTTGTCCTGTGTGTCTCTGTGTTGCCCTGTG
ACAGACTGGCGACCTGTCCAGGGTGACCCCGCCTCTCACCTGGAACATTGGCTGGTGCCTATCTCCATTGTCCATTTTCTTTACACATGTGAAAAGAAAA
TGGATGGATGGACAACTATAAAGAAATCTACCCTAGTGAATTATATAGTTGGCTGCCCTAGTCATTGTTGACTCTTGGTTGCTTAAAGCTTTACAAGACG
GACTGATTTCAGTGACACTGTCGGTGTAAAATATTGACTAAAATGTTATGCTATGTGACTGGCATTATCTACAAGAGGATTGTCCTTATTGTCTCCAAGT
GTATTCTGGGTAAAACTTGTCACCACCAACGTCATCATCAGTGTTTTGGCAACAGATGGCAAATTAGCTAGAACATTTTTACGGACTAAGTTAACAGGAG
TGGAGCTCCATGGAGCGGCAAAGTGAGAAGGATGGAAAAAAGAGAGCAAGGAAAAGCCAAAAACTGGACGCATATTTTGTTCGTCGTCTAGGAGATGAAG
AGGGAAGAGGAGTTTTTTGTTGGTAGCAATTCAAACCCGCCAAAACTGCCAGCCCAGCCAGGGAACCAGGTTAGTTACAAGTAGCAACTCTAATGTTATT
CACAAAGTGTGAGTTAACTGTAGACTGATTATAAACTGTATCAGCCCAGCCGCCGAGCTTCCATCTCCTTTTTTCTCTCTGGACGGCTGAGTTATAGTCG
CGGTTTGAGCCCAGACAGCGGTATGGCGTTTATAGTTAAGGTTTACATTGGAGCCGCCTGGGAGAGCAGCGTGATCCGCTCCGAGTTGCAAAGATCCAGA
GGTGCACGAGGCACTGTGACACGCTGCGCATGCGGCGGGGTGGGCGCGTGTCGCTGCATGTTCGCTTCAACACGCACAATGAGCCGAGCTCCGTACTCAT
GATAAATGAAAACAAATTCAATAATTTTCATTGGCATGATTTATCATTTCTCTTTTTATTTTTCTCTCTTTCTACCAAAAACTGTATGATAAAAGCTTTC
AGGTTGGTGCTTTGGTCTCAACTAAACCTTTTTTGAAGGACAATTTTATTTACAAAGACTTCAAAATTCATTTTATTTGTCGTTTTGTTTATTTATTTTG
GATATTTGAAATGTCTTCCAGTTGCAGTGTTAAATGTTCATTATAATTTAAAGTTTACTGATCTTTCAGATTGTGTTCTTGCATTATTATTTTGCCATTA
ACATTTTATTACTTAAAAATGGTCTCAAAACAACAATATTGTTTGTCAAAAATCTAAATTTGTTATTGTGACAGGTCTACACACATATGATATATAGTGT
AGTTACTTTATTACATAGTTACTTTGAAAGAGTAATTTGATTACTCAATGAAAAATTCATTTATCAGCTAGAACATGTGCATCTCCTTTTCCTTCATCGT
TTGTTTGTGTTGCTGGTTTTTCACATGAAACGTAAATCCCCAAGGAAGGCAACAATATGTGTTTAAAAAAAAAAGTACAAATACGTAACTTGGATCTGAT
TATTGGATTGTAAATAGCAACACGTTAGATTACTCGATACAAGGGGTCAGATTAGAGTAACGCGTTGACATTTTTGCTCAAACTATTTATGGATCTTTCA
GGTTTCCGATATGTGTCCCCCACAATGATAAACTTGTTCCTACGCTCTTGCTATCTGGTATTTGGAACTGTTCATAATTCCCTCCACCCTGACTAGGGTA
CCTCTTAAGTGGAACAATTTTTATTTATTTTTTTGTAAAGATTTCTATCTGATCATATGGACTAAAACACACAACTTCATTATAAAGTTATGATTTTTTT
TTTCTTACAATAATATATATTTGATCATGTAGAAATAATTTGCTATATGGGGCAAACAGAAAGAAAAACAATTGCTCTTGGGGGCCCCCTGGTGGCCGCG
GTAGGTCACGCTTCATTGGTAAGCTGTGCTGCTGTGCAATGTGCAGTGCGCATGGAGACCCGGACCAAGATGGCAGCTTGAGCAGACGCTCCTTTTCAAC
CTGTTGCGCAAAATTCAATTAATTTATTGGGAAACTCTCAACTAAATCTACACAATTTTTAATATTCTTTTTAAATGAGAGCCTATCCTTTTTGAAGGTA
AAATGTTTTCTCAAGATAGAAAAAGATCTTCTAAAATGGCAAAAACTCAACAGTCACCACCAGCAACAACTTGATGACCGTTAGATATGACTACACTAAG
ATGGATGATGACACCATTGATGAAGACGTCCTTCTGTTGAATGCTTCACATTAGGGTACCCCTTCTAAAGAACTAGCCCATAAAAAAGTCTCTGTTGTAC
AAGGCGAAGACAAAAACGAAAATGATCCTGACATCACTGTCCAAGACGATCAACTCCCGCTTAGACACCACAGAAATGATGGTCAGTGACGCTTTAAAAA
TTGAGGGGCTCAAACCTTCAATTGACTTTGCTGATGAGGAAAACAATAAAGGATCGACACAATTGAAAGCAAGACAAAAAAAGACAGTGCTGGACCTCCG
GTGACACCATGAAAAGAGAAGCAGCTTGATTGTCCTACTCCGAGGAAAGGTCCTTAAAAACTAGCCTATTTAACTATATAGCGTATATTTTACAACAAAT
CAACTTATTACAAAAATAAAAATGTCTATTTTAAGAAAAGAAGCTGATAAGAAAACTAAATCAGTGTGAACGGTGGACTTCTGCATTGTGTGTGTTGTGT
GGTGATAAGACAAACCACAAGACATCAAGTCTGGGTTTGGAGGCGGTCTCCGTTTATTTAATGTGTCAATCAGGAGATATTAGCATTAGCACCTAGCATG
TGCTCCAGTTCTCCAAACCGATCCATACAAAATAATAGTTTGTTCTGAAATGACATAAAGGTGTAATAGCAACTCAAATGAAAATATCCAAATCAAATGA
CATAAAGGTGTAATAGCAACTTAAATGAAAATATCCAAACACTTATCATGAATACCATTAATACAAGTCGCTTTAATGTCTGATTATAGACGGAGAAAGT
GCGCCCTCGCCTGTTCAGAAAGGTGTATGCAGGGGTGAAAGAAGTTTTAAATTCTTTGGGGTACTATGACGAAAAAAAAAAAAAAAAATATATATATATA
TATATATATATATATATACAAATAAAAAATATTGCTTCTTTGTGTGCTTTGGAGTTTCTGTGCTGATTAATTTTTTGTGAAGTGATAAAAGCTGGTAGCT
CTTGAATTACTACAAAATAAAGCTGTATTTCCTCCTTCAGCCCACTGGCTGTAATGTTGACACCTTGAGATGCCATGAGACCTAAACTCTGAACATCATG
GGAGTTCATCCCAGTTTTCCATGTCTGGCATATAACCATTAATTTTAGCTTTTAAACTGGTTCTGTTGATCCTGTGTCCAGACAGAGGGATAATCAGTAG
CCCAGCATCATGACCTGTTTGTTCTGAAGATCCTGCAGCTTCCACTTCTCTTCCTAACATGGCGCCTCCTCACCCTGACTCTCATACTGACAGGAGGAAC
CACAGAGCTCTGTTAGGTTAAAGCTCATCTTCTGAAGTCGGGATATTTTTCCTCCAACAGGTTCCAGAGGAATCACCTCAAACCAGATGTTGGACTGGAT
TTTATTTCAATGTCATTTGTGAATGATAGAGCCTCATTTTCAACAGTGGAGTTATAAAGGTTGAAAAAGGTTATTATTTTAGAGAAAGTCTCATGAACAT
CAATATTTCCACTAAATAAGAGGCAAAAAACTAAATTGTTTGATAAAGGAAAAGCCTCTCAGACTCTGAGCCCGACCGCACCAAACTATTTTTTTTATAT
TAGACCAGTGTTTCTCAAACTTTTTCGGGCCAGCGCCCCCCCAGCCTTTATCCAGGTCCCTCACCGCCCCCACCAAAGAATTTGTAGGCTACTTTGCACT
GACAATTATTTTATTATTAATGTTACTATCATTTTTGTAGATGTTTTGAATGGGCGCACCGATTATGTTTTCCCGTTCACTTCAGCGCGCCTTACGCTCC
TTCACCTCGCGCACATAACGGGGTAAATGTAGCGAGTTTTGCCCTAAACGTATCGGCGTCTGGAGGAGGGGGGCTTAGGAGGAGGCGAGCGTATGTTTCT
ACGCTCGTTCGTGGGGGGGGGGCGATTTATGTTTTCGCATCCACCTGAATAATGTGTAGTTGCGCCAATGCCCATGGCACTTAAACAATATTATTTTACC
TTTTATCTGTAATAGTGTCTGTTTATTCTTGCCATACAGTCTCTGTATTAATTATTGCTCGAATGGTCTTGCCATACTAGTTTATTCCTCCGTATTTACT
TTAGTTTCTTAGTTTATTCTTGCATTTTGTTCTTCATTCATTTCCATTTAGTTTCATTTGATTAGTTTTATCCTCTCTTGGTTTATTGCTATGTCCACTT
TAGTTTCTTTCCTGTTGCTAGATTTATTTTATCGTTTATTGACCATCAGTAATCTTCACTCATCACCTGCTGCGCCTCCTAATCGTCATGTGTTTCACAT
CATGTGTTAATTTTTCACTGTTCAGCGTCGGATTCTCTGTTTTTATGCCATAATTCACATCTAGTTCGTCGCTCCGTTTTATGTCCCGCTTCTCTTGTTT
CAGAGTTTAGCGCAATGTGTGCGGCGTTTTTTGTTGTTATTGTTGTTTTTTTTGTTTTTTTAACCCCCTAAAGTGCAGGGCGGTCGGGAAACATATCGAT
GGTGAAAAGGCAGACTGACATGAACCTTTTAAAACAACGGAAACAATTTCGGTATTCTGATTATTGAAATTTTAAAGTGCTGTGTTGTTCTATTACCCCC
GTTTCATACCGGACCACTTACAGCTCCAGTGTTAGCGCTATAAAATGAACGCTCTCTATCGTGGTTTCACCCATGGAGGGATTTCTTTATTTCTTTATTT
AAATGGGTTCATTTTTCAGAGGGATACAAAGTGAGGGTATCGTGATTTTAGTAATTATATGTTTATAAGAACGATTTTCTGTTGTCCTTCCATGGAAGCG
GGCAGCTTTCAAACGGAAATAAGACACTTTTTAATATAAATTGCTGCTTTGGCATGATCACAGAACTGCCAAAACATGTAGCCTACATAAATACCAGACA
AAGTGAATCACAGCAGGGTCATCAGCCGGTGTAACGCTGAACTGATGCGGAGCTGCGCCATGAAGCTACAAACACTGAATAGAAGAAGAAGAAGAAGAGC
TGCCATCAATACAGCTGCAGCCAAGCATGATTTAATGTTACACAATACAATTTTACCAAGTTGCTCAAAGTCTAAACTGTTATTGTTGTGGATTTAAGGT
GTAAAGTTTACCTTTGACCAAACGCCCCCCAAAGGAATCCCAGCGCCCCCCTTTTGTAAAAATGTCCGCCAGCGCCCCCTGCTGTCCTCTGAATGCCCCG
TGGGGGGAGGTACCGCCCACGTTGAGAACTGCTATATTAGACAATTTAACCTTGAAATGCTTCTTACGAAGCCACTCCTTCGTTACCCGGGTGGTGTGTT
TGGGATCATCGTCCTGCTGAAAGACCCAGCCACGTTTCACCTTCAATGCCCTTGTTGATGGAAGGAGGTTTTCACTCAAAATGTGACGATACATGGCCCC
ATTCATTCTTTCCTTTACACGGATCAGTCGTCCTGGTCCCTTGGCAGAAAAACAGCCCTAAAGCATGATGTTTCCACCCCCATGCTTCACAGTAGGCATG
GTGTTCTTTGGATGCAACTCAGCATTCATTCTCCTCCAAACACGACGAGTAGAGTTTTGACCAAAAAGTTCTACTTTGGTTTCATCTGACCATATGATAT
TCTCCCAGTGATCTTCTGGATCATCCAAATGCTCTCTAGCAAACTTCAGACGTGCCTGGATATAGTCTGGCTTAAGCAGGGGGACACGTCTGGCACTGCA
AGATCTGAGTCCCTGGCGTCGTAGTGTGTTACTGATGGTAGCCTTTGTTACTTTGGTCCCAGCTCTCTGCAGGTCATTCGCTAGGTTCCCCCGTGTGGTT
CTGGATTTTTGCTCACCGTTCTTGTGATCATTTTGACCCCACAGGGTGTGATCTTGGTGGAGCCCCAGATCGAGGGAGATTAGTAGTGGTCTTGTAAGTG
TTCCATTTTCTAATAATTGATCCCACAGTTGATTTCTTTACACCAAGCTGTTTACCTATTGCAGATTCAGTATTCCCAGCTAGGTGCAGGTTTATCATTT
TGTTTCGGGTGTCCTTTGACAGCTCTCTAGTTTTGGCCATGGTGGAGTTTAGAGTGTGACTGAGGTTGTGGACAGGTGTGTTTTATACTGATAACGAGTT
CAAATAGGTGCCATTAAAACAGGTAACAAGTGGAGGACAGAGGAGCCTCTTACAGAAGAAGTTACACGAATGTGAGAGCCTGAAATCTTGCTTGTTTGTA
GCTGACCAAATACTTATTTTCCACCATATATTGCCAATAAATTCTTTAAAAATCAGAAAATGTGATTTTCTGGATTTTTTTTCTCCCTTTGTCTCTCATA
GTTGAGGTACATCTATGATGAAAATTACAGGCCTCTCATCTTTTTAAGTGGGAGAACTTGCACAATTGGTGGCTGACTAAATACTTTTTTGCCCCACTGT
ATACTCACAAAGAATGAGGTAATTAGTCCAAGTTTGTCGTTTTTAGAACGTTCAGAAATTACAGGCTGTGATGAGACACAGCAAAGGTAAAGCAACCTGA
ACAGGTGATCAACTCTAAACCACTCGCACCTTTTTACTCTCCGTCTTTCTGTGATTTAAGCACACCCGTTGCCATGGCAACCTCCTGTGCTCTCCAAGCC
GACCAGAGATTACATTAAAAACATAACATTCAGTCCATTACGATATTAGGTTTGCAGGCTTGATATTTATTTTGCGATCATTAATAAGCCTCATGAACAC
AGCGGTGGTTGATTAGTTAATTTTAAACTCCTGCTCTGCTGGTTATTTTAATAATGGAACCGAAATGCACAGAATTGTGCAACATCTTGTTGAAACAATA
ATCACTAAGATTATTATTGTTGTTGGGTCATTAATTTGAACACGTTTTGTTGATTTTTTTGTTGTTCTTTAGTAAAGTTACGAACGTTTTAATGAGTCAG
AGGAGGACGTGCTGCTCTCAGCATCCTGGAGACGTTCAGTTTGTCACCTAATGCTGAGATTAACTCAAAACCTTCCGCTATCGACGTGTTGCAGCCCTGC
TGTAGCAAAGCACAAACAGATCAGAAACAATATGAAATATCGGGGGGGGGGGGGGGGAGTTATTTATTAACCGATTATGTCATGTTTTAGATTGTTCTTG
GAAAACTAATCAGTCACGGCTAATTAGTGGGTGCACTCGCAGCTGCACAGTGAACCCGTTGATTCTTTACAGCAGACAGCCGCTCCTCTCTCTTGCAGGT
ACTGCATACCCCCACTAAATCTTTTAGGGGTACGCAGTACCCTGCCGTACCCCCTTACTTTCACCCCTGGGTGTATGTAATGTTAAAGTTACTGTGCCTC
AACAGTTTCCAGCTGCGCAGGTGATACACGTGAGGGGCCCGGTCATTGGCCCCGCCCCCCGACCCAACCCTGACTTGTTCTGCTAGTGATTAATACAGAA
GGAAAAATAAACATTTGAACAATATAAATGGATTATATAACTTGCCTCTCCCCAGTGGAACTAATAACAAAAGGGAAGATGAAATTAATAACTTAATATA
AAACATGCAGAGCAGGGGGCCTGAGGACTGGAATTGAAAAGAACTACTGCAAATGAAGAGGGGAAAAAGTCAAGTCAGATATACTTTGCAGAGTGAGACC
ATTGCTTGACCACGTGAAGTAAGGTTGTCTTAGCCTTCCATGGCACAACAGGGTAACAGGGTTTTTTAAAACTCGTATTGGACATGGAACAGAACCACCG
TCGTCCCTCCTCTTTTCAAGACGTTAGCCTTGCGCTAAATCAAATACACTTCAACAGTTAAAGATTCATAAATTAATACAAATTATGTCTCCTGTTTTTA
CAGTAAATTTTATGCTCTCAATCACTAAAATGGAAACCCTGAATTCTTCTTGAGTTCTGTCAATACACAACTTATCCTCCTGAGAGGCCTTGCTAACATC
TTGAGAAACGCTCCACCTGGCGAACGTCTTCACCGGGTGTAGCGATGACCACGGATAATCCGTACAGTACTGATCGTGCGCTCAAAGACTGTGTGGGTTT
ACTGGGCTGAGCAAGAAGCAGGGAATATGGATGTTAATCTTGAAGCATTGGAACGTCTTTACAAACATCAGAAACGATTCTTCTCCAGATGGCGTTTTGA
AAGCCAGCTCGCAAGTGGTGAGTACATCCAAAAACAGGCTGAGTTATCCTGCATCCACCACAGCTGTGTTTTGTATTTTAAACGATGCTAAAAGTCAGTG
AAGCTTTGAAATTGGTTTCAGTGAGTGGAATAAAGCAACAGAACGATTCAAAGAGAAAACAGCTAAAGTCACAGAAAAGTAATGCGACTGCTCTGCTCGC
TCGCGCTCAATGCGAAGTTAAAAAAGCGTAACTAGCTTTAACTTCCAGCTAGCAGCAGCGGGAGGAACTGTCCTAATCATATGGCAAAGGGCTGACTGTA
CAAATTAGCTCGAGTGCGTCCTGTCCTGCCCTGACACGCAGCTAAAATCTAGTCATCACTGAAAAAAAGTTTTGACCAGGTTTGGCTCTCAGAGGGGACA
TAACCCGACTGTCTGAAGTTGGTAAGAAGATAAATCTGATAATTACAGAGAAAGATACACTTGATAAAAAATTTAAAGAGCGAGGGAGACAGATAAAGAT
AGAAATAGAAATGAAGGAGGATAAATTAAAAATGGGGGCTTGACCACTCAACTCCCTGTAGTAACTTGTGGATGTTTTTGTGTCAACACATTACAGACAA
ATAGTCAGTAATGATATTTACTGATAAATATCATTACTTGTAAATATTATTACTTGTCTGATATTTACAGACAAGTAATAAAATGTGCAGAAAGGAATCA
CAACCTGCTGTCCTCAACAGTGCTTAATACAAGACTTAATTTTTTAGGCAGGGGTCCTCTTTCTGCTCACACCCAAAGAGGAGAAGAGGAGTGACAAACA
GCATACATTGATTCAATATTGATCTTTGGCATTTCATTCATTAGAATTTGACCATAAAACAACATTGATTCAATGACATCTTTTCAACATACAGTAAGTT
AATTGGCTAGAATTGGATGATTGATGGTTAATCTACCGTCTGTCATCAACCTTAACCAAAAATCAACCTTTTTGACCAAAATTCAACATTGAATTACCAT
CACTTGTTATCTGGGTTCAGACCACTGAAGCACTTGAAATTCTTAAATACAGCAAGTCACCTTTTTCCAAATATTATGTTTCCTAGATTATTGCCCAGGT
GAAAAAAAAGTATACTTTAGTATACTAAATTTTAACATGCTTTGGCATACTTTTATCTATCTCCAGCTGATGTTCTGGGCAAGAGGCGGGGTCACCCTGG
ACAGGTTGCCAGTCTGTTGCAGGGCAACATAGAGACACACAGGACAAACAACCATGCACACACACACTCATACCTAAGGACAATTAACCTGACAGTCACA
TTTTTGGACTGTGGGAGGAAACCGGAGTACCCGGAGAAAACCCACGCATGCACAGGGAGATCATGCAAACTCCATGCAGAAAGACCGGGAATCGAACCTA
GAACCTTCTTGCTGCAAGGCAACAGCTCTACCAACTGCGCCACTGTGCAGCCCGCATTACACAAGATGTTCAAGGTAATTCAAATATTTTGTTTTATTAC
CGACATTTTAAAATTGTCAAATTTTACTCAACTTTATGAACTTTACATAAATTATCAGTTTACACAGCAAAAGTGAACACATGAACATGAACATTTAAGT
GTGATAATTGTCAGGAGGGGTGGTAGGTTGCGGTGAGGAGATGACGCTTAGGCCCAGTTATGATGAAAACGATGAATTTAATGACACCGAACTCTCAACA
AGGAACAACAGGGAAACAGCACGAGGAAAACTGGCAGCACGGAGACTGGTGACATCAATAGACATTCAATTGACAAGGACCCGACGAAGAACACAGACAA
CAGGGGAGACTAAATACACACGGGGCAAACACGGGAACGAGACACACCTGGGAGACAATCAACGGGGAAAGACGCAGAGACAGGACTAACAGGGAACAGG
ATCACACAGAAACTAGAAAATAAACACATAGAAACACGGATCATGACAGTACCCCCTCCTCAAGGGGCGACTACCAGGCGCCCAACAAGAAAAGTCCAAA
AAACAAAAAACAACCCAACAGGGTGGGCGGAGGGGCGACGGCAGGAGGGCCAGAGTCCAGAAAACAAAAACCAGATCCAAAACGAAAATAACACCGCAAA
ACCCTCCGGGGGCCGACCACGGCACAGGAGGTAGACCTCTCGTTGGAGGTCCGGCGGGCGGCGACGCAGGAGGCGGAGCTTGAGCCGCGGTGGGCGGCGA
CGCTGGAGGCGGAGCTTGAGCCGCGGTGGGCGGCGACGCTGGAGGCGGAGCTTGAGCCGCGGCGGGCGGCGACGCTGGAGGCGGAGCTTGAGCCGCGGTG
GGCGGCGACGCTGGAGGCGGAGCTTGAGCCGCGGTGGGCGGCGACGCAGGAGGCGGAGCTTGAGCCGCGGTGGGCGGCGACGCAGGAGGCGGAGCTTGAG
CCGCGGTGGGCGGCGACGCTGGAGGCGGAGCTTGAGCCGCGGTGGGCCGGTCGGAGCGCCGGCTGCTGCAGGCGCTGGAGACTGGGGTTCGGGCGGAGCA
GAGGCCGTGGGCTCGGGCGGAGCATAGGCCGTGGGCTCGGGCGGAGCAGAGGCCGTGGGCTCGGGCGGAGCAGAGGCCGTGGGCTCGGGTGGAACAGAGG
CCGGGGGACCGGCAGGACGGCCGGGCGGAGTCTCGGGCGGAGCGCCGGGGAGCTGCGCACCGGCAGCGGACTCGGGGAGCTCTGGCGGAGCGCCGGCTGC
TGCAGGTGCTGGAAGCTCGGGCGGAGCGCCGGCTGCTGCAGGTGCTGGAGACTGGGGCTCGGGCGGAGCAGAGGCCGTGGAACCGGCAGGAAGGCCGGCT
GGAGTCTCGGGAGGTGCACCGGGGAGCTGCGCACCGGCAGCGGACTCGGGGAGCCCTGGCGGAGCGCCGGCTGCTGCGGGAGCTGGGAGCTCGGGCGGAG
CGCCGGCTGCTGCGGGAGCTGGGAGCTCGGGCGGAGCGCCGGCTGCTGCGGGCGCTGGAAGCTCGGGCGGAGCGCCGGCTGCTGCAGGTGCTGGAGACTG
GGGCTCGGGCGGAGCAGAGGCCGTGGAACCGGCAGGAAGGCCGGCTGGAGTCTCGGGAGGTGCACCGGGGAGCTGCGCACCGGCAGCGGACTCGGGGAGC
CCTGGCGGAGCGCCGGCTGCTGCGGGAGCTGGGAGCTCGGGCGGAGCGCCGGCTGCTGCGGGAGCTGGGAGCTCGGGCGGAGCGCCGGCTGCTGCGGGCG
CTGGAGACTCTGGAGGGACACTAGGGGACTCTGGAGGGACACTAGGGGACTGTGGAAGGACACTAGGGGACTGTGGAAGGACACTAGGGGACTCTGGAAG
GACACTAGGGGACTCTGGAAGGACACTAGGGGACTCTGGAAGGACACTAGGGGACTCTGGAAGGACACTAGGGGACTCTGGAAGGACGGGCGGCTGCTCG
TCAGCAGCGACCGCAGGAAGCTCGGGGAGCTGCACGCCGGCAGCGGGCGCAGGAAGCTCGGGGAGCTGCACGCCGGCAGCGGGCGCAGGAAGCTCGGGGA
GCTGCACGCCGGCAGCGGGCGCAGGAAGCTCGGGGAGCTGCACGCCGGCAGCGGGCGCAGGAAGCTCGGGGAGCTGCACGCCGGCAGCGGGCGCTGGAAA
CTTCGGAGGCCGAGGGCGGCGACGACGTCGATGCCCCGGGACCGGGAACTCCGGTGGCCCAGAGCGACGGTGATTCCAGTGCCCAGTGGCCGGGACCTCC
GGCGGCTCAGAGCGCTGGTGATTCCAGCGCCCAGGGGCCGGGACCTCCAGCGGTTTAGGGCGCTCGTGGCGACGTGGTCCCACACCTGGGGGGCAGTACG
CCATACGTGCTCCCCACCAGGGACTCAGCTTGTCGTCGCGTTGGTGACTTGGGTGCCTTGGGACCGGGACCTCCGGCGGCTCAGAGCGCTGGTGATTCCA
GCGCCCAGGGGCCGGGACCTCCAGCGGTTTAGGGCGCTCGTGGCGACGTGGTCCCACACCTGGGGGGCAGTACGCCATAGCTTCCTCACCGTTCGTTTGG
TCGGGTCCTTCTGTCAGGAGGGGTGGTAGGTTGCGGTGAGGAGATGACGCTTAGGCCCAGTTATGGTGAAAACGATGAATTTAATGACACCGAACTCTCA
ACAAGGAACAACAGGGAAACAGCACGAGGAAAACTGGCAGCACGGAGACTGGTGACATCAATCGACATTCAATTGACAAGGACCCGACGAAGAACACAGA
CAACAGGGGAGACTAAATACACACGGGGCAATCACGGGAACGAGACACACCTGGGAGACAATCAACGGGGAAAGACGCAGAGACAGGACTAACAGGGAAC
AGGATCACACAGAAACTAGAAAATAAACACATAGAAACACGGATCATGACAATAATAAAATATGACAGTGAGGATCAATGACAGAACATTCCCGTTCACT
GCACCTTACAGAAACCTACAAAAAAGAACAATAGAGCAATTAATGATGCTCTATTGCCTGGGGTGGAAAAACATTTCTGGGTGTCTTTTCTTTGCCTTTT
TTTATGCTAGAAGTAAAAAAAAAATAGTCAGCAATGTCATAGAATCAATTGATGTTGGCAATAACTATGAAGTTGGCCTGTGGGACTCCAGAAGCAGCTG
ATGGGTACCGGCGGGTGAAGCGGCATGCGGCTCGGGTTGTCGCTGAGGCAAAAACTCGGGCGTGGGAGGAGTTTGGAGAGGCCATGGAGACAGACTTTCC
GTACGGCTTTGAGGCAATTCTGGTCCACCATCCGGCGTCTCAGGAGGGGGAAGCAGTGCAGCACCAACACTGTTTATAGTGGGGATGGTGCGCTGCTGAC
CTCAACTCGGGACGTTGTGGGCCGGTGGGCAGAATACTTCGAAGACCTCCTCAATCCCACCAACATGCCTTCTGTTGAGGAAGCTGAGCCTGGGGACTCT
GGGCTGGGCTCTCCAATCTCTGGGGACGAGGTCGCTGAGGTGGTCAAAAAGCTCCTCGGTGGCAGGGCCCCGGGGGTGGATGAGATCCGCCCGGAGTTCC
TTAAGGCTCTGGATGTTGCGGGGTTGTGTTGGCTAACACGACTCTGCAATATCGCATGGACATCGGGGGCAGTTCCCCTGGACTGGCAGACTGGGGTGGT
GGTCCCCCTGTTTAAAAAGGGGGACCGGAGGGTGTGCTCCAATTACAGGGGGATCACACTCTTAAGCCTCCCTGGTAAGGTCTATTCAGGGGTCCTGGAG
AGGAGGGTCCGTCGGATAGTCGAACCTCGGATTCAGGAAGAGCAGTGTGGTTTTCGTCCTGGTCGTGGAACACTGAACCAGCTCTACACCCTCAGCGGGG
TCCTGGAGGGTGCATGGGAGTTCGCCCAACCAGTCTACATGTGTTTTGTGGACTTGGAGAAGGCGTTCGACCGTGTCCCTCGGGGGGCCCTGTGGGGGGT
GCTCCGGGAGTATGGGGTACCGGGCCCTTTAATACGGGCTGTCAGGTCCCTGTATGACCGGTGTCAGAGTCTGGTCCGCATTGCCGGCAGTAAGTCGGGC
TCGTTTCCGGTGAGAGTTGGACTCCGCCAAGGCTGCCCTTTGTCACCGATTCTGTTCATTACTTTTATGGACAGAATTTCTAGGCGCAGCCGAGGTGTTG
AGGGGATCCGTTTTGGTGGCCTTGGGATCGCATCTCTGCTTTTTGCGGATGATGTGGTCCTGTTGGCTTCATCGGAACGGGATCTGCAGCTCTCACTGGA
GCGGTTCGCAGCCGAGTGTGAAGCGGCCGGGATGAGGCTCAGTGCCTCCAAATCCGAGGCCATGGTCTTGAGCCGGAAAAGGGTAGAGTGCCTTCTCCGG
GTCAGGGGGGTCGTCCTGCCTCAAGTGGAGGAGTTTAAGTATCTGGGAATCTTGTTCACGAATGAGGGAAGAAGGGAGCGGGAGATCGACAGGCGGATTG
GGGCAGCGTCTACTGTGAAGCGGGCGCTGTACCGGTCCGTCGTGGTGAAGAGAGAGCTGAGCCAAAAAGCGAAGCTCTCGATTTACCGGTCGATCTACGT
TCCCACCCTCATCTATGGTCATGAGCTTTGGGTCATGACCGAAAGAACAAGATCACGGGTACAAGCGGCCGAAATGGGTTTCCTCCGCAGGGTGGCTGGG
CTCTCCCTTAGAGATAGGGTGAGAAGCTCGGTCATCCGGGAGGGACTCAGAGTAGAGCCGCTGCTCCTCCACGTCGAGAGGAGCCAGTTGAGGCTCGGGC
ATCTGGTAAGGATGCCTCCTGGACACCTCCCTGGTGAGGTGTTCCGGGCACGTCCCACCGGGAGGAGGCCTCGGGGAAGACCCAGGACACGCTGGAGGGA
TTACGTCTCTCGGCTGGCCTGGGAACGCCTTGGGATTCCCCCGGAGGAGCTGGAAGAAGTGGCTGGGGAGAGGGAAGTCTGGGCCTCCCTTCTGAAGCTG
CTGCCCCCGCGACCCGACCCCGGATAAGCGGAAGAAAATGGATGGATGGATGGAATAACTATGAAGCTATTTTAAGTGTGGACTTAAGGAGACAAACTAC
CTTAAAATCTTTCCATCCATGATCTGAACACACTGATCCTTGCTACCCTACCAGCAGTCATCAGATGAGAGGCAGGGTTCACCCTGGACAGGTCACCATC
ACAGGGCCCTGAAAGTCAACAACAAATAAAAAAAGAAAGATAAATGTTAGATTAACAAGAAGAGAAAAATTATTTCCAGTTACCTTTAAATCAAATCATG
TTTATTAAGCACTTAGTTTTGGCAACACACAAGTTTTTGTTGTTGAAAATGTAGCTAGCTCCTCATTGAAAAAACAAACTTACACCATGAAGACAACGTG
AAGATTCATCCTCAGAGCTGGTTGGTCATCTGGTGGAGTCAGAGCTTCTTCTGAGACAGGAAAGTCTTTAGGTTTTCTAACACCAGATTTCTCCGGCTTC
CTCTTTCATCTTCATTTGCTTAGACTGCAAACATATGTTGAAGATAAAATCATTTATGAACGAGTTAGAACAACAACCTCACAATATCAAAGTCTCTTTG
TCTTATGGAGCTTAATTAAAACCAGGTTAGTTTATGAATTAAAGTATAAGTCGCAACAAACAGCCTCCATGCAGTTATAACATGAAGCTGAATGATTGCT
ATAGTAATAATCATACAAGTCACAATAAAATGTATAAAATAATCATTTAAGAAACCAACGTAAGTTACATATCTTTACTGCACTGTTTATAATTAAATAA
AGATAATTAATAAGCAAACTTACCACCAGCTAGCAACACTTAGCAGCCTTCATCCCTTCGGGCTCCTTCTGTGACACACATTTCATTTCCATCGGTCGTT
GTCCCGTTGTGTTGTCGTCTAACTCGGATACGTCACCAGTTTGAATTGACCAAAATTAGTAACTATTGTCAAGGCCCTCTCTACTTTGAAGGCAATATTA
TGCGAGTAAAAATGGCGAATTTGAACAGCGTCTGTTTTCTTCGCTGCTTTCAAGTTTTTTCTTCTCTTTGTGGCGTTTTTTAAATAAATGAAAGCGTGCA
ATACCGCCACCATCTGGTCTGGAGTATGAACTGGAGCTAACGCCGTTGACTATAAGGTTTTACATCACACATCTGAAAATTGATTGGGTACTTTCTTAAA
AATTACATCATGATTATCCTTTTTTATTATATGCAATTTTAATAAATAGTAAAAGATTAAGGCACTTAAAAATTCATACATATCCATTAATATTTTGTTC
ACTTAAAGTATACTTTTATTTAATATATTAAAAGTGTATGTTGGTACAATTATGTTTAAGTGTGTACCAATGTAAGTACTGTTACGGCCCAAGGCCTTTT
CCTCTGGGTCTCTAACATCCATGTCTTTAATTGGTGCTGATTGGAAGTGGAGGCAGCTGGCCAGTGTCTCCAGATCCACCTTAAGACTCACCACTTCCTC
TGACTGAGCAGCTCTTTTCTTTCTGTCTCCCTGCCACTCTCTCCCTTTGTCCCTTTGTCCCTTTCTTTCCCAACCAGTTATGACTTTTGTTAAATAAATT
CCTTTTTAAGTTATTCCATGCATTGCTTCCCTTTCATTTGTTATGGTTTAAGAGCCAGACCATAACAAATTGGGGGCTCGTTCAAATTTATGTTAGTTTT
GTTGGGTTAGTTAAGTGGTAAACATTGTTTGTTAATTTAACTGGGAAGCTAGTGTGGAAATCTTGAGTTTAGTTTTGGGAAAATGATTTTTTTTTCTCTC
TCTCTCGTCTCTGGTTTGGTGTAAGTTGCCTGATTTCGTCCCTTCTGATGAGCTCATTGGTAAGTCCTAATTGTTGACTGATTTGTGCAATTCATTATGT
CTCATCTGAACTGATTCCCCTGTAGGCCTCAGCGTGTCTCCCCTTTGGGATTCATGTGCTCAAAAACAGTAGTGTGGGATCATATGGTTGGAGCAGTTGT
CTCGGGGGCACGGCCATAGTGTTGGGGGGGTTGCCAATTTTCTGGTCGCCTTTTCCACTCTATTGGTATTAAGTGCATAAATACCCACCGTCCCTGATCT
CTGAAGACTAGGGTTGAGCTAGAAAGTTTCTGATAGGCAGTTAGAGGGGAGGTTTGGGTTGATTGGTTTGTGTTGCACAGATTGTCAGCAATTAAAAGTT
TGAAACACTGTTTTGTGATTAAGACTTTAGTCATGTCTGTGGAAGACTTTAATAAATCTCCATCGGCAGGATTTTTGGAGCAGTGTTCTAGAGAACAACT
AGTAAAAATTGCTGAACACTATAAAATAAGTGTCGGTGATAAAAGGTTGAAAGACAATGTTAAAGCAATTTTAAGGGAGAATTTAATTGAGATGGGTGTT
TTGTCGTCACCTTCCAGACCTGACGATTTGGGTGCTCAGGTTGTAAAGTCTGACGTTTTGGATTTTGAACAACAAAAAGAGATGTTAAGGTTGAGAATGC
AACTGGAGAAAGAAAAGGAGTTGGCTTTAGAGAGGTTACGACAGCAAGCAGATTTGGATAAGGCTCTTGCTTTGGAAAAAATGAGACAGGAAATTGAATT
GGCAAGAATAAATTTGGAAAGTGAGAAATTAAATCTGGTGAAAGATGGCAAATTGTCTGCGGAATCTTGTGTTGGGGACTCAAAATGCAAACCCTCTGAT
GTATTAAATGACTTGCGTTTGGTGCCTAAGTTCAGTGAAAAGGATGTTGATACTTTTTTCACTTTGTTTGAAAGAGTTGCAGACACAAGAGATTGGTCTG
ATTCAGACCGCATAATTTTGCTTCAGTGTGTTTTGATTGGTCGTGCTCAGGAAGCGTTTTCTGTGTTGAGCTTGAATGATGGCCAAGATTATGCCAAGGT
TAAAGCTGCAATATTGAAAGCATATGAATTAGTCCCTGAAGCATATAGACAAAAGTTTAGAAACTGGAAAAAAGGTGACAAAACTTATGTGGAGTTTGCA
AGAGATTTGGAAATTCATTTCAACCGATGGTGCACTTCCTCTGATGTTAAGACACTTGGTGATCTCTGTAATTTAATGGTTTTGGAACAATTTAAAAACT
CTGTTTCTCATAAAATTGCAGTGTACATTAATGAACAGAAGGTTAAAACTGTGTCAGAAGCTGCAGTCTTGGCTGATGATTTTGTTTTGACACATAAAGA
TGCAAGTGGAGAGCATGCAGAGAGCACACATTCTGGAGGTTCTTTTTTGGATCGCAGTAACCATGATCTGGACAAAATTTGTAATTATTGTCACAGAAAA
GGTCATTGGAAAAAAGACTGTGCTTTGCTGAAATCCAGAAATAAAAATGGAACTCAGGTTAAACCAGCAGCGTTTGCTGCATCAGTTTCTGTGAATGTTC
CTCACAAAATGGCTGAAGTGTCATCTTCTGGGAAACCTGACTTGAGTTCTTACAAACCATTTCTGTTGGAGGGACATGTTTCTTTGGTTGGGAGTGACGT
TAAGATGCCGGTTACAATCTTAAGAGATACTGGTGCATACGATTCATTCATTTTGGCATCCGTTTTACCTTTTTCAGATGAGTCTGACACTGGATTATCT
ATACCTGTGTTGGGTATGGGCATGTCTGTGTTTTGTGTTCCAGTACATAAACTTGTGCTCCATTCAGAGTTGTTTGAAGGAGAAGTAAGAATGGGTGTGA
GACCAGCGCTGCCTGTGATGGGTGTTACAGTTATACTGGGGAACAATATAGCTGGAGGGAAAGTCTGGCCTGATCAACCAGAGTCTCCAGTTGTTGTTTC
AGTACCTTTGATCAGCAGTGGTCCTGATGAAAATGAAAAATCACACCCTGACATTTTTCAAGCATGTGCTGTGACACGGGCAATGAAAGCATCCAGTGAT
GTACATCAGGATGAAGATGTCAGAAAAGATGAACAGATTTCCTCTTGTCTGTCTAATATTCCTCTGTCTATTCCACAGGATGATCTGGTGCAGGAGCAAA
GATCCGATCCCACCATACAGCATTTATTTCAGTCTGCATTACCTGTTGAAGAGATGCAGAGCCATGCTCATGGATACTTTGTTGAAAACAAGATATTGTT
AAGGAAGTGGATGCCATGTGGTGAGAATGGTATTGGGGAGCCAGTTTATCAGGTTGTGGTACCTTTGAAATGGCGTGACATGGTCTTGCAGGTGTCCCAT
GATGAATCAGGACACATGGGAGTTAGGAAAACCTACGATCGCATTTTGAGAAATTTTTTTTGGCCACGACTGAAAAAAGATGTATCTTCTTATATTAAAA
CTTGTCACACCTGTCAGCTCACTGGTAAACCCAATCAAGTTCTAAACCGGGCACCACTGCATCCTATTCCAGCTATTGGTAAACCGTTTGAGCACTTAAT
AATTGATTGTGTGGGTCCTCTTCCCCCTTCACGTTCAGGTGCAAAGTACCTGTTGACTGTTATGTGCCAAAGCACCAGATATCCAGCAGCATATCCATTG
CACACACTTACTGCAAAGTCTGTGGTGCGGGCTCTTATGCAGTTTATTGGCATTTTTGGGATACCTAAAGTCATTCAGAGTGACCAAGGATCTAATTTCT
CCTCTCATTTGTTTGCACAGATTTTGAAGCAGCTGCACATTAAGCACAACCAATCTACAGCATACCATGCGCAGAGCCAAGGAGCACTGGAACGATTTCA
TCAAACATTAAAATCTTTGCTCCGGGCTTATTGTGTTCAGATGGATGCTGATTGGGAGGATGGTCTGCCTTGGTTGTTACTTGCAGCAAGAGAAGTAACA
CAAGAGAGTACGGGCTTTAGCCCTAATGGATTGGTGTTTGGTCATACTGTGCGTGGTCCGTTAACAGTTTTGAGAGATGAGTGCCAGGATGCTGCACCGC
CACAAAACCTGTTGAGTTATGTTAATGGGTTTAAGCAGAGACTCTTTACTGCTACTCAGTTGGCAAAAGAGAATCTATCGTCTGCACAGGAAAAAATGAA
GCGTTTGTATGATAAGAAAGCTGAACGTCGTGTTTTTCTTTCAGGTGACCAAGTACTAGCTTTACTTCCTGTTGTGACTTCACCATTTCAGGCCAAATTT
TCTGGTCCGCACACAGTTTTGAAACAGCTGTCTGATCAAAACTATCTTATTGCGACTCCAGAAAGGCGGAAGAAACAGCGAATAATTCATGTTAATCTAT
TGAAACCTTATCATGTTCGTGCTGATAATGTCTTGGTGGATGAAGTTCACCCTGTGTGCATTGCTGAAACAGTGACATCTGCTGGTAATGAAGGGAATGG
TGATGGGTTGCCTGTTCCAGATTCAGCCATTTTAACTGGTCGACTCAAGAATTCTGAATTATTGGAAAACATAGATGCTGTGCTAAGTTATTTGCCAGAA
TCTCAATGCTTTGAGTTGATTCAGTTGATAAAATCCCATCCTGATTTGTTTGCAGATGTCCCATCCTGCACGCACCTGATCGAACATGATATTGAGGTGG
GTGATGCACAACCCATAAAACAACGGTTCTACAGGGTTAACCCAGAAAAACGTAAACATCTGGATGCTGAGGTTGACTACATGTTAAAAAATGGCATCGC
TCAAGCATCATGTTCAAGCTGGTCTTCACCTTGCTTGCTAGTACCAAAATCAGACAAAACCTATAGATTTTGTTCCGATTTCAGAAAAGTCAATAGCATA
ACTAAGCCTGATTCATTTCCTCTACCTCGTATGGATGACTGCATTGACCAGATTGGTAATGCTAAATTCATCAGTAAGATAGACCTACTAAAAGGTTATT
GGCAGGTCCCTTTAACCAAAAGGGCACAAGAAATCTCTGCCTTTATTACACCAAGTGGATTATATTCATACAATGTTATGCCTTTTGGCTTGAGAAATGC
GCCAGCAACTTTTCAGCGCTTGATGAATAAAGTTGTTGGGTGTTTAGAAGGCTGTTCTGTGTATTTAGATGACGTTGTTGTCTATTCTGATAGTTGGTCA
TCTCACATGGAACGACTCACTGCTTTGTTTGACCGTTTGCGGAATGCACATTTGACAGTGAATCTGGCCAAATGTGACTTTGCCCGAGCAACTGTTACTT
ATCTTGGTCATCAAGTGGGTCAAGGTAAAGTATGTCCGGTTAGTGCAAAAGTTGAAGCGATTGAAAAATATCCACTACCAACGACTAAAAAGGAACTCAT
GAAATTCTTGGGTTTAGTGGGATATTATAGAGCCTTCTGCAGAAACTTTTCCACTGTGGTTGCACCTCTGACAGACCTTTTGAAAAACAATGTGAAATAC
ATTTGGTCCTCTGCTTGTCAGCAAGCTTTTGAGGATGTGAAGATGATGCTGTGTAATTCTCCTGTCTTGCTGGCTCCTGATATGACTAAGCCTTTTCAGC
TCCAGGTCGACGCCAGTCATGTTGGTGCAGGGGGAGTCCTTTTGCAACGGGATGACTTTTCAATTGAAAGACCTGTGAGTTTTTTTTCTAAGAAATTTAA
CAGACACCAGCTGAATTATTCAGTCATTGAAAAAGAGACCCTTGCTCTTATTTGGTCTTTACAGCATTTTGAGGTCTATGTGGGTTCAGGGCCTCTGACT
GTATTTACGGATCATAATCCTTTGACCTTCTTAAATTCTTTTTGCTGCCCAAATCAAAGGCTTGTGAGATGGTCATTGTTTCTGCAGTCTTTTTCCTTAG
ATATTTATCATATCAAGGGGAAGGATAATGTCATCGCGGATGCCTTGTCAAGAGCACCAAGACAGTAACATTTTTTCTTTTCTTCTCTCCTACCTGTCTA
ATAGTCACTTCAAGGTACCAGTTGTGGTGTATGGATGGGATCGGAGAGAATCTAAGTTTTGTTTCATTTCAGCTGGTCTGAGATATTAGTGCACTTAATT
TTGTTTTTCTCTATTTCCAGATGTTAATGCACAGGTTGCCCAGGGTTCCAGTGGGGACCCTGTCTTGAAGAGGGGGGGTGTTACGGCCCAAGGCCTTTTC
CTCTGGGTCTCTAACATCCATGTCTTTAATTGGTGCTGATTGGAAGTGGAGGCAGCTGGCCAGTGTCTCCAGATCCACCTTAAGACTCACCACTTCCTCT
GACTGAGCAGCTCTTTTCTTTCTGTCTCCCTGCCACTCTCTCCCTTTGTCCCTTTGTCCCTTTCTTTCCCAACCAGTTATGACTTTTGTTAAATAAATTC
CTTTTTAAGTTATTCCATGCATTGCTTCCCTTTCATTTGTTATGGTTTAAGAGCCAGACCATAACAGTACCAATTTCGAAATTGGTACAAGTGTATTTTT
AGTATACTTCAGATATACTCATAGGTAGTACACTTAATAATTAGTATACTTAAAGTGTACTTTCACAAATTTAAGTATCTTTGAAGTATACTAAAGTATA
CTTTTTTCACCTGGGTGACTATTTTAAAACTCAATATAGCCCTTATGGTCAGTGTTTTTTTTTTTTAAAGTATAGCTGTAAAACTATGCTGGTGTGCATA
TAAGGAAAAAAGTTAGGCTAGAACCGTATATGTATGTGTGTGTGAGTGAGTGTGTGTATGTAGCATCCATAAACAGAACTCTGTCTTTAGCTTGGTAACT
TTATTTTATGTTTTTTCAGAATTGTTCTTTTTGGAGCAGCCGAGCATGGATTTACAGACATGTAAATCCATATATATATATATATATATATATATATATA
TATATATATATATATATACATACAGGCCCTCAAAAAATTAGCATATATTTTATAAGTTCATTATTTTCCATAATCCATCCATTTTCTAACACCCTTGTTC
CTCAGTGGGGTCAGGAGGGGTGCTGGTGTCTATCTCCAGCTAACATTCCGGGCGAGAGGCGGGGTCACCCTGGCAGGCCAATTGAGCACAGTAACACCAT
GGTCAGTAATACCAGTGGTTTTGGCACTGAGCAGTTGCCAGGTTGTGCTGAAAAATGAAATCTTCATCTCCATAAAGTTTTTCAGCAGATGGAAGCATGA
AGTGCTCCAAACCTCCTGATAGCTGCTGCATTGACCTACCCTTGACTTCTGGCCTTTGGCATTTAATTCTCTCCAGTCTTCCTCCAGACTCTGGCACCTT
GATTTCCGAATGACATGCAAAATTTACTTTCATCCGAAAAAAGTACTTTGGACCACTGAGCAACAGTCCAGTGCTGCTTCTCTGCAGCCCAGGTCAGGCA
CTTCTGCCGCTGTTTCTGGTTCAACAGTGGCTTGACCTTTGACCTGAGGAATGCAGCACCTGTAGCCCATTTCCTGCACACGCCTGTGCACGGTGGCTCT
GGATGTTTCTACTCCAGACTCAGTCCACTACTTCCTCAGGTCCCCCAAGGTCTGGAATCGGACCTTCTCCACCATCTTCCTCAGGGTCCGGTCACCTCTT
CTCGTTGTGCAGCGTTTTCTGCCACACTTTTTCCTTCCCACTGAGGTGCCTTGATGCAGCACTCTGTGAACAGCCTATTCGTTCAGAAATATCTTCCTGT
GTCTTACCCTCTTGCTTGAGGGCGTCAATGATGGCCTTCTGGACAGCAGTCAGGTCAGCAGTCTGACCCATGATTGCAGTTTTGAGTAATGAACCAGGCT
GGGAGTTTTTAAAAGCCTCAGGAATCTTTTGCAGGTGTTTAGATTTACTTTGTTGATTCAGATGATGAGGTTAACGGCTCGTTCAGAGAACCTTTTCATG
ATATGCTAATTTTTTGAGACAGGGATTTTGGGTTTTCATGAGCTGTATGCCAACATCATCAGTATTAAAACAACAAAATATCTGAAATATTTCAGTTGGA
GTCCGATGAATCTAAAATATAGCAGAGTTTAATTTTTATCATTACATTATGGAAAATAATTAACTTTATCACAATAAAGTTCATTGTGATAAAGTTCATT
ATTGTGATAAAGTTCAATTATCAAGTTCATTAGAAGGAAAAATTCCTTCTAATTTTTTGAGAAGGAACTGTAAATATATATATATATATATATATATATA
TATATATATGCTGCTTTGCAAGGGCATTTTAGCATCTGCTCTTTTAATCCGATGAATTTGTCTAACAGAAATCTTCCTCATTATGCTTTTATCTGCGCAA
ACCCATCTTTGTTCCGAATCAGCCACAAATCTCTTCAGTACGATGATAACGTTTCCGTTTTTGTTAAATATCTGATGTTTTCATACCTTGTCATATGGCA
CTTCTTGTCAGCAGAGATCCTTTCCCTTTCCAAGATTCCTTGAAACCTGCAGCCTGCTTAATAATGTGGAACATCCTTCTTAAATAGATTTCCTTTAATT
GAGCTCACCAGACAAACTAATCAACTCAGGTCTCTGAAATTAATTATAGTGATTCAAAGAGCCTTGACACACAATACAATCTCTAAATTTAATAGCGCAA
CAAAAAATTTTATCTTTATGCCACTTAAATCCAATTTGCATAATAATTTAGAACACTGTGTATAGATACATTACCTTATGTGTCTGTATACCTTCTCAAT
AAATGCAGTCATCTGACAGTTTTTGTCAATATTTTCTCAGCAGCATTTCGAATGACCAAATAGATCTGAAATATTTAAATTACTGTCATTATAATACAGT
TTGCAGGGAAAGAGTTATGTAGCATTTAACAGCACTGCATCTTTGTGGGTACATATAACAGTTGTGACAGAAATAATTTTTTAGGTTTTGACTGATTTAA
AATGAGGCACTTAGTACTAAATTGTTGTGACAACATTAGCAGAAAGTACACATATGTGCCTGAAAACAGGCAGTTGAGGCCCTGGCCAGCTGCTGTTCAC
ACGTCTGCACTGTGGCTTCGTGCTGCTGTTGCAGAAAGCTTAACATCAGAATCTTTATCCCCACTGTGGCTGGCCTCTTTCCGGCAGATGTCCCATTTCT
AAGCCGGGGGGAATCCGACCACAAGTAAACGTTGCGTAAAGATTGACGGGTTTCCCATTGCTGGAGGCCTGGACCCCAGTCGTTTCTCATGGGAAATGTA
TCAAGTGCAACCTTAATCGCATCGTTCACTTAAAAAAAAGTATCTATATATGTTAACTAGGAACGGTTTGTCACCGCAAAACTGTCTTCCTCTCTTAACA
TGCCCAAGTGCTGTTTGCGTTTTAGACCATTCTCAACAGGCAGTTAAGGACCTCAGAGGTGGAAAACTGATTTCACTGTGCTTTAAGCAACCTTTTAATG
TTCAACTAAGGCAGAATACATAACAATAATAATAAATTGGAATTGGAAATTACCTTTGATTAGGTAACAATATTTTTTTCATATATACTTTAGATCACAA
AACCAAACACCCTTGATACCCCTGAAATAACACAGTGGTGTTCTTTTTGTTATTAAACAAATATGAAGCCATAATGAAAATGGAGAAAAGCTAAACAGTA
CACCCCCAAAACACCATATGTACAAAATAGTAAAACCCTAATATTTTGTGGTAAAAGAGTTTCAATAAAAATATCTCTGATATGTGGCTGCCGCTCTCCT
CCTGCCTGTCTCATGCCACTATGTCCGACTCTACTTGTATCTCATCAAATGGTGCAAAAGGAGACGAGAAACCAGAACCTGGAAAGGGAGAAAAACGGAG
AAGATCCAACAAATGTTTTCTCAAGAGCATTTCAAACGATCAAATGGATGTGAAATATTTAAATTACTGGGTCATTATAATACACTTTGAAGGGAAAGAG
TTATGTAGCATTTCATATAACAGTCGTGACAGAAATAATTTTTTAGGTTTTGGCTGATTTAAAATGAGGCACTTGCTACTAAATTGTTGTGACAACATTA
ACAGAAAGTACACGTGTGTTCTCTCAAGTTTTGAATTACACTTGTCTTGACATCTATCATTTGGAAAGATGTTTTACTTTTAGCAGTCCAATCAGTTTAC
AGATGGCATACAAATGACGTTAAATGAAACTTTAATTTCATCAAAGGGATGAAAAGATCCCTAAAAAGACAGCTACATATCTAACCCAGATCGTTTTTTC
CTGCTCAATGTGGATTTCAAAATACTAACCAAAAATATTATCTTGTCTTCTTTAAAAGGTATTAACAGCTATCATACATGTTAATCAAGCAGGCATTATG
AAGAATAAATCCTCTTCTGGTAAAATGAAAAATAGAATTAATTTAATGTGGATAACAAAATCTGACCTCCAATGCCGAGAAAGCCTTTTGTATTTGGTCC
TGTTTTCTTGGAATGGGTAAAGATACTATATAAGAGCAGCAGTAGTGACCAACTGGGTTATATCACCCACTCTTTTGTCCTTTGGGTTCCTTATTATTTA
CAGTATTGCTAGAAACATCAGCTATCAAAATCTGGGAGAATAGAGGAATCATTACATTACAAAGTTGGGGTTAGGAGCCCAAGATGTTATTTGCAGACAA
TATCTTGGCTATTGTAACAGACCATGAGACATTACTGCCACACTTAATTTAAAAAATGGGAGACTATTCAGATTTATTCCCGTTACACCATAAATTGCAA
CAAATCTGAATGACAATGTGTCATGCCTATATTGTTTGAAATTTTTTAATTTGAGTGTTCCCTAAAGGCATCAAGTATTTGGGAATACAGTTTAGCTAAT
ATTTGGAGGACCTGATTAATCTGAATCTCAGACCAGCTTAACACCCCCCCTCTAAAAAAAAACAAGCAAATTTAGAAAAATTTGAGTAAATAAAACTTGC
TTGCTGGGGAAATAATATTACTAAAATGATATTGAGTCTAAACTTTGCTATGTATTTATGATGTTACCAATTATTGTCATACCCACAATTTTTAAAGATA
TGACGATTTGATAAACAGGAAAGAATCAAACTTCTCTAAGGAAGGACCAGGACTCATATCATGTAGATTGAAATGACTCAGCTGACTAAATACTGGAAAC
AATCAGATAAAAGACGAGATTGGATGGATATTGAGAGTGAACTGCGTTTACCATTAAGTTCAAGGGGAAGCCTCTGTCTATTGAAACTACAACAAAGGTG
TCAGGATCTGGTGGTTTGGTGAGGTGAGGGAAGACACAGGCAGACCGAAGACGAATGAGGGTTTAATGATGAATAATCCACAGAACAGAATCCAAAACAG
GGAGCAACGGGGAAGACAGAGATGCACACGATGAGGATCCAACAACAGACAAAGACAACAGGTGGGACTGAATACACTGGGAGGGTAATCAAAGAAACGA
GACACAGCTGGGAACGAACAGAGAATACAGAGACTCACAGGTGAACAGACTAATAAACACAGAAAAACCTCAAAATAAATACACAGAAAACAGATCACAA
CAAAAGGGAGAGCAGAGCTTTGTATTAATGGTATAAACTTGTACAAAGCAAGATTGTTGAATTATAGCCTTTTTTAAGAAATGCTTTTCATTAACAAAGG
CTTCATGTAGTGGGAGAGAGGGAGAGAACCGTCACGGTGAGCACGGTGGTTACTTCTTGCTTGTTGCTCATTGGTCAGTGTTCATAGTTGAGTGTTATTT
ACCGTCAGGGCATTGCCTCTATTGCTATGTTTAATGGTTTCGTTATCTTTTTGAGGGATGGCACGAGACCACCGCGGATTGTAGCACAAAGATGTTTGTT
CTGCTTTTAATATTAGTAACATTTATTAAGTATTTAATATCTAGGTGTTTTATAGGAATATGGATCTTTTAGATCAATTTGAGAAGTAATTTTGATCATA
TTTCACATTTTATCGTATCACGTAGCGTGGGTCTGGTTTTGGTCTTGACTTGGTCTCGGACCCTAACAGTCTTGGTCTTGTCTTGGTCTCGGGTTAGGTG
GTCTTGACCACAACACTGGCTAACAGCTATTTAAATACCTTCATAGAGCGGTTTAGTCTGGTGGATATATAGAGAAAGAACTTCCCCTCGCAAAGAATGT
ACACATGGCATAATGACCAACGGTCATCCCAATCTCGCATCGACCTCTGGTTGGTGTCTGACCATTTGTCAGAAATATGTAACAGTAGTATTTTGCCTAC
TCCCCTTACGGATCACTGTGCTATTCACATAAAGCTAAACTTTCAATCAAACAGAAAGATTTACGTTTTGGAAACTGAACAACTCTCTTTTAAAACATGA
TTATATTATTCACTCCCTTATATCTTTGATAGATAGATACTGATCCAAAGCTAATATGGAGAAAGTTTTTGGGTTAAATTGGGAACTTCTGAAGTTTGAA
ATAGGAAAATATTTAAGAAATTGTGGTAAGGATATATCTAGGAAAAAGAAACAAACTGAAGATTTCATAATTTCTAACTTAACGACCCTTTCTCTGAAAT
CAATGGATGAAATGTCAGATCAGGAGAGAAATGATTTTTCAGAATTGCAGAACAGCTTAGATGAAATGTACAAAATGAGAGCAGAGGGGGCCTTCATTAG
ATCCAGACAGAGATGGTTGAAAGAGGACTCTGCTCTAATCTTTTCAGATTAGAAAAGAGTCGCTATAACTAATATCATACACAAACTCAAAATGTATAAA
ATATCTGCAGTGATCCTTGCAAAATTGCCTCCTTCTGTGCTGACTTTTATAAATTATTACACAGCTCCACATATAATGAGTATGCTGCTCAGTTTTTTGA
TGTTCTTCCAAATCTTAAAAAAATTGATGAAAGTAATAAACTTTTTTGTGATCAGGCAATCTCTCTACTTGATATTTTGGATGCTATTAAACACCTAAAG
ATGAACAAATCTCCAGGAATAGACGGTTTAAGCTCAGAGTTTTATAAATTATTCTCCAGACAACTGGCCCCTTTTCTTCTACAGGTATATTTGGAAAGCT
TTAAGAGGGGATCCCTCCCTCCTACCATGACTCAGGGCCTTACCACCTTAATTCCTAAGCCAAAGAAAGACATTCTTCTTCTAGATAACTGGCACCCAAT
CTGTCTGTTAAATAACGATTATAAAATACTTGCTTTAGTGCTGGCCAAACGTCTTAAAAATGTCTTAGAGGATATTATTGATGAGAGTCAGTCACGATTT
ATGAAAGGATGTCACATATCCAACAAAATAAGGTTGGATATAATAGATTATTCAGATTTAATTGATAATAGTTTTATCTTATTTCTCGACTTCAAAAAAG
CTTTTGATTCTGTAGAACACGACTTCTTATTTTTTTAGCTTTAAAACAATTTGGATTTTATCCCTTCTTCGCTAAAGCTATTCAAACTCTTTATGGCAAC
AGTGCGATAAAGTTAAAATCTGGAACTTCTCCTAGATTTCAGTTACATCGAGGCATCAGGCAGGGCTGTCCTGTTTCTCCATATCTCTTCCTCCTAGCTG
GCCAACTCCCTTCAACCCATCTTAAAGCGAGTCCTTTACAAGGTATCGACAAAGCAAACAGGAATATACTAATAAGAAAACTAGCAGACGATACTACACT
TTTTTTGCGTAACTCTGAACAAGTTCCCCTTGCTCTTGACATTATTCGGATCTTTTCTAGAGCCTCTGGTTTATATCTAAATGTCAATAAATGTGAACTT
TTTGCTATTAAGGATTGTGTTCTATCCTCTATAAGCAACATACCAATTAAGCAGATTGTTGTATACTTAGGAATCACCTCACTAGAAATGATTAAAGTAG
ATGTGTTGAAAACATTTGTCCAGCTATTACCAGAACCAGAACAAAGCTGAACCTCTGGCTGCACAGACATCTAACTCTGAGGGGAAGGACTGCTCTGCTC
TCGAAGGCAGACGGCCTTTCTAGTTTGGTTTATTTGGCCTCTCCTCTCTTTGTAGAGAACAGCACCTGTAAAAGTGTAATGGATTTTGTGCTTTGGAAGC
ACAAAATCCATTACATTAAAAAGTCTGTTATCATGAACAAAATTGATATGGGGGTTAGATTTCCTGGAGTTTTCTACTTTAAATAATACTCTAAAAGTCA
AATAGATTCAACAATACTCGTCATGTCCTGCCTCATGTTGGAATTTCATTCCTAATTACTGTATATATTCTCTCAGTTGGTGGTCTTGATTTTCTTCTGC
TCTGTAACTTTAATCCTGAAAAAATCCCAGTCAAACTGTCCACAAACAGTGTTTGCTATCTTGCTTACTGGTCTATAAACACAATTATTCTCCTCACAAA
TGTATAATCTGGCATAATAAGGATATTTTATACAAGAATAAATCTCTCTACATTGACTACTGGGAAAAAAATATAGAATGTATGTAAGGCAGCTGTTTAA
TAATCATGGGTCATTGTTCAGTTACAGTGAATTTCTGCCTCATTTTAAGTTTCCAGTAAACTGCGAAGGAATTCGCTGTTGTCCTTGATGCCATTCCCTC
TGGCCTTCGAATGATTATGTCATTACAGCTTCTACTTGTCACAACAGCGCGGCGGATGACGAGCAGCCTGGTAGCAGTCGCCTTTCTCTGCGTTTGATCG
TGGCATTTGTTAATGGTAGAAAGTACCGGAATGGCGACTGCAGGGAAGGACAACTGGTACCGGACTGGTCCATCATCCGCAACACTATTGTTACAAACGT
AGTGTGCATGAAGTCAGTGTAGCTTAGCCTAGCACTGAATGTCAGCCATGACGAGGAACGGCGAACAGGGCTTCCTTCAGAGGTCCGCTCACCTTGTGGG
TCGCACTAATATTATAGTTTCATATCACGGTGGGACCTCTGATCTAATGTATATAGCTATTTATCCCCACGTTATCATTATTAATGTTAATCGATTTAAT
TGTGCAACTATCATCACTATCTAGCAATCTTCAGCACACCTAACTCCTATATTAGCATATCACCAGAGTTCTCGTGAGTAAGCTATGATACCGAGCTATG
CTAGCACTTCTGCTAGGTAATAGTATCTGGCTAGCGTCTTTCCACATAGTTGAATTTATTCAAGATAATAATAGGCTTTGTATATTATGAATTGTTATAA
ATCCCTGGTCCTTAAATGATCAATTATCATGGCAGTGTAATAATTCACTTAAGTCACGCTTTTCAGAAACACAAAGTAATTTTTTTAACTTATCATACAA
AGTAGAATATGCAAAAATATGTATCCATTTTCAAAATACACATTGATGTGCATTACTTTAATTTTATTGTTAGCGGGAGCTGGCCTTTACTGTTTTATTG
TCAATCGGTGATGTTTTGTCTCTATTCTGCGGTGATTGTGAGTCTTTGACATTATCGGTAATGCCCAGATCTATGGAAGTAAATATGTGTCATCAGAATT
TGAATAAAAAATGCATCTGAAACTTGAATGTTGTATATTTGCGCTTACTTTTTCAATTTCAAAATTAATTCAGAATACAATTTCGACCTAAAAAAAATTC
AGTGTCATTATTTGTACACGTTTGCAATTTTCATTTGTTAAAAAAATTCACATTCCTATTTCAAAGTGATGAAAAATTCAATATATATATTTTTCAGTGT
TAAAAACATTCAGCATATAAAAAAATTCAACTTTTAAAAATTCAAATGCAATTTTTTCAGTGTCCTAAAAATTCAGCTTGCTCAAATTCGCTGTCTCAAA
TTCAACATCTAAAAATTCGCTGTACAAAAATGGCGAGGTTACTTCAGGTCACAGACATTAGCAATCGTTGTCAGATTTCAACACCCAGCCAATCACATGA
CCCAAGCTTCATATTGAAGAAATACCAGCATCACTGAGGCCAGCGACCATGGAGGCGAACGCAAACCCAACGGTGAGTCTGTGCTTTCATATTTCTGTAG
TACATTTTATTTTGCGCATGAACTTTGATACATGATATTAAAGCTTGATTTAAAACACGGGTTTGGGCCGTTGTTAATCTTACGCCATGTAATGCTGGCA
TATTAGTTCTCGCTACCTGCTAGACCTCCACCCCCTTCTCTTGGCTGTCCTACACCCAATTTTCCCGTTTTATTTAAAAAAGAAATATCACTTGCGCCGA
GTCTAGAATCTTTAAAGATAACTGATGGGTGGCGACTTTCCGGGTTGTTTGTATGTCGTCTTAGGTGAGACTGAGACAGGCAGTCTTAGTAAAAGTCGTA
ATTTCCCAGGAGATGCTACCGCTAATGTAGCTAACATGGCTGCCTTGTGTGCTTCAAGGAGGGGCTGTGAACTCTACCGACATTAATTATAACCACAACC
CCATTCTGTTCATCTACTGTGTTGTTCATGTGACTTCATTTATGAATAAATTAATACATTTATGGTCATTATAGCGTCATCCAAACTACTGCTTCTCTTA
TCTGACAAGTGTTGATATATATTAATTTACATTCTTTTTACTTTGCGGTACAAAACGTCGTTCTGTTACCTAGCAACATTAGAAACTACCTCCTTTGTTT
TTTCATTTGATTTTAACTCATTTTGAAGAAAATATATGCTTGCAAGTACAGCTGTTAACTTATTAAAATCATTTTAATCCCCACTACTTTGTATCTCCAA
AATATATTTTTGGTTACAAAGAATGTTTGAGCTATGCTAAAATTTGTGATTAATGTTGTAATTAAAAGCAAATTCTGATTAAGTTACACACCATTCAATT
CCTGAACCCCACAGTGCCTTGACAGAGGTACATTTTAATTGGATAATTTAATGTGTAGCATGTATACTATCTTTCATTTAATTTGTAACATAGCAATCTG
CAATCAAGTACATTTTGAGTTCTCTTGATCCCTTCTTTGTGTTTTCCAGGGTGTAGATTCCCGAAATTGAATGGGAGGAGAGCGGGCTTCCTCTTCAGGA
AGAGTCAAACGTCACAGTACCAAATTCAAATGTGCAACCGACTGACGAACAAATGGACTTAAGAGACGCAGTAAACCCAAAAGGCACATCACTGTCGTTT
GGTTGTGACATTTATATTGGTGCAGTTCTGTTTTGTGAACAGTTCTTCACTCTGTGAAACTTGTCCAGTTTCAAAATTCAGCATTTATGAAATGTAAAGC
TAAGTGCTGATCATATTACCACAGAGGTAAAAATTTGTGTTTTGGAAAAGTGAATTATAGTGCTTTTATGGTAGACATGTTAAAGAACTAAAATGTTCTA
CATTTGTGAGTTGATTGTTCTTTTATCTCAAAAGGAACCTAGTAGGTACAGGTGTGTAGGACCTTCATTTTCTTGAATTATAAGAATGGAAAAGTTAAGT
TTGTCTTATGTCATTTATTTTCTAATACTTCAAGCATAGATGAACATTCAATAAAATATTGCATAAAAACAGTTTCCGTTTCATATTTCCTGTACAAACA
GTGCTGACTCAAACTCTGAACATAGTTACTCTAACATTTGAGATTTACAGGAATGCTTGACAAACATTTCAGCTACTTAGTCGTCACTTCAAAGAACAAC
TTAATGTCAAGACTGCGGTGAATGATGAACAGTATTTGTAAAAAAAAAAAAAAAAAGCTAACAATAAAATGACTTTGTAATTTTACTTAATTGCCATATT
GAAATGCAATTATTGAACAAATGAAACACCAATGCACTGAGTTCTCAAAGAAGACCAAAGCCAGTCCCAACCGATTTAAGACACACCGTCATGTCAGCAT
ACAGAGCCTGGTAGGTAGAATAATAGCTTGGAAGGCGTAAACATTCACTGCAGGTGGATGAAGTGGCCCTGATGTGGTTTGGTCCAGTTGACTGCACTAC
TTCAGGCTTCAGTTCCTGGCATGGAGCCTCCCAGCCAACCCAAAATCTCATGAGCTGGTGCAGATTGTCTGAAGATGCTAGGAAAAGTATATATTTTTTT
ATTTTCAGATACACATGGTGAGTTTCCTGTAGATGGAATCATTCATAAAGCTGACTTTGAGATATGACTTTATGTGAATGTCTTTTCCATCTAAGAAACT
AATGAATATGTATGTGATATCCTTCAAAAATCATTTGAATACCTTTTGCCATGTTCACTAATCAACCTGAAAAGCTTTATCAGCTTTATCTGTGCAGTGT
TGTAAGACATGATTATAAGAAAATAAATGTACTGTATTATGCTGGTATGTATTGTATGTCTCATCATTCTCAAAATAACAAACATTGGCCAAATGTTTAT
ACAGACATTTTACCTTCTTTGAGAAACTGATGGAGAAACCCTGTCACCTGCGTAGTTTCTGCTTCCAAGACATCATCGCTGTTGTTACCGTCATCACTTT
GCTTCTTCACCTGTGGCCAACTGATTGACTGCAGGACCATCTGTAATTGTAGAAATAGAAATGGCTCCAAACGATCATGGAGTCCATCAAAAATATGATC
CTTAAAAGTTCCTTTAAAGAAAAAAGAAAAAAAAAGTCAAAAACATTGACAGTAAAATAAAAAAAACTTTTTTTTTTAAATCCGTAGGTCAGTATTGAGA
AATTAAATTAAATAATATTTATTCAAAAATAAGTTAACAGCTGTACTTGCAAGCATATATTTTCTTCAAAATGAGTTAAAATCAAATGAAAAAACAAAGG
CGGTAGTTTCTAATGTTGCTAGGTAACAGAACGACGTTTTGTACCGCAAAGTAAAAAGAATGTAAATTAATATATATCAACACTTGTCAGATAAGAGAAG
CAGTAGTTTGGATGACGCTATAATGACCATAAATGTATTAATTTATTCATAAATGAAGTCACATGAACAACACAGTAGATGAACAGAATGGGGTTGTGGT
TATAATTAATGTCGGTAGAGTTCACAGCCCCTCCTTGAAGCACACAAGGCAGCCATGTTAGCTACATTAGCAGTAGAATCTCCTGGGAAATTACGACTTT
TACTAAGACCGCCTGTCTCAGTCTCACCTAAGACGACATACAAACAACCCGGAAAGTCGCCACCCATCAGTTATCTTTAAAGATTCTAGACTCGGCGCAA
GTGATATTTCTTTTTTAAATAAAACGGGAAAATTGGGTGTAGGACAGCCAAGAGAAGGGGGTGGAGGTCTAGCAGGTAGCGAGAACTAATATGCCAGCAT
TACATGGCGTAAGATTAACAACGGCCCAAACCCGTGTTTTAAATCAAGCTTTAATATCATGTATCAAAGTTCATGCGCAAAATAAAATGTACTACAGAAA
TATGAAAGCATAGACTCACCGTTGGGTTTGCGTTCGCCTCCATGGTCGCTGGCCTCAGTGATGCTGGTATTTCTTCAATATGACGCTTAGGTCATGTGAT
TGGCTGGGTGTTGAAATCTGACAACGATTGCTAATGTCTGTGACCTGAAGTAACCTCGCCATTTTTGTACAGCGAATTTTTAGATGTTGAATTTGAGACA
GCGAATTTGAGCAAGCTGAATTTTTAGGACACTGAAAAAATTGCATTTGAATTTTTAAAAGTTGAATTTTTTTATATGCTGAATGTTTTTAACACTGAAA
AATATATATATTGAATTTTTCATCACTTTGAAATAGGAATGTGAATTTTTTTAACAAATGAAAATTGCAAACGTGTACAAATAATGACACTGAATTTTTT
TTAGGTCGAAATTGTATTCTGAATTAATTTTGAAATTGAAAAAGTAAGCGCAAATATACAACATTCAAGTTTCAGATGCATTTTTTATTCAAATTCTGAT
GGCACATATTTACTTCCATACTGATCTCACTGAGAAAAATATATTTTAATTTCAGAAAACTGGTGGATGATAATTCATACATTGTTTATGGAATGTATTC
AGGTTTTTGTCTAATACCTTACATGAAGGAGTGATCCGGACACCGATGTTAACACTTCAGTTATTTTGTTCGCAACCTTACATGTGTGCATGCGCTGGTG
GGTATTAGCATAACTCCACTAGAACCAGCATCAATACATAATAAATATGGACCTATTACAGTTTATATTTCATAGTATTAAAAAAAAATCAACATTATAA
ACTAGGAGGTAGCACTGTTATTTTGATGTGTAGCAGGTTGATCTGTCTTATATACAGGGGCAAAAGTAGTTTTAAATTCTTGGGGGTACTATGACAAGAA
TAATAACTATATATATATATATATATATATATATATATATATATATATATATATATATATATATATATATATTTATATTAGACAAATTTATTTTCACATA
ATTATCATGGTTGAAGTCATTTGTTTGTTAAATACTTAATAAAACATATTTACCGTGTTTGATGCTTGTTGTAAATGACGTATACTCAAAGAATGAGGTA
ATTAGTCCAAGTTTCCGCTATCGACGTGTTGCAGCCCTGCTCTAGCAAAGTATGAACAGATCAGAAACAATATGAAATGGGAAAAAAGTTATTAACTGAT
TAGTTTTTCAAGAACAATCTAAAACACAACTTAATCACTCACAGCTGCTCAGTGAACCCAATGATTTTATACAGCAGACAGCCGCTCCTCTCTCTTGCAG
GTACTGCATACCCCCACTAAATCTTTTAGGGGTAGCAGTACCTGCCGTACCCCCTTACTTTCACCCCTGGTTATATATGAAAGACATGTTTAAACAGCAG
CATTGATTATGTTATCTTTACTGGATTATCTCAGTCTCAAAACTGTATTTGTTTAAGTATGCATATGAATTTTTTGAAAGATCTACTTCTACATACATTT
TTGTGGATTAATAAGGACAATTTTTCTCTTGCATAGTGTCACCAGATGTGCTGTGTGACCTGGTGAAGGTGCTTCTTCAAGTTGAAGCTCCCAGCTGATT
CCAGACCTGCAGGACTTTCACCAGGACTTGGTGAATCTGACGGCTCTGAGCTCCAGACGTTTTGCTTTGGAATGTCACATGTTGTGTAGGGTCACATGAC
ATCATCTTCTAGTCAGTCTCTCTTCTGAAATAAAATCACTTAAACATTCATTACTTCTTCTGAAGCTCATTGATTCTCAGGCACTACCTACATCTGCTGA
GTAAGGAGAATGACGTCCTGTTTTTAATTTGTTACGTTTCTGATATGGGCGCTGGTTCTGTAGCTTTTATTTTAACTCCTCATCTAGCACTGGGTTCCTA
ATCTCCAGACCTCGGGGCCTGGCATCCTGAAAGTTGCAGATGTGTCCCTGGTCCAACACACTGACTCTAAAGCTGAATCACTTCCTCAGTGCAGTCGAGT
TCTGCATGGCAACAACCTCATTACTTGACTCAGGTGTGATGAAGCAGAGACTCGTCTAAAAGCTGCAGGACAACGGCCCTCAAGGCCTGGATTTTAGGAT
CATTATTCTAGCTCAGCTGTGCATGATGGGTTTTCTCCAGGTACTCCGGTTTCCTCCCACAGTCCAAAAACATGACTGTCAGGTTAATTGGCCTCTCCAA
ATTCTCCCTAGGTGTGAGTGTGTGTGGTTGTTTGTCCTGTGTGTCTCTGTGTTGCCCTGTGACAGACTGGCGACCTGTCCAGGGTGACCCCGCCTCTCGC
CCGGAACGTTAGCTGGAGATAGACACCAGAAACCTTCCTGACCCCACTGAGGGTCAAGGGTGTAAGAAAATGGATTGATGGATATTCTAGCTCGTAGTTT
ATTTTTGTGAAATCATCAGCTGCAACAAGCTTGAATTGCATAAAGCTCATCTCTGTCCTACTCAGTCACTGGTATAGTTTGGATAGAGCTGTGGCCTGAT
AAAGAAGGCTGGTTCTGTTCTGGGACGACTGTAGAGCCTCTGGAGACAATGGTGCGAAGCAGGATTCTTCATAAAATCAAGACAGTTATGGACAACCTTG
AGCATCCTCGTCATGACTGTCTGAGAAAACAGAGCGTCTTCAGTCAGAGGCTTCTTCAGATTTGCTGTAATACAGACTGCACCAGAGATCTTTCCTGCCA
ACAATCATCACTATCTACAATAACTCTTTGAAGAATCTGAATTAATGAGCTACAACATAATTTAATTTCCCTTTGTGATAAAGTATTTTTGAAATTTAAA
GTATTACCGCAACCTTTTTACAGTACTTTCTTCTAAATATTACAGTGCTCACCGGCTTTGTGATCCCAGTCTAATAAGATGTCTGCATAGTGTATTGCTA
AACTAGACATATTAAATTCCTGAAGAAATTTAACTGGGGCCTGCCCGACATGCGCACGAACCCGGCGTTCTGACGCTTAACCAGTAACACATCCGTACAA
GCTTGCACAGCTGGACTTGGAGCACTTCCATGCAGCTCTGACGGGCTCAACATGGTCCACCACCAGAGTGCAATGACTGAAGCTCATGCCAGGTTCATCG
CCATAGTGCTATGGCTGACCTGGTTCACTGCTACAGTGCATGAATGTCATGCACTCTTATTCAATATTTAGACGCTCCCACTAGCTCAGGTTATAACAGG
AAATAAGATCAGCTACCATAACTACACAGATGATATACAGCTCTATATCACGATGTCACCAGGTGACTCTAAACCCAAAAAAATCACTGAACAGATGCTT
AGAGTAGATAAATTATGTTTGGACCTAAAGATGAACGATCTAGAGTCAATTCACAGCTTCAGTTATCACAACTAAAACCAATCAGGCCCGAAACCTGGGA
GTAGTGATGGACTCTGACCTGACCTTTCAGAGAAACATTAAGGTAAGGTAAGGTCACAAGAGGACTTCCGGGTCGGACCACCATCACAATGGTTGCATAG
CGAGAGCGCTCCTGGTTGAACCAGAGTAGAGAAATTCCCCCCATAGAACCTAAGTAAATATACCAATATAATAACTTAAAAAAGGGGCAAGATCGTACCA
CTATTTCGAGAAATAAACGCCGACTGAAATCAGGTGGGTGAGAGAGAAGAGACGTAGCAACAATTAGCAGCTAGCGGGTTGAAGCTAACAAGCCACGAGG
AGCAGCGTCTAAAAATGACTGACACCAAACTGATCTTGCGAGAACTAAAAGGGTTTCGCCAAGAAAATAAAGAACAATTTGAGACGATAATAGAAGAAAT
TGCGAAGGTGAACACCAGGATGGAGAAGGCAGAAGAAAGGATCCCAAACATGGAGGAAGTCATCACGGCTATGCTAAAGCTACACGCTAAGCTGGAGGAT
AAATTGATGGATCTGGAGAGTCGGTCCAGACGTGAGAACATAAGGATGTATGGGGTACCGGAGGAATCCGAGAAGGAATCGACAATGATCTCGTTTGTCG
GAACCCTACTCCGTCAAGGTCTTGAGTTAAATGAGGATTTAACTCACCCCTGAACTCCACATTGAAAGAGCTCATCGGTCAGTGAGGCCGCAGCCACCAG
CCGACGCGCCATCATAATTAAGTTCTTAAGCTTCACAATTACAGAGACGATACTCCGCAAAGCCTGGCAGAGGAAGAAAATCACTTAAACCTAGATCACG
ACTACCCACCTCTCATACTTAAAAGACGAAGGGAATATACCGAAATCCGTAAAGTATTGAAGGAAAATAACATCCACTTCCAGACCCTCTTCCCCGCGAA
GTTGCGTGTTAGATATGAAGATGGAACCAAAACCTATGATACAGTAGAGGAGGCATCAGAAGACCTGCTGAGACGAGGCTTCGCCGTATCAACCATCAAA
CCTCCGGAGACGCTCATGGAGCAGGTGCAGCAGCTTCCTGGACCAGAGTGGACCGACGAGCGACGAAGGGCGCATTTAAAGCCCCTCACCCCTGAACTCC
ACATTGAGTTCAGGGGTGAGTTCAGCTGTGGCCCCTCCGGTACCTAAAGGACCTGCTCCAGACCAAAGACGGCGAGAGGAACTGTGAAATACTTTCAACC
AAATCTGTATCCAGTGATGGAAACAAACTATAGAATAACCCGGTTCGTTCGGGACCTTTCTTTTTTTCCTTGGGACACTTCCTTTTTTCCGACATGCGAC
TGTTGCAGGTAAGGGCCTCTGGACCGAGGAGAGGGACTTTTTCCTTCGAGCCCCTTGTGGGATCTTAACAGGGTCAGGTGTTGACCCTGTTGAGATCAAC
AGGGTCTCTGAACACAAATGGACAATTTGTTTTCAGTTTTATGTGTGTTATGTTAATAGTTTGTTCCCTGTCGGTTCTCGCGGGGAGGGGGAAATGCACC
AGATATCTGAGTGAGATGGGGGAGAATCACATAGATGCAAAATCGATCTTTAAAAATAGCATCATTTACTCAATCCAGTTAAGAGGGAAAGAATCTTATC
AAAATTAAAGGAAGATCAAATTCAAGTTGCATTTTTGCAAGAGACGCACCTCAACGACTCAGAACCAAGGCTGTAAATTATGAGCATATTTCAGAATAAA
ACGACAATGAAGGCTGATTTGTTCTGGTTACAGGCAAAGTAGAAGGAATCGTGATAAAACTCTGCTTAATGTGTAAATCCCTCCTGGAAGTGACTGGTCC
TGTTATAAACAAATAGTCAATATAATGACAACAAAAAGTCAGGGGATTTTAATATGTGGCGGAGATTTTAATGTCCGATTAAATCCGAAAATTGACTCAT
CAAATGGGAAACCCGACGCAAAAAACATTGGCAGAAGATTAAATACCTGGATGAATGAGGTGGGAGTCGTGGACTTTTGGAGAGAAAGAAACCCAAAGAG
TAGAGATTACTCACAACGTCCATCCTGCAGAGATCACTTCTTTATGCAGGGAGATCTGTTTAGGGCAGACAGCTGTGGAATCTGTCCCAATACTCTGTCA
GACCAGGGTCTCAATCTGCCTGGATAACAAGAGGAGGTTCACTCTGTGGAGACTGAACTCTAACATTCTGTACAAATCGGTCATTAGAGATAAACTAAAA
CGGGAAATAAATTTATATTTAGAAAATAACGATAATGAGGAAGTAACCCCTCCAATAATCTGGGACGCATTAAAAGCAGTGATTAGGGGTAAAATTATAG
CCATAACTCATATGAGAAGAGAATCAGAGAAAAAACTCCAGGAGTTAAAAGAGGATTTAAAAAGATTACAGAGAAAATATGCAAAGTTTCCCAAAGATGA
CAACACCAAACATAAGATTATAAAACTAAAAAAAGAAATAGAAGAAATAAATACTCAGGAAATCCATCCATTTTCTTACACCCTTGACCCTTAGTGGGGT
CAGGAGGGTTACTGGTGTCTATCTCCAGCTGACGTTCCGGGCGAGAGGCGGGGTCACCCTGGACAGGTCACCAGTCTGTCACAGGGCAACACAGAGACAC
ACAGGACACACAACCATGTACACACACACTCACACCTAGGGGCAATTTAGAGAGGCCAATTAACCTGACAGTCATGTTTTTGGACTGTGGGAGGAAACCG
GAGTACCTGGAGAAAACCCACCATGCACAGGGAGAACATGCAAACTCCATGCAGAAAGACCGGGAATTGAACCCAGAACCTTCTTGCTGCAAGGCAACAG
CTGTACCAACTGCGCCACTGTGCAGCCCCACTCAGGAAATCCAAAAAAGCTTATTTTTATAAAGCAACAATACTATGAGGTAGGTGGGAAATCCCTGAAA
CCTTCATCATATAGGTTAAAAACAACAAGTCTGCAGAACTATACATAAAATAAGAAACTGTGTAACAAAGAAAATAGAAACTAATCCGGAGAAAATCAAA
AACTGCTTTCAAAAATACTATAAAACACTATATAGCTCAATCTTCCAAAGATCACTGATGAGCAAAATAAGAAATTAACATCCAAAATTACAAAAGAGGA
AATTCAATCAGCAATCAGGAGAACTAAAAAGGGAAAATTCACTACAGAATGGTACAAAATTATGCAAGACCAACTAATTCCAACATTAGAGAAAACATTC
AATTGGGTTTTAGAAAATAAAGAAATTCCCCCCTCACAGCGAGAGGCAGTGATTTCAGTCATACCGAAGGAAGGGAAAGACAAACTGGAATGTGGGAGTT
ATCGTCCTGTAAGTCTCCTAAACAGTGATTATAAACGTTTCACCTCTATATTATCCAAAACAATAAAAGTCATGTTACCAGCTTTAATACATAAAGACCA
GACTGGCTTTGTCAGACAGACAACATTAAGAAAACATTATGAGAGAAATCACTGCTAGAGGCACTGATATGAAGTTTAGATGCAGAGAAAGCATTTGACT
CAGGAAGGTGTTCTTTTTTATATAAAGTGCTCTCAAAATTTGGATTTCATAAAGCGATAATTGACACATTTAAATCATTATGTACTAAACCAACGGCTAG
AATTAAAATTAATGGAGATTTTGTCATGATCTGTGTGTTTATTTTTGAGTTTTTCTGTATGATCCTGTTTCTGCCAGTGGCGGAGCTAGACTTTTAAAGT
TGGGGGGGCCAAGGGGGGGCCAGGACTACGTCTATATATATATATATATATATATAAACTAACCAAACTGAATATTTGGTTATTTTTTAAGCCCCTCTGT
CATTTGACATGTTATAATTAACACCTTTGACTGGCGCACATGGAGACATGATAGATTTTACACTAAGAGTTCATCGCAGAGGAAACTAAAATCAATCAAA
TAAAAGATCCTTTCTGAATATCATCTCATGGACTCTGAACTAAATGCGTCTTTCTGACCGGGAGCTGACAGCGTGTTGAAGAGTTATGGACACCTTGGTT
AGGAAGCTCTGATTGGACAGGTCATTTGACAGGTAACAATATTTCGGGTCGGACCAGAATTATTTGCCTGATGGTGGTTCGGGCAGATCCGTTAGGCAGA
AACAAGCGCAGAGCGCTGGGCAATAAATGCTCCAATTAATCACACATGAGATGACAAACGTCAAATATACAATATATAGTTACACTGCTGAGTTAATGGT
GTTTTAAAAACAAAACCAGTAAAAACTTAACCTAGTTAATATGTCAGATTCCCTCCTCACCTCGTCTTGATAAGAATAGAGAGCAGTTCACTGGTTTCTG
TCCAGACTGTGATCAGCTGACCACTTGGTGCTCAGACAGTTTCAACTTTACGCACAGAGAACATCGTGGAGCTCATTATTAATCAGACTAAGAACAATAT
CAGTCAGAGGATCATCTCTGATCTGGACGCTTTAACGGACCAGAGGCTTGGAGCGTCCAGCAGCTGATCCGCTTCTGCTGGTTTTTCTCCCGCTGAGGGA
TCAGGAACCGATCAGAGTTCTGTTGTCTTCTAATCACGTCATTTCGTGAAATGTTACCTGATTTCAAAAATGTTCTCGCAGAGAAATACTAAATGTTTCG
TTTGATGTCTACGAATTGGAAATAAAATGATTTTTTCTTTGATGGAAAACGAAAAAACTCCAGCGCCACCTCTGATCCAAACTAGAACATTGTCGGCCCC
TTTTTGGTTTTTTCTTTTTGCGGAGGATCAATAAATAACTTATTGGTGTTTTACCATCACCACCAGGTGTGAAGGGCTTTAGCCTTTGAGTTGCACCACA
ACGCAGCACAACTGAAAGGAGAACAATTTCAGTTTGTTGTTATGACAAAGCAGGCTGGTAAAAATCTATTTATTTATGTCACATGGACTTATATAAAGTT
TTATACATTTTCTTTTCATATATTTATTATTGTTTTTCTTCTTTAGATATTAGGTTGGCTTAGAATGATTCCAAATAATGTACAGGAATAACCTGGTGCT
GTTACATGTCAATCATCAGGGGGGGCCACTGGGGGGCCAATCAAATGACAGGGGAGGCACTGGCCCCCCTGGCCCCCCCTCTGGCTCCGCCACTGGTCTC
TGCGTCTTCCCCGTTGATTGTCTCCCAGGTGTGTCTCGTTCCCTTGATTACCCCGGTGTGTATTTAGTCCCACCTGTTGTCTGTGTTCTTCGTCGGATCC
TCATCATCTTCACCATAACCTGGGTCCCTGCGTTCATTCTCACCACCACCATTATGACAGATTTGATCAATTCGTTCATTTTGGAAAAATGAACGAAGTC
CCACTATCGAGGGGCTTCTCAGAACTGTTTGAGATAAATTATGGCCCACTAAATTTGGAAATAAAATGAGATTTACATAGATGGAAAGTTATTCCCTTTT
TACGTTTAAGCTCCGGATAGAATCCATCAGGATGAAAATCCTTCCACAGTTGCTGTACTGATTTCACTGCCTCCCAGTCAGAATCTCACCTAAACAGTTC
TCAGAATGGGATCGATCAATAGCGAGGTATTTGTGGCTAACAGGAAAAAAAGGCCAGAATCAAGTTTTGAACTCTGCAACTAAAAAAAGAAAAGGGTGGA
ATGGGACTTCCTGCTACCATGCAGCCCAGCTGGACCTTTAATCTGCCTGTGTTCACCATCACACTGCAGCATGTATGATGGTGCATTCATGGACGGCACG
GCGATCACAGGAATCCCAATAACAAGTTACAGGAAGAACAGAAGATCCCAGAAGATTCCATAACTGGGAGTTCTCTCAAGTCCTGGCAGGAATTGGCTAA
AATGTGCAGAATAAGAGAAGCATCTAAAATTATGAGGTTTGTGCCTATGATTCAGATTTTACACCAAATAGAATTGATAACAGATTCAAGTTATGGATCC
CAAAAGGATTAACTACATATTATTCATTCGCTCACAAAGGGAAACGTTGTCAGAGTTTTGAAACCTTACAGAAGGATCATGGACTGGAAAAGATGATTGT
TTTAGGAACCTGCAGGTGAGACATTATTTTACTACAAATGTTAAAGAGGTGCTGAGAAAAAGTGATTCAGGTTTCATGGGGTATTTCTATCACTAATTAA
GCCCAGATCAGACAGCAGAATTATCTCTAAACTATATAATGCCATACAGCTGTCTAAACATGAGAATACAGAGTATATAAAGAGGAAATGAAGGTAATAA
TCTCACAAGAAAGCTGGGAGGAAATATGTCCACCGCCTTGGGCCTCGACCGGCTCAAACACATGGCCGGAGTTTGCTGGAAAAACATCACACGATTTTTG
TTACACCCATTCAGAGACGATATCGACGAATCGGGGCGCCTGCTGGAGACTCTGTGGGTCTAAGGGAGCCAAACACTTCCATGTTTTTTGGGCTGCCAGG
TAATAAAACCATATTGGGAAGAGCTACACAAATATATTAAATGTATTCAATGTAAACATTTGATTCAAATGTGAAGTGTTGTACCTGGGCAACCTACAAT
TAGACTCATGGACCAATAAAGACAAAATGCTGGCTCTTCTACTGGCAGCCAGTAAGAAACCCGTCACAAGGAAATGGCTAAAACCAGAACCACCCACTAT
CGATGAATGGATTGAGATTGTTTACTGGATTTATGCTATGGATAAGATTTATTTTTCCCTCCAAGTAGAAATAGGAAAATTTGATAAGATCTGGACCAAA
TGGACTGAGTATGTAAAACCAATTCCATCCGACTTGATTTGATTATTCTTGTGAATTATGTGTCCTGCCCTTTTATGTTCATGTGGTTTTTATTGCTCGA
GTTGGTCCAATCCCCATTTTTGTTCAATTTTTTTTCATTTTTGTTATCGTTCACAACTAAAATTAGTAACAGTCCATAAAAGAAAATAAAAGAAAGGCAG
TATGTACAAAATTACTTGGACTCTCCGCTTCTATCCTCATGGACGACCTTAAATTTGTAAAGCTGTAATTAACGAGTGTGATGGAAATCTGTCTTTCTAA
ATAAAAAAAAAAGAATTTAAAAAAAAGACAAGATACAAAGTCGGCCTTCTATCACCTGAAGAACATCTCGAGGATTAGAGGTCTGATGTCTCAGCGAGAT
CTAGAGAAACTCATCCAGGTGTTTATCTTTAGCCGCATTGATTACTGCAGCAGCGTCTTCACAGGTCTGACTAATAAATCAATCAAACAGCTGCAGCTGA
TCCAGAAGCTGCTGCTGTTCTGACTAAAACCAGGAAGATAGAGACATAACACCAGTTTTAAAGTCCCTACACTGGCTCCCTGTAGTTCAGAGAATAGACT
TTAAAATACTGTTGTTAGTTTATAAATCACTGAACGGTTTGGCACCACAATACCTTAAAGATCTGTTATTACTGTACCAACCGTCTAGACCCCTCAGATC
TTCTGGTTCTGGTTCTGCTCTGCATCCCCAGAACCAGAACCAGACGAGGAGAAGCAGCATTCAGCTTCTATGCACCACAGATCTGGAACAAATTTGCAGA
AAACTGCAAAGCTGCTGAAACACTGGGTGCCTTTAAATCTCGACTAAAAATCCACCTGTTTAAAGTCTTTGAAACATTCAGTTACCAATTTAATGACGGC
TTTTGACTTACTGTAATGTTTTGATTGTTGATTCGATGTTGCATGACTTTGTGTTTTTGTTTATGATGTAAAGCATTTTGAAATGCCTTGCTGCTAAAAT
GTGCTATACAAATAAAATTTGATTGATTGATTGATTGCGCTGTCCTGCATGTTTACCAGGTGTGAGTCATTAGCATTTAATTAGTCTGGTTTTTTTTTCA
TGAAGCTCTTTAGTGTTGGAGCCGGGTGATGTTGAGGTAGAAAATATTATCATTTAGATGAGCTTTTGCCCCTTACAGATGTCTATATTGGTTATGGTAT
AAGCAGGTGCTTAGATTAGATTGATCTTGTTAGCAGAAGCGCCGCAGGTGCCAATTTTGGGGCTGCCAGTGACCGAGGGCTTACTCCCAAGAAAATTTCT
ATTAAAAAAAATCAGAATGTCCTCCCAATCCATCAATATTTTCACCTCAAAGGTTTTAAGTAAACATATCATAAATAGAAATAGTCTTCATAAAACTGTA
TTCGTGCACGACACTCATGGTAACATCACAGTGGTTCCACATCCCGCAATGCTGCGCATCGCTCATTAATCCGTACAAGAGTGTTAAACATCATGTTTTA
AAATAAGAATCACTCCAAAAAAAAACTTTCCTATTTACTCACCTCAACTGTTCAAACCCCTGAACCAAAACAATCTCACATACTCCAGGAGGAACCAGAA
TTATTCTGTTCATCCCCTTCATGCTAGGTAGAGAAACCCAAACATTTGTAATCGTCTTACCAGAAATATTTACATTAAACCTGGAACCATTGGGAAAAGC
AGTACAATTCAATAAAACCATGTTATTGATGCCAGGATCATCCTGTGCTGCATACGTCTTTAAGTCATCACAAGGCCTTATACCTGAACAGGAAACTTTC
AAAACACTTTTACAGCCTTTGGAAATTCCCAAAGGAACATCCATGTCATATGGTCGGAAGATCCATATGTCTGGAGTTAGATAAGGATGATCTTGTCCCC
GAAATTGATGAATTATCCCAGATTTTACACATGTATCATTAGTTCGAGTTGGAAAATGTCCCGATTTCCATATGGGACGTCACACCTGATGTCAAGGAAC
ACACATTTTCAACCAAATAAACATTCTTCATAATAATTACAATTACTGCCACAATCCTAATCCATGTTGCAGGGACCGGTAACAACAGCAGGTTGGTTGG
AATAGAAAGCAGAATTATAGAACAAACACTCAGCTGGAATTGGTAACTCTCCTTGTCACCGTCTTCACAATTCCCAGCAGCCCTCTTCTCATTAAAGCCT
AAGTGAGGTATGAGGCTGGATAATGTCCAGGTCGGTACCTTAACGCTGCTTGTCGACCTCTCCGGATGTCCACTCAAGGGAACACAATATCATTTATTAT
TTTCTTTGCATCCTGTTACTGCTCTGCTTAAATCTTTCCCCTGACATGTCAGGACTTATCTGTTTCTTCTCTCTACATCTGGCTTCTTCCATTCACAAAC
TCAGGATGGAGAGATGATAAGGATTTCAGGAGGAACTTCTACTTCTTTTTTGTCAGTTAGTCATGGGTTCAGCTCAAACAGGGTACAAACTACATCCCAC
ACATCAGTCCTTTAAGACAATTATCAAATCAAGCATTTTACCCAAGACGTCTTCAGGTCTCTTCTGCTTTCACGGCTGCAGAAACATCTAAACATTATCT
GCAAACTTATTTAATGGACAAACACATCTTGCAGAAATACAAAAACAAAGCAGATATTATCAGTAAATAAATGGTAAAAAGTATCATCAGTTCCTTCAAG
AATGAAATAAGACTGAAAACAAAATGTTCTATTACAGGAACTAAAACAACCAGCAACCAGTTTAAAAATAAACACAAAGCTCACATTGTACAGGGAAGAA
TGAACACAAAGGACTTTTGTTCTCATTACCATTATGAGTACATTATTATTATCTTACTATCATTATCTTTGTCTTTAATTTATAGGGTGTACGTTGACAA
GGAGTTGGTAATTATTCTGTCTGGTTATTTACAACTGTCATTATTACTATTATTAGACAGTAAATGTTTTGTAAAGAGTTGATTTATAATCATTTTGTTT
ATGTAATATAATTTATTTGTTGGTTCTTTAGTACAGTTTATTAAACATACCAATGAATATCATAACATGGTTTTAATTACAAATTTCTGATGGAGTCGGT
AAGTAATATATTTGATTAAATTGAGATACGGGGTTAGAGTTGAAGTAACACAAGTGTCCACTTTTTCCTACTCCTTTTTGAACAGAAAAGTAGTGGTCAT
TATTTTGTTCTTGGTTATGCTGCACTCTCTCTCTTGTCCTGCTGATTGCTTGTTTTCAAAGAAATGGTTTGAAATAAAAATAAAAAACTCAACGTTTATC
TGTATACATGTCCTTGTAATGAATCTGTGGGACAGTAAGATAATTCTAGAGCAATAATTTGGGACAGATGAAATGAAGTATAGAAATATAACTTTGAAAA
AGCTCATTTCCACCACTGTTTTCAGCATGTTGTAGAATTTTATGATGTCCCAAAAATCTCTGACATTCTAGATTAGTTAGTGATTAAATTATATAAGCAA
TGTTAGGAAGTTGGTAAGGAAATGCTGCAGTGATGGGAACCCAACAGTGTCTTCCTAGACTATGAAGATTTTAATATTTCTGTGAAAAGTCTTGGATATA
AACTACACAATAATGTCACCATGAAGAGACCACACATTTAAACAAATTGTTTCTTTGAAAGCAGCAAAAAGGATCAGGCATTTCTATTAGACTTTATTGC
AGCTGCTATACATGGACAGTCTTCACATGGTATGTGACTCATTAATTCAAAAGTTTAGCAAAAGCAGTTTGAAACTAAAACAACAAAAAACAATACCAAG
GAATAATAGAAAAGAAAAACTAAAGTTCTAAATTACCTGGCTTGTTTCATGACAATCACCCACAACCTCTACTATTACATTAGGCGTTTTCAAAACACAA
TCTTGAAAATATGGTTATTATATGGCATTATAATTTTGGCACTAAATAGGAGAGACAATTTAATTATATTCAAATAATTTCCAGCAAACTGAAGCAACAG
CTTTGCTTGAAAGACCCAAGATGTACATACATAAAGAAAACAATGAAACCTTGTGAGCTGTAAAAACAACATAAGCCTCATGTGTTAGTACAGTCATGGA
AAACAGAAGGTCCAGGATTACAATACAAAAATAATGTCGTGTTTGCCAGGTTGGTTCTAAACAATTCATATCTAACCTAAAATGTACAAAACTGAACTCC
AGATGGCAGCTTATCAGTTTTGTGAAAAACCATGTACTAAGTTTGCAATAAAAATGTACACATGAAAGACGTGTACTTTCTATTTACCATTTCTGTACGC
CATAAGTTCCCAATTGTCTAAAAGTAGAAGTGTAATTTGTTGAAGGAAAACAAATATCACATGCTATTTTCCAAGAAAATAAAATAAGGTATACCTATTG
CTGAACTCAGAATGTATGGACACTTTAAATGAACTAGTTTGTTAATCAACAATGGTTGTTGTAAAATTTTAAAAGAAGAAATTGCATTTGAATAAAAAAA
AAAGAAAAAACATCCCCACAAAGACATACATTCCCAGTTTTAGCTTTTTAGGAATTTTTTAAAGACAGGAATATGAATTCATGAGAAGCTAGTGGGCACA
GCCAGAGATTGGTTTGTACTTAAAAGACTTCCATCAGTACCAACCATGTGTTCTATCATGCAACAAAGTCCTCCAGACACAGTGCAGAGTAATGTTTCAC
TGCACACACCTTTACTTGAAATTACAATGGCATGTGTTATGATAAAAAAAAGTCTTTATTGTAATTACCGCACTCTTTCAAGTCAAAGTCTTTGCAGTGA
AATAGTTTGGTTGTTCAAAGCTGTGGGAATTCATTAACCTTTGGAACAGAAATTCTTGAAATGAATCGTATGACCTCACTCCCCCTTGTAATGAGGTCGC
CTCTTCTCCTTAAAAGCAGCCAAACCTTCCAGTCGATCTTTTGTTGGGATCACCTACAAAATCATAAGTACAAGAAACAATTTGCACTTCTGAGGTTTGT
CTCACATCTGGTTTTACAGTGTAAATATTTGTATATGGTCAGTTGTATAGCTTAAAATGCCCGTATTTGTTTTTGCCCGTGTGTGGACAAGGCCTAAGAA
ACCAAAAAGGGGGGAAGCTAATAGCTAGTCATATGAATGCAGACTTCAGTTGTGTAAAACCCAAAATGAAAATACTAAAATGTTTATATATACTAACAAA
TATTTTACAAGAAACTGTTGTGCTTGGTGCCGTTTTGTTTAGTTGAACAATGATCATGTCCCTATGTGAAGTTGCATTGACTGAGTGCACTCATTAGTTG
ACTCTGCTAAGAATGGAGTAAACTTTTGAATTTCATGCCAGTTGTAAAGTACCACTGAAGATGGTACACTATGTTGCCAAAAATGTTCGCTCACCTGCCT
TGACTCACATATGAGCTCAAGTGACATCCCATTCCTAACCCACAGGGTTTAATTTGACGTCGGTCCTCCCTTTGCAGCTAAAACAGCTTTAAATCTTCTG
GGAAGGCTGTCCACAAGGTTTAGGAGTGTTTATGGGGATTTTTGACCATTCTTCCAGGAACACATTTGTGAGGTCACATACTGATGTTGGACAAGAAGGC
CTGGCTCTATCGGGTTGAAGTCAGGACTCTGTGCAGGCCAGTCAAGTTCATCCACACTGCCATCCATGCACAGTGCAATCAGACAAGTACCGTTGTCCTG
GCAACTGCTGAACTCATCCGTCAGTTTACCAGACAGAGAAGCGTGATTCGTCACTCCAGAGAACGTGCCTCCACTGCTCTAGAGTCCAGCGTCGGCAGTT
TTACAAAACAGCATCTGACGCTTTGCATTGCTCTTGGTGATGTATGGCTTGGATGCGGCTGGTTACCATGGAAACCCATGCCATGAAGCTCCCTGCACAC
TGTTCTTGAGCTAATGTGAGCCACATGATGTTTGGAGGTCTGTAGTGATTGATTCTGAAGAAAGTTGGTGACCTCTTCATACTATGCGCTTCAGCATCCA
CTGACCCTGCTTTCTCAGTTAACGTGGCCTACCACTTCATGGCCGAGTTGCTGTCAATCCCAAACACTTCCAGTTTTTTATAATACAGCTGACAGTTGAC
TGTGGAATATTTAGGAGCAACTACAGAAACCCAATTATACAACACTCACCTGAGCATAGCACGCCTCTTCGATTGCCAAACCTGTAGATAAATCCACCTG
AAAGTGAATAAGGCATTTGTCAGTGAAGTACACAAGAAACCTGAAACCATTTTGCTTCAAATGTTGTCCTGGGTCGATGTCAGGACAAATACTACAATGA
TGTATGGCAGAATCTAAACAATCTTTTTGGACACACAATAACCTGATGTGATTCCTTGACCTAACAATCCCTTGACTACAAAATGATGAAAGGATATTCT
ATTTCAACTGATACCAATATATTGTTTAAATTTGACACCTGTTCTGGGTAAATTCAATACATTTTGTCAAATTTAACTCCCTATTAAAGTTCTAAATAAA
AAATTATCAAAAAACATGTGGTGTGTTTCCTCTGTAGTATGAAGTTTGAACGACATATTTAGGGTTGTGTTCATACTAATTAAGTTTAGTATGCATGCAT
CTTTGTTACGGCCCTGGGCCTTGAAGGCTGGGCTGCAAGTGTCTTGTTGTCCGTCTTTGTGCTCCTCCCCTTTGCAGGTGTCTCTGATCCGGTGATTGGG
AGTGCAGAGTATTTTAACCTGGCTGTCTCCGTCTTCTGTGTCGCTTGTCGCTTCAGCGTCCACTCTGCCGCTGTGATGTTTGGTGGCCAGGCCTCAGCTC
CCCTCCTGTTGCACTTTTGAGTTTGTCTTTGTTTTGGCACTTCAACACTTCCATATGCACTCATACAACACATCCAAGCATTTGCATTACACCACTGATA
CTGATATCCACAATCCATTGTCGTTTTTGTTAATAAATATTAATTTGTATGCACTTTATCTGCGGGCGGCATTTTTTCACGTTTTTGCTACGACCCTGAG
CCAGCCTAAGAAGGGAGGCCCAGACTTCCTTCTCCCCAGCCATGACCATAGATGAGGGTAGGAACATAGATTGACTCGTAAATCAAGAACTTTGCTTTTT
GACTCAGCTCTGTCTTCACCTCAACAGACTGCAGCTTCACTGCAGACGCTGCACCAATCCATCTGTTGAGCTCCAGCCCCATTTTTCCCCTCATTCGTGA
ACAAGATCCTGAGATTCATTTCTAATCCAACAAAGTTAAAAAACATTACTTTATCATGATAATGATAAAGTTTGTAATAATCTTCACTTCTGCTTTGCAT
TGTGAACTGGTTGTTTGAATCAACTTTTTGGGGGGCAAAATGAATGTGCGTAGCTGAACATAGAAACATTGGTAGCCTACAGGCTACTTGTTAAGCTTAA
GGTGATGTATTGATATTAGCTAGTCATCTTTTAGCTAACTTTACCTGCATCCAACAGCTTTACTCAACTCAGTCTGTTAGTTTGGGGAAAAACTGTGAAA
AGTTCTTTGCGTTTTGCTGCCATGATTCTAACACACCTGCGTAGCTCTGCACAGCAGCAGCAGGTCTCCTTCACGACACACAGGCGTAAACCCAGCGAGA
GCGTCATAGCGCTCATGTTGCGTTTAAAGGCGGCTCGGAAAAACAGGTTACCACATGTTAACAACGGATTTAACTGTTTTAACTGCTGATAAAAGTGACA
GAGGACACAGATATGGGAAGTGCGGAAGCCCTACTGTATCAAATTGACAGAAGAATAACAGAGTTGGCCATTCTAAGGTAAAAACCGAGCGCATACAGCG
TTCAGGGTTTTTTTTAGATTATTAGATTAGATTAGATTATTTTTCTTCTTTTGCTCTTTCCTTTGGATTGTTATTTTGCTTGCATTTCTTTAATTTCTGT
AAAGCACTTTGTATTGCCTTGTCAAGAATGTGCTATATAAATAAAATTACCTTTACCTTTAAGGCTCAGCACCAGAGTTTTCTAGAAAAATATTCAGGTT
TTATTTTGTGGTTTTAAAGGCTCTACGTTGAAGATAAGAAATAAAGAAATACTTTATTTTGTTTTACTGTCAGCTGCAGTAGCCCCTCTGCTCTCAGCTC
CCATACAGAGCTGTCGGTGTAAATGACTATTTGTATTTTTTTGTATCCTCATCTAACTAAGAGGTATTTGTTGTTTTGCGGCCGATGCTTTTATTTTGAA
GGGGCTTAAAAGGACAATGTTGCCAAGTGACTGACACAAAACTGCAGACAATAACTGACAATTAACTGCTTGGACATCGTGCACAGAGTCGAAGTGAAAA
GGAGATAATTAAGGAGTAGTCAAATTAAGGTCTAGACAATCAGTTGACGCTTGGTTGAGGAGGGAACAAGGTGAGTGTTTTGATGAGTGGATTGTATGTA
TTGGGTGTGATGTTTATGTTTTGCCATTAGATGGTGTTAATATTTGGTTAACCGTTGAAACAGTTGAAATATGTTTTATTTTATTTTATAATACAGGAAT
GTTAGAGTTAAATAAGTATAGGCTATGTATTGTAAACATAATTATAGTAAATAATTCATAGGTTAAGGTAAAAGGTTAGTACATTGAGTTACTAATGGTA
TTTTATTTGTATATTTTGTAGCTCTTACGGTGTGTTCATGTACAAAGGCTGTTGAATAAAGAAACGTGAACCATCAGTTTGAGAGACCATCCTTTCAACC
GGGACGCTACAGTTGGCTAGTGGTAACGCTCAGCCGCTCGTTTCAAACTCTTCTTAATAAAGTAAGAGTTAGAGAGCTAAATATAATTGAAATATTGGAT
CTAAGTCTATGAAAGCAAAGCAGTTTTGCTAGTTTTGATTTCCAAGGCATAAGGTGGCAGTTTATTATGATTCAGCCAAAGTACTGAAATAACGAACTGC
AGTCTGATTTTTATTGTTAATGTGTTTCTTCCTATTGAGCAGTGAAAGTAAATAAAATGTGTAACATGTCTTTTGCTTTAAGTATTTACTTACTGGAGGG
TTTTGTTGTTTGTGCTGCAGAGCTAACAGCTAGCTCCTCACTTCAGCGGCTCTAATGGAGCCTGTACCGGTCAGCGCTGCTGTTGCTCCTCCTACACTTT
GGACTGAACCATTGCTCTAACAATGGTGGCGTGGACCTAAAAATATAATTCTTATTTTTTTCTTAGACGAAAGGCATATTTATTTCGTTTTTTGTTTCTA
CTGCCTTTTTAATACTAATATTGTTTAAATACAAAGGTTTATTTCATGATTTCTTTGTGGGGGACAATTCTAGAATTTTCCAAGATTTGGGGTGTCCAGA
TTATCTGTCTCATAAATTGCTACGACATCGTGACAATTCAAGGTTGATCCGATTTATGAACGCTAATTTCGGCCAGCCGTTCTCAAGCTCCCTCCTCCTC
AAGGGCTCGGAGGTTCACTTAGGGACTGTCAACAAATTTCTGAAAAAAACACTCCTGTCAAACACAGTTGGTCACAGTGGCCTTGAGACCAACTGGCAAA
AAAGTAGTAATTCATGCTTTTACATGACACACACTACCCTCTATTAAAATGTCCAGTCATATTCAATATTTTAAATAATTTTAATATTAAATAATGTTTT
CTTCAATAGCTTCCATATTGTGTGCAACATTGACTAGAATTCAGTGTGTAATTGTACTAAACTGTATATATGAGGCATGTATGCATTTTTATTCTATTTT
AACTCTGTACAGACTGGTAAAGCAATTTCACACTGATTTTGACTCAATAGGTCACATGACCTAGAAGCTATTGAAGAGAAATGCTCAATTTAAACTAAAA
AATAAATAAATAAAAGGTAAAAATAATAATAAATTGCACCGAGCAACTGTGCGAGACGTAAACGCCCCACAACATCTGATGCAGTGACGTTGGTTCCAAA
GTTCTATTGGCCAATAGTAGAGGAGCTGGACATGGAAGGCAGCTCTCCTCATTAACATAAAGATGCACACGGAGGCAATGACAAAACAACAAGGGCTTGT
ATAAGGAAAAGACAAAACAAAATATTTACTTTTCTTGACAAAATCGCATGTTTATAGGAAATGAAAAGAGAAAATATATACATTTCTTTATGGAAACTCA
TGTGTAAGGACAAGGAAAAACTAAATATATATTTATGCTTTTATGTCTTCTGTCAGTTTTGGTCCTCCATAAAAAATTTTCATGTTTTAATAAAGCAGGC
TTCATAATTTTCTGCCGTCAGATTGCAGGCTTTTTTTTTTCCTCAGCAAAAGATGAACCACACGCCACATGTGAACAGGGTGCGTTCACATGTAGGGGGG
AAATGTTATGACAATTTTAAGGGCCTTGATGACAGGGGGCCCCCCACAAAATAAAATTACAGAAATGTAAAAAAATAATAAAATAAATAAAAAAATCAAG
GGCCTGTCAATTACTGTTAGCTTAGCTACAGACTACTGTTCGCCTCCATAGCATTTAATGAATTAAGGAAAAGAAATACCAAGATATTCATATATTTAAC
TTGTCCTTGTACCTCTTACCACACTTAACAACAGATGAGTCAGTCAGCAGCAGCTCTAACCCATGATACCAGCATAAACCCTCTTCCTCCCCCCGTCCCA
GTAAAAAAACTGAGCAAAACTGTGTCCAATGACAACCTAGTTAGCATCATTCCAGGAAATCCATAGGAATTTCTCTGTGTCTTTTCTCTTTTCACAATTA
CACAACAAAAACACTATTTGCTGCTGACAGAAATTCAAACAATCTTTATAAAATGATCCAAAAAAAAAAACCAGCCTCCTGTGTGGACTGCAGCTAGTCC
ACAGTTTTATCTTAGCTTACGTTTAAATTACAGATACAGGTTGCCACGTCCCTCCTGACCCATGATCTAAGTGAAATTAAAGCTGCAGTATGTAACTTTT
TTTTTAAATATTTTTTTTACATATTTGTTGAAACTGTCATTATGTTGAGAGTATGGCATGAGAGATAATTTGTGAAAAAAATATTTCCTCTGCCTTCTCC
CAGTGCTATCTAGAAACAACCAATCAGAGGCAGGAGGTGGGTTTTAGCGTTGTCAATCACAATCTCATGTGCCTGCTCATCCTCCCTCTTCCTCGCTCCC
TCCCCCTCAAACTGAGAATGCTAGGTTTAGTTAGCATAGCCACCAATGACTGCAGATAAACAGTTTTCCTGTAACAATAAGTTGTTTCTCCATCATTAGC
ACATTTAGCAGTGAGTGAATGAGTTTGATTGACAGCACTAAGACCGTCCTCCTGGTTCTGATTGGTTGTTTTTGGTCAGAACGGCGCATTACTTTAGCAA
ACAATAGTAGTTCAGGGAGGAGGTGAAGGAGATTGATTTTTCACAGATTATGTCTCATAGCAAACTGTCACAACATTGTGACAACTTTAACAAAATATGC
AGATAGACTCAAGAAACTGTAACAGGAGTTGCACGGGGGGGGGCTCAATTTAAGTTTTTGCCATGGGGCCTAAGATTCCTGGCGGCGCCCCTGCATGTGA
ACGCACAGATGTGCCCTTTTAAATTTAAGGACCCAATGCCATCTGTAAACATTCCCATGCCACATGATTTTGCAATCATTAGCAAAAATAGCACTGTTTC
TGAGACACTGGGACGCAGCTACACTGTGATCACTTATGTTTCTTTTAATTCATATTCATTTTGTTGTACGTCTGTGGGTGAAGATAAACGTTTTTGTAAT
TTTGATAAAAACTAGTCTCGAGCCGACCTCAACCCATTTTGTCGAATGAGACAAAGACCAAGACATAACAATCCAAGACGGTCCCGAGCCCTCCATCCCT
GATTGTTTGATCAGAGATGGAGATTAGTCTAAACTAATCTTGATTGTTTTACAGCTAATCTGACATCTAACTATTTTTCCCAATACAAACTTTTGCCATT
AAGCATACATATTTATACTGGACTTTGATAAAGTTAGTACTTAAACAATTACTATAACTCACCTGTATTCCTTGGTTGATTGCTAGTTTTGCCATCCTAA
CTGCAATTGGACCCTGTAAAGTCAAAAGATTTAAAATGACAACCCTTTCACTTAGTCATGCATCTGATTCTTTTCCAATTAAATATACAAGGTTTAACTC
ATTGCTCGAGTACCTGAGGGTTGATCTGACGAGCAAGTTCAAGAGCGTAGAGATAGGCAGCATCTCCACTGTCATTCTGCTCTACGGAATGATTAACTAG
TCCCAGACGACTTGCCTCTTTTCCATCCACTATTCTAGCAGTAAATATGAGTTCCTTGGCTAGAGACACACCAATAATCCTTGGGAGACGTTGTGTTCCA
CCTACAAAAAGTACATATGAAAAATGGAGCCTGAATATTACATGATCAAAATGGCAGCCAACTCTTTTTTTTTTTATTTTTTATTTCAAGTCCTCTGGAA
AACCAGAAAAACCAAAAGTAGAAATTCAACCTCACCTGCTCCGGGAATAATAGCAAGCTGTGTCTCAACTAATCCCATTTTTGCACTGCTGGCTACAGAA
GTAAAGGAGAAGAAACCAATATGCATTTTTAAACATATATACATGTACACCCTTTTTTTGATTATGTGTCTTTGTAGCTTCAATGTAAAAGTCTTACAAG
CAATTCTTATGTCACAAGCAAGGGCCATTTCCAAACCTCCTCCTAAGGCAGCCCCATCAACTGCAGCAATAGTAGGTACTGAAAGATGATCTGAAAAATA
AAATAAATTAATAAACCCCCAAAAAACTGATGTACAGCATAAGAATTCCATAGGTTAATAATTAACCATAACACCAATATTATTTTTAACAATACATTGT
CCATTCAGGAAATGACACCACAGAAACTAACAAGGGATGCATGATGCATTAAAGCCTATTTGCCATTGTCCAGATGCACTTTAGTTGATTTATGTCTGGT
TCGATTCTAGCCAATCGGTTCCAAACTCTTTCAAACCTACTAAGTGAAGTGCAAACTTATTTTATCCAATCTCCCCTACACCGACTTCACAGAAAAGAGA
ATCTCAAATTGAATTTGTTAGTTTGCGACCAAAGACCAGACTGAAACCAGCAGTTTTAGAGCTCTCAATTTTTTTCTTTATCTCCAGCTTCACACACTTC
AATCTATTTTACAGCATGTCATGCAGTGAAACAGGAGGGAGAATCTCCCTCTCATCTGAACCACCTGGCCTTTTAGGGATTGGCTTCCACCAGGACTAAT
TAGAGGGGTGGAGACATTTACATTTCCAGAAAGAAAGAACAAAGATTTGTACTAAACTATATTCCTTAAAAATTGTTTACACAGTTACAATCAACTCAAA
CAAAGCAAAAAACAAAAACAATCTGGATGCAAACAAATTTAAAGCCGCAAGTGGCGTTGGAGGCCCTCGCAGCTCAGCGCCGCTCCGGCCTATTTGCCAC
CGCGGGGTTCATGCACCACCACTCTGTTGCCACCGCTGACGCTCTGGCGTACTTCTCCCAGCCTTGATGTTTTATGGCGAATGGCCAGATTTGAGGCTTG
GCCACGCCCACATGCTTTGCCATAGAAAAATTCCTTTGATAACTTTTGACCCTCAATGCCTCAAGACTGTGCTGACTGAGTTTGAAGCCTGGAACTGGAA
AGCTCTAGGACGAGTTCACCCAGATACGACATCAACGAAAAAGACAAAATGGTGACTTTGATCCAAAATGGCCGACTTCCTGTTGGGTTTGGACCATGGC
TCCAAGAGACTTTTTTGTAGGTCCTGACAAGTTACACATGTGTACCAAGTTTCATAATTGTGGGATAAAGCATGGCTGGGGGCTGATTATTTAAAATATT
CTAGGAGGCGCTGCGGAGGAATTAGGTCACGCCCACCAAATTTTCCACTGAATTCCTGTTGGGCAGGGGGACAAGGATCGATCTCAGTGAGTTTGGTGCA
GCTGGACTAAAACATGTGGAATCTAGAGCCAAACGTATGGCGGTGGCGTGACCTGAGACTTGGCCGCGCCGCCATGGCCACGCCCTCCACTGGAAACTCT
TGGCGCTTTAAAGCAAGTGAGACCAACTTGTTATCAGTCATCTGACAGCAGATCATCTTGATTAGGTCAAGAGAGCCAGAGTTGTATCTTTCCAAGTAAA
AAAAACTCACTTCCTGTTCTGGGGGGGCGGGGCTTAGGTGAGGTCTGACTATGACGACATAGTCCAACCAGGATCCCTCATAGCAGGTTTGGTGCTAATT
GACCTTTCTATGTGAAAGTTGTAGCGGCTGGTTTTCTGTGGCGAGTACGCCAACTTCGGCGCCCTGGAACGTCCCCTCAACATGTACGAAAACTCACCGT
TTTGATCACTTTTAATGCCACACCCCTTAATTGCATCCTGACCAAAAATGAAGCAGATAGGTAAAAATCCCTAGGAGGAGGCCAAAATTTGACCTTTGAC
CCAAAATGGCCACCTCCCTGAGCATTTTAGGGGGTACCTCCAAGAGACTTTTTTTCTTGATTTGGGAGATCTACCTACACATAACAAATTTCAGATCTCT
ACGACCTACGGTTTCCCCCAACTCACGTTAGGGGGCGCTGTAGAGCCATTTGGCCACGCCCACTTCGGATTCCACCAGAATCCGAAAATTTTCGTCGGGG
GACAATTTTGGGTGAAGTTTGGTGAGTTTTTGAATATGATAAAGCCCACAAATAACCCCGTGAAGTGACGGAAAAATAATAATAAGAAGAAATCCTGCGA
TTACAATAGGCCTTCGCCAGCGCTTCGCTGCTCGGGCCTAATTAAAAATACATCTCTCCTCTTTCTCAGACAATGGATTTTCCCAATGAGGCTGATTGAA
AACACCAGGTCCTTGTCAGCACTGCTCATGGGCGCGCTTCCATGGCAACACATGACCAGGTGACCTCAAAGAGAAGATGACCAAAACAAGCAAACAAATC
AAGCCACTTCCCCCAAACACAAAACACATCCACCAAACAAATTAGAATACCGTATTTTCCGCACTATAAGGCGCACCGGATTATAAGGCGCACCTTCAAT
GAAAGGCTTATTTTAAAACTTTTTTCATATATAAGGCGCATAGAATAGACGCTACAGTTAGGGTTGCCACCCGTACAAATGTGGATGTGTAATAATAAAG
AAGTTGTCCCCGAGTACTTTATATAGTAGGCTGCCCCAGTCATTGTTTCACTCACGGTGTTGGTGTTGCGATATTGTGCCCAACTGCTTTCTGGGTAACA
CAGACCAACCGACACGCTGCCACAGTCTCTGTCTCTCGTCCCTGCCCCCCCCTCCCCTCCTTGGTTCGCGAGGAGAGCCTTCCGCGACTGGGCTACACAT
TAATGTGTATACACTGGGTTACCTACATGAATTCAGTTTATTGTCTAAACTCTGCTGTCCAGGAGCCTCATGCATATTGGTGTTGGCTGCACAGTGGCGC
AGTTGGCAGAGCTGTTTGCCTTGCAGCAAGAAGGTCCCGGGGTCTTTCTGCATGGAGTTTGCATGTTCTCCCTGTGCATGGTGGGTTCTCTCCAGGTACT
CCGGTTTCCTCCCACAGTCCAAAAACATGACTGTCAGGTTAATTGGCCTCTCCAAATTCTCCCTAGGTGTGAGTGTGTGTGTGGTTGTTTGTCCTGTGTG
TCTCTGTGTTGCTTCTTCTCTCCAGAGTAATCCAATTTGACAATCGATGGACAAGACAAACTAGCAGCTAATAGATCAGTGTTGAACACGTGGGTTGTAA
CTTCCTCTGTTCTATAACCCAGGCCCTCATGTCACAGTGGATGAAAGGCTTGTGGCATTCATAAAGATCACCGCTGGCATTCAGAGGTCGCTGCTCATTT
AGGCAGTATATGCCTTCCACACCAGCTAAATATGGCATAAAAATCTGGGCAGCATGTGATGAAAAACCCAGTTATGTTTTGGACATGCAGGTTTAAACTG
GAAAGCCAGCAGCAGGATTATCTTTAGGACTCATTTATCTTGATTTTAGTCAGCGGGTCAATTTGACCCAGAGCAGAATAGTGTCTGAAGTTCAATTAAA
AACATCACCCATTCAAAAAAAAATCTAAATGTAATATAAAAATTTTTACAAAAAATCCCTTTCAAGAATAGTTAGTGTAATTTTGTGTTTAGGTTTTTTC
AGTGGGCATAAAAAATTGAAAATCAAATTTTTTTATGTCCAAATGAGTAAATTGTCGTCATTGATCCTTTATTTGTGAGAAATATAAAACATTATTGCAC
AAATATTGATTGAAATGGTTAATATTGGAGTTAATAATCAGATATAAAAAAGTTTTGGAGGAATTTTTTTGGTGTCTGACACTGTAGCATGACTAAACAC
TCCCCGGGTCAAATTGACCCACGAACATTATTGCTGTACCTAAGAAACGAACATAACAGGAGGGTTTTAACGAGCTCCTCTCTTGCACTCAGCCATGCTG
CTTCCTGCTAGCTCTCCGCTTGCTCTATGGTTTGAAGGCAGCCGATTGTGTCATCAACAAGCATTACTACGGTTAGCTGGTAGAACACAGATCTCCATCA
TAGCTCAAATTTCTATAGTTTCTATTATACATATGGTATACAATAATTTGTTCAGATCCAACCATATTTAAACATTTCTCCAATTGAAGTGATCAGAAGT
CGGCAGTGCTCTCGTTCCAGTGGGAGAATTCCCACAAGCCGCAGCGGGAGTTCAGCTGCACCAGACAGCAGTCCAGGTTGGAGACAAATGAGAATTTTGT
GAACGATTTACTTAAAAGGTAAATCATTCCTTTTAAGCTGATTTAATTATTTTCCTCAGCGGCTTCCTCTCCGACAAGCAAATACAAAAGGAGCTTAATG
GGTCAATGAGTAACAAACATCTAGATTGATGGCCTTTGCAGCTTCAGCAGGAAATTCATTGATAAGATGGTTCTCACTTTTGAGACAACATTCTACAAAT
ACAACCTGGTCAGTTATTATTTAAACAAATGTATTTTTTGAACATAGGATTCTGCTTTTCTGTTCTACGTTTGAATTCATAAAATGCTGCTGCATTTGGT
GGCACTCTGGGGAAAATAAAAGCTTTGCTTGCAGCTGAAAGTAGTTTGTGTGCCATAAAAAACTTAATTGGTTGTTGTTTTGTCAGTTAGCTGCTTCTCT
TGGCTTCAATAAAGCATTATTAATGTAATTAAAAGAGTAACTCACGGGCAAAATAATAAAAAAAAGCTCTTAAAAAAAAACAACCATGGAATGGCTCAGC
CTATCATTGATGGTCAATAAATTCATGCAGTCACCAAACTTTGTCCGATACAATTTCTTTGGAAAATTTCTAGTTCATCTAGTTCTACTATATTTATGAT
AGGACACTGGTGCCAAACTATATCATGAAGAGGAGCAAATAAACTACCTCTGACGTTCTTACCCAGCTCTGTGATGAGGGCTCTTGCTTTTGAAACAAAC
GGTCCCACCTCACTCTGATGCATCTTTGCCCTCTCTTTCAGATCTGCACCTATACACAGAAACAAAATCACAGCATCAAGTTTGTGTCTTAGCCTCCTGT
TGCAAGATGAACCATTAAGAGCCATCTGCTGTGGTTTCTGAACATAGCATTCTTAAGAACAAATAAGCACTTATCACATAACTTTTACACAAAACTTTAC
ATCTAAAGGTAAAACAGCATAGTTCCCAAGAGCATACCTGCACAGAAAATACCAGGAACCAAGCTGGATAAAATAACACTGCGCACTTTGTTATTCTTCT
TAATATCCTCTACAGCCTCAAACATCTGGAAGAAAAAGTTTGACAACATAAATACAAAGACAACAAAACAAAAGCTGATATATTACAGAAGATGTGTTCC
ATTATCCAAGTCTGTAAACCTAATGTGATGAAACAGAGCAAACTAGAACGGACTTTTCCAAAAACAGTCCATGTTACACATTAACAGTAACATTACATGA
CTGTTAATGTTGCATCATTAACAGACATGTAATAATGTAACATCATTACATGTAATGTAATGAGTGTAAAACATTGAGTGTAATGTTTTACACTCAATTT
AAACAAGGCATCAAACGAACATTATCAAGGAAAATATCGCTTTGTGAAAACCCCGTCAATGGATGCCTTCAGATTTCAAAAGTAGCCTTAAAGCACTAAT
CCACAAAAATATTAAACATTAAGAAGTTTATCAAAATAACTTAGAAATTATTTAATGAGAGTCAAGTAATTCTAAAATGATTTTTAAAAAACAGAAAGGT
AAAAAGAATAAAAAAAATACATACCATGTTGACAAGATTTTTGCTTATGGAGTTTTTGGCTTTTGGTCGATTTATCCCAACAACAACAATTCCTGAAATA
GAGATGCAATATACTGATATAGTTAAGGATGGACAAATATATAAATTTCATTCATGTTCAATATTCATTATTATTGTAATGGAAGATAACTGATCATTTT
ATATTTCCCTTTCAACAACATAAAAAGACAACAACGCCACACGCATTGCTTCTCTGCTTTAGTAAAACAAAACAAAAAACACAAAATACTATGGTGCATC
ACTGTCTCTTAACCAAAAAAATACCCTATGACAAGACCCCTAACCCTCCTGAAACACAAATGGCAACAAGATGGAAAGACAGTGGTTGTTAATATCAGCC
CAGTTTAACTAATGGAGCCAATACCGAGATGTTAAAAATAGACCAACATTGGCCAATATTATATTTAACACGTGAGATACTCAACAAGATGATGTTGTCA
GGGCTGGAAAAAAATCCTGAGACTGAAGTTTTTTCCATGCTCAGGAGGGGAACATGAGGCAGGGTGTCATGTATGCAACACATCTCTAACACAAAACATA
CAATAATAAGGGGCAGTTTATGGAATAGGGGGCTCCTGGACATACAGTGACTGCCTTGTGAAAGTATTCGGCCCCCTTAAACTTTTCAAACTTTTGCCAC
TTTTCAGACTTAAAACATAAAGATCTAAAACTTTTATTTTGTCAAGAATCAACAACAAGTGGGACACAATCGTGAGGTGGAACGAAATGTTTGGATATTT
TAAACTTTTTTTAACAAATAAAAAACCCGCAAAGTGGGGCTGCAATATTATTCGGCCGCCTTGTGTTAATACTTTGTAGCACCACCTTTTGCTGCAATTA
CAGCTGCAAGTCACTTGGAGTATGTCCATCAGTTTTCCACATCAAGAGACTGAAATTCTTGGCCATTCTTCCTTGCAAACAGCTGGAGCTCAGTCAGGTT
AGATGGAGAGCACCTGTGAACAGCAGTTTTCAGCTCTTTCCACAGATTCTCGATTGGATTCAGGTCTGGACTTTGACTTGGCCATATCTTTCTAAGTAAC
TGTTTAATAAAATATCTGAAATACAATTTAAACGATGCGATCATTACCTCCCAGAAAGTGGGCGTTACAAACTCTGGCATTGTTAGTTTCTGCACCTCCT
GCTGGATCGGCCCAAGGTATAAGCAAACTAAGCAGCCGCTTAGGGTCCCAGGGTCTCTAAGGGGCCCCGAGTGGAGCCAATTTTTTTTTTAACGATTTCT
GTGTCATTATAACAACACCACAAAATGTCATTATTAAGTGATTTCTTTTTACAATAACACATAAATATGTGTTATTGTAAAAAGAAATCACTTCTTTTTA
CAATAATGTAAAAAGAAGTGATAATGTAATTTCTACATACATTATCAAATGATAATGTATGTAGAAATTATAATTTTTATGGACAAAAACAAAAGAATTA
ATTGCTCTTCGGGGCCCGCTGGTAGCCGTGTAGGTCATGCTTCACCGGTAATATGAGCTGCAATGTACAGTGCAAACGTCCAAAGCTCCGGTAGAAGATA
ACTTAGCAAAAGAATGTTGTAAAAAAACGGCTTATTCTTTAGGGAGAGAGAAAAGAAAGAAGAATAAAAAACAGCCAAGATAAAGGTTTGTTTTCATGCG
TCTTGGTAATGTAATATTTATCAAAAAGATTTGTGCTTGATGGCGACCTTGAACAGTCCAGTTCAACAGCTAAACATTTATGCTAGCATCTTTGTGTTTG
TGTGAAACTGAGTCTTAAATGTAAATGAGTTGATTCCCGTGGTTGGCCCTGGATGTTTCTGAGTTTTTTTGCTTCAAACCAGCGTGTTTGAAAAAGTTTT
ATAAGAATAATTAAAACTTCTCAATGTTTGACATTACCTAGCAAAATATTTTTACGTCAGGCTACATAGCTGCTACATTAATAAATCAATGAGCTACTCT
GAGTCATAGTTGGTGATATGTTGTTTGCTGCTGAGCATAATCATTTATCTTACATCAGCTTCTAAGATATGCGAAACTTTTGTTAAAATTATTTGGATGC
TCAGAATCAGTCCAGTACCAATCCACATTCTCAGGGGAGAAAGACTCACCTGGTATAAATAAAATTTTTAGCTATTGGAGATACATTTAAGAGAAATTAA
TTTAATCACAGTATGTCATGAATATGTGTGTGTAAGTATTGCATTTTAAGTTGGGCTGCACCGATTGCCGATTACTGAGCTTTAAAAAACCTGCAGATTT
TGATTTTGGCTAAAATCTTCTTTTTTTGTCCGAAATGTCACTAAACATAAGAAAGTCACTGAGTATGCCACAGTCGGGTGAATATTATTAACTCCAAATG
TGCAGACATGACCCGGTGGACCGGTCCGTCAGTCAAACTTCTCACTGCAGAGCAGAAGAGGACAGAGGCTAATTTTAAACCTTTCCTGAGGAAGATAGGA
TCAGGGGATGGACCTTACCAAGCTCCGCCCAGAAACGCCCTCAAAAATCCCACATGGCTGCATGTCTCACAAACAAAGCATCGCAGAGCTTAGTTTCTAT
GTAAACATGGCGTCTTTCATTTCGACTGACTCTCTGCAGAGTATTTCTGAGTTGATTACTGTAGCATTTCTGCCGGATTTTCACAAAATATCAGCCATGA
CAATGGACAGGGAAACCAACAAGTTCATGTCATCTTTTTTGGACGACATCATGGTGTTTGATGCCTCCAACATTGTGCGCGACACAGCGAAATGCTACCG
GTTGATGAGGAAAACAGCAGATCCTCAGGCCCTCAGCATAAATATAGCTGTGGACAAGATCACTGATCTTGCAAGGCTGTGTAAGTCGAGCATTCATGGT
TTTGAGGGTTACTTTTGAAATCAGTGATTTCTGTTGTTGGCAAATGTTTGAGTGTGCCTAGGCCTGATACACTGTACTTGGTGCTAGCGTGGCTAACACG
ATTACAGTTTAGTAAAAAGCCTTTTCAGGTAAAATAAAATCTTTAATGTATGTCAGAGACGGTACACATTGCATATTGATCTGTTCAGCTAACGTAAGAC
TGTGCAACAGACAGGCTTCAAGGTGTAGAAGTTGTATCGGTACTGCCATTATGCTGTACTTAGCTAAAAGGTTTTCATAATGGATGCGTTTATTATTGAC
TTTCTTTTTTTCAGACTTGGGGGTCATTGTTCACACATTATAGGCCTCCTTAAGACCTGACAATATTTCAAACTTCTAAATTTTTCCTCAATCGCTGACC
GACTGAGCTGCACCATTATGCCACAAGCTTGGGGAGCACCATTGGCTCTGGGTTTGAGGATTGAACCCGTGCCCATCAACCACCTCACTCTGGTACGACA
CATGACTAACTGCAAGCGCAGACCAAAGGAATGCAGTTTGGACGTGAACAAAAAGTATGCATAGTCTTTTACTGATTCAGCTTTGAAACAAAATTTATAA
CAAAATAATTTTATGTACCCTTGTGTTGTTTTCCGATTCAGAGTGTAACTACAATTGCATGCATGCAAACAAAGCAAACACATTTAAAAAAATGTATTTT
AATTACCGTTGCAAATTTGACAGTTCTCAAAATACATTTCCATTGTATTTACAGGGTGATAAAGGTTGGGAAATGTATATTGAACTATCTCTGCAAACAA
AACTTGTGTTACTGTTCTTACGTTTTGTTTAAAACCAAGCCCTAGAAAAGTGTCAAGTAGCAACACACAGTCCATATTCTGTTTAACTTTGGAAATAATA
TAGCAGGAATTGTACAACCAACAATCTTGAAATCTTTTATGCGATAAATCAGTTGTTCAATGTGCACTCTGTGTCTTGCTATTTTGTCAGTTAGTGCAAG
ATCAGCCTGAGACAACTGTTTGTCTGCTGAGGCAAAAGGTGGTATGTTTACGGACAAACCAAGGGCATTTATCTCATCCTTGATTGTAAACCCTTTGTCT
GCCATGACACAGTCACCATTCTGAATATAACCAACACCCTTCAGTTGTTATATTGTTTCATAAAACCCACTTTCTTTTGTGATGGTCTTTTCTGAAATTG
ATCCTGTGAATAATTCTGATGTGAACATTAAAAACCCCCAAGAGTCACAAGCTACGAGTGCCTTGAATGTTGTGGTAGACTTATAATCGCTATATAGTTG
ACATTGCACACCATGGGCCCAGGGGGATTCTGTTTTTAATTCTGTTCCATCAATAATAACTAAGGTTGTAGGGAAATTAGCTTTGAAGTCTTTTGGCATG
TTATCTATTATAGTTTGTCTATGGGGCCAGATAGAAACAGTGCACAGCTTTAGATATATAATGTCAATCCAAGTGTTAAATACTACACCAGCTGACTGTT
GTGAAATGCCGAAGTGTGTTGCTAGATCGGATAGACCTAAGTTTTGTCTCAGTCTGTAAATAGTCAGAAAAAGCCCATTTTCCGTTGACATTTCTCCAAT
ATCATTTCTGTTTCCAACATAAATCAAAGTCTCCCTCTTTGGCAAGAGAAATGTAAATAGTGACAAGAAACGCACTAATGTAACTCCTGTATAATATAAA
AACAGATTGTTTCTGCCATTCTTCTCAGACTCTGCAACATTTTCAATACAAAACTGTTTTCGTTTCCGTTCTTGTTGTACGGCCGTCTTCTCTTTCTGTA
GGTGTGTTTCTAAATCTTCCACTTCTGCTTTTAAGCGACTGATTTCTCTTGTTGCCATTTCCAACTCTGCAGTCAGTGCCAGCATATCCAGCGGTGAAAT
CTCTGAAAACAAACAAACAAAAAAGGAATTTACATATCTATATATATGATGATAATGTTCTTTTTTGTTTCAGACAAGGAACTTGAAGGCAGATGCGACA
GCAGTCAAACAACAGTGTTGCAAGACACATGTCACAAATAATCCACCAGTGGATCTTCCAGAAAAATACAAATCTATGAAGGACATTAATATTTGTGAAG
ATCCTGTGGGACTTGAAGCTCGAACCAGAGGTCAGAGTAAATGTTCTGAGTGGTTTGAGGCAAGGAAAAAAAGGCTAACAGTGTCAAATTTCCATCAAGT
CATGGTCAGAAGAGCAAAGGTCACAGACAAGCTTTTAGAGACAATTTTTAATGTTAACTCGGTTTTAGCCCCTTCACTGGATTACGGGCGAAGAAATGAG
CCCTTAGCAAAATCGAAATATTTACAGACTCATCAGGACCGGCACTTGCACGAGTGTGGCTTTGCGGTCAGTAATTGCTTTCTTTTCTTAGGTGCTTCAC
CCGACGGCAAAGTATGTGATGGTGGCCAGTCAGGTATAATAGAAATAAAGTGTCCATATGCCGCTTGAAATTCCACCATTTTGGATGCATGCATGCTACC
CAACTTTTGCTTAGAAATGCAACAATGTGGTTGTGCTCAGCTGAAGAAAACGCACATGCACTATGCTCTGGTTCAAGGTCAACTTATGATCACAGGATGT
GATTTTTGTGACTTTATTGTTTTCACTCACAAGGGTCTACATGTAGAAAGAGTGTGGCCTGACACACCGTTTATGGAATCCATGTTAGAAATTTTAGCCG
CTTTCTATCGAGATCATGCTGTGCCTTATTTGAAAAACATGTAGGCAATAAAAATTGACGAAACTGGTTATGCTCACTTACACTGTTCATCTGCTTGCAC
CCCTATCCCTTTGTCTGCATCATTGTTCACCGCAGCATCGTAAATATTTCAGAACATTCACTGTGATCTAGATGACATCCTGTAAATAATTGAAATAAAA
GTGATTGATGTTCCTGCATCATGTTCATGTGATGTAAGAGGATATTGATAGTAGATGTTCATAAGTTTTTGGAAAATGTGAATTGTGACACATGATAAAT
AATAAAGTAACTTTAAATCAGAACTGTGTTATAGGTGCGTATACTTACAAGCTCTCTGCTCCAATCCGTGGTCTCTTGTCTTGACTGTCTTGCCTACTTG
AACTTTCTGATGCTCTTTTTCTTGCAGGCCTTGCTTTATGCACTCGGGCTCCGTCTGCAGGTGTCGGATAAGGATGGGACGCTGTTGGCCCATCCCCGCC
GACAAAATGCTAATAAACAAATAAATAAATTGTAATATATATATTTATTGCAATACATATTTATCATAGATACTGAAACAGTTGGTAAAATAGTATCCCA
CTCAATTAAATCTACATGTTCCATTCAGACTACAAAATGGATAACACTACTGAAGCTGTATAGCAGAATCTCAAATGGATAAATAATCACTCAAAATATC
CCCATTCACTAAACACAAAGAAAGCAAAGCAATAATACTTACACCAGCAGACACTCCTTTGTTCTTATTGATCACTACGGTTGAGATGCAAATGTGGTCG
TGAACAAGCTTTGATCCAAGCAAGGCTTTCCATTTCAGATTTAGGAAATCTGTGAATTTTAGTTCCACAAATACGATCAGGATACCTGACATCACCTGTA
CAGATTCCAGACTGACGGTGGAGAACCATTCTTTTTTGAGTCCTGACGCAAAAACTTTCTGCCGGTCTGCTAGTCCACAATGTACATTAGCATGAGTTTA
CTACTGTAGCTTGAGTTTGTGAGACGGTCACACACGTGGTAGCTGCATTGTGACGTGAAGTGGGCATTAGCCAATGAAACGCGACCCCTGTGGTAAGGTT
AGGGTTAGGGTAACCCTAACCCTGGAAACAGAGACGCAATAAGTTTATAGTAGGTATGCAAATGATCTAATTGTCTGACTATTGATTCCAGCAATCCACA
TTGTTAGCAGAGATAGAGGGCCCAAAACCAAATTTTGCTTAGGGCCCCATGGAAGCTTGGGCTGACAAAAAGAGTAGGGATGTGAAAAACCAGCCCCATA
AAACCCCTCCGTTTTGTGGCTCAACAGTCATAAAGCAGAAAAGCTTGGTCTGCAGGTCTGTCCTTGCTACTGCCTCATAAATTAAATCTCCCTATTGGTC
TCTTGCATTAAGCAGAGAGATTTGCAAGGCAGCGGAGTGGCTCTCTTCATGCAGGGCTGGCCCAAGGTGATGGGGACTTGGGTAGAATATGATTTATAGC
TGCTCTGCATATCAAGAACATCAGCATCACTAACCGTGATTAAATATAGATTTAGTGAATTTGTGAGAGGGGCCCCAGGCCAATTGGCCAAGCTTTAAAA
TAAATCAGATTATTTGCTGTGATGTATTTGTGAACAAACTCAGCTCAAACACAATTACAGATAGCACCATATTGTAGCCACGTAGCCCAACAATCAGGAT
TTCCCCCAGTGAGTGAAGCCAGTAGACCGCCAGGCTTCACTTGCACCGCCAGGCTTCACTTGCTGGAGGAATATCAAATACTTATTTTCTCCAATTGACA
CAGGAGGTCCAAAGAGATAATAACTCTATCAGGAAGTGAGGTGATGTAACTTTTTCCTAAGTTAGAAATGTTTTGTAGATATCTTGGGTTTAAAAAAAGG
CATTGTTGTAATTAAATCGTTTTCTCTTACAGAGATTTAAAAAAAACAATCTTTTGAAAGACCTTAATATTTAATGATGTGTGCTTATTTTTCCTCATGA
CTGACTGTAATTTTTATTTTTGTCACTAAATATAAACTACTGCCTTTAAAATAGGAACATCCTGTCACCAGGAGGTGTTGCTCCGCCGGAGTGATGAAAT
ATGTTTTTAGTCACCAGGCAGTTTTTCATTCGGTAAGGAAGGATCTATCGGATGTACTTCACATTTTCGGTGTGTCAAAACTGAATAATGTGAGACATTA
AATACTATTACCAAAACGTATCAGCACCGGGGAACTACGTACCCGCGTCTTCCCCATCCAGATACCGGACCTTCAGGTCATCCCTGGAGTCATAACTGTA
TTGCCGTGTTGTGAGGCGACTGGAACAGCAAACTCTCTGCTGTCGCCAGCAAATGTATGGGGCTGTCACCGCGCGCGCTCTGTTCCGGTCCACGTGCACT
CTGGAGGTTAACCACAGGGACAAACGTCCCACTGCAGCAGCCATGACCGTGAACTACAGAGGAGGTATTCTTCTTCTTCTTCTTCTCCTCTTCTTCTTCT
TCTCTTCTTCTTCTTCTTCTCCTCTTCTTCTCTTCTTCTTCTTCTCTTCTTCTTCTTCTTCTTCTTCTTCCTCTTCTTCTTCTTCTTCTTCTTCTTGTCC
TCCTCCTCCTCCTCCTCCTCCTCTTCTCTTCTTCTTCTTCTTTTTTATTTTATGGCGGTTGGCAAACAACTTTAAGGTGCATTACCGCCACCTTCCAGGT
TGGAGTTTGGATCAGAAGCTCATATCAATAATACTCGTTCTTCTAAGAAAATTAAAAAATACTATCAAAAACTACATTCCCTGATGATCTCTGAAACAAC
TCTCTAATATCTAACTTATTTTTATTTCTACTAAGTAGTATATTTCTCTTTCCTGTACATATTTGTTGCATTCTAAGAAAATATGTTGTACTGTTTCTAG
TTCTCCACAATAACTACAACAACCTGTATTATGTTTATTAATTAACTTAAGAGTATTATTTAGTCCTGTGTGTCCAAACCTAATTCTAGAAATAACATCT
TCTTCACTTTTACTTCTGTTATTTTTCCAACATTCCCCAACTTTTTTTGGGATATTATAATAAAACCGCTCTTTCCCTCCTCTGTCCCATTGTTCTTGCC
ATTTTCCCTTGATATATTCCTTTATAATATTCTTTATCTCATTTTTACTTAATATTCAAATCAACAGTTTCCTTTCTTGAGGCTGTCTTAGTAAAACTAT
CTGCCAACTCATTTCCTCTCACGCCAATGTGGGCAGGAATCCAAACTAATTTAACCTCAGAGTCCTGATTTTTAATCCTGGAAATTAAGTAAATTATATC
CAATATAATATCTTGCCTTGATTCTGAATTTTCCTCTTGGATACTAATTAATGCGCTGCTAGAATCTGAGCAAATTAAAAACTTTCTTTTTTCCATTTCC
TCATTCTAAAGCCATTAATATTGCCATTAGCTCACCTGTATACTCTGTCAGTTTATCAGTTATTCTTTTACTTTTCATAAAGTTTAAATCTGGAGCAATA
AATGATATACCTACTTGATTATTTACCATTTTTGAGGCATCTGTGTATATTTGAATATATTCTGAATATTCTTTTTTAATATAATTTTCCACTTCATTCT
TTCCCAATTCTCTTCCCTTTTCCAATAATTTCAAATCAACTCCAGCCTGATCACAAACCCATAACGGAATGACAGGAAATATGACTAATTAGAAATTTAT
CAATCCCAATATCATATATTTTATTTAAAATAATCCATCCAAACTATTAATTTGCTTCTTTTCTTTTTCTTGACAAGGTTGTAATGTCATACATGGAGGA
TGAGCTTCATCATGTCCTTTAATATTTGCCCAGTAATTCAAGGCTAGTTGTTCCCTCCTGAGCTCCATCTCAACCTGTAGAGCTGAAACTGGAGTTGTTT
TCATCGCTCCGCAGCAAAGTCTTAATCCCTTAATGCTTATTGTATTTTATCTATTTTTGTCAATAAACTACCTGAAGCTGAATTATATAAAATACATCCA
TATTCAAAAATAGAACGAATTAGTCAGATATAAATTGTCTTTAGTGCTGTCCTGTCTGCTCCCCATTCTCTGCCTCTCAGACATCTCATAATATTTAAAA
TTCTTTTACTTTTTTTTACTATTTTATCTATATGTATTTTCCATGTGAGTTTTTTATCAAACCATATACCCAAATATTTAATTTGCTCTTTCCTTTCTAC
AATATTCCCATATAATTTAAGATCCACATTAATATTCACCTTCCTATTTGTGAAAACAACAAACTTAGATTTAGATGCTGAGAATCTAAAGCCCAAACGT
CCACCTTATTTAAGGCTTCCTGTATTTTCCTGTTTATAAATTCAGTGTTTTTTCCCCTTTTCCAAATGATGCCATCATCAGAAAATAATGAAACACCAAA
AGGTTTATCTAAACTACCAAAAATATCATTAATCATTATAATAAATAACATAGGACTTATAATACTGCCTTGGGGAGCGCCATTTTCAACTTGATACTTT
GAACTTATTTCCCGGCCTATTTTAACTCTAATGGTTCTTTCAGTTAAGAAATTTTTAATCCACCTACTGTATATATTTGACCCCTTATGCCTATTTGGTT
TAATTTAATCAGCAGTCCTTCTTTCCACAGCATGTCATAAACCTTTTCCACATGAAGACTTTTATTAATCTGGGCCCGTCTAATTTCATGTTCCAGACAA
AATGCTGGGTCGATTGTACTTCTGCCTTTCCTAAAACCAAATTGATACATTTTAATCTTCTCCTTAGATTCTAGGAAATAAATTAACCTGTTATTTACCA
TTTTCTCCATAATTTTACCCAGACATGACGTTAGGTCTGTAACTTTCAGCTGAATTTGGATCTTTCCCAGGTTTACAAATAGGAATAAGTATGGCTTCTT
TCCATTTATCAGGTAATATACCTTCTTCCCAAACTTTATTATACAATTTTAGAATTATTTCTTTACTCACATCACTAAGTTTATTTAACATATTATAAGT
AAATTTATCATTACCAGAAGTTGATTTACTAGAATTCCTCAGTGCTCTATTTAATTCAAACAAGGAAAATTTCATATTAATAAAATCATCATACTCTTCA
TCATTATGAATTAAATCAATATTTCGCTGTTTAGTAGTTTCACGTCCTAATTTTTCTTTGTTATCTAGATTCTCTGTACAATGTACTTTTGCAAATATAT
TCACTAATACCGCAGCCTTATTTTTATTATCTATAATAATATTTCCATTATCTTTTATTATTGGAAAAAAAGACTCTTTGGAATTTCCAGACATTTTTTT
AATACTATTCCAAACCCTGTCTAATGCAGTGTTTTTTCCCAAGGATTCACAGTATTTCCTCCAATAATCTCGTTTTGCATTTCTTATAATTTTTCTGTCT
TCTGCCTGTTTCTTTTTATAATTTATTAGATGTTGGAAGCAAATTATTTTCTTAAGTGTCTTAAAAGCCTTATTTCTTTGTTTAATTGCTATTGAGCATT
CTGGAGTCCACCAGGGAACTATCTTCTTTTTTCTATTACCACTACTTCTGGGTATACCTAATTTGGCTGAATTAATTATACATTTGCTAATTTCTAAATT
TAACTCATTTATTGGTTTATTTATATCTACATTTTCTAAGCTAACCTCACTCATTATTTCAAACTTACCCCAATCTGCCTTCTCAAATTTCCACCTCCCC
TCAAGTTTTGTCTGACCTTGCTTTGGATTTATACCTATATTAACAAAAATTGGATAGTGATCACTCCATATTGTGTTTTCTTTAAATACTTCCCATCTGC
ATAAATCAGCAATAGATTGAGAGACCAGGGTCAGATCAATGGCAGATTCTTTACCCCTCATAAAGTCCACCCAGGAGCCTTCACCATTATTTAAAATGAC
CAATTCTTTTTCTTCAATCACCTCTTCTACAACTCCTTCATTATAATCATCCTGATCTCCCCATAAAGTGCATTAAAATCCCCACACCAAACTATTTTCC
CTCTCCAGTTTCCTAGGATTGTTTCAAGTTTATTTTTCTAACTGTTTACAAGGATTATAAAACTTTATTATTGTAGTATTCCCATTATTTGTCCAAACTT
CAACAGCAGTAATTTCTAAGTCTGACACTACTTGTAGCTGAATAAATTTTATGTTGGTTTTTACAAATATAGCACATCCTCCTCCTGTCTTTACGTGAAA
CTGAATAACCCTGAATACTAAACTGTAATGATGGTTTGAGCCATGTTTCCTGAATGCATATTATATCTGGTTTTGGATTTAGATTATTAATGTAGCCTTT
AAATTCCTGACCATTTGCTATTATTATTACAATAATAATATCAATATTACAATGGAACGCTAATATTACAAAGCGTTCCATTGTAATATTAGAATTATGT
GATGGTTTGAGACGCCTCAGGCCCCGTTTACACGACAACGATTTCGGGGGAAAACGGAAGAGTTTTGTTGCGTTTGTAGTGTGCGTTTACACGAAACCAC
CGAATGTTTTCTCTAACAACGGCACAGATTGAAAACGGGTTCCAGACCAGCTCATGCATAGTATGACGCAAAACATAGCTGCTTCCTACAATCCACAGAA
GAAGAAGAAACTACTCACAATGCTGGTGTTACTGTTTCCCCATCAGATTCGGTTCCCTCAGCGCCTCTTCACCGCTCCGCACCGCCCAGGTGGCAAAATA
CACGGCTGCTTGTTCAGCGCTCTTATCTAGAGAACTACGGACCAGGACCAGCCCGGCTCCAGACGAGTTTAACAGGGGGGGCATCGACTTATTTTGGGGG
GCAAAATGAGTCTACGTAGCTGAACATAGACAACAACACCAGCAGCCTACAGGCTACTTGTTAACAAGCTTAACGTGCTGTGTTGATATTAGCTAGTCAT
CTTTTAGCTAACATCACCTGCATCCAACAGCTTTACTCAACTCAGTCGGTTAGTTCGGGGGAAAAACTGTGGCAAGTTATTTACGTTTTGCTGGTTTGCT
GCCATGATTCTAACACACACACACACACCTGCGCAGCAGCAGCAGGTCTCCTTCGCTGCCTCACAGGTGTAAACCCAGCGCAAGCGTCTCAGCGTTCATG
TTGCGTTTGAAGGCGGCTCGGAAAAACAGGTTACGACTTGTTAGCGACGGATAAAACTGTTTTAACTGCTGAAAAAGGTAACAGAGGACACGGATATGGG
ACGTGCGGGAACTCCTATTTTATCAAATTGATATAGGAATAACAGACTGTTGGCCATTCCAAGGTAAAAACAATAAACAGCTTCCAGTCCGGGGCTCGCT
ACAGACACCGTGAAAGCTCAAACAAGGTTTTTCGGCAAAGTTATCCCACTTTTTCCAACTGCATGCGCCCTAATCAGACGCACACAATGCGTGTTCTCTC
ACGGAAATCCACATGCCTTCAAGTACAACTTTTTTTTTTAAACACATGCGCACTTTCAAAGTTTCAAAGAACTTAGCTCCAACTAAGCGCAACAAGAGCA
TTACACGTTTTCGATGTGCACCGTTACTGTGTAAACACAGATCGTAATCAGAACGTTATCGTGTAAACGATCCAACAAAAACGGAACAAAAGTGCCGTTT
TTGTTGGATCGTTGTCGTGTAAACGCCCCCTCAGTTCAGATGATCCTTCACCCTGTCGCAGTTCATGAATTTTTTCCCCAATATAAATCTTTGACCTTAA
AAAACTTTGCAGCTGCTTTCACTATAATTTTTATTTTTTCTGTTTTATTTTTTGCTTGTTCTGAGCAATTAATGATGTATGCAAGAAAGGGTATCAATTT
TTCTAATGTGATGTTACCCTGATTATTGTCTGCCACTGTCTTCCTTTCATAGTTAATTTTTGGAGCACTATCATTATTCTTCACCTGTTTCACTGCCTCA
GCATAAGTAACTCTCTTTTCAGTTTTTACTTTTTGAATTTCAGCTGCCTCTTTTCTTATCATGCATCCTGCAAATGCCGCAGTGTGATTTCCTCCACAGT
TACAACATTTCACAGGGTTATTTCCACACTGATGTTCTCCTCCACATCTCCCACCTCTGTTTCCCTTTACACACATTTGATTTGCAATATGTCCAAATCT
TTGGCATTTGAAGCACCTGATCGGTGGTGGAATATACTGCCTTACATTGAAACTCAAGTATCCAACCATTACCTTATCAGGCAGAACTCGATCTTTGAAG
ATTAGTAGTACAGATGTACTGTCCGTTTTCTCTCCATTCCTAAAAGCCTGCAGTCATTTGATGTCTGTAATTTCTCCTCCTTTAATTATTTTCTTCAGCT
CATCCAAATTTTCTCCTACAGGAATTCCTGATATTACTCCTTTTGCTCCTTTCTCTTCCCCAGCAACCTTTCTTTCCAGCACTTCCTTTTTACACACCAT
TTGTAATTTAAGAGCTTTATTCTTTTGTTCAGCATTTTTACAAATGATGAGCAGACTTCCATCTCTTAACACTTTAGCTAGTTCTACATCTCCAATAGCT
CTAAGTCCATTTGACAGATTAATAGGGCTCACTCCAAACATATCCTGTCCAGTTTTAAATTTTAGTGTAACTTTAAACTCTTCCATCATTGCTTTCTTCC
TTATTTCAACCGTTTCTTCCTCATCCTCAAGAGATCTTTTCCCAGTGTTTATTTCCTTTTTTGCCTCATCTCTCTTCTAGACCCCCCTGTAGTGATGATG
GTCCATCTGAATCCAGGCTTCCGGGTACCGAGTAAAAAGGGGGCGTGTCCGATGAAGCCCCGCTTCGAGGCTTGTGTCGTCTTGCTGAAAACCACGTGAC
TGGCAACAAACGAGGCCTCGCATCGCATGGGTCACGTGACTGCTTCATTTTGCGTGTCGGTTTTCAAAGTAAAAGCGCGATGAGCCGCGCTGCATCATGG
GTTGATGTTCATTTGGTCTCGCATCAGAGGAGAATATTTGTCTTCAGTGGCCAAAATAAAATGAATATTGACCAACATATTTGATGTGTATTGATGATGG
CACTCATCAAAATGTAATGTTTGTTACTGGTTTTCTCAATTGTAGATTATGTTTTTTTTTTGTAATGATATTTTTGTGATTTTATGATGTAAATCTCTTT
GAACTGTATTGTTGCTGACATGTACTACACAAGTAAACTTGATTAATTGTCTGAAATGGAGTCAGAAAGAGGAAAATCTCTGATATCTGGGAATACTTTG
AGATGATCCTCACAATAAAATTCTTAGATAACAATAATTAACCCTCCACCTCCCAATTTCTCACCTTCTGCAAAGTTCCACTATTATTTGTAGTCTGATT
GGCAAAGACATATCAGTCTTTCACAGCAGAAACAGATTTAATCTTGTTGCAGAACTAAAATTCAACATCTAGCCAAATATAAGGGATCAGAGCCAATTAT
AAATCCAAGAAAAAGTGAACGTCCCAACAGGCACTGCACTCCCAAGACACTAAAACATCAAATGTCTTTGTCAAATCAGTCTGACATAAAAGAAAACCCA
ACACAACCACTGACATTCAACATAAACCAGGACTAAATTGGCTACAAATCATTTTAATAATTAAAACATATGACGATTAAATATGGTTTCATTGATTCTC
CTGTTACTAAACATGAGTTTGATGAAAACTTTGACAATATTGCATTTAGTAATTTTTGGAAGTATGATCCAACTGAGTGACAAGGCTGTTACAGTTTCAC
CAGCAGGTGTCACTAGTGAGTCATGAATGAAGCATCGAGCAATGAACCTTTTTGTAAAGCAAAGGGCTGGAAAGCTTCATTGCTTCATGAGGCTTCATTT
GCCCATCACTACCACCCGGTATCCATATTCTCGTCCTCCAAATTTCCCCCGCTACTACTTGCCATCTGATCCACTCACAACCCGGATTATGCCAAAAACC
ACCTCTGGCTTAATTTAGCAAATGCCAGTTAGCGCTTAATCAAAAACCGCGTTCCGGAAGACTCCCACCTCTCCTTCTTCTTCTTCTCAATTTTTATTGG
TGGTTGGCAAAAAAAAAAAAAAAAAGTTTAGTAGCACTACTGTCACCTACTGGTATGGAGTATGGTTCATGAGGATAAAGAGAGTAGATTTTCCAATCAA
TCATTTTCCATTCCCACATATTCCAACTTCAGGTTATGCACGATAAAATTTGATTTTGTCCTTCCTAACACCAGGGGTGAAAGTAGTTTTAAATTTGTGG
GGATACCATGACAAAAGTATATATATATATATATATATATATATATATATATATATATATATATATATATATATATATATATATATATATAAATTCCCTT
CTCACCCTCCATGGGTGGTCTGCTTCATCCTCTCAGCTCGGGTCCTCTACCAGAGGCCTGGGAGCTTGAGGTTCTCCTCCAGTATCTTGGCTGGATCTGG
AAGTCCCACAGGATCTTAGCTCGGTCATTCTCCACCACTTTTAGGGGTGTTCCCCATTTTGATCTCAGGGCTTCCAGTCCATTTCTGCACTGATGTTCCT
GTACACTATGCCCGCCACTTGGTTATGTCGTTCCATGTACGCTTTCCCTGCCAGCATCTTGCACCCTGCTGTTATGCGCTGGACTGTCTCACAACCTACA
CCTTGGGTCTTGTCTGGTGTGGTAGATCTGAGCCTCTATTGCTCTGGTTTTTAGGGCCTGTTCCTGGGCGGCCAGGATGAGAGCCTCTGTGCTGTCCTTG
AGTCCAGCTTTCTCCAGCCATTGGTAGGTTTTCCTGACATCAGCCACTTCAGTTATTTGTCGGTGGTACATCCCATGTAGGGGCTTGTCCTCCCATGATG
GTACTTCCAGCACCTTGTCTTCTGTTCCCCATTGCCTGAGACATTTGCTGAGCACATCGTCCGTTGAGGCTTTGTCCTTGATGTATTTATGGATCTTGGA
TGTTTCATCCTGGACAGTGGCTCTCACACTCACGAGTCCTCTGCCTCCTTCCTTACGGCTCGTGTTCAGTCTCAGGGTGCTGGATTTGGGGTGGAACCCT
CCATGCATGGTTAGTAGCTTCCTAGTATTAACATCTGTGGCCTTCATCTCTTCCATTGGCCAGCTAATTATTCCTGCAGGGTATCTGATTACTGGTAAGG
CATAGCTGTTTATTGCACGGATCTTGTTCCTGCCATTGAGCTGGCTTCTCAGGACTTGCCTTATTCGTTGGAGGTATTTGGCTGTGGCTCCTTTCCTTGT
GACCTCATTGAGGTTGCCATTTGCTTGTGGTATTCCCAGGTACTTGTAGCTGTGCTCTATGTCTGCTATTGTTCCTTCTGGGAGTGAGACCCCTTCTGTG
TGGGCGACCTTCCCTCTCTTTGTAACCATCCGACCACACTTCTCTAGTTCGAATGACATCCCAATGTCAGTGCTGTAGATCCTGGTGGTGTGGATCAGTG
AGTCGATGTCTCGCTCATTCTTGGCGTACAGCTTGATGTCATCCATGTAGAGGAGGTGACTGATCGTGGCCCCATTCTTGAGTCGGTATCCGTAGCCAGT
CTTGTTGATGATTTGGCTGAGAGGGTTCAGGCCTATGCAGAACAGCAGTGGGGACAGAGCATCTCCTTGGTATATGCCACATTTGATGGACACTTGTGCA
AGTGGTTTGCAGTTGGCTTCAAGGGTGGTTTTCCACAGCCCCATCGAGTTTGCAATGAAGGCTCTGAGAGTCCTGTTGATGTTGTACATCTCTAAGCATT
CAATGATCCAAGTGTGTGGCATTGAGTCACAGGCTTTCTTGTAATCAATCCAAGCGGTATTGGATATATATATATATTTTTTTTTTCCATGGGAAAAGGA
CGTAGACTTAAGTAATTTTCCTTATTAAGCCTTTTACTGGACTCAGCTGATTGTATTTGAGTAAGAGAAATGTAGAATTTATTGAAGAAACAATTTGCAT
TGCTCCTTTAATAAGTTTTAAAGTTTGGCCAGAATTTTCCTCATTTTATCTTAATGGGATTTTATGTGAAAGACCAAGACAAAATATACAGCACAAATAT
GAAGTTGAATTTATGGCTTTCAAATATTTTTATGAATGAAAATTGAAAGTATGGAATGCATTTGTATTCAACCCACTTGATCAATAAAATGGCCTGCGAG
TAATTTATACAGGCGGAGCTCATTACAGGATGTAAAGACCTCAGAAGTTTATTAATGGACATTTGTGAACAAACAACATCATAAAAAACAGAGCAGGCAG
CTCAGGGACTCTACTGAGAAGTTCTCAACAGTGACAGGGTTAGCAGTAGTATACTAAACTGCAAACATACATTTGGTCAGTGTCAGGGATAACTGTTTTA
AACTACATGACTTGGGTCAAACCTTTTGGGTTTCCTTCCACAAAGTTATCACATTAGTTTGCTGGAGCTCATTCCTCCTGACAGAACTGGTGAGCAGTCC
GTCCATATTGTAGGTAGCTTGAAATTTTAAGGTCGTCCTACAACTTCTCCATTAGACTGAGATCAGGGCTTTGTTATGGCCACAGCCAAACATTGGCATT
GTTGTCCTTAAGTCACTTTGAAATCAAAGTGACTGTAAGTTTAGGGTTATTGTCCATTTGAAAGACAAGACCAGTCTGGACCCAAGTTCTTACTTCTTGG
TTGATGTCTTTGGATTTGCTTCAATATTTCCATTTAATGTTCTTTCCTCATAATGACATCTATTTTATGAAATGTGACCGTTCTTCTTGCAGCAAAACAG
CACCACAACATGACACTGCCACCCCCATACTTCACAGTTAGGTTGAACAAGCATCCTCCTTCTTTCTCCAAACTTAACAGTGTTCATTGTGCTCAAACTG
TTTCATGAGACCACAATACATGTTTCCAAAGATGAAGATCTGTATCCTTCTGTGCATTTTCAAACTGCAATCTGGCTTTTTATATGTCTTTTGAAGTAAC
GGTTTCTTCCTTGCCTAGTGGCTTTTCACCCCATGACAGTACAGAACATGTTTCCCTGTGGATGATGACACTGCCTTACCAGTTTCTGCCAGCATCTATG
CTAGGCCTTTGGCTTTTGTTCCATTTTAAGGTCAGATCAAACAAGTTTGGTGATTACTGGCAGGCAAAATGTTCAAGAGCTTCACGTGGATATTATTTTC
ATTCCAGTAAAGTTAGTTTATACTTCTATTAAACACTGGAAATTTTATACATTAATCATACTTTAATTTATACTTTTAAAAAAAGTTCAAAAGGGTTGAC
CTGGTGAAATCAGAACTTTAGAGAACACAGTGGAATTTCAGAAGGTACCAAAGTTTCGACAGGTCATTGAAGGGAGACAGTTCAGTTTATTAAACTAGCA
TGCTATGTGTTGTTATATGATGCAATACATCTCATATAACTTAACAAGTTTTAGTTGATGAGGTCTTGTTGCTTTATTTGTAAATTGTAAGCCAATTCAG
TAAAAGGTATTTGTTCATTACTAGCTTTTATGAAGTTGCAATATAAACTAATCATGAACTAGTGCATTACTAGTTCGTAACTGGAACCTGATCAGGTTCA
GTCAGGAATCAGATTTGAACCTTTGAGAATTAAGTTTGAGAACTACTTTTAAGCCGTTTTGCTTTCACCTCAAAATTATGCAGTTATTTGTGTCTATAAA
TCCTCTACAGTTGTATTTATTAAGTATAGTCTGTTATACACTATATTGCTAAAAGTATTCACTCACCTGCCTTGACTCACATATGAGCTTAAGTGACATC
CCATTTCTAACCGACTGGGTTCAATTTAACATCGGTCCTCCCTTTGCAGCTAAAACAGCTTCAAATCTTCTGGGAAGGCTGTCCACAAGGTTTAGGATTT
AGGAGTGTTTATGGGGATTTTTGACCCCCAGGAACACATTTGTGAGGTCACATACTGATGTTGGACAAGAAGGCCTGGCTCTATCGGGTTGAAGTCAGGA
CTCTGTGCAGGCCAGTCAAGTTCATCCACTCCAGACTCTGCTATCCATGTCTGTAAGGACCTTTCTTTGTGCACTGGTGCACAGTCATGTTGGAAGAGAA
AAGGGCCAGCTACAAACTGTCCCCACAAAGTTGGGACCATGGAACTGTCCAAAATGTCTCGGTATGCTGAAGCATTCAAAATTCCTTTCACTGGAACTAA
GAGGATGAGCCCAGCTCCTAAAAAACAACCCCACACTATAATCCCCCCTCCAAAAATCTTTAAAATTGGCACAGTGCAGTCAGACAAGTACCGTTGTCCT
GGTAACTGCCAAACCCAGACTCATCCATCAGATTGCCAAATGGAGAAGCGCGATTCATCACTCCAGAGAACGTGCCTCCACTTACCATTAATTTTTAATC
CAACCTGCTGTCAGTGAGCATTACTCAGTGAGTTGCTCTTCTTACTCAGTGCCTGGGTGGGGCATGTCCAGTGGGTGATCAGACAAAATTAATGTTATGG
AACGTTATGAAAGGCAACAAAACACTGATCAATTAAATTGGTAAAGTGACTTAAAGGATTTAAAAAAATTTTTTAGGGGAGGTTCTGTGAAGTTATGATG
AGTAATAGTTCCCTTACTTGTATCAGAAAGATGTCAAATCACAGAAGATCACAGAAGATTTAAGGATTCAATTATTCCTTGGAGTGTAGTTGGAGCTTTA
TGATAGCTATGTAATTATAGAACTATGTTATCAGAACAAAAAACATAATTTACAGTTTCACAATAGATCATTATGTCTTAAGCAATTTTGTTTGCCCAAT
CTCTGTGTTTCTATGTGAAGTCATGTGGAGTGAGAAAGAGCTGTATCAGCCAACCACTCACTGCATCGTGGTGGTCTTCTGTAGTTCTGCCAATAACCAA
GTACATTTTGGATTTGCACCAGTTGAGCAGCAGGAACGTCAGGCTCTTGTTTATGTCAAATAAACAAGAACAATACATGGCAAATAATTTAACTCTAAGT
GTAGTCCTGAATAAACCCCTGAAACCTGAACTCTTAGCATATTTTAATGAACTGTGTTTTCCCCAAAAAATCACAAGTCTGGGAAAAATTTAACATTTAG
TTTTTTAAAATTTACTCGATATCAGTGTTAACAATGCCACAAGTACTACTTAAAATCCAAAGTACAACAAGATCATATTTCATTCATTGTGATATGAACA
TCAGCATCTCTTTGATAAAGTCTACGCATTGATGCTTTTGGCTAACTTTGTTTCAGAATCTTTCTATGTTGTGGTTAATTTTGTCAAAGAGGTCAGTTTT
GTTGACACAGTGCCAACACTTACGGATAGATATCCTCAGTATATGAGTGTTCATAGGAATTTACAATGGTTTTGAACTAGTATTGAGCTTAAGACTTGTT
TATTCTGGCAGCCACTGTGTAGAAACGCTGCTTTCAGACCCACGGCTCCAGCCTTGCATGTTGGACACCTGTACAGACAAAGGACAGTGAGAAGGCTGCA
TGTATGCTGAGGAGTTCTGGAAGCACACTCCTTCTAAAATGCTGGCAGAAGAAGTCTTTCCAGAGGACTCATATTCAGGGTCAGTTGTCTCCATTTTAAT
TTGGATGGTTCTTGATTTGATTCGTAGTTTATGTGGCAAAGCTGAAGAACTGACATCTGGCACTTTGTGAGTAGAAACAATAACACTTCTTTGGTCAGCT
ACAGAAGGCCCCAATCCCTTAGGGACTTGCTGCTCATCGTCACCATCTGATGCTTTGCATAAAGAATTTTCATCTGAGTTCCTGAGCGAGTTACTGGATG
ACCTGGCAGTCTGCATGAATGATGCTGCTTGAGAGTAGACATCAGACAAATGGCTAACCTTGCAATTTTTGTAAAGTTTATATGGTGTACTAGTTTCCTG
CCAGGTGGTATTTTCTTCTGGTTCTTCTTTAAAATCTGCTGTCCTATAGACAGTAAAGCTTGCTTGACTTGCAGCCCATGTTTCAGGCATGAGAGGTAAG
TGTTTAATAGCTGATGCACAGCTTTTGCTTAGCTCTACATGTGCAAGATCTCTTTGGAATAAACTCTGGACAGCAGTGGGAGATATCAACTCTTCATGGG
AGTTTACCGTGGGGGGACTAGATACATTTTGAACTTCTTGGGCATATTCAGATGAACTAACTAAGCCAAACTTCATTTTTAAAGACAGCAGTTCTGCCTT
GAGGGAGGCATTTTCCTCTCCAAGTGCCATCAGCTTGTTTTCAAGGACCATGTCATTAATGCGTCTCTTCTCTCTTGAGCGCTTGGCAGCTTCATTGTTT
TTGCGTCGTCTTTCCCAGTAAATGGTGTCTTTCTTTTCCTCTGGGATGAACTCGCGTTTTCTGCGGCATGTAGATTTAGTCTTGAAAGGAAATGATGAAA
TTTTGTGAGGTACAAGATTTTTGTTAGATCTGTGTAAAGCCACAGCAAGCACCAAGGCATCATCCCCACTGTATGTCTCACTGGAGTCAGTGTCTTGCTT
GACTGATTGCATATTCTTAATGTCAGAGACAGTCAGTAAATTCAAAGGCATTAACTGTGAGCCATAATGATGTTCTGGAGCAGCAGTGACCTCTACACCG
AATCAGTCCACTTGAATAGAAGAAATCTGTGAACAGACAATTAAAGAGAGATTATTTACCAATACAAAGCAAATAAAAAGCTCAAAAACTGTCAGGTTTT
GTAAAGTTTATATATTTGTGTAATGGAAGGAGTGTCTTCATATGTTGTGAATAAGGGTCAATATCTTAAAAAGGTGAATTTATGTTCTCCAGGAAATCAA
TGCCATTTTACAACACAATCAAGTGAAATTGGGTTCTGTGTCTTTAATAAGTTCCTACCCATTCTGACACTCCCCCTTCACAACATCATCACAACAGTGC
TTCTGCATGATGCTGTTTGCAGCTGTTCATAAGAGCACTGTAGTACACCTTGCAGTTCCACCAGGTGTTTGCTAATTGCTGCTGCCACTAATCTGGAACA
GAACCTAAGCTGGGAACTGAAGGAGGAGCTTTAGGGAAATAGGCAATATTTTGGTTATTTATAAGTAAGTAAGTAAGTAAGTAAGTAAGCTTTATTTCTA
TAGCACTTTTCACAGACCAGGGTCACAAAGTGCTGCACAAAGTGTAAAAATAAAACAATTTAAAACAACATACAAACAATAAAACACAATATTACACTAA
AAAGCAAGTTTAAAAAAGTGGGTCTTAAGTTGTTTCCTGAAAGTGTCTATGCAATGTAGAGATCGAATGGTGCAAGGTAGCTCATTCCATAGGCGATGCG
CCACAGCTTTAAAAGATCTGTCTCCACGAGTCTTAAAAAAGGTCAGAGGAACCGTCAACAAGTTCAGATTCGACGACCTGAGGCTCCTAGTTGAAACATA
AGGCTGTATGAGGTTCTTAATGTAGTCTGGCGTCTGTCCATGAAGAGCTCTAAAAGTCAGTACCAGGATTTTATAGTGCATCCTGTAAGATACAGGCAGC
CAGTGCAAGCTTTTGAGGATGGGAGTAATATGTTCCCTCCTGTGGGTGCAGGTGAGCAGGCGTGCAGCAGAGTTTTGTACTACCTGCAGACGCATTAACT
CCCTCTTATTAAGACATGTAAACAGACTGTTACAATAATCCAGTCTCGATGAGACAAAAGCATGAACAATCATCTCAAGCTCACCATAAGTCACCATTTT
ACGGAGTTTAGAAATGTTCCGAATTTGGAAAAAACTATTCCTAACAAGCTGATTTATGTGCCGCTCCATAGACATTGCTCCATCCATGAAGACACCCAAG
TTGCGCAGGTTACTTTTAACTGTGCAGCTCAAGTTTCCAAGGTGCTGCTTAATACCAGGCACAGCACTGTCAGGAGCAACAATCAAGGTCTCGGTCTTAC
TGGAATTCAATAATAGGCTGTTTTCAGTGAACCATTTTGTCACTTCGGCCAAGCAACTAGTGAGAGTGCAAAGTTTATGCGGCTCACTAGGCTAGAAAGA
GCAGTACAATTGAAGATCATCGGCATACAGATGATAGGACGCCTCACTAAACTTCTGCTATCATGATATCACTAAACACCTTCAACAGGGCTGTTTCAGT
AGAATGAAACTGTTGGGTTCTGCAGGGGAGTGTTTTCTCTACTTTCTCAGGGTGGCAGGCTGATGGGATCCAGCTGGTGCTCATCATCTCCAATCAGCAA
GGGCCTTAAATAGGAGTGGCTTCCCAGAAGAAGATGCCAGATGGTTCCGCTTCTACAGTGGTACACTCTAGCTCTTAGTGCTGTGTCTCAAGTGTTTTAC
TTGTTCCTGACGCCTCTTCCATCTCTTCCTTCCTCCTAGAACCAGCTCTGACCTCTCTCTGAGAGTCTGATCCACCTGGACCACCTGATCCTCGCTGTTT
TGCTCAGCCTAGCTCCTGGATTCCTCCACAACCACCACCCTGCTGCCTGTCCACCCTGAGTTACCTGCTGGAACTCCTCCACCTGGAAACCCCCTCACTG
CCCCAACTGCTGTACCCTCCTCCGCTCATCTGAACCCTCCAACCGTAAGCCTTCACCAGGTCACGCCTTCACTCCTGTCATTATTCCTCTGTCTAACCAC
TCACCCATTCCTCAGTTCCTCCTCTGGCCTGGTTCCCCCCTGCTGCCGCTGGTCTACACCTCTCCATCCTTCCCCCCCATTATACAATAAATCTGTTAAA
CTGAGTTTGGTGTCTGTAGTTGTTGCTTGCCTTCGAGTCCTGGTACTTCACATTATGACAGAACCATCTGGCCATTCGGACTCTGCAGCACAACTACGGA
CCGCACTTTCCGAACAGGGGGTCCTTTTGGGCAGGCACGATGCTACAATTAATGTTGTGATGCATCAGCAGAACTCCATACTTCAGTATCTTCATCAAAT
GGCTAATCAGATCCAGACTTTACAGAACAGGTCTCCTTCAGCCACCCCCGCTCCAGCTCCTGCTCCGGCTCCCGTTCCAGTCCCCACTCCATCCACTACG
TCAGCTGCTTCTGCACCACCCCTGTGCCGTGAAGTCAACACGCCCACTCCTGAACACTACTCAGGTGAGCTAGAGAAAAGCAAGGGTTTTCTGCTTCAAT
GTGCATTAGCTTTTCGCCGGTCCCCACGCTCATTTCCCGATGACGCCAGCAAGATTTCTTTTATTGTTGGGTTACTAAGAGATCGAGCACTTAGATGGGC
CGAGACAGTAGTAGATGAAGAGAACCTCGTATATTATTCCTATGAGGAATTTATCGAGCTCTTCAAACAAACATTTTGTCCCAAGCTTGGTGAGGAAGCT
GCCTCAAAAAGAATATGGAATTTAAGACAAGGAAATAGATCAGTGGCTGATTTTGCCATTGATTTTCGCACTCTTGGAGCTGAATCAGGTTGGAATGAAC
CAGCTCTTAAAGGAGCTTTCCAACATGCCCTGAATGACAAATTGAAGGATGAGCTGGCATGCCGAGATGAACCTGACTCTCTTGACGAGCTAATTAACCT
GGCCATCAAGATTGATAACAGAATTAGAGATAGATCCCGGTCCTCAAATACCCGGCCATCTCTGCCGCCTATTAGGAGGGGTTCTCCCAGTCCTGACTCG
CCCAGTCCTCCAATCCAGAACCCACCAGAACCCATGCAGTTAGGCCGAGCCCGGCTAAGTTCAGAGGAACGGCAGCGCCGTTTATCCTCAGGTTGTTGTC
TTTACTGCGGCTCCCCTCAACATTTCATCTCCTCCTGTCCGGTTCGCCCAAAAGCCCTGGCCCGCCAGTAGGTCTGGGGGTCCTGGCGGGCAGATTTAAA
GAGAATGATTACCTCCGGCTAAGTCTTCCTGCTGTTCTCACTACCCAGCATGATTCCTACCCATTCCAAGCCTTGGTTGACTCAGGATCTGAGCAAAATC
TCATACACCCTGATCTAGTTGCCCAATATCAGATTCCTGTCCATGCATTACCCTCTCCTCTCCAGGTGGCTGCCTTGGATGGTAGTCCTATGGCCAATAT
TACCCACCAAACCGACCCAGTTTCTCTCCTTGTCTCTGGCAATCACCAAGAGCTCATTCAATGCTTTGTGTTTCCCACTAAGGGTACTCCTTTGGTCCTT
GGGTTTCCCTGGCTCTGCAAACACAACCCCCACATTAACTGGGCCGATGCTCGCATTGACTCATGGAGTCCTTTTTGTCTCAACCATTGCCTGCAGTCTG
CCAAGCCATCTCCACCTTCAGAACTACCCCAGCCTATGTGTAAACCTGATCTAACTCAGGTCCCTAAAGAATACCATGACCTCCACCGGGTATTCAGTAA
AGATCTCGCCCAATCTCTACCGCCTCATCGCCCCTATGACTGCTGTATAGACCTTCTTCCTGGAGCCCCACTTCCTTCCAGCCGTTTGTTTAATATCTCC
AAGCAGGAGAGACTGACTATGGAACAGTACATAAATGACTCACTTAAAGCAGGTCTCATTCGTCACTCCTCTTCCCCCCTCGGTGCAGGATTCTTTTTTG
TGTCTAAAAAAGATAAGACTCTCCGGCCATGTATCGACTATAGAGGACTCAACCAAATCACTGTAAAGAATAAATATTCTCTCCCTCTCTTGTCCTCAGT
TTTTGAACCAGTTCACCAAGCCTCCATCTTCTCTAAGCTCGACCTGCGCAATGCCTACCACCTCATTCGCATTCGAGAGGGCGACGAATGGAAAACTGCA
TTCAAGACCCATATTGGTCACTTCGAATACTTAGTCATGCCCTTTGGTCTTTGCAACGCCCCCGCCACTTTCCAGAACCTGGTTAATGATGTTCTTCGGG
ACTTTCTCAATGTTTTTGTTTTTGTCTACCTTGACGATATTCTCATCTTTTCCAACAGCCTGGATGAACACCGCAAGCATGTCAGGTTGGTCCTCCAAAG
GTTGTTGGAGAACTGGCTCTTCATCAAGGCTGAGAAGTGTCAATTCCACGTTCCATCCATAACCTTCCTCGGCTATGTATTTGAGGGTGGACAGGTGAAG
ACGGACCCGGCTAAGATCAAAGCGATAGAGGAGTGGCCTGTTCCGAACTCCAGAAAGCAACTTCAGCGCTTTCTAGGGTTTGCTAACTTTTACCGCCGTT
TTATCCGGAACTTCAGTGTCATCGCAACTCCTCTCACTACTCTGACCTCCACCAAACAACTTTTCAGATGGACTCCGCAGGCTAATCTGGCTTTTGATGA
GCTAAAAAGAAGGTTTGTGGATGCTCCAATCCTTATTCACCCTGACCCTTCTGCTCAATTCACAGTTGAAGTTGATGCATCTGAGACTGGTGTGGGGGCC
ATCCTGTCCCAGCGTTCCTCCAGAGACAGCAAGCTCCATCCGTGTGCCTTTTTCTCAAAGAAGTTTACCACCACAGAGAGCAGGTATGACATTGGTGACC
GAGAGCTTCTGGCCATAAAGCTGGCCCTTGAGGAGTGGAGACACTGGCTTGAGGGTACAGAGCTCCCGGTCATCATCTGGACGGACCATAAGAATCTGTT
GTATCTGCAGTCTGCTAAACGCCTGAACCCACGGCAGTATCGTTGGTCCCTCTTTTTCTCCCGCTTCAACTTCAACATCACCTACCGCCCTGGTTCTAAG
AACACTAAGCCAGATTCCCTCTCCAGACTCCACTCCCCAGATGACCCTTCCGAGGCCTCTGGAGCCATCCTCCCAGCCACCTGCACCATTGGGTCTCTCA
CCTGGGATTTGGAAAGGGCCATCCAGGAGGCCTTAACCAGTGATCCAGACCCAGGTAAGGGTCCCCCTAACCGCCAGTATGTCCCGACCCCCATCCGAGC
TCGTGCCATCCAGTGGGCACACTCATCAGGTTTCTCTGGCCATCCTGGTATAAGCCGTACTATCGGCTTTCTTCGTCGATACCTTTGGTGGCCTTCCCTT
AATAAAGATGTCATTGAATATGTGTCTGCCTGCTCCACTTGTGCTAGAAACAAGACCTCACACCGCCCACCTTCTGGTCTCCTACAACCACTGTCCATTC
CTAGCCGTCCCTGGTCCCACATTTCTCTAGATTTTGTCACTGGTCTCCCCACATCCAAACAGAAGAGTGTCATCCTCTCTATTATCGATCGTTTTTCTAA
GGCTTGTCATCTGGTTGCCCTCACCAAACTCCCATCAGCCGCCGAGACCGCCAAACTTCTTTTTCGCCATGTTTTTCGCCTTCATGGCATTCCCACAGAG
ATTGTCTCTGATAGGGGGCCCCAATTTACTTCTCAGGTCTGGCGGGACTTCTGTTCTGTGCTCGGTGCTCGGCCTTGCTTGTCTTCAGGGTTCCATCCAC
AAACCAATGGACAGTGCGAGCGCCTTAACCAAGAACTAGAGAACACCCTGCGCTGTTTATGTGCTTCCAATCCCACCTCATGGAGTGTCTATTTACCATG
GGTGGAGTACGCCCATAACGCGCACATCTCTTCCGCATCTGGTTTATCACCATTTGAGGCCTCGCAAGGGTTTCAGCCATCCCTTCTACCTGAGTCCTTC
CCAGACATGGTCATCCCGTCAGTCAGGCATCACATACAGAACTGTCAGCGTATTTGGAACCAGACTAAGTCTGCACTTCAAAGAACGTCTGCCCAAAATA
AGCGTCTCGCAGATAGGAAAAGAGTTCCTGCCCCCATTTTCTCACCTGGCCAAAGAGTTTGGCTATCATCTAAAAATTTTCCACTAAAATCATGTTCCCG
CAAGTTATCTCCCAGGTTTCTGGGTCCATTCATTGTTGAATCCATCATTAGCCCATCTGCAGTCCGTCTTAAGTTGCCTTCTCATCTCCGTGTCCATCCA
GTGTTTCATGTGTCCCAGATCAAGCCCTACCTCTCAAGTCCTTTGAAACTCACGATACCCTGATTGAAAAGTGTCATAAATGTCATTCGCCTGAAAATAT
GATCCAAGTTGGATGCAGACCACCTTTTCCAGGACTTTTCCAAGAAAGGAATCTTGGATATTGGCCGGAAATTCTTGAGTTCATATTGTTTTGTCGTGTT
GCAAGTGTTATAGGCACCCCGGCATGGTTGCCAAAGACGATTTAAGGATTTTCAAAGCAACACTCCAGGTATGCTTTTGATGAAAAAATAACATTATAAC
ATGTTATAATGTACGGAGCCCCCTAGGGGACATGGAGGGTTTTTTTCTTTTACATTATGTCGCAAAAGTATTGCGTTCCCTCGCAATAAGTTTTGCGTTT
CCTCGCAATATGCTTACTTTTGAGGAAATTTTTGTGCCACAATCCAAGAGCACGCATTTTCAGTCTGAATGCAGGTTTTCATGTCTTTTGTTCTCAAAAC
CTTTAATACGTTTGCTTATTTTCAAAGCAGGACTTCATGTCTTTCTTCTCAAAACTTGTAATGATTGTACTCAAAACTTCTCCTCACGCTCAAACTTAGT
CTCTGCTTGGACTCTGCTCGCTTTTGAAAATGCCTTTTGTCACAGTCACCTGGCAACTTTTCAGCCAATATAATGAAAATGTGGTACTGGGTGCATTTGT
TTCCGCCAAGCGGGTGTGTCTGTGTGGATAATATTGATTATAGCAGCCTGCGCCACCCACTGACTATGGGTGGTGTGCCATGACGGACTATCATGAGAAT
TAAGCTGTCAACATGCTGGCTCCGGTCTGATAACTTCAAAATCGTAAACTATGCTCCAACCGTTAGCATCCATGTTTACTTCCACAAACACAGAGCGTTG
ATTCTTTTTATGGTGGTTGGGAGAACACTGAGAACGCTGATGTTATTGCGCAACTCTACTGCCCACGCGGGACACTTTTAGGTCGTTTGCCCGTTCAGAC
TGCAGAACACATACATACAGTTTGCATTTATTTGGAAGTATGAACGGCCATGCCAAAAAAAAAAAAATCCAATTTGACAAAAAATCAGAATTGGGTCACT
TCAAGGTGTAGTGTGAACAGCACCATGCCTAAGTTTGAGTGAGAGGAGAAGTTTAGAGTACAATCATTACAAGTTTTGAGAAGAAATACACATAGTCCTG
CGTTCAAATTGAAAATGTAAGCAAAAGTATTAAAAGTTTTGAGAACCAAAGACATGAAATCCTGCTTTCAGACTGAAAACGTGTGCTCTTGGATTATGGC
AGGAAAATACCCCCATACTTGCTGCAATATTTGCTGGTCCATTTTATAAATTTACTTACAAATGTCAATTTAAAATTTCAAATGTATATACGTTTAAAGA
GCCTCAGTGAAAACGTATTTATTATTAACTCTTTGGTGCAAAAAACTGATTGAAAATCGATTTATTCATTGCATGTTTATGTCTGCTTGTGTAAGGCTGA
GATGGAACTGCATAGGAAAACGGCTCTTTAAACCAGTGGTCCCCAACCTTTTTCTTATCGCGGACCGGTCAAGACTTCGAAATTTTGCCGCTATGGTAAG
GTTTACATACCCCTTCAAAATAAGATAGAGATCCACCACAAAAACGAACATTTTACTTTCTTGAAAATTTTAACTCACTATAATGACTAACGGGAGCCCT
GAGATTGTTTCTCTGCAACGAAACGGTCCCATCTGGGAGTGATGAGAGACAATGACACCCGAGGTGTGTTGATTGAGCACAGCCTGCTTGGTCTCTACAT
GGTGAAGCAGCTTGAAGCTTCATTGCCTCATTATCAGCCGGTCGCCGCATGTTACGCAGAGCGGCTTGTAATGTGGGACTCACCTACCGGTCCGGGATAA
ATCCATTCTCCTGTCTCTTCTCTGGGCCTTTTCCCGTTTGCAAAGAAACTTTCCAAATACATCTGATCTGTTTCTTACTCATTTTGCTGCTTGTGATAAT
GTTGACGCACAAGTAACCGAGAGAATCCGGTTAAAGGATTTTCAAAATAAAAGATCCTCCAGACTCAAATAATACATAAAACGGAAATATTTCACTATTT
CTTGCGCGGCCCGCTACCAATTGGTCCACGGACCGGGGCTTGGGGACCACTGCTTTAAAACATTCAGACTACCAATACAAAACAGACAATCAAAACTGTC
AGATGACTCATCCTGTGATAATAACTCAGAAATAGTCCAAATAGTTTTGATGTATTTTTTATTTCTTTCCTTTTTATGGAAAGTTTCTGATTATTTCATA
GGTTTGAGGTGCATTTCTATACTAAAGAAAAATATATAAAACTTCAGATATTTCACTAAATATAAATGTACATGGAAAAACCTTTTGCAAAAGAAAAAAA
ATCCTACATGTCCCTTTGGGGACTCCGAAATAATGCAACTTTGTAAAATCAAACAAGTCGATTTTACATAGTCCTTTCCCACTGCCCTTTGCCTACTCAA
TTTTGTCTCTCCAAGGAGCCCTGCAAATTTTAAACAGACTTTGTTATTACAGTAAACAAATGACTGATTTCATGTTGGTGTTACCTAGAAATCAGTATTA
TTTGTACACTGAGAAATTTGCTGTTTTTATAATCATCTGTTTAAATTAGGCATCCATAGGGGTAATTTTCTGGAAGACTGGTGTGGAGATGTCCCCACCA
ACTTTGGCCAGACAGAGACAGTCCCCACCAATATTTCCTACACCTGTTTTCCTTTATGTGTCTTCCTCTATTTGCAGACAGTAGCTCAGCAGCAGCTGCT
CGCTCTGTTCAAAGCATTAACAGCCAGTGCACAAATGCTTTTTAAAATTCCTTTGTAAAACATACCGTAAATGACAAGTTGGCTCAGTGATTAGTGGATT
TGGACATCAGATGACTTGCGTGCATCACGGGCCATTTCTTTGCATTGAGTCAAGAATATTGGTTCTTGGGAAAATGATATAATCAAGCAAAGAATCTGAA
AAGGAGACACAATGTTTTGCTATTTTGTCTATGACAGCAAGATAACAAGGTCCATGGGAATAACATTTCACAAGTCAGTAAAAAGTTTTAATTAAAAAAA
ATATTCATAATGTAGGGGGTATGTTAGTTATGCTATAGCTTGACTTTGACGAACTTAATGTGTACCTGTGCTGCACAGTTTGGTGTGTTTTGGTTCAGTT
AACACAAAATAACGCAACCCACATATATTTTCTGACAGATAATTACAAGTTTTTAAATTAGATAATCAACCACTGCAAACATCAGGTTCTTAATGATCGC
AAAGTTAACAATAAGCCTGGAAAATCAAAGAACATAAAACTGTAAGGGTCTAAATGTTTTGTTTGGGTGATTTTACATATTTTTTGTGTGGGAAATGCTT
TTGTTTTCAGGAATGTTGATTCCTGATACACTTGACTGCAACTTCTGCTCTGTGGCGCTGTTGTTTATTGGTTGCTATGGTAACATGACTGAGAAAAAAA
GAATACAACCACCAGTTTTTCTATGTTTTTTTCCCTCCTCTGGACTAATTATATAATTTGTTCATAGATCCTGGCTGTATTCAGAGCAATGAAATAATTT
TATAAAGCATGTGAGCCAAAGTTTATTTGTAAACCATGGTTCCTAGAGCAGCAGTTAGGTAAAATTAAATTATTGGCTAATATAATAGATAAATTTGCTT
AGTCCTCTCTTGCATCTTGACAGAACTGACCGAAACCAAACTATTTATAAATTTATATGCAGCGAGAATACATATTTTACATATCCAAACAGCACTTTTC
TCAGATTCCTCATTATTCTGGTTTTTGAAATCTATAATAACAATCTATAATAACATTTTTATTGCTACGGAATCTAATCTTGATATCATTTAGCACTTGA
TAAAATCAGATAATAAAAGGCAACAATATTATTGTGATAATTCTTCACAAAAAATATTACTGAGTTGTGTAACTGTTTTCAACTATAGGCAAGCATTGAG
CAAATATACACTCATTCCATAAATTACAATATGAAGGAAATGTTTCTTTCTTATGTTCCATCATCAAGTGAAAAATATTAGACGACTGATGTTTTGCATC
TTTATACTGTTTAGTATGTCTAAAACCTGCTAAAAGGTTGTTATTTTCAAAAAGTATGATTAATCAGACAAGCCTAACCATGACATCTAATTTATTAAAT
ATGACTGTATGGCATTCACATTTAAGTTTCAGTCATATTCTTAGCACAAAAAAGGCTTTCAATATCTGTGGGTGCTTCAGCACCCACCCCCCTCCTGGTC
CCCAGAATGCATCCCCACCAACTTGCAACACAAATTTACACCCTTATAGGTATCAAACTGTATATGATGCACAGCAGATATGCTAAGTAGCTAATATATA
ACCTGAAACTTCCAATTCAACTTAATTTGAATGATTGTGCCAGAGTCAGTATATCTTTATGTTTAAAAAACATACGTCACTAAAATCACTGTGTGGCCTT
TGCATCGCAATATTTTTGTTTGATCATTTTAATCCAAAGAAAGGACAGAAACAGAACAGTTTTTGGTGAATTTAAAAAGAAAAAACGTTTTTGGTGAATA
AAGTGGAGTAGACTTGCTGCTTGTCAGATGATGGAAAACGTTGAAGTATCGTTTCTGCTTCAGCTCGGAGTCGCGGTTTAAGCAGAGAGGTAATGAAATA
CAACAGACACTGACAGGCCTCTGCGTCTGCCTTTCTCTGAAGAACTACTGAGGGGAGGAGACAGCCAGGTGAGGAGAAACTGTTCTTATCTGTCGATTCA
GTATTTTTATCATACAGACATTAGGCTGTTGTTGTTGTGCTATTAGCTAGCTGCTAGCTAACAACTTTACTAGCAACGCTAGATAACTAAAAAGCTTCTC
CCCTGTATCTTTAATGATATCAGTCATTCTTCAGTGTTTATTATGCAATAAGGGCACATCGCCCGTCCGAAACTGATCATCTCCATAATGGATATATGTC
AGATCTTCTAATTTTCTCTGCTACATAATGTACATTTCATTTATTCTAGCATTAGGTAAATGCATCTTGAAGGAGAATAACACTTAAATTAAAGTCCAAC
AAGGACATTCATTTAGAATGAAAAATAACTCACCCTGAATTACCATGATAGATATAATGTATGTAATAAATGTGTGTCATTAATAAAGGGGAAAAAGACT
CAATCCAGACTTTAAGTACCATTTAGGGTCTGGTTCTCAGAGTATGAAGTTAAATTTGTTTCCCAATTACTCAATGAAAAAAAAACTAACCTCAGTTAAG
TAAAATAAAATTGTAATCAAAACTTTTGGAATTGTAATGATTCCTTAAAAATCTTTTATTAATTAAATAACTAATTTTTACCAAACATAAACATTTATTT
GCACACATCATAAATCTTTTGTTGTGATTTTAGGCCCTGCTCACGACGTCAAGTGAGAATCACAAGCAAAAAACTTAGAATAGCAAGAAAAGATTTCTGA
CTTGCACAAATAAAGTTTGTTTTGCAAAAAAGAAAATTCACTTCATGAGCCAAAAATTTGTGATTTATATATATTTTTTAAATTTTTTTTTAAGCAAAAC
CCAGTAGGTTTTTCTCATGGTGACATGCATTAACAATTTAATTTTTGCTTTTGTTTTTTTCGTTTTTCTGCATTTCCACATTAAAGTTTGGTGCAGCTCT
GCTCTCCTGAATGAACCGTCTTCATCTCCACTGCAAGTGTAGCAAACAGGCAGCTCTTTTTATAGATTACAGTCACTAAAAGGTTGCATTGAGCCCTTGT
TTATATTTTTAATAGTGTAATTCTGTAAAGACAAAATATGTCTGGTGGTCCAGCTCTGATTTACATGTCTTGCTAAATTGCGGGTTTGAATATTGCAAAA
CTTTCCTATAACAAAATAGACCTGCAGAAAGAAATTACTAATAAAATATCTTACATTTGCATAGTGTTATGCTCTATATGGAGATGTTTGTTAGCTTTGA
TTGTATATCTCACAATTTTTTAATTTATCATTGTTTATTAAACTCTGAAAGCCGTTTGTTAATATTCTGTCCTAGAATGAGGTTAGATGGGCCCTTTGAG
CCCCTGCCCCTGTAGCGGCCTCTGCACGGCCCTGGTAGCAACATACGTTTAATATGCCAAAGTTTCAACTAGAGTCGCAGATGAGGGTTTCCTACTGTAT
AATCTTCCAGCAGTTTTAGCCACAGGCTGTCAACTCACCTTATTGCTTCAAATTCCTTCATTATGTCGCCTGTATTTACAGAATTACTCGCCGTTGCTTC
GCCTCCTGTTAGTGATTCTCTTGTCGTCATGCGGTTTTTATTCAGTGTCTATAACTATAAAAACCTGTTAGTTTTGCTACTGGAGAGCCGCCGTTTTGAT
TTAATGACCCGAAACGAGTCACATGCAGCAGAAAGACAAAACTAAGATTGAAATCTCTCGGTTGTGTGAAATCATCACCTGTTTCTCATGACACGCTCCT
GGTCCACATCGCCCTTAAACGTAACAGCACAAAAATCCCTCATCCCAACAGAATATCCAGGATTTGCCACCATCTGACCCATCATGCTTTTCTATGGTTA
CTCTGTTTCCCTCTGCCGCACCAAATTCTACAACAACGAGACAATTAACATAAAGCCTACGAAACACGAATCCAGCAATGTAATGGATTAAAAAAGTCAC
GAAATGATTCAATAGCCGACATTCTCGACTTAAGGAGGCGTTTCCTCAGCTCTCCTGTTTAGTTTATCAAAGGCAAGAGAAACGTAAGCTAAGCTATGTT
TATATGTTAGAACTCTTTCAAATATCATCAGAAAATCAACATCGAACAATAAGATGTCTACCTTTTCCACCTCGATGAGTTTAGTCTTAGTTCCTATCAC
ATAGTTCAAGATATGTGCGAAACTTTCCATTGGCTCAGGATCTTGATGAAATTCCTGCAAGTGACTGTCTTCCTTGGTTATATTCTTAATATGGCAGAGA
TCAGCTGAATGGCAGCTGAATCAGCCAATCAGAACTGTTTCCCAGCCCCTTCTGCACTCACACAGGAAGTTGTTTCTCTTCTTCCTGCTTTATTGCTATT
TTTACATTTACAAATAACAAGCACAGGAAAGAGACAAACAATGACGATATAAAACAAAACAATTGATAAAGTATATCAGGTATATCAGCTTTTTGAGGAT
GTCAGTCAGTGTTGAAGGCAACACTGACAAAAGCGTTGCCTTTAATTAAAATATTTTTTTAATTAAACATTTTGAACAATTGGACAGAATCACGTGGCAA
GAAGATATCAAATCTTACAGGTTTAAGGCACACATACAAATATGAGATGAAAGAAAAAATGTGACAGTAAACAGAGAAAAAAAGAAAAACAAACATATTT
CTCATCAAATAAATTCAGCTCATTATAGGCATCAAATAGCTGTTTTATATACTTTCTTTTCATCCGTTTTAAGACTCTTGAGGGTTTGTCCATCAGAAGG
CTTTTAAAGGTTGAAAAGTCTGGTTTTCTATTTTCCCATTTACAGGAGTGGATGAAACATTTGGCAATGATCAGCAGGTAGTAATTTCTTTTGTCTCTGA
GGGTCGTTCCAAATATTCCATCCTCTCTTTTTAAAGGAAGAGTTTTTTGTTGAGATCCAGTCCTGAAGGTTTCCACAAAATGTTCCAGTGTGAACAGAAA
AAGACATGATCTGTTGTTTCAATATCCTTGTCGCAAAAGGTACAACTGTTAGTGTCAAAGTTGAATCTTTATCGTAATAATTCCCTCTATGGACAAATGT
TATTGAGAATTTTTAAATTGACTTCTTTAGTTTTCAAGGGTTTTTAAGGTAAGCAGTTCTCCACTTATTAATCTCTGAATCAGAAAACAAATTTTAAAAA
TGGAGTTTCTATTTGGTCCTACATGAAATATAAAATTAGTTAGATGCTGACACATCTGTTTGTTACAGTTTTGTGCATGTTTTCCACAATGTTTCACTGT
TGGCACAAGTATTATTTGATAACCGTAATACATGTCCAATGCAATGTTGAACATTCGGGCAGAATGTTAAAAAGCAGTCATTGCCCAGCATAATACCAGA
AAACCATAATCATTTCCTCTAAGTTATTTTGCTATTTCACATTACATAAGTGAAACATTGCTGTTGCAGCATTTTCAATATTTATTCATAAAAAATTATT
TTCAACCAAATATATTCTGTAGAAGATGTAGCACACATGTTTCAGTGCTGATATGTTACAAATTATGAACAATATATTACAAATCAAGCTATTATGTGAA
ACACAAAACTTTCTCATAGCCAGGATTACAAACAGCTGACTGAAGTGCAAATATTGTAAATATTTTCAGATCATCATACACTTAGCACAAACTGATGGCC
GTATCTGTCAGAGAGTATGTGCTGTCATTGCCACATGCTTTTATTTAATCAGCAACATAACATCATGATGTAGAAGTTAGATCGTCATACACTTTGCTAT
TAACAGCTGTATGACATCCCGACTTCTTAGTTAACCATTCAGACCATCATCAAGAAACAGAGGCGAGTTTTAGACAGGGGGTGTTTGTAGTTTAACTGAC
AGCTCCTCTAAATGCCGCTGACGTCTTAATGCACATGCGTACTCACTGCATGTCTGCTATTATGACCGCACATGATGATCTGACAGAACATCTTTGTTTT
ATCATTGCTACCTTGTCAGATTTTCTTACCATAGCATAGTTAGATAGCTATGTCTACTTGTCAGTGCTACCTGTCTAAAACTGCTACCGTCATGTTTACA
AATCAAAAACTATAACTGGTTGTGTTAATATTAAAAATCATCATTGGATAGCATTCATTGAGTGACGGGACTGAAATGGAAGCTTAGGAGTTATGCTTAG
CATAGTATTGGAACAATTTATATTCACAACGAAACCACAAGAATTTCTCTTCCTTCATCAGAATTTCCTACCCGTTTAAAATGAAAAGCTATCACAGATG
TATGCACTACTCCTTGTGTTAGAATATCCTACCTTTAGAAAATACAGTAGTTGATGTTGATGTTAGTAGTTGTGCTAAAATCCTTAGTCGACATGTCCTA
CTTGTATACGGGATAGTACATTCTGTTGCATCAAATCCCTTCATCTACCTTTAGAAAATATAGTGGTAGCATTTGTTGATGCACTTAATCTTTTCATCAC
AATACCCAACTTTAACAAAATACTTAGGTAGCACATTTTGTTGCTCCAATTCCCTTTACTTTAATTTCCTACGTTTCATGAAATACAGAGGTATATATTG
ATTAACTTAATTCCTACATCAGAATATCCTACCTTTTAAAAATATTTAAAAGACAGGTGTTTGTAAGAAGTGTTTGCAATAATATATACTGAATCAAACA
GTATCAGACAGGGGAAACAAGTTTTATTTAAATTAAATTTAACACAGACCTCAAAAATAAAGATACTCCCTTATGTCAAAATTTAATTAATCGAGTTTGA
TGGATTAAAAAGCCCCACCCAAATAAAAAATCTATGCTATCGCCTCGGCCATCTGTTGAATCTGCGTCATATAATGCTTATCGTATCAAACATCTGTTTT
AATAAGATTTTATATGGCCTTATCTCTTTAATAATACTATATAAAACCCTTATCATATCAAACATGTGTTTTAATTGTATATTTTGAGCCTTATCATTGT
ATTAAATTCTTATCGTGAATTTCCAGATTTAAATTAAGCTCTTATCGAAATAAAACAGACAAGATTCTGGAACCTTCTATTAAATCAAACTCTTATCTTA
ATCAGACAGACAAAATATTTTCCCCTCCCCCATGGAAAGCTCTAGAAAATACATCCTCCCTGAGTTATGCAACTATCCCCCAGTTGGGGATAGACTCCAC
CCCCAACTGCTCTCATCTTCCTGCTCCCTTGCAGATGCCCATCCCACTTTTTATGACAGCTGATGCTTCATCCTCTACACTCCTGGATAGAAATCTGGTC
TTACCTCCGTCAGCGTTCGAATCCTCGATTCAGCACCAGATTCCTACGTTCCAGGACTCCGAGCATGTTACGTCTGACTCCAAAGGATCACGCTCTGCGT
CTGCTGAAGCTGCTTCATCCGGTGTGGGGATAAAACACGGCCCGGTGTGACCCAGAGGGACCTCCCTTCTCTGTCAGACTTCAAGCTCAGTCTATTAAAT
TCCAGTCCATAAATTGGATGGTTCCTGGAAGTCCACCTTTTTTTGTCCAAGAGAAAACCTGAAGACAAAAGGCAGCAGGTTGTGAAGTGAGGTGGAGAAG
CTGGTCTGCTAACATCCAACTCAACTGCTTGAAGCTCCAAAACGTTAGATGGGAATCCCACCAACGGACCCGGCTCTATGCATCACCCCAAGAAGTAATT
GGTCAAATCATGAGAGTTGGACAAAGTTTCCTCTTTTTTTTTATTCCATTCATGTAAATTTAATCAAATAAAGAACATTTATCTCCACTTCCAAGCCTGC
ATCCACTCAGTCACTTCATTCCAGTCAAGGTTGATGAAGAAATTAAGATCATGGAAATTTGGAGTCACTATACTCAATCGTCAAGCATTTATTAAATCAT
GTTAATTGTTATATTAATTTCAAATCAGAATTAAAAACAGAGAATAGTTTATTTCATAAACATAAATGTTTCGGTGTTTAACTTCCTCACCGTTTCTTTC
TCTGCTGCTCTCAGCTGGTATCTGATGAACCGTCCTCCACTCTGTCACTTCAGCCAACCAACTTGGCTCTGGGTGAATAAGGTCCAAATAATTGAGTCAC
TACCTACTAAATTGTCTAATACTAATATTTTGATTTTATAGTAAATAAAAAAATAAAATTTAAATAAGGAAGGATGGTTTAAGTTTGTGGACAACTGATC
CATATTTTGAACTTTGAGAGCTTTTCTTTCTCTGTGCTGCACCAGCTGCTGAGCTCAGCCTGTATCAGATAAACCAACAGCCCCTCTGCATCAGTCACTA
CTCCCCAGATAAGGATAGCAAATAATAAAAGTCAAGGATATGTGGAACCGGTAAACTGTCAACCATCAATATATTTTAGAATAATAATAAGACAAGTATA
TTACAATAGTTTAATCCTATGAACAAATGTTTGCTGTTTCTTTCTCTGTGCTGCACTCAGCTTGTATCAGATAACTCAGCAGTCTCTCTCCAGCAGCCGT
TGCTTATTAAAAAATAAAAGTCGACCTACGTTTTCGCATCCACCTGAATAATGTGTTGTTGCGCCACTGAAGATGATTTAAGTCTTTGTATTTTATTGAA
TATTATATGTTGTATTATGTCATATCTTCAGTTAAATTTAAAATATATTTGATATACAGTCAATAAAAAATGTGAACATGTTCCATAAAGTGAAAATTTA
AGTGAATGTGTTTGGAATGAGGATGCTTGTGGACCTTTTTCCCCAACAGATTTTTATAAAAACAAAAAAAAAAGAAGAAACAAAAAGTTCTTACAACATT
TTGAAATTTAACCTGTTATGCTTTTTTGACAAAATTCTCCTGCAGTAGAAAAAAATGAAGTAAACTCTACATTTACAGCGAACCCTTGTTTTTCTTAAGG
GTTGCGTTCCGAAAATAACCCGTGAGGCGAAATCCGTGACGTAGTTACCTTCATTTTTTTAGTTATTACACACCATAAATAAATACTCTACATTGAAACC
AAATAACAAAACCTGTTTTCAGGTCAGCGGATGTGCATCAATCAGGCCTTATTAATGTGATCCAGAGTGACGTCATTAACGCGTCTCCTCCAACCCGCCC
GCCAGATTCACAGCTGGATCTGCGGCAGAGCGACGGATCTCATCAAACGAGCCTCCTGTCGGGTTCTGCTGCCTCTGGCCACTTTATTTCCAGCAGACAT
TGAAAGTTTCCGTTTCCTTCTCCTGAATGACCAATCTGTATTAAATACGTAACTTTATTGGCACTCAGGTAGAGAAGAAGCGCAGAGACAGTTTACCAAT
CATACAGCCAATCAGGACGCAGAACACTGTGAAAAATAAACTGCACAAAAAAAAATCTACGAAGCAGCGATACCGTGAAAGGTTATAGCGAGGGTATATA
TGAAATCATTTATAAAAGGCAACTGAGTAATTTGTAGAATGGCTGCATGAGTTTATTTATGTGTATTGTAACAGGTGGAACCACCAGGGGTCGCTGCCTC
CACATCTGAGAGCCCATAAAAGGGAAGCTGTCGGGACTGGTGGCAGATTGTCAATCTCCTCTGTGTTGGACCAGGTGTGTTGGACCAGGTGTGTTGGCCC
ACGCCTTCCACTGTTTGTCATCAGGTTTGTGTGTGATTTTTATTGTAAAGACAAACAGTGGAACAAACAAAACAAAGCCTACCTGCAGCGTCGATCAACC
ACACGCCCAGGTAAAGCACTTGTCAAATTACAACATGTAGTGTGGCCCTATATAAAGAACACCAAACACTGAGTTGATATAAATCAAATTAAAAGAGTTT
TGTCTTTACAATAAAAAGCACACACAAACCTGATGACAAACAGTGGAAGGCGTGGGCCAACACACCTGGTCCAACACAGAGGAGATTGACAATCTGCCAC
AGCTTCCCTTTTATGGGCGCTCAGATGTGGAGGCAGCGACCCCTGGTGGTTCCACCTGTTACAGTATCTTGGACTTCATTCTCATGTCTGGCCTCATAAT
GCCTCAACATTGAAAAGGTGGATCAAGTAGAAACTGACAAGAACCTTGAAATAACAAAATGAAAACAAATGTATTTTCCAATATAAGATCAAAATGGTCC
CACACTGCGGAGACCTTTTGTTTGAGGCTGTACCGTAAAATATCAAGAATTCGTTTGGCAAATGCTTTTGACAGATTCGCTTCCTTATAAACAGTTTGGT
GCGTTAATGTCATTTCGAGACACGGGTTTTGGTCTATGGCCTTGACACTCGCTGTCACTTATCCTGCAGACGTTGAGTCACAAAACCAATGTCTGGGATC
ATGAGCGCCCCCTGCCACGAGGCAAGAAAACTGCCTGCCTCACCTCGAATCTGTTCTCTGCTGTTAATGATCACTCCTCAGCACACGACACACGTTACAC
ACACGGTGACAAAAACAATGTACATATAAGCTGAATTATGGAAAATCAGTTCATATTTTAAATGTTTTTTAACCATTTTATTGGCGACATACAGAGCATG
CTCTCATAGAATAGCAGCCAGTGCAGTTAGCGAGAGGTTGCGCAATCCAAGGTGAGGCTCAGCTGCTGCTGCCTCACCAGCTGCTTCTGAGCATTTGACT
GGGAAAATGCGAAAATTCAGCCATTTTGAAGAAAAATAATAATAATCAAAGTTGGTCAAGCTAAATGAAAAGTAAATACTTAATAGTACAAACCACAGGG
TGAATATAGCAATATAAATTATCATATATTATTTTTCCATGATGACAGGTGAGGCTCTGCCTCCCCTTCCTCCCCTGATCGCACGTCACTGATTACGTAT
TTGTGTGCGTGTGTGAAAAAGGCAAGATAAGTCAAGAGATAATACATTTTACATTATATATTTTTAATAAAAATCACAGATGCAGTAACCTCTCACAAAA
TACATGTATCAAAAGTGAAGATCAGAGTACGTGATTCCAAAGGAACAATCATGTATTTCTAGATAATCTTAGTGGCATACAAACTCAGTCAGATCACATG
TTTATGTTCTAGTCGCCTGCTGACAGGTTAAAAAAAAGCACAAGGTGTCCTTCTGGTTATAAGATAAAAAAGTACATCACCCATTTGTGATAAGGATTGG
ACAGACTGAAACAATTTTGTTTTAAATGCTGGGGCCCCTCATTTTCTTAAAGCAAAAAGGCCAGAAAAGTTCCATGTTGATATTCAGGACAATAGACGAA
TGTTATTAATCTCTTGTGATGACATGGTTTTAAGACATGAAGTAACAATCACAGAGATCTTACTGTTACACTGAGTGTGGAGATTTGGAGCTTTCAGTGT
TTCTCAGTGTTCTCCCAGATCTGCTTCCCAGTAAGTGAAAGCCATTAAGGTTTTGCTGCTATTTGAGGAGAACTGAGGCTGCTTCTCTGATACAGGACAC
AGTCTTCTGAATGTCGTCATCCTTCTGTTTGACGGTGACCACTACCCTGATGCTGGAGATAAACAAGACAAGGTGATGGGTAATGTTAACACCTTTCACT
TCACACAATTATAAACATTTTCTGAAGAGCTGATGGTAAATTAACTTGTAAAACACTTTCCCAAACCATCTTGACTACCACAATTTTGATGTGGAAGAGC
CTTCTCTTGGTAAAGGAGCACCACACCTCATTTTCAAGCATAATGCCAGCTATCCTATGGAAGAAGCTCATTTCAGCCATGAGCTGGACATTTCAGTCAT
TCTCCCCAAGCCCTTTCACCTTTACAACTGTACCCCGAGGTCTTGATCAGGGTGAGGGTCAGATGGCAACATCCATCTCACATTTGGAACAATGTGAATT
ATTCTAAAATCATGCACACACCTTTTGCTTTGGAGCTGGGATAGAGTTTAAAAGTATCTCTAGCACTCCTGGACATGGTCATAAGCTTTCTCCAGATGCA
AAAAACACACCTAGACCAGAGGACTGAAATCCTATGACCGTCTCAGGAGATTCACCAGGGAAAGATCTGATCCACTGTTTCATAGGTAAATGAAGGTTAC
AGTTCAACTATAGCAAGAGTCATTTAAATCACCCAGTTGCTAAAAGGTCTTTTCTAGCTACGAAGTGCACCTCTGCCATTTCTATTTTTGTTCAAAAGTT
CCTTATGTATAGTTATGGCTGACTAGCTGAAGCCTAAAGAGTACTGCTGATTTGAATGCTTATGATAAAGTGTATGATAAAAATTAAATGTCTGAGTAAT
CATGATTCTCCACCTCAACATGTGTCACGAGTTTCCCTCGTCTCCAAAACCAGCATACGGTCAAAGTTTGCATAAGGAACTGCACATTCTCCCATCAAGT
TTTTTTTTATAGATCACAACCATTGTATAGAAGATGATGCAAGCTTCAGGCCCTGTTCCATATATATGGCATTTTTATAAACAACCATGAATCTTATTCA
TACATGCCCAGCAGAGTGCCACGACACATAAACTGACCCCTACGTGCGAGCCAGCTGCCTCCCTTGGCCTAGCATATGAAACTGGGGGGTTCGGTACCTC
AAAAAAGGTTAAGAACCACTGACCTAGACACAACATACAATTTTGAGCTACACTAAATACTATAATAGTTTCCTTACCTGGGAGGGGTAAGGAATCGCTC
TTCTTTTTCCAGATAATGAGCAAGAGTCAAAGCAACCTTTCGTTCCAAACACTAAAAGAGAGAACAATGAAACTCGGTGACAAACTACACCATTTGCATG
CAAACATTAATTGATTAATTGGTTGTTTCAGTGTTAAATAATGTGGCTAAAAATATCCACCACAAACACAGAATTCAAAGCAAAAATGAAGCTTGCAAAG
TTGACGTGTTCAAATTTTTTACTTTTATTGCTTTTTTTTTTTTTTTTTTGCTTATGTAAGCATCAGGGTTCAGGTGGAAACTGCAATGCATTTTTAAGCA
GCTGCTGGGATTAAATCATAAAAACCAAAGAGGTAACAGGCCCTCATGGCACCTGTTTTCAATGCTATATGGCCATTATTTAGTCCACATGACCCCAAAG
CTCTTCACACATTCAGTCAATCACCCATTCATACCCAGATGGTGGAAAGCTACTATATAGCTAGGGAATACGGAGAAGCTAGGTTGCCATTTAACCACAC
TACTGGACGCTCTGCACACCACCACCAGACAAGGCAGGTGAAGTGTCTTGCCAGGGCCGTGCAGAGACCTTTGGAGGTTAAAAAGGGGCACATTGAACAA
GATCTTAAAACACCGTACAACAACATAGCAACAACCCATATTAATCAAGACTCTAATATTTAATCGGATCATACTATATCATTGTCATCATGTAGTCTAT
ATTTTCCCCAACAGGTATAATGTTGCTGTTTCTGCTACTGACAGTGCTGGAGGTCTGTGCTGATCCGAGACTAACTTTTAAACAGACCATCGGAGAGAAG
GAGAATGTTATGAAGTATGTTATTAAATAAGCAAATTTGCTGCTATTTTAATAAATAAGCTTTCTGCTTCTGCTTAACCTCTACAACAACTTGGCTGCAG
AGTGCTTTAAAGATAAAAACAAACTCAGAGGGGTTAACTCTACGTAATTTTTCAATGTAAGCTCCTCTGAGATTTAGAATTGGAAGACTGGGATATCAAG
GCAAAGAAAACTCAGTAGCTACTGGTAGGGCCCTCCAGACATTCACGGGCCGATAGAAAAGGTTGAATTGTAACACAAACCATAGATCTAAACCTGTAGC
ATTTATTTACAGAGAATGACAATGTTATTTAAAGCATTCAACAGAGAAAAAATAAAAGATTAAATAGTACATTTAAGATTTAATTAGGAAGTTTACTTTG
TTATGGTGTGTTCACACCAAAAGTGTTTTCAGCGTTAGGGCATCTGGTTTACAATCCTAAATCATGATTCTGTCTAAGGCCCCATATTACCTCGGCCTGG
TCCTACATGAAGAGCGAGTCGCTGCACTGCATCTCTGCTGGAATCCCCTGGTAGCCAGTCCGCCCATGCTTTTGGGACATTTTGATTTACTTGATTGTGG
GACCGGGTTGAGCTTTATGCTGTGGTCCAAATTATTGGTACATTATTTTTGCTGATGTTTACGTGATATTGTGTGAACTCCAAATGCTCAAATGCTATGG
GCCCAATCTTCCTTTAACAGTTGAGGTTCTGCAGTAACTTCTATTCACAGCCGCTCACCTCCAGCCCAGATCCCGTCAGCAACGGTGTGAACCGCCTAGT
AGTCACTTTAACCTTTTCTTTAAGTTAAAGTGAAGCAGAGAGCGAACAGTGAGCAGGTGGTACCGGACTTTGAGGTGCGTCGTGGTACCGTTTCTTTAAA
TCAGGACTTCTGTGAAGACTGACATTCCTTATATTTGTCGTTGGGAGCGACTCAGGCTGTTAGTCCAGCACTGGGGCAGCCTGATAAAGATAATGTCAGA
AGTTTTCTTTGCAGCTGAAGCATTTCTGTGTTTAGAGATGAGGAGGCTTTTTCCGCTATTGAGACGACAATTACGAAAAATAAACAGAAACAGCTTTTCT
AACTTCTACATCAGACCTACGTTTTTTTCCACAAACAAGTGTTGCAAACATGTGTCTTGCCAAGGACAACAACTGAGACAGACAAAGCGGGTCTTGAACT
TAAGAGTTCAACTCGAAACCAACTCCTACCTCTTGAGCCACCTTCACCCCTTAATGTGTTTCAATTCAATATTAGTGACAATCATTTCTGTAATATTGCT
ACTTACTGTGTGTGTCCCAAATATGATCCAGTGTACCACAAATGATTATAGCTAAAACACAAGACTTACATAATCTACAATGGAGCGGAGCAGCTGCATG
TCAGAGCTTCTGGAGCCGGAACTTTTTTCTAGTTGTAGATGAAGAGCTGGGGCAAATGGTTCTCCTACCAACTTCAGACCTGGAATTCTGTTAAACATTA
ACCAAAAAGAGCATTAAATACAATAGATGAACTGTAGAAACTAGAGTTAAGGCAGATTACAGTTTTCAGTCTCTGTTTTTACCATGTCTACCTCTCTGGG
AGACAAGCAGATAGGCCTGTCACAATAACAAATTTTGCTGAGCAATTGTCTAAAAAATTATTGCGATTAACAATAATATTTTCAAGAGCTTTTGACGCTG
ATTTAATGGAAATGACATAATAATGCATGCAATTTCCTGCCATAGATAGATACACTTTATTTTTAAAAGAACACATAACACTGGAACTGATTAACTAAAT
AAACAAAACAACCAAAAGCAAAAATAAAATTGATTTTCAGTTTGCATTAACAAAAAAAGGTACTTGAATAAAAACTAAGCAACATAAAGCCAAAGTGGAA
ATAAATACTGCATTCAACCAAAATAGTGCAGATTATGAAGTCTGTATACTATATTGCCCTTCAGTAATCACAAGATTTAAATAGAGAAGATGGGCACATC
CGACTACCTAATGCAGTAGTTCACACTACACCATTTTTTGCCCCTATTTTCCCCTTACGATAATCTTAGGTCGTTGGCCGATCTAAGATTGTCGCTGGTG
GTTTCGTAACCGATCATCCTGCAGTGTGTGGTGGGTTGTGGCCGCACCGATCTAAATCAGGAGGTTTTCCCGACTGGGAGCTTAACGCAGCCTGTTGAAT
GTGACAGGTAGCCAATCAGAAAGCGCGGATTCTCCTCTGTGCTTTCTGAGGGAAAATTACGGAGGGGAATCCCACACAGCTAACATGGCGCAACCTGAAG
TCCAGCGGACATCGGAGATGATATGTGAAAACAACATCAATATTTGTTCAACATTTCGTGCAAAGAATATAGAAATGACAAGAGGAGGAACTGGAGCCAA
ATTGCTACCGCAGTTGATAAACCCGGTAACTTCTCAGCTGTTCTTCGTTAACGTGACATAAATAGGTTATAATGATTTTCATTCAGTCACGACTTTACGC
TGACTCTAGCCACACGCATCACAGGTAGATTCTAGTAAAGTATTGATTAATGCCTGATTTTAAAATTAGTTGACTGGACTTGTAGCCATTATTTTGTGCC
CTTGTGGCTGGACACCACACGGCACGATGAACCCGATCGAACCGTCATACCTAGGATTTCTGTCGGCTAATGTGTGGTCTCTGAGGTTTTGAAAATGGGC
TGCCAACTCGTGTAGTGTGCGCTGGGCATTACACTAAGGAAATGAGGAAGGGAGGGTCAGTGCAGAGCCCCGGAGTTGAGCCGTTTTCATTGAGTGTCAT
TCAACAGAAAGAAAAAAAGGCAGCAAGAGACAATAAGCCGATAATTAAAATGAGGTCGATAGGTTTAATTTATCGTGCGATTAATTGATTTATCGTTTAT
CGTGACAGGCCTAGTTGGACACCACACGGCACGACGAACCCGATCGAACCGTTATACCTAGGATTTCTATCGGCTAATGTGTGGTCTCTTATGTTTTGAA
AATGGGCCGACAATCAGCCGACAACTCGTGTAATGTGCGCTGGACATTACACTAAGAAAATGAGGAAGGGGGGGTCAATGGAGATCACCGGAGCCGAGTC
TTTTTTCATTCAGTGTCGGCAACATAAAGAAAAAAAGGCAGGAAGAGACGATAAAGCCGATAATTAAAATGAGGTCGATAGGTTTAATTTATTGTGCGAT
TAATTGATTTATCATTTATCGCGACAGGCCTAGAAGCAGAAGAATAACCCCATAGCTTAATGCATTTTACAATTTTTAACATTACACTAAAACTACTGCA
TAGGAAAGTAACAGCAATAAACTTGTGTTTTACTGTCAAATGACATTATTACATAATGAGGTTTTTATTAAGGAAATCTCATTGATAAGCCACCTATTAT
TGTCTGCTTTCCATTTAAAAGGATGTAATTGCCTTAGAGGCATGCTCAAATATAACATGTGGAGAATGTGGTATAACCTTTGCGTGTTCTATAACCAAAA
TTGAACATTACTCCTGCTTAATTCCTATTGTAGTTATTTGCAAAAGGAGTATTTTTGTTTCTAAATTTAATATTGAGTTTAGCTACTAGCACAACTATGT
GTGGGAATTTTTATATAAATATCTTAAACCTGAGTGAAGTTGATCCCCCTTCTTCAAATCAGACAAAATTGGTGTCAAACGTTTATGCAGCAAAAATTTT
CATTTGTGCTGCTATCATTTTAAAGATATAAAAAAATTGTCTAGAGATCAAAGGTCAATGAACATGAGTTATTTTATAAACAGTTTGTGCTAGTTTATAC
TAGTTTGTGCACCGATTTGAAGTTGTGAAAATAAGTGTTGATGATGACTGTCGATTGAAATTGAGATGGAAACAGCAGATAGTTAGCACATGTTTTGCTC
TTGTCCTACTTTTTGTATTTCAACAGTACAGTTTTTCTAATAATGCCCCTCTGGGGATCAGAAACTAAAATACAGGTCACTGAGTGTGTTTTGGGAGGTA
TTGTACCAGTTCATTCTAATTAAGACCTAGTTCCAAGTCAATTACATCAACATTAAAATTAAATTATTATTCATTATTATTGAATAATAATATAAACATA
TTATTCAAATTAGTCATGTTCACAGGTTAGCACTTAAGAATTTCAAATGAAATTCACAGATCCAGCATGAACTGATGTTCATTGACCTTTGATGACCTCT
AGAAAAATTTTTCTTAATATCTTTAGAATAATAGCAGCACAACAAAATATTTTGCTGCACAAACCAGCAGAGATGTAGCTGAGTTGATTGACATCTATTT
TGTTTGATTTTATGAAGGGGGGCTGGTTGACCTTTGATAATCTTTAAAATGATAGCAGCACAAATTAAAATTGTTGCAGCACAAACGTTTGACACCAGTT
TTGTCTGATTTGAAGTTTTGAGTTAAAGGTACTTCTTTAAAAATTGGTGCCACTCAAAAACAAAACAAGGAAAAAAAACTATTATAGAATACAGAAACTT
ACCCTTGTAGAGCTTTATAAACATGTTTGCATTTTTCTCTTAGTACAATGAAAATACCTACAAAACAAGACAAAGAAGAAAATCTTAAAACATAACATCT
GAATTTTTTTTAATTAACAGGAGGCACTTTATTGGAATCATTTGTCTCATGAACCTCTATACCTGGGACCAATAAATGGTGCACTGAGAGAAAAGTAGCT
AAATGAAATCTTCTACCTGGATCCTCCTCCATGATGTTCAGAGCCTCGATGGCAGCTGCAGCCAGCATTGGAGGCAGGGAGGCAGAAAAACAATAGCCCT
GTCCCGACAGACGCTAAACGAAAAAACAAAATCAAGGTAGAAAACTAAATATGAGGTGGTAACACCAACACTCCAAGACTGCCTACAGAGAATGTTCGCT
TGCTTGTGAATTATTTTCTGCTATCTCTCAAAGCAAAAAAGCACCACTGCCTGGCAATGTTCCAGCCAAAATAATGAAAGTGTTATATTGGGCAGTGGGA
GTTAATCCGTGCAGAGAGAAGTTTTGCAAGCAAGGAGAAAATCTGAGCCTATACACAAAGATTTGAGAGAGCACAGCAAAAACTTGAAAGAGGGCAGAAA
TTTCGCCTCCAACCATTACATGTTGAGAACAAAGAAATGAAATCCTGTTCGCAAACTAAAAATGTGTGCTCTCAATTTATGGCAGTCAAATTCCCCAAAA
ATGTACACATGCACAGAAAGCAACAAAACAAGGAGCCAACTACAAAAATGAAAGATGGACTCAACTGGCTCAATCTTTGTTGAAGGCAAACATTTGTACT
CATTTGGGTTTTATGGAACTCCTGGGAAGACCAAGTACGACATGAGCTTCACCAGGTGCACAATTTCCAAAATGAAGATTGAGCACTTCTAAAACAATAC
AAATGTAGTGTAAATTTCGTTAAGGATGATGGTAACTAAATTATTTTGTTGACAACCCTTTTTATAATGACGATAAGACAATGACGAAAATTACATGGCT
CCTTGATATGACGAGTTGTGTATGAATTTTTGTTGATGAAATGGAAAACTAGACAAAATGTTAATGTCAGAAATCCAAAATGTATAACATTTCTGCCTAT
TGTGTCTGTCAAAAACTAAAACGTATCAGTAATGTTGCTCCATCTTGTTTCATCCCACCCACCACATGAATGACTTTAATGAACTACAGTGGACGCAGCA
CATTATCCGAAGGGGCTTGATGGATGCAACCCCAGAAGGATTCATGGACTTACTCTGAGTAGGCCATAACTCTTTGGAAAGAACAACAGAATTGTTGAAG
GAGACAGTTGTATATGTAGATTTAAACCTGGTGGAAAATACACTAAGAATCTTAAAAAGCACCTGACGGCCCATCCAGCAAATTTTCTCCATGTAAGTTA
CTACTGATATGCATACAATGTTGGCCCAAATATCGACTTGTAATGAATTTATTGTAAGCTATGAGATTTCACATAACTCCTGACGCACACAGTCGCTAAC
TGCTGTCTAAAGTTTGCTTGGTTGCCAGCATCAAGCGCAACCAAGAACTTGATGCTTGATATTGTAACAGCACACACAGTTACACTAAACATGTAACAGT
GTGTACTGTCATGTTACATACAGTTACATGTAGAGGTGTGCCGATCGATTGACCACCGATCATAATTGGGCGATTTCAGTGAAAAAGTGTATCAGTGAAA
GCCGTTCACGGTCTCTTGTTGCCGATCACTTGTACCTCGCAGCCTGCGTGTGTAGCCGTCTCCGCTTTCCTTCACACTGCGCAAGCGCGCAGCAGTAAAT
CCTATGCAATGTGGTGTGGAACTTGAACGCTGAGTGAACGGGGAAGTTTGCGTGTTGCAGTGAAAATTTACCTCGAGGGTGAAGCACGTCAAAATGCAGC
AACACCACGAATCTAATGTGACATTTAAAAAAGAAGCACTTGACGGAGTTTGGCTACATCGTGGCTCAATGCAGAAAAACAAAACATCTGGAGCGGCCAG
TAAAGCAGCGCACAACAACCAACACTCACCCAGATTAGCATCACGGTCGGAAAGCTAAACAAATAACCTGAAAAATAATTGAAGTTTTCAAGCTAGCAGT
GTAAGATGCTGGTTCTGCTCTTGTTGCTGAATCGCTGCTACGTGCTACTGGTAGTAATATTTCACAGACGTAGCGCCGTTTCTGCTGCACCTCCAGTGAA
CACTCACACCGAACCTCTGTTTAAAGATTTTACATATGTAATCAAACTTTTGAGTCACGTGACGCGCTCGACATGATGGCTGCCTAGGAGCGTCCCGCAC
CACCCCTCATAAAGCATTTTGCATTTAAATCGGGCAGGGAGCCGAGGAATCAGCATCAGGTATTAAATGTTATCTCTAAACTAGTGGTAAGATGTCTAAG
TCGACTAGAAACTCAGTCAAACCCAGCGCAGCTGGAGGAGGAACCAAATGTGGCGAGGTTGCTACTGCTAGCCCTGCTAACCTAGCTCAGGATTAGGCTA
ACCGGGCCTCGTCCTCTGATACTACGTCTGCAGAGGTTTCTGGCGAGGTGGCAAAGGAACTTGCTAAGCTTTTCGCTCTTATTATGGAAATGTCCTAAAG
CCATGACAAGAAACTTGAAGAAATACGAAACACAACTACTGCAACGAAGAGGAGACTTGCTGACATCGTTGGCCGGATTGCCGAAATGGAGGACCGTCCG
TGCTTCCTTGAAGATGCACGCGAGAAGCAAGAGGCAAACCCCCTGGCTTCCAGCACTGAAGTGGACATACTGAGGCAAAAGCTCGATGACATGGAAAACA
GAGAGCGCAGGAATAATATGCGCTTTCTGTGTTTTACTGAATCCTGCGAAGGAAGCGACATGGTGGCATTTCTGAAAGCAACTCTACCGACGCTTCTGAA
CATTAACTTTCCCAAGGGACTTGAAATTGAGAGGGCACATAGGCTAGGTCCATTGTCTCTCCTGGTCAAGGTAACCAGCCCTCCCGTCCGAGACCCATCA
TTGCGCGATTCGAGAGATTTCAAGACCGAGGACGCATCGCCAAAGCCGCTCGCGAGATGGGAGACTTGATCTGGAGAGAACGCCAGATTATGGTGTTTCC
AGACTATTCCAAGCTTCCCAGCGATAAATGCAGAAAGTTTGATGAATGCAAGAAACTACTCCATGAGAAACGCGTCCGCTTCTTCCTAAACTACCCAGCT
GTGATAACTTCACGGGGGCGTGAGTGCTTTGAGGACCATAAGAAGGCACTGGCTTACATTCATTCTATGGAATGACCAGGCGCCGATATGGATTGTGGAA
GCCCACTGGGTAAGGCATTGAGGGCAGAAATGATACTTTGGATCTTTATGGATACGCTAACGCAGGAACTGATCTTCTTATTTACTCTCTGGACACCTCT
TCCGTTCGGACTAATTTGAACGTTACTGATGGGTGAGGCCACATAAAAATTTTTTTTAAATTTATATCTGTCTGCTGGGTTTTAAGGCTGGAAAGGATCA
CTATAAGTTTTGTGCATTTCATTCAAATTTACACCTGTTTTTGCACCTTACTCTTTAACTGGTCTTGTTAAAGGTACTGTATGGGGCCGTTTGTCTCCCT
GTTATAATTTTATGGGTGCAGTAATCCTGCCTAGCCCCGTGTTTTTTGTTTTTTTTGGGGGGGAAGGGGGGAGTTCTGTCACCCGCGCTTCTTCGACGGG
TTGGGGAGTGGAGGGAGTTTTGGGGTGGTCTAGGTTAAGTGTGATCACGGACCAGAGTAAGGGTTGGTTGTATAAACATAGCTCAGTTAGATATATTTGG
ACTTTTCTTTTGTTGTGTGTGCGTGTGCGTGCGTGCGTGTGTGTGTGTGTGGATGGGTGTAGGGTCGTCCTACGTTGTTGAAATTTGTGAATGTTGTTGC
CTTGCTCTTTTTTTCATGTTGTTTTTTTTCCTTTTTGTTTTGTCCAGCCCGCTGATACCTATAAAGTTACAGTATTGTCTGCTCCATATGCATTTTAAAT
ATCTCATTCAGTAGTAATAATTTGAGTCTCATGAGCTGGAATGTCAAAGGTCTTAATAATGTCATAAAGAAAGATTTGTCCTTTATTAGAGCTAAGAATT
TTCTAATTGTTTTTATTGCCTTGCGGATGTTTGGCAGTTGTAAAATCCTTCCGGTAGGGATTATACTTTTTACTCTCCCCCACATCAATCTCTTTCAAGA
ATTGATTTTTTTCTGGTATCTAAGTCATTAATGACAGCGGTGGCCTCCACAAGCATTGGGAGCATAATATTGTCAGATCATAGCCCTATTTACCTTTTTA
TGTTTGCGATCAATACAACTATGAGAAGTCCTAGATGGAGGCTAAATTCTAGTCTCTTACTAGATGAGGCTTTCAAATACTCTTAGACCACAAATCAAAT
TGTACATCGATACGAATATTGCCTCGGCTCCCTTTGCTGGAGTGGCTTGGGAGGTGCTAAAGGCATATTTAAGATGTTATATCATCCAGCAGGCTTCATC
TAAAAAGAAGGCAAACACTATTAAAATAGTTAATTTAGAAAGACAAATTGAGATTACAGAGTCTAGTTTTAAAAGGGATTCTTCTTTGGTAACCTTGAAC
AAACTTAAAAAGCTAAAGTACGAATATAATACTATTATGTCAGAAAAAGCTGAATTTAGCCTATTTCGTGCCAGGCAAAAATACTTTGAGGAGGGAGATA
AGGCAGGTAGACTATTGGCTAGATACATTAAGCAAAGAGAGGCTATGAGTTCCATCTCAGCTATTAGGAATAGAACTGGTGAGCTTGTTTCGGATCGACA
TGAAATAAATGCAGTATTTAGTGATTACTACAAGAATCTCTATAGCTCAGAATCAACAGCCTCACAAGAAAATGTCAAGGAATTTCTTTCAGATTTAAAT
CTTCCAAGAGTAACAGCAGATCAACTTAAGGATCTAGACCAGGGCTGCCCAAACTTTTTGAGAGCAAGATCTACTTTTTCTCTCACCAGCCGCCTGAGAT
CTACCTCATGACACAAAGACATAAAAATAGCTAATTAAACTCTATTGACTTATTTTATATGCGAATAAACATCAGTTATAGCAGAAATAATAAAGTGACA
GAAAACCTAATCCAGTTTCTTCCTCAGTGAGATTCTGACACTGGGAGCTGGTTACTGGTTTCTCAGTCAGAAGCTGGTTGCAAACCTGACGCCAGCAGGT
GTCAGTCAGTCATGGTAGATCTGAAATTTGGTTTGATGACCTCGATATGAGAAACTACAGACTGATAGGAGGAACCAAAGAGCCCAGTAAGGGTAAAGGC
AAATCTTCTGAAGTCGGGATATAATTAATTTAATTTCACATAATTATCGTGGTAGAATTTGTTAAAACTTAATTAGATATATTTGTCCTATTTGATGTTT
GTTGTGACGTATAGTCACGAACGAACGAGGTAATTAGTCCAAGTTTGTCATTTATTGAAAGTTCAGAAACTACAGCAGGTGTAATGAGCCACAGCAAAGG
TAAAGAAAGGTAAAACAATCCGAAAAGACGATCAGCTCAAAACCACTACTACCTTCTTTATCTCCCCTTCTCTCTCTCTCTCTTTTTTTTGTCGTTTAAG
CACACCCGTTGCCGTGGCAACCACCTGCGCTTAAGCCGAGCAAAGATTATATTAAAAACACAACATTCAGTCCGTTACATATCAGGTTTCCAGGCTTGAT
ATTTATTTCTCGATTATTAATAAGCCTCTCATGAACACAGCGGTGGTTAAGTAGCTAATTTAAACTCCTGCTCTGTTAGTCAGTCGGTCTTTGAGTCGCC
TTTTTTTTCTTTATTTTTTTTGTTAATGGAACCGAAACGCACTGAATTGCGCAACACCTTGTTGAAACAATAATTACTGAGATTATTAATTTTAACATGT
TTCGTTGACTTTTTATAATTATTCTTTTTTAATGAAGCTACAAACGTTTAGGATCTTAGTGAATATTTTTGATAAGCCTGCAGAAGAGGAAGTGCTGGTC
TCAGCGTCCTGGCGGCGTTCAGTTTGTCACCTGCTGCCGAGATCGACTCAAAACCTTTCCGCGATCGACCGGTCGATCGGGATCGACGTATTGAGCACCC
CTGATCTAGACTGCCCCATTACTATTGAAGAAATAGTGAAGGTGATTAAACATCTACCCTCAAGTAAGGCTCCAGGGTTAGTCGGCTTCACAGCTGAGTT
TTATAAAACGTTTCCTCAAGAGCTATCCCCCTCTGCTTTTGAATACTTATTAATGCATCATTTAAGAGACAAAGGTTGCCTCCCACACTTTCAGAAGTGG
TTATCACTCTCATCCTGAAAAAAGACAAGGAACCTTCAGAATGCAAAAATTATCGACCTATTAGCTTAACATCATATGATAGTAAAATATTATCAAAAAT
CCTAGCTAATCGTTTGGACCGAGTACTAACCTCATTAATTCATTCGGATCAAGTTGGATTTTTATGTTCTCGCACCTCAGCTGACAATATTAGAAGACTT
ATAGACATTATGTGGGCATTTCGGGAAAGTCCGACACCTGTGGTTGCTTTGTCGTTGGATGCAAAAAGGGCATTCGACAGAGTTGAGTGGCATTATCTGT
TTCTAACTTTGGAAAGCTTTGGCTTTAGTGAAACCTTTATAGACTGGATTCGGCTTATATATGCTCGGCCAACGGCATCCGTCCTAACAAATGGGGTAAT
TGGTCAACCATTTGAACTTAAAAGAGGGACCAGACAGGGGGACCCCGTCTCCTCTACTCTTTGCATTAGCCTTAGAACCGTTAGCGGCTGCTATTCGGAA
AGAGGTTAATTTTCCTGGTGTTACTGTAGGACATAGTTGTCATAAACTGATGTTGTATGCTGATGATATTCTTCCTTTTATGTCAGACCTGGTGAATTCC
CTCCCCCCTTTGCTCTCCTTAATTAACGCATTCTCAAATATTTCTGGTTATAAGGTCAATTGGACAAAGTCGGAAGCCCTCCCACTTTCTGCGTTTTGCC
CTAAAAATACATTTCCATCTAGCAGGTTTTCTTGGCCTAAGAGGGATATTAAGTACCTTGGAATAACTTTTACACCCCAACTGACTAATTTACTAAATTA
CCATTATGCCTTTTCTCTCAGACATTTGGCACATTGGTTTCTGCCCCCTGAGAGAGCCCGACCCTGGTTCTCTCTTGAGAGTGTGGTGTGTCTACCATTT
ACATTGACTACCTGCCTATCAATTAATCTCTCCCCTCAGAATCAGTCGCATCCTGTTCTCTCCCATATGAAGGGACTATGGAAAAAAATATCAGATTTTT
AAATTTGACCCACATCTCAATAAATATGCTAGTATTTGACATAACCCCTAACTCTATATAGGCAACCCCCCCCTTTTTTTTTTTTGGAAGTCCTGGTTTC
AAAAAGGAATATGTGAGATAGGCGATTTATATGAGAATGGCTCATTGAAGTACTTTGAAACATTGGTTGGGGAATTTAAGTTACTCAGACAAGATTTCTG
TAGATATTTACAATTAAGACACTTGCTGGTAAAAACTTTTGGTTCCCCCACTACTATTCCTGTAAGCTGCAACACACTGGCAGATATAAAGAAGACGTTT
GGTCATGGGCATATATGACCAGTTTCATGCCCATGAAGCTTCAGTTTACTATAGAATGTTGTCGACAGCCTTGGATCCTAACATTATGTCTCTTAAGAGA
TATTGGGAAACAGATCTAAATCTTAGTCTCACAGAAGAGGAATGGCTTTCAATTCTTAGGAATGGAAAGAAAAGTTTAAGGGAACTAAAAACAAGACTAG
TGCAATTTAAGATTCTACATAGAGTTTACTGGACTCCATACAGACTATACAGGGTTGGCTTGTCAGAAACCTCAGTTTGTTGGAAGTGTCAAAAGGATAA
TGGCACACTGGTACATATGCTATGGGACTGTCCAGAAATCCAAGATTATTGGTCATCAGTTCACAAAGTCGTAGAAAAAACAGTTGGCCAGAAAATACCC
TTCTGCAGCAGGCTTTATATTCTCTGGGATACATCATTATTGGCTCACCTGACTTCCTCTCTCTCGCAGTGGGTACCGACAGCTGTAATGCTGGGGAGGA
AGCTGCTGGTGAGGGAATGGAGGGGTCCATCTATCCCTTCTCTCACTCATTGGTATAGGTCACTGGGGCAGCTTGCTGCCTTAGAGAGATTATCTTATAG
ACTGTTAAATAGGGTTGAGGAGTACAACAGGAAGTGGTCCCGCTACTTCTCATACATGGGTTAAATGGCATTTCCAGCTCAGACATAGACTAAAGGAATT
TACGGTAATGCTGTAATTATCTGAATGTATCGGGGTTATAGGGCAGTATTATTTTATGTTATATTGTGTATGTCTAGGTTCAGTTGATGTTTATGCATCT
TGTCTTTTTTCTCTATTTTCACTGTAATTTTCTTTTATTATTATTATATATGTATATATATTTTGTTCAAATAATCTCTGTTAACTGTATTGGCCTGAAG
AATTCACAAGGACTAAACATTGTTTAGCTGATGCTAAATTGTAATATGCTAAATGTGGAATTAGGGTATATTTTTGTTGGAAAGTCAATAAAGTTCAAGT
CATAAAAAAGATATGTAATCAAACATTTGCTGTCCTAACACAAGACAGAAAATCTCTGAAAAATAATCAACCTCCTCTGCCTCCTCCTATGTTCTGCAGA
ATTACTCCACTCGGTGAGAAACAACCAATCAGAACCAGCATTAATCAGGTCGCTGTGCCATCAGTCAGGAAGGATTGTTTATTTTGATGCAGCCTGCGTT
TGACTTTGAATGAATGTCTCCTTTTTTACGTGATATTATTTGATATAGGCAGATTATTTGACTCATGTATAATTTATGGTCCTGAGAGCCTTACTGTTAA
ATATAATTTTACTGATTGCAGGTTTTCCAGTTGTTCTTTTGACCGAATAGCTCTGTATTGTGCCTGCAAGTTTAAGCCTAAATTAGGAGAATTTATTGCC
AGATCATTTTTTTTAATTTTGTCAGATCACATAGTAGCATTTATACCTAAAGCAAAAAATTAACAGTCAATCCAGGCGATCGGCAGAGATCAGCCTCATT
GGTGATTGGTATATCAGAATCGGCAGCAGAAAAAGTGATCGGAGCATCCCTAGTTACATGTAGAACGTGCAGTGCTAAGACTGACACCATCTTGTAAAAT
ACAGGATCATGTAATATTTGGCAGTTAAATGTTGCTGAAACATGGGAAATATCAGGACCAAGCTAAACTGTGGCGGTGGGATCAGCTATGGACCCTTGGT
GCCCTCAGGTGCTGATGTCACAATTTTCCACAGACAGACAACAAACATCACACTGCTCTCAACATGTGTGACTTTTTAAAACATTCACCCGGTATGTTTT
AAAAACATAAAACATGGAACTTCCGGGAACACCATCATGGCGGCAGCTTAAAAGGCGAGCTCCTCGACCCAGATATTTGTAAGCCCGATTAATTTGATAA
TTTTTTAACGAAAAGTTCGAAAGATAATATTTAAAAAGGGGCATTTACTATGACTAGAGGGAAATACGGCAGAAAGTCTCAAAAACCCGAGTTAGACGAC
AGAGAGGTCGACGGTAACGAAACGTTAGCTTTGAAGCTAGCTGACTCGGCTAAAGAAGCAACGAATGACCCAGAGCTAAACATAAAGACTCGAGCCACAG
AGGTCTGTTCCGACTTTAACATGGCAAATTTGGAAACGATTCTCCAGGAACTGCGAGACTTTCGTAAAGAGAACTCTGATGCTCTGAAAGAAATTAAGGA
AGATATTAAAGTAGCTAACAGCCGTATTGATAAAGCAGAGAACCGGATAGAAGAAGGGGAGGAGCGTTTGCGGCACATAGAGGAAGCTACAATGGAGCTC
CTGGAGCTACAGAAACGGTTCGAAACACGGCTTGTGGATCAGGAGGGACGTTCAAGGAGGGAGAATGTTCGGATTCATGGTCTTAAGGAGGGAGCAGAGA
ACGGTGCCGGTTCGATGACGGAATTTGTTGAGAAACTTCTGAGTGAGAAGCTGGAGCTGCCGCCATTTTTTCCCTTCCAGATAGAGAGAGCCCATCGGGC
TCTGCCGCCGCGTCCCTCCCCGGAATCACCACCGAGATCGATAGTGGTAAAGTTTATGAGCTTCAGAGTGAAAGAAGAGATCTTAAAGAAGGCATGGCAG
AAGAAGGGATTCATGTATGAGGGGAAGAAAGTTTTTCTGGACCATGACTATGCCCCGGAAGTGCTGAAGAAACGAAAGGAATACACAGAGGCGAAAAGAG
TCCTGCGGGAGAAGAACATACGGTTCCAGACGCCATTCCCGGCGAGACTGCGCGTTTTTTATGAGGGAGAGATGCAGATCTACAACACGGCTGAGGAGGC
GACCAAAGACATGGCGGAACGAGGGCTGCAGGTGGCGGTGACCAGACCGGCGGAGAACAATCTGGAGAAGATCAGACGCCTGACTTGGAAAACCATCGGG
GCCAAGAAAGGAGGACAGACACCGAGAGAGACAATAGAAAGATACAAACAACGATTGCAAGGTTTTAGGAGAAGTCAGGATGAGATTTAAGGGCCACTGC
CATTTAAAATGAGGTATTTAAGATCTTAAATTTGTTTTTGGATGAGTCTATTCAAGTTTGAAGGGAAAAACCGGGGCTTAGGGAATGATGACTCTGGTCA
AGCTAACAGAATTAGTATTATTTTTTTATTTACTTATTATTTCCTGAGGGAGTTTTTTTTCATTAGGGTCGGGGAATCCTCCCCTTTTCTTTGGTGGACA
TTGCAACGGTGGTGCAAACATGAACAAAGCTAACTGCAACAAGAAGGGCCCAATCCCTCTGGCAGGGAGAGGACGTCTCTTTGGGCAGGGTTTCCATCAT
GGCTTACAAAGGGTCAAAGTGCAGACCCCACTCTTGGAAGTTCTTTGGTTAGTCACTAGTTCATCAGTGAATGTTCTAAAACTGTTCAGTAGTGTGTTCA
TTATTATTTTGTTTATCTGTAGCCTAAGGGTCCTTCAAGGTGTAGAGAAGGTGGAAAATAAGGAATCACAAGGAGTAAATGACAACACAGAAAAAGATAT
TAAAGTTGGCCTCTTTTAATGTGAACGGGATGCTCAACCCAGTTAAAAGGTCTAAAGTATTAGGAAAATTGAGAAGGGAGGGGGTGGGAGTGGCACTGCT
GCAGGAGACGCACCTGACAGAGAAGGAACATGAGAAACTAAAGAGAAATGGTTTTAGTCAAGTGTTTTACTCATCTTATAGATCAGGCCATAGGAGAGGA
GTCGCAATCCTTATATCAGGAAGATCCATATTTGAAAAGCTTTCAGAAACAATAGACAAAGAAGGAAGATACGTACTGATTAAGGGGAGATTAGAAGGAG
AACTGGTCACTATTCTGAACATGTATGCCCCCCCAGCCTCTGACTGGTCATTTTATAGAAAGATGTTTGATTTAATAACAGCTGAGGGAGAAGGCATTCT
GATATGTGGAGGAGATTTAAACCTCAGGTTGAATCCACAACTTGATTGTTCAGATGGCGGAAAGCAAAAATCTATAATTAGCAAAAAATTTAAAGAGTTA
ATGACAGAACTGGGAATAATGGATGTCTGGAGGGAGCAAAATCCATCAGGCAGAAACTACACATATTTTTCACCGCCTCATTCAGTTTATTCGAGAATCG
ACTATTTCTTTATGTATAATAAGGATAGATACAGAGTGGAAAACTGTGACATTGGAGTAAGGGATGTATCAGATCATAGTCCAGTTTATATCACCCTGGA
ATTGTCAAAGGAAACAAAAACTACAACGTGGAGACTAAATGCAGGTTTATTACAGGGGAATATGAAGGAAGAACTTGAGAAAGAAATTGATATATATGTA
AAGGAAAATAATAATGGGGCGGTATCCCCAGCTAAGCTGTGGGATGCATGCAAAGCAGTAATTCGAGGGAAGCTAATTGCCAAATCAGCATACTTAAAAA
GGAAAAAACAGGGAAAACTTAGACAATTACAATTGGAATTAAAAGAATTAGAAAAGCAACACAAAAGCTTCTCTCTGGATGAAAAAAAATCTCAAGAAAT
TAAAAGAATACAAACAGAGATAAACTGCACTTTGGAAGATGAGATTAAAAAAAACCTATACACAAAACAAAGGTATTACGAAGGAGGAGGTAAATCAGCT
AAATTGTTGGCTTATAAAATGAAAAAGCAAATGGTAAATACAGTGGGGAAAATAAGTATTTAGTCAGTCACCAATTGTGCAAGTTCTCCCACTTAAAAAG
ATGAGAGAGGCCTGTAATTGACATCATAGGTAGACCTCAACTATGAGAGACAAAATGTGAAAAAAAATTTGAGAAAATCATTTTGTCTGAATTTTAAAGA
ATTTATTTGCAAATAATGGTGGAAAATAAGTATTTGGTCACCTACAAAAGTTCATCTCAATACTTTGTTGTATATCCTTTGTTGGCAATGACAGAGGTCA
AACATTTTCTGTAAGTCTTCACAAGGTTGGCACACACTGTTGCTGGTATGTTGGCCCATTCCTCCATGCTGATCTTCTCTAGAGCTGTGATGTTCTGGGG
CTGTCGGCGGGCAACACGGACTTTCAACTCCCTCCAAAGGTTTTCGATGGGGTTGAGATCAGGAGACTGGCTAGGCCACTCCAGGACTTTGAAATGTTTC
TTACGAAGCCACTCCTTTGTTGCCCTGGCAGTGTGCTTGGGATCATTGTCATGCTGAAAGACCCAGCCACGTTTCATCTTCATTGCCCTTGCTGATGGAA
GGAGGTTTGCACCCAAAATCTCACAATACATGGCCCCATTCATTCTTTCATGTACACGGATCAGTCGTCCTGGTCCCTTTGAAGAGAAACAGCCCCAAAG
CATGATGTTGCCACCCCCATGCTTCACAGTTGGTATGGTGTTCTTTGGATGCAACTCCGCATTCACTTTCCTCCAAACACGACGAGTTGTGTTTTTACCA
AATAGTTCTACTTTGGTTTCATCTGACCATATGATATTCTCCCAATACTCTTCTGGAACATCCAAATGCTCTCTAGCAAACTTCAGACGTGCCTGGATAT
AGACTGGCTTAAGCAGGGGGACACGTCTGGCACTGCAAGATCTGAGTCCCTGGCGTCATAGTGTGTTGCTGATGGTAGCCTTTGTTACTTTGGTCCCAGT
TCTCTGCAGGTCATTCGCTAGATTCCCCCTTGTGGTTCTGGGATTTTTCCTCACCGTTCTTGTGATCATTCTGACCCCATGGGCTGAGATCTTGCGTGGA
GCCCCAGATCGAGGGAGATTAGTAGTGGTCTTGTAGGTCTTCCATTTTCTGATTATTGCTCCCACAGTAGATTTCTTCACACCAAGCTGCTTGCCTATTG
CAGATTCAGTCTTCCCAGCCTGGTGCAGGTCTACAATTCGGTTTCTGGTGTCCTCCGACAGCTCTTTCGTCTTCACCATAGTGGAGTTTGGAGTGTGACT
GTTTGAGGTTGTGGGCAGGTGTCTTTTATACTGTTAACGACTTCAAACTGGTGCCATTAATACAGGTAATGAGTGGGGGAAAGAGGAGCCTCTTAAAAAA
GAAGTTACAGGTCTGTGACAGCCAGAAATCTTGCTTGTTTGTAGGTGACCAAATACTTATTTTCCACCATTATTTGCAAATAAATTCTTTAAAATTCAGA
CAAAATGATTTTCTCAAATTTTTTTTCACATTTTGTCTCTCATAGTTGAGGTCTACCTATGATGTCAATTACAGGCCTCTCTCATCTTTTTAAGTGGGAG
AACTTGCACAATTGGTGACTGACTAAATACTTATTTTCCCCACTGTAATAATATCTTCAAAATCAGGGACTCCTCTAATTTGATCAAATATAAGACAGAA
GAGATTCAAGATTGTTTTGAAAACTATTATAAAAAATTATATTCTCAAGAAGAAATTAAGAATGATAATCAAATACATGCATTATTAGAATCTTTGAATT
TACCAAGAATAACAGAAGATCAAAATCGTATATTAACAAAGGAGATTACAGAAGAAGAAATAGACTCAGAAATTTCAAGATTGAAAACGAACAAGGCTCC
AGGGACAGACGGATACTCGTCTGAATTTTATAAATTACTAAGAAAACCATTGATCCCCTTGTTAAAAAATACGTTCAATTGGGTCTTAAAAGAGGGAGAG
ACACCCAGGTCCTGGAGGGAAGCTTTCATTGCGGTTATTCCAAAGGAAGGAAAAGATCAATTAGATTGTGCCAACTATAGACCAGTTAGTGTCCTAAATT
TAGACTATAGACTATTTACTGCAGTCATGGCTAGACGATTAGAGGTAATTCTGCCGGACATAATTGATTTAGACCAAACAGGATTTATAAAGAAAAGACA
GACAACGGATAATATTAGGCGCACACTGCTGATAATGCATAAGATTATTAAAACAAGAACAGAAGCAGTAATATTAGGATTGGATGCAGAAAAAGCTTTT
GACTCTGTCAGGTGGAACTTCCTATATAAGGTGATAGAACAATTCGGTTTTAACAAAACATTTATCAAAACTATTCAATCATTATATTGCCAACCCACAG
CGAGGGTAAAAATTAATGGGAGCCTTTCAAATACATTTAGATTGCATCGAGGATGCCACCAAGGCTGCTCCATTAGCCCACTGTTATTTGCGATATATTT
GGAACCTTTAAGCCAATGGATAAAACAAAGCAGAAATATAAAGGGTATACATATGGAAGGAGGGGAACAAAAGATAGCATTATTTGCAGATGATGTTTTG
ATTTACTTATCTCAACCAGGCAATTCACTTCCAGCACTAATCAATATAATGGATGAATTTGGGATGATGTCAGGCTACAAATTAAACACACAAAAAAACA
CAAGTTCTCTCTTTCAACTATTCACCTGATCAATTCATTAAAAATACATTTAGTTGGGATTGGGAGTCAAAATCTCTGAAATACCTTGGAGTGTTTCTGT
CCCATGACTTATCCGAACTAAAATCTTTAAACTTTAGCCCCTTGGTGTCGAAAATAAAGTCAGATATGAGAAGGTGGAGTTTAATCCCCTTTACAAGCTT
AGTGTCAAGAGTAGAAATGATTAAAACAAATGTGCTACCAAGGTTACTGTATTTATTTGCGTCTCTCCCAGTTGAGGTGACAAATAAAGACTTTGCAGAA
TGGGATAAAATGATATCGAGATTTATTTGGCAAGGAAGAAAACCACGGGTCAGATTTAGAACGTTGCAGTTATCGAAGGATAAAGGGGGGTTAGCCTTAC
CTTGTCTAAAGAGCTACTATGGAGCAGCACAGTTGAGTATTCTACTGAACATAAGCAATCCATTATACACTGCAAAATGGAAAGATATAGAATGTGCTAT
GTCACCCACAATACCTCTACAAGCCATAATAAATGATAACAAATTGAGAAAACACCTAAGGGAGGAGTCAAATCCATGGCTGGGATTATCTCTTGGCATA
TGGAATGAAATCATTTTAAAATATGGGTTGACAGAGCAGAGTAGAGTACTAAGGTGGATAGCGTATGACTCCGATTTTAAACCTAATGTAACAGACAAAA
CATTTAGTAAATGGGAAAAGGGTCCAAAGATATTCTGGGAGATGGTTAAGAAAAATACTATACAAAGCTTTGAAGAAATAAAGAATAAATATGAATTAAA
CAACAAGGATTTCTACAGGTACTTACAATTGAGGCACTTTACGGAAGAACTATTAAGAAGGATAAATTTAATGGAGGTTGAATCTGGTATAATTAAAATG
TTTATTGCAGCAAATGAATCAAACTTGGGGGAAAAAATAATTTCAAAACTGTATACAAGGTTGGAAAATCTGAAAAAAAGTAATACAACATACATAAAAG
CAAGATGGGAAAATGAGGCTAATTGTGGGCTTTCACAGGAGAACTGGGAAGAGATATGTGGGGAACAGTGGAAAACATCTTGTTCCATTTCGTGGAGAGA
GTTTGGCTGGAAGAATATTGTAAGATATTTCAGTACACCAGCACAAAGAAAATACCAAGATACAAAATGCTGGAGGCAGTGCGGAAAAGACAGAGCGGGT
CACTTCCATGTATTTTAGGATTGTGCCTTCATGGTAACCTATTGGCAGGACGTAAAGAATTGTATGGATAAAGTACTGGGGGTGAATATTCCACTTACAT
TTGAGGATCTGTACATGGGAAGAGGGATGAAAAGGCTTACAAGAGCAGGTGATGGTTATATGTATAGGATTATGTTGATAGCAAGCAAAAAAGCCATTAC
TAGGAAATGGCTGAAGGCAGAAGCTCCTAAAAGGGAAGACTGGGTTGACGTAATGCATAATATTTATATTATGGAAAGGCTGACGTTTTCCATCAGATTA
GAATCTGGAAAATTTAAGAATTATTGGAGAAATTGGCAGGGTTTTATTTCACCATGGAGGTCAGACTTTATTGATTAATAGTGTGGTTACAGGAGCCCTT
ATAGAGCTACAGACTGTAAATAGTTTGCTTACAGTTCATTTCCAATGAGAAGAGAGTTAAAATTGTGATGACTTGGAAGAGAGGAGTGAGGAGAAAGAGG
GAAAAGACAAACAAATATTGGATGCTCTCTTTATTTGCTCTGTTTTGTCTTATGTTTTTTCTCTTTTCTTTTTTGTAAATCAACAAGTGAATGGATAGAC
TGGATATTATCTAGAATGGCAAAGTTATGACTAAGGCAGGTATAGATAGTATATGCATCTTCTCTTGAATAATATGTATGTAACACTTGGAAAAAGAAAA
GTGTAAAGTTTGTATGTACACTTGTATGGAAAAATTGACAATAAAGAAAATGAAAAAAAAAAAAAAAAAAAAAAAAAACATAAAACATACCACCCAGCTT
AGAAGCAAAAACTAGCAATAATACATACGTAAGTAGGAATATGCAGATCAGTGAGGATGAATAGAGGACAAATTTGAAAATGTGTCAGTTAATGTTTTAA
GATTGGACTAGTTGATATCAGACAGAATGGATCAGGCACATAGAGCACATAGAGCTCAGAAGACCTGAGCATCGGAATCACAGTTCTTCAGCAATCATTT
CTTGAGAATGATACAAGGTGACATGAGGCGACATATGACATAGTTTGTTATTGTTGAATGAAGAAAAAGAAAGACTTAAGTTAAATCTGTTTTTGTATGC
ATTGCATATTCAGACATTAACAATCTACTATGTGTATATATATATATATATATATATATATATATATATATATATATATATATATATACACATAGTAACT
GAAAAAGTAACTTTAATCGGATTACTGATTACTCCTTGAAAAAGTAACTATTTTAGCTGCTAACACTCCACCACCTGTGAAAATTACATTGATCTTTGCC
AATACTTAATTGTAAGCTATTCTATAATGGTGACATCAACAATGCGTCTCCACTTATAAGGTTGAACTAATGGTTACAACAGTACAAAAAAAACTATACA
AAAATAACTTTTGTAATTTGTGTGTTCCAGTATTGTCTGGAAAACTATAAATAGAATTTTACCCCCCAGCCTCCAGGTTGTGCATTACGGCCCTGCGTTT
GGTGTCAGAGCGCAGCGCACAGAGCTCCTCCTGCGGCTCCACAGCTCAGATGTCCCGCTACACAGATTTGTGACACTTATCTTAATATTAATTATTATAA
TGGCATTTAGTTGAACAATTTTACGGACTCGTTCATTCGTGGCTGTTTTCATGTTTATTGCGCTGTTCATATTAATCTCGATGTTTGCAGTTTTCTGGAG
CGCAACTCGAAGTTCGATGTAATTCACAGGTAATATATTAACATCAACAAAGACGCAGCGTGATGGGTCATCCGGGAAATGATGGACAGGGAGAGTCTGA
CTAAAACTAACTAGATGTCAGACAAATTCTGGGGTTTATGTCTGCTTACTTCTAAGCCTAAAAAGCGCAACCCGCGACTCATTAAATCTGCAAGCGACTA
TAGAAAAAAACAAACCCAAAGCTGCTTATAATAATCGGACTTGACGAGCGAAACTTAAAATAATTCCTGTTTTTCCAGCAACAAACATGCATCTCCCTCT
TCCCTCCATTGTTTACATTTCTGTCGCTGCTGATACTTTCGCATAGAAACAGCGATCACGCCCCTAGAGGCGTAGAAGAAATAACATTAAATGACTAAAG
AAAATAGTAAGACACAGTAATGCAAAGAGATTTCATTAAGTAACTGTAGTCTGACTACTGGATTTGAAATAGCAACGCGTTAGATTACTCATTTCTGAGA
AAAGTGGTCCGACGTCAGTAACGCGTTACCAAGTGTCACGAAAACCTGGCAATTGAACAGGGGTGTTTAGATGCTTTATATCCACCAATATATATATATA
TATATATATATATATATATATATATATATATATACACATATAAATTCCCTTCTCACCCTCCGCGGGTGGTCTCTCTCTCTCTCGCTCTCCCTTTCATCCT
CTGAGCTCGGGTCCTCTACCAGAGGCCTGGGAGCTTGAGGTTCTCCTCCAGTATCTTGGCTGTGCCTAGAACTGCACATTTCTGGACTGAGATGTCTGAT
GTTGTCCTGGGATCTGTTTTAGCCACTGCTCCAGTTTGGGGGCGACTGCCCCGAGGGCCCCGATGACCACAGGCACCACTGTGGTCTTCACCTTCCAGGT
CTTTTCCAGTTCCTCCCTGAGGTCCTGGTATTTCTCCAGTTTCTCATGCTTCTTTTTCCTGATGTTGTAATCACTTGGTATTGCTACATCCACCACAACG
GCTTTCCTCTGTTCTTTATCCACCACCACAATGTCCGGTTGGTTCTCCATTACCATCTTGTCTGTCTGGATCTGGAAGTCCCACAGGATCTTAGCTCGGT
CATTCTCCACCACCTTTGGGGATTTTTCCCCACTTTGATCTCGGGGCTTCCAGTCCATATTCTGCACAGATGTTCCTGTACACTATGCCCGCCTCTTGGT
TATGTCGTTCCATGTACGCTTTCCCTGCCAGCATCTTGCACCCTGCTGTTATGTGCTGGACTGTCTCAGGGGCTTCCTTGCACAACCTACACCTTGGGTC
TTGTCTGGTGTGGTAGATCTGAGCCTCTATTGCTCTGGTGTTTAGGGCCTGTTCCTGGGCGGCCAGGATGAGAGCCTCTGTGCTGTCCTTGAGTCCAGCT
TTCTCCAGCCAATGATAGGTTTTCCTGACATCAGCCACTTCAGTTATTTGTCGGTGGTACATCCCATGTAGGGGCTTGTCCTCCCATGATGGTACTTCCA
GCACCTTGTCTTCTGTTCCCCATTGCCTGAGACATTCGCTGAGCACATCGTCTGTTGAGGTTTTGTCCTTGATGTATTTATGGATGTTTCATCCTGGACA
GTGGCTCTCACACTCACTAGTCCTCTGCCTCCTTCCTTACAGCTCGTGTACAGTCTCAGGGTGCTGGATTTGGGGTGGAACCCTCCATGCATGGTTAGTA
GCTTCCGAGTCTTAACTGGTACTGGTAAGGCATAGCTGTTTATTGCACGGATCTTGTTCTTGCCATTGAGCTGGCTTCTCAGGACTTGCCTTATTCGTTG
GAGGTATTTGGCTGTGGCTCCTTTCCTTGTGACCTCATCGAGGTTGCCATTTGCTTGTGGTATTCCCAGGTACTTGTAACTCTCCTCAATGTCTGCTATT
GTTCCTTCTGGGAGTGAGACCCCTTCTGTGTGGGCGACCTTCCCTCTCTTTGTAACGATCTGACCACACTTCTCTAGTCCGAATGACATCCCAATGTCAG
TGCTGTAGATCCTGGTGGTGTGGATCAGGGAGTCGATGTCTCTTGGCATATATATATATATATATATTTTTTTTTTAGTTTTATCTTATTTTGTCAACTA
ACTTGACAGTAGGTTAATCGACTAAAATGTTGTTATAGTCGACTAAAACTACAGATAAACAATTCTGAGGAAGAAACTATGCCTAAAACTAAATGACAGT
TTTAGTCTTTTGACTACAATAACTAAAAATTTGATGTCAAAATTAACATTAACAATTAAAATGTCTGGATGGAGGTTGTCTGCAGAAACTTATAGTGCTC
TCTGTGTGACTGTTCTGTTAAAACAAATGAAGCGATGCAGGTAGGGAGTAGCTACATCTAAGCATGAATTGGTATTTCAAGTTTAATAAATTTGAGACTT
TAATGTATCCATTTGTCATTCTACCTTGCAAAGCAGACCGGGGTAGATCATGAGGATTCTTTGCACACTGATAGATTAAAGCAAAGATTATCATGAATAC
TTGTTTTAACTCAAATTTGAAATCACATCGCCGCCCCAAAAATCTGAATAAAATTGTGAGATAGGACTTGATTTCTACCTTTGTTGTCCAGGTAAACATA
TCAATTCATCCTACGTGACCCACAGGCACCTCAATAAACATGTATTCCACTTACTTGATGATCAATGACAAATGAACGGCCACAGCAGAAGCCTCCAATG
GAGGCCACAGCATTTTCCATGTTAGCGCTGATCAGATCGATGTCATCAATCTGTGCAGAGCAAAAATGGTCAGATTATTATACTTCAGAATCTGTTTTAT
TTACCAAGTTTGTGCATACAAACAAGGAATTTTACCTCGGATCATCTTTGCTCTCAAAGACATTTGAAATATAAATATATAAAAACAAACAAAATTTCAA
AAAATGTTTTTTGTCTTCTTACAGGCTGGCAAACAGATCAAAAGAGGAAGAGAAAGTTGAATTAGAACATTGCATTGATCTGGGCCCTGACAGTTCAATG
TTCAAATAAAAGTTTTAGCACTTTGTGTCCAGGATGTGTGGGGACTGCAAAGATTTTGGCTGCCATTTTCCTCGCCTTGGTCCTGTACTTTGGTGTAAAA
AAAAAAAAAAAAACTTGGAAATTTAGGATTATGATCAAGATAACTGAATACTACTTCTCATAAGAAGAATACAATTTGGATTGCTGTGGCTGAATGAGAA
AATGTAAGAAGCACTTTGATTTGGTGTAATTGACAAAATAAAGAAAAATAAGATTACAATACAAGGTTTTTAAGCTATTTTGTTGTCTTTGTTATGGTTA
TACTTACATTCACCCCAAAGTGCTCTGTGACACCTTTGCCGTGTTCACCCAACACACCAAAAGACATGCTCTCCTCCAAAAAGATCCGCACCTTGTATCT
ATACTTGAGCTTGACCTGGGAAATTAGACAGATTATAGAGATCATAAAAATAAACATTCCGAGACTATTAGATCTAACTCAGACATATCTGGAACTAGGA
TAGGTGAAGATCACCATGTGATCTCTCTTTTTATGTATGATGTCCTTTTATACCTGAAAAACTCAAATCAGTCCCAGCTGTACTTAGTGTCATAGATAAA
TTTGGTGCTCTTTCGGGTTTTAAGATTAATTTAGGCAAGTCTGTCACTTCTCTCAATATCCCTCAAGAGATGGTGCTACAGCCTATTTTTCATATATTTA
AAAGAGGTTTCAAGTACTTGGGCATCTTTATCACCCCTGATCTGAAAGACTTATTCTCATCAAACTACTCCCCCCTAGTTCAGAACATTAAGAACCATCT
GTTGAAATGGTCCACTTTATCACTTCTCAGTAGGGTTAATACAATAAAAATGAATATTCTCCCTCACTTAAAACTACGTTTCAAAATCTTCCTTGCTACT
TGTCCCTTTAAATGCCTTAATTCTCATATTTCCCGTTTTATTTGGAACGTTAAGAATCACCGAATTAAGGTTCTCTACTCTTACTAAACCCAAGCAGTTG
GGAGGTGTGTCTCTACCCAGCATGCAGCTCTACTACTGATCTGCCCAGCTTAAAATTATGTCAGACTGGTTTTCTAGTAGAGACAACTGTTATTGGCTGG
GCCTTGAATCTTTATCATGCTGTCCTATCAATAATTTAGATCAATTGGATTCATTGAAGGAAAACATGGTAGTTTACAGTACTTTGTTAGCTTGGCAAGA
CATAAGGAAATACTTGAATATTCCTCCCTTTTTCTCAATTCGATCCCCCCTGACTTTAAACCCGGACCTACCAACTTCTATTAGAAGTATTGGCCTATTG
TCCTGGTCCTCTTCTGGTCTGACTGATTTCTCTGATCTGTTGATTTCTGGTTCTATTAAATCATTTAATCAAATCAGGGACAATAGCAACATCGTTCAAA
AAATTTTTTATAAATACCTTCAAATTCTGCATTTTATGGAGTCATTGTTCAGGTCCAATGCATTCCGTAGGGAAGTGACGGATTTAAAAAATAGTCTGGT
TTCAACCAAATCTCCCAAAGATCTGATTTCAAAGTTCTATGCATCTTTACTCAGCTCTCAACCATCAAGCTTTGACTCTGTCAAGCAGTTGTGGGAACGT
GATCTGGAGGTGAAATTCAGTCCTTTAGACTGGCTAAAGATTTAGAATGGAACCTTTCCTCAATACACTTCTATTTCTATACATGAACAAAATTTCCAAC
TTTTCTATTGATCCTACTATACCCCTGTTTGTCTCCAGAGAATGTTCCCCAACCATTCCAATGTGCTGCAAATGTTTGAGGCATAGAGGTAAATTTTTCC
ATCTATTCTGGTTATGCAAGTTATTACAGACCTTTTGGAAAGACATTCATTCTGTGACTGAAAAGGTTTTGAAAAGGTTTTCGCTTTTCCTTGTCCCCTA
TGTTTTATCTTCTAAATTAGAGGTCTCATTCTCACGGCCCGCGAGCCCATTGAGGCCCGCAGGACTTTGTCTCGTGGCCCCCAACGTGATATGAAAGTAT
AATATTAGTGCGGCCCACAAGGTGAGCGAACCTCTGAAGGAAGTCCCGCCCGCCGTTCCTCATCATGGCTGACATTGGGTGCTGGGCTAAGCCTCACTGA
CTTCATGCACACTACGCTTTAACAATAGTGCGGCGGATGATGGAACAGTCCGGTACTAGTTGCCCTTCCCTGCAGTCGCCATTCCGGTATATTCCGTCAT
TAACAAATGCCACGATCAAACGCAGAGAAAGGCAACTGCTCGTCATCCGCCGCGCTGTTTTGACAAGTAGAAGCGGTAATGACGTCACGCGTCGAGACGT
TCTCCATACGTTGCTAGCTGGCTAAAGGCTTCTATAAAACGTATAACAAGAGTGACACGAAGTGGAATAAACTTAGGGTGAGTTCACACTGCAGCCTAAA
GTGACCCAATTCAGATTTTCTTTTTACGTAATGCGACCTGTATCTGATCTTTTCATGGCAGTCTGAACAGCACTTGTCGGATTCTTTTCGAATGCGACCC
ATATCCGATACGTATCCAATTCAAATGTGACCTAACATCCAGGCAGCATTCATCCGAACTTAACGTCACTGATACTCAACAAATTCTGCGTTGTGATACG
CGCAAGTGGGAAGAAAAACAACCATGACAGACTATAATGAGGATTAAGTTGCTAATATGCTGCTCCGGTTGGACAGCAACTTCAAATATGTAAGCTAAGC
TCCACCGTTAGCCTCCATGTTTACTTCCGCAAACACTGAGCACTTCTTTTTATGGCGGTTGGCAGAACACTGAGAACGCTGACGCTATTGCGCCCTCTAC
TGCGCATGTGGGACACTTTCAGGTCGTTCAGACTGCAGAACAGATACAGGTCGTATATGTGTGGCAGTGTGAACGACCCAGCAAAAATAATCAGATTTGA
CAAAAAATCGGAATTGGGTCACTTCAGGCTGCAGTATGAAACGCACCCTAAATTTTGTCACACCCTCATCATGTCTTTGTCAAAGCCAAAGCCTGCAGTT
CATGTATTGGAGAAATAATTAAATGTTGATGACATTTGAGGATATTTTTTAAATGTTTTTTGTGGAATCCTTTATGCGGCCCAGCCTCACCCAGACTCTG
CCTGCAGCGGCCCCCGGGTAATTTGAGTTTGAGACCCCTGGTCTAAATCCATCAGGAAGTCGGCTGTTTTGGATGAAAGCCGCCATTTTGTCTGTTACAC
ATGTTGTATGTGAATGAACTCCTCCTACAGCTTTGGAGATCCAGGCTTCAAAATCAGTCAGCAAAGTCTTGAGGCATGGAAGGTTGATAGTTATCAAAAT
CTTTTTAGTACATCAAAGCATGTGGGCTTGGCCAAGCCTGAAATCTGACCGTACGCTATGAAACATCAAGATAGAATAACTTCCCCACATAAGCTCCCAG
CTTCATCAAATTTTCTTTGACTCATCACAGACCAGAGTTCATCACATTCACATTGTCAAAAGGTGACATCACCTTAGTCTCTTCCCCCTTTCAACAAGAA
GTACCTGTTTTCCTGCTGTTTTTCTTCTTTTCACCCTATGGTTCATTCAGAGTTCAACCTCTGTTTAATGAAATACAACAACATGATGGTAAATCATGGC
AAATTCTAATCCCTTGACGTTTGCATTTAACATCTCTAAATCATATATGCAGGTCAATCATAAGTTTGGTGCTTATGATAGGTCAATCACAAGCACCAAA
CTTATGATTGAGCTTTGTTAACCTCTAAAGAGCCCAATAGCATTAATTGTAATTTGACTCCACTGCGCCCCTAGATTATTCCACTAGCTTTATTATATAT
TAATACATCAACCAATCTGAACCAGAATTTTTGTGCATCATCAGAGCACTGCTGAACACGTAAATGTGTATCGCCTACTGGACAGGTGCAGGAACTGTGT
GAGAGCGCTAACAGTGGCGAGCGGGTGGCGTTGCTGGACATCTCATGGTTGCCAAAAGGATGAAGTCTCCTCATCCTAAAGCTGAATCATTAAATGGTGT
AGTTAAACTTCTGGTTCAAACGCTTTGTGTAACTCCTCTTTTCCAGTGTTTTCTGTTTCTACTTATATCACCAAACAGCTAAGAGAGATGGTAAAGCATT
CATAAACCCTACAGGTTGTTTAAAACAGTGTTTACAAATCAAACCGATATTAGAAGATGGTCTTTCACACAGCTTTGTTTTTATATTTTTTCTGTTTTAG
TTAGCCAATCCAACTGAAATAGGTCATATTGTCAGACAGTGCAAAAAGTAATGTCAATGCTAAGTAAATGTTTGTCAGGAGTCAGATTAAGAAGTGTTTC
GAAACCCTACCTCTATACCCAACACACACTATTTTAACACAGCCTATAGGTCCAATAGTGCATTCTGTTTTTTGAGCAAACAGGTCTAGTTTTGTTCTCA
GAATAATTGCCATTTTAAGAACTAATAGCAATAGTTCTCAAACCAAGACTGAAAAAATGTTGTGGAATCTGCCAAAGGACCCTTCCCCATAATTCTGAAG
CAGTGTTTCATTTAGGGGTTTATTAAGTTTATATTACTTGAAATGTATTACTTGTGAACTTTACCAGTTCAGGGAGAGGACAAATATCTGCTGTGTTGAT
GTACATTCCCTCAACCACAATGAACTTCCGCGTCACTCGGGCTTTACGAGGATTCTGTAACAAAAACATATTACAATTTTAAAAATGTGAAGGCAAAAAA
CTACAGAATAAAAATGAACTAAAACAAGTTTACAGGTGTACATTCTGCAGCTCCAAAATTATTTGACAGTTGACAGCATAATATGACACTTAAAAGTTAG
AATGAAACTACCTAAACTGGTACCAACCTTCTGATCCTCCAGCTCTTGTTCTTTTAGCAGCCTCTCCAGATCCTCCATGTCATTGTGTTTGAAGTATTTG
ATGAAGCTGCGGGATGCCTGAAGGCCTTTCTGGATGGAGAAACAGGCAGCTTCATCTCTGGACACCAAAAACAAAACCAACAATATGAGAGTTTAAATCA
AAATAATAAGGAACCCATATTCACATTTTAAACGTCTCTTGGAATTAAGTAAACATGACTCACACAAAGATCATGTCCCCTCTTTTGGAGTAGGCCGGAA
TCGCACTAGCCATCGTTGCAAAGCCATATGAATAGATAATGGCCTCCTCCGTTTTCATAAATTTGGCAAGGCGATTCTCCAGTTCTAAATGGACATCTGA
GGACAAGGGTGGTGTGGAACAGGAAGAACAAGGGAAGCAGTGAAAGGAAAAAGCACTGAGTAGATCAGATCAGGAAAACTGCTAAGTAGATCTATACATG
TATGAAAGAAACAAAATAAATAGGATTGGTCAATAAATGTACAATGGGTACACTGCCACAGACAGTGTACCCATTGTAAATCAAGATATTCTAACACTAA
TCTGAAAATGAGCAGTGTTGTTATTAAACAGAAATGTTTATGCAAAATACAGCTGAACCTAGTTTTAGATCAGAAATTGAAAATGTTTCAATTTTGTTCA
GAAGAAATAAAAAATGCCCCATCAATAAAGATAATAAAATGCTTAATTATGGAACAGAAGTTGTGAAGTTCTCAGACATGGGCCTTGAAGGAATTTTATG
CATTTGCTCAATTGCTCTCTCAATCTTGTAGACTTACTAACAATGGTATTTCCTGTACTAGTGGTGAAGGTCCTTCAGGTCCTTTTCAGGAAAATTACAT
CTAGTGCATATTTTTGTCTAATCATTAAAAATAATGGCAGCAATGGAAGTTAAGTTTCATGAGATATATTATTCATAATTCAGCCATGGTGCTAGCGCTC
ATCTACCATCATCAGAGGAGACGTCTGTGTCTTATGTTGGAGCAACAAGCTCCAGTTGATTTTACAGAAGAACGATGGATTCAGCACGTTCCAATGATGC
ACAACGTTTTATGAACTGTGTGATGCTGTGAGAGCTCTGGTGGTGGAGCCAGTTTCACATTATCGGAAAAAAACAAAAACAAACCATGAAGAAGAGTACT
TCATGTTGTCTTGTTCATGGGCTTTCGCCAACATCTGGCTGTTGGTCCCATGACTTGTGTACTTTCAATTGCATTGTAAGCACTTTGAATTGCTTTCTTG
CTGAAATTGTGCTATATAATTAAAATTGCCTTATCTTACCTTGCGTAATGCAAAAAAGTGCATCACACAAGTATTGTAATATCTATTTTGATACGACTGA
AAAATAATTCATCCCAGCGCAACAATGTTTTAATCAAAAAACTGTTTTTTATTAAAAAGCATATTTAATGCTTAATATCTATTAAGCATTCATTTGGAGA
CGAGGTCTAAATGGCCATCCCGGCGCGCATTCGTTCTCTTCTCAGTGCGTCAGAGCTCGCTATGAAGCCATGCAGCGATCGCTAGCAAAACTACTACTAA
AACTACTGCACACACCACGAACTCTAACTAACACACTTAGAGTCTAAAAAACCCATCGAAGCACTCTTAGTAAAATCCACAGCATCGCTGCGCCCTAGTC
TCTTGCCGTATCCAAATCCCCCCCCTCCTCTGTCTCCGTTCTACCTAGCAACAGACCATCAACACATTTTCATTGGTTGTTACAAAATGTGGTACATTTA
GACCTCACAAAATAAGGCGGAAATGATCGATCATATTCCTGGCTTTATTTTGAAGTAAATAACCACAAAGCCAATATAAAAACACCACTTTTATAAAGTT
TGAAGTCCGTGCTGTCCAACAGAGTTGAAATGAAAACTCGGTATGAGTCTGTGTTATTACAAAGCCTTATAAATGCGTCACATGCTTTTACGCCCCGTGG
CGGGCAGTGACTGCACTGGGTTAAACATGCTTAATAAATATTAAGCATATTTATTTTTGTAGTTTCAATTTGTGTAGTTACTTCTCCAGAAGACAACAAG
CAGCACTATTCACTTACCAAATGTTCCATAAAAGCCTCTTGGACCACATGTGCCAACACCATATTTTTTTAGTGACATCAAAGCCTTCTCCTGTTATTAG
CAAACAAAACAATGAAAAATGAAGTCGCAGTTGATTAATTTTAAATCCAAACTAATAAAAGTGAATAAAAAATATTTTAATTACCTTCACACGCTCATTG
TCAAGGAGTCCCAAAAAGTTAAAGGAGGCAAAATTAATGCACTCTTTTCCATTGACTATGATTTTATGGCTGGGTGGTCTAAAAATTAAAAACAAGTCAC
ATACGTAAGACACAGGCAATTTGAAGTACAAACAACACACAGTACAAGAGTTTTTCAGACCTGAAAATGTTGTGGGATGTCTCGTCTCCTTTAATTTAGG
CTCTATATGCCTGAAGGATGTAGAGCAACAATAGAAGGCCCTTTCAGAAGGATCACTGATAACCATTTGGTTATCAATCAACCACCACCCTATTCTAGGC
TTGTGTGTACCTTCAGGACATTCAGTGGAAAGTGGAAGCTCAAAGGACATGACTGTTATGGTCTTTGAGCCTGCACTCTCTGCTGCCAGTTCTACAGTCA
TTGTAGGACTGATGTAGGTAAATAATGTATTTTGTGGCTAAACTATTAAGCTCTAAGTACAAATGCAAAAAACCTGAACCATCCCTTGAAACGATACATC
CCGTCTAAGAGTGGTGGGACACAACATTTGAAGGAGACTAAGAAGTCCCAACATAGTTTCCAAATCATAATCACAAAATTTCTTTTGCTACACAAATAGT
TGATTTATGTACAGTGTGATAAGCACAGAACAATCTTTTTAGGGTAAAACAACAAAGAAAACTAATGATCTCTAACAAACCTAGTACAGAACTCGTCTTC
ACACTTACGTCGTGTACACATTAGTAAGTCTAGGTTCTGCAGAAACATTCACAGTATTTCCAAATCAGAAACTGACAAAAATGTTAAATTCAATGTGCAA
CATAATCTAGCTTGACTGATACATATTGGAATTTTTTCTTGTCTAATTATGTGATCCTGGAGGTGGGGCACGATGGCGAGCGCCTGGTGGCCGGGCTTTT
ACCCACGGAGCCCGGCCGGGCTCAGCCCGAAGAAGAGACGTGGGTCCCCCTTCCGATGGGCTCACCACCTGTCCAAGGGGCCAAAGGGGTCGGGTGCATT
GTGCTATGGGCGGCAGCCAAGGGAGGGGACCCTGGCGGTCTGATCCTCGGCTGCAGAAGCTGGCTCTTGGGACGTGGAACGTCACCTCTCTGGTGGGGAA
GGAGCCGGAGCTAGTGTGCGAGGCTGAGAGGTTCCGGCTAGAAATAGTCGGCCTCACCTCGACGCATGGCTCTGGTTCTGGAACCAGTCTCCTTGAGAGG
GGCTGGACATACTTCCACTCTGGAGTTGCCCACGGTGAGAGGCGCCGGGCTGGAGTGGGCATACTTGTTGCCCCCCATTTGGGCGCCTGTACGTTGGGGT
TCACCCCGGTGAACGAGAGGGTGGCCTCCCTCCGCCTACGGGTGGGGGGACGGGTTCTGACTGTTGTTTGTGCTTACGGGCCGAACGGCACCCTTCTTGG
AGTCCTTAGAGGGGGTACTGGAGAGTGCGGCCGTATGTCTTGGACACTCGGGTGAAGAGAGGTGCGGAGCTGTCCACTGACCACTACCTGGTGACGAGTT
GGCTCCGGTGGTGGGGGAGGAAGCCGGTCAGACCTGGCAGGCCCAAACGTGTAGTGAGGGTCTGCTGGGAGCGTCTGGCGGAGTCCCCTGTGAGACGGAG
CTTCAACTCTCATCTCCGGCAGAACTTCGAACACGTTCCGGGGGAGGTGGGGGACATTGAGTCTGAGTGGACCATGTTCCGTACCTCCATTGCCGAGGCA
GCCTATAGGAGCTGCGGCCGCAAGGTTGTTGGTGCCTGTCGCGGCGGAAACCCCCGAACCCGTTGGTGGACACCTTCGGTGAGGGATGCTGTCAAGCTGA
AGAAGGAGTCCTACCGGGCCTTTTTGGCCTGTGGGACTCCAGAAGCAGCTGATGGGTACCGGCGGGCGAAACGGCATGCGGCTCGGGTTGTCGCTGAGGC
AAAAACTCGGGCGTGGGAGGAGTTTGGAGAGGCCATGGAGACAGACTTCTGTACGGCTTCGAGGCGATTCTGGTCCACCATCCGGCGTCTCAGGAGGGGG
AAGCAGTGCAGCACCAACACTGTTTATAGTGGGGATGGTGCGCTGCTGACCTCAACTCGGGACGTTGTGGGCCGGTGGGCGGAATACTTCGAAGACCTCC
TCAATCCCACCAACATGCCTTCTGTTGAGGAAGCTGAGCATGGGGACTCTGGGCTGGGCTCTCCAATCTCTGGGGACGAGGTCGCCGAGGTGGTCAAAAA
GCTCCTCGGTGGCAGGGCCCCGGGGGTGGATGAGATCCGTCAGGAGTTCCTTAAGGCTCCTGATGTTGCGGGGTTGTGTTGACTAACGCGACTCTGCAAT
ATCGCATGGACATCGGGGGCAGTTCCCCTGGACTGGGAGACTGGGGTGGTGGTCCCCCTGTTTAAAAAGGGGGACCGGAGGGTGTGCTCCAATTACAGGG
GGATCACACTCTTAAGCCTCCCTGGTAAGGTCTATTCAGGGGTCCTGGAGAGGAGGGTCCGTCGGATAGTCGAACCTCGGATTCAGGAAGAGCAGTGTGG
TTTTCGTCCTGGTCGTGGAACACTGGACCAGCTCTACACCCTCAGCGGGGTCCTGGAGGATGCATGGGAGTTCGCCCAACCAGTCTACATGTGTTTTGTG
GACTTGGAGAAGGCGTTCGACTGTGTCCCTCGCGGGGCCCTGTGGGGGGTACTCCGGGAGTATGGGGTACCGGGCCCTTTGATACGGGCTGTCAGGTCCC
TGTATGACCGGTGTCAGAGTCTGGTCCGCATTGCCGGCAGTAAGTCGGGCTCGTTTCCGGTGAGAGTTGGACTCCGCCAAGGCTGCCCTTTGTCACCGAT
TCTGTTCATTACTTTTATGGACAGAATTTCTAGGCGCAGCCGAGGTGTTGAGGGGATCCGTTTTGGTGGCCTTAGGATCGCATCTCTGCTTTTTGCGGAT
GATGTGGTCCTGTTGGCTTCATCGGAACGTGATCTGCAGCTCTCACTGGAGCGGTTCGCAGCCGAGTGTGAAGCGGCCGGGATGAGGCTCAGTGCCTCCA
AATCCGAGGCCATGGTCTTGAGCCGAAAAAGGGTAGAGTGCCTTCTCCGGGTCAGGGGGGTCGTCCTGCCTCAAGTGGAGGAGTTTAAGTATCTGGGGAT
CTTGTTCACGAATGAGGGAAGAAGGGAACGGGAGATCGACAGGCGGATTGGGGCAGCGTCTACTGTGAAGCGGGCGCTGTACCGGTCCGTCGTGGTGAAG
AGAGAGCCGAGCCAAAAAGCGAAGCTCTCGATTTACCGGTCGATCTACGTTCCCACCCTCATCTATGGTCATGAGCTTTGGGTCATGACCGAAATAACAA
GATCACGGGTACAAGCGGCCGAAATGGGTTTCCTCCGCAGGGTGGCTGGGCTCTCCCTTAGAGATAGGGTGAGAAGCTCGGTCATCCGGGAGGGACTCAG
AGTAGAGCCGCTGCTCCTCCACGTCGAGAGGAGCCAGTTGAGGTGGCTCTGGCATCTGGTAAGGATGCCTCCTGGACGCCTCCCTGGTGAGGTGTTCCGG
GCACGTCCCACCGGGAGGAGGCCTCGGGGAAGACCCAGGACACGCTGGAGGGATTACGTCTCTCGGCTGGCCTGGGAACGCCTTGGGATTCCCCCGGAGG
AGCTGGAAGAAGTGGCTGGGGAGAGGGAAGTCTGGGCCTCCCTTCTGAAGCTGCTGCCCCCGCGACCCGACCCCGGATAAGCGGAAGAAAATGGATGGAT
GATTATGTGATATTACAGAAGAAAGAAAAAGGATAAAATGCTGTTTTACCCTGAAACAATGTTGTATTTAAGGGAAGGATGGTCTTTTGAAATTAGAGGG
ACAAGAAGATCTGGCTGCCATTCTTCTATCAGGTCCTCTTTTTCCTGTAACAGAAATCCAGGTAACAACTGTTTGGTGGTGTACAATTTCAGAAACTTTA
GTAATCTGGGTTTTACTGTGCTACGCTCACCCTTTCTGTCAGTTTGTAAGTCTCGTGAAGTTTGTAGGTCTTGGAGAATAAAAGTCTGATTATCCATAAT
ATCAAGATGCCCTCCAGAATTAGGTGATATGCAGGAGCCTGGGGAAGACCAGCACAAAGATTCATTTAAGGAGTCTTTGAACTGGTGATCAGTTCAAAGA
CTTAAAGTTTAGAAATCAGTGGATTCAGAAAACACAATATATAGTCAAAGAATCCTGAATAATGGAGCAAGAGCTACCATATTTTTAAAAGTGCATGTTA
AATAGTTAGTCTCCGGGTTTTTAAATTTAATTTCAAATGTACAACACACAGCAGATTCCACCATGTAAAACACAATAAAACCAAATTGGAAAAGCTATGC
CTGGAAAAACCGAGTCTGTCCTTTCTGCTTTCCAAGCAATGTAGCAGAGAGAAGCTGATAATCTTGATATAAATATGTTCCTGACATATTTTATTCACCA
CAAAGCAAACCCAAATGAGCAGGGGGATATAAAAGGAACATTTACTTAAGATTTTGAGAAGTTTAGACACAGGCATGCATTTTGAAAATATCTCTGTGAC
ATACCAGGCTCACTTTTGTAGAAACAGTCAAGAATGGTCTAAGTATCCTTTTGAATTTGTTTTGTTCCCAAGTAAATATATTTTAAGAAGGAAAGCAGCA
GATCAAATTAAATTCAAAGTTTTATGTAATTATTTAACTCCCCTGCACCTCTCGGTGGCACGGATACAAAAACACTTCACCAAGAATAGCTACATCGAAA
AAGATACGTTGAGATTAAAGCTGCAAGCAGCATTGGCATCTCAGCTGCGTTCCAGACTCATGGCTACCGCCGACCGTGACCTCCAGCAGCTCCACCCACT
CGCTGACGTCACTGATCTTACGCAGTTCACGCACCGCACCGGTCCATTAGGCAATGCACATCCCTGTCTAGGGGGCGCTGTGGAGGAATTAGGCCATACC
TAATGTTTCCATTTTAGTGGACAGTTGATCATAGTAATAATTTACTGACGTTACTGTACAGGCCAGTAAATAATGTCAGAGTTTAAAACAGCTATTTTTC
ACAGACTGTGTGTATTTGTATTAATATTTAACCCTCAAATAGCCAGACTGGTCACAGATTATGATGGCCAGTGTGATCCTGGCTATTTGAGGGTTACATT
TTATTTTAAGTGTGATATGACTGTAATGAAGAGGTGGCAGAAACCGTGTTAAAAACTACCAGAGCACTTAGAATCATTTCTTAATCGCTTAATGATTTAT
TAAACGGTTTACATATTTTAACAACAGCACATAGGCCTTCAGGGCAATGGTCCGTCGGTTTTCAGAGTAAAATACAAAGTAATACATTATATTTTCTCCG
TCAATGTGATGGTGATAAAGGAGCCGTGAAGTTTACAACCCCAGATGTATCAGTATTTACGCAGTTTACGTAAATACTCTTCCCGCTGATATTCAAGACG
TACCTGCGTTCTATCGCTCCCTGCGATCACAGAAAAGTATGGGTCACAGATTTAGCTGTAATACCCGTTTGTGCCCCCCGCTCTCACGTTAGTTGCTCTC
CCAAGTCTTACGTTATGCTATACAATTCCCTCCCCCCGCTCTTACGGTCGTCCCCCGGTCCTATTGCGTTGCTCTCCGTTTTCCGCGGTACGAAGACTCA
GGCCGACTCAGTGAACAAATTAGAAAGCTCCAAAATATTTTAAACTGGAAGATGTGAATTAAATATCATGAATCTGTATGTACATGCCATAAATTATACC
CCATAGACTGGTTAAAAAGACTAACATTACCTCATAAAAAGCTTGTACCATTTCTACCAACACCCATTGCTGCCCGGAAGCCATATTCCGCCTCTGCTAA
TGTTTCTTCTTCTTTGGCAATTGGTATCATTGAGTTTCATTACTGCCACCCTCTGGTTCAACTTTATATTACAAACTCACCGACAGACACAATAATGATT
TTGGCAAACCTGTAGTGTAGTCTCTTAGACTCAGTTGTTGTTTTTAATGTCTATTTAGCTTTACATCAATTAGATTAGACTAACCTTTATGCTTTGCCAC
CACAAAAAAGACTGTCAGAAAATAAAGTAAAAAATCTGACACTTTCTTAGAACACATCTTTCAGGTATTGAATTTTTTGCTGTTCTTGAATACTTTTTGG
ATAAAAATTTCTAAATTTGGATGAACAAAAATCTATGGAACAATATCTGAAAATGAGACTGCTAAGCAGAACTATCTGCAGACCTGTACATTGAGCTCCT
GTATTTCCCAGACAAACAGGAGAAGAAGATTTTCGACTGTTTTTGCTGGAGAAGACTGATTGTGTTCATGTACAGAGGAGTGTTGCCATGACAACAATTA
AATTGGGCCGCAACTGTGCAGGTGCTGTTACAATTTCTTGAATATATCTGACCCATCAAAAGCATTATAATTTTATAGGCTTGCTTTCTTTGGTCCAACA
CAGTACAAAATATTTACTGCTCGTGAATTTTAGATGCAACAGTCCGCATACAACGTATGCAAATAGGATGGTTACGTTTTTATTGTTAGTTTTAGCTTAG
TGAAAGCAACTGAAAACAACCAATCAGAAGCAGGAGGAGGGTCTTAGCACTGACAATCAACCTCATTCACTCACTGATAAATGTGCTAATGGCGGAGAAG
CAACTTATCGTTACAGGGAAACCTTTTATCTTCCATCATTGATAGCTATGCTAACTAGAGCATTCATAACAGGCTATACAGGCTGCAGCATAGCACAGAG
CGAGGGGTGAGAGGGAAGGAGGATGAGCAGCCACATGAGATTCTGACTGACAGTGTTAAGACCTACGTCCTGCCTCTGACTGGTTGTTTCTAGATAGCAG
TGGGAGAAGGCAGAGGAATTAAAACAATCTGTTATATCAAACTGTCATGACATACTGACAATTTTGACAAATATGGAAGAAAATATTTGGTAACACTTTA
TTTAAAGGGGTGTGAATAAGACTGACGTGACACTGTCATCAACATGAATAAGTCTTTGAGAATATTTATGACTGTTGTCATAAAGTGTCATTCGGTAGGT
AAATCATTGCACTTTTAATACAAAGTTGACATTATTCAAAATGTCTTGACATTAATCTAGACAAAAATGTATTTGTTATGACAACTTGCCAGCTGCCCTA
ATGTATCCTTTCCTCTTTTCCTTTGGTTTGTTATTTTGTTTGTATTTCCTTTCAACTCATGTAAATGACTTTGAATTGCCTTGTTGCAGAAAATGTGCTA
TCAGTGATTCTTGAGAATAGGGACAAAATGGGTTTTAATTTTCCCATAATTTTTTTTTTATTTCTCAACCTTATGTATGCAAATATGACAAATAATGTTT
TGGAAATGTAAAGATGCTAAGGTACAGGCTCCCAGTTGCAACATTTTTTTTTAAATTACATTTTTAATCGACCTGACCTAGAACGTTGTCATCACCATCT
GACAAAAATAAATAAAAAATAATTTTTAATGACCCTAATAGTGATATTTTTACTCATTTTACAGACAAATGCTTCTCAAGAAACAAAATAAATATTTAAA
ACAAAAAACAACAAAAGGCCATCTGACGGAGTTGACACTGCATGACGGAGTTGACACAGAACTGAAGATGGTGACAAACTAGCGAGTAAAATGAAAAACT
TGGTACATGTGAAGTAATGATATTTATGTAAAATACATTAAAATGAATTAATTGCACATTTAAGTGAGATTTGACAACAATTTCACTGAAAGAGTCAGAA
AAACTCTGATGGAGTGGACATCTGACGGAGTTGACAAAAAGCCAAACTACCTCAATTTATATGATGTTATTCTGAAGGAGGCCATGTTGTAGCTCATCAG
GTCCATGAAATCTTTATAATATACCAAAATTAAGCTTTTATTTCACAAAATTTCATCAAAGTTTTGTAAATTGTCAGTTATGGAGTTGACACATCATGGT
TGTGATGAGCAACTTAGGAATAAAAAGAAGAAAAAACTAAAGAATAACTTAAGCTAACCAGAGCTAACTAGCCCTCTTAGCAAAGAAAGAGAAAGGGAGT
GGTCATGGGGTCCTCAGAAGTTCTGGTGCCCCCCAATAATGCCTGATTTTTTTTTACATTCTTTTCATTCTGACGGTGTTGACAAGAACTAGGGACAAAT
TTCAATGGAGTTGGAAAATACATAAAAATGCTTTTTAATTCAATTTAATGATACCTTTATAATTATTTATGATACTACTTATAATTATAAATATAAATAA
TTATAAACAATACCTTTATTATTTATAAAGGTATAATTAATTATACCTTTATAATTATTTATACGACTACTTATACTTAATTGTCATAATATATAATTTT
AGTATTTCTTTAATTATTTTAAACTATTATAATGTATTGAGTTCTGCTCCTGGACAAGGGCTTTTACAGGCATCATCCACCGACTACAATGTTTAAAATA
AAAAAATATTCAGCAAATACCTGGAAAATATACATTGTTGTGCTCACATGACCCAGGTTAGTTTAGTCAAATATTTGAAAAAATTATATTTTGTGTATAT
TTTATTCAAATTTTGCGTTTTATCCCTATTCTCAAGAATCACTGGCTATATAAATAAAATTACCTTACCTTACCTTGTCATTAACCTAGACAAAATTATC
TTTGTTATGACAACTTGACATTAATCACGGAACTGTTAACACTCTTACACAAAAGCAGACAGAGGCACCAAACTTTCAGTGATTGATCATCATCGGGTCC
[truncated: 37,194,620 more chars]
