# Supplementary material for: Identification of the male-specific region on the guppy Y Chromosome from a haplotype-resolved assembly
Source: Genome Res. 2025 Mar;35(3):489–98. doi: 10.1101/gr.279582.124 (PMC11960691; doi:10.1101/gr.279582.124)
Supplement: Supplement 13 [file Supplemental_Data.zip › Supplemental_Data/Guanapo.210427/Guanapo_chr12_v1.3.rdy.fasta.metrics]

---------------- Information for assembly '../assembly' ----------------


                                         Number of scaffolds         54
                                     Total size of scaffolds   37187436
                                            Longest scaffold   28440557
                                           Shortest scaffold       1839
                                 Number of scaffolds > 1K nt         54 100.0%
                                Number of scaffolds > 10K nt         53  98.1%
                               Number of scaffolds > 100K nt         20  37.0%
                                 Number of scaffolds > 1M nt          3   5.6%
                                Number of scaffolds > 10M nt          1   1.9%
                                          Mean scaffold size     688656
                                        Median scaffold size      86091
                                         N50 scaffold length   28440557
                                          L50 scaffold count          1
                                                 scaffold %A      30.19
                                                 scaffold %C      19.63
                                                 scaffold %G      19.71
                                                 scaffold %T      30.20
                                                 scaffold %N       0.27
                                         scaffold %non-ACGTN       0.00
                             Number of scaffold non-ACGTN nt          0

                Percentage of assembly in scaffolded contigs      76.5%
              Percentage of assembly in unscaffolded contigs      23.5%
                      Average number of contigs per scaffold        1.2
Average length of break (>25 Ns) between contigs in scaffold      10000

                                           Number of contigs         64
                              Number of contigs in scaffolds         11
                          Number of contigs not in scaffolds         53
                                       Total size of contigs   37087436
                                              Longest contig   10700156
                                             Shortest contig       1839
                                   Number of contigs > 1K nt         64 100.0%
                                  Number of contigs > 10K nt         63  98.4%
                                 Number of contigs > 100K nt         30  46.9%
                                   Number of contigs > 1M nt          7  10.9%
                                  Number of contigs > 10M nt          1   1.6%
                                            Mean contig size     579491
                                          Median contig size      98731
                                           N50 contig length    9638814
                                            L50 contig count          2
                                                   contig %A      30.27
                                                   contig %C      19.68
                                                   contig %G      19.76
                                                   contig %T      30.28
                                                   contig %N       0.00
                                           contig %non-ACGTN       0.00
                               Number of contig non-ACGTN nt          0
