# Supplementary material for: Identification of the male-specific region on the guppy Y Chromosome from a haplotype-resolved assembly
Source: Genome Res. 2025 Mar;35(3):489–98. doi: 10.1101/gr.279582.124 (PMC11960691; doi:10.1101/gr.279582.124)
Supplement: Supplement 13 [file Supplemental_Data.zip › Supplemental_Data/Guanapo.210427/Guanapo_chr12_v1.3.rdy.gff]

Chromosome12_Gua_v1.3	exonerate	gene	39601	41721	97.00	+	.	ID=g1;cds=5;protein=XP_014833957.1;pro_len=506;cover=89.13;pid=61.42;start_c=0;stop_c=1;pre_stop=0;frameshift=0;splice_sup=1/4;S=0;E=1;busco=-,-;symbol="-";name="PREDICTED: uncharacterized protein LOC106911668, partial [Poecilia mexicana]";qcov=93.80;scov=98.62;seg=6.20;rep_cov=0.00;pfam=-
Chromosome12_Gua_v1.3	exonerate	transcript	39601	41721	97.00	+	.	ID=g1.t1;Parent=g1;
Chromosome12_Gua_v1.3	exonerate	CDS	39601	40092	.	+	.	ID=g1.t1.cds;Parent=g1.t1;protein=XP_014833957.1
Chromosome12_Gua_v1.3	exonerate	intron	40093	40395	.	+	.	Parent=g1.t1;protein=XP_014833957.1
Chromosome12_Gua_v1.3	exonerate	CDS	40396	40755	.	+	.	ID=g1.t1.cds;Parent=g1.t1;protein=XP_014833957.1
Chromosome12_Gua_v1.3	exonerate	intron	40756	40833	.	+	.	Parent=g1.t1;protein=XP_014833957.1
Chromosome12_Gua_v1.3	exonerate	CDS	40834	41043	.	+	.	ID=g1.t1.cds;Parent=g1.t1;protein=XP_014833957.1
Chromosome12_Gua_v1.3	exonerate	intron	41044	41112	.	+	.	Parent=g1.t1;protein=XP_014833957.1
Chromosome12_Gua_v1.3	exonerate	CDS	41113	41361	.	+	.	ID=g1.t1.cds;Parent=g1.t1;protein=XP_014833957.1
Chromosome12_Gua_v1.3	exonerate	intron	41362	41433	.	+	.	Parent=g1.t1;protein=XP_014833957.1
Chromosome12_Gua_v1.3	exonerate	CDS	41434	41721	.	+	.	ID=g1.t1.cds;Parent=g1.t1;protein=XP_014833957.1
Chromosome12_Gua_v1.3	exonerate	gene	58731	162946	99.91	-	.	ID=g2;cds=37;protein=XP_008422049.1;pro_len=1772;cover=100.00;pid=99.83;start_c=1;stop_c=1;pre_stop=0;frameshift=0;splice_sup=34/36;S=1;E=1;busco=ray,-;symbol="CHD1";name="PREDICTED: chromodomain-helicase-DNA-binding protein 1 isoform X1 [Poecilia reticulata]";qcov=98.28;scov=99.94;seg=16.81;rep_cov=0.68;pfam=PF00176,PF00271,PF00385,PF13907
Chromosome12_Gua_v1.3	exonerate	transcript	58731	162946	99.91	-	.	ID=g2.t1;Parent=g2;
Chromosome12_Gua_v1.3	exonerate	CDS	58731	58995	.	-	.	ID=g2.t1.cds;Parent=g2.t1;protein=XP_008422049.1
Chromosome12_Gua_v1.3	exonerate	intron	58996	62761	.	-	.	Parent=g2.t1;protein=XP_008422049.1
Chromosome12_Gua_v1.3	exonerate	CDS	62762	63002	.	-	.	ID=g2.t1.cds;Parent=g2.t1;protein=XP_008422049.1
Chromosome12_Gua_v1.3	exonerate	intron	63003	63077	.	-	.	Parent=g2.t1;protein=XP_008422049.1
Chromosome12_Gua_v1.3	exonerate	CDS	63078	63129	.	-	.	ID=g2.t1.cds;Parent=g2.t1;protein=XP_008422049.1
Chromosome12_Gua_v1.3	exonerate	intron	63130	68452	.	-	.	Parent=g2.t1;protein=XP_008422049.1
Chromosome12_Gua_v1.3	exonerate	CDS	68453	68552	.	-	.	ID=g2.t1.cds;Parent=g2.t1;protein=XP_008422049.1
Chromosome12_Gua_v1.3	exonerate	intron	68553	68704	.	-	.	Parent=g2.t1;protein=XP_008422049.1
Chromosome12_Gua_v1.3	exonerate	CDS	68705	68883	.	-	.	ID=g2.t1.cds;Parent=g2.t1;protein=XP_008422049.1
Chromosome12_Gua_v1.3	exonerate	intron	68884	74256	.	-	.	Parent=g2.t1;protein=XP_008422049.1
Chromosome12_Gua_v1.3	exonerate	CDS	74257	74388	.	-	.	ID=g2.t1.cds;Parent=g2.t1;protein=XP_008422049.1
Chromosome12_Gua_v1.3	exonerate	intron	74389	74500	.	-	.	Parent=g2.t1;protein=XP_008422049.1
Chromosome12_Gua_v1.3	exonerate	CDS	74501	74701	.	-	.	ID=g2.t1.cds;Parent=g2.t1;protein=XP_008422049.1
Chromosome12_Gua_v1.3	exonerate	intron	74702	74780	.	-	.	Parent=g2.t1;protein=XP_008422049.1
Chromosome12_Gua_v1.3	exonerate	CDS	74781	74924	.	-	.	ID=g2.t1.cds;Parent=g2.t1;protein=XP_008422049.1
Chromosome12_Gua_v1.3	exonerate	intron	74925	75017	.	-	.	Parent=g2.t1;protein=XP_008422049.1
Chromosome12_Gua_v1.3	exonerate	CDS	75018	75140	.	-	.	ID=g2.t1.cds;Parent=g2.t1;protein=XP_008422049.1
Chromosome12_Gua_v1.3	exonerate	intron	75141	84331	.	-	.	Parent=g2.t1;protein=XP_008422049.1
Chromosome12_Gua_v1.3	exonerate	CDS	84332	84482	.	-	.	ID=g2.t1.cds;Parent=g2.t1;protein=XP_008422049.1
Chromosome12_Gua_v1.3	exonerate	intron	84483	93505	.	-	.	Parent=g2.t1;protein=XP_008422049.1
Chromosome12_Gua_v1.3	exonerate	CDS	93506	93644	.	-	.	ID=g2.t1.cds;Parent=g2.t1;protein=XP_008422049.1
Chromosome12_Gua_v1.3	exonerate	intron	93645	107958	.	-	.	Parent=g2.t1;protein=XP_008422049.1
Chromosome12_Gua_v1.3	exonerate	CDS	107959	108092	.	-	.	ID=g2.t1.cds;Parent=g2.t1;protein=XP_008422049.1
Chromosome12_Gua_v1.3	exonerate	intron	108093	108194	.	-	.	Parent=g2.t1;protein=XP_008422049.1
Chromosome12_Gua_v1.3	exonerate	CDS	108195	108236	.	-	.	ID=g2.t1.cds;Parent=g2.t1;protein=XP_008422049.1
Chromosome12_Gua_v1.3	exonerate	intron	108237	108320	.	-	.	Parent=g2.t1;protein=XP_008422049.1
Chromosome12_Gua_v1.3	exonerate	CDS	108321	108478	.	-	.	ID=g2.t1.cds;Parent=g2.t1;protein=XP_008422049.1
Chromosome12_Gua_v1.3	exonerate	intron	108479	109338	.	-	.	Parent=g2.t1;protein=XP_008422049.1
Chromosome12_Gua_v1.3	exonerate	CDS	109339	109515	.	-	.	ID=g2.t1.cds;Parent=g2.t1;protein=XP_008422049.1
Chromosome12_Gua_v1.3	exonerate	intron	109516	109596	.	-	.	Parent=g2.t1;protein=XP_008422049.1
Chromosome12_Gua_v1.3	exonerate	CDS	109597	109692	.	-	.	ID=g2.t1.cds;Parent=g2.t1;protein=XP_008422049.1
Chromosome12_Gua_v1.3	exonerate	intron	109693	112715	.	-	.	Parent=g2.t1;protein=XP_008422049.1
Chromosome12_Gua_v1.3	exonerate	CDS	112716	112812	.	-	.	ID=g2.t1.cds;Parent=g2.t1;protein=XP_008422049.1
Chromosome12_Gua_v1.3	exonerate	intron	112813	112929	.	-	.	Parent=g2.t1;protein=XP_008422049.1
Chromosome12_Gua_v1.3	exonerate	CDS	112930	113078	.	-	.	ID=g2.t1.cds;Parent=g2.t1;protein=XP_008422049.1
Chromosome12_Gua_v1.3	exonerate	intron	113079	122712	.	-	.	Parent=g2.t1;protein=XP_008422049.1
Chromosome12_Gua_v1.3	exonerate	CDS	122713	122862	.	-	.	ID=g2.t1.cds;Parent=g2.t1;protein=XP_008422049.1
Chromosome12_Gua_v1.3	exonerate	intron	122863	122942	.	-	.	Parent=g2.t1;protein=XP_008422049.1
Chromosome12_Gua_v1.3	exonerate	CDS	122943	123014	.	-	.	ID=g2.t1.cds;Parent=g2.t1;protein=XP_008422049.1
Chromosome12_Gua_v1.3	exonerate	intron	123015	123124	.	-	.	Parent=g2.t1;protein=XP_008422049.1
Chromosome12_Gua_v1.3	exonerate	CDS	123125	123277	.	-	.	ID=g2.t1.cds;Parent=g2.t1;protein=XP_008422049.1
Chromosome12_Gua_v1.3	exonerate	intron	123278	124105	.	-	.	Parent=g2.t1;protein=XP_008422049.1
Chromosome12_Gua_v1.3	exonerate	CDS	124106	124268	.	-	.	ID=g2.t1.cds;Parent=g2.t1;protein=XP_008422049.1
Chromosome12_Gua_v1.3	exonerate	intron	124269	126545	.	-	.	Parent=g2.t1;protein=XP_008422049.1
Chromosome12_Gua_v1.3	exonerate	CDS	126546	126734	.	-	.	ID=g2.t1.cds;Parent=g2.t1;protein=XP_008422049.1
Chromosome12_Gua_v1.3	exonerate	intron	126735	130163	.	-	.	Parent=g2.t1;protein=XP_008422049.1
Chromosome12_Gua_v1.3	exonerate	CDS	130164	130354	.	-	.	ID=g2.t1.cds;Parent=g2.t1;protein=XP_008422049.1
Chromosome12_Gua_v1.3	exonerate	intron	130355	130454	.	-	.	Parent=g2.t1;protein=XP_008422049.1
Chromosome12_Gua_v1.3	exonerate	CDS	130455	130544	.	-	.	ID=g2.t1.cds;Parent=g2.t1;protein=XP_008422049.1
Chromosome12_Gua_v1.3	exonerate	intron	130545	130626	.	-	.	Parent=g2.t1;protein=XP_008422049.1
Chromosome12_Gua_v1.3	exonerate	CDS	130627	130843	.	-	.	ID=g2.t1.cds;Parent=g2.t1;protein=XP_008422049.1
Chromosome12_Gua_v1.3	exonerate	intron	130844	134429	.	-	.	Parent=g2.t1;protein=XP_008422049.1
Chromosome12_Gua_v1.3	exonerate	CDS	134430	134554	.	-	.	ID=g2.t1.cds;Parent=g2.t1;protein=XP_008422049.1
Chromosome12_Gua_v1.3	exonerate	intron	134555	134766	.	-	.	Parent=g2.t1;protein=XP_008422049.1
Chromosome12_Gua_v1.3	exonerate	CDS	134767	134945	.	-	.	ID=g2.t1.cds;Parent=g2.t1;protein=XP_008422049.1
Chromosome12_Gua_v1.3	exonerate	intron	134946	135027	.	-	.	Parent=g2.t1;protein=XP_008422049.1
Chromosome12_Gua_v1.3	exonerate	CDS	135028	135128	.	-	.	ID=g2.t1.cds;Parent=g2.t1;protein=XP_008422049.1
Chromosome12_Gua_v1.3	exonerate	intron	135129	138571	.	-	.	Parent=g2.t1;protein=XP_008422049.1
Chromosome12_Gua_v1.3	exonerate	CDS	138572	138797	.	-	.	ID=g2.t1.cds;Parent=g2.t1;protein=XP_008422049.1
Chromosome12_Gua_v1.3	exonerate	intron	138798	139039	.	-	.	Parent=g2.t1;protein=XP_008422049.1
Chromosome12_Gua_v1.3	exonerate	CDS	139040	139308	.	-	.	ID=g2.t1.cds;Parent=g2.t1;protein=XP_008422049.1
Chromosome12_Gua_v1.3	exonerate	intron	139309	144834	.	-	.	Parent=g2.t1;protein=XP_008422049.1
Chromosome12_Gua_v1.3	exonerate	CDS	144835	145031	.	-	.	ID=g2.t1.cds;Parent=g2.t1;protein=XP_008422049.1
Chromosome12_Gua_v1.3	exonerate	intron	145032	149658	.	-	.	Parent=g2.t1;protein=XP_008422049.1
Chromosome12_Gua_v1.3	exonerate	CDS	149659	149763	.	-	.	ID=g2.t1.cds;Parent=g2.t1;protein=XP_008422049.1
Chromosome12_Gua_v1.3	exonerate	intron	149764	152024	.	-	.	Parent=g2.t1;protein=XP_008422049.1
Chromosome12_Gua_v1.3	exonerate	CDS	152025	152220	.	-	1	ID=g2.t1.cds;Parent=g2.t1
Chromosome12_Gua_v1.3	AUGUSTUS	intron	152221	153440	1	-	.	Parent=g2.t1
Chromosome12_Gua_v1.3	AUGUSTUS	CDS	153441	153553	1	-	0	ID=g2.t1.cds;Parent=g2.t1
Chromosome12_Gua_v1.3	AUGUSTUS	intron	153554	158274	1	-	.	Parent=g2.t1
Chromosome12_Gua_v1.3	AUGUSTUS	CDS	158275	158359	0.56	-	1	ID=g2.t1.cds;Parent=g2.t1
Chromosome12_Gua_v1.3	AUGUSTUS	intron	158360	162938	0.21	-	.	Parent=g2.t1
Chromosome12_Gua_v1.3	AUGUSTUS	CDS	162939	162946	0.21	-	0	ID=g2.t1.cds;Parent=g2.t1
Chromosome12_Gua_v1.3	GeneWise	gene	122632	123280	2	-	.	ID=g3;cds=2;protein=XP_008427142.1;pro_len=879;align=637-764;cover=14.56;pid=56.25;start_c=0;stop_c=1;pre_stop=0;frameshift=0;splice_sup=0/1;S=0;E=0;busco=-,-;symbol="CHD1";name="PREDICTED: chromodomain-helicase-DNA-binding protein 1-like [Poecilia mexicana]";qcov=100.00;scov=47.50;seg=8.90;rep_cov=0.00;pfam=PF00271
Chromosome12_Gua_v1.3	GeneWise	transcript	122632	123280	2	-	.	ID=g3.t1;Parent=g3;
Chromosome12_Gua_v1.3	GeneWise	CDS	122632	122885	0.00	-	1	ID=g3.t1.cds;Parent=g3.t1;protein=XP_008427142.1
Chromosome12_Gua_v1.3	GeneWise	intron	122886	123093	0.00	-	.	Parent=g3.t1;protein=XP_008427142.1
Chromosome12_Gua_v1.3	GeneWise	CDS	123094	123280	0.00	-	0	ID=g3.t1.cds;Parent=g3.t1;protein=XP_008427142.1
Chromosome12_Gua_v1.3	GeneWise	gene	130160	130830	2	-	.	ID=g4;cds=2;protein=NP_064544.2;pro_len=1026;align=519-676;cover=15.40;pid=43.67;start_c=0;stop_c=1;pre_stop=0;frameshift=0;splice_sup=0/1;S=0;E=0;busco=-,-;symbol="CHD1";name="PREDICTED: chromodomain-helicase-DNA-binding protein 1 isoform X1 [Poecilia reticulata]";qcov=100.00;scov=9.14;seg=0.00;rep_cov=0.00;pfam=PF00176
Chromosome12_Gua_v1.3	GeneWise	transcript	130160	130830	2	-	.	ID=g4.t1;Parent=g4;
Chromosome12_Gua_v1.3	GeneWise	CDS	130160	130454	0.00	-	2	ID=g4.t1.cds;Parent=g4.t1;protein=NP_064544.2
Chromosome12_Gua_v1.3	GeneWise	intron	130455	130618	0.00	-	.	Parent=g4.t1;protein=NP_064544.2
Chromosome12_Gua_v1.3	GeneWise	CDS	130619	130830	0.00	-	0	ID=g4.t1.cds;Parent=g4.t1;protein=NP_064544.2
Chromosome12_Gua_v1.3	GeneWise	gene	211188	244112	100.00	+	.	ID=g5;cds=13;protein=XP_008422046.1;pro_len=614;align=1-614;cover=100.00;pid=99.02;start_c=1;stop_c=1;pre_stop=0;frameshift=0;splice_sup=12/12;S=1;E=1;busco=ray,-;symbol="SYK";name="PREDICTED: tyrosine-protein kinase SYK isoform X1 [Poecilia reticulata]";qcov=100.00;scov=100.00;seg=0.00;rep_cov=0.00;pfam=PF00017,PF07714
Chromosome12_Gua_v1.3	GeneWise	transcript	211188	244112	100.00	+	.	ID=g5.t1;Parent=g5;
Chromosome12_Gua_v1.3	GeneWise	CDS	211188	211589	0.00	+	0	ID=g5.t1.cds;Parent=g5.t1;protein=XP_008422046.1
Chromosome12_Gua_v1.3	GeneWise	intron	211590	212829	0.00	+	.	Parent=g5.t1;protein=XP_008422046.1
Chromosome12_Gua_v1.3	GeneWise	CDS	212830	212990	0.00	+	0	ID=g5.t1.cds;Parent=g5.t1;protein=XP_008422046.1
Chromosome12_Gua_v1.3	GeneWise	intron	212991	215066	0.00	+	.	Parent=g5.t1;protein=XP_008422046.1
Chromosome12_Gua_v1.3	GeneWise	CDS	215067	215205	0.00	+	2	ID=g5.t1.cds;Parent=g5.t1;protein=XP_008422046.1
Chromosome12_Gua_v1.3	GeneWise	intron	215206	218418	0.00	+	.	Parent=g5.t1;protein=XP_008422046.1
Chromosome12_Gua_v1.3	GeneWise	CDS	218419	218500	0.00	+	0	ID=g5.t1.cds;Parent=g5.t1;protein=XP_008422046.1
Chromosome12_Gua_v1.3	GeneWise	intron	218501	218600	0.00	+	.	Parent=g5.t1;protein=XP_008422046.1
Chromosome12_Gua_v1.3	GeneWise	CDS	218601	218656	0.00	+	1	ID=g5.t1.cds;Parent=g5.t1;protein=XP_008422046.1
Chromosome12_Gua_v1.3	GeneWise	intron	218657	218880	0.00	+	.	Parent=g5.t1;protein=XP_008422046.1
Chromosome12_Gua_v1.3	GeneWise	CDS	218881	218940	0.00	+	0	ID=g5.t1.cds;Parent=g5.t1;protein=XP_008422046.1
Chromosome12_Gua_v1.3	GeneWise	intron	218941	221673	0.00	+	.	Parent=g5.t1;protein=XP_008422046.1
Chromosome12_Gua_v1.3	GeneWise	CDS	221674	221731	0.00	+	0	ID=g5.t1.cds;Parent=g5.t1;protein=XP_008422046.1
Chromosome12_Gua_v1.3	GeneWise	intron	221732	223192	0.00	+	.	Parent=g5.t1;protein=XP_008422046.1
Chromosome12_Gua_v1.3	GeneWise	CDS	223193	223352	0.00	+	1	ID=g5.t1.cds;Parent=g5.t1;protein=XP_008422046.1
Chromosome12_Gua_v1.3	GeneWise	intron	223353	234853	0.00	+	.	Parent=g5.t1;protein=XP_008422046.1
Chromosome12_Gua_v1.3	GeneWise	CDS	234854	235063	0.00	+	2	ID=g5.t1.cds;Parent=g5.t1;protein=XP_008422046.1
Chromosome12_Gua_v1.3	GeneWise	intron	235064	235178	0.00	+	.	Parent=g5.t1;protein=XP_008422046.1
Chromosome12_Gua_v1.3	GeneWise	CDS	235179	235368	0.00	+	2	ID=g5.t1.cds;Parent=g5.t1;protein=XP_008422046.1
Chromosome12_Gua_v1.3	GeneWise	intron	235369	238320	0.00	+	.	Parent=g5.t1;protein=XP_008422046.1
Chromosome12_Gua_v1.3	GeneWise	CDS	238321	238461	0.00	+	0	ID=g5.t1.cds;Parent=g5.t1;protein=XP_008422046.1
Chromosome12_Gua_v1.3	GeneWise	intron	238462	243767	0.00	+	.	Parent=g5.t1;protein=XP_008422046.1
Chromosome12_Gua_v1.3	GeneWise	CDS	243768	243880	0.00	+	0	ID=g5.t1.cds;Parent=g5.t1;protein=XP_008422046.1
Chromosome12_Gua_v1.3	GeneWise	intron	243881	244039	0.00	+	.	Parent=g5.t1;protein=XP_008422046.1
Chromosome12_Gua_v1.3	GeneWise	CDS	244040	244112	0.00	+	2	ID=g5.t1.cds;Parent=g5.t1;protein=XP_008422046.1
Chromosome12_Gua_v1.3	GeneWise	gene	234672	238473	3	+	.	ID=g6;cds=3;protein=XP_008395084.1;pro_len=1167;align=739-913;cover=15.00;pid=44.00;start_c=1;stop_c=1;pre_stop=1;frameshift=0;splice_sup=0/2;S=0;E=0;busco=-,-;symbol="SYK";name="PREDICTED: tyrosine-protein kinase SYK-like [Poecilia latipinna]";qcov=91.90;scov=77.82;seg=0.00;rep_cov=0.00;pfam=PF07714
Chromosome12_Gua_v1.3	GeneWise	transcript	234672	238473	3	+	.	ID=g6.t1;Parent=g6;
Chromosome12_Gua_v1.3	GeneWise	CDS	234672	235081	0.00	+	0	ID=g6.t1.cds;Parent=g6.t1;protein=XP_008395084.1
Chromosome12_Gua_v1.3	GeneWise	intron	235082	235178	0.00	+	.	Parent=g6.t1;protein=XP_008395084.1
Chromosome12_Gua_v1.3	GeneWise	CDS	235179	235368	0.00	+	2	ID=g6.t1.cds;Parent=g6.t1;protein=XP_008395084.1
Chromosome12_Gua_v1.3	GeneWise	intron	235369	238326	0.00	+	.	Parent=g6.t1;protein=XP_008395084.1
Chromosome12_Gua_v1.3	GeneWise	CDS	238327	238473	0.00	+	0	ID=g6.t1.cds;Parent=g6.t1;protein=XP_008395084.1
Chromosome12_Gua_v1.3	GeneWise	gene	280645	282243	99.00	-	.	ID=g7;cds=3;protein=XP_016523364.1;pro_len=287;align=170-287;cover=41.11;pid=83.05;start_c=1;stop_c=1;pre_stop=0;frameshift=0;splice_sup=1/2;S=1;E=1;busco=-,-;symbol="-";name="PREDICTED: uncharacterized protein LOC103460807 [Poecilia reticulata]";qcov=99.21;scov=42.16;seg=0.00;rep_cov=0.00;pfam=PF00632
Chromosome12_Gua_v1.3	GeneWise	transcript	280645	282243	99.00	-	.	ID=g7.t1;Parent=g7;
Chromosome12_Gua_v1.3	GeneWise	CDS	280645	280877	0.00	-	2	ID=g7.t1.cds;Parent=g7.t1
Chromosome12_Gua_v1.3	AUGUSTUS	intron	280878	281213	1	-	.	Parent=g7.t1
Chromosome12_Gua_v1.3	AUGUSTUS	CDS	281214	281340	1	-	0	ID=g7.t1.cds;Parent=g7.t1
Chromosome12_Gua_v1.3	AUGUSTUS	intron	281341	282219	1	-	.	Parent=g7.t1
Chromosome12_Gua_v1.3	AUGUSTUS	CDS	282220	282243	1	-	0	ID=g7.t1.cds;Parent=g7.t1
Chromosome12_Gua_v1.3	GeneWise	gene	297176	318544	100.00	-	.	ID=g8;cds=10;protein=XP_008422044.1;pro_len=319;align=1-319;cover=100.00;pid=98.43;start_c=1;stop_c=1;pre_stop=0;frameshift=0;splice_sup=9/9;S=1;E=1;busco=-,-;symbol="AUH";name="PREDICTED: methylglutaconyl-CoA hydratase, mitochondrial [Poecilia reticulata]";qcov=100.00;scov=100.00;seg=5.33;rep_cov=0.00;pfam=PF00378
Chromosome12_Gua_v1.3	GeneWise	transcript	297176	318544	100.00	-	.	ID=g8.t1;Parent=g8;
Chromosome12_Gua_v1.3	GeneWise	CDS	297176	297253	0.00	-	0	ID=g8.t1.cds;Parent=g8.t1;protein=XP_008422044.1
Chromosome12_Gua_v1.3	GeneWise	intron	297254	298449	0.00	-	.	Parent=g8.t1;protein=XP_008422044.1
Chromosome12_Gua_v1.3	GeneWise	CDS	298450	298497	0.00	-	0	ID=g8.t1.cds;Parent=g8.t1;protein=XP_008422044.1
Chromosome12_Gua_v1.3	GeneWise	intron	298498	304262	0.00	-	.	Parent=g8.t1;protein=XP_008422044.1
Chromosome12_Gua_v1.3	GeneWise	CDS	304263	304313	0.00	-	0	ID=g8.t1.cds;Parent=g8.t1;protein=XP_008422044.1
Chromosome12_Gua_v1.3	GeneWise	intron	304314	304413	0.00	-	.	Parent=g8.t1;protein=XP_008422044.1
Chromosome12_Gua_v1.3	GeneWise	CDS	304414	304601	0.00	-	1	ID=g8.t1.cds;Parent=g8.t1;protein=XP_008422044.1
Chromosome12_Gua_v1.3	GeneWise	intron	304602	304735	0.00	-	.	Parent=g8.t1;protein=XP_008422044.1
Chromosome12_Gua_v1.3	GeneWise	CDS	304736	304792	0.00	-	1	ID=g8.t1.cds;Parent=g8.t1;protein=XP_008422044.1
Chromosome12_Gua_v1.3	GeneWise	intron	304793	304897	0.00	-	.	Parent=g8.t1;protein=XP_008422044.1
Chromosome12_Gua_v1.3	GeneWise	CDS	304898	304990	0.00	-	1	ID=g8.t1.cds;Parent=g8.t1;protein=XP_008422044.1
Chromosome12_Gua_v1.3	GeneWise	intron	304991	309662	0.00	-	.	Parent=g8.t1;protein=XP_008422044.1
Chromosome12_Gua_v1.3	GeneWise	CDS	309663	309749	0.00	-	1	ID=g8.t1.cds;Parent=g8.t1;protein=XP_008422044.1
Chromosome12_Gua_v1.3	GeneWise	intron	309750	309937	0.00	-	.	Parent=g8.t1;protein=XP_008422044.1
Chromosome12_Gua_v1.3	GeneWise	CDS	309938	310025	0.00	-	0	ID=g8.t1.cds;Parent=g8.t1;protein=XP_008422044.1
Chromosome12_Gua_v1.3	GeneWise	intron	310026	310524	0.00	-	.	Parent=g8.t1;protein=XP_008422044.1
Chromosome12_Gua_v1.3	GeneWise	CDS	310525	310592	0.00	-	1	ID=g8.t1.cds;Parent=g8.t1;protein=XP_008422044.1
Chromosome12_Gua_v1.3	GeneWise	intron	310593	318342	0.00	-	.	Parent=g8.t1;protein=XP_008422044.1
Chromosome12_Gua_v1.3	GeneWise	CDS	318343	318544	0.00	-	0	ID=g8.t1.cds;Parent=g8.t1;protein=XP_008422044.1
Chromosome12_Gua_v1.3	GeneWise	gene	314548	314991	1	-	.	ID=g9;cds=1;protein=XP_021327831.1;pro_len=507;align=245-320;cover=14.99;pid=32.89;start_c=1;stop_c=1;pre_stop=0;frameshift=0;splice_sup=0/;S=0;E=0;busco=-,-;symbol="-";name="uncharacterized protein LOC115560068 [Gadus morhua]";qcov=100.00;scov=30.00;seg=0.00;rep_cov=0.00;pfam=PF13359,PF13613
Chromosome12_Gua_v1.3	GeneWise	transcript	314548	314991	1	-	.	ID=g9.t1;Parent=g9;
Chromosome12_Gua_v1.3	GeneWise	CDS	314548	314991	0.00	-	0	ID=g9.t1.cds;Parent=g9.t1;protein=XP_021327831.1
Chromosome12_Gua_v1.3	GeneWise	gene	331400	332551	1	-	.	ID=g10;cds=1;protein=XP_008422042.1;pro_len=383;align=1-383;cover=100.00;pid=99.48;start_c=1;stop_c=1;pre_stop=0;frameshift=0;splice_sup=0/;S=0;E=0;busco=-,-;symbol="nfil3";name="PREDICTED: nuclear factor interleukin-3-regulated protein [Poecilia reticulata]";qcov=100.00;scov=100.00;seg=0.00;rep_cov=0.00;pfam=PF06529,PF07716
Chromosome12_Gua_v1.3	GeneWise	transcript	331400	332551	1	-	.	ID=g10.t1;Parent=g10;
Chromosome12_Gua_v1.3	GeneWise	CDS	331400	332551	0.00	-	0	ID=g10.t1.cds;Parent=g10.t1;protein=XP_008422042.1
Chromosome12_Gua_v1.3	GeneWise	gene	352859	393084	100.00	-	.	ID=g11;cds=15;protein=XP_007543766.1;pro_len=472;align=1-472;cover=100.00;pid=98.31;start_c=1;stop_c=1;pre_stop=0;frameshift=0;splice_sup=14/14;S=1;E=1;busco=-,-;symbol="SPTLC1";name="PREDICTED: serine palmitoyltransferase 1 [Poecilia reticulata]";qcov=100.00;scov=100.00;seg=5.72;rep_cov=0.00;pfam=PF00155
Chromosome12_Gua_v1.3	GeneWise	transcript	352859	393084	100.00	-	.	ID=g11.t1;Parent=g11;
Chromosome12_Gua_v1.3	GeneWise	CDS	352859	352952	0.00	-	2	ID=g11.t1.cds;Parent=g11.t1;protein=XP_007543766.1
Chromosome12_Gua_v1.3	GeneWise	intron	352953	354077	0.00	-	.	Parent=g11.t1;protein=XP_007543766.1
Chromosome12_Gua_v1.3	GeneWise	CDS	354078	354151	0.00	-	0	ID=g11.t1.cds;Parent=g11.t1;protein=XP_007543766.1
Chromosome12_Gua_v1.3	GeneWise	intron	354152	356269	0.00	-	.	Parent=g11.t1;protein=XP_007543766.1
Chromosome12_Gua_v1.3	GeneWise	CDS	356270	356387	0.00	-	2	ID=g11.t1.cds;Parent=g11.t1;protein=XP_007543766.1
Chromosome12_Gua_v1.3	GeneWise	intron	356388	359402	0.00	-	.	Parent=g11.t1;protein=XP_007543766.1
Chromosome12_Gua_v1.3	GeneWise	CDS	359403	359457	0.00	-	1	ID=g11.t1.cds;Parent=g11.t1;protein=XP_007543766.1
Chromosome12_Gua_v1.3	GeneWise	intron	359458	359616	0.00	-	.	Parent=g11.t1;protein=XP_007543766.1
Chromosome12_Gua_v1.3	GeneWise	CDS	359617	359713	0.00	-	0	ID=g11.t1.cds;Parent=g11.t1;protein=XP_007543766.1
Chromosome12_Gua_v1.3	GeneWise	intron	359714	379854	0.00	-	.	Parent=g11.t1;protein=XP_007543766.1
Chromosome12_Gua_v1.3	GeneWise	CDS	379855	379950	0.00	-	0	ID=g11.t1.cds;Parent=g11.t1;protein=XP_007543766.1
Chromosome12_Gua_v1.3	GeneWise	intron	379951	380507	0.00	-	.	Parent=g11.t1;protein=XP_007543766.1
Chromosome12_Gua_v1.3	GeneWise	CDS	380508	380615	0.00	-	0	ID=g11.t1.cds;Parent=g11.t1;protein=XP_007543766.1
Chromosome12_Gua_v1.3	GeneWise	intron	380616	384764	0.00	-	.	Parent=g11.t1;protein=XP_007543766.1
Chromosome12_Gua_v1.3	GeneWise	CDS	384765	384854	0.00	-	0	ID=g11.t1.cds;Parent=g11.t1;protein=XP_007543766.1
Chromosome12_Gua_v1.3	GeneWise	intron	384855	385027	0.00	-	.	Parent=g11.t1;protein=XP_007543766.1
Chromosome12_Gua_v1.3	GeneWise	CDS	385028	385157	0.00	-	2	ID=g11.t1.cds;Parent=g11.t1;protein=XP_007543766.1
Chromosome12_Gua_v1.3	GeneWise	intron	385158	385263	0.00	-	.	Parent=g11.t1;protein=XP_007543766.1
Chromosome12_Gua_v1.3	GeneWise	CDS	385264	385396	0.00	-	1	ID=g11.t1.cds;Parent=g11.t1;protein=XP_007543766.1
Chromosome12_Gua_v1.3	GeneWise	intron	385397	387117	0.00	-	.	Parent=g11.t1;protein=XP_007543766.1
Chromosome12_Gua_v1.3	GeneWise	CDS	387118	387190	0.00	-	0	ID=g11.t1.cds;Parent=g11.t1;protein=XP_007543766.1
Chromosome12_Gua_v1.3	GeneWise	intron	387191	387284	0.00	-	.	Parent=g11.t1;protein=XP_007543766.1
Chromosome12_Gua_v1.3	GeneWise	CDS	387285	387378	0.00	-	2	ID=g11.t1.cds;Parent=g11.t1;protein=XP_007543766.1
Chromosome12_Gua_v1.3	GeneWise	intron	387379	391049	0.00	-	.	Parent=g11.t1;protein=XP_007543766.1
Chromosome12_Gua_v1.3	GeneWise	CDS	391050	391144	0.00	-	0	ID=g11.t1.cds;Parent=g11.t1;protein=XP_007543766.1
Chromosome12_Gua_v1.3	GeneWise	intron	391145	391230	0.00	-	.	Parent=g11.t1;protein=XP_007543766.1
Chromosome12_Gua_v1.3	GeneWise	CDS	391231	391338	0.00	-	0	ID=g11.t1.cds;Parent=g11.t1;protein=XP_007543766.1
Chromosome12_Gua_v1.3	GeneWise	intron	391339	393030	0.00	-	.	Parent=g11.t1;protein=XP_007543766.1
Chromosome12_Gua_v1.3	GeneWise	CDS	393031	393084	0.00	-	0	ID=g11.t1.cds;Parent=g11.t1;protein=XP_007543766.1
Chromosome12_Gua_v1.3	exonerate	gene	405239	458479	100.00	+	.	ID=g12;cds=11;protein=XP_008422034.1;pro_len=584;cover=100.00;pid=99.83;start_c=1;stop_c=1;pre_stop=0;frameshift=0;splice_sup=10/10;S=1;E=1;busco=ray,vert;symbol="LMNB1";name="PREDICTED: lamin-B1 [Poecilia reticulata]";qcov=100.00;scov=100.00;seg=16.61;rep_cov=2.17;pfam=PF00038,PF00932
Chromosome12_Gua_v1.3	exonerate	transcript	405239	458479	100.00	+	.	ID=g12.t1;Parent=g12;
Chromosome12_Gua_v1.3	exonerate	CDS	405239	405591	.	+	.	ID=g12.t1.cds;Parent=g12.t1;protein=XP_008422034.1
Chromosome12_Gua_v1.3	exonerate	intron	405592	406969	.	+	.	Parent=g12.t1;protein=XP_008422034.1
Chromosome12_Gua_v1.3	exonerate	CDS	406970	407126	.	+	.	ID=g12.t1.cds;Parent=g12.t1;protein=XP_008422034.1
Chromosome12_Gua_v1.3	exonerate	intron	407127	407204	.	+	.	Parent=g12.t1;protein=XP_008422034.1
Chromosome12_Gua_v1.3	exonerate	CDS	407205	407330	.	+	.	ID=g12.t1.cds;Parent=g12.t1;protein=XP_008422034.1
Chromosome12_Gua_v1.3	exonerate	intron	407331	410607	.	+	.	Parent=g12.t1;protein=XP_008422034.1
Chromosome12_Gua_v1.3	exonerate	CDS	410608	410778	.	+	.	ID=g12.t1.cds;Parent=g12.t1;protein=XP_008422034.1
Chromosome12_Gua_v1.3	exonerate	intron	410779	422308	.	+	.	Parent=g12.t1;protein=XP_008422034.1
Chromosome12_Gua_v1.3	exonerate	CDS	422309	422434	.	+	.	ID=g12.t1.cds;Parent=g12.t1;protein=XP_008422034.1
Chromosome12_Gua_v1.3	exonerate	intron	422435	432308	.	+	.	Parent=g12.t1;protein=XP_008422034.1
Chromosome12_Gua_v1.3	exonerate	CDS	432309	432529	.	+	.	ID=g12.t1.cds;Parent=g12.t1;protein=XP_008422034.1
Chromosome12_Gua_v1.3	exonerate	intron	432530	432622	.	+	.	Parent=g12.t1;protein=XP_008422034.1
Chromosome12_Gua_v1.3	exonerate	CDS	432623	432851	.	+	.	ID=g12.t1.cds;Parent=g12.t1;protein=XP_008422034.1
Chromosome12_Gua_v1.3	exonerate	intron	432852	454740	.	+	.	Parent=g12.t1;protein=XP_008422034.1
Chromosome12_Gua_v1.3	exonerate	CDS	454741	454845	.	+	.	ID=g12.t1.cds;Parent=g12.t1;protein=XP_008422034.1
Chromosome12_Gua_v1.3	exonerate	intron	454846	455478	.	+	.	Parent=g12.t1;protein=XP_008422034.1
Chromosome12_Gua_v1.3	exonerate	CDS	455479	455598	.	+	.	ID=g12.t1.cds;Parent=g12.t1;protein=XP_008422034.1
Chromosome12_Gua_v1.3	exonerate	intron	455599	455749	.	+	.	Parent=g12.t1;protein=XP_008422034.1
Chromosome12_Gua_v1.3	exonerate	CDS	455750	455854	.	+	.	ID=g12.t1.cds;Parent=g12.t1;protein=XP_008422034.1
Chromosome12_Gua_v1.3	exonerate	intron	455855	458437	.	+	.	Parent=g12.t1;protein=XP_008422034.1
Chromosome12_Gua_v1.3	exonerate	CDS	458438	458479	.	+	.	ID=g12.t1.cds;Parent=g12.t1;protein=XP_008422034.1
Chromosome12_Gua_v1.3	GeneWise	gene	429439	429678	1	-	.	ID=g13;cds=1;protein=XP_017210640.2;pro_len=484;align=408-484;cover=15.91;pid=35.06;start_c=1;stop_c=1;pre_stop=0;frameshift=0;splice_sup=0/;S=0;E=0;busco=-,-;symbol="-";name="PREDICTED: zinc finger BED domain-containing protein 5-like, partial [Notothenia coriiceps]";qcov=100.00;scov=15.93;seg=0.00;rep_cov=0.00;pfam=-
Chromosome12_Gua_v1.3	GeneWise	transcript	429439	429678	1	-	.	ID=g13.t1;Parent=g13;
Chromosome12_Gua_v1.3	GeneWise	CDS	429439	429678	0.00	-	0	ID=g13.t1.cds;Parent=g13.t1;protein=XP_017210640.2
Chromosome12_Gua_v1.3	GeneWise	gene	499378	645272	94.00	+	.	ID=g14;cds=15;protein=XP_008422036.1;pro_len=678;align=1-678;cover=100.00;pid=98.23;start_c=1;stop_c=1;pre_stop=0;frameshift=0;splice_sup=2/14;S=0;E=1;busco=-,-;symbol="MEGF10";name="PREDICTED: multiple epidermal growth factor-like domains protein 10 isoform X1 [Poecilia reticulata]";qcov=93.65;scov=100.00;seg=5.66;rep_cov=5.70;pfam=PF00053,PF07546,PF12661
Chromosome12_Gua_v1.3	GeneWise	transcript	499378	645272	94.00	+	.	ID=g14.t1;Parent=g14;
Chromosome12_Gua_v1.3	AUGUSTUS	CDS	499378	499501	0.82	+	0	ID=g14.t1.cds;Parent=g14.t1
Chromosome12_Gua_v1.3	AUGUSTUS	intron	499502	501440	0.82	+	.	Parent=g14.t1
Chromosome12_Gua_v1.3	AUGUSTUS	CDS	501441	501576	0.83	+	2	ID=g14.t1.cds;Parent=g14.t1
Chromosome12_Gua_v1.3	AUGUSTUS	intron	501577	502146	1	+	.	Parent=g14.t1
Chromosome12_Gua_v1.3	GeneWise	CDS	502147	502248	0.00	+	2	ID=g14.t1.cds;Parent=g14.t1;protein=XP_008422036.1
Chromosome12_Gua_v1.3	GeneWise	intron	502249	502475	0.00	+	.	Parent=g14.t1;protein=XP_008422036.1
Chromosome12_Gua_v1.3	GeneWise	CDS	502476	502576	0.00	+	2	ID=g14.t1.cds;Parent=g14.t1;protein=XP_008422036.1
Chromosome12_Gua_v1.3	GeneWise	intron	502577	503406	0.00	+	.	Parent=g14.t1;protein=XP_008422036.1
Chromosome12_Gua_v1.3	GeneWise	CDS	503407	503499	0.00	+	1	ID=g14.t1.cds;Parent=g14.t1;protein=XP_008422036.1
Chromosome12_Gua_v1.3	GeneWise	intron	503500	549970	0.00	+	.	Parent=g14.t1;protein=XP_008422036.1
Chromosome12_Gua_v1.3	GeneWise	CDS	549971	550217	0.00	+	1	ID=g14.t1.cds;Parent=g14.t1;protein=XP_008422036.1
Chromosome12_Gua_v1.3	GeneWise	intron	550218	592214	0.00	+	.	Parent=g14.t1;protein=XP_008422036.1
Chromosome12_Gua_v1.3	GeneWise	CDS	592215	592421	0.00	+	2	ID=g14.t1.cds;Parent=g14.t1;protein=XP_008422036.1
Chromosome12_Gua_v1.3	GeneWise	intron	592422	595948	0.00	+	.	Parent=g14.t1;protein=XP_008422036.1
Chromosome12_Gua_v1.3	GeneWise	CDS	595949	596123	0.00	+	2	ID=g14.t1.cds;Parent=g14.t1;protein=XP_008422036.1
Chromosome12_Gua_v1.3	GeneWise	intron	596124	603798	0.00	+	.	Parent=g14.t1;protein=XP_008422036.1
Chromosome12_Gua_v1.3	GeneWise	CDS	603799	603919	0.00	+	0	ID=g14.t1.cds;Parent=g14.t1;protein=XP_008422036.1
Chromosome12_Gua_v1.3	GeneWise	intron	603920	620162	0.00	+	.	Parent=g14.t1;protein=XP_008422036.1
Chromosome12_Gua_v1.3	GeneWise	CDS	620163	620390	0.00	+	1	ID=g14.t1.cds;Parent=g14.t1;protein=XP_008422036.1
Chromosome12_Gua_v1.3	GeneWise	intron	620391	620468	0.00	+	.	Parent=g14.t1;protein=XP_008422036.1
Chromosome12_Gua_v1.3	GeneWise	CDS	620469	620584	0.00	+	1	ID=g14.t1.cds;Parent=g14.t1;protein=XP_008422036.1
Chromosome12_Gua_v1.3	GeneWise	intron	620585	620670	0.00	+	.	Parent=g14.t1;protein=XP_008422036.1
Chromosome12_Gua_v1.3	GeneWise	CDS	620671	620773	0.00	+	0	ID=g14.t1.cds;Parent=g14.t1;protein=XP_008422036.1
Chromosome12_Gua_v1.3	GeneWise	intron	620774	641886	0.00	+	.	Parent=g14.t1;protein=XP_008422036.1
Chromosome12_Gua_v1.3	GeneWise	CDS	641887	641931	0.00	+	1	ID=g14.t1.cds;Parent=g14.t1;protein=XP_008422036.1
Chromosome12_Gua_v1.3	GeneWise	intron	641932	642026	0.00	+	.	Parent=g14.t1;protein=XP_008422036.1
Chromosome12_Gua_v1.3	GeneWise	CDS	642027	642236	0.00	+	2	ID=g14.t1.cds;Parent=g14.t1
Chromosome12_Gua_v1.3	AUGUSTUS	intron	642237	645105	1	+	.	Parent=g14.t1
Chromosome12_Gua_v1.3	AUGUSTUS	CDS	645106	645272	1	+	2	ID=g14.t1.cds;Parent=g14.t1
Chromosome12_Gua_v1.3	exonerate	gene	520129	520835	3	-	.	ID=g15;cds=3;protein=XP_014833206.1;pro_len=290;cover=56.21;pid=90.80;start_c=1;stop_c=1;pre_stop=0;frameshift=0;splice_sup=0/2;S=0;E=0;busco=-,-;symbol="-";name="PREDICTED: uncharacterized protein LOC106910989, partial [Poecilia mexicana]";qcov=96.43;scov=56.21;seg=0.00;rep_cov=0.00;pfam=-
Chromosome12_Gua_v1.3	exonerate	transcript	520129	520835	3	-	.	ID=g15.t1;Parent=g15;
Chromosome12_Gua_v1.3	exonerate	CDS	520129	520425	.	-	.	ID=g15.t1.cds;Parent=g15.t1;protein=XP_014833206.1
Chromosome12_Gua_v1.3	exonerate	intron	520426	520500	.	-	.	Parent=g15.t1;protein=XP_014833206.1
Chromosome12_Gua_v1.3	exonerate	CDS	520501	520604	.	-	.	ID=g15.t1.cds;Parent=g15.t1;protein=XP_014833206.1
Chromosome12_Gua_v1.3	exonerate	intron	520605	520726	.	-	.	Parent=g15.t1;protein=XP_014833206.1
Chromosome12_Gua_v1.3	exonerate	CDS	520727	520835	.	-	.	ID=g15.t1.cds;Parent=g15.t1;protein=XP_014833206.1
Chromosome12_Gua_v1.3	exonerate	gene	635048	635728	1	-	.	ID=g16;cds=1;protein=XP_017161112.1;pro_len=207;cover=99.52;pid=85.44;start_c=1;stop_c=1;pre_stop=0;frameshift=0;splice_sup=0/;S=0;E=0;busco=-,-;symbol="-";name="PREDICTED: uncharacterized protein LOC108167014, partial [Poecilia reticulata]";qcov=99.56;scov=75.25;seg=3.10;rep_cov=0.00;pfam=-
Chromosome12_Gua_v1.3	exonerate	transcript	635048	635728	1	-	.	ID=g16.t1;Parent=g16;
Chromosome12_Gua_v1.3	exonerate	CDS	635048	635728	.	-	.	ID=g16.t1.cds;Parent=g16.t1;protein=XP_017161112.1
Chromosome12_Gua_v1.3	exonerate	gene	635922	639452	4	-	.	ID=g17;cds=4;protein=XP_017164304.1;pro_len=614;cover=94.14;pid=76.30;start_c=1;stop_c=1;pre_stop=1;frameshift=6;splice_sup=0/3;S=0;E=0;busco=-,-;symbol="-";name="PREDICTED: uncharacterized protein LOC103476632 [Poecilia reticulata]";qcov=79.86;scov=94.14;seg=20.28;rep_cov=11.17;pfam=-
Chromosome12_Gua_v1.3	exonerate	transcript	635922	639452	4	-	.	ID=g17.t1;Parent=g17;
Chromosome12_Gua_v1.3	exonerate	CDS	635922	637183	.	-	.	ID=g17.t1.cds;Parent=g17.t1;protein=XP_017164304.1
Chromosome12_Gua_v1.3	exonerate	intron	637184	637382	.	-	.	Parent=g17.t1;protein=XP_017164304.1
Chromosome12_Gua_v1.3	exonerate	CDS	637383	637512	.	-	.	ID=g17.t1.cds;Parent=g17.t1;protein=XP_017164304.1
Chromosome12_Gua_v1.3	exonerate	intron	637513	638645	.	-	.	Parent=g17.t1;protein=XP_017164304.1
Chromosome12_Gua_v1.3	exonerate	CDS	638646	638926	.	-	.	ID=g17.t1.cds;Parent=g17.t1;protein=XP_017164304.1
Chromosome12_Gua_v1.3	exonerate	intron	638927	638976	.	-	.	Parent=g17.t1;protein=XP_017164304.1
Chromosome12_Gua_v1.3	exonerate	CDS	638977	639452	.	-	.	ID=g17.t1.cds;Parent=g17.t1;protein=XP_017164304.1
Chromosome12_Gua_v1.3	GeneWise	gene	636025	639452	5	-	.	ID=g18;cds=5;protein=XP_014827072.1;pro_len=798;align=1-798;cover=100.00;pid=76.82;start_c=1;stop_c=1;pre_stop=1;frameshift=8;splice_sup=0/4;S=0;E=0;busco=-,-;symbol="-";name="PREDICTED: uncharacterized protein LOC106906343 [Poecilia mexicana]";qcov=100.00;scov=100.00;seg=9.17;rep_cov=10.24;pfam=PF13456
Chromosome12_Gua_v1.3	GeneWise	transcript	636025	639452	5	-	.	ID=g18.t1;Parent=g18;
Chromosome12_Gua_v1.3	GeneWise	CDS	636025	637248	0.00	-	2	ID=g18.t1.cds;Parent=g18.t1;protein=XP_014827072.1
Chromosome12_Gua_v1.3	GeneWise	intron	637249	637300	0.00	-	.	Parent=g18.t1;protein=XP_014827072.1
Chromosome12_Gua_v1.3	GeneWise	CDS	637301	637566	0.00	-	1	ID=g18.t1.cds;Parent=g18.t1;protein=XP_014827072.1
Chromosome12_Gua_v1.3	GeneWise	intron	637567	637811	0.00	-	.	Parent=g18.t1;protein=XP_014827072.1
Chromosome12_Gua_v1.3	GeneWise	CDS	637812	637976	0.00	-	1	ID=g18.t1.cds;Parent=g18.t1;protein=XP_014827072.1
Chromosome12_Gua_v1.3	GeneWise	intron	637977	638651	0.00	-	.	Parent=g18.t1;protein=XP_014827072.1
Chromosome12_Gua_v1.3	GeneWise	CDS	638652	639002	0.00	-	1	ID=g18.t1.cds;Parent=g18.t1;protein=XP_014827072.1
Chromosome12_Gua_v1.3	GeneWise	intron	639003	639114	0.00	-	.	Parent=g18.t1;protein=XP_014827072.1
Chromosome12_Gua_v1.3	GeneWise	CDS	639115	639452	0.00	-	0	ID=g18.t1.cds;Parent=g18.t1;protein=XP_014827072.1
Chromosome12_Gua_v1.3	GeneWise	gene	636250	639452	3	-	.	ID=g19;cds=3;protein=XP_017164304.1;pro_len=614;align=1-613;cover=99.84;pid=79.61;start_c=1;stop_c=1;pre_stop=0;frameshift=8;splice_sup=0/2;S=0;E=0;busco=-,-;symbol="-";name="PREDICTED: uncharacterized protein LOC103476632 [Poecilia reticulata]";qcov=100.00;scov=99.84;seg=8.50;rep_cov=5.60;pfam=-
Chromosome12_Gua_v1.3	GeneWise	transcript	636250	639452	3	-	.	ID=g19.t1;Parent=g19;
Chromosome12_Gua_v1.3	GeneWise	CDS	636250	637174	0.00	-	1	ID=g19.t1.cds;Parent=g19.t1;protein=XP_017164304.1
Chromosome12_Gua_v1.3	GeneWise	intron	637175	637382	0.00	-	.	Parent=g19.t1;protein=XP_017164304.1
Chromosome12_Gua_v1.3	GeneWise	CDS	637383	637512	0.00	-	1	ID=g19.t1.cds;Parent=g19.t1;protein=XP_017164304.1
Chromosome12_Gua_v1.3	GeneWise	intron	637513	638651	0.00	-	.	Parent=g19.t1;protein=XP_017164304.1
Chromosome12_Gua_v1.3	GeneWise	CDS	638652	639452	0.00	-	0	ID=g19.t1.cds;Parent=g19.t1;protein=XP_017164304.1
Chromosome12_Gua_v1.3	exonerate	gene	663195	708157	100.00	-	.	ID=g20;cds=8;protein=XP_008422033.1;pro_len=437;cover=100.00;pid=100.00;start_c=1;stop_c=1;pre_stop=0;frameshift=0;splice_sup=7/7;S=1;E=1;busco=-,vert;symbol="prrc1";name="PREDICTED: protein PRRC1 [Poecilia reticulata]";qcov=100.00;scov=100.00;seg=16.70;rep_cov=0.00;pfam=PF01931
Chromosome12_Gua_v1.3	exonerate	transcript	663195	708157	100.00	-	.	ID=g20.t1;Parent=g20;
Chromosome12_Gua_v1.3	exonerate	CDS	663195	663404	.	-	.	ID=g20.t1.cds;Parent=g20.t1;protein=XP_008422033.1
Chromosome12_Gua_v1.3	exonerate	intron	663405	666536	.	-	.	Parent=g20.t1;protein=XP_008422033.1
Chromosome12_Gua_v1.3	exonerate	CDS	666537	666639	.	-	.	ID=g20.t1.cds;Parent=g20.t1;protein=XP_008422033.1
Chromosome12_Gua_v1.3	exonerate	intron	666640	668011	.	-	.	Parent=g20.t1;protein=XP_008422033.1
Chromosome12_Gua_v1.3	exonerate	CDS	668012	668115	.	-	.	ID=g20.t1.cds;Parent=g20.t1;protein=XP_008422033.1
Chromosome12_Gua_v1.3	exonerate	intron	668116	670750	.	-	.	Parent=g20.t1;protein=XP_008422033.1
Chromosome12_Gua_v1.3	exonerate	CDS	670751	670914	.	-	.	ID=g20.t1.cds;Parent=g20.t1;protein=XP_008422033.1
Chromosome12_Gua_v1.3	exonerate	intron	670915	671002	.	-	.	Parent=g20.t1;protein=XP_008422033.1
Chromosome12_Gua_v1.3	exonerate	CDS	671003	671105	.	-	.	ID=g20.t1.cds;Parent=g20.t1;protein=XP_008422033.1
Chromosome12_Gua_v1.3	exonerate	intron	671106	675654	.	-	.	Parent=g20.t1;protein=XP_008422033.1
Chromosome12_Gua_v1.3	exonerate	CDS	675655	675800	.	-	.	ID=g20.t1.cds;Parent=g20.t1;protein=XP_008422033.1
Chromosome12_Gua_v1.3	exonerate	intron	675801	704325	.	-	.	Parent=g20.t1;protein=XP_008422033.1
Chromosome12_Gua_v1.3	exonerate	CDS	704326	704715	.	-	.	ID=g20.t1.cds;Parent=g20.t1;protein=XP_008422033.1
Chromosome12_Gua_v1.3	exonerate	intron	704716	708063	.	-	.	Parent=g20.t1;protein=XP_008422033.1
Chromosome12_Gua_v1.3	exonerate	CDS	708064	708157	.	-	.	ID=g20.t1.cds;Parent=g20.t1;protein=XP_008422033.1
Chromosome12_Gua_v1.3	GeneWise	gene	849707	850983	2	+	.	ID=g21;cds=2;protein=XP_009296423.1;pro_len=381;align=1-381;cover=100.00;pid=69.03;start_c=1;stop_c=1;pre_stop=0;frameshift=0;splice_sup=0/1;S=0;E=0;busco=-,-;symbol="-";name="uncharacterized protein LOC116716708 [Xiphophorus hellerii]";qcov=99.48;scov=99.48;seg=3.65;rep_cov=0.00;pfam=-
Chromosome12_Gua_v1.3	GeneWise	transcript	849707	850983	2	+	.	ID=g21.t1;Parent=g21;
Chromosome12_Gua_v1.3	GeneWise	CDS	849707	850531	0.00	+	0	ID=g21.t1.cds;Parent=g21.t1;protein=XP_009296423.1
Chromosome12_Gua_v1.3	GeneWise	intron	850532	850653	0.00	+	.	Parent=g21.t1;protein=XP_009296423.1
Chromosome12_Gua_v1.3	GeneWise	CDS	850654	850983	0.00	+	0	ID=g21.t1.cds;Parent=g21.t1;protein=XP_009296423.1
Chromosome12_Gua_v1.3	GeneWise	gene	853643	855974	3	-	.	ID=g22;cds=3;protein=XP_008421284.1;pro_len=412;align=1-412;cover=100.00;pid=93.45;start_c=1;stop_c=1;pre_stop=1;frameshift=3;splice_sup=0/2;S=0;E=0;busco=-,-;symbol="-";name="PREDICTED: uncharacterized protein LOC103473106 isoform X1 [Poecilia reticulata]";qcov=100.00;scov=100.00;seg=6.39;rep_cov=0.00;pfam=-
Chromosome12_Gua_v1.3	GeneWise	transcript	853643	855974	3	-	.	ID=g22.t1;Parent=g22;
Chromosome12_Gua_v1.3	GeneWise	CDS	853643	854597	0.00	-	0	ID=g22.t1.cds;Parent=g22.t1;protein=XP_008421284.1
Chromosome12_Gua_v1.3	GeneWise	intron	854598	854748	0.00	-	.	Parent=g22.t1;protein=XP_008421284.1
Chromosome12_Gua_v1.3	GeneWise	CDS	854749	854831	0.00	-	1	ID=g22.t1.cds;Parent=g22.t1;protein=XP_008421284.1
Chromosome12_Gua_v1.3	GeneWise	intron	854832	855781	0.00	-	.	Parent=g22.t1;protein=XP_008421284.1
Chromosome12_Gua_v1.3	GeneWise	CDS	855782	855974	0.00	-	0	ID=g22.t1.cds;Parent=g22.t1;protein=XP_008421284.1
Chromosome12_Gua_v1.3	exonerate	gene	859242	937085	100.00	+	.	ID=g23;cds=27;protein=XP_008421286.1;pro_len=1147;cover=100.00;pid=100.00;start_c=1;stop_c=1;pre_stop=0;frameshift=0;splice_sup=26/26;S=1;E=1;busco=ray,-;symbol="Slc12a2";name="PREDICTED: solute carrier family 12 member 2 isoform X1 [Poecilia reticulata]";qcov=100.00;scov=100.00;seg=8.89;rep_cov=0.00;pfam=PF00324,PF03522,PF08403
Chromosome12_Gua_v1.3	exonerate	transcript	859242	937085	100.00	+	.	ID=g23.t1;Parent=g23;
Chromosome12_Gua_v1.3	exonerate	CDS	859242	859778	.	+	.	ID=g23.t1.cds;Parent=g23.t1;protein=XP_008421286.1
Chromosome12_Gua_v1.3	exonerate	intron	859779	883363	.	+	.	Parent=g23.t1;protein=XP_008421286.1
Chromosome12_Gua_v1.3	exonerate	CDS	883364	883483	.	+	.	ID=g23.t1.cds;Parent=g23.t1;protein=XP_008421286.1
Chromosome12_Gua_v1.3	exonerate	intron	883484	888070	.	+	.	Parent=g23.t1;protein=XP_008421286.1
Chromosome12_Gua_v1.3	exonerate	CDS	888071	888146	.	+	.	ID=g23.t1.cds;Parent=g23.t1;protein=XP_008421286.1
Chromosome12_Gua_v1.3	exonerate	intron	888147	891511	.	+	.	Parent=g23.t1;protein=XP_008421286.1
Chromosome12_Gua_v1.3	exonerate	CDS	891512	891607	.	+	.	ID=g23.t1.cds;Parent=g23.t1;protein=XP_008421286.1
Chromosome12_Gua_v1.3	exonerate	intron	891608	892617	.	+	.	Parent=g23.t1;protein=XP_008421286.1
Chromosome12_Gua_v1.3	exonerate	CDS	892618	892757	.	+	.	ID=g23.t1.cds;Parent=g23.t1;protein=XP_008421286.1
Chromosome12_Gua_v1.3	exonerate	intron	892758	892893	.	+	.	Parent=g23.t1;protein=XP_008421286.1
Chromosome12_Gua_v1.3	exonerate	CDS	892894	893004	.	+	.	ID=g23.t1.cds;Parent=g23.t1;protein=XP_008421286.1
Chromosome12_Gua_v1.3	exonerate	intron	893005	893128	.	+	.	Parent=g23.t1;protein=XP_008421286.1
Chromosome12_Gua_v1.3	exonerate	CDS	893129	893237	.	+	.	ID=g23.t1.cds;Parent=g23.t1;protein=XP_008421286.1
Chromosome12_Gua_v1.3	exonerate	intron	893238	893362	.	+	.	Parent=g23.t1;protein=XP_008421286.1
Chromosome12_Gua_v1.3	exonerate	CDS	893363	893487	.	+	.	ID=g23.t1.cds;Parent=g23.t1;protein=XP_008421286.1
Chromosome12_Gua_v1.3	exonerate	intron	893488	894805	.	+	.	Parent=g23.t1;protein=XP_008421286.1
Chromosome12_Gua_v1.3	exonerate	CDS	894806	894890	.	+	.	ID=g23.t1.cds;Parent=g23.t1;protein=XP_008421286.1
Chromosome12_Gua_v1.3	exonerate	intron	894891	894978	.	+	.	Parent=g23.t1;protein=XP_008421286.1
Chromosome12_Gua_v1.3	exonerate	CDS	894979	895136	.	+	.	ID=g23.t1.cds;Parent=g23.t1;protein=XP_008421286.1
Chromosome12_Gua_v1.3	exonerate	intron	895137	895752	.	+	.	Parent=g23.t1;protein=XP_008421286.1
Chromosome12_Gua_v1.3	exonerate	CDS	895753	895860	.	+	.	ID=g23.t1.cds;Parent=g23.t1;protein=XP_008421286.1
Chromosome12_Gua_v1.3	exonerate	intron	895861	895982	.	+	.	Parent=g23.t1;protein=XP_008421286.1
Chromosome12_Gua_v1.3	exonerate	CDS	895983	896106	.	+	.	ID=g23.t1.cds;Parent=g23.t1;protein=XP_008421286.1
Chromosome12_Gua_v1.3	exonerate	intron	896107	896951	.	+	.	Parent=g23.t1;protein=XP_008421286.1
Chromosome12_Gua_v1.3	exonerate	CDS	896952	897053	.	+	.	ID=g23.t1.cds;Parent=g23.t1;protein=XP_008421286.1
Chromosome12_Gua_v1.3	exonerate	intron	897054	900916	.	+	.	Parent=g23.t1;protein=XP_008421286.1
Chromosome12_Gua_v1.3	exonerate	CDS	900917	901072	.	+	.	ID=g23.t1.cds;Parent=g23.t1;protein=XP_008421286.1
Chromosome12_Gua_v1.3	exonerate	intron	901073	904542	.	+	.	Parent=g23.t1;protein=XP_008421286.1
Chromosome12_Gua_v1.3	exonerate	CDS	904543	904642	.	+	.	ID=g23.t1.cds;Parent=g23.t1;protein=XP_008421286.1
Chromosome12_Gua_v1.3	exonerate	intron	904643	906950	.	+	.	Parent=g23.t1;protein=XP_008421286.1
Chromosome12_Gua_v1.3	exonerate	CDS	906951	907062	.	+	.	ID=g23.t1.cds;Parent=g23.t1;protein=XP_008421286.1
Chromosome12_Gua_v1.3	exonerate	intron	907063	908844	.	+	.	Parent=g23.t1;protein=XP_008421286.1
Chromosome12_Gua_v1.3	exonerate	CDS	908845	908988	.	+	.	ID=g23.t1.cds;Parent=g23.t1;protein=XP_008421286.1
Chromosome12_Gua_v1.3	exonerate	intron	908989	911838	.	+	.	Parent=g23.t1;protein=XP_008421286.1
Chromosome12_Gua_v1.3	exonerate	CDS	911839	911945	.	+	.	ID=g23.t1.cds;Parent=g23.t1;protein=XP_008421286.1
Chromosome12_Gua_v1.3	exonerate	intron	911946	913009	.	+	.	Parent=g23.t1;protein=XP_008421286.1
Chromosome12_Gua_v1.3	exonerate	CDS	913010	913089	.	+	.	ID=g23.t1.cds;Parent=g23.t1;protein=XP_008421286.1
Chromosome12_Gua_v1.3	exonerate	intron	913090	913746	.	+	.	Parent=g23.t1;protein=XP_008421286.1
Chromosome12_Gua_v1.3	exonerate	CDS	913747	913890	.	+	.	ID=g23.t1.cds;Parent=g23.t1;protein=XP_008421286.1
Chromosome12_Gua_v1.3	exonerate	intron	913891	920342	.	+	.	Parent=g23.t1;protein=XP_008421286.1
Chromosome12_Gua_v1.3	exonerate	CDS	920343	920390	.	+	.	ID=g23.t1.cds;Parent=g23.t1;protein=XP_008421286.1
Chromosome12_Gua_v1.3	exonerate	intron	920391	921014	.	+	.	Parent=g23.t1;protein=XP_008421286.1
Chromosome12_Gua_v1.3	exonerate	CDS	921015	921137	.	+	.	ID=g23.t1.cds;Parent=g23.t1;protein=XP_008421286.1
Chromosome12_Gua_v1.3	exonerate	intron	921138	923848	.	+	.	Parent=g23.t1;protein=XP_008421286.1
Chromosome12_Gua_v1.3	exonerate	CDS	923849	923960	.	+	.	ID=g23.t1.cds;Parent=g23.t1;protein=XP_008421286.1
Chromosome12_Gua_v1.3	exonerate	intron	923961	932860	.	+	.	Parent=g23.t1;protein=XP_008421286.1
Chromosome12_Gua_v1.3	exonerate	CDS	932861	932947	.	+	.	ID=g23.t1.cds;Parent=g23.t1;protein=XP_008421286.1
Chromosome12_Gua_v1.3	exonerate	intron	932948	933902	.	+	.	Parent=g23.t1;protein=XP_008421286.1
Chromosome12_Gua_v1.3	exonerate	CDS	933903	934038	.	+	.	ID=g23.t1.cds;Parent=g23.t1;protein=XP_008421286.1
Chromosome12_Gua_v1.3	exonerate	intron	934039	936750	.	+	.	Parent=g23.t1;protein=XP_008421286.1
Chromosome12_Gua_v1.3	exonerate	CDS	936751	936818	.	+	.	ID=g23.t1.cds;Parent=g23.t1;protein=XP_008421286.1
Chromosome12_Gua_v1.3	exonerate	intron	936819	936949	.	+	.	Parent=g23.t1;protein=XP_008421286.1
Chromosome12_Gua_v1.3	exonerate	CDS	936950	937085	.	+	.	ID=g23.t1.cds;Parent=g23.t1;protein=XP_008421286.1
Chromosome12_Gua_v1.3	GeneWise	gene	944404	948493	3	-	.	ID=g24;cds=3;protein=XP_008421291.1;pro_len=195;align=1-195;cover=100.00;pid=99.49;start_c=1;stop_c=1;pre_stop=0;frameshift=0;splice_sup=0/2;S=0;E=0;busco=-,-;symbol="Minar2";name="PREDICTED: UPF0258 protein KIAA1024-like homolog [Poecilia reticulata]";qcov=100.00;scov=100.00;seg=11.79;rep_cov=0.00;pfam=PF06789
Chromosome12_Gua_v1.3	GeneWise	transcript	944404	948493	3	-	.	ID=g24.t1;Parent=g24;
Chromosome12_Gua_v1.3	GeneWise	CDS	944404	944598	0.00	-	0	ID=g24.t1.cds;Parent=g24.t1;protein=XP_008421291.1
Chromosome12_Gua_v1.3	GeneWise	intron	944599	947773	0.00	-	.	Parent=g24.t1;protein=XP_008421291.1
Chromosome12_Gua_v1.3	GeneWise	CDS	947774	948019	0.00	-	0	ID=g24.t1.cds;Parent=g24.t1;protein=XP_008421291.1
Chromosome12_Gua_v1.3	GeneWise	intron	948020	948346	0.00	-	.	Parent=g24.t1;protein=XP_008421291.1
Chromosome12_Gua_v1.3	GeneWise	CDS	948347	948493	0.00	-	0	ID=g24.t1.cds;Parent=g24.t1;protein=XP_008421291.1
Chromosome12_Gua_v1.3	GeneWise	gene	980094	983363	1.00	+	.	ID=g25;cds=1;protein=XP_008421295.1;pro_len=1089;align=1-1089;cover=100.00;pid=100.00;start_c=1;stop_c=1;pre_stop=0;frameshift=0;splice_sup=0/;S=0;E=0;busco=-,-;symbol="Ajm1";name="PREDICTED: uncharacterized protein C9orf172-like [Poecilia reticulata]";qcov=100.00;scov=100.00;seg=1.56;rep_cov=0.00;pfam=-
Chromosome12_Gua_v1.3	GeneWise	transcript	980094	983363	1.00	+	.	ID=g25.t1;Parent=g25;
Chromosome12_Gua_v1.3	GeneWise	CDS	980094	983363	0.00	+	0	ID=g25.t1.cds;Parent=g25.t1;protein=XP_008421295.1
Chromosome12_Gua_v1.3	GeneWise	gene	990321	1014546	99.78	-	.	ID=g26;cds=12;protein=XP_017163329.1;pro_len=538;align=1-538;cover=100.00;pid=98.14;start_c=1;stop_c=1;pre_stop=0;frameshift=0;splice_sup=9/11;S=1;E=1;busco=ray,vert;symbol="MAPKAP1";name="PREDICTED: target of rapamycin complex 2 subunit MAPKAP1 isoform X2 [Poecilia reticulata]";qcov=100.00;scov=100.00;seg=5.39;rep_cov=0.00;pfam=PF05422,PF16978,PF16979
Chromosome12_Gua_v1.3	GeneWise	transcript	990321	1014546	99.78	-	.	ID=g26.t1;Parent=g26;
Chromosome12_Gua_v1.3	GeneWise	CDS	990321	990443	0.00	-	0	ID=g26.t1.cds;Parent=g26.t1;protein=XP_017163329.1
Chromosome12_Gua_v1.3	GeneWise	intron	990444	991023	0.00	-	.	Parent=g26.t1;protein=XP_017163329.1
Chromosome12_Gua_v1.3	GeneWise	CDS	991024	991121	0.00	-	1	ID=g26.t1.cds;Parent=g26.t1;protein=XP_017163329.1
Chromosome12_Gua_v1.3	GeneWise	intron	991122	993742	0.00	-	.	Parent=g26.t1;protein=XP_017163329.1
Chromosome12_Gua_v1.3	GeneWise	CDS	993743	993868	0.00	-	1	ID=g26.t1.cds;Parent=g26.t1;protein=XP_017163329.1
Chromosome12_Gua_v1.3	GeneWise	intron	993869	997948	0.00	-	.	Parent=g26.t1;protein=XP_017163329.1
Chromosome12_Gua_v1.3	GeneWise	CDS	997949	998089	0.00	-	1	ID=g26.t1.cds;Parent=g26.t1;protein=XP_017163329.1
Chromosome12_Gua_v1.3	GeneWise	intron	998090	998905	0.00	-	.	Parent=g26.t1;protein=XP_017163329.1
Chromosome12_Gua_v1.3	GeneWise	CDS	998906	999013	0.00	-	1	ID=g26.t1.cds;Parent=g26.t1;protein=XP_017163329.1
Chromosome12_Gua_v1.3	GeneWise	intron	999014	1000668	0.00	-	.	Parent=g26.t1;protein=XP_017163329.1
Chromosome12_Gua_v1.3	GeneWise	CDS	1000669	1000778	0.00	-	2	ID=g26.t1.cds;Parent=g26.t1;protein=XP_017163329.1
Chromosome12_Gua_v1.3	GeneWise	intron	1000779	1001174	0.00	-	.	Parent=g26.t1;protein=XP_017163329.1
Chromosome12_Gua_v1.3	GeneWise	CDS	1001175	1001351	0.00	-	2	ID=g26.t1.cds;Parent=g26.t1;protein=XP_017163329.1
Chromosome12_Gua_v1.3	GeneWise	intron	1001352	1001435	0.00	-	.	Parent=g26.t1;protein=XP_017163329.1
Chromosome12_Gua_v1.3	GeneWise	CDS	1001436	1001608	0.00	-	0	ID=g26.t1.cds;Parent=g26.t1;protein=XP_017163329.1
Chromosome12_Gua_v1.3	GeneWise	intron	1001609	1002653	0.00	-	.	Parent=g26.t1;protein=XP_017163329.1
Chromosome12_Gua_v1.3	GeneWise	CDS	1002654	1002802	0.00	-	1	ID=g26.t1.cds;Parent=g26.t1;protein=XP_017163329.1
Chromosome12_Gua_v1.3	GeneWise	intron	1002803	1007567	0.00	-	.	Parent=g26.t1;protein=XP_017163329.1
Chromosome12_Gua_v1.3	GeneWise	CDS	1007568	1007657	0.00	-	1	ID=g26.t1.cds;Parent=g26.t1;protein=XP_017163329.1
Chromosome12_Gua_v1.3	GeneWise	intron	1007658	1008087	0.00	-	.	Parent=g26.t1;protein=XP_017163329.1
Chromosome12_Gua_v1.3	GeneWise	CDS	1008088	1008126	0.00	-	1	ID=g26.t1.cds;Parent=g26.t1;protein=XP_017163329.1
Chromosome12_Gua_v1.3	GeneWise	intron	1008127	1014263	0.00	-	.	Parent=g26.t1;protein=XP_017163329.1
Chromosome12_Gua_v1.3	GeneWise	CDS	1014264	1014546	0.00	-	0	ID=g26.t1.cds;Parent=g26.t1;protein=XP_017163329.1
Chromosome12_Gua_v1.3	GeneWise	gene	1021875	1022874	1	-	.	ID=g27;cds=1;protein=XP_007544337.1;pro_len=330;align=1-330;cover=100.00;pid=36.97;start_c=1;stop_c=1;pre_stop=1;frameshift=1;splice_sup=0/;S=0;E=0;busco=-,-;symbol="-";name="PREDICTED: uncharacterized protein LOC106526300 [Austrofundulus limnaeus]";qcov=95.15;scov=100.00;seg=4.55;rep_cov=0.00;pfam=PF00632
Chromosome12_Gua_v1.3	GeneWise	transcript	1021875	1022874	1	-	.	ID=g27.t1;Parent=g27;
Chromosome12_Gua_v1.3	GeneWise	CDS	1021875	1022874	0.00	-	0	ID=g27.t1.cds;Parent=g27.t1;protein=XP_007544337.1
Chromosome12_Gua_v1.3	GeneWise	gene	1026665	1046220	100.00	+	.	ID=g28;cds=9;protein=XP_008421299.1;pro_len=293;align=1-293;cover=100.00;pid=98.63;start_c=1;stop_c=1;pre_stop=0;frameshift=0;splice_sup=8/8;S=1;E=1;busco=-,-;symbol="MVB12B";name="PREDICTED: multivesicular body subunit 12B isoform X1 [Poecilia reticulata]";qcov=100.00;scov=100.00;seg=4.44;rep_cov=0.00;pfam=PF10240
Chromosome12_Gua_v1.3	GeneWise	transcript	1026665	1046220	100.00	+	.	ID=g28.t1;Parent=g28;
Chromosome12_Gua_v1.3	GeneWise	CDS	1026665	1026775	0.00	+	0	ID=g28.t1.cds;Parent=g28.t1;protein=XP_008421299.1
Chromosome12_Gua_v1.3	GeneWise	intron	1026776	1027225	0.00	+	.	Parent=g28.t1;protein=XP_008421299.1
Chromosome12_Gua_v1.3	GeneWise	CDS	1027226	1027333	0.00	+	0	ID=g28.t1.cds;Parent=g28.t1;protein=XP_008421299.1
Chromosome12_Gua_v1.3	GeneWise	intron	1027334	1037238	0.00	+	.	Parent=g28.t1;protein=XP_008421299.1
Chromosome12_Gua_v1.3	GeneWise	CDS	1037239	1037335	0.00	+	0	ID=g28.t1.cds;Parent=g28.t1;protein=XP_008421299.1
Chromosome12_Gua_v1.3	GeneWise	intron	1037336	1038240	0.00	+	.	Parent=g28.t1;protein=XP_008421299.1
Chromosome12_Gua_v1.3	GeneWise	CDS	1038241	1038370	0.00	+	1	ID=g28.t1.cds;Parent=g28.t1;protein=XP_008421299.1
Chromosome12_Gua_v1.3	GeneWise	intron	1038371	1040225	0.00	+	.	Parent=g28.t1;protein=XP_008421299.1
Chromosome12_Gua_v1.3	GeneWise	CDS	1040226	1040363	0.00	+	2	ID=g28.t1.cds;Parent=g28.t1;protein=XP_008421299.1
Chromosome12_Gua_v1.3	GeneWise	intron	1040364	1041163	0.00	+	.	Parent=g28.t1;protein=XP_008421299.1
Chromosome12_Gua_v1.3	GeneWise	CDS	1041164	1041258	0.00	+	2	ID=g28.t1.cds;Parent=g28.t1;protein=XP_008421299.1
Chromosome12_Gua_v1.3	GeneWise	intron	1041259	1042560	0.00	+	.	Parent=g28.t1;protein=XP_008421299.1
Chromosome12_Gua_v1.3	GeneWise	CDS	1042561	1042616	0.00	+	1	ID=g28.t1.cds;Parent=g28.t1;protein=XP_008421299.1
Chromosome12_Gua_v1.3	GeneWise	intron	1042617	1042953	0.00	+	.	Parent=g28.t1;protein=XP_008421299.1
Chromosome12_Gua_v1.3	GeneWise	CDS	1042954	1043013	0.00	+	0	ID=g28.t1.cds;Parent=g28.t1;protein=XP_008421299.1
Chromosome12_Gua_v1.3	GeneWise	intron	1043014	1046133	0.00	+	.	Parent=g28.t1;protein=XP_008421299.1
Chromosome12_Gua_v1.3	GeneWise	CDS	1046134	1046220	0.00	+	0	ID=g28.t1.cds;Parent=g28.t1;protein=XP_008421299.1
Chromosome12_Gua_v1.3	GeneWise	gene	1081102	1163874	98.67	+	.	ID=g29;cds=8;protein=XP_016522557.1;pro_len=403;align=1-403;cover=100.00;pid=93.05;start_c=1;stop_c=1;pre_stop=0;frameshift=0;splice_sup=3/7;S=1;E=1;busco=-,-;symbol="lmx1b.1";name="PREDICTED: LIM homeobox transcription factor 1-beta-like isoform X1 [Poecilia formosa]";qcov=100.00;scov=100.00;seg=9.25;rep_cov=3.24;pfam=PF00046,PF00412
Chromosome12_Gua_v1.3	GeneWise	transcript	1081102	1163874	98.67	+	.	ID=g29.t1;Parent=g29;
Chromosome12_Gua_v1.3	GeneWise	CDS	1081102	1081246	0.00	+	0	ID=g29.t1.cds;Parent=g29.t1;protein=XP_016522557.1
Chromosome12_Gua_v1.3	GeneWise	intron	1081247	1085132	0.00	+	.	Parent=g29.t1;protein=XP_016522557.1
Chromosome12_Gua_v1.3	GeneWise	CDS	1085133	1085319	0.00	+	1	ID=g29.t1.cds;Parent=g29.t1;protein=XP_016522557.1
Chromosome12_Gua_v1.3	GeneWise	intron	1085320	1139746	0.00	+	.	Parent=g29.t1;protein=XP_016522557.1
Chromosome12_Gua_v1.3	GeneWise	CDS	1139747	1139982	0.00	+	2	ID=g29.t1.cds;Parent=g29.t1;protein=XP_016522557.1
Chromosome12_Gua_v1.3	GeneWise	intron	1139983	1140144	0.00	+	.	Parent=g29.t1;protein=XP_016522557.1
Chromosome12_Gua_v1.3	GeneWise	CDS	1140145	1140320	0.00	+	1	ID=g29.t1.cds;Parent=g29.t1;protein=XP_016522557.1
Chromosome12_Gua_v1.3	GeneWise	intron	1140321	1151625	0.00	+	.	Parent=g29.t1;protein=XP_016522557.1
Chromosome12_Gua_v1.3	GeneWise	CDS	1151626	1151703	0.00	+	0	ID=g29.t1.cds;Parent=g29.t1;protein=XP_016522557.1
Chromosome12_Gua_v1.3	GeneWise	intron	1151704	1152290	0.00	+	.	Parent=g29.t1;protein=XP_016522557.1
Chromosome12_Gua_v1.3	GeneWise	CDS	1152291	1152357	0.00	+	0	ID=g29.t1.cds;Parent=g29.t1;protein=XP_016522557.1
Chromosome12_Gua_v1.3	GeneWise	intron	1152358	1162768	0.00	+	.	Parent=g29.t1;protein=XP_016522557.1
Chromosome12_Gua_v1.3	GeneWise	CDS	1162769	1162933	0.00	+	1	ID=g29.t1.cds;Parent=g29.t1;protein=XP_016522557.1
Chromosome12_Gua_v1.3	GeneWise	intron	1162934	1163725	0.00	+	.	Parent=g29.t1;protein=XP_016522557.1
Chromosome12_Gua_v1.3	GeneWise	CDS	1163726	1163874	0.00	+	1	ID=g29.t1.cds;Parent=g29.t1;protein=XP_016522557.1
Chromosome12_Gua_v1.3	exonerate	gene	1120114	1127072	3	-	.	ID=g30;cds=3;protein=XP_014832837.1;pro_len=185;cover=96.76;pid=83.24;start_c=1;stop_c=1;pre_stop=0;frameshift=1;splice_sup=0/2;S=0;E=0;busco=-,-;symbol="-";name="PREDICTED: predicted GPI-anchored protein 58 [Poecilia mexicana]";qcov=69.11;scov=96.76;seg=12.74;rep_cov=0.00;pfam=-
Chromosome12_Gua_v1.3	exonerate	transcript	1120114	1127072	3	-	.	ID=g30.t1;Parent=g30;
Chromosome12_Gua_v1.3	exonerate	CDS	1120114	1120422	.	-	.	ID=g30.t1.cds;Parent=g30.t1;protein=XP_014832837.1
Chromosome12_Gua_v1.3	exonerate	intron	1120423	1123563	.	-	.	Parent=g30.t1;protein=XP_014832837.1
Chromosome12_Gua_v1.3	exonerate	CDS	1123564	1123781	.	-	.	ID=g30.t1.cds;Parent=g30.t1;protein=XP_014832837.1
Chromosome12_Gua_v1.3	exonerate	intron	1123782	1126818	.	-	.	Parent=g30.t1;protein=XP_014832837.1
Chromosome12_Gua_v1.3	exonerate	CDS	1126819	1127072	.	-	.	ID=g30.t1.cds;Parent=g30.t1;protein=XP_014832837.1
Chromosome12_Gua_v1.3	GeneWise	gene	1181690	1192078	98.00	+	.	ID=g31;cds=7;protein=XP_008421300.2;pro_len=466;align=1-466;cover=100.00;pid=99.14;start_c=1;stop_c=1;pre_stop=0;frameshift=0;splice_sup=2/6;S=0;E=1;busco=-,-;symbol="NR5A2";name="PREDICTED: nuclear receptor subfamily 5 group A member 2-like isoform X1 [Poecilia reticulata]";qcov=100.00;scov=100.00;seg=2.15;rep_cov=0.00;pfam=PF00104,PF00105
Chromosome12_Gua_v1.3	GeneWise	transcript	1181690	1192078	98.00	+	.	ID=g31.t1;Parent=g31;
Chromosome12_Gua_v1.3	GeneWise	CDS	1181690	1181741	0.00	+	0	ID=g31.t1.cds;Parent=g31.t1;protein=XP_008421300.2
Chromosome12_Gua_v1.3	GeneWise	intron	1181742	1181950	0.00	+	.	Parent=g31.t1;protein=XP_008421300.2
Chromosome12_Gua_v1.3	GeneWise	CDS	1181951	1182054	0.00	+	1	ID=g31.t1.cds;Parent=g31.t1;protein=XP_008421300.2
Chromosome12_Gua_v1.3	GeneWise	intron	1182055	1182172	0.00	+	.	Parent=g31.t1;protein=XP_008421300.2
Chromosome12_Gua_v1.3	GeneWise	CDS	1182173	1182314	0.00	+	0	ID=g31.t1.cds;Parent=g31.t1;protein=XP_008421300.2
Chromosome12_Gua_v1.3	GeneWise	intron	1182315	1183109	0.00	+	.	Parent=g31.t1;protein=XP_008421300.2
Chromosome12_Gua_v1.3	GeneWise	CDS	1183110	1183690	0.00	+	1	ID=g31.t1.cds;Parent=g31.t1;protein=XP_008421300.2
Chromosome12_Gua_v1.3	GeneWise	intron	1183691	1190522	0.00	+	.	Parent=g31.t1;protein=XP_008421300.2
Chromosome12_Gua_v1.3	GeneWise	CDS	1190523	1190642	0.00	+	0	ID=g31.t1.cds;Parent=g31.t1;protein=XP_008421300.2
Chromosome12_Gua_v1.3	GeneWise	intron	1190643	1191266	0.00	+	.	Parent=g31.t1;protein=XP_008421300.2
Chromosome12_Gua_v1.3	GeneWise	CDS	1191267	1191414	0.00	+	0	ID=g31.t1.cds;Parent=g31.t1;protein=XP_008421300.2
Chromosome12_Gua_v1.3	GeneWise	intron	1191415	1191824	0.00	+	.	Parent=g31.t1;protein=XP_008421300.2
Chromosome12_Gua_v1.3	GeneWise	CDS	1191825	1192078	0.00	+	1	ID=g31.t1.cds;Parent=g31.t1;protein=XP_008421300.2
Chromosome12_Gua_v1.3	GeneWise	gene	1197114	1208422	100.00	+	.	ID=g32;cds=8;protein=XP_008421302.2;pro_len=277;align=1-277;cover=100.00;pid=97.83;start_c=1;stop_c=1;pre_stop=0;frameshift=0;splice_sup=7/7;S=1;E=1;busco=-,-;symbol="Psmb7";name="PREDICTED: proteasome subunit beta type-7 isoform X2 [Poecilia reticulata]";qcov=100.00;scov=100.00;seg=0.00;rep_cov=0.00;pfam=PF00227,PF12465
Chromosome12_Gua_v1.3	GeneWise	transcript	1197114	1208422	100.00	+	.	ID=g32.t1;Parent=g32;
Chromosome12_Gua_v1.3	GeneWise	CDS	1197114	1197175	0.00	+	0	ID=g32.t1.cds;Parent=g32.t1;protein=XP_008421302.2
Chromosome12_Gua_v1.3	GeneWise	intron	1197176	1197817	0.00	+	.	Parent=g32.t1;protein=XP_008421302.2
Chromosome12_Gua_v1.3	GeneWise	CDS	1197818	1197911	0.00	+	2	ID=g32.t1.cds;Parent=g32.t1;protein=XP_008421302.2
Chromosome12_Gua_v1.3	GeneWise	intron	1197912	1201175	0.00	+	.	Parent=g32.t1;protein=XP_008421302.2
Chromosome12_Gua_v1.3	GeneWise	CDS	1201176	1201273	0.00	+	0	ID=g32.t1.cds;Parent=g32.t1;protein=XP_008421302.2
Chromosome12_Gua_v1.3	GeneWise	intron	1201274	1201403	0.00	+	.	Parent=g32.t1;protein=XP_008421302.2
Chromosome12_Gua_v1.3	GeneWise	CDS	1201404	1201544	0.00	+	2	ID=g32.t1.cds;Parent=g32.t1;protein=XP_008421302.2
Chromosome12_Gua_v1.3	GeneWise	intron	1201545	1204369	0.00	+	.	Parent=g32.t1;protein=XP_008421302.2
Chromosome12_Gua_v1.3	GeneWise	CDS	1204370	1204485	0.00	+	2	ID=g32.t1.cds;Parent=g32.t1;protein=XP_008421302.2
Chromosome12_Gua_v1.3	GeneWise	intron	1204486	1206169	0.00	+	.	Parent=g32.t1;protein=XP_008421302.2
Chromosome12_Gua_v1.3	GeneWise	CDS	1206170	1206228	0.00	+	1	ID=g32.t1.cds;Parent=g32.t1;protein=XP_008421302.2
Chromosome12_Gua_v1.3	GeneWise	intron	1206229	1206322	0.00	+	.	Parent=g32.t1;protein=XP_008421302.2
Chromosome12_Gua_v1.3	GeneWise	CDS	1206323	1206474	0.00	+	0	ID=g32.t1.cds;Parent=g32.t1;protein=XP_008421302.2
Chromosome12_Gua_v1.3	GeneWise	intron	1206475	1208310	0.00	+	.	Parent=g32.t1;protein=XP_008421302.2
Chromosome12_Gua_v1.3	GeneWise	CDS	1208311	1208422	0.00	+	2	ID=g32.t1.cds;Parent=g32.t1;protein=XP_008421302.2
Chromosome12_Gua_v1.3	exonerate	gene	1210214	1257295	99.86	+	.	ID=g33;cds=24;protein=XP_008421305.1;pro_len=1000;cover=99.50;pid=99.80;start_c=1;stop_c=1;pre_stop=0;frameshift=0;splice_sup=21/23;S=0;E=1;busco=ray,-;symbol="DENND1A";name="PREDICTED: DENN domain-containing protein 1A isoform X1 [Poecilia reticulata]";qcov=96.25;scov=100.00;seg=3.18;rep_cov=0.00;pfam=PF02141,PF03455,PF03456
Chromosome12_Gua_v1.3	exonerate	transcript	1210214	1257295	99.86	+	.	ID=g33.t1;Parent=g33;
Chromosome12_Gua_v1.3	AUGUSTUS	CDS	1210214	1210244	0.98	+	0	ID=g33.t1.cds;Parent=g33.t1
Chromosome12_Gua_v1.3	AUGUSTUS	intron	1210245	1214039	0.95	+	.	Parent=g33.t1
Chromosome12_Gua_v1.3	AUGUSTUS	CDS	1214040	1214142	0.95	+	2	ID=g33.t1.cds;Parent=g33.t1
Chromosome12_Gua_v1.3	AUGUSTUS	intron	1214143	1222524	1	+	.	Parent=g33.t1
Chromosome12_Gua_v1.3	AUGUSTUS	CDS	1222525	1222589	1	+	1	ID=g33.t1.cds;Parent=g33.t1
Chromosome12_Gua_v1.3	AUGUSTUS	intron	1222590	1224776	1	+	.	Parent=g33.t1
Chromosome12_Gua_v1.3	exonerate	CDS	1224777	1224820	.	+	.	ID=g33.t1.cds;Parent=g33.t1;protein=XP_008421305.1
Chromosome12_Gua_v1.3	exonerate	intron	1224821	1225115	.	+	.	Parent=g33.t1;protein=XP_008421305.1
Chromosome12_Gua_v1.3	exonerate	CDS	1225116	1225165	.	+	.	ID=g33.t1.cds;Parent=g33.t1;protein=XP_008421305.1
Chromosome12_Gua_v1.3	exonerate	intron	1225166	1227057	.	+	.	Parent=g33.t1;protein=XP_008421305.1
Chromosome12_Gua_v1.3	exonerate	CDS	1227058	1227177	.	+	.	ID=g33.t1.cds;Parent=g33.t1;protein=XP_008421305.1
Chromosome12_Gua_v1.3	exonerate	intron	1227178	1228786	.	+	.	Parent=g33.t1;protein=XP_008421305.1
Chromosome12_Gua_v1.3	exonerate	CDS	1228787	1228856	.	+	.	ID=g33.t1.cds;Parent=g33.t1;protein=XP_008421305.1
Chromosome12_Gua_v1.3	exonerate	intron	1228857	1229168	.	+	.	Parent=g33.t1;protein=XP_008421305.1
Chromosome12_Gua_v1.3	exonerate	CDS	1229169	1229249	.	+	.	ID=g33.t1.cds;Parent=g33.t1;protein=XP_008421305.1
Chromosome12_Gua_v1.3	exonerate	intron	1229250	1229694	.	+	.	Parent=g33.t1;protein=XP_008421305.1
Chromosome12_Gua_v1.3	exonerate	CDS	1229695	1229748	.	+	.	ID=g33.t1.cds;Parent=g33.t1;protein=XP_008421305.1
Chromosome12_Gua_v1.3	exonerate	intron	1229749	1230619	.	+	.	Parent=g33.t1;protein=XP_008421305.1
Chromosome12_Gua_v1.3	exonerate	CDS	1230620	1230730	.	+	.	ID=g33.t1.cds;Parent=g33.t1;protein=XP_008421305.1
Chromosome12_Gua_v1.3	exonerate	intron	1230731	1231964	.	+	.	Parent=g33.t1;protein=XP_008421305.1
Chromosome12_Gua_v1.3	exonerate	CDS	1231965	1232065	.	+	.	ID=g33.t1.cds;Parent=g33.t1;protein=XP_008421305.1
Chromosome12_Gua_v1.3	exonerate	intron	1232066	1235307	.	+	.	Parent=g33.t1;protein=XP_008421305.1
Chromosome12_Gua_v1.3	exonerate	CDS	1235308	1235353	.	+	.	ID=g33.t1.cds;Parent=g33.t1;protein=XP_008421305.1
Chromosome12_Gua_v1.3	exonerate	intron	1235354	1235518	.	+	.	Parent=g33.t1;protein=XP_008421305.1
Chromosome12_Gua_v1.3	exonerate	CDS	1235519	1235620	.	+	.	ID=g33.t1.cds;Parent=g33.t1;protein=XP_008421305.1
Chromosome12_Gua_v1.3	exonerate	intron	1235621	1235769	.	+	.	Parent=g33.t1;protein=XP_008421305.1
Chromosome12_Gua_v1.3	exonerate	CDS	1235770	1235895	.	+	.	ID=g33.t1.cds;Parent=g33.t1;protein=XP_008421305.1
Chromosome12_Gua_v1.3	exonerate	intron	1235896	1236222	.	+	.	Parent=g33.t1;protein=XP_008421305.1
Chromosome12_Gua_v1.3	exonerate	CDS	1236223	1236324	.	+	.	ID=g33.t1.cds;Parent=g33.t1;protein=XP_008421305.1
Chromosome12_Gua_v1.3	exonerate	intron	1236325	1236450	.	+	.	Parent=g33.t1;protein=XP_008421305.1
Chromosome12_Gua_v1.3	exonerate	CDS	1236451	1236538	.	+	.	ID=g33.t1.cds;Parent=g33.t1;protein=XP_008421305.1
Chromosome12_Gua_v1.3	exonerate	intron	1236539	1241302	.	+	.	Parent=g33.t1;protein=XP_008421305.1
Chromosome12_Gua_v1.3	exonerate	CDS	1241303	1241343	.	+	.	ID=g33.t1.cds;Parent=g33.t1;protein=XP_008421305.1
Chromosome12_Gua_v1.3	exonerate	intron	1241344	1249414	.	+	.	Parent=g33.t1;protein=XP_008421305.1
Chromosome12_Gua_v1.3	exonerate	CDS	1249415	1249486	.	+	.	ID=g33.t1.cds;Parent=g33.t1;protein=XP_008421305.1
Chromosome12_Gua_v1.3	exonerate	intron	1249487	1249700	.	+	.	Parent=g33.t1;protein=XP_008421305.1
Chromosome12_Gua_v1.3	exonerate	CDS	1249701	1249769	.	+	.	ID=g33.t1.cds;Parent=g33.t1;protein=XP_008421305.1
Chromosome12_Gua_v1.3	exonerate	intron	1249770	1250854	.	+	.	Parent=g33.t1;protein=XP_008421305.1
Chromosome12_Gua_v1.3	exonerate	CDS	1250855	1251004	.	+	.	ID=g33.t1.cds;Parent=g33.t1;protein=XP_008421305.1
Chromosome12_Gua_v1.3	exonerate	intron	1251005	1253722	.	+	.	Parent=g33.t1;protein=XP_008421305.1
Chromosome12_Gua_v1.3	exonerate	CDS	1253723	1253787	.	+	.	ID=g33.t1.cds;Parent=g33.t1;protein=XP_008421305.1
Chromosome12_Gua_v1.3	exonerate	intron	1253788	1255063	.	+	.	Parent=g33.t1;protein=XP_008421305.1
Chromosome12_Gua_v1.3	exonerate	CDS	1255064	1255201	.	+	.	ID=g33.t1.cds;Parent=g33.t1;protein=XP_008421305.1
Chromosome12_Gua_v1.3	exonerate	intron	1255202	1255506	.	+	.	Parent=g33.t1;protein=XP_008421305.1
Chromosome12_Gua_v1.3	exonerate	CDS	1255507	1255747	.	+	.	ID=g33.t1.cds;Parent=g33.t1;protein=XP_008421305.1
Chromosome12_Gua_v1.3	exonerate	intron	1255748	1256245	.	+	.	Parent=g33.t1;protein=XP_008421305.1
Chromosome12_Gua_v1.3	exonerate	CDS	1256246	1257295	.	+	0	ID=g33.t1.cds;Parent=g33.t1
Chromosome12_Gua_v1.3	GeneWise	gene	1266635	1281884	100.00	-	.	ID=g34;cds=9;protein=XP_005810041.1;pro_len=284;align=1-284;cover=100.00;pid=98.59;start_c=1;stop_c=1;pre_stop=0;frameshift=0;splice_sup=8/8;S=1;E=1;busco=-,-;symbol="-";name="-";qcov=-;scov=-;seg=24.65;rep_cov=0.00;pfam=PF00261
Chromosome12_Gua_v1.3	GeneWise	transcript	1266635	1281884	100.00	-	.	ID=g34.t1;Parent=g34;
Chromosome12_Gua_v1.3	GeneWise	CDS	1266635	1266717	0.00	-	1	ID=g34.t1.cds;Parent=g34.t1;protein=XP_005810041.1
Chromosome12_Gua_v1.3	GeneWise	intron	1266718	1267456	0.00	-	.	Parent=g34.t1;protein=XP_005810041.1
Chromosome12_Gua_v1.3	GeneWise	CDS	1267457	1267526	0.00	-	0	ID=g34.t1.cds;Parent=g34.t1;protein=XP_005810041.1
Chromosome12_Gua_v1.3	GeneWise	intron	1267527	1269811	0.00	-	.	Parent=g34.t1;protein=XP_005810041.1
Chromosome12_Gua_v1.3	GeneWise	CDS	1269812	1269874	0.00	-	0	ID=g34.t1.cds;Parent=g34.t1;protein=XP_005810041.1
Chromosome12_Gua_v1.3	GeneWise	intron	1269875	1270383	0.00	-	.	Parent=g34.t1;protein=XP_005810041.1
Chromosome12_Gua_v1.3	GeneWise	CDS	1270384	1270459	0.00	-	2	ID=g34.t1.cds;Parent=g34.t1;protein=XP_005810041.1
Chromosome12_Gua_v1.3	GeneWise	intron	1270460	1272019	0.00	-	.	Parent=g34.t1;protein=XP_005810041.1
Chromosome12_Gua_v1.3	GeneWise	CDS	1272020	1272090	0.00	-	0	ID=g34.t1.cds;Parent=g34.t1;protein=XP_005810041.1
Chromosome12_Gua_v1.3	GeneWise	intron	1272091	1273097	0.00	-	.	Parent=g34.t1;protein=XP_005810041.1
Chromosome12_Gua_v1.3	GeneWise	CDS	1273098	1273215	0.00	-	2	ID=g34.t1.cds;Parent=g34.t1;protein=XP_005810041.1
Chromosome12_Gua_v1.3	GeneWise	intron	1273216	1273533	0.00	-	.	Parent=g34.t1;protein=XP_005810041.1
Chromosome12_Gua_v1.3	GeneWise	CDS	1273534	1273667	0.00	-	0	ID=g34.t1.cds;Parent=g34.t1;protein=XP_005810041.1
Chromosome12_Gua_v1.3	GeneWise	intron	1273668	1275249	0.00	-	.	Parent=g34.t1;protein=XP_005810041.1
Chromosome12_Gua_v1.3	GeneWise	CDS	1275250	1275375	0.00	-	0	ID=g34.t1.cds;Parent=g34.t1;protein=XP_005810041.1
Chromosome12_Gua_v1.3	GeneWise	intron	1275376	1281770	0.00	-	.	Parent=g34.t1;protein=XP_005810041.1
Chromosome12_Gua_v1.3	GeneWise	CDS	1281771	1281884	0.00	-	0	ID=g34.t1.cds;Parent=g34.t1;protein=XP_005810041.1
Chromosome12_Gua_v1.3	GeneWise	gene	1284447	1352576	99.96	-	.	ID=g35;cds=55;protein=XP_014862709.1;pro_len=2542;align=1-2542;cover=100.00;pid=99.17;start_c=1;stop_c=1;pre_stop=0;frameshift=0;splice_sup=53/54;S=1;E=1;busco=-,-;symbol="TLN1";name="PREDICTED: talin-1 isoform X3 [Poecilia mexicana]";qcov=100.00;scov=100.00;seg=8.87;rep_cov=0.00;pfam=PF00373,PF01608,PF08913,PF09141,PF09379,PF16511
Chromosome12_Gua_v1.3	GeneWise	transcript	1284447	1352576	99.96	-	.	ID=g35.t1;Parent=g35;
Chromosome12_Gua_v1.3	GeneWise	CDS	1284447	1284581	0.00	-	0	ID=g35.t1.cds;Parent=g35.t1;protein=XP_014862709.1
Chromosome12_Gua_v1.3	GeneWise	intron	1284582	1285227	0.00	-	.	Parent=g35.t1;protein=XP_014862709.1
Chromosome12_Gua_v1.3	GeneWise	CDS	1285228	1285353	0.00	-	0	ID=g35.t1.cds;Parent=g35.t1;protein=XP_014862709.1
Chromosome12_Gua_v1.3	GeneWise	intron	1285354	1289951	0.00	-	.	Parent=g35.t1;protein=XP_014862709.1
Chromosome12_Gua_v1.3	GeneWise	CDS	1289952	1290134	0.00	-	0	ID=g35.t1.cds;Parent=g35.t1;protein=XP_014862709.1
Chromosome12_Gua_v1.3	GeneWise	intron	1290135	1290221	0.00	-	.	Parent=g35.t1;protein=XP_014862709.1
Chromosome12_Gua_v1.3	GeneWise	CDS	1290222	1290284	0.00	-	0	ID=g35.t1.cds;Parent=g35.t1;protein=XP_014862709.1
Chromosome12_Gua_v1.3	GeneWise	intron	1290285	1290465	0.00	-	.	Parent=g35.t1;protein=XP_014862709.1
Chromosome12_Gua_v1.3	GeneWise	CDS	1290466	1290591	0.00	-	0	ID=g35.t1.cds;Parent=g35.t1;protein=XP_014862709.1
Chromosome12_Gua_v1.3	GeneWise	intron	1290592	1290858	0.00	-	.	Parent=g35.t1;protein=XP_014862709.1
Chromosome12_Gua_v1.3	GeneWise	CDS	1290859	1290983	0.00	-	1	ID=g35.t1.cds;Parent=g35.t1;protein=XP_014862709.1
Chromosome12_Gua_v1.3	GeneWise	intron	1290984	1291640	0.00	-	.	Parent=g35.t1;protein=XP_014862709.1
Chromosome12_Gua_v1.3	GeneWise	CDS	1291641	1291770	0.00	-	0	ID=g35.t1.cds;Parent=g35.t1;protein=XP_014862709.1
Chromosome12_Gua_v1.3	GeneWise	intron	1291771	1295384	0.00	-	.	Parent=g35.t1;protein=XP_014862709.1
Chromosome12_Gua_v1.3	GeneWise	CDS	1295385	1295492	0.00	-	0	ID=g35.t1.cds;Parent=g35.t1;protein=XP_014862709.1
Chromosome12_Gua_v1.3	GeneWise	intron	1295493	1296084	0.00	-	.	Parent=g35.t1;protein=XP_014862709.1
Chromosome12_Gua_v1.3	GeneWise	CDS	1296085	1296270	0.00	-	0	ID=g35.t1.cds;Parent=g35.t1;protein=XP_014862709.1
Chromosome12_Gua_v1.3	GeneWise	intron	1296271	1296424	0.00	-	.	Parent=g35.t1;protein=XP_014862709.1
Chromosome12_Gua_v1.3	GeneWise	CDS	1296425	1296541	0.00	-	0	ID=g35.t1.cds;Parent=g35.t1;protein=XP_014862709.1
Chromosome12_Gua_v1.3	GeneWise	intron	1296542	1297374	0.00	-	.	Parent=g35.t1;protein=XP_014862709.1
Chromosome12_Gua_v1.3	GeneWise	CDS	1297375	1297500	0.00	-	0	ID=g35.t1.cds;Parent=g35.t1;protein=XP_014862709.1
Chromosome12_Gua_v1.3	GeneWise	intron	1297501	1298393	0.00	-	.	Parent=g35.t1;protein=XP_014862709.1
Chromosome12_Gua_v1.3	GeneWise	CDS	1298394	1298577	0.00	-	2	ID=g35.t1.cds;Parent=g35.t1;protein=XP_014862709.1
Chromosome12_Gua_v1.3	GeneWise	intron	1298578	1300709	0.00	-	.	Parent=g35.t1;protein=XP_014862709.1
Chromosome12_Gua_v1.3	GeneWise	CDS	1300710	1300876	0.00	-	0	ID=g35.t1.cds;Parent=g35.t1;protein=XP_014862709.1
Chromosome12_Gua_v1.3	GeneWise	intron	1300877	1301750	0.00	-	.	Parent=g35.t1;protein=XP_014862709.1
Chromosome12_Gua_v1.3	GeneWise	CDS	1301751	1301897	0.00	-	0	ID=g35.t1.cds;Parent=g35.t1;protein=XP_014862709.1
Chromosome12_Gua_v1.3	GeneWise	intron	1301898	1301986	0.00	-	.	Parent=g35.t1;protein=XP_014862709.1
Chromosome12_Gua_v1.3	GeneWise	CDS	1301987	1302106	0.00	-	0	ID=g35.t1.cds;Parent=g35.t1;protein=XP_014862709.1
Chromosome12_Gua_v1.3	GeneWise	intron	1302107	1302288	0.00	-	.	Parent=g35.t1;protein=XP_014862709.1
Chromosome12_Gua_v1.3	GeneWise	CDS	1302289	1302537	0.00	-	0	ID=g35.t1.cds;Parent=g35.t1;protein=XP_014862709.1
Chromosome12_Gua_v1.3	GeneWise	intron	1302538	1303168	0.00	-	.	Parent=g35.t1;protein=XP_014862709.1
Chromosome12_Gua_v1.3	GeneWise	CDS	1303169	1303339	0.00	-	0	ID=g35.t1.cds;Parent=g35.t1;protein=XP_014862709.1
Chromosome12_Gua_v1.3	GeneWise	intron	1303340	1303997	0.00	-	.	Parent=g35.t1;protein=XP_014862709.1
Chromosome12_Gua_v1.3	GeneWise	CDS	1303998	1304099	0.00	-	0	ID=g35.t1.cds;Parent=g35.t1;protein=XP_014862709.1
Chromosome12_Gua_v1.3	GeneWise	intron	1304100	1306492	0.00	-	.	Parent=g35.t1;protein=XP_014862709.1
Chromosome12_Gua_v1.3	GeneWise	CDS	1306493	1306625	0.00	-	2	ID=g35.t1.cds;Parent=g35.t1;protein=XP_014862709.1
Chromosome12_Gua_v1.3	GeneWise	intron	1306626	1307343	0.00	-	.	Parent=g35.t1;protein=XP_014862709.1
Chromosome12_Gua_v1.3	GeneWise	CDS	1307344	1307525	0.00	-	0	ID=g35.t1.cds;Parent=g35.t1;protein=XP_014862709.1
Chromosome12_Gua_v1.3	GeneWise	intron	1307526	1308412	0.00	-	.	Parent=g35.t1;protein=XP_014862709.1
Chromosome12_Gua_v1.3	GeneWise	CDS	1308413	1308553	0.00	-	0	ID=g35.t1.cds;Parent=g35.t1;protein=XP_014862709.1
Chromosome12_Gua_v1.3	GeneWise	intron	1308554	1308872	0.00	-	.	Parent=g35.t1;protein=XP_014862709.1
Chromosome12_Gua_v1.3	GeneWise	CDS	1308873	1309034	0.00	-	0	ID=g35.t1.cds;Parent=g35.t1;protein=XP_014862709.1
Chromosome12_Gua_v1.3	GeneWise	intron	1309035	1309123	0.00	-	.	Parent=g35.t1;protein=XP_014862709.1
Chromosome12_Gua_v1.3	GeneWise	CDS	1309124	1309267	0.00	-	0	ID=g35.t1.cds;Parent=g35.t1;protein=XP_014862709.1
Chromosome12_Gua_v1.3	GeneWise	intron	1309268	1309343	0.00	-	.	Parent=g35.t1;protein=XP_014862709.1
Chromosome12_Gua_v1.3	GeneWise	CDS	1309344	1309466	0.00	-	0	ID=g35.t1.cds;Parent=g35.t1;protein=XP_014862709.1
Chromosome12_Gua_v1.3	GeneWise	intron	1309467	1309657	0.00	-	.	Parent=g35.t1;protein=XP_014862709.1
Chromosome12_Gua_v1.3	GeneWise	CDS	1309658	1309747	0.00	-	0	ID=g35.t1.cds;Parent=g35.t1;protein=XP_014862709.1
Chromosome12_Gua_v1.3	GeneWise	intron	1309748	1312564	0.00	-	.	Parent=g35.t1;protein=XP_014862709.1
Chromosome12_Gua_v1.3	GeneWise	CDS	1312565	1312658	0.00	-	2	ID=g35.t1.cds;Parent=g35.t1;protein=XP_014862709.1
Chromosome12_Gua_v1.3	GeneWise	intron	1312659	1312742	0.00	-	.	Parent=g35.t1;protein=XP_014862709.1
Chromosome12_Gua_v1.3	GeneWise	CDS	1312743	1312882	0.00	-	0	ID=g35.t1.cds;Parent=g35.t1;protein=XP_014862709.1
Chromosome12_Gua_v1.3	GeneWise	intron	1312883	1313590	0.00	-	.	Parent=g35.t1;protein=XP_014862709.1
Chromosome12_Gua_v1.3	GeneWise	CDS	1313591	1313788	0.00	-	0	ID=g35.t1.cds;Parent=g35.t1;protein=XP_014862709.1
Chromosome12_Gua_v1.3	GeneWise	intron	1313789	1315984	0.00	-	.	Parent=g35.t1;protein=XP_014862709.1
Chromosome12_Gua_v1.3	GeneWise	CDS	1315985	1316104	0.00	-	0	ID=g35.t1.cds;Parent=g35.t1;protein=XP_014862709.1
Chromosome12_Gua_v1.3	GeneWise	intron	1316105	1316203	0.00	-	.	Parent=g35.t1;protein=XP_014862709.1
Chromosome12_Gua_v1.3	GeneWise	CDS	1316204	1316412	0.00	-	1	ID=g35.t1.cds;Parent=g35.t1;protein=XP_014862709.1
Chromosome12_Gua_v1.3	GeneWise	intron	1316413	1316588	0.00	-	.	Parent=g35.t1;protein=XP_014862709.1
Chromosome12_Gua_v1.3	GeneWise	CDS	1316589	1316691	0.00	-	0	ID=g35.t1.cds;Parent=g35.t1;protein=XP_014862709.1
Chromosome12_Gua_v1.3	GeneWise	intron	1316692	1316844	0.00	-	.	Parent=g35.t1;protein=XP_014862709.1
Chromosome12_Gua_v1.3	GeneWise	CDS	1316845	1316973	0.00	-	0	ID=g35.t1.cds;Parent=g35.t1;protein=XP_014862709.1
Chromosome12_Gua_v1.3	GeneWise	intron	1316974	1317086	0.00	-	.	Parent=g35.t1;protein=XP_014862709.1
Chromosome12_Gua_v1.3	GeneWise	CDS	1317087	1317221	0.00	-	0	ID=g35.t1.cds;Parent=g35.t1;protein=XP_014862709.1
Chromosome12_Gua_v1.3	GeneWise	intron	1317222	1318816	0.00	-	.	Parent=g35.t1;protein=XP_014862709.1
Chromosome12_Gua_v1.3	GeneWise	CDS	1318817	1318930	0.00	-	0	ID=g35.t1.cds;Parent=g35.t1;protein=XP_014862709.1
Chromosome12_Gua_v1.3	GeneWise	intron	1318931	1320101	0.00	-	.	Parent=g35.t1;protein=XP_014862709.1
Chromosome12_Gua_v1.3	GeneWise	CDS	1320102	1320215	0.00	-	0	ID=g35.t1.cds;Parent=g35.t1;protein=XP_014862709.1
Chromosome12_Gua_v1.3	GeneWise	intron	1320216	1320332	0.00	-	.	Parent=g35.t1;protein=XP_014862709.1
Chromosome12_Gua_v1.3	GeneWise	CDS	1320333	1320461	0.00	-	0	ID=g35.t1.cds;Parent=g35.t1;protein=XP_014862709.1
Chromosome12_Gua_v1.3	GeneWise	intron	1320462	1320549	0.00	-	.	Parent=g35.t1;protein=XP_014862709.1
Chromosome12_Gua_v1.3	GeneWise	CDS	1320550	1320716	0.00	-	1	ID=g35.t1.cds;Parent=g35.t1;protein=XP_014862709.1
Chromosome12_Gua_v1.3	GeneWise	intron	1320717	1321872	0.00	-	.	Parent=g35.t1;protein=XP_014862709.1
Chromosome12_Gua_v1.3	GeneWise	CDS	1321873	1322167	0.00	-	0	ID=g35.t1.cds;Parent=g35.t1;protein=XP_014862709.1
Chromosome12_Gua_v1.3	GeneWise	intron	1322168	1323617	0.00	-	.	Parent=g35.t1;protein=XP_014862709.1
Chromosome12_Gua_v1.3	GeneWise	CDS	1323618	1323785	0.00	-	0	ID=g35.t1.cds;Parent=g35.t1;protein=XP_014862709.1
Chromosome12_Gua_v1.3	GeneWise	intron	1323786	1327117	0.00	-	.	Parent=g35.t1;protein=XP_014862709.1
Chromosome12_Gua_v1.3	GeneWise	CDS	1327118	1327216	0.00	-	0	ID=g35.t1.cds;Parent=g35.t1;protein=XP_014862709.1
Chromosome12_Gua_v1.3	GeneWise	intron	1327217	1327303	0.00	-	.	Parent=g35.t1;protein=XP_014862709.1
Chromosome12_Gua_v1.3	GeneWise	CDS	1327304	1327512	0.00	-	1	ID=g35.t1.cds;Parent=g35.t1;protein=XP_014862709.1
Chromosome12_Gua_v1.3	GeneWise	intron	1327513	1328306	0.00	-	.	Parent=g35.t1;protein=XP_014862709.1
Chromosome12_Gua_v1.3	GeneWise	CDS	1328307	1328415	0.00	-	0	ID=g35.t1.cds;Parent=g35.t1;protein=XP_014862709.1
Chromosome12_Gua_v1.3	GeneWise	intron	1328416	1329883	0.00	-	.	Parent=g35.t1;protein=XP_014862709.1
Chromosome12_Gua_v1.3	GeneWise	CDS	1329884	1329997	0.00	-	0	ID=g35.t1.cds;Parent=g35.t1;protein=XP_014862709.1
Chromosome12_Gua_v1.3	GeneWise	intron	1329998	1330607	0.00	-	.	Parent=g35.t1;protein=XP_014862709.1
Chromosome12_Gua_v1.3	GeneWise	CDS	1330608	1330788	0.00	-	2	ID=g35.t1.cds;Parent=g35.t1;protein=XP_014862709.1
Chromosome12_Gua_v1.3	GeneWise	intron	1330789	1339269	0.00	-	.	Parent=g35.t1;protein=XP_014862709.1
Chromosome12_Gua_v1.3	GeneWise	CDS	1339270	1339346	0.00	-	0	ID=g35.t1.cds;Parent=g35.t1;protein=XP_014862709.1
Chromosome12_Gua_v1.3	GeneWise	intron	1339347	1339496	0.00	-	.	Parent=g35.t1;protein=XP_014862709.1
Chromosome12_Gua_v1.3	GeneWise	CDS	1339497	1339598	0.00	-	0	ID=g35.t1.cds;Parent=g35.t1;protein=XP_014862709.1
Chromosome12_Gua_v1.3	GeneWise	intron	1339599	1340868	0.00	-	.	Parent=g35.t1;protein=XP_014862709.1
Chromosome12_Gua_v1.3	GeneWise	CDS	1340869	1341024	0.00	-	0	ID=g35.t1.cds;Parent=g35.t1;protein=XP_014862709.1
Chromosome12_Gua_v1.3	GeneWise	intron	1341025	1341669	0.00	-	.	Parent=g35.t1;protein=XP_014862709.1
Chromosome12_Gua_v1.3	GeneWise	CDS	1341670	1341774	0.00	-	0	ID=g35.t1.cds;Parent=g35.t1;protein=XP_014862709.1
Chromosome12_Gua_v1.3	GeneWise	intron	1341775	1341975	0.00	-	.	Parent=g35.t1;protein=XP_014862709.1
Chromosome12_Gua_v1.3	GeneWise	CDS	1341976	1342036	0.00	-	2	ID=g35.t1.cds;Parent=g35.t1;protein=XP_014862709.1
Chromosome12_Gua_v1.3	GeneWise	intron	1342037	1342169	0.00	-	.	Parent=g35.t1;protein=XP_014862709.1
Chromosome12_Gua_v1.3	GeneWise	CDS	1342170	1342297	0.00	-	0	ID=g35.t1.cds;Parent=g35.t1;protein=XP_014862709.1
Chromosome12_Gua_v1.3	GeneWise	intron	1342298	1342487	0.00	-	.	Parent=g35.t1;protein=XP_014862709.1
Chromosome12_Gua_v1.3	GeneWise	CDS	1342488	1342630	0.00	-	1	ID=g35.t1.cds;Parent=g35.t1;protein=XP_014862709.1
Chromosome12_Gua_v1.3	GeneWise	intron	1342631	1345388	0.00	-	.	Parent=g35.t1;protein=XP_014862709.1
Chromosome12_Gua_v1.3	GeneWise	CDS	1345389	1345541	0.00	-	1	ID=g35.t1.cds;Parent=g35.t1;protein=XP_014862709.1
Chromosome12_Gua_v1.3	GeneWise	intron	1345542	1345680	0.00	-	.	Parent=g35.t1;protein=XP_014862709.1
Chromosome12_Gua_v1.3	GeneWise	CDS	1345681	1345810	0.00	-	0	ID=g35.t1.cds;Parent=g35.t1;protein=XP_014862709.1
Chromosome12_Gua_v1.3	GeneWise	intron	1345811	1345978	0.00	-	.	Parent=g35.t1;protein=XP_014862709.1
Chromosome12_Gua_v1.3	GeneWise	CDS	1345979	1346076	0.00	-	1	ID=g35.t1.cds;Parent=g35.t1;protein=XP_014862709.1
Chromosome12_Gua_v1.3	GeneWise	intron	1346077	1352446	0.00	-	.	Parent=g35.t1;protein=XP_014862709.1
Chromosome12_Gua_v1.3	GeneWise	CDS	1352447	1352576	0.00	-	0	ID=g35.t1.cds;Parent=g35.t1;protein=XP_014862709.1
Chromosome12_Gua_v1.3	makeup	gene	1371770	1378946	100.00	-	.	ID=g36;cds=10;protein=XP_008421309.1;pro_len=577;cover=100.00;pid=100.00;start_c=1;stop_c=1;pre_stop=0;frameshift=0;splice_sup=9/9;S=1;E=1;busco=ray,vert;symbol="HMGCS1";name="PREDICTED: hydroxymethylglutaryl-CoA synthase, cytoplasmic-like isoform X1 [Poecilia reticulata]";qcov=100.00;scov=100.00;seg=0.00;rep_cov=0.00;pfam=PF01154,PF08540
Chromosome12_Gua_v1.3	makeup	transcript	1371770	1378946	100.00	-	.	ID=g36.t1;Parent=g36;
Chromosome12_Gua_v1.3	makeup	CDS	1371770	1371859	.	-	.	ID=g36.t1.cds;Parent=g36.t1;protein=XP_008421309.1
Chromosome12_Gua_v1.3	makeup	intron	1371860	1372269	.	-	.	Parent=g36.t1;protein=XP_008421309.1
Chromosome12_Gua_v1.3	makeup	CDS	1372270	1372427	.	-	.	ID=g36.t1.cds;Parent=g36.t1;protein=XP_008421309.1
Chromosome12_Gua_v1.3	makeup	intron	1372428	1372990	.	-	.	Parent=g36.t1;protein=XP_008421309.1
Chromosome12_Gua_v1.3	makeup	CDS	1372991	1373116	.	-	.	ID=g36.t1.cds;Parent=g36.t1;protein=XP_008421309.1
Chromosome12_Gua_v1.3	makeup	intron	1373117	1373203	.	-	.	Parent=g36.t1;protein=XP_008421309.1
Chromosome12_Gua_v1.3	makeup	CDS	1373204	1373310	.	-	.	ID=g36.t1.cds;Parent=g36.t1;protein=XP_008421309.1
Chromosome12_Gua_v1.3	makeup	intron	1373311	1373560	.	-	.	Parent=g36.t1;protein=XP_008421309.1
Chromosome12_Gua_v1.3	makeup	CDS	1373561	1373731	.	-	.	ID=g36.t1.cds;Parent=g36.t1;protein=XP_008421309.1
Chromosome12_Gua_v1.3	makeup	intron	1373732	1374452	.	-	.	Parent=g36.t1;protein=XP_008421309.1
Chromosome12_Gua_v1.3	makeup	CDS	1374453	1374621	.	-	.	ID=g36.t1.cds;Parent=g36.t1;protein=XP_008421309.1
Chromosome12_Gua_v1.3	makeup	intron	1374622	1375860	.	-	.	Parent=g36.t1;protein=XP_008421309.1
Chromosome12_Gua_v1.3	makeup	CDS	1375861	1376025	.	-	.	ID=g36.t1.cds;Parent=g36.t1;protein=XP_008421309.1
Chromosome12_Gua_v1.3	makeup	intron	1376026	1376597	.	-	.	Parent=g36.t1;protein=XP_008421309.1
Chromosome12_Gua_v1.3	makeup	CDS	1376598	1376723	.	-	.	ID=g36.t1.cds;Parent=g36.t1;protein=XP_008421309.1
Chromosome12_Gua_v1.3	makeup	intron	1376724	1377337	.	-	.	Parent=g36.t1;protein=XP_008421309.1
Chromosome12_Gua_v1.3	makeup	CDS	1377338	1377786	.	-	.	ID=g36.t1.cds;Parent=g36.t1;protein=XP_008421309.1
Chromosome12_Gua_v1.3	makeup	intron	1377787	1378769	.	-	.	Parent=g36.t1;protein=XP_008421309.1
Chromosome12_Gua_v1.3	makeup	CDS	1378770	1378946	.	-	.	ID=g36.t1.cds;Parent=g36.t1;protein=XP_008421309.1
Chromosome12_Gua_v1.3	exonerate	gene	1396040	1439054	100.00	-	.	ID=g37;cds=31;protein=XP_008421311.1;pro_len=1418;cover=100.00;pid=100.00;start_c=1;stop_c=1;pre_stop=0;frameshift=0;splice_sup=30/30;S=1;E=1;busco=-,-;symbol="Ythdc2";name="PREDICTED: probable ATP-dependent RNA helicase YTHDC2 isoform X1 [Poecilia reticulata]";qcov=100.00;scov=100.00;seg=2.47;rep_cov=0.00;pfam=PF00270,PF00271,PF01424,PF04146,PF04408,PF07717
Chromosome12_Gua_v1.3	exonerate	transcript	1396040	1439054	100.00	-	.	ID=g37.t1;Parent=g37;
Chromosome12_Gua_v1.3	exonerate	CDS	1396040	1396111	.	-	.	ID=g37.t1.cds;Parent=g37.t1;protein=XP_008421311.1
Chromosome12_Gua_v1.3	exonerate	intron	1396112	1396566	.	-	.	Parent=g37.t1;protein=XP_008421311.1
Chromosome12_Gua_v1.3	exonerate	CDS	1396567	1396749	.	-	.	ID=g37.t1.cds;Parent=g37.t1;protein=XP_008421311.1
Chromosome12_Gua_v1.3	exonerate	intron	1396750	1397371	.	-	.	Parent=g37.t1;protein=XP_008421311.1
Chromosome12_Gua_v1.3	exonerate	CDS	1397372	1397581	.	-	.	ID=g37.t1.cds;Parent=g37.t1;protein=XP_008421311.1
Chromosome12_Gua_v1.3	exonerate	intron	1397582	1397941	.	-	.	Parent=g37.t1;protein=XP_008421311.1
Chromosome12_Gua_v1.3	exonerate	CDS	1397942	1398101	.	-	.	ID=g37.t1.cds;Parent=g37.t1;protein=XP_008421311.1
Chromosome12_Gua_v1.3	exonerate	intron	1398102	1400715	.	-	.	Parent=g37.t1;protein=XP_008421311.1
Chromosome12_Gua_v1.3	exonerate	CDS	1400716	1400867	.	-	.	ID=g37.t1.cds;Parent=g37.t1;protein=XP_008421311.1
Chromosome12_Gua_v1.3	exonerate	intron	1400868	1400956	.	-	.	Parent=g37.t1;protein=XP_008421311.1
Chromosome12_Gua_v1.3	exonerate	CDS	1400957	1401076	.	-	.	ID=g37.t1.cds;Parent=g37.t1;protein=XP_008421311.1
Chromosome12_Gua_v1.3	exonerate	intron	1401077	1401965	.	-	.	Parent=g37.t1;protein=XP_008421311.1
Chromosome12_Gua_v1.3	exonerate	CDS	1401966	1402057	.	-	.	ID=g37.t1.cds;Parent=g37.t1;protein=XP_008421311.1
Chromosome12_Gua_v1.3	exonerate	intron	1402058	1404501	.	-	.	Parent=g37.t1;protein=XP_008421311.1
Chromosome12_Gua_v1.3	exonerate	CDS	1404502	1404691	.	-	.	ID=g37.t1.cds;Parent=g37.t1;protein=XP_008421311.1
Chromosome12_Gua_v1.3	exonerate	intron	1404692	1406608	.	-	.	Parent=g37.t1;protein=XP_008421311.1
Chromosome12_Gua_v1.3	exonerate	CDS	1406609	1406814	.	-	.	ID=g37.t1.cds;Parent=g37.t1;protein=XP_008421311.1
Chromosome12_Gua_v1.3	exonerate	intron	1406815	1407258	.	-	.	Parent=g37.t1;protein=XP_008421311.1
Chromosome12_Gua_v1.3	exonerate	CDS	1407259	1407385	.	-	.	ID=g37.t1.cds;Parent=g37.t1;protein=XP_008421311.1
Chromosome12_Gua_v1.3	exonerate	intron	1407386	1408497	.	-	.	Parent=g37.t1;protein=XP_008421311.1
Chromosome12_Gua_v1.3	exonerate	CDS	1408498	1408770	.	-	.	ID=g37.t1.cds;Parent=g37.t1;protein=XP_008421311.1
Chromosome12_Gua_v1.3	exonerate	intron	1408771	1408902	.	-	.	Parent=g37.t1;protein=XP_008421311.1
Chromosome12_Gua_v1.3	exonerate	CDS	1408903	1409022	.	-	.	ID=g37.t1.cds;Parent=g37.t1;protein=XP_008421311.1
Chromosome12_Gua_v1.3	exonerate	intron	1409023	1409433	.	-	.	Parent=g37.t1;protein=XP_008421311.1
Chromosome12_Gua_v1.3	exonerate	CDS	1409434	1409539	.	-	.	ID=g37.t1.cds;Parent=g37.t1;protein=XP_008421311.1
Chromosome12_Gua_v1.3	exonerate	intron	1409540	1411497	.	-	.	Parent=g37.t1;protein=XP_008421311.1
Chromosome12_Gua_v1.3	exonerate	CDS	1411498	1411580	.	-	.	ID=g37.t1.cds;Parent=g37.t1;protein=XP_008421311.1
Chromosome12_Gua_v1.3	exonerate	intron	1411581	1411680	.	-	.	Parent=g37.t1;protein=XP_008421311.1
Chromosome12_Gua_v1.3	exonerate	CDS	1411681	1411761	.	-	.	ID=g37.t1.cds;Parent=g37.t1;protein=XP_008421311.1
Chromosome12_Gua_v1.3	exonerate	intron	1411762	1413995	.	-	.	Parent=g37.t1;protein=XP_008421311.1
Chromosome12_Gua_v1.3	exonerate	CDS	1413996	1414083	.	-	.	ID=g37.t1.cds;Parent=g37.t1;protein=XP_008421311.1
Chromosome12_Gua_v1.3	exonerate	intron	1414084	1414286	.	-	.	Parent=g37.t1;protein=XP_008421311.1
Chromosome12_Gua_v1.3	exonerate	CDS	1414287	1414383	.	-	.	ID=g37.t1.cds;Parent=g37.t1;protein=XP_008421311.1
Chromosome12_Gua_v1.3	exonerate	intron	1414384	1417617	.	-	.	Parent=g37.t1;protein=XP_008421311.1
Chromosome12_Gua_v1.3	exonerate	CDS	1417618	1417796	.	-	.	ID=g37.t1.cds;Parent=g37.t1;protein=XP_008421311.1
Chromosome12_Gua_v1.3	exonerate	intron	1417797	1421345	.	-	.	Parent=g37.t1;protein=XP_008421311.1
Chromosome12_Gua_v1.3	exonerate	CDS	1421346	1421411	.	-	.	ID=g37.t1.cds;Parent=g37.t1;protein=XP_008421311.1
Chromosome12_Gua_v1.3	exonerate	intron	1421412	1421638	.	-	.	Parent=g37.t1;protein=XP_008421311.1
Chromosome12_Gua_v1.3	exonerate	CDS	1421639	1421765	.	-	.	ID=g37.t1.cds;Parent=g37.t1;protein=XP_008421311.1
Chromosome12_Gua_v1.3	exonerate	intron	1421766	1423907	.	-	.	Parent=g37.t1;protein=XP_008421311.1
Chromosome12_Gua_v1.3	exonerate	CDS	1423908	1424043	.	-	.	ID=g37.t1.cds;Parent=g37.t1;protein=XP_008421311.1
Chromosome12_Gua_v1.3	exonerate	intron	1424044	1425666	.	-	.	Parent=g37.t1;protein=XP_008421311.1
Chromosome12_Gua_v1.3	exonerate	CDS	1425667	1425812	.	-	.	ID=g37.t1.cds;Parent=g37.t1;protein=XP_008421311.1
Chromosome12_Gua_v1.3	exonerate	intron	1425813	1425892	.	-	.	Parent=g37.t1;protein=XP_008421311.1
Chromosome12_Gua_v1.3	exonerate	CDS	1425893	1426000	.	-	.	ID=g37.t1.cds;Parent=g37.t1;protein=XP_008421311.1
Chromosome12_Gua_v1.3	exonerate	intron	1426001	1427204	.	-	.	Parent=g37.t1;protein=XP_008421311.1
Chromosome12_Gua_v1.3	exonerate	CDS	1427205	1427361	.	-	.	ID=g37.t1.cds;Parent=g37.t1;protein=XP_008421311.1
Chromosome12_Gua_v1.3	exonerate	intron	1427362	1428105	.	-	.	Parent=g37.t1;protein=XP_008421311.1
Chromosome12_Gua_v1.3	exonerate	CDS	1428106	1428208	.	-	.	ID=g37.t1.cds;Parent=g37.t1;protein=XP_008421311.1
Chromosome12_Gua_v1.3	exonerate	intron	1428209	1429089	.	-	.	Parent=g37.t1;protein=XP_008421311.1
Chromosome12_Gua_v1.3	exonerate	CDS	1429090	1429256	.	-	.	ID=g37.t1.cds;Parent=g37.t1;protein=XP_008421311.1
Chromosome12_Gua_v1.3	exonerate	intron	1429257	1429861	.	-	.	Parent=g37.t1;protein=XP_008421311.1
Chromosome12_Gua_v1.3	exonerate	CDS	1429862	1430064	.	-	.	ID=g37.t1.cds;Parent=g37.t1;protein=XP_008421311.1
Chromosome12_Gua_v1.3	exonerate	intron	1430065	1430326	.	-	.	Parent=g37.t1;protein=XP_008421311.1
Chromosome12_Gua_v1.3	exonerate	CDS	1430327	1430523	.	-	.	ID=g37.t1.cds;Parent=g37.t1;protein=XP_008421311.1
Chromosome12_Gua_v1.3	exonerate	intron	1430524	1430711	.	-	.	Parent=g37.t1;protein=XP_008421311.1
Chromosome12_Gua_v1.3	exonerate	CDS	1430712	1430802	.	-	.	ID=g37.t1.cds;Parent=g37.t1;protein=XP_008421311.1
Chromosome12_Gua_v1.3	exonerate	intron	1430803	1432386	.	-	.	Parent=g37.t1;protein=XP_008421311.1
Chromosome12_Gua_v1.3	exonerate	CDS	1432387	1432552	.	-	.	ID=g37.t1.cds;Parent=g37.t1;protein=XP_008421311.1
Chromosome12_Gua_v1.3	exonerate	intron	1432553	1439003	.	-	.	Parent=g37.t1;protein=XP_008421311.1
Chromosome12_Gua_v1.3	exonerate	CDS	1439004	1439054	.	-	.	ID=g37.t1.cds;Parent=g37.t1;protein=XP_008421311.1
Chromosome12_Gua_v1.3	exonerate	gene	1443430	1454284	99.75	-	.	ID=g38;cds=11;protein=XP_008421314.1;pro_len=398;cover=100.00;pid=99.75;start_c=1;stop_c=1;pre_stop=0;frameshift=0;splice_sup=8/10;S=0;E=1;busco=-,vert;symbol="DCP2";name="PREDICTED: m7GpppN-mRNA hydrolase isoform X1 [Poecilia reticulata]";qcov=100.00;scov=100.00;seg=2.01;rep_cov=0.00;pfam=PF00293,PF05026
Chromosome12_Gua_v1.3	exonerate	transcript	1443430	1454284	99.75	-	.	ID=g38.t1;Parent=g38;
Chromosome12_Gua_v1.3	exonerate	CDS	1443430	1443560	.	-	.	ID=g38.t1.cds;Parent=g38.t1;protein=XP_008421314.1
Chromosome12_Gua_v1.3	exonerate	intron	1443561	1443954	.	-	.	Parent=g38.t1;protein=XP_008421314.1
Chromosome12_Gua_v1.3	exonerate	CDS	1443955	1444006	.	-	.	ID=g38.t1.cds;Parent=g38.t1;protein=XP_008421314.1
Chromosome12_Gua_v1.3	exonerate	intron	1444007	1445145	.	-	.	Parent=g38.t1;protein=XP_008421314.1
Chromosome12_Gua_v1.3	exonerate	CDS	1445146	1445235	.	-	.	ID=g38.t1.cds;Parent=g38.t1;protein=XP_008421314.1
Chromosome12_Gua_v1.3	exonerate	intron	1445236	1446784	.	-	.	Parent=g38.t1;protein=XP_008421314.1
Chromosome12_Gua_v1.3	exonerate	CDS	1446785	1446893	.	-	.	ID=g38.t1.cds;Parent=g38.t1;protein=XP_008421314.1
Chromosome12_Gua_v1.3	exonerate	intron	1446894	1448074	.	-	.	Parent=g38.t1;protein=XP_008421314.1
Chromosome12_Gua_v1.3	exonerate	CDS	1448075	1448176	.	-	.	ID=g38.t1.cds;Parent=g38.t1;protein=XP_008421314.1
Chromosome12_Gua_v1.3	exonerate	intron	1448177	1450132	.	-	.	Parent=g38.t1;protein=XP_008421314.1
Chromosome12_Gua_v1.3	exonerate	CDS	1450133	1450245	.	-	.	ID=g38.t1.cds;Parent=g38.t1;protein=XP_008421314.1
Chromosome12_Gua_v1.3	exonerate	intron	1450246	1450334	.	-	.	Parent=g38.t1;protein=XP_008421314.1
Chromosome12_Gua_v1.3	exonerate	CDS	1450335	1450487	.	-	.	ID=g38.t1.cds;Parent=g38.t1;protein=XP_008421314.1
Chromosome12_Gua_v1.3	exonerate	intron	1450488	1450571	.	-	.	Parent=g38.t1;protein=XP_008421314.1
Chromosome12_Gua_v1.3	exonerate	CDS	1450572	1450670	.	-	.	ID=g38.t1.cds;Parent=g38.t1;protein=XP_008421314.1
Chromosome12_Gua_v1.3	exonerate	intron	1450671	1451550	.	-	.	Parent=g38.t1;protein=XP_008421314.1
Chromosome12_Gua_v1.3	exonerate	CDS	1451551	1451678	.	-	.	ID=g38.t1.cds;Parent=g38.t1;protein=XP_008421314.1
Chromosome12_Gua_v1.3	exonerate	intron	1451679	1451854	.	-	.	Parent=g38.t1;protein=XP_008421314.1
Chromosome12_Gua_v1.3	exonerate	CDS	1451855	1452006	.	-	.	ID=g38.t1.cds;Parent=g38.t1;protein=XP_008421314.1
Chromosome12_Gua_v1.3	exonerate	intron	1452007	1454216	.	-	.	Parent=g38.t1;protein=XP_008421314.1
Chromosome12_Gua_v1.3	exonerate	CDS	1454217	1454284	.	-	.	ID=g38.t1.cds;Parent=g38.t1;protein=XP_008421314.1
Chromosome12_Gua_v1.3	GeneWise	gene	1457765	1460689	100.00	-	.	ID=g39;cds=4;protein=XP_008421316.1;pro_len=152;align=1-152;cover=100.00;pid=99.34;start_c=1;stop_c=1;pre_stop=0;frameshift=0;splice_sup=3/3;S=1;E=1;busco=-,-;symbol="cenpa";name="PREDICTED: histone H3.3-like [Poecilia reticulata]";qcov=100.00;scov=100.00;seg=20.39;rep_cov=0.00;pfam=PF00125
Chromosome12_Gua_v1.3	GeneWise	transcript	1457765	1460689	100.00	-	.	ID=g39.t1;Parent=g39;
Chromosome12_Gua_v1.3	GeneWise	CDS	1457765	1457893	0.00	-	0	ID=g39.t1.cds;Parent=g39.t1;protein=XP_008421316.1
Chromosome12_Gua_v1.3	GeneWise	intron	1457894	1458676	0.00	-	.	Parent=g39.t1;protein=XP_008421316.1
Chromosome12_Gua_v1.3	GeneWise	CDS	1458677	1458751	0.00	-	0	ID=g39.t1.cds;Parent=g39.t1;protein=XP_008421316.1
Chromosome12_Gua_v1.3	GeneWise	intron	1458752	1459084	0.00	-	.	Parent=g39.t1;protein=XP_008421316.1
Chromosome12_Gua_v1.3	GeneWise	CDS	1459085	1459206	0.00	-	1	ID=g39.t1.cds;Parent=g39.t1;protein=XP_008421316.1
Chromosome12_Gua_v1.3	GeneWise	intron	1459207	1460556	0.00	-	.	Parent=g39.t1;protein=XP_008421316.1
Chromosome12_Gua_v1.3	GeneWise	CDS	1460557	1460689	0.00	-	0	ID=g39.t1.cds;Parent=g39.t1;protein=XP_008421316.1
Chromosome12_Gua_v1.3	GeneWise	gene	1464619	1470635	100.00	+	.	ID=g40;cds=8;protein=XP_008421319.1;pro_len=278;align=1-278;cover=100.00;pid=97.84;start_c=1;stop_c=1;pre_stop=0;frameshift=0;splice_sup=7/7;S=1;E=1;busco=-,-;symbol="PSMB7";name="PREDICTED: proteasome subunit beta type-7 [Poecilia reticulata]";qcov=100.00;scov=100.00;seg=0.00;rep_cov=0.00;pfam=PF00227,PF12465
Chromosome12_Gua_v1.3	GeneWise	transcript	1464619	1470635	100.00	+	.	ID=g40.t1;Parent=g40;
Chromosome12_Gua_v1.3	GeneWise	CDS	1464619	1464683	0.00	+	0	ID=g40.t1.cds;Parent=g40.t1;protein=XP_008421319.1
Chromosome12_Gua_v1.3	GeneWise	intron	1464684	1464798	0.00	+	.	Parent=g40.t1;protein=XP_008421319.1
Chromosome12_Gua_v1.3	GeneWise	CDS	1464799	1464892	0.00	+	2	ID=g40.t1.cds;Parent=g40.t1;protein=XP_008421319.1
Chromosome12_Gua_v1.3	GeneWise	intron	1464893	1465123	0.00	+	.	Parent=g40.t1;protein=XP_008421319.1
Chromosome12_Gua_v1.3	GeneWise	CDS	1465124	1465221	0.00	+	0	ID=g40.t1.cds;Parent=g40.t1;protein=XP_008421319.1
Chromosome12_Gua_v1.3	GeneWise	intron	1465222	1465794	0.00	+	.	Parent=g40.t1;protein=XP_008421319.1
Chromosome12_Gua_v1.3	GeneWise	CDS	1465795	1465935	0.00	+	2	ID=g40.t1.cds;Parent=g40.t1;protein=XP_008421319.1
Chromosome12_Gua_v1.3	GeneWise	intron	1465936	1466958	0.00	+	.	Parent=g40.t1;protein=XP_008421319.1
Chromosome12_Gua_v1.3	GeneWise	CDS	1466959	1467074	0.00	+	2	ID=g40.t1.cds;Parent=g40.t1;protein=XP_008421319.1
Chromosome12_Gua_v1.3	GeneWise	intron	1467075	1468047	0.00	+	.	Parent=g40.t1;protein=XP_008421319.1
Chromosome12_Gua_v1.3	GeneWise	CDS	1468048	1468106	0.00	+	1	ID=g40.t1.cds;Parent=g40.t1;protein=XP_008421319.1
Chromosome12_Gua_v1.3	GeneWise	intron	1468107	1469984	0.00	+	.	Parent=g40.t1;protein=XP_008421319.1
Chromosome12_Gua_v1.3	GeneWise	CDS	1469985	1470136	0.00	+	0	ID=g40.t1.cds;Parent=g40.t1;protein=XP_008421319.1
Chromosome12_Gua_v1.3	GeneWise	intron	1470137	1470523	0.00	+	.	Parent=g40.t1;protein=XP_008421319.1
Chromosome12_Gua_v1.3	GeneWise	CDS	1470524	1470635	0.00	+	2	ID=g40.t1.cds;Parent=g40.t1;protein=XP_008421319.1
Chromosome12_Gua_v1.3	GeneWise	gene	1474590	1491259	100.00	+	.	ID=g41;cds=15;protein=XP_008421320.1;pro_len=896;align=1-896;cover=100.00;pid=97.54;start_c=1;stop_c=1;pre_stop=0;frameshift=0;splice_sup=14/14;S=1;E=1;busco=-,-;symbol="Il6st";name="PREDICTED: interleukin-6 receptor subunit beta [Poecilia reticulata]";qcov=97.37;scov=99.11;seg=2.96;rep_cov=1.46;pfam=PF00041,PF06328
Chromosome12_Gua_v1.3	GeneWise	transcript	1474590	1491259	100.00	+	.	ID=g41.t1;Parent=g41;
Chromosome12_Gua_v1.3	GeneWise	CDS	1474590	1474740	0.00	+	0	ID=g41.t1.cds;Parent=g41.t1;protein=XP_008421320.1
Chromosome12_Gua_v1.3	GeneWise	intron	1474741	1478971	0.00	+	.	Parent=g41.t1;protein=XP_008421320.1
Chromosome12_Gua_v1.3	GeneWise	CDS	1478972	1479277	0.00	+	1	ID=g41.t1.cds;Parent=g41.t1;protein=XP_008421320.1
Chromosome12_Gua_v1.3	GeneWise	intron	1479278	1480482	0.00	+	.	Parent=g41.t1;protein=XP_008421320.1
Chromosome12_Gua_v1.3	GeneWise	CDS	1480483	1480627	0.00	+	1	ID=g41.t1.cds;Parent=g41.t1;protein=XP_008421320.1
Chromosome12_Gua_v1.3	GeneWise	intron	1480628	1481409	0.00	+	.	Parent=g41.t1;protein=XP_008421320.1
Chromosome12_Gua_v1.3	GeneWise	CDS	1481410	1481567	0.00	+	2	ID=g41.t1.cds;Parent=g41.t1;protein=XP_008421320.1
Chromosome12_Gua_v1.3	GeneWise	intron	1481568	1481658	0.00	+	.	Parent=g41.t1;protein=XP_008421320.1
Chromosome12_Gua_v1.3	GeneWise	CDS	1481659	1481813	0.00	+	1	ID=g41.t1.cds;Parent=g41.t1;protein=XP_008421320.1
Chromosome12_Gua_v1.3	GeneWise	intron	1481814	1482114	0.00	+	.	Parent=g41.t1;protein=XP_008421320.1
Chromosome12_Gua_v1.3	GeneWise	CDS	1482115	1482277	0.00	+	0	ID=g41.t1.cds;Parent=g41.t1;protein=XP_008421320.1
Chromosome12_Gua_v1.3	GeneWise	intron	1482278	1483744	0.00	+	.	Parent=g41.t1;protein=XP_008421320.1
Chromosome12_Gua_v1.3	GeneWise	CDS	1483745	1483818	0.00	+	1	ID=g41.t1.cds;Parent=g41.t1;protein=XP_008421320.1
Chromosome12_Gua_v1.3	GeneWise	intron	1483819	1484280	0.00	+	.	Parent=g41.t1;protein=XP_008421320.1
Chromosome12_Gua_v1.3	GeneWise	CDS	1484281	1484518	0.00	+	0	ID=g41.t1.cds;Parent=g41.t1;protein=XP_008421320.1
Chromosome12_Gua_v1.3	GeneWise	intron	1484519	1486170	0.00	+	.	Parent=g41.t1;protein=XP_008421320.1
Chromosome12_Gua_v1.3	GeneWise	CDS	1486171	1486341	0.00	+	1	ID=g41.t1.cds;Parent=g41.t1;protein=XP_008421320.1
Chromosome12_Gua_v1.3	GeneWise	intron	1486342	1487579	0.00	+	.	Parent=g41.t1;protein=XP_008421320.1
Chromosome12_Gua_v1.3	GeneWise	CDS	1487580	1487681	0.00	+	1	ID=g41.t1.cds;Parent=g41.t1;protein=XP_008421320.1
Chromosome12_Gua_v1.3	GeneWise	intron	1487682	1489054	0.00	+	.	Parent=g41.t1;protein=XP_008421320.1
Chromosome12_Gua_v1.3	GeneWise	CDS	1489055	1489198	0.00	+	1	ID=g41.t1.cds;Parent=g41.t1;protein=XP_008421320.1
Chromosome12_Gua_v1.3	GeneWise	intron	1489199	1489287	0.00	+	.	Parent=g41.t1;protein=XP_008421320.1
Chromosome12_Gua_v1.3	GeneWise	CDS	1489288	1489431	0.00	+	1	ID=g41.t1.cds;Parent=g41.t1;protein=XP_008421320.1
Chromosome12_Gua_v1.3	GeneWise	intron	1489432	1489984	0.00	+	.	Parent=g41.t1;protein=XP_008421320.1
Chromosome12_Gua_v1.3	GeneWise	CDS	1489985	1490081	0.00	+	1	ID=g41.t1.cds;Parent=g41.t1;protein=XP_008421320.1
Chromosome12_Gua_v1.3	GeneWise	intron	1490082	1490353	0.00	+	.	Parent=g41.t1;protein=XP_008421320.1
Chromosome12_Gua_v1.3	GeneWise	CDS	1490354	1490435	0.00	+	2	ID=g41.t1.cds;Parent=g41.t1;protein=XP_008421320.1
Chromosome12_Gua_v1.3	GeneWise	intron	1490436	1490650	0.00	+	.	Parent=g41.t1;protein=XP_008421320.1
Chromosome12_Gua_v1.3	GeneWise	CDS	1490651	1491259	0.00	+	0	ID=g41.t1.cds;Parent=g41.t1;protein=XP_008421320.1
Chromosome12_Gua_v1.3	GeneWise	gene	1494890	1495924	1	+	.	ID=g42;cds=1;protein=XP_008421321.1;pro_len=344;align=1-344;cover=100.00;pid=99.71;start_c=1;stop_c=1;pre_stop=0;frameshift=0;splice_sup=0/;S=0;E=0;busco=-,-;symbol="Purg";name="PREDICTED: purine-rich element-binding protein gamma [Poecilia mexicana]";qcov=100.00;scov=99.71;seg=4.36;rep_cov=0.00;pfam=PF04845
Chromosome12_Gua_v1.3	GeneWise	transcript	1494890	1495924	1	+	.	ID=g42.t1;Parent=g42;
Chromosome12_Gua_v1.3	GeneWise	CDS	1494890	1495924	0.00	+	0	ID=g42.t1.cds;Parent=g42.t1;protein=XP_008421321.1
Chromosome12_Gua_v1.3	GeneWise	gene	1524972	1539038	100.00	+	.	ID=g43;cds=14;protein=XP_008421322.1;pro_len=558;align=1-558;cover=100.00;pid=98.39;start_c=1;stop_c=1;pre_stop=0;frameshift=0;splice_sup=13/13;S=1;E=1;busco=ray,-;symbol="slc38a9";name="PREDICTED: sodium-coupled neutral amino acid transporter 9 [Poecilia reticulata]";qcov=100.00;scov=100.00;seg=12.72;rep_cov=2.15;pfam=PF01490
Chromosome12_Gua_v1.3	GeneWise	transcript	1524972	1539038	100.00	+	.	ID=g43.t1;Parent=g43;
Chromosome12_Gua_v1.3	GeneWise	CDS	1524972	1525069	0.00	+	0	ID=g43.t1.cds;Parent=g43.t1;protein=XP_008421322.1
Chromosome12_Gua_v1.3	GeneWise	intron	1525070	1526305	0.00	+	.	Parent=g43.t1;protein=XP_008421322.1
Chromosome12_Gua_v1.3	GeneWise	CDS	1526306	1526435	0.00	+	2	ID=g43.t1.cds;Parent=g43.t1;protein=XP_008421322.1
Chromosome12_Gua_v1.3	GeneWise	intron	1526436	1526671	0.00	+	.	Parent=g43.t1;protein=XP_008421322.1
Chromosome12_Gua_v1.3	GeneWise	CDS	1526672	1526790	0.00	+	0	ID=g43.t1.cds;Parent=g43.t1;protein=XP_008421322.1
Chromosome12_Gua_v1.3	GeneWise	intron	1526791	1526875	0.00	+	.	Parent=g43.t1;protein=XP_008421322.1
Chromosome12_Gua_v1.3	GeneWise	CDS	1526876	1526939	0.00	+	2	ID=g43.t1.cds;Parent=g43.t1;protein=XP_008421322.1
Chromosome12_Gua_v1.3	GeneWise	intron	1526940	1527063	0.00	+	.	Parent=g43.t1;protein=XP_008421322.1
Chromosome12_Gua_v1.3	GeneWise	CDS	1527064	1527157	0.00	+	0	ID=g43.t1.cds;Parent=g43.t1;protein=XP_008421322.1
Chromosome12_Gua_v1.3	GeneWise	intron	1527158	1528636	0.00	+	.	Parent=g43.t1;protein=XP_008421322.1
Chromosome12_Gua_v1.3	GeneWise	CDS	1528637	1528807	0.00	+	1	ID=g43.t1.cds;Parent=g43.t1;protein=XP_008421322.1
Chromosome12_Gua_v1.3	GeneWise	intron	1528808	1529493	0.00	+	.	Parent=g43.t1;protein=XP_008421322.1
Chromosome12_Gua_v1.3	GeneWise	CDS	1529494	1529553	0.00	+	1	ID=g43.t1.cds;Parent=g43.t1;protein=XP_008421322.1
Chromosome12_Gua_v1.3	GeneWise	intron	1529554	1531241	0.00	+	.	Parent=g43.t1;protein=XP_008421322.1
Chromosome12_Gua_v1.3	GeneWise	CDS	1531242	1531448	0.00	+	1	ID=g43.t1.cds;Parent=g43.t1;protein=XP_008421322.1
Chromosome12_Gua_v1.3	GeneWise	intron	1531449	1533895	0.00	+	.	Parent=g43.t1;protein=XP_008421322.1
Chromosome12_Gua_v1.3	GeneWise	CDS	1533896	1534003	0.00	+	1	ID=g43.t1.cds;Parent=g43.t1;protein=XP_008421322.1
Chromosome12_Gua_v1.3	GeneWise	intron	1534004	1534463	0.00	+	.	Parent=g43.t1;protein=XP_008421322.1
Chromosome12_Gua_v1.3	GeneWise	CDS	1534464	1534570	0.00	+	1	ID=g43.t1.cds;Parent=g43.t1;protein=XP_008421322.1
Chromosome12_Gua_v1.3	GeneWise	intron	1534571	1535294	0.00	+	.	Parent=g43.t1;protein=XP_008421322.1
Chromosome12_Gua_v1.3	GeneWise	CDS	1535295	1535408	0.00	+	0	ID=g43.t1.cds;Parent=g43.t1;protein=XP_008421322.1
Chromosome12_Gua_v1.3	GeneWise	intron	1535409	1537234	0.00	+	.	Parent=g43.t1;protein=XP_008421322.1
Chromosome12_Gua_v1.3	GeneWise	CDS	1537235	1537383	0.00	+	0	ID=g43.t1.cds;Parent=g43.t1;protein=XP_008421322.1
Chromosome12_Gua_v1.3	GeneWise	intron	1537384	1537946	0.00	+	.	Parent=g43.t1;protein=XP_008421322.1
Chromosome12_Gua_v1.3	GeneWise	CDS	1537947	1538036	0.00	+	2	ID=g43.t1.cds;Parent=g43.t1;protein=XP_008421322.1
Chromosome12_Gua_v1.3	GeneWise	intron	1538037	1538872	0.00	+	.	Parent=g43.t1;protein=XP_008421322.1
Chromosome12_Gua_v1.3	GeneWise	CDS	1538873	1539038	0.00	+	2	ID=g43.t1.cds;Parent=g43.t1;protein=XP_008421322.1
Chromosome12_Gua_v1.3	GeneWise	gene	1545738	1567822	99.67	+	.	ID=g44;cds=7;protein=XP_008421328.1;pro_len=621;align=1-621;cover=100.00;pid=98.55;start_c=1;stop_c=1;pre_stop=0;frameshift=0;splice_sup=6/6;S=1;E=1;busco=-,-;symbol="Nrg1";name="PREDICTED: pro-neuregulin-1, membrane-bound isoform isoform X2 [Poecilia reticulata]";qcov=100.00;scov=100.00;seg=23.99;rep_cov=1.93;pfam=PF02158
Chromosome12_Gua_v1.3	GeneWise	transcript	1545738	1567822	99.67	+	.	ID=g44.t1;Parent=g44;
Chromosome12_Gua_v1.3	GeneWise	CDS	1545738	1546431	0.00	+	0	ID=g44.t1.cds;Parent=g44.t1;protein=XP_008421328.1
Chromosome12_Gua_v1.3	GeneWise	intron	1546432	1553991	0.00	+	.	Parent=g44.t1;protein=XP_008421328.1
Chromosome12_Gua_v1.3	GeneWise	CDS	1553992	1554130	0.00	+	1	ID=g44.t1.cds;Parent=g44.t1;protein=XP_008421328.1
Chromosome12_Gua_v1.3	GeneWise	intron	1554131	1558530	0.00	+	.	Parent=g44.t1;protein=XP_008421328.1
Chromosome12_Gua_v1.3	GeneWise	CDS	1558531	1558589	0.00	+	2	ID=g44.t1.cds;Parent=g44.t1;protein=XP_008421328.1
Chromosome12_Gua_v1.3	GeneWise	intron	1558590	1560515	0.00	+	.	Parent=g44.t1;protein=XP_008421328.1
Chromosome12_Gua_v1.3	GeneWise	CDS	1560516	1560618	0.00	+	1	ID=g44.t1.cds;Parent=g44.t1;protein=XP_008421328.1
Chromosome12_Gua_v1.3	GeneWise	intron	1560619	1561794	0.00	+	.	Parent=g44.t1;protein=XP_008421328.1
Chromosome12_Gua_v1.3	GeneWise	CDS	1561795	1561951	0.00	+	2	ID=g44.t1.cds;Parent=g44.t1;protein=XP_008421328.1
Chromosome12_Gua_v1.3	GeneWise	intron	1561952	1562032	0.00	+	.	Parent=g44.t1;protein=XP_008421328.1
Chromosome12_Gua_v1.3	GeneWise	CDS	1562033	1562148	0.00	+	0	ID=g44.t1.cds;Parent=g44.t1;protein=XP_008421328.1
Chromosome12_Gua_v1.3	GeneWise	intron	1562149	1567224	0.00	+	.	Parent=g44.t1;protein=XP_008421328.1
Chromosome12_Gua_v1.3	GeneWise	CDS	1567225	1567822	0.00	+	2	ID=g44.t1.cds;Parent=g44.t1;protein=XP_008421328.1
Chromosome12_Gua_v1.3	GeneWise	gene	1570810	1602166	99.50	+	.	ID=g45;cds=4;protein=XP_008421331.1;pro_len=1028;align=1-1028;cover=100.00;pid=99.61;start_c=1;stop_c=1;pre_stop=0;frameshift=0;splice_sup=2/3;S=1;E=1;busco=-,-;symbol="mfhas1";name="PREDICTED: malignant fibrous histiocytoma-amplified sequence 1 [Poecilia reticulata]";qcov=95.09;scov=99.90;seg=5.93;rep_cov=0.96;pfam=PF08477,PF13855
Chromosome12_Gua_v1.3	GeneWise	transcript	1570810	1602166	99.50	+	.	ID=g45.t1;Parent=g45;
Chromosome12_Gua_v1.3	GeneWise	CDS	1570810	1573771	0.00	+	0	ID=g45.t1.cds;Parent=g45.t1
Chromosome12_Gua_v1.3	AUGUSTUS	intron	1573772	1600935	1	+	.	Parent=g45.t1
Chromosome12_Gua_v1.3	AUGUSTUS	CDS	1600936	1601056	1	+	2	ID=g45.t1.cds;Parent=g45.t1
Chromosome12_Gua_v1.3	AUGUSTUS	intron	1601057	1601131	0.71	+	.	Parent=g45.t1
Chromosome12_Gua_v1.3	AUGUSTUS	CDS	1601132	1601227	0.71	+	1	ID=g45.t1.cds;Parent=g45.t1
Chromosome12_Gua_v1.3	AUGUSTUS	intron	1601228	1602102	1	+	.	Parent=g45.t1
Chromosome12_Gua_v1.3	AUGUSTUS	CDS	1602103	1602166	1	+	1	ID=g45.t1.cds;Parent=g45.t1
Chromosome12_Gua_v1.3	GeneWise	gene	1610015	1614281	100.00	+	.	ID=g46;cds=6;protein=XP_007574110.1;pro_len=184;align=1-184;cover=100.00;pid=99.46;start_c=1;stop_c=1;pre_stop=0;frameshift=0;splice_sup=5/5;S=1;E=1;busco=ray,-;symbol="RPL17";name="PREDICTED: 60S ribosomal protein L17 [Poecilia latipinna]";qcov=100.00;scov=100.00;seg=7.61;rep_cov=0.00;pfam=PF00237
Chromosome12_Gua_v1.3	GeneWise	transcript	1610015	1614281	100.00	+	.	ID=g46.t1;Parent=g46;
Chromosome12_Gua_v1.3	GeneWise	CDS	1610015	1610054	0.00	+	0	ID=g46.t1.cds;Parent=g46.t1;protein=XP_007574110.1
Chromosome12_Gua_v1.3	GeneWise	intron	1610055	1610234	0.00	+	.	Parent=g46.t1;protein=XP_007574110.1
Chromosome12_Gua_v1.3	GeneWise	CDS	1610235	1610275	0.00	+	1	ID=g46.t1.cds;Parent=g46.t1;protein=XP_007574110.1
Chromosome12_Gua_v1.3	GeneWise	intron	1610276	1610992	0.00	+	.	Parent=g46.t1;protein=XP_007574110.1
Chromosome12_Gua_v1.3	GeneWise	CDS	1610993	1611127	0.00	+	0	ID=g46.t1.cds;Parent=g46.t1;protein=XP_007574110.1
Chromosome12_Gua_v1.3	GeneWise	intron	1611128	1611297	0.00	+	.	Parent=g46.t1;protein=XP_007574110.1
Chromosome12_Gua_v1.3	GeneWise	CDS	1611298	1611396	0.00	+	0	ID=g46.t1.cds;Parent=g46.t1;protein=XP_007574110.1
Chromosome12_Gua_v1.3	GeneWise	intron	1611397	1613386	0.00	+	.	Parent=g46.t1;protein=XP_007574110.1
Chromosome12_Gua_v1.3	GeneWise	CDS	1613387	1613578	0.00	+	0	ID=g46.t1.cds;Parent=g46.t1;protein=XP_007574110.1
Chromosome12_Gua_v1.3	GeneWise	intron	1613579	1614233	0.00	+	.	Parent=g46.t1;protein=XP_007574110.1
Chromosome12_Gua_v1.3	GeneWise	CDS	1614234	1614281	0.00	+	0	ID=g46.t1.cds;Parent=g46.t1;protein=XP_007574110.1
Chromosome12_Gua_v1.3	GeneWise	gene	1619299	1620998	100.00	+	.	ID=g47;cds=3;protein=XP_005811680.1;pro_len=327;align=1-327;cover=100.00;pid=99.39;start_c=1;stop_c=1;pre_stop=0;frameshift=0;splice_sup=2/2;S=1;E=1;busco=-,-;symbol="Nkx6-1";name="PREDICTED: homeobox protein Nkx-6.1 [Poecilia latipinna]";qcov=100.00;scov=100.00;seg=24.70;rep_cov=0.00;pfam=PF00046
Chromosome12_Gua_v1.3	GeneWise	transcript	1619299	1620998	100.00	+	.	ID=g47.t1;Parent=g47;
Chromosome12_Gua_v1.3	GeneWise	CDS	1619299	1619866	0.00	+	0	ID=g47.t1.cds;Parent=g47.t1;protein=XP_005811680.1
Chromosome12_Gua_v1.3	GeneWise	intron	1619867	1620073	0.00	+	.	Parent=g47.t1;protein=XP_005811680.1
Chromosome12_Gua_v1.3	GeneWise	CDS	1620074	1620246	0.00	+	1	ID=g47.t1.cds;Parent=g47.t1;protein=XP_005811680.1
Chromosome12_Gua_v1.3	GeneWise	intron	1620247	1620752	0.00	+	.	Parent=g47.t1;protein=XP_005811680.1
Chromosome12_Gua_v1.3	GeneWise	CDS	1620753	1620998	0.00	+	0	ID=g47.t1.cds;Parent=g47.t1;protein=XP_005811680.1
Chromosome12_Gua_v1.3	exonerate	gene	1791820	1801016	100.00	-	.	ID=g48;cds=12;protein=XP_008421335.1;pro_len=453;cover=100.00;pid=99.78;start_c=1;stop_c=1;pre_stop=0;frameshift=0;splice_sup=11/11;S=1;E=1;busco=-,-;symbol="gpat3";name="PREDICTED: glycerol-3-phosphate acyltransferase 3 [Poecilia reticulata]";qcov=100.00;scov=100.00;seg=2.65;rep_cov=0.00;pfam=PF01553
Chromosome12_Gua_v1.3	exonerate	transcript	1791820	1801016	100.00	-	.	ID=g48.t1;Parent=g48;
Chromosome12_Gua_v1.3	exonerate	CDS	1791820	1791955	.	-	.	ID=g48.t1.cds;Parent=g48.t1;protein=XP_008421335.1
Chromosome12_Gua_v1.3	exonerate	intron	1791956	1792405	.	-	.	Parent=g48.t1;protein=XP_008421335.1
Chromosome12_Gua_v1.3	exonerate	CDS	1792406	1792485	.	-	.	ID=g48.t1.cds;Parent=g48.t1;protein=XP_008421335.1
Chromosome12_Gua_v1.3	exonerate	intron	1792486	1794064	.	-	.	Parent=g48.t1;protein=XP_008421335.1
Chromosome12_Gua_v1.3	exonerate	CDS	1794065	1794193	.	-	.	ID=g48.t1.cds;Parent=g48.t1;protein=XP_008421335.1
Chromosome12_Gua_v1.3	exonerate	intron	1794194	1794270	.	-	.	Parent=g48.t1;protein=XP_008421335.1
Chromosome12_Gua_v1.3	exonerate	CDS	1794271	1794356	.	-	.	ID=g48.t1.cds;Parent=g48.t1;protein=XP_008421335.1
Chromosome12_Gua_v1.3	exonerate	intron	1794357	1794441	.	-	.	Parent=g48.t1;protein=XP_008421335.1
Chromosome12_Gua_v1.3	exonerate	CDS	1794442	1794497	.	-	.	ID=g48.t1.cds;Parent=g48.t1;protein=XP_008421335.1
Chromosome12_Gua_v1.3	exonerate	intron	1794498	1795797	.	-	.	Parent=g48.t1;protein=XP_008421335.1
Chromosome12_Gua_v1.3	exonerate	CDS	1795798	1795913	.	-	.	ID=g48.t1.cds;Parent=g48.t1;protein=XP_008421335.1
Chromosome12_Gua_v1.3	exonerate	intron	1795914	1795980	.	-	.	Parent=g48.t1;protein=XP_008421335.1
Chromosome12_Gua_v1.3	exonerate	CDS	1795981	1796074	.	-	.	ID=g48.t1.cds;Parent=g48.t1;protein=XP_008421335.1
Chromosome12_Gua_v1.3	exonerate	intron	1796075	1796542	.	-	.	Parent=g48.t1;protein=XP_008421335.1
Chromosome12_Gua_v1.3	exonerate	CDS	1796543	1796632	.	-	.	ID=g48.t1.cds;Parent=g48.t1;protein=XP_008421335.1
Chromosome12_Gua_v1.3	exonerate	intron	1796633	1796993	.	-	.	Parent=g48.t1;protein=XP_008421335.1
Chromosome12_Gua_v1.3	exonerate	CDS	1796994	1797068	.	-	.	ID=g48.t1.cds;Parent=g48.t1;protein=XP_008421335.1
Chromosome12_Gua_v1.3	exonerate	intron	1797069	1797367	.	-	.	Parent=g48.t1;protein=XP_008421335.1
Chromosome12_Gua_v1.3	exonerate	CDS	1797368	1797656	.	-	.	ID=g48.t1.cds;Parent=g48.t1;protein=XP_008421335.1
Chromosome12_Gua_v1.3	exonerate	intron	1797657	1800688	.	-	.	Parent=g48.t1;protein=XP_008421335.1
Chromosome12_Gua_v1.3	exonerate	CDS	1800689	1800755	.	-	.	ID=g48.t1.cds;Parent=g48.t1;protein=XP_008421335.1
Chromosome12_Gua_v1.3	exonerate	intron	1800756	1800872	.	-	.	Parent=g48.t1;protein=XP_008421335.1
Chromosome12_Gua_v1.3	exonerate	CDS	1800873	1801016	.	-	.	ID=g48.t1.cds;Parent=g48.t1;protein=XP_008421335.1
Chromosome12_Gua_v1.3	GeneWise	gene	1802168	1809320	100.00	+	.	ID=g49;cds=9;protein=XP_008421334.1;pro_len=349;align=1-349;cover=100.00;pid=98.57;start_c=1;stop_c=1;pre_stop=0;frameshift=0;splice_sup=8/8;S=1;E=1;busco=-,-;symbol="abraxas1";name="PREDICTED: BRCA1-A complex subunit Abraxas [Poecilia reticulata]";qcov=100.00;scov=100.00;seg=3.44;rep_cov=0.00;pfam=-
Chromosome12_Gua_v1.3	GeneWise	transcript	1802168	1809320	100.00	+	.	ID=g49.t1;Parent=g49;
Chromosome12_Gua_v1.3	GeneWise	CDS	1802168	1802248	0.00	+	0	ID=g49.t1.cds;Parent=g49.t1;protein=XP_008421334.1
Chromosome12_Gua_v1.3	GeneWise	intron	1802249	1805560	0.00	+	.	Parent=g49.t1;protein=XP_008421334.1
Chromosome12_Gua_v1.3	GeneWise	CDS	1805561	1805651	0.00	+	0	ID=g49.t1.cds;Parent=g49.t1;protein=XP_008421334.1
Chromosome12_Gua_v1.3	GeneWise	intron	1805652	1805836	0.00	+	.	Parent=g49.t1;protein=XP_008421334.1
Chromosome12_Gua_v1.3	GeneWise	CDS	1805837	1805873	0.00	+	1	ID=g49.t1.cds;Parent=g49.t1;protein=XP_008421334.1
Chromosome12_Gua_v1.3	GeneWise	intron	1805874	1806032	0.00	+	.	Parent=g49.t1;protein=XP_008421334.1
Chromosome12_Gua_v1.3	GeneWise	CDS	1806033	1806099	0.00	+	2	ID=g49.t1.cds;Parent=g49.t1;protein=XP_008421334.1
Chromosome12_Gua_v1.3	GeneWise	intron	1806100	1807534	0.00	+	.	Parent=g49.t1;protein=XP_008421334.1
Chromosome12_Gua_v1.3	GeneWise	CDS	1807535	1807731	0.00	+	0	ID=g49.t1.cds;Parent=g49.t1;protein=XP_008421334.1
Chromosome12_Gua_v1.3	GeneWise	intron	1807732	1807804	0.00	+	.	Parent=g49.t1;protein=XP_008421334.1
Chromosome12_Gua_v1.3	GeneWise	CDS	1807805	1807924	0.00	+	2	ID=g49.t1.cds;Parent=g49.t1;protein=XP_008421334.1
Chromosome12_Gua_v1.3	GeneWise	intron	1807925	1807999	0.00	+	.	Parent=g49.t1;protein=XP_008421334.1
Chromosome12_Gua_v1.3	GeneWise	CDS	1808000	1808084	0.00	+	2	ID=g49.t1.cds;Parent=g49.t1;protein=XP_008421334.1
Chromosome12_Gua_v1.3	GeneWise	intron	1808085	1808875	0.00	+	.	Parent=g49.t1;protein=XP_008421334.1
Chromosome12_Gua_v1.3	GeneWise	CDS	1808876	1808993	0.00	+	0	ID=g49.t1.cds;Parent=g49.t1;protein=XP_008421334.1
Chromosome12_Gua_v1.3	GeneWise	intron	1808994	1809066	0.00	+	.	Parent=g49.t1;protein=XP_008421334.1
Chromosome12_Gua_v1.3	GeneWise	CDS	1809067	1809320	0.00	+	1	ID=g49.t1.cds;Parent=g49.t1;protein=XP_008421334.1
Chromosome12_Gua_v1.3	GeneWise	gene	1809832	1811637	6	-	.	ID=g50;cds=6;protein=XP_016517284.1;pro_len=155;align=1-155;cover=100.00;pid=92.90;start_c=1;stop_c=1;pre_stop=0;frameshift=0;splice_sup=0/5;S=0;E=0;busco=-,-;symbol="MRPS18C";name="PREDICTED: 28S ribosomal protein S18c, mitochondrial [Poecilia reticulata]";qcov=100.00;scov=83.12;seg=10.16;rep_cov=0.00;pfam=PF01084
Chromosome12_Gua_v1.3	GeneWise	transcript	1809832	1811637	6	-	.	ID=g50.t1;Parent=g50;
Chromosome12_Gua_v1.3	GeneWise	CDS	1809832	1809908	0.00	-	1	ID=g50.t1.cds;Parent=g50.t1;protein=XP_016517284.1
Chromosome12_Gua_v1.3	GeneWise	intron	1809909	1810173	0.00	-	.	Parent=g50.t1;protein=XP_016517284.1
Chromosome12_Gua_v1.3	GeneWise	CDS	1810174	1810233	0.00	-	1	ID=g50.t1.cds;Parent=g50.t1;protein=XP_016517284.1
Chromosome12_Gua_v1.3	GeneWise	intron	1810234	1810303	0.00	-	.	Parent=g50.t1;protein=XP_016517284.1
Chromosome12_Gua_v1.3	GeneWise	CDS	1810304	1810361	0.00	-	0	ID=g50.t1.cds;Parent=g50.t1;protein=XP_016517284.1
Chromosome12_Gua_v1.3	GeneWise	intron	1810362	1811263	0.00	-	.	Parent=g50.t1;protein=XP_016517284.1
Chromosome12_Gua_v1.3	GeneWise	CDS	1811264	1811347	0.00	-	0	ID=g50.t1.cds;Parent=g50.t1;protein=XP_016517284.1
Chromosome12_Gua_v1.3	GeneWise	intron	1811348	1811420	0.00	-	.	Parent=g50.t1;protein=XP_016517284.1
Chromosome12_Gua_v1.3	GeneWise	CDS	1811421	1811467	0.00	-	2	ID=g50.t1.cds;Parent=g50.t1
Chromosome12_Gua_v1.3	AUGUSTUS	intron	1811468	1811576	1	-	.	Parent=g50.t1
Chromosome12_Gua_v1.3	AUGUSTUS	CDS	1811577	1811637	1	-	0	ID=g50.t1.cds;Parent=g50.t1
Chromosome12_Gua_v1.3	GeneWise	gene	1812547	1820539	100.00	+	.	ID=g51;cds=18;protein=XP_008421337.1;pro_len=1019;align=1-1019;cover=100.00;pid=99.21;start_c=1;stop_c=1;pre_stop=0;frameshift=0;splice_sup=17/17;S=1;E=1;busco=-,-;symbol="HELQ";name="PREDICTED: helicase POLQ-like [Poecilia reticulata]";qcov=100.00;scov=100.00;seg=4.12;rep_cov=0.65;pfam=PF00270,PF00271
Chromosome12_Gua_v1.3	GeneWise	transcript	1812547	1820539	100.00	+	.	ID=g51.t1;Parent=g51;
Chromosome12_Gua_v1.3	GeneWise	CDS	1812547	1812735	0.00	+	0	ID=g51.t1.cds;Parent=g51.t1;protein=XP_008421337.1
Chromosome12_Gua_v1.3	GeneWise	intron	1812736	1812919	0.00	+	.	Parent=g51.t1;protein=XP_008421337.1
Chromosome12_Gua_v1.3	GeneWise	CDS	1812920	1813532	0.00	+	0	ID=g51.t1.cds;Parent=g51.t1;protein=XP_008421337.1
Chromosome12_Gua_v1.3	GeneWise	intron	1813533	1813827	0.00	+	.	Parent=g51.t1;protein=XP_008421337.1
Chromosome12_Gua_v1.3	GeneWise	CDS	1813828	1814006	0.00	+	1	ID=g51.t1.cds;Parent=g51.t1;protein=XP_008421337.1
Chromosome12_Gua_v1.3	GeneWise	intron	1814007	1814265	0.00	+	.	Parent=g51.t1;protein=XP_008421337.1
Chromosome12_Gua_v1.3	GeneWise	CDS	1814266	1814466	0.00	+	0	ID=g51.t1.cds;Parent=g51.t1;protein=XP_008421337.1
Chromosome12_Gua_v1.3	GeneWise	intron	1814467	1814559	0.00	+	.	Parent=g51.t1;protein=XP_008421337.1
Chromosome12_Gua_v1.3	GeneWise	CDS	1814560	1814632	0.00	+	0	ID=g51.t1.cds;Parent=g51.t1;protein=XP_008421337.1
Chromosome12_Gua_v1.3	GeneWise	intron	1814633	1814872	0.00	+	.	Parent=g51.t1;protein=XP_008421337.1
Chromosome12_Gua_v1.3	GeneWise	CDS	1814873	1814970	0.00	+	1	ID=g51.t1.cds;Parent=g51.t1;protein=XP_008421337.1
Chromosome12_Gua_v1.3	GeneWise	intron	1814971	1815542	0.00	+	.	Parent=g51.t1;protein=XP_008421337.1
Chromosome12_Gua_v1.3	GeneWise	CDS	1815543	1815641	0.00	+	0	ID=g51.t1.cds;Parent=g51.t1;protein=XP_008421337.1
Chromosome12_Gua_v1.3	GeneWise	intron	1815642	1815852	0.00	+	.	Parent=g51.t1;protein=XP_008421337.1
Chromosome12_Gua_v1.3	GeneWise	CDS	1815853	1815998	0.00	+	0	ID=g51.t1.cds;Parent=g51.t1;protein=XP_008421337.1
Chromosome12_Gua_v1.3	GeneWise	intron	1815999	1816080	0.00	+	.	Parent=g51.t1;protein=XP_008421337.1
Chromosome12_Gua_v1.3	GeneWise	CDS	1816081	1816320	0.00	+	2	ID=g51.t1.cds;Parent=g51.t1;protein=XP_008421337.1
Chromosome12_Gua_v1.3	GeneWise	intron	1816321	1817654	0.00	+	.	Parent=g51.t1;protein=XP_008421337.1
Chromosome12_Gua_v1.3	GeneWise	CDS	1817655	1817796	0.00	+	2	ID=g51.t1.cds;Parent=g51.t1;protein=XP_008421337.1
Chromosome12_Gua_v1.3	GeneWise	intron	1817797	1817986	0.00	+	.	Parent=g51.t1;protein=XP_008421337.1
Chromosome12_Gua_v1.3	GeneWise	CDS	1817987	1818091	0.00	+	0	ID=g51.t1.cds;Parent=g51.t1;protein=XP_008421337.1
Chromosome12_Gua_v1.3	GeneWise	intron	1818092	1818478	0.00	+	.	Parent=g51.t1;protein=XP_008421337.1
Chromosome12_Gua_v1.3	GeneWise	CDS	1818479	1818683	0.00	+	0	ID=g51.t1.cds;Parent=g51.t1;protein=XP_008421337.1
Chromosome12_Gua_v1.3	GeneWise	intron	1818684	1818802	0.00	+	.	Parent=g51.t1;protein=XP_008421337.1
Chromosome12_Gua_v1.3	GeneWise	CDS	1818803	1818960	0.00	+	1	ID=g51.t1.cds;Parent=g51.t1;protein=XP_008421337.1
Chromosome12_Gua_v1.3	GeneWise	intron	1818961	1819039	0.00	+	.	Parent=g51.t1;protein=XP_008421337.1
Chromosome12_Gua_v1.3	GeneWise	CDS	1819040	1819138	0.00	+	0	ID=g51.t1.cds;Parent=g51.t1;protein=XP_008421337.1
Chromosome12_Gua_v1.3	GeneWise	intron	1819139	1819631	0.00	+	.	Parent=g51.t1;protein=XP_008421337.1
Chromosome12_Gua_v1.3	GeneWise	CDS	1819632	1819805	0.00	+	0	ID=g51.t1.cds;Parent=g51.t1;protein=XP_008421337.1
Chromosome12_Gua_v1.3	GeneWise	intron	1819806	1819942	0.00	+	.	Parent=g51.t1;protein=XP_008421337.1
Chromosome12_Gua_v1.3	GeneWise	CDS	1819943	1820056	0.00	+	0	ID=g51.t1.cds;Parent=g51.t1;protein=XP_008421337.1
Chromosome12_Gua_v1.3	GeneWise	intron	1820057	1820149	0.00	+	.	Parent=g51.t1;protein=XP_008421337.1
Chromosome12_Gua_v1.3	GeneWise	CDS	1820150	1820284	0.00	+	0	ID=g51.t1.cds;Parent=g51.t1;protein=XP_008421337.1
Chromosome12_Gua_v1.3	GeneWise	intron	1820285	1820449	0.00	+	.	Parent=g51.t1;protein=XP_008421337.1
Chromosome12_Gua_v1.3	GeneWise	CDS	1820450	1820539	0.00	+	0	ID=g51.t1.cds;Parent=g51.t1;protein=XP_008421337.1
Chromosome12_Gua_v1.3	GeneWise	gene	1830354	1851025	100.00	+	.	ID=g52;cds=12;protein=XP_008421342.1;pro_len=552;align=1-552;cover=100.00;pid=98.37;start_c=1;stop_c=1;pre_stop=0;frameshift=0;splice_sup=11/11;S=1;E=1;busco=ray,-;symbol="tcf7l1b";name="PREDICTED: transcription factor 7-like 1-A isoform X1 [Poecilia reticulata]";qcov=100.00;scov=100.00;seg=22.76;rep_cov=8.53;pfam=PF00505,PF08347
Chromosome12_Gua_v1.3	GeneWise	transcript	1830354	1851025	100.00	+	.	ID=g52.t1;Parent=g52;
Chromosome12_Gua_v1.3	GeneWise	CDS	1830354	1830527	0.00	+	0	ID=g52.t1.cds;Parent=g52.t1;protein=XP_008421342.1
Chromosome12_Gua_v1.3	GeneWise	intron	1830528	1830603	0.00	+	.	Parent=g52.t1;protein=XP_008421342.1
Chromosome12_Gua_v1.3	GeneWise	CDS	1830604	1830673	0.00	+	0	ID=g52.t1.cds;Parent=g52.t1;protein=XP_008421342.1
Chromosome12_Gua_v1.3	GeneWise	intron	1830674	1833251	0.00	+	.	Parent=g52.t1;protein=XP_008421342.1
Chromosome12_Gua_v1.3	GeneWise	CDS	1833252	1833388	0.00	+	1	ID=g52.t1.cds;Parent=g52.t1;protein=XP_008421342.1
Chromosome12_Gua_v1.3	GeneWise	intron	1833389	1842241	0.00	+	.	Parent=g52.t1;protein=XP_008421342.1
Chromosome12_Gua_v1.3	GeneWise	CDS	1842242	1842319	0.00	+	0	ID=g52.t1.cds;Parent=g52.t1;protein=XP_008421342.1
Chromosome12_Gua_v1.3	GeneWise	intron	1842320	1844061	0.00	+	.	Parent=g52.t1;protein=XP_008421342.1
Chromosome12_Gua_v1.3	GeneWise	CDS	1844062	1844179	0.00	+	0	ID=g52.t1.cds;Parent=g52.t1;protein=XP_008421342.1
Chromosome12_Gua_v1.3	GeneWise	intron	1844180	1844349	0.00	+	.	Parent=g52.t1;protein=XP_008421342.1
Chromosome12_Gua_v1.3	GeneWise	CDS	1844350	1844434	0.00	+	1	ID=g52.t1.cds;Parent=g52.t1;protein=XP_008421342.1
Chromosome12_Gua_v1.3	GeneWise	intron	1844435	1845423	0.00	+	.	Parent=g52.t1;protein=XP_008421342.1
Chromosome12_Gua_v1.3	GeneWise	CDS	1845424	1845498	0.00	+	2	ID=g52.t1.cds;Parent=g52.t1;protein=XP_008421342.1
Chromosome12_Gua_v1.3	GeneWise	intron	1845499	1848535	0.00	+	.	Parent=g52.t1;protein=XP_008421342.1
Chromosome12_Gua_v1.3	GeneWise	CDS	1848536	1848658	0.00	+	2	ID=g52.t1.cds;Parent=g52.t1;protein=XP_008421342.1
Chromosome12_Gua_v1.3	GeneWise	intron	1848659	1849391	0.00	+	.	Parent=g52.t1;protein=XP_008421342.1
Chromosome12_Gua_v1.3	GeneWise	CDS	1849392	1849557	0.00	+	2	ID=g52.t1.cds;Parent=g52.t1;protein=XP_008421342.1
Chromosome12_Gua_v1.3	GeneWise	intron	1849558	1849795	0.00	+	.	Parent=g52.t1;protein=XP_008421342.1
Chromosome12_Gua_v1.3	GeneWise	CDS	1849796	1849903	0.00	+	0	ID=g52.t1.cds;Parent=g52.t1;protein=XP_008421342.1
Chromosome12_Gua_v1.3	GeneWise	intron	1849904	1849988	0.00	+	.	Parent=g52.t1;protein=XP_008421342.1
Chromosome12_Gua_v1.3	GeneWise	CDS	1849989	1850037	0.00	+	0	ID=g52.t1.cds;Parent=g52.t1;protein=XP_008421342.1
Chromosome12_Gua_v1.3	GeneWise	intron	1850038	1850531	0.00	+	.	Parent=g52.t1;protein=XP_008421342.1
Chromosome12_Gua_v1.3	GeneWise	CDS	1850532	1851025	0.00	+	1	ID=g52.t1.cds;Parent=g52.t1;protein=XP_008421342.1
Chromosome12_Gua_v1.3	exonerate	gene	1856139	1858138	100.00	-	.	ID=g53;cds=4;protein=XP_008421346.1;pro_len=272;cover=77.57;pid=100.00;start_c=1;stop_c=1;pre_stop=0;frameshift=0;splice_sup=3/3;S=1;E=1;busco=-,-;symbol="CASP3";name="PREDICTED: caspase-3-like [Poecilia reticulata]";qcov=100.00;scov=77.57;seg=0.00;rep_cov=0.00;pfam=PF00656
Chromosome12_Gua_v1.3	exonerate	transcript	1856139	1858138	100.00	-	.	ID=g53.t1;Parent=g53;
Chromosome12_Gua_v1.3	exonerate	CDS	1856139	1856452	.	-	.	ID=g53.t1.cds;Parent=g53.t1;protein=XP_008421346.1
Chromosome12_Gua_v1.3	exonerate	intron	1856453	1856577	.	-	.	Parent=g53.t1;protein=XP_008421346.1
Chromosome12_Gua_v1.3	exonerate	CDS	1856578	1856692	.	-	.	ID=g53.t1.cds;Parent=g53.t1;protein=XP_008421346.1
Chromosome12_Gua_v1.3	exonerate	intron	1856693	1856824	.	-	.	Parent=g53.t1;protein=XP_008421346.1
Chromosome12_Gua_v1.3	exonerate	CDS	1856825	1856988	.	-	.	ID=g53.t1.cds;Parent=g53.t1;protein=XP_008421346.1
Chromosome12_Gua_v1.3	exonerate	intron	1856989	1858095	.	-	.	Parent=g53.t1;protein=XP_008421346.1
Chromosome12_Gua_v1.3	exonerate	CDS	1858096	1858138	.	-	.	ID=g53.t1.cds;Parent=g53.t1;protein=XP_008421346.1
Chromosome12_Gua_v1.3	exonerate	gene	1861411	1870481	100.00	+	.	ID=g54;cds=9;protein=XP_008421347.1;pro_len=362;cover=100.00;pid=99.72;start_c=1;stop_c=1;pre_stop=0;frameshift=0;splice_sup=8/8;S=1;E=1;busco=-,-;symbol="DUSP11";name="PREDICTED: RNA/RNP complex-1-interacting phosphatase-like [Poecilia reticulata]";qcov=100.00;scov=100.00;seg=15.47;rep_cov=0.00;pfam=PF00782
Chromosome12_Gua_v1.3	exonerate	transcript	1861411	1870481	100.00	+	.	ID=g54.t1;Parent=g54;
Chromosome12_Gua_v1.3	exonerate	CDS	1861411	1861463	.	+	.	ID=g54.t1.cds;Parent=g54.t1;protein=XP_008421347.1
Chromosome12_Gua_v1.3	exonerate	intron	1861464	1865308	.	+	.	Parent=g54.t1;protein=XP_008421347.1
Chromosome12_Gua_v1.3	exonerate	CDS	1865309	1865384	.	+	.	ID=g54.t1.cds;Parent=g54.t1;protein=XP_008421347.1
Chromosome12_Gua_v1.3	exonerate	intron	1865385	1865466	.	+	.	Parent=g54.t1;protein=XP_008421347.1
Chromosome12_Gua_v1.3	exonerate	CDS	1865467	1865598	.	+	.	ID=g54.t1.cds;Parent=g54.t1;protein=XP_008421347.1
Chromosome12_Gua_v1.3	exonerate	intron	1865599	1865819	.	+	.	Parent=g54.t1;protein=XP_008421347.1
Chromosome12_Gua_v1.3	exonerate	CDS	1865820	1865943	.	+	.	ID=g54.t1.cds;Parent=g54.t1;protein=XP_008421347.1
Chromosome12_Gua_v1.3	exonerate	intron	1865944	1866105	.	+	.	Parent=g54.t1;protein=XP_008421347.1
Chromosome12_Gua_v1.3	exonerate	CDS	1866106	1866166	.	+	.	ID=g54.t1.cds;Parent=g54.t1;protein=XP_008421347.1
Chromosome12_Gua_v1.3	exonerate	intron	1866167	1866238	.	+	.	Parent=g54.t1;protein=XP_008421347.1
Chromosome12_Gua_v1.3	exonerate	CDS	1866239	1866285	.	+	.	ID=g54.t1.cds;Parent=g54.t1;protein=XP_008421347.1
Chromosome12_Gua_v1.3	exonerate	intron	1866286	1866357	.	+	.	Parent=g54.t1;protein=XP_008421347.1
Chromosome12_Gua_v1.3	exonerate	CDS	1866358	1866433	.	+	.	ID=g54.t1.cds;Parent=g54.t1;protein=XP_008421347.1
Chromosome12_Gua_v1.3	exonerate	intron	1866434	1867091	.	+	.	Parent=g54.t1;protein=XP_008421347.1
Chromosome12_Gua_v1.3	exonerate	CDS	1867092	1867196	.	+	.	ID=g54.t1.cds;Parent=g54.t1;protein=XP_008421347.1
Chromosome12_Gua_v1.3	exonerate	intron	1867197	1870066	.	+	.	Parent=g54.t1;protein=XP_008421347.1
Chromosome12_Gua_v1.3	exonerate	CDS	1870067	1870481	.	+	.	ID=g54.t1.cds;Parent=g54.t1;protein=XP_008421347.1
Chromosome12_Gua_v1.3	GeneWise	gene	1872408	1881788	100.00	+	.	ID=g55;cds=14;protein=XP_014865731.1;pro_len=522;align=1-522;cover=100.00;pid=98.66;start_c=1;stop_c=1;pre_stop=0;frameshift=0;splice_sup=13/13;S=1;E=1;busco=-,-;symbol="ATP6V1B2";name="PREDICTED: V-type proton ATPase subunit B, brain isoform [Poecilia mexicana]";qcov=100.00;scov=100.00;seg=4.02;rep_cov=2.49;pfam=PF00006,PF02874
Chromosome12_Gua_v1.3	GeneWise	transcript	1872408	1881788	100.00	+	.	ID=g55.t1;Parent=g55;
Chromosome12_Gua_v1.3	GeneWise	CDS	1872408	1872579	0.00	+	0	ID=g55.t1.cds;Parent=g55.t1;protein=XP_014865731.1
Chromosome12_Gua_v1.3	GeneWise	intron	1872580	1873528	0.00	+	.	Parent=g55.t1;protein=XP_014865731.1
Chromosome12_Gua_v1.3	GeneWise	CDS	1873529	1873584	0.00	+	1	ID=g55.t1.cds;Parent=g55.t1;protein=XP_014865731.1
Chromosome12_Gua_v1.3	GeneWise	intron	1873585	1873889	0.00	+	.	Parent=g55.t1;protein=XP_014865731.1
Chromosome12_Gua_v1.3	GeneWise	CDS	1873890	1873988	0.00	+	0	ID=g55.t1.cds;Parent=g55.t1;protein=XP_014865731.1
Chromosome12_Gua_v1.3	GeneWise	intron	1873989	1875173	0.00	+	.	Parent=g55.t1;protein=XP_014865731.1
Chromosome12_Gua_v1.3	GeneWise	CDS	1875174	1875267	0.00	+	0	ID=g55.t1.cds;Parent=g55.t1;protein=XP_014865731.1
Chromosome12_Gua_v1.3	GeneWise	intron	1875268	1875354	0.00	+	.	Parent=g55.t1;protein=XP_014865731.1
Chromosome12_Gua_v1.3	GeneWise	CDS	1875355	1875432	0.00	+	1	ID=g55.t1.cds;Parent=g55.t1;protein=XP_014865731.1
Chromosome12_Gua_v1.3	GeneWise	intron	1875433	1875580	0.00	+	.	Parent=g55.t1;protein=XP_014865731.1
Chromosome12_Gua_v1.3	GeneWise	CDS	1875581	1875720	0.00	+	1	ID=g55.t1.cds;Parent=g55.t1;protein=XP_014865731.1
Chromosome12_Gua_v1.3	GeneWise	intron	1875721	1877765	0.00	+	.	Parent=g55.t1;protein=XP_014865731.1
Chromosome12_Gua_v1.3	GeneWise	CDS	1877766	1877867	0.00	+	0	ID=g55.t1.cds;Parent=g55.t1;protein=XP_014865731.1
Chromosome12_Gua_v1.3	GeneWise	intron	1877868	1878431	0.00	+	.	Parent=g55.t1;protein=XP_014865731.1
Chromosome12_Gua_v1.3	GeneWise	CDS	1878432	1878529	0.00	+	0	ID=g55.t1.cds;Parent=g55.t1;protein=XP_014865731.1
Chromosome12_Gua_v1.3	GeneWise	intron	1878530	1878611	0.00	+	.	Parent=g55.t1;protein=XP_014865731.1
Chromosome12_Gua_v1.3	GeneWise	CDS	1878612	1878735	0.00	+	2	ID=g55.t1.cds;Parent=g55.t1;protein=XP_014865731.1
Chromosome12_Gua_v1.3	GeneWise	intron	1878736	1878813	0.00	+	.	Parent=g55.t1;protein=XP_014865731.1
Chromosome12_Gua_v1.3	GeneWise	CDS	1878814	1878964	0.00	+	0	ID=g55.t1.cds;Parent=g55.t1;protein=XP_014865731.1
Chromosome12_Gua_v1.3	GeneWise	intron	1878965	1879039	0.00	+	.	Parent=g55.t1;protein=XP_014865731.1
Chromosome12_Gua_v1.3	GeneWise	CDS	1879040	1879122	0.00	+	1	ID=g55.t1.cds;Parent=g55.t1;protein=XP_014865731.1
Chromosome12_Gua_v1.3	GeneWise	intron	1879123	1879318	0.00	+	.	Parent=g55.t1;protein=XP_014865731.1
Chromosome12_Gua_v1.3	GeneWise	CDS	1879319	1879423	0.00	+	0	ID=g55.t1.cds;Parent=g55.t1;protein=XP_014865731.1
Chromosome12_Gua_v1.3	GeneWise	intron	1879424	1879575	0.00	+	.	Parent=g55.t1;protein=XP_014865731.1
Chromosome12_Gua_v1.3	GeneWise	CDS	1879576	1879705	0.00	+	0	ID=g55.t1.cds;Parent=g55.t1;protein=XP_014865731.1
Chromosome12_Gua_v1.3	GeneWise	intron	1879706	1881651	0.00	+	.	Parent=g55.t1;protein=XP_014865731.1
Chromosome12_Gua_v1.3	GeneWise	CDS	1881652	1881788	0.00	+	1	ID=g55.t1.cds;Parent=g55.t1;protein=XP_014865731.1
Chromosome12_Gua_v1.3	exonerate	gene	1971401	2100103	100.00	-	.	ID=g56;cds=10;protein=XP_008421349.1;pro_len=477;cover=100.00;pid=99.79;start_c=1;stop_c=1;pre_stop=0;frameshift=0;splice_sup=9/9;S=1;E=1;busco=-,-;symbol="GFRA2";name="PREDICTED: GDNF family receptor alpha-2 isoform X1 [Poecilia reticulata]";qcov=100.00;scov=100.00;seg=3.14;rep_cov=0.00;pfam=PF02351
Chromosome12_Gua_v1.3	exonerate	transcript	1971401	2100103	100.00	-	.	ID=g56.t1;Parent=g56;
Chromosome12_Gua_v1.3	exonerate	CDS	1971401	1971547	.	-	.	ID=g56.t1.cds;Parent=g56.t1;protein=XP_008421349.1
Chromosome12_Gua_v1.3	exonerate	intron	1971548	1972914	.	-	.	Parent=g56.t1;protein=XP_008421349.1
Chromosome12_Gua_v1.3	exonerate	CDS	1972915	1972962	.	-	.	ID=g56.t1.cds;Parent=g56.t1;protein=XP_008421349.1
Chromosome12_Gua_v1.3	exonerate	intron	1972963	1982296	.	-	.	Parent=g56.t1;protein=XP_008421349.1
Chromosome12_Gua_v1.3	exonerate	CDS	1982297	1982478	.	-	.	ID=g56.t1.cds;Parent=g56.t1;protein=XP_008421349.1
Chromosome12_Gua_v1.3	exonerate	intron	1982479	1991417	.	-	.	Parent=g56.t1;protein=XP_008421349.1
Chromosome12_Gua_v1.3	exonerate	CDS	1991418	1991558	.	-	.	ID=g56.t1.cds;Parent=g56.t1;protein=XP_008421349.1
Chromosome12_Gua_v1.3	exonerate	intron	1991559	1992522	.	-	.	Parent=g56.t1;protein=XP_008421349.1
Chromosome12_Gua_v1.3	exonerate	CDS	1992523	1992632	.	-	.	ID=g56.t1.cds;Parent=g56.t1;protein=XP_008421349.1
Chromosome12_Gua_v1.3	exonerate	intron	1992633	2010778	.	-	.	Parent=g56.t1;protein=XP_008421349.1
Chromosome12_Gua_v1.3	exonerate	CDS	2010779	2010966	.	-	.	ID=g56.t1.cds;Parent=g56.t1;protein=XP_008421349.1
Chromosome12_Gua_v1.3	exonerate	intron	2010967	2013797	.	-	.	Parent=g56.t1;protein=XP_008421349.1
Chromosome12_Gua_v1.3	exonerate	CDS	2013798	2013997	.	-	.	ID=g56.t1.cds;Parent=g56.t1;protein=XP_008421349.1
Chromosome12_Gua_v1.3	exonerate	intron	2013998	2042518	.	-	.	Parent=g56.t1;protein=XP_008421349.1
Chromosome12_Gua_v1.3	exonerate	CDS	2042519	2042596	.	-	.	ID=g56.t1.cds;Parent=g56.t1;protein=XP_008421349.1
Chromosome12_Gua_v1.3	exonerate	intron	2042597	2090200	.	-	.	Parent=g56.t1;protein=XP_008421349.1
Chromosome12_Gua_v1.3	exonerate	CDS	2090201	2090500	.	-	.	ID=g56.t1.cds;Parent=g56.t1;protein=XP_008421349.1
Chromosome12_Gua_v1.3	exonerate	intron	2090501	2100063	.	-	.	Parent=g56.t1;protein=XP_008421349.1
Chromosome12_Gua_v1.3	exonerate	CDS	2100064	2100103	.	-	.	ID=g56.t1.cds;Parent=g56.t1;protein=XP_008421349.1
Chromosome12_Gua_v1.3	GeneWise	gene	2173020	2180448	100.00	-	.	ID=g57;cds=14;protein=XP_023194725.1;pro_len=1287;align=56-1287;cover=95.73;pid=73.05;start_c=1;stop_c=1;pre_stop=0;frameshift=0;splice_sup=13/13;S=1;E=1;busco=-,-;symbol="irlA";name="PREDICTED: uncharacterized protein LOC103473143 [Poecilia reticulata]";qcov=85.36;scov=100.00;seg=4.22;rep_cov=0.00;pfam=PF00069,PF00856
Chromosome12_Gua_v1.3	GeneWise	transcript	2173020	2180448	100.00	-	.	ID=g57.t1;Parent=g57;
Chromosome12_Gua_v1.3	makeup	CDS	2173020	2173225	.	-	.	ID=g57.t1.cds;Parent=g57.t1;protein=XP_008421352.1
Chromosome12_Gua_v1.3	makeup	intron	2173226	2174285	.	-	.	Parent=g57.t1;protein=XP_008421352.1
Chromosome12_Gua_v1.3	GeneWise	CDS	2174286	2174378	0.00	-	1	ID=g57.t1.cds;Parent=g57.t1;protein=XP_023194725.1
Chromosome12_Gua_v1.3	GeneWise	intron	2174379	2174497	0.00	-	.	Parent=g57.t1;protein=XP_023194725.1
Chromosome12_Gua_v1.3	GeneWise	CDS	2174498	2174569	0.00	-	1	ID=g57.t1.cds;Parent=g57.t1;protein=XP_023194725.1
Chromosome12_Gua_v1.3	GeneWise	intron	2174570	2174689	0.00	-	.	Parent=g57.t1;protein=XP_023194725.1
Chromosome12_Gua_v1.3	GeneWise	CDS	2174690	2176556	0.00	-	0	ID=g57.t1.cds;Parent=g57.t1;protein=XP_023194725.1
Chromosome12_Gua_v1.3	GeneWise	intron	2176557	2176676	0.00	-	.	Parent=g57.t1;protein=XP_023194725.1
Chromosome12_Gua_v1.3	GeneWise	CDS	2176677	2176808	0.00	-	0	ID=g57.t1.cds;Parent=g57.t1;protein=XP_023194725.1
Chromosome12_Gua_v1.3	GeneWise	intron	2176809	2176978	0.00	-	.	Parent=g57.t1;protein=XP_023194725.1
Chromosome12_Gua_v1.3	GeneWise	CDS	2176979	2177043	0.00	-	1	ID=g57.t1.cds;Parent=g57.t1;protein=XP_023194725.1
Chromosome12_Gua_v1.3	GeneWise	intron	2177044	2177145	0.00	-	.	Parent=g57.t1;protein=XP_023194725.1
Chromosome12_Gua_v1.3	GeneWise	CDS	2177146	2177374	0.00	-	0	ID=g57.t1.cds;Parent=g57.t1;protein=XP_023194725.1
Chromosome12_Gua_v1.3	GeneWise	intron	2177375	2177557	0.00	-	.	Parent=g57.t1;protein=XP_023194725.1
Chromosome12_Gua_v1.3	GeneWise	CDS	2177558	2177709	0.00	-	1	ID=g57.t1.cds;Parent=g57.t1;protein=XP_023194725.1
Chromosome12_Gua_v1.3	GeneWise	intron	2177710	2177836	0.00	-	.	Parent=g57.t1;protein=XP_023194725.1
Chromosome12_Gua_v1.3	GeneWise	CDS	2177837	2178302	0.00	-	0	ID=g57.t1.cds;Parent=g57.t1;protein=XP_023194725.1
Chromosome12_Gua_v1.3	GeneWise	intron	2178303	2178451	0.00	-	.	Parent=g57.t1;protein=XP_023194725.1
Chromosome12_Gua_v1.3	GeneWise	CDS	2178452	2178493	0.00	-	0	ID=g57.t1.cds;Parent=g57.t1;protein=XP_023194725.1
Chromosome12_Gua_v1.3	GeneWise	intron	2178494	2178726	0.00	-	.	Parent=g57.t1;protein=XP_023194725.1
Chromosome12_Gua_v1.3	GeneWise	CDS	2178727	2178837	0.00	-	0	ID=g57.t1.cds;Parent=g57.t1;protein=XP_023194725.1
Chromosome12_Gua_v1.3	GeneWise	intron	2178838	2178941	0.00	-	.	Parent=g57.t1;protein=XP_023194725.1
Chromosome12_Gua_v1.3	GeneWise	CDS	2178942	2179023	0.00	-	2	ID=g57.t1.cds;Parent=g57.t1;protein=XP_023194725.1
Chromosome12_Gua_v1.3	GeneWise	intron	2179024	2179102	0.00	-	.	Parent=g57.t1;protein=XP_023194725.1
Chromosome12_Gua_v1.3	GeneWise	CDS	2179103	2179265	0.00	-	2	ID=g57.t1.cds;Parent=g57.t1
Chromosome12_Gua_v1.3	AUGUSTUS	intron	2179266	2180345	1	-	.	Parent=g57.t1
Chromosome12_Gua_v1.3	AUGUSTUS	CDS	2180346	2180448	1	-	0	ID=g57.t1.cds;Parent=g57.t1
Chromosome12_Gua_v1.3	exonerate	gene	2190117	2217971	100.00	+	.	ID=g58;cds=28;protein=XP_014823620.1;pro_len=1091;cover=100.00;pid=100.00;start_c=1;stop_c=1;pre_stop=0;frameshift=0;splice_sup=27/27;S=1;E=1;busco=ray,-;symbol="XPO7";name="exportin-7 [Xiphophorus maculatus]";qcov=100.00;scov=100.00;seg=1.10;rep_cov=0.00;pfam=PF03810
Chromosome12_Gua_v1.3	exonerate	transcript	2190117	2217971	100.00	+	.	ID=g58.t1;Parent=g58;
Chromosome12_Gua_v1.3	exonerate	CDS	2190117	2190149	.	+	.	ID=g58.t1.cds;Parent=g58.t1;protein=XP_014823620.1
Chromosome12_Gua_v1.3	exonerate	intron	2190150	2200810	.	+	.	Parent=g58.t1;protein=XP_014823620.1
Chromosome12_Gua_v1.3	exonerate	CDS	2200811	2200957	.	+	.	ID=g58.t1.cds;Parent=g58.t1;protein=XP_014823620.1
Chromosome12_Gua_v1.3	exonerate	intron	2200958	2202069	.	+	.	Parent=g58.t1;protein=XP_014823620.1
Chromosome12_Gua_v1.3	exonerate	CDS	2202070	2202163	.	+	.	ID=g58.t1.cds;Parent=g58.t1;protein=XP_014823620.1
Chromosome12_Gua_v1.3	exonerate	intron	2202164	2202282	.	+	.	Parent=g58.t1;protein=XP_014823620.1
Chromosome12_Gua_v1.3	exonerate	CDS	2202283	2202449	.	+	.	ID=g58.t1.cds;Parent=g58.t1;protein=XP_014823620.1
Chromosome12_Gua_v1.3	exonerate	intron	2202450	2203215	.	+	.	Parent=g58.t1;protein=XP_014823620.1
Chromosome12_Gua_v1.3	exonerate	CDS	2203216	2203281	.	+	.	ID=g58.t1.cds;Parent=g58.t1;protein=XP_014823620.1
Chromosome12_Gua_v1.3	exonerate	intron	2203282	2203951	.	+	.	Parent=g58.t1;protein=XP_014823620.1
Chromosome12_Gua_v1.3	exonerate	CDS	2203952	2204056	.	+	.	ID=g58.t1.cds;Parent=g58.t1;protein=XP_014823620.1
Chromosome12_Gua_v1.3	exonerate	intron	2204057	2205265	.	+	.	Parent=g58.t1;protein=XP_014823620.1
Chromosome12_Gua_v1.3	exonerate	CDS	2205266	2205431	.	+	.	ID=g58.t1.cds;Parent=g58.t1;protein=XP_014823620.1
Chromosome12_Gua_v1.3	exonerate	intron	2205432	2205778	.	+	.	Parent=g58.t1;protein=XP_014823620.1
Chromosome12_Gua_v1.3	exonerate	CDS	2205779	2205852	.	+	.	ID=g58.t1.cds;Parent=g58.t1;protein=XP_014823620.1
Chromosome12_Gua_v1.3	exonerate	intron	2205853	2205945	.	+	.	Parent=g58.t1;protein=XP_014823620.1
Chromosome12_Gua_v1.3	exonerate	CDS	2205946	2206065	.	+	.	ID=g58.t1.cds;Parent=g58.t1;protein=XP_014823620.1
Chromosome12_Gua_v1.3	exonerate	intron	2206066	2206146	.	+	.	Parent=g58.t1;protein=XP_014823620.1
Chromosome12_Gua_v1.3	exonerate	CDS	2206147	2206293	.	+	.	ID=g58.t1.cds;Parent=g58.t1;protein=XP_014823620.1
Chromosome12_Gua_v1.3	exonerate	intron	2206294	2206383	.	+	.	Parent=g58.t1;protein=XP_014823620.1
Chromosome12_Gua_v1.3	exonerate	CDS	2206384	2206556	.	+	.	ID=g58.t1.cds;Parent=g58.t1;protein=XP_014823620.1
Chromosome12_Gua_v1.3	exonerate	intron	2206557	2207527	.	+	.	Parent=g58.t1;protein=XP_014823620.1
Chromosome12_Gua_v1.3	exonerate	CDS	2207528	2207721	.	+	.	ID=g58.t1.cds;Parent=g58.t1;protein=XP_014823620.1
Chromosome12_Gua_v1.3	exonerate	intron	2207722	2207800	.	+	.	Parent=g58.t1;protein=XP_014823620.1
Chromosome12_Gua_v1.3	exonerate	CDS	2207801	2207906	.	+	.	ID=g58.t1.cds;Parent=g58.t1;protein=XP_014823620.1
Chromosome12_Gua_v1.3	exonerate	intron	2207907	2208038	.	+	.	Parent=g58.t1;protein=XP_014823620.1
Chromosome12_Gua_v1.3	exonerate	CDS	2208039	2208174	.	+	.	ID=g58.t1.cds;Parent=g58.t1;protein=XP_014823620.1
Chromosome12_Gua_v1.3	exonerate	intron	2208175	2211932	.	+	.	Parent=g58.t1;protein=XP_014823620.1
Chromosome12_Gua_v1.3	exonerate	CDS	2211933	2212006	.	+	.	ID=g58.t1.cds;Parent=g58.t1;protein=XP_014823620.1
Chromosome12_Gua_v1.3	exonerate	intron	2212007	2212092	.	+	.	Parent=g58.t1;protein=XP_014823620.1
Chromosome12_Gua_v1.3	exonerate	CDS	2212093	2212173	.	+	.	ID=g58.t1.cds;Parent=g58.t1;protein=XP_014823620.1
Chromosome12_Gua_v1.3	exonerate	intron	2212174	2212610	.	+	.	Parent=g58.t1;protein=XP_014823620.1
Chromosome12_Gua_v1.3	exonerate	CDS	2212611	2212674	.	+	.	ID=g58.t1.cds;Parent=g58.t1;protein=XP_014823620.1
Chromosome12_Gua_v1.3	exonerate	intron	2212675	2212784	.	+	.	Parent=g58.t1;protein=XP_014823620.1
Chromosome12_Gua_v1.3	exonerate	CDS	2212785	2212893	.	+	.	ID=g58.t1.cds;Parent=g58.t1;protein=XP_014823620.1
Chromosome12_Gua_v1.3	exonerate	intron	2212894	2212976	.	+	.	Parent=g58.t1;protein=XP_014823620.1
Chromosome12_Gua_v1.3	exonerate	CDS	2212977	2213083	.	+	.	ID=g58.t1.cds;Parent=g58.t1;protein=XP_014823620.1
Chromosome12_Gua_v1.3	exonerate	intron	2213084	2213163	.	+	.	Parent=g58.t1;protein=XP_014823620.1
Chromosome12_Gua_v1.3	exonerate	CDS	2213164	2213252	.	+	.	ID=g58.t1.cds;Parent=g58.t1;protein=XP_014823620.1
Chromosome12_Gua_v1.3	exonerate	intron	2213253	2213351	.	+	.	Parent=g58.t1;protein=XP_014823620.1
Chromosome12_Gua_v1.3	exonerate	CDS	2213352	2213459	.	+	.	ID=g58.t1.cds;Parent=g58.t1;protein=XP_014823620.1
Chromosome12_Gua_v1.3	exonerate	intron	2213460	2214615	.	+	.	Parent=g58.t1;protein=XP_014823620.1
Chromosome12_Gua_v1.3	exonerate	CDS	2214616	2214698	.	+	.	ID=g58.t1.cds;Parent=g58.t1;protein=XP_014823620.1
Chromosome12_Gua_v1.3	exonerate	intron	2214699	2214782	.	+	.	Parent=g58.t1;protein=XP_014823620.1
Chromosome12_Gua_v1.3	exonerate	CDS	2214783	2214997	.	+	.	ID=g58.t1.cds;Parent=g58.t1;protein=XP_014823620.1
Chromosome12_Gua_v1.3	exonerate	intron	2214998	2216371	.	+	.	Parent=g58.t1;protein=XP_014823620.1
Chromosome12_Gua_v1.3	exonerate	CDS	2216372	2216510	.	+	.	ID=g58.t1.cds;Parent=g58.t1;protein=XP_014823620.1
Chromosome12_Gua_v1.3	exonerate	intron	2216511	2216601	.	+	.	Parent=g58.t1;protein=XP_014823620.1
Chromosome12_Gua_v1.3	exonerate	CDS	2216602	2216759	.	+	.	ID=g58.t1.cds;Parent=g58.t1;protein=XP_014823620.1
Chromosome12_Gua_v1.3	exonerate	intron	2216760	2216838	.	+	.	Parent=g58.t1;protein=XP_014823620.1
Chromosome12_Gua_v1.3	exonerate	CDS	2216839	2216937	.	+	.	ID=g58.t1.cds;Parent=g58.t1;protein=XP_014823620.1
Chromosome12_Gua_v1.3	exonerate	intron	2216938	2217018	.	+	.	Parent=g58.t1;protein=XP_014823620.1
Chromosome12_Gua_v1.3	exonerate	CDS	2217019	2217146	.	+	.	ID=g58.t1.cds;Parent=g58.t1;protein=XP_014823620.1
Chromosome12_Gua_v1.3	exonerate	intron	2217147	2217877	.	+	.	Parent=g58.t1;protein=XP_014823620.1
Chromosome12_Gua_v1.3	exonerate	CDS	2217878	2217971	.	+	.	ID=g58.t1.cds;Parent=g58.t1;protein=XP_014823620.1
Chromosome12_Gua_v1.3	AUGUSTUS	gene	2222837	2224621	100.00	-	.	ID=g59;cds=6;%evi=100;start_c=1;stop_c=1;splice_sup=5/5;S=1;E=1;busco=ray,-;symbol="PBDC1";name="PREDICTED: protein PBDC1 [Poecilia reticulata]";qcov=100.00;scov=100.00;seg=13.86;rep_cov=0.00;pfam=PF04669
Chromosome12_Gua_v1.3	AUGUSTUS	transcript	2222837	2224621	100.00	-	.	ID=g59.t1;Parent=g59;
Chromosome12_Gua_v1.3	AUGUSTUS	CDS	2222837	2222928	1	-	2	ID=g59.t1.cds;Parent=g59.t1
Chromosome12_Gua_v1.3	AUGUSTUS	intron	2222929	2223005	1	-	.	Parent=g59.t1
Chromosome12_Gua_v1.3	AUGUSTUS	CDS	2223006	2223117	1	-	0	ID=g59.t1.cds;Parent=g59.t1
Chromosome12_Gua_v1.3	AUGUSTUS	intron	2223118	2223366	1	-	.	Parent=g59.t1
Chromosome12_Gua_v1.3	AUGUSTUS	CDS	2223367	2223507	1	-	0	ID=g59.t1.cds;Parent=g59.t1
Chromosome12_Gua_v1.3	AUGUSTUS	intron	2223508	2223590	1	-	.	Parent=g59.t1
Chromosome12_Gua_v1.3	AUGUSTUS	CDS	2223591	2223650	1	-	0	ID=g59.t1.cds;Parent=g59.t1
Chromosome12_Gua_v1.3	AUGUSTUS	intron	2223651	2223720	1	-	.	Parent=g59.t1
Chromosome12_Gua_v1.3	AUGUSTUS	CDS	2223721	2223786	1	-	0	ID=g59.t1.cds;Parent=g59.t1
Chromosome12_Gua_v1.3	AUGUSTUS	intron	2223787	2224591	1	-	.	Parent=g59.t1
Chromosome12_Gua_v1.3	AUGUSTUS	CDS	2224592	2224621	1	-	0	ID=g59.t1.cds;Parent=g59.t1
Chromosome12_Gua_v1.3	AUGUSTUS	gene	2231339	2241152	100.00	+	.	ID=g60;cds=15;%evi=96.6;start_c=1;stop_c=1;splice_sup=14/14;S=1;E=1;busco=-,-;symbol="DMTN";name="PREDICTED: dematin-like isoform X1 [Poecilia reticulata]";qcov=100.00;scov=100.00;seg=13.03;rep_cov=0.00;pfam=PF02209,PF16182
Chromosome12_Gua_v1.3	AUGUSTUS	transcript	2231339	2241152	100.00	+	.	ID=g60.t1;Parent=g60;
Chromosome12_Gua_v1.3	AUGUSTUS	CDS	2231339	2231347	1	+	0	ID=g60.t1.cds;Parent=g60.t1
Chromosome12_Gua_v1.3	AUGUSTUS	intron	2231348	2231432	1	+	.	Parent=g60.t1
Chromosome12_Gua_v1.3	AUGUSTUS	CDS	2231433	2231513	1	+	0	ID=g60.t1.cds;Parent=g60.t1
Chromosome12_Gua_v1.3	AUGUSTUS	intron	2231514	2231829	1	+	.	Parent=g60.t1
Chromosome12_Gua_v1.3	AUGUSTUS	CDS	2231830	2231973	1	+	0	ID=g60.t1.cds;Parent=g60.t1
Chromosome12_Gua_v1.3	AUGUSTUS	intron	2231974	2232247	1	+	.	Parent=g60.t1
Chromosome12_Gua_v1.3	AUGUSTUS	CDS	2232248	2232292	1	+	0	ID=g60.t1.cds;Parent=g60.t1
Chromosome12_Gua_v1.3	AUGUSTUS	intron	2232293	2234360	1	+	.	Parent=g60.t1
Chromosome12_Gua_v1.3	AUGUSTUS	CDS	2234361	2234469	1	+	0	ID=g60.t1.cds;Parent=g60.t1
Chromosome12_Gua_v1.3	AUGUSTUS	intron	2234470	2235173	1	+	.	Parent=g60.t1
Chromosome12_Gua_v1.3	AUGUSTUS	CDS	2235174	2235218	1	+	2	ID=g60.t1.cds;Parent=g60.t1
Chromosome12_Gua_v1.3	AUGUSTUS	intron	2235219	2235311	1	+	.	Parent=g60.t1
Chromosome12_Gua_v1.3	AUGUSTUS	CDS	2235312	2235446	1	+	2	ID=g60.t1.cds;Parent=g60.t1
Chromosome12_Gua_v1.3	AUGUSTUS	intron	2235447	2235636	1	+	.	Parent=g60.t1
Chromosome12_Gua_v1.3	AUGUSTUS	CDS	2235637	2235725	1	+	2	ID=g60.t1.cds;Parent=g60.t1
Chromosome12_Gua_v1.3	AUGUSTUS	intron	2235726	2236615	1	+	.	Parent=g60.t1
Chromosome12_Gua_v1.3	AUGUSTUS	CDS	2236616	2236721	1	+	0	ID=g60.t1.cds;Parent=g60.t1
Chromosome12_Gua_v1.3	AUGUSTUS	intron	2236722	2236800	1	+	.	Parent=g60.t1
Chromosome12_Gua_v1.3	AUGUSTUS	CDS	2236801	2236853	1	+	2	ID=g60.t1.cds;Parent=g60.t1
Chromosome12_Gua_v1.3	AUGUSTUS	intron	2236854	2236950	1	+	.	Parent=g60.t1
Chromosome12_Gua_v1.3	AUGUSTUS	CDS	2236951	2236996	1	+	0	ID=g60.t1.cds;Parent=g60.t1
Chromosome12_Gua_v1.3	AUGUSTUS	intron	2236997	2237491	1	+	.	Parent=g60.t1
Chromosome12_Gua_v1.3	AUGUSTUS	CDS	2237492	2237499	1	+	2	ID=g60.t1.cds;Parent=g60.t1
Chromosome12_Gua_v1.3	AUGUSTUS	intron	2237500	2238801	1	+	.	Parent=g60.t1
Chromosome12_Gua_v1.3	AUGUSTUS	CDS	2238802	2238867	1	+	0	ID=g60.t1.cds;Parent=g60.t1
Chromosome12_Gua_v1.3	AUGUSTUS	intron	2238868	2240469	1	+	.	Parent=g60.t1
Chromosome12_Gua_v1.3	AUGUSTUS	CDS	2240470	2240550	1	+	0	ID=g60.t1.cds;Parent=g60.t1
Chromosome12_Gua_v1.3	AUGUSTUS	intron	2240551	2241038	1	+	.	Parent=g60.t1
Chromosome12_Gua_v1.3	AUGUSTUS	CDS	2241039	2241152	1	+	0	ID=g60.t1.cds;Parent=g60.t1
Chromosome12_Gua_v1.3	GeneWise	gene	2246494	2264472	100.00	-	.	ID=g61;cds=12;protein=XP_008421361.1;pro_len=505;align=18-505;cover=96.63;pid=98.16;start_c=1;stop_c=1;pre_stop=0;frameshift=0;splice_sup=11/11;S=1;E=1;busco=-,-;symbol="PPP3CC";name="PREDICTED: serine/threonine-protein phosphatase 2B catalytic subunit alpha isoform-like isoform X3 [Poecilia reticulata]";qcov=99.39;scov=96.63;seg=3.67;rep_cov=0.61;pfam=PF00149
Chromosome12_Gua_v1.3	GeneWise	transcript	2246494	2264472	100.00	-	.	ID=g61.t1;Parent=g61;
Chromosome12_Gua_v1.3	GeneWise	CDS	2246494	2246678	0.00	-	1	ID=g61.t1.cds;Parent=g61.t1;protein=XP_008421361.1
Chromosome12_Gua_v1.3	GeneWise	intron	2246679	2249461	0.00	-	.	Parent=g61.t1;protein=XP_008421361.1
Chromosome12_Gua_v1.3	GeneWise	CDS	2249462	2249559	0.00	-	2	ID=g61.t1.cds;Parent=g61.t1;protein=XP_008421361.1
Chromosome12_Gua_v1.3	GeneWise	intron	2249560	2251934	0.00	-	.	Parent=g61.t1;protein=XP_008421361.1
Chromosome12_Gua_v1.3	GeneWise	CDS	2251935	2252019	0.00	-	1	ID=g61.t1.cds;Parent=g61.t1;protein=XP_008421361.1
Chromosome12_Gua_v1.3	GeneWise	intron	2252020	2253170	0.00	-	.	Parent=g61.t1;protein=XP_008421361.1
Chromosome12_Gua_v1.3	GeneWise	CDS	2253171	2253248	0.00	-	1	ID=g61.t1.cds;Parent=g61.t1;protein=XP_008421361.1
Chromosome12_Gua_v1.3	GeneWise	intron	2253249	2254484	0.00	-	.	Parent=g61.t1;protein=XP_008421361.1
Chromosome12_Gua_v1.3	GeneWise	CDS	2254485	2254610	0.00	-	1	ID=g61.t1.cds;Parent=g61.t1;protein=XP_008421361.1
Chromosome12_Gua_v1.3	GeneWise	intron	2254611	2254711	0.00	-	.	Parent=g61.t1;protein=XP_008421361.1
Chromosome12_Gua_v1.3	GeneWise	CDS	2254712	2254806	0.00	-	2	ID=g61.t1.cds;Parent=g61.t1;protein=XP_008421361.1
Chromosome12_Gua_v1.3	GeneWise	intron	2254807	2254915	0.00	-	.	Parent=g61.t1;protein=XP_008421361.1
Chromosome12_Gua_v1.3	GeneWise	CDS	2254916	2254993	0.00	-	2	ID=g61.t1.cds;Parent=g61.t1;protein=XP_008421361.1
Chromosome12_Gua_v1.3	GeneWise	intron	2254994	2256336	0.00	-	.	Parent=g61.t1;protein=XP_008421361.1
Chromosome12_Gua_v1.3	GeneWise	CDS	2256337	2256476	0.00	-	0	ID=g61.t1.cds;Parent=g61.t1;protein=XP_008421361.1
Chromosome12_Gua_v1.3	GeneWise	intron	2256477	2257802	0.00	-	.	Parent=g61.t1;protein=XP_008421361.1
Chromosome12_Gua_v1.3	GeneWise	CDS	2257803	2257948	0.00	-	1	ID=g61.t1.cds;Parent=g61.t1;protein=XP_008421361.1
Chromosome12_Gua_v1.3	GeneWise	intron	2257949	2258040	0.00	-	.	Parent=g61.t1;protein=XP_008421361.1
Chromosome12_Gua_v1.3	GeneWise	CDS	2258041	2258152	0.00	-	0	ID=g61.t1.cds;Parent=g61.t1;protein=XP_008421361.1
Chromosome12_Gua_v1.3	GeneWise	intron	2258153	2262979	0.00	-	.	Parent=g61.t1;protein=XP_008421361.1
Chromosome12_Gua_v1.3	GeneWise	CDS	2262980	2263104	0.00	-	1	ID=g61.t1.cds;Parent=g61.t1;protein=XP_008421361.1
Chromosome12_Gua_v1.3	GeneWise	intron	2263105	2264264	0.00	-	.	Parent=g61.t1;protein=XP_008421361.1
Chromosome12_Gua_v1.3	GeneWise	CDS	2264265	2264472	0.00	-	0	ID=g61.t1.cds;Parent=g61.t1;protein=XP_008421361.1
Chromosome12_Gua_v1.3	GeneWise	gene	2284421	2299618	100.00	-	.	ID=g62;cds=12;protein=XP_007572787.1;pro_len=531;align=1-531;cover=100.00;pid=95.10;start_c=1;stop_c=1;pre_stop=0;frameshift=0;splice_sup=11/11;S=1;E=1;busco=ray,vert;symbol="HPSE";name="PREDICTED: heparanase [Poecilia reticulata]";qcov=100.00;scov=100.00;seg=6.17;rep_cov=3.92;pfam=PF03662
Chromosome12_Gua_v1.3	GeneWise	transcript	2284421	2299618	100.00	-	.	ID=g62.t1;Parent=g62;
Chromosome12_Gua_v1.3	GeneWise	CDS	2284421	2284580	0.00	-	2	ID=g62.t1.cds;Parent=g62.t1;protein=XP_007572787.1
Chromosome12_Gua_v1.3	GeneWise	intron	2284581	2285686	0.00	-	.	Parent=g62.t1;protein=XP_007572787.1
Chromosome12_Gua_v1.3	GeneWise	CDS	2285687	2285833	0.00	-	2	ID=g62.t1.cds;Parent=g62.t1;protein=XP_007572787.1
Chromosome12_Gua_v1.3	GeneWise	intron	2285834	2286014	0.00	-	.	Parent=g62.t1;protein=XP_007572787.1
Chromosome12_Gua_v1.3	GeneWise	CDS	2286015	2286139	0.00	-	0	ID=g62.t1.cds;Parent=g62.t1;protein=XP_007572787.1
Chromosome12_Gua_v1.3	GeneWise	intron	2286140	2289671	0.00	-	.	Parent=g62.t1;protein=XP_007572787.1
Chromosome12_Gua_v1.3	GeneWise	CDS	2289672	2289786	0.00	-	2	ID=g62.t1.cds;Parent=g62.t1;protein=XP_007572787.1
Chromosome12_Gua_v1.3	GeneWise	intron	2289787	2291032	0.00	-	.	Parent=g62.t1;protein=XP_007572787.1
Chromosome12_Gua_v1.3	GeneWise	CDS	2291033	2291139	0.00	-	0	ID=g62.t1.cds;Parent=g62.t1;protein=XP_007572787.1
Chromosome12_Gua_v1.3	GeneWise	intron	2291140	2291222	0.00	-	.	Parent=g62.t1;protein=XP_007572787.1
Chromosome12_Gua_v1.3	GeneWise	CDS	2291223	2291316	0.00	-	2	ID=g62.t1.cds;Parent=g62.t1;protein=XP_007572787.1
Chromosome12_Gua_v1.3	GeneWise	intron	2291317	2291595	0.00	-	.	Parent=g62.t1;protein=XP_007572787.1
Chromosome12_Gua_v1.3	GeneWise	CDS	2291596	2291643	0.00	-	2	ID=g62.t1.cds;Parent=g62.t1;protein=XP_007572787.1
Chromosome12_Gua_v1.3	GeneWise	intron	2291644	2292315	0.00	-	.	Parent=g62.t1;protein=XP_007572787.1
Chromosome12_Gua_v1.3	GeneWise	CDS	2292316	2292487	0.00	-	1	ID=g62.t1.cds;Parent=g62.t1;protein=XP_007572787.1
Chromosome12_Gua_v1.3	GeneWise	intron	2292488	2293602	0.00	-	.	Parent=g62.t1;protein=XP_007572787.1
Chromosome12_Gua_v1.3	GeneWise	CDS	2293603	2293776	0.00	-	1	ID=g62.t1.cds;Parent=g62.t1;protein=XP_007572787.1
Chromosome12_Gua_v1.3	GeneWise	intron	2293777	2293847	0.00	-	.	Parent=g62.t1;protein=XP_007572787.1
Chromosome12_Gua_v1.3	GeneWise	CDS	2293848	2293976	0.00	-	1	ID=g62.t1.cds;Parent=g62.t1;protein=XP_007572787.1
Chromosome12_Gua_v1.3	GeneWise	intron	2293977	2296753	0.00	-	.	Parent=g62.t1;protein=XP_007572787.1
Chromosome12_Gua_v1.3	GeneWise	CDS	2296754	2296869	0.00	-	2	ID=g62.t1.cds;Parent=g62.t1;protein=XP_007572787.1
Chromosome12_Gua_v1.3	GeneWise	intron	2296870	2299397	0.00	-	.	Parent=g62.t1;protein=XP_007572787.1
Chromosome12_Gua_v1.3	GeneWise	CDS	2299398	2299618	0.00	-	0	ID=g62.t1.cds;Parent=g62.t1;protein=XP_007572787.1
Chromosome12_Gua_v1.3	exonerate	gene	2302310	2314349	100.00	+	.	ID=g63;cds=19;protein=XP_008421362.1;pro_len=626;cover=100.00;pid=99.52;start_c=1;stop_c=1;pre_stop=0;frameshift=0;splice_sup=18/18;S=1;E=1;busco=ray,-;symbol="Dbnl";name="PREDICTED: drebrin-like protein A isoform X1 [Poecilia reticulata]";qcov=100.00;scov=100.00;seg=11.98;rep_cov=8.03;pfam=PF00241,PF14604
Chromosome12_Gua_v1.3	exonerate	transcript	2302310	2314349	100.00	+	.	ID=g63.t1;Parent=g63;
Chromosome12_Gua_v1.3	exonerate	CDS	2302310	2302378	.	+	.	ID=g63.t1.cds;Parent=g63.t1;protein=XP_008421362.1
Chromosome12_Gua_v1.3	exonerate	intron	2302379	2302528	.	+	.	Parent=g63.t1;protein=XP_008421362.1
Chromosome12_Gua_v1.3	exonerate	CDS	2302529	2302659	.	+	.	ID=g63.t1.cds;Parent=g63.t1;protein=XP_008421362.1
Chromosome12_Gua_v1.3	exonerate	intron	2302660	2302742	.	+	.	Parent=g63.t1;protein=XP_008421362.1
Chromosome12_Gua_v1.3	exonerate	CDS	2302743	2302798	.	+	.	ID=g63.t1.cds;Parent=g63.t1;protein=XP_008421362.1
Chromosome12_Gua_v1.3	exonerate	intron	2302799	2303895	.	+	.	Parent=g63.t1;protein=XP_008421362.1
Chromosome12_Gua_v1.3	exonerate	CDS	2303896	2304008	.	+	.	ID=g63.t1.cds;Parent=g63.t1;protein=XP_008421362.1
Chromosome12_Gua_v1.3	exonerate	intron	2304009	2304772	.	+	.	Parent=g63.t1;protein=XP_008421362.1
Chromosome12_Gua_v1.3	exonerate	CDS	2304773	2304847	.	+	.	ID=g63.t1.cds;Parent=g63.t1;protein=XP_008421362.1
Chromosome12_Gua_v1.3	exonerate	intron	2304848	2304942	.	+	.	Parent=g63.t1;protein=XP_008421362.1
Chromosome12_Gua_v1.3	exonerate	CDS	2304943	2305083	.	+	.	ID=g63.t1.cds;Parent=g63.t1;protein=XP_008421362.1
Chromosome12_Gua_v1.3	exonerate	intron	2305084	2306259	.	+	.	Parent=g63.t1;protein=XP_008421362.1
Chromosome12_Gua_v1.3	exonerate	CDS	2306260	2306337	.	+	.	ID=g63.t1.cds;Parent=g63.t1;protein=XP_008421362.1
Chromosome12_Gua_v1.3	exonerate	intron	2306338	2306417	.	+	.	Parent=g63.t1;protein=XP_008421362.1
Chromosome12_Gua_v1.3	exonerate	CDS	2306418	2306569	.	+	.	ID=g63.t1.cds;Parent=g63.t1;protein=XP_008421362.1
Chromosome12_Gua_v1.3	exonerate	intron	2306570	2306649	.	+	.	Parent=g63.t1;protein=XP_008421362.1
Chromosome12_Gua_v1.3	exonerate	CDS	2306650	2306704	.	+	.	ID=g63.t1.cds;Parent=g63.t1;protein=XP_008421362.1
Chromosome12_Gua_v1.3	exonerate	intron	2306705	2308390	.	+	.	Parent=g63.t1;protein=XP_008421362.1
Chromosome12_Gua_v1.3	exonerate	CDS	2308391	2308468	.	+	.	ID=g63.t1.cds;Parent=g63.t1;protein=XP_008421362.1
Chromosome12_Gua_v1.3	exonerate	intron	2308469	2308536	.	+	.	Parent=g63.t1;protein=XP_008421362.1
Chromosome12_Gua_v1.3	exonerate	CDS	2308537	2308688	.	+	.	ID=g63.t1.cds;Parent=g63.t1;protein=XP_008421362.1
Chromosome12_Gua_v1.3	exonerate	intron	2308689	2308768	.	+	.	Parent=g63.t1;protein=XP_008421362.1
Chromosome12_Gua_v1.3	exonerate	CDS	2308769	2308823	.	+	.	ID=g63.t1.cds;Parent=g63.t1;protein=XP_008421362.1
Chromosome12_Gua_v1.3	exonerate	intron	2308824	2309421	.	+	.	Parent=g63.t1;protein=XP_008421362.1
Chromosome12_Gua_v1.3	exonerate	CDS	2309422	2309487	.	+	.	ID=g63.t1.cds;Parent=g63.t1;protein=XP_008421362.1
Chromosome12_Gua_v1.3	exonerate	intron	2309488	2310903	.	+	.	Parent=g63.t1;protein=XP_008421362.1
Chromosome12_Gua_v1.3	exonerate	CDS	2310904	2311012	.	+	.	ID=g63.t1.cds;Parent=g63.t1;protein=XP_008421362.1
Chromosome12_Gua_v1.3	exonerate	intron	2311013	2311642	.	+	.	Parent=g63.t1;protein=XP_008421362.1
Chromosome12_Gua_v1.3	exonerate	CDS	2311643	2311813	.	+	.	ID=g63.t1.cds;Parent=g63.t1;protein=XP_008421362.1
Chromosome12_Gua_v1.3	exonerate	intron	2311814	2312195	.	+	.	Parent=g63.t1;protein=XP_008421362.1
Chromosome12_Gua_v1.3	exonerate	CDS	2312196	2312264	.	+	.	ID=g63.t1.cds;Parent=g63.t1;protein=XP_008421362.1
Chromosome12_Gua_v1.3	exonerate	intron	2312265	2313278	.	+	.	Parent=g63.t1;protein=XP_008421362.1
Chromosome12_Gua_v1.3	exonerate	CDS	2313279	2313373	.	+	.	ID=g63.t1.cds;Parent=g63.t1;protein=XP_008421362.1
Chromosome12_Gua_v1.3	exonerate	intron	2313374	2313557	.	+	.	Parent=g63.t1;protein=XP_008421362.1
Chromosome12_Gua_v1.3	exonerate	CDS	2313558	2313630	.	+	.	ID=g63.t1.cds;Parent=g63.t1;protein=XP_008421362.1
Chromosome12_Gua_v1.3	exonerate	intron	2313631	2314206	.	+	.	Parent=g63.t1;protein=XP_008421362.1
Chromosome12_Gua_v1.3	exonerate	CDS	2314207	2314349	.	+	.	ID=g63.t1.cds;Parent=g63.t1;protein=XP_008421362.1
Chromosome12_Gua_v1.3	AUGUSTUS	gene	2323013	2324579	100.00	+	.	ID=g64;cds=4;%evi=71.4;start_c=1;stop_c=1;splice_sup=3/3;S=1;E=1;busco=-,-;symbol="Cox5b";name="PREDICTED: cytochrome c oxidase subunit 5B, mitochondrial-like [Poecilia reticulata]";qcov=100.00;scov=100.00;seg=11.11;rep_cov=0.00;pfam=PF01215
Chromosome12_Gua_v1.3	AUGUSTUS	transcript	2323013	2324579	100.00	+	.	ID=g64.t1;Parent=g64;
Chromosome12_Gua_v1.3	AUGUSTUS	CDS	2323013	2323109	1	+	0	ID=g64.t1.cds;Parent=g64.t1
Chromosome12_Gua_v1.3	AUGUSTUS	intron	2323110	2324024	1	+	.	Parent=g64.t1
Chromosome12_Gua_v1.3	AUGUSTUS	CDS	2324025	2324095	1	+	2	ID=g64.t1.cds;Parent=g64.t1
Chromosome12_Gua_v1.3	AUGUSTUS	intron	2324096	2324285	1	+	.	Parent=g64.t1
Chromosome12_Gua_v1.3	AUGUSTUS	CDS	2324286	2324385	1	+	0	ID=g64.t1.cds;Parent=g64.t1
Chromosome12_Gua_v1.3	AUGUSTUS	intron	2324386	2324466	1	+	.	Parent=g64.t1
Chromosome12_Gua_v1.3	AUGUSTUS	CDS	2324467	2324579	1	+	2	ID=g64.t1.cds;Parent=g64.t1
Chromosome12_Gua_v1.3	GeneWise	gene	2326540	2329422	100.00	+	.	ID=g65;cds=4;protein=XP_005812645.1;pro_len=126;align=1-126;cover=100.00;pid=94.44;start_c=1;stop_c=1;pre_stop=0;frameshift=0;splice_sup=3/3;S=1;E=1;busco=-,-;symbol="Cox5b";name="PREDICTED: cytochrome c oxidase subunit 5B, mitochondrial-like [Poecilia reticulata]";qcov=100.00;scov=100.00;seg=9.52;rep_cov=0.00;pfam=PF01215
Chromosome12_Gua_v1.3	GeneWise	transcript	2326540	2329422	100.00	+	.	ID=g65.t1;Parent=g65;
Chromosome12_Gua_v1.3	GeneWise	CDS	2326540	2326636	0.00	+	0	ID=g65.t1.cds;Parent=g65.t1;protein=XP_005812645.1
Chromosome12_Gua_v1.3	GeneWise	intron	2326637	2327189	0.00	+	.	Parent=g65.t1;protein=XP_005812645.1
Chromosome12_Gua_v1.3	GeneWise	CDS	2327190	2327260	0.00	+	1	ID=g65.t1.cds;Parent=g65.t1;protein=XP_005812645.1
Chromosome12_Gua_v1.3	GeneWise	intron	2327261	2329072	0.00	+	.	Parent=g65.t1;protein=XP_005812645.1
Chromosome12_Gua_v1.3	GeneWise	CDS	2329073	2329172	0.00	+	0	ID=g65.t1.cds;Parent=g65.t1;protein=XP_005812645.1
Chromosome12_Gua_v1.3	GeneWise	intron	2329173	2329309	0.00	+	.	Parent=g65.t1;protein=XP_005812645.1
Chromosome12_Gua_v1.3	GeneWise	CDS	2329310	2329422	0.00	+	1	ID=g65.t1.cds;Parent=g65.t1;protein=XP_005812645.1
Chromosome12_Gua_v1.3	GeneWise	gene	2390321	2397629	100.00	+	.	ID=g66;cds=4;protein=XP_008421370.1;pro_len=396;align=1-396;cover=100.00;pid=99.49;start_c=1;stop_c=1;pre_stop=0;frameshift=0;splice_sup=3/3;S=1;E=1;busco=-,-;symbol="NPY1R";name="PREDICTED: neuropeptide Y receptor type 1-like isoform X1 [Poecilia reticulata]";qcov=100.00;scov=100.00;seg=5.81;rep_cov=0.17;pfam=PF00001
Chromosome12_Gua_v1.3	GeneWise	transcript	2390321	2397629	100.00	+	.	ID=g66.t1;Parent=g66;
Chromosome12_Gua_v1.3	GeneWise	CDS	2390321	2390620	0.00	+	0	ID=g66.t1.cds;Parent=g66.t1;protein=XP_008421370.1
Chromosome12_Gua_v1.3	GeneWise	intron	2390621	2392604	0.00	+	.	Parent=g66.t1;protein=XP_008421370.1
Chromosome12_Gua_v1.3	GeneWise	CDS	2392605	2392846	0.00	+	0	ID=g66.t1.cds;Parent=g66.t1;protein=XP_008421370.1
Chromosome12_Gua_v1.3	GeneWise	intron	2392847	2396839	0.00	+	.	Parent=g66.t1;protein=XP_008421370.1
Chromosome12_Gua_v1.3	GeneWise	CDS	2396840	2397037	0.00	+	2	ID=g66.t1.cds;Parent=g66.t1;protein=XP_008421370.1
Chromosome12_Gua_v1.3	GeneWise	intron	2397038	2397178	0.00	+	.	Parent=g66.t1;protein=XP_008421370.1
Chromosome12_Gua_v1.3	GeneWise	CDS	2397179	2397629	0.00	+	2	ID=g66.t1.cds;Parent=g66.t1;protein=XP_008421370.1
Chromosome12_Gua_v1.3	GeneWise	gene	2418718	2426978	100.00	-	.	ID=g67;cds=11;protein=XP_005812643.1;pro_len=376;align=1-376;cover=100.00;pid=98.94;start_c=1;stop_c=1;pre_stop=0;frameshift=0;splice_sup=10/10;S=1;E=1;busco=-,-;symbol="Actr1b";name="beta-centractin isoform X1 [Fundulus heteroclitus]";qcov=100.00;scov=100.00;seg=0.00;rep_cov=0.00;pfam=PF00022
Chromosome12_Gua_v1.3	GeneWise	transcript	2418718	2426978	100.00	-	.	ID=g67.t1;Parent=g67;
Chromosome12_Gua_v1.3	GeneWise	CDS	2418718	2418820	0.00	-	2	ID=g67.t1.cds;Parent=g67.t1;protein=XP_005812643.1
Chromosome12_Gua_v1.3	GeneWise	intron	2418821	2420884	0.00	-	.	Parent=g67.t1;protein=XP_005812643.1
Chromosome12_Gua_v1.3	GeneWise	CDS	2420885	2420925	0.00	-	0	ID=g67.t1.cds;Parent=g67.t1;protein=XP_005812643.1
Chromosome12_Gua_v1.3	GeneWise	intron	2420926	2421933	0.00	-	.	Parent=g67.t1;protein=XP_005812643.1
Chromosome12_Gua_v1.3	GeneWise	CDS	2421934	2421995	0.00	-	1	ID=g67.t1.cds;Parent=g67.t1;protein=XP_005812643.1
Chromosome12_Gua_v1.3	GeneWise	intron	2421996	2422183	0.00	-	.	Parent=g67.t1;protein=XP_005812643.1
Chromosome12_Gua_v1.3	GeneWise	CDS	2422184	2422358	0.00	-	0	ID=g67.t1.cds;Parent=g67.t1;protein=XP_005812643.1
Chromosome12_Gua_v1.3	GeneWise	intron	2422359	2422434	0.00	-	.	Parent=g67.t1;protein=XP_005812643.1
Chromosome12_Gua_v1.3	GeneWise	CDS	2422435	2422527	0.00	-	0	ID=g67.t1.cds;Parent=g67.t1;protein=XP_005812643.1
Chromosome12_Gua_v1.3	GeneWise	intron	2422528	2422615	0.00	-	.	Parent=g67.t1;protein=XP_005812643.1
Chromosome12_Gua_v1.3	GeneWise	CDS	2422616	2422832	0.00	-	2	ID=g67.t1.cds;Parent=g67.t1;protein=XP_005812643.1
Chromosome12_Gua_v1.3	GeneWise	intron	2422833	2424183	0.00	-	.	Parent=g67.t1;protein=XP_005812643.1
Chromosome12_Gua_v1.3	GeneWise	CDS	2424184	2424308	0.00	-	0	ID=g67.t1.cds;Parent=g67.t1;protein=XP_005812643.1
Chromosome12_Gua_v1.3	GeneWise	intron	2424309	2424395	0.00	-	.	Parent=g67.t1;protein=XP_005812643.1
Chromosome12_Gua_v1.3	GeneWise	CDS	2424396	2424521	0.00	-	0	ID=g67.t1.cds;Parent=g67.t1;protein=XP_005812643.1
Chromosome12_Gua_v1.3	GeneWise	intron	2424522	2425235	0.00	-	.	Parent=g67.t1;protein=XP_005812643.1
Chromosome12_Gua_v1.3	GeneWise	CDS	2425236	2425311	0.00	-	2	ID=g67.t1.cds;Parent=g67.t1;protein=XP_005812643.1
Chromosome12_Gua_v1.3	GeneWise	intron	2425312	2425516	0.00	-	.	Parent=g67.t1;protein=XP_005812643.1
Chromosome12_Gua_v1.3	GeneWise	CDS	2425517	2425581	0.00	-	0	ID=g67.t1.cds;Parent=g67.t1;protein=XP_005812643.1
Chromosome12_Gua_v1.3	GeneWise	intron	2425582	2426930	0.00	-	.	Parent=g67.t1;protein=XP_005812643.1
Chromosome12_Gua_v1.3	GeneWise	CDS	2426931	2426978	0.00	-	0	ID=g67.t1.cds;Parent=g67.t1;protein=XP_005812643.1
Chromosome12_Gua_v1.3	GeneWise	gene	2426789	2437736	99.80	+	.	ID=g68;cds=7;protein=XP_008421376.1;pro_len=328;align=1-328;cover=100.00;pid=98.48;start_c=1;stop_c=1;pre_stop=0;frameshift=0;splice_sup=5/6;S=0;E=1;busco=-,vert;symbol="marchf5";name="PREDICTED: E3 ubiquitin-protein ligase MARCH5-like isoform X1 [Poecilia reticulata]";qcov=100.00;scov=100.00;seg=5.18;rep_cov=0.00;pfam=PF12906
Chromosome12_Gua_v1.3	GeneWise	transcript	2426789	2437736	99.80	+	.	ID=g68.t1;Parent=g68;
Chromosome12_Gua_v1.3	GeneWise	CDS	2426789	2426860	0.00	+	0	ID=g68.t1.cds;Parent=g68.t1;protein=XP_008421376.1
Chromosome12_Gua_v1.3	GeneWise	intron	2426861	2432637	0.00	+	.	Parent=g68.t1;protein=XP_008421376.1
Chromosome12_Gua_v1.3	GeneWise	CDS	2432638	2432714	0.00	+	0	ID=g68.t1.cds;Parent=g68.t1;protein=XP_008421376.1
Chromosome12_Gua_v1.3	GeneWise	intron	2432715	2433783	0.00	+	.	Parent=g68.t1;protein=XP_008421376.1
Chromosome12_Gua_v1.3	GeneWise	CDS	2433784	2433986	0.00	+	2	ID=g68.t1.cds;Parent=g68.t1;protein=XP_008421376.1
Chromosome12_Gua_v1.3	GeneWise	intron	2433987	2435531	0.00	+	.	Parent=g68.t1;protein=XP_008421376.1
Chromosome12_Gua_v1.3	GeneWise	CDS	2435532	2435662	0.00	+	1	ID=g68.t1.cds;Parent=g68.t1;protein=XP_008421376.1
Chromosome12_Gua_v1.3	GeneWise	intron	2435663	2435738	0.00	+	.	Parent=g68.t1;protein=XP_008421376.1
Chromosome12_Gua_v1.3	GeneWise	CDS	2435739	2435910	0.00	+	0	ID=g68.t1.cds;Parent=g68.t1;protein=XP_008421376.1
Chromosome12_Gua_v1.3	GeneWise	intron	2435911	2436492	0.00	+	.	Parent=g68.t1;protein=XP_008421376.1
Chromosome12_Gua_v1.3	GeneWise	CDS	2436493	2436659	0.00	+	1	ID=g68.t1.cds;Parent=g68.t1;protein=XP_008421376.1
Chromosome12_Gua_v1.3	GeneWise	intron	2436660	2437571	0.00	+	.	Parent=g68.t1;protein=XP_008421376.1
Chromosome12_Gua_v1.3	GeneWise	CDS	2437572	2437736	0.00	+	0	ID=g68.t1.cds;Parent=g68.t1;protein=XP_008421376.1
Chromosome12_Gua_v1.3	GeneWise	gene	2472615	2489010	100.00	+	.	ID=g69;cds=16;protein=XP_008421380.1;pro_len=699;align=1-699;cover=100.00;pid=98.71;start_c=1;stop_c=1;pre_stop=0;frameshift=0;splice_sup=15/15;S=1;E=1;busco=-,-;symbol="fgfr1a";name="PREDICTED: fibroblast growth factor receptor 1-A-like isoform X1 [Poecilia reticulata]";qcov=100.00;scov=100.00;seg=5.15;rep_cov=3.00;pfam=PF07679,PF07714,PF13927
Chromosome12_Gua_v1.3	GeneWise	transcript	2472615	2489010	100.00	+	.	ID=g69.t1;Parent=g69;
Chromosome12_Gua_v1.3	GeneWise	CDS	2472615	2472723	0.00	+	0	ID=g69.t1.cds;Parent=g69.t1;protein=XP_008421380.1
Chromosome12_Gua_v1.3	GeneWise	intron	2472724	2480478	0.00	+	.	Parent=g69.t1;protein=XP_008421380.1
Chromosome12_Gua_v1.3	GeneWise	CDS	2480479	2480577	0.00	+	1	ID=g69.t1.cds;Parent=g69.t1;protein=XP_008421380.1
Chromosome12_Gua_v1.3	GeneWise	intron	2480578	2480682	0.00	+	.	Parent=g69.t1;protein=XP_008421380.1
Chromosome12_Gua_v1.3	GeneWise	CDS	2480683	2480855	0.00	+	1	ID=g69.t1.cds;Parent=g69.t1;protein=XP_008421380.1
Chromosome12_Gua_v1.3	GeneWise	intron	2480856	2481277	0.00	+	.	Parent=g69.t1;protein=XP_008421380.1
Chromosome12_Gua_v1.3	GeneWise	CDS	2481278	2481401	0.00	+	0	ID=g69.t1.cds;Parent=g69.t1;protein=XP_008421380.1
Chromosome12_Gua_v1.3	GeneWise	intron	2481402	2481726	0.00	+	.	Parent=g69.t1;protein=XP_008421380.1
Chromosome12_Gua_v1.3	GeneWise	CDS	2481727	2481917	0.00	+	1	ID=g69.t1.cds;Parent=g69.t1;protein=XP_008421380.1
Chromosome12_Gua_v1.3	GeneWise	intron	2481918	2483075	0.00	+	.	Parent=g69.t1;protein=XP_008421380.1
Chromosome12_Gua_v1.3	GeneWise	CDS	2483076	2483220	0.00	+	0	ID=g69.t1.cds;Parent=g69.t1;protein=XP_008421380.1
Chromosome12_Gua_v1.3	GeneWise	intron	2483221	2483297	0.00	+	.	Parent=g69.t1;protein=XP_008421380.1
Chromosome12_Gua_v1.3	GeneWise	CDS	2483298	2483488	0.00	+	1	ID=g69.t1.cds;Parent=g69.t1;protein=XP_008421380.1
Chromosome12_Gua_v1.3	GeneWise	intron	2483489	2483557	0.00	+	.	Parent=g69.t1;protein=XP_008421380.1
Chromosome12_Gua_v1.3	GeneWise	CDS	2483558	2483703	0.00	+	0	ID=g69.t1.cds;Parent=g69.t1;protein=XP_008421380.1
Chromosome12_Gua_v1.3	GeneWise	intron	2483704	2484373	0.00	+	.	Parent=g69.t1;protein=XP_008421380.1
Chromosome12_Gua_v1.3	GeneWise	CDS	2484374	2484495	0.00	+	2	ID=g69.t1.cds;Parent=g69.t1;protein=XP_008421380.1
Chromosome12_Gua_v1.3	GeneWise	intron	2484496	2485125	0.00	+	.	Parent=g69.t1;protein=XP_008421380.1
Chromosome12_Gua_v1.3	GeneWise	CDS	2485126	2485236	0.00	+	1	ID=g69.t1.cds;Parent=g69.t1;protein=XP_008421380.1
Chromosome12_Gua_v1.3	GeneWise	intron	2485237	2485335	0.00	+	.	Parent=g69.t1;protein=XP_008421380.1
Chromosome12_Gua_v1.3	GeneWise	CDS	2485336	2485526	0.00	+	1	ID=g69.t1.cds;Parent=g69.t1;protein=XP_008421380.1
Chromosome12_Gua_v1.3	GeneWise	intron	2485527	2485970	0.00	+	.	Parent=g69.t1;protein=XP_008421380.1
Chromosome12_Gua_v1.3	GeneWise	CDS	2485971	2486093	0.00	+	0	ID=g69.t1.cds;Parent=g69.t1;protein=XP_008421380.1
Chromosome12_Gua_v1.3	GeneWise	intron	2486094	2486174	0.00	+	.	Parent=g69.t1;protein=XP_008421380.1
Chromosome12_Gua_v1.3	GeneWise	CDS	2486175	2486245	0.00	+	0	ID=g69.t1.cds;Parent=g69.t1;protein=XP_008421380.1
Chromosome12_Gua_v1.3	GeneWise	intron	2486246	2487085	0.00	+	.	Parent=g69.t1;protein=XP_008421380.1
Chromosome12_Gua_v1.3	GeneWise	CDS	2487086	2487223	0.00	+	2	ID=g69.t1.cds;Parent=g69.t1;protein=XP_008421380.1
Chromosome12_Gua_v1.3	GeneWise	intron	2487224	2487313	0.00	+	.	Parent=g69.t1;protein=XP_008421380.1
Chromosome12_Gua_v1.3	GeneWise	CDS	2487314	2487419	0.00	+	2	ID=g69.t1.cds;Parent=g69.t1;protein=XP_008421380.1
Chromosome12_Gua_v1.3	GeneWise	intron	2487420	2488950	0.00	+	.	Parent=g69.t1;protein=XP_008421380.1
Chromosome12_Gua_v1.3	GeneWise	CDS	2488951	2489010	0.00	+	0	ID=g69.t1.cds;Parent=g69.t1;protein=XP_008421380.1
Chromosome12_Gua_v1.3	exonerate	gene	2496943	2500352	100.00	-	.	ID=g70;cds=5;protein=XP_008421382.1;pro_len=256;cover=100.00;pid=99.61;start_c=1;stop_c=1;pre_stop=0;frameshift=0;splice_sup=4/4;S=1;E=1;busco=ray,-;symbol="stc";name="PREDICTED: stanniocalcin-like [Poecilia reticulata]";qcov=100.00;scov=100.00;seg=6.25;rep_cov=5.19;pfam=PF03298
Chromosome12_Gua_v1.3	exonerate	transcript	2496943	2500352	100.00	-	.	ID=g70.t1;Parent=g70;
Chromosome12_Gua_v1.3	exonerate	CDS	2496943	2497240	.	-	.	ID=g70.t1.cds;Parent=g70.t1;protein=XP_008421382.1
Chromosome12_Gua_v1.3	exonerate	intron	2497241	2498567	.	-	.	Parent=g70.t1;protein=XP_008421382.1
Chromosome12_Gua_v1.3	exonerate	CDS	2498568	2498671	.	-	.	ID=g70.t1.cds;Parent=g70.t1;protein=XP_008421382.1
Chromosome12_Gua_v1.3	exonerate	intron	2498672	2499066	.	-	.	Parent=g70.t1;protein=XP_008421382.1
Chromosome12_Gua_v1.3	exonerate	CDS	2499067	2499174	.	-	.	ID=g70.t1.cds;Parent=g70.t1;protein=XP_008421382.1
Chromosome12_Gua_v1.3	exonerate	intron	2499175	2499252	.	-	.	Parent=g70.t1;protein=XP_008421382.1
Chromosome12_Gua_v1.3	exonerate	CDS	2499253	2499395	.	-	.	ID=g70.t1.cds;Parent=g70.t1;protein=XP_008421382.1
Chromosome12_Gua_v1.3	exonerate	intron	2499396	2500234	.	-	.	Parent=g70.t1;protein=XP_008421382.1
Chromosome12_Gua_v1.3	exonerate	CDS	2500235	2500352	.	-	.	ID=g70.t1.cds;Parent=g70.t1;protein=XP_008421382.1
Chromosome12_Gua_v1.3	GeneWise	gene	2503700	2505747	100.00	+	.	ID=g71;cds=3;protein=XP_007572774.1;pro_len=105;align=4-105;cover=97.14;pid=94.12;start_c=1;stop_c=1;pre_stop=0;frameshift=0;splice_sup=2/2;S=1;E=1;busco=-,-;symbol="Lage3";name="PREDICTED: EKC/KEOPS complex subunit LAGE3 [Poecilia reticulata]";qcov=100.00;scov=100.00;seg=0.00;rep_cov=0.00;pfam=PF09341
Chromosome12_Gua_v1.3	GeneWise	transcript	2503700	2505747	100.00	+	.	ID=g71.t1;Parent=g71;
Chromosome12_Gua_v1.3	AUGUSTUS	CDS	2503700	2503740	0.99	+	0	ID=g71.t1.cds;Parent=g71.t1
Chromosome12_Gua_v1.3	AUGUSTUS	intron	2503741	2505419	1	+	.	Parent=g71.t1
Chromosome12_Gua_v1.3	GeneWise	CDS	2505420	2505548	0.00	+	2	ID=g71.t1.cds;Parent=g71.t1;protein=XP_007572774.1
Chromosome12_Gua_v1.3	GeneWise	intron	2505549	2505632	0.00	+	.	Parent=g71.t1;protein=XP_007572774.1
Chromosome12_Gua_v1.3	GeneWise	CDS	2505633	2505747	0.00	+	1	ID=g71.t1.cds;Parent=g71.t1
Chromosome12_Gua_v1.3	GeneWise	gene	2509590	2517591	100.00	-	.	ID=g72;cds=5;protein=XP_008421384.1;pro_len=189;align=1-189;cover=100.00;pid=98.41;start_c=1;stop_c=1;pre_stop=0;frameshift=0;splice_sup=4/4;S=1;E=1;busco=-,-;symbol="REEP5";name="PREDICTED: receptor expression-enhancing protein 5-like [Poecilia reticulata]";qcov=100.00;scov=100.00;seg=0.00;rep_cov=0.00;pfam=PF03134
Chromosome12_Gua_v1.3	GeneWise	transcript	2509590	2517591	100.00	-	.	ID=g72.t1;Parent=g72;
Chromosome12_Gua_v1.3	GeneWise	CDS	2509590	2509639	0.00	-	1	ID=g72.t1.cds;Parent=g72.t1;protein=XP_008421384.1
Chromosome12_Gua_v1.3	GeneWise	intron	2509640	2510419	0.00	-	.	Parent=g72.t1;protein=XP_008421384.1
Chromosome12_Gua_v1.3	GeneWise	CDS	2510420	2510588	0.00	-	0	ID=g72.t1.cds;Parent=g72.t1;protein=XP_008421384.1
Chromosome12_Gua_v1.3	GeneWise	intron	2510589	2510686	0.00	-	.	Parent=g72.t1;protein=XP_008421384.1
Chromosome12_Gua_v1.3	GeneWise	CDS	2510687	2510825	0.00	-	2	ID=g72.t1.cds;Parent=g72.t1;protein=XP_008421384.1
Chromosome12_Gua_v1.3	GeneWise	intron	2510826	2517171	0.00	-	.	Parent=g72.t1;protein=XP_008421384.1
Chromosome12_Gua_v1.3	GeneWise	CDS	2517172	2517265	0.00	-	1	ID=g72.t1.cds;Parent=g72.t1;protein=XP_008421384.1
Chromosome12_Gua_v1.3	GeneWise	intron	2517266	2517473	0.00	-	.	Parent=g72.t1;protein=XP_008421384.1
Chromosome12_Gua_v1.3	GeneWise	CDS	2517474	2517591	0.00	-	0	ID=g72.t1.cds;Parent=g72.t1;protein=XP_008421384.1
Chromosome12_Gua_v1.3	GeneWise	gene	2521127	2529525	100.00	+	.	ID=g73;cds=12;protein=XP_014850438.1;pro_len=1100;align=1-1100;cover=100.00;pid=95.27;start_c=1;stop_c=1;pre_stop=0;frameshift=0;splice_sup=11/11;S=1;E=1;busco=-,-;symbol="PLEKHA5";name="PREDICTED: uncharacterized protein LOC106922490 [Poecilia mexicana]";qcov=96.56;scov=96.55;seg=3.71;rep_cov=1.48;pfam=PF00169,PF00595
Chromosome12_Gua_v1.3	GeneWise	transcript	2521127	2529525	100.00	+	.	ID=g73.t1;Parent=g73;
Chromosome12_Gua_v1.3	GeneWise	CDS	2521127	2521187	0.00	+	0	ID=g73.t1.cds;Parent=g73.t1;protein=XP_014850438.1
Chromosome12_Gua_v1.3	GeneWise	intron	2521188	2522900	0.00	+	.	Parent=g73.t1;protein=XP_014850438.1
Chromosome12_Gua_v1.3	GeneWise	CDS	2522901	2524823	0.00	+	1	ID=g73.t1.cds;Parent=g73.t1;protein=XP_014850438.1
Chromosome12_Gua_v1.3	GeneWise	intron	2524824	2524912	0.00	+	.	Parent=g73.t1;protein=XP_014850438.1
Chromosome12_Gua_v1.3	GeneWise	CDS	2524913	2525068	0.00	+	1	ID=g73.t1.cds;Parent=g73.t1;protein=XP_014850438.1
Chromosome12_Gua_v1.3	GeneWise	intron	2525069	2525931	0.00	+	.	Parent=g73.t1;protein=XP_014850438.1
Chromosome12_Gua_v1.3	GeneWise	CDS	2525932	2526093	0.00	+	1	ID=g73.t1.cds;Parent=g73.t1;protein=XP_014850438.1
Chromosome12_Gua_v1.3	GeneWise	intron	2526094	2526228	0.00	+	.	Parent=g73.t1;protein=XP_014850438.1
Chromosome12_Gua_v1.3	GeneWise	CDS	2526229	2526330	0.00	+	1	ID=g73.t1.cds;Parent=g73.t1;protein=XP_014850438.1
Chromosome12_Gua_v1.3	GeneWise	intron	2526331	2526653	0.00	+	.	Parent=g73.t1;protein=XP_014850438.1
Chromosome12_Gua_v1.3	GeneWise	CDS	2526654	2526764	0.00	+	1	ID=g73.t1.cds;Parent=g73.t1;protein=XP_014850438.1
Chromosome12_Gua_v1.3	GeneWise	intron	2526765	2527146	0.00	+	.	Parent=g73.t1;protein=XP_014850438.1
Chromosome12_Gua_v1.3	GeneWise	CDS	2527147	2527325	0.00	+	1	ID=g73.t1.cds;Parent=g73.t1;protein=XP_014850438.1
Chromosome12_Gua_v1.3	GeneWise	intron	2527326	2527416	0.00	+	.	Parent=g73.t1;protein=XP_014850438.1
Chromosome12_Gua_v1.3	GeneWise	CDS	2527417	2527574	0.00	+	0	ID=g73.t1.cds;Parent=g73.t1;protein=XP_014850438.1
Chromosome12_Gua_v1.3	GeneWise	intron	2527575	2527737	0.00	+	.	Parent=g73.t1;protein=XP_014850438.1
Chromosome12_Gua_v1.3	GeneWise	CDS	2527738	2527780	0.00	+	2	ID=g73.t1.cds;Parent=g73.t1;protein=XP_014850438.1
Chromosome12_Gua_v1.3	GeneWise	intron	2527781	2527908	0.00	+	.	Parent=g73.t1;protein=XP_014850438.1
Chromosome12_Gua_v1.3	GeneWise	CDS	2527909	2528095	0.00	+	0	ID=g73.t1.cds;Parent=g73.t1;protein=XP_014850438.1
Chromosome12_Gua_v1.3	GeneWise	intron	2528096	2528991	0.00	+	.	Parent=g73.t1;protein=XP_014850438.1
Chromosome12_Gua_v1.3	GeneWise	CDS	2528992	2529127	0.00	+	1	ID=g73.t1.cds;Parent=g73.t1;protein=XP_014850438.1
Chromosome12_Gua_v1.3	GeneWise	intron	2529128	2529425	0.00	+	.	Parent=g73.t1;protein=XP_014850438.1
Chromosome12_Gua_v1.3	GeneWise	CDS	2529426	2529525	0.00	+	2	ID=g73.t1.cds;Parent=g73.t1;protein=XP_014850438.1
Chromosome12_Gua_v1.3	GeneWise	gene	2530255	2538817	100.00	+	.	ID=g74;cds=11;protein=XP_008421386.1;pro_len=716;align=1-716;cover=100.00;pid=98.04;start_c=1;stop_c=1;pre_stop=0;frameshift=0;splice_sup=10/10;S=1;E=1;busco=-,-;symbol="tshr";name="PREDICTED: thyrotropin receptor-like isoform X1 [Poecilia reticulata]";qcov=100.00;scov=100.00;seg=2.37;rep_cov=0.00;pfam=PF00001,PF13306
Chromosome12_Gua_v1.3	GeneWise	transcript	2530255	2538817	100.00	+	.	ID=g74.t1;Parent=g74;
Chromosome12_Gua_v1.3	GeneWise	CDS	2530255	2530418	0.00	+	0	ID=g74.t1.cds;Parent=g74.t1;protein=XP_008421386.1
Chromosome12_Gua_v1.3	GeneWise	intron	2530419	2530494	0.00	+	.	Parent=g74.t1;protein=XP_008421386.1
Chromosome12_Gua_v1.3	GeneWise	CDS	2530495	2530566	0.00	+	2	ID=g74.t1.cds;Parent=g74.t1;protein=XP_008421386.1
Chromosome12_Gua_v1.3	GeneWise	intron	2530567	2532165	0.00	+	.	Parent=g74.t1;protein=XP_008421386.1
Chromosome12_Gua_v1.3	GeneWise	CDS	2532166	2532240	0.00	+	2	ID=g74.t1.cds;Parent=g74.t1;protein=XP_008421386.1
Chromosome12_Gua_v1.3	GeneWise	intron	2532241	2532492	0.00	+	.	Parent=g74.t1;protein=XP_008421386.1
Chromosome12_Gua_v1.3	GeneWise	CDS	2532493	2532567	0.00	+	2	ID=g74.t1.cds;Parent=g74.t1;protein=XP_008421386.1
Chromosome12_Gua_v1.3	GeneWise	intron	2532568	2533098	0.00	+	.	Parent=g74.t1;protein=XP_008421386.1
Chromosome12_Gua_v1.3	GeneWise	CDS	2533099	2533173	0.00	+	2	ID=g74.t1.cds;Parent=g74.t1;protein=XP_008421386.1
Chromosome12_Gua_v1.3	GeneWise	intron	2533174	2533274	0.00	+	.	Parent=g74.t1;protein=XP_008421386.1
Chromosome12_Gua_v1.3	GeneWise	CDS	2533275	2533352	0.00	+	2	ID=g74.t1.cds;Parent=g74.t1;protein=XP_008421386.1
Chromosome12_Gua_v1.3	GeneWise	intron	2533353	2534085	0.00	+	.	Parent=g74.t1;protein=XP_008421386.1
Chromosome12_Gua_v1.3	GeneWise	CDS	2534086	2534154	0.00	+	2	ID=g74.t1.cds;Parent=g74.t1;protein=XP_008421386.1
Chromosome12_Gua_v1.3	GeneWise	intron	2534155	2534399	0.00	+	.	Parent=g74.t1;protein=XP_008421386.1
Chromosome12_Gua_v1.3	GeneWise	CDS	2534400	2534477	0.00	+	2	ID=g74.t1.cds;Parent=g74.t1;protein=XP_008421386.1
Chromosome12_Gua_v1.3	GeneWise	intron	2534478	2535475	0.00	+	.	Parent=g74.t1;protein=XP_008421386.1
Chromosome12_Gua_v1.3	GeneWise	CDS	2535476	2535664	0.00	+	2	ID=g74.t1.cds;Parent=g74.t1;protein=XP_008421386.1
Chromosome12_Gua_v1.3	GeneWise	intron	2535665	2536799	0.00	+	.	Parent=g74.t1;protein=XP_008421386.1
Chromosome12_Gua_v1.3	GeneWise	CDS	2536800	2537850	0.00	+	2	ID=g74.t1.cds;Parent=g74.t1;protein=XP_008421386.1
Chromosome12_Gua_v1.3	GeneWise	intron	2537851	2538592	0.00	+	.	Parent=g74.t1;protein=XP_008421386.1
Chromosome12_Gua_v1.3	GeneWise	CDS	2538593	2538817	0.00	+	0	ID=g74.t1.cds;Parent=g74.t1;protein=XP_008421386.1
Chromosome12_Gua_v1.3	GeneWise	gene	2542127	2543875	100.00	-	.	ID=g75;cds=2;protein=XP_008421391.1;pro_len=346;align=1-346;cover=100.00;pid=98.84;start_c=1;stop_c=1;pre_stop=0;frameshift=0;splice_sup=1/1;S=1;E=1;busco=-,vert;symbol="pomk";name="PREDICTED: protein O-mannose kinase [Poecilia reticulata]";qcov=100.00;scov=100.00;seg=0.00;rep_cov=0.00;pfam=PF07714
Chromosome12_Gua_v1.3	GeneWise	transcript	2542127	2543875	100.00	-	.	ID=g75.t1;Parent=g75;
Chromosome12_Gua_v1.3	GeneWise	CDS	2542127	2542897	0.00	-	0	ID=g75.t1.cds;Parent=g75.t1;protein=XP_008421391.1
Chromosome12_Gua_v1.3	GeneWise	intron	2542898	2543605	0.00	-	.	Parent=g75.t1;protein=XP_008421391.1
Chromosome12_Gua_v1.3	GeneWise	CDS	2543606	2543875	0.00	-	0	ID=g75.t1.cds;Parent=g75.t1;protein=XP_008421391.1
Chromosome12_Gua_v1.3	GeneWise	gene	2546267	2571281	100.00	+	.	ID=g76;cds=25;protein=XP_008421392.1;pro_len=947;align=1-947;cover=100.00;pid=97.47;start_c=1;stop_c=1;pre_stop=0;frameshift=1;splice_sup=24/24;S=1;E=1;busco=-,vert;symbol="pam-b";name="PREDICTED: peptidyl-glycine alpha-amidating monooxygenase isoform X1 [Poecilia reticulata]";qcov=97.68;scov=97.68;seg=7.38;rep_cov=2.53;pfam=PF01082,PF01436,PF03712
Chromosome12_Gua_v1.3	GeneWise	transcript	2546267	2571281	100.00	+	.	ID=g76.t1;Parent=g76;
Chromosome12_Gua_v1.3	GeneWise	CDS	2546267	2546432	0.00	+	0	ID=g76.t1.cds;Parent=g76.t1;protein=XP_008421392.1
Chromosome12_Gua_v1.3	GeneWise	intron	2546433	2548569	0.00	+	.	Parent=g76.t1;protein=XP_008421392.1
Chromosome12_Gua_v1.3	GeneWise	CDS	2548570	2548695	0.00	+	2	ID=g76.t1.cds;Parent=g76.t1;protein=XP_008421392.1
Chromosome12_Gua_v1.3	GeneWise	intron	2548696	2548901	0.00	+	.	Parent=g76.t1;protein=XP_008421392.1
Chromosome12_Gua_v1.3	GeneWise	CDS	2548902	2549019	0.00	+	2	ID=g76.t1.cds;Parent=g76.t1;protein=XP_008421392.1
Chromosome12_Gua_v1.3	GeneWise	intron	2549020	2549165	0.00	+	.	Parent=g76.t1;protein=XP_008421392.1
Chromosome12_Gua_v1.3	GeneWise	CDS	2549166	2549223	0.00	+	0	ID=g76.t1.cds;Parent=g76.t1;protein=XP_008421392.1
Chromosome12_Gua_v1.3	GeneWise	intron	2549224	2549881	0.00	+	.	Parent=g76.t1;protein=XP_008421392.1
Chromosome12_Gua_v1.3	GeneWise	CDS	2549882	2549969	0.00	+	1	ID=g76.t1.cds;Parent=g76.t1;protein=XP_008421392.1
Chromosome12_Gua_v1.3	GeneWise	intron	2549970	2550360	0.00	+	.	Parent=g76.t1;protein=XP_008421392.1
Chromosome12_Gua_v1.3	GeneWise	CDS	2550361	2550452	0.00	+	2	ID=g76.t1.cds;Parent=g76.t1;protein=XP_008421392.1
Chromosome12_Gua_v1.3	GeneWise	intron	2550453	2550720	0.00	+	.	Parent=g76.t1;protein=XP_008421392.1
Chromosome12_Gua_v1.3	GeneWise	CDS	2550721	2550804	0.00	+	1	ID=g76.t1.cds;Parent=g76.t1;protein=XP_008421392.1
Chromosome12_Gua_v1.3	GeneWise	intron	2550805	2552175	0.00	+	.	Parent=g76.t1;protein=XP_008421392.1
Chromosome12_Gua_v1.3	GeneWise	CDS	2552176	2552224	0.00	+	1	ID=g76.t1.cds;Parent=g76.t1;protein=XP_008421392.1
Chromosome12_Gua_v1.3	GeneWise	intron	2552225	2552672	0.00	+	.	Parent=g76.t1;protein=XP_008421392.1
Chromosome12_Gua_v1.3	GeneWise	CDS	2552673	2552740	0.00	+	2	ID=g76.t1.cds;Parent=g76.t1;protein=XP_008421392.1
Chromosome12_Gua_v1.3	GeneWise	intron	2552741	2554613	0.00	+	.	Parent=g76.t1;protein=XP_008421392.1
Chromosome12_Gua_v1.3	GeneWise	CDS	2554614	2554694	0.00	+	1	ID=g76.t1.cds;Parent=g76.t1;protein=XP_008421392.1
Chromosome12_Gua_v1.3	GeneWise	intron	2554695	2554772	0.00	+	.	Parent=g76.t1;protein=XP_008421392.1
Chromosome12_Gua_v1.3	GeneWise	CDS	2554773	2554849	0.00	+	1	ID=g76.t1.cds;Parent=g76.t1;protein=XP_008421392.1
Chromosome12_Gua_v1.3	GeneWise	intron	2554850	2559317	0.00	+	.	Parent=g76.t1;protein=XP_008421392.1
Chromosome12_Gua_v1.3	GeneWise	CDS	2559318	2559421	0.00	+	0	ID=g76.t1.cds;Parent=g76.t1;protein=XP_008421392.1
Chromosome12_Gua_v1.3	GeneWise	intron	2559422	2559855	0.00	+	.	Parent=g76.t1;protein=XP_008421392.1
Chromosome12_Gua_v1.3	GeneWise	CDS	2559856	2560049	0.00	+	2	ID=g76.t1.cds;Parent=g76.t1;protein=XP_008421392.1
Chromosome12_Gua_v1.3	GeneWise	intron	2560050	2562223	0.00	+	.	Parent=g76.t1;protein=XP_008421392.1
Chromosome12_Gua_v1.3	GeneWise	CDS	2562224	2562274	0.00	+	1	ID=g76.t1.cds;Parent=g76.t1;protein=XP_008421392.1
Chromosome12_Gua_v1.3	GeneWise	intron	2562275	2562822	0.00	+	.	Parent=g76.t1;protein=XP_008421392.1
Chromosome12_Gua_v1.3	GeneWise	CDS	2562823	2562952	0.00	+	1	ID=g76.t1.cds;Parent=g76.t1;protein=XP_008421392.1
Chromosome12_Gua_v1.3	GeneWise	intron	2562953	2563519	0.00	+	.	Parent=g76.t1;protein=XP_008421392.1
Chromosome12_Gua_v1.3	GeneWise	CDS	2563520	2563636	0.00	+	2	ID=g76.t1.cds;Parent=g76.t1;protein=XP_008421392.1
Chromosome12_Gua_v1.3	GeneWise	intron	2563637	2563759	0.00	+	.	Parent=g76.t1;protein=XP_008421392.1
Chromosome12_Gua_v1.3	GeneWise	CDS	2563760	2563832	0.00	+	2	ID=g76.t1.cds;Parent=g76.t1;protein=XP_008421392.1
Chromosome12_Gua_v1.3	GeneWise	intron	2563833	2564704	0.00	+	.	Parent=g76.t1;protein=XP_008421392.1
Chromosome12_Gua_v1.3	GeneWise	CDS	2564705	2564915	0.00	+	0	ID=g76.t1.cds;Parent=g76.t1;protein=XP_008421392.1
Chromosome12_Gua_v1.3	GeneWise	intron	2564916	2565217	0.00	+	.	Parent=g76.t1;protein=XP_008421392.1
Chromosome12_Gua_v1.3	GeneWise	CDS	2565218	2565421	0.00	+	1	ID=g76.t1.cds;Parent=g76.t1;protein=XP_008421392.1
Chromosome12_Gua_v1.3	GeneWise	intron	2565422	2565559	0.00	+	.	Parent=g76.t1;protein=XP_008421392.1
Chromosome12_Gua_v1.3	GeneWise	CDS	2565560	2565675	0.00	+	1	ID=g76.t1.cds;Parent=g76.t1;protein=XP_008421392.1
Chromosome12_Gua_v1.3	GeneWise	intron	2565676	2567323	0.00	+	.	Parent=g76.t1;protein=XP_008421392.1
Chromosome12_Gua_v1.3	GeneWise	CDS	2567324	2567420	0.00	+	0	ID=g76.t1.cds;Parent=g76.t1;protein=XP_008421392.1
Chromosome12_Gua_v1.3	GeneWise	intron	2567421	2567621	0.00	+	.	Parent=g76.t1;protein=XP_008421392.1
Chromosome12_Gua_v1.3	GeneWise	CDS	2567622	2567672	0.00	+	1	ID=g76.t1.cds;Parent=g76.t1;protein=XP_008421392.1
Chromosome12_Gua_v1.3	GeneWise	intron	2567673	2567750	0.00	+	.	Parent=g76.t1;protein=XP_008421392.1
Chromosome12_Gua_v1.3	GeneWise	CDS	2567751	2567993	0.00	+	1	ID=g76.t1.cds;Parent=g76.t1;protein=XP_008421392.1
Chromosome12_Gua_v1.3	GeneWise	intron	2567994	2570919	0.00	+	.	Parent=g76.t1;protein=XP_008421392.1
Chromosome12_Gua_v1.3	GeneWise	CDS	2570920	2570979	0.00	+	1	ID=g76.t1.cds;Parent=g76.t1;protein=XP_008421392.1
Chromosome12_Gua_v1.3	GeneWise	intron	2570980	2571090	0.00	+	.	Parent=g76.t1;protein=XP_008421392.1
Chromosome12_Gua_v1.3	GeneWise	CDS	2571091	2571281	0.00	+	1	ID=g76.t1.cds;Parent=g76.t1;protein=XP_008421392.1
Chromosome12_Gua_v1.3	exonerate	gene	2576323	2597927	100.00	-	.	ID=g77;cds=13;protein=XP_008421393.1;pro_len=1469;cover=100.00;pid=99.73;start_c=1;stop_c=1;pre_stop=0;frameshift=0;splice_sup=12/12;S=1;E=1;busco=-,-;symbol="CRB1";name="PREDICTED: protein crumbs homolog 2-like [Poecilia reticulata]";qcov=100.00;scov=100.00;seg=1.70;rep_cov=0.00;pfam=PF00008,PF02210,PF12661
Chromosome12_Gua_v1.3	exonerate	transcript	2576323	2597927	100.00	-	.	ID=g77.t1;Parent=g77;
Chromosome12_Gua_v1.3	exonerate	CDS	2576323	2576544	.	-	.	ID=g77.t1.cds;Parent=g77.t1;protein=XP_008421393.1
Chromosome12_Gua_v1.3	exonerate	intron	2576545	2576695	.	-	.	Parent=g77.t1;protein=XP_008421393.1
Chromosome12_Gua_v1.3	exonerate	CDS	2576696	2576822	.	-	.	ID=g77.t1.cds;Parent=g77.t1;protein=XP_008421393.1
Chromosome12_Gua_v1.3	exonerate	intron	2576823	2577907	.	-	.	Parent=g77.t1;protein=XP_008421393.1
Chromosome12_Gua_v1.3	exonerate	CDS	2577908	2578024	.	-	.	ID=g77.t1.cds;Parent=g77.t1;protein=XP_008421393.1
Chromosome12_Gua_v1.3	exonerate	intron	2578025	2578309	.	-	.	Parent=g77.t1;protein=XP_008421393.1
Chromosome12_Gua_v1.3	exonerate	CDS	2578310	2579180	.	-	.	ID=g77.t1.cds;Parent=g77.t1;protein=XP_008421393.1
Chromosome12_Gua_v1.3	exonerate	intron	2579181	2580216	.	-	.	Parent=g77.t1;protein=XP_008421393.1
Chromosome12_Gua_v1.3	exonerate	CDS	2580217	2580382	.	-	.	ID=g77.t1.cds;Parent=g77.t1;protein=XP_008421393.1
Chromosome12_Gua_v1.3	exonerate	intron	2580383	2581382	.	-	.	Parent=g77.t1;protein=XP_008421393.1
Chromosome12_Gua_v1.3	exonerate	CDS	2581383	2581954	.	-	.	ID=g77.t1.cds;Parent=g77.t1;protein=XP_008421393.1
Chromosome12_Gua_v1.3	exonerate	intron	2581955	2582980	.	-	.	Parent=g77.t1;protein=XP_008421393.1
Chromosome12_Gua_v1.3	exonerate	CDS	2582981	2583934	.	-	.	ID=g77.t1.cds;Parent=g77.t1;protein=XP_008421393.1
Chromosome12_Gua_v1.3	exonerate	intron	2583935	2584588	.	-	.	Parent=g77.t1;protein=XP_008421393.1
Chromosome12_Gua_v1.3	exonerate	CDS	2584589	2584702	.	-	.	ID=g77.t1.cds;Parent=g77.t1;protein=XP_008421393.1
Chromosome12_Gua_v1.3	exonerate	intron	2584703	2584787	.	-	.	Parent=g77.t1;protein=XP_008421393.1
Chromosome12_Gua_v1.3	exonerate	CDS	2584788	2584958	.	-	.	ID=g77.t1.cds;Parent=g77.t1;protein=XP_008421393.1
Chromosome12_Gua_v1.3	exonerate	intron	2584959	2585401	.	-	.	Parent=g77.t1;protein=XP_008421393.1
Chromosome12_Gua_v1.3	exonerate	CDS	2585402	2585541	.	-	.	ID=g77.t1.cds;Parent=g77.t1;protein=XP_008421393.1
Chromosome12_Gua_v1.3	exonerate	intron	2585542	2586727	.	-	.	Parent=g77.t1;protein=XP_008421393.1
Chromosome12_Gua_v1.3	exonerate	CDS	2586728	2586923	.	-	.	ID=g77.t1.cds;Parent=g77.t1;protein=XP_008421393.1
Chromosome12_Gua_v1.3	exonerate	intron	2586924	2592101	.	-	.	Parent=g77.t1;protein=XP_008421393.1
Chromosome12_Gua_v1.3	exonerate	CDS	2592102	2592794	.	-	.	ID=g77.t1.cds;Parent=g77.t1;protein=XP_008421393.1
Chromosome12_Gua_v1.3	exonerate	intron	2592795	2597860	.	-	.	Parent=g77.t1;protein=XP_008421393.1
Chromosome12_Gua_v1.3	exonerate	CDS	2597861	2597927	.	-	.	ID=g77.t1.cds;Parent=g77.t1;protein=XP_008421393.1
Chromosome12_Gua_v1.3	exonerate	gene	2604173	2610268	100.00	+	.	ID=g78;cds=7;protein=XP_023193980.1;pro_len=468;cover=98.50;pid=98.70;start_c=1;stop_c=1;pre_stop=0;frameshift=0;splice_sup=6/6;S=1;E=1;busco=ray,vert;symbol="Fbxw2";name="PREDICTED: F-box/WD repeat-containing protein 2 [Poecilia reticulata]";qcov=100.00;scov=99.78;seg=7.51;rep_cov=0.00;pfam=PF00400,PF12937
Chromosome12_Gua_v1.3	exonerate	transcript	2604173	2610268	100.00	+	.	ID=g78.t1;Parent=g78;
Chromosome12_Gua_v1.3	makeup	CDS	2604173	2604439	0.00	+	0	ID=g78.t1.cds;Parent=g78.t1;protein=sp|Q60584|FBXW2_MOUSE
Chromosome12_Gua_v1.3	makeup	intron	2604440	2605474	0.00	+	.	Parent=g78.t1;protein=sp|Q60584|FBXW2_MOUSE
Chromosome12_Gua_v1.3	exonerate	CDS	2605475	2605697	.	+	.	ID=g78.t1.cds;Parent=g78.t1;protein=XP_023193980.1
Chromosome12_Gua_v1.3	exonerate	intron	2605698	2605802	.	+	.	Parent=g78.t1;protein=XP_023193980.1
Chromosome12_Gua_v1.3	exonerate	CDS	2605803	2605997	.	+	.	ID=g78.t1.cds;Parent=g78.t1;protein=XP_023193980.1
Chromosome12_Gua_v1.3	exonerate	intron	2605998	2608552	.	+	.	Parent=g78.t1;protein=XP_023193980.1
Chromosome12_Gua_v1.3	exonerate	CDS	2608553	2608686	.	+	.	ID=g78.t1.cds;Parent=g78.t1;protein=XP_023193980.1
Chromosome12_Gua_v1.3	exonerate	intron	2608687	2608775	.	+	.	Parent=g78.t1;protein=XP_023193980.1
Chromosome12_Gua_v1.3	exonerate	CDS	2608776	2608862	.	+	.	ID=g78.t1.cds;Parent=g78.t1;protein=XP_023193980.1
Chromosome12_Gua_v1.3	exonerate	intron	2608863	2608963	.	+	.	Parent=g78.t1;protein=XP_023193980.1
Chromosome12_Gua_v1.3	exonerate	CDS	2608964	2609133	.	+	.	ID=g78.t1.cds;Parent=g78.t1;protein=XP_023193980.1
Chromosome12_Gua_v1.3	exonerate	intron	2609134	2609979	.	+	.	Parent=g78.t1;protein=XP_023193980.1
Chromosome12_Gua_v1.3	exonerate	CDS	2609980	2610268	.	+	2	ID=g78.t1.cds;Parent=g78.t1;protein=sp|Q60584|FBXW2_MOUSE
Chromosome12_Gua_v1.3	GeneWise	gene	2612836	2619418	100.00	-	.	ID=g79;cds=10;protein=NP_001025067.1;pro_len=360;align=1-360;cover=100.00;pid=87.22;start_c=1;stop_c=1;pre_stop=0;frameshift=0;splice_sup=9/9;S=1;E=1;busco=ray,-;symbol="wdr45";name="PREDICTED: WD repeat domain phosphoinositide-interacting protein 4 [Poecilia reticulata]";qcov=100.00;scov=100.00;seg=0.00;rep_cov=0.00;pfam=PF00400
Chromosome12_Gua_v1.3	GeneWise	transcript	2612836	2619418	100.00	-	.	ID=g79.t1;Parent=g79;
Chromosome12_Gua_v1.3	GeneWise	CDS	2612836	2612945	0.00	-	1	ID=g79.t1.cds;Parent=g79.t1;protein=NP_001025067.1
Chromosome12_Gua_v1.3	GeneWise	intron	2612946	2614009	0.00	-	.	Parent=g79.t1;protein=NP_001025067.1
Chromosome12_Gua_v1.3	GeneWise	CDS	2614010	2614155	0.00	-	2	ID=g79.t1.cds;Parent=g79.t1;protein=NP_001025067.1
Chromosome12_Gua_v1.3	GeneWise	intron	2614156	2614222	0.00	-	.	Parent=g79.t1;protein=NP_001025067.1
Chromosome12_Gua_v1.3	GeneWise	CDS	2614223	2614324	0.00	-	2	ID=g79.t1.cds;Parent=g79.t1;protein=NP_001025067.1
Chromosome12_Gua_v1.3	GeneWise	intron	2614325	2616039	0.00	-	.	Parent=g79.t1;protein=NP_001025067.1
Chromosome12_Gua_v1.3	GeneWise	CDS	2616040	2616248	0.00	-	0	ID=g79.t1.cds;Parent=g79.t1;protein=NP_001025067.1
Chromosome12_Gua_v1.3	GeneWise	intron	2616249	2616330	0.00	-	.	Parent=g79.t1;protein=NP_001025067.1
Chromosome12_Gua_v1.3	GeneWise	CDS	2616331	2616410	0.00	-	1	ID=g79.t1.cds;Parent=g79.t1;protein=NP_001025067.1
Chromosome12_Gua_v1.3	GeneWise	intron	2616411	2616492	0.00	-	.	Parent=g79.t1;protein=NP_001025067.1
Chromosome12_Gua_v1.3	GeneWise	CDS	2616493	2616587	0.00	-	2	ID=g79.t1.cds;Parent=g79.t1;protein=NP_001025067.1
Chromosome12_Gua_v1.3	GeneWise	intron	2616588	2616666	0.00	-	.	Parent=g79.t1;protein=NP_001025067.1
Chromosome12_Gua_v1.3	GeneWise	CDS	2616667	2616772	0.00	-	1	ID=g79.t1.cds;Parent=g79.t1;protein=NP_001025067.1
Chromosome12_Gua_v1.3	GeneWise	intron	2616773	2617534	0.00	-	.	Parent=g79.t1;protein=NP_001025067.1
Chromosome12_Gua_v1.3	GeneWise	CDS	2617535	2617639	0.00	-	1	ID=g79.t1.cds;Parent=g79.t1;protein=NP_001025067.1
Chromosome12_Gua_v1.3	GeneWise	intron	2617640	2618425	0.00	-	.	Parent=g79.t1;protein=NP_001025067.1
Chromosome12_Gua_v1.3	GeneWise	CDS	2618426	2618500	0.00	-	1	ID=g79.t1.cds;Parent=g79.t1;protein=NP_001025067.1
Chromosome12_Gua_v1.3	GeneWise	intron	2618501	2619369	0.00	-	.	Parent=g79.t1;protein=NP_001025067.1
Chromosome12_Gua_v1.3	GeneWise	CDS	2619370	2619418	0.00	-	0	ID=g79.t1.cds;Parent=g79.t1;protein=NP_001025067.1
Chromosome12_Gua_v1.3	exonerate	gene	2621301	2629314	100.00	-	.	ID=g80;cds=9;protein=XP_008421395.1;pro_len=261;cover=100.00;pid=99.23;start_c=1;stop_c=1;pre_stop=0;frameshift=0;splice_sup=8/8;S=1;E=1;busco=-,-;symbol="nas-14";name="PREDICTED: zinc metalloproteinase nas-4-like [Poecilia reticulata]";qcov=100.00;scov=100.00;seg=0.00;rep_cov=0.00;pfam=PF01400
Chromosome12_Gua_v1.3	exonerate	transcript	2621301	2629314	100.00	-	.	ID=g80.t1;Parent=g80;
Chromosome12_Gua_v1.3	exonerate	CDS	2621301	2621359	.	-	.	ID=g80.t1.cds;Parent=g80.t1;protein=XP_008421395.1
Chromosome12_Gua_v1.3	exonerate	intron	2621360	2623281	.	-	.	Parent=g80.t1;protein=XP_008421395.1
Chromosome12_Gua_v1.3	exonerate	CDS	2623282	2623403	.	-	.	ID=g80.t1.cds;Parent=g80.t1;protein=XP_008421395.1
Chromosome12_Gua_v1.3	exonerate	intron	2623404	2623476	.	-	.	Parent=g80.t1;protein=XP_008421395.1
Chromosome12_Gua_v1.3	exonerate	CDS	2623477	2623558	.	-	.	ID=g80.t1.cds;Parent=g80.t1;protein=XP_008421395.1
Chromosome12_Gua_v1.3	exonerate	intron	2623559	2625732	.	-	.	Parent=g80.t1;protein=XP_008421395.1
Chromosome12_Gua_v1.3	exonerate	CDS	2625733	2625905	.	-	.	ID=g80.t1.cds;Parent=g80.t1;protein=XP_008421395.1
Chromosome12_Gua_v1.3	exonerate	intron	2625906	2626085	.	-	.	Parent=g80.t1;protein=XP_008421395.1
Chromosome12_Gua_v1.3	exonerate	CDS	2626086	2626203	.	-	.	ID=g80.t1.cds;Parent=g80.t1;protein=XP_008421395.1
Chromosome12_Gua_v1.3	exonerate	intron	2626204	2626268	.	-	.	Parent=g80.t1;protein=XP_008421395.1
Chromosome12_Gua_v1.3	exonerate	CDS	2626269	2626338	.	-	.	ID=g80.t1.cds;Parent=g80.t1;protein=XP_008421395.1
Chromosome12_Gua_v1.3	exonerate	intron	2626339	2627631	.	-	.	Parent=g80.t1;protein=XP_008421395.1
Chromosome12_Gua_v1.3	exonerate	CDS	2627632	2627681	.	-	.	ID=g80.t1.cds;Parent=g80.t1;protein=XP_008421395.1
Chromosome12_Gua_v1.3	exonerate	intron	2627682	2629030	.	-	.	Parent=g80.t1;protein=XP_008421395.1
Chromosome12_Gua_v1.3	exonerate	CDS	2629031	2629090	.	-	.	ID=g80.t1.cds;Parent=g80.t1;protein=XP_008421395.1
Chromosome12_Gua_v1.3	exonerate	intron	2629091	2629262	.	-	.	Parent=g80.t1;protein=XP_008421395.1
Chromosome12_Gua_v1.3	exonerate	CDS	2629263	2629314	.	-	.	ID=g80.t1.cds;Parent=g80.t1;protein=XP_008421395.1
Chromosome12_Gua_v1.3	GeneWise	gene	2635055	2637799	98.50	-	.	ID=g81;cds=5;protein=XP_007572762.1;pro_len=263;align=1-263;cover=100.00;pid=98.10;start_c=1;stop_c=1;pre_stop=0;frameshift=0;splice_sup=2/4;S=1;E=1;busco=ray,vert;symbol="Zcchc9";name="PREDICTED: zinc finger CCHC domain-containing protein 9 [Poecilia mexicana]";qcov=100.00;scov=100.00;seg=13.31;rep_cov=8.71;pfam=PF00098
Chromosome12_Gua_v1.3	GeneWise	transcript	2635055	2637799	98.50	-	.	ID=g81.t1;Parent=g81;
Chromosome12_Gua_v1.3	GeneWise	CDS	2635055	2635167	0.00	-	1	ID=g81.t1.cds;Parent=g81.t1;protein=XP_007572762.1
Chromosome12_Gua_v1.3	GeneWise	intron	2635168	2636360	0.00	-	.	Parent=g81.t1;protein=XP_007572762.1
Chromosome12_Gua_v1.3	GeneWise	CDS	2636361	2636429	0.00	-	1	ID=g81.t1.cds;Parent=g81.t1;protein=XP_007572762.1
Chromosome12_Gua_v1.3	GeneWise	intron	2636430	2636581	0.00	-	.	Parent=g81.t1;protein=XP_007572762.1
Chromosome12_Gua_v1.3	GeneWise	CDS	2636582	2636674	0.00	-	1	ID=g81.t1.cds;Parent=g81.t1;protein=XP_007572762.1
Chromosome12_Gua_v1.3	GeneWise	intron	2636675	2636812	0.00	-	.	Parent=g81.t1;protein=XP_007572762.1
Chromosome12_Gua_v1.3	GeneWise	CDS	2636813	2636963	0.00	-	0	ID=g81.t1.cds;Parent=g81.t1;protein=XP_007572762.1
Chromosome12_Gua_v1.3	GeneWise	intron	2636964	2637433	0.00	-	.	Parent=g81.t1;protein=XP_007572762.1
Chromosome12_Gua_v1.3	GeneWise	CDS	2637434	2637799	0.00	-	0	ID=g81.t1.cds;Parent=g81.t1;protein=XP_007572762.1
Chromosome12_Gua_v1.3	GeneWise	gene	2658327	2677459	100.00	+	.	ID=g82;cds=7;protein=XP_008421398.1;pro_len=340;align=1-340;cover=100.00;pid=97.35;start_c=1;stop_c=1;pre_stop=0;frameshift=0;splice_sup=6/6;S=1;E=1;busco=-,-;symbol="Xrcc4";name="PREDICTED: DNA repair protein XRCC4-like [Poecilia reticulata]";qcov=100.00;scov=100.00;seg=12.94;rep_cov=0.00;pfam=PF06632
Chromosome12_Gua_v1.3	GeneWise	transcript	2658327	2677459	100.00	+	.	ID=g82.t1;Parent=g82;
Chromosome12_Gua_v1.3	GeneWise	CDS	2658327	2658468	0.00	+	0	ID=g82.t1.cds;Parent=g82.t1;protein=XP_008421398.1
Chromosome12_Gua_v1.3	GeneWise	intron	2658469	2659690	0.00	+	.	Parent=g82.t1;protein=XP_008421398.1
Chromosome12_Gua_v1.3	GeneWise	CDS	2659691	2659881	0.00	+	1	ID=g82.t1.cds;Parent=g82.t1;protein=XP_008421398.1
Chromosome12_Gua_v1.3	GeneWise	intron	2659882	2662080	0.00	+	.	Parent=g82.t1;protein=XP_008421398.1
Chromosome12_Gua_v1.3	GeneWise	CDS	2662081	2662247	0.00	+	0	ID=g82.t1.cds;Parent=g82.t1;protein=XP_008421398.1
Chromosome12_Gua_v1.3	GeneWise	intron	2662248	2663889	0.00	+	.	Parent=g82.t1;protein=XP_008421398.1
Chromosome12_Gua_v1.3	GeneWise	CDS	2663890	2664021	0.00	+	2	ID=g82.t1.cds;Parent=g82.t1;protein=XP_008421398.1
Chromosome12_Gua_v1.3	GeneWise	intron	2664022	2664488	0.00	+	.	Parent=g82.t1;protein=XP_008421398.1
Chromosome12_Gua_v1.3	GeneWise	CDS	2664489	2664634	0.00	+	2	ID=g82.t1.cds;Parent=g82.t1;protein=XP_008421398.1
Chromosome12_Gua_v1.3	GeneWise	intron	2664635	2667477	0.00	+	.	Parent=g82.t1;protein=XP_008421398.1
Chromosome12_Gua_v1.3	GeneWise	CDS	2667478	2667607	0.00	+	1	ID=g82.t1.cds;Parent=g82.t1;protein=XP_008421398.1
Chromosome12_Gua_v1.3	GeneWise	intron	2667608	2677344	0.00	+	.	Parent=g82.t1;protein=XP_008421398.1
Chromosome12_Gua_v1.3	GeneWise	CDS	2677345	2677459	0.00	+	2	ID=g82.t1.cds;Parent=g82.t1;protein=XP_008421398.1
Chromosome12_Gua_v1.3	GeneWise	gene	2684051	2715409	100.00	+	.	ID=g83;cds=16;protein=XP_008422017.1;pro_len=1414;align=1-1414;cover=100.00;pid=98.87;start_c=1;stop_c=1;pre_stop=0;frameshift=0;splice_sup=15/15;S=1;E=1;busco=-,-;symbol="NCAN";name="PREDICTED: versican core protein-like [Poecilia reticulata]";qcov=100.00;scov=100.00;seg=1.91;rep_cov=0.00;pfam=PF00008,PF00059,PF00084,PF00193,PF07686,PF12661
Chromosome12_Gua_v1.3	GeneWise	transcript	2684051	2715409	100.00	+	.	ID=g83.t1;Parent=g83;
Chromosome12_Gua_v1.3	GeneWise	CDS	2684051	2684117	0.00	+	0	ID=g83.t1.cds;Parent=g83.t1;protein=XP_008422017.1
Chromosome12_Gua_v1.3	GeneWise	intron	2684118	2685335	0.00	+	.	Parent=g83.t1;protein=XP_008422017.1
Chromosome12_Gua_v1.3	GeneWise	CDS	2685336	2685710	0.00	+	1	ID=g83.t1.cds;Parent=g83.t1;protein=XP_008422017.1
Chromosome12_Gua_v1.3	GeneWise	intron	2685711	2687521	0.00	+	.	Parent=g83.t1;protein=XP_008422017.1
Chromosome12_Gua_v1.3	GeneWise	CDS	2687522	2687696	0.00	+	1	ID=g83.t1.cds;Parent=g83.t1;protein=XP_008422017.1
Chromosome12_Gua_v1.3	GeneWise	intron	2687697	2689089	0.00	+	.	Parent=g83.t1;protein=XP_008422017.1
Chromosome12_Gua_v1.3	GeneWise	CDS	2689090	2689217	0.00	+	2	ID=g83.t1.cds;Parent=g83.t1;protein=XP_008422017.1
Chromosome12_Gua_v1.3	GeneWise	intron	2689218	2689786	0.00	+	.	Parent=g83.t1;protein=XP_008422017.1
Chromosome12_Gua_v1.3	GeneWise	CDS	2689787	2690083	0.00	+	1	ID=g83.t1.cds;Parent=g83.t1;protein=XP_008422017.1
Chromosome12_Gua_v1.3	GeneWise	intron	2690084	2691798	0.00	+	.	Parent=g83.t1;protein=XP_008422017.1
Chromosome12_Gua_v1.3	GeneWise	CDS	2691799	2692467	0.00	+	1	ID=g83.t1.cds;Parent=g83.t1;protein=XP_008422017.1
Chromosome12_Gua_v1.3	GeneWise	intron	2692468	2695898	0.00	+	.	Parent=g83.t1;protein=XP_008422017.1
Chromosome12_Gua_v1.3	GeneWise	CDS	2695899	2695928	0.00	+	1	ID=g83.t1.cds;Parent=g83.t1;protein=XP_008422017.1
Chromosome12_Gua_v1.3	GeneWise	intron	2695929	2703877	0.00	+	.	Parent=g83.t1;protein=XP_008422017.1
Chromosome12_Gua_v1.3	GeneWise	CDS	2703878	2704038	0.00	+	1	ID=g83.t1.cds;Parent=g83.t1;protein=XP_008422017.1
Chromosome12_Gua_v1.3	GeneWise	intron	2704039	2705175	0.00	+	.	Parent=g83.t1;protein=XP_008422017.1
Chromosome12_Gua_v1.3	GeneWise	CDS	2705176	2706490	0.00	+	0	ID=g83.t1.cds;Parent=g83.t1;protein=XP_008422017.1
Chromosome12_Gua_v1.3	GeneWise	intron	2706491	2706588	0.00	+	.	Parent=g83.t1;protein=XP_008422017.1
Chromosome12_Gua_v1.3	GeneWise	CDS	2706589	2706702	0.00	+	1	ID=g83.t1.cds;Parent=g83.t1;protein=XP_008422017.1
Chromosome12_Gua_v1.3	GeneWise	intron	2706703	2706791	0.00	+	.	Parent=g83.t1;protein=XP_008422017.1
Chromosome12_Gua_v1.3	GeneWise	CDS	2706792	2706905	0.00	+	1	ID=g83.t1.cds;Parent=g83.t1;protein=XP_008422017.1
Chromosome12_Gua_v1.3	GeneWise	intron	2706906	2711654	0.00	+	.	Parent=g83.t1;protein=XP_008422017.1
Chromosome12_Gua_v1.3	GeneWise	CDS	2711655	2711813	0.00	+	1	ID=g83.t1.cds;Parent=g83.t1;protein=XP_008422017.1
Chromosome12_Gua_v1.3	GeneWise	intron	2711814	2711883	0.00	+	.	Parent=g83.t1;protein=XP_008422017.1
Chromosome12_Gua_v1.3	GeneWise	CDS	2711884	2711966	0.00	+	1	ID=g83.t1.cds;Parent=g83.t1;protein=XP_008422017.1
Chromosome12_Gua_v1.3	GeneWise	intron	2711967	2714493	0.00	+	.	Parent=g83.t1;protein=XP_008422017.1
Chromosome12_Gua_v1.3	GeneWise	CDS	2714494	2714638	0.00	+	0	ID=g83.t1.cds;Parent=g83.t1;protein=XP_008422017.1
Chromosome12_Gua_v1.3	GeneWise	intron	2714639	2714918	0.00	+	.	Parent=g83.t1;protein=XP_008422017.1
Chromosome12_Gua_v1.3	GeneWise	CDS	2714919	2715101	0.00	+	1	ID=g83.t1.cds;Parent=g83.t1;protein=XP_008422017.1
Chromosome12_Gua_v1.3	GeneWise	intron	2715102	2715179	0.00	+	.	Parent=g83.t1;protein=XP_008422017.1
Chromosome12_Gua_v1.3	GeneWise	CDS	2715180	2715409	0.00	+	1	ID=g83.t1.cds;Parent=g83.t1;protein=XP_008422017.1
Chromosome12_Gua_v1.3	GeneWise	gene	2725209	2735585	100.00	-	.	ID=g84;cds=5;protein=XP_008421399.2;pro_len=353;align=1-353;cover=100.00;pid=99.15;start_c=1;stop_c=1;pre_stop=0;frameshift=0;splice_sup=4/4;S=1;E=1;busco=-,-;symbol="HAPLN1";name="PREDICTED: hyaluronan and proteoglycan link protein 1-like [Poecilia reticulata]";qcov=100.00;scov=100.00;seg=0.00;rep_cov=0.00;pfam=PF00193,PF07686
Chromosome12_Gua_v1.3	GeneWise	transcript	2725209	2735585	100.00	-	.	ID=g84.t1;Parent=g84;
Chromosome12_Gua_v1.3	GeneWise	CDS	2725209	2725498	0.00	-	1	ID=g84.t1.cds;Parent=g84.t1;protein=XP_008421399.2
Chromosome12_Gua_v1.3	GeneWise	intron	2725499	2726021	0.00	-	.	Parent=g84.t1;protein=XP_008421399.2
Chromosome12_Gua_v1.3	GeneWise	CDS	2726022	2726324	0.00	-	1	ID=g84.t1.cds;Parent=g84.t1;protein=XP_008421399.2
Chromosome12_Gua_v1.3	GeneWise	intron	2726325	2726692	0.00	-	.	Parent=g84.t1;protein=XP_008421399.2
Chromosome12_Gua_v1.3	GeneWise	CDS	2726693	2726891	0.00	-	0	ID=g84.t1.cds;Parent=g84.t1;protein=XP_008421399.2
Chromosome12_Gua_v1.3	GeneWise	intron	2726892	2731412	0.00	-	.	Parent=g84.t1;protein=XP_008421399.2
Chromosome12_Gua_v1.3	GeneWise	CDS	2731413	2731576	0.00	-	1	ID=g84.t1.cds;Parent=g84.t1;protein=XP_008421399.2
Chromosome12_Gua_v1.3	GeneWise	intron	2731577	2735479	0.00	-	.	Parent=g84.t1;protein=XP_008421399.2
Chromosome12_Gua_v1.3	GeneWise	CDS	2735480	2735585	0.00	-	0	ID=g84.t1.cds;Parent=g84.t1;protein=XP_008421399.2
Chromosome12_Gua_v1.3	AUGUSTUS	gene	2753580	2754265	100.00	+	.	ID=g85;cds=2;%evi=100;start_c=1;stop_c=1;splice_sup=1/1;S=1;E=1;busco=-,-;symbol="-";name="PREDICTED: uncharacterized protein LOC109092080 [Cyprinus carpio]";qcov=94.85;scov=53.26;seg=0.00;rep_cov=0.00;pfam=-
Chromosome12_Gua_v1.3	AUGUSTUS	transcript	2753580	2754265	100.00	+	.	ID=g85.t1;Parent=g85;
Chromosome12_Gua_v1.3	AUGUSTUS	CDS	2753580	2753811	0.94	+	0	ID=g85.t1.cds;Parent=g85.t1
Chromosome12_Gua_v1.3	AUGUSTUS	intron	2753812	2754086	0.99	+	.	Parent=g85.t1
Chromosome12_Gua_v1.3	AUGUSTUS	CDS	2754087	2754265	0.99	+	2	ID=g85.t1.cds;Parent=g85.t1
Chromosome12_Gua_v1.3	AUGUSTUS	gene	2758436	2763882	100.00	+	.	ID=g86;cds=5;%evi=100;start_c=1;stop_c=1;splice_sup=4/4;S=1;E=1;busco=-,-;symbol="CETN3";name="PREDICTED: centrin-3 [Poecilia reticulata]";qcov=100.00;scov=100.00;seg=7.19;rep_cov=0.00;pfam=PF13499
Chromosome12_Gua_v1.3	AUGUSTUS	transcript	2758436	2763882	100.00	+	.	ID=g86.t1;Parent=g86;
Chromosome12_Gua_v1.3	AUGUSTUS	CDS	2758436	2758452	1	+	0	ID=g86.t1.cds;Parent=g86.t1
Chromosome12_Gua_v1.3	AUGUSTUS	intron	2758453	2760109	1	+	.	Parent=g86.t1
Chromosome12_Gua_v1.3	AUGUSTUS	CDS	2760110	2760245	1	+	1	ID=g86.t1.cds;Parent=g86.t1
Chromosome12_Gua_v1.3	AUGUSTUS	intron	2760246	2762674	1	+	.	Parent=g86.t1
Chromosome12_Gua_v1.3	AUGUSTUS	CDS	2762675	2762789	1	+	0	ID=g86.t1.cds;Parent=g86.t1
Chromosome12_Gua_v1.3	AUGUSTUS	intron	2762790	2763564	1	+	.	Parent=g86.t1
Chromosome12_Gua_v1.3	AUGUSTUS	CDS	2763565	2763756	1	+	2	ID=g86.t1.cds;Parent=g86.t1
Chromosome12_Gua_v1.3	AUGUSTUS	intron	2763757	2763838	1	+	.	Parent=g86.t1
Chromosome12_Gua_v1.3	AUGUSTUS	CDS	2763839	2763882	1	+	2	ID=g86.t1.cds;Parent=g86.t1
Chromosome12_Gua_v1.3	GeneWise	gene	2796473	2813011	99.88	+	.	ID=g87;cds=9;protein=XP_008421402.1;pro_len=459;align=1-459;cover=100.00;pid=98.91;start_c=1;stop_c=1;pre_stop=0;frameshift=0;splice_sup=8/8;S=1;E=1;busco=ray,-;symbol="Mef2c";name="PREDICTED: myocyte-specific enhancer factor 2C-like [Poecilia reticulata]";qcov=100.00;scov=100.00;seg=17.43;rep_cov=2.17;pfam=PF00319
Chromosome12_Gua_v1.3	GeneWise	transcript	2796473	2813011	99.88	+	.	ID=g87.t1;Parent=g87;
Chromosome12_Gua_v1.3	GeneWise	CDS	2796473	2796526	0.00	+	0	ID=g87.t1.cds;Parent=g87.t1;protein=XP_008421402.1
Chromosome12_Gua_v1.3	GeneWise	intron	2796527	2798097	0.00	+	.	Parent=g87.t1;protein=XP_008421402.1
Chromosome12_Gua_v1.3	GeneWise	CDS	2798098	2798301	0.00	+	0	ID=g87.t1.cds;Parent=g87.t1;protein=XP_008421402.1
Chromosome12_Gua_v1.3	GeneWise	intron	2798302	2807001	0.00	+	.	Parent=g87.t1;protein=XP_008421402.1
Chromosome12_Gua_v1.3	GeneWise	CDS	2807002	2807145	0.00	+	0	ID=g87.t1.cds;Parent=g87.t1;protein=XP_008421402.1
Chromosome12_Gua_v1.3	GeneWise	intron	2807146	2807234	0.00	+	.	Parent=g87.t1;protein=XP_008421402.1
Chromosome12_Gua_v1.3	GeneWise	CDS	2807235	2807418	0.00	+	0	ID=g87.t1.cds;Parent=g87.t1;protein=XP_008421402.1
Chromosome12_Gua_v1.3	GeneWise	intron	2807419	2810918	0.00	+	.	Parent=g87.t1;protein=XP_008421402.1
Chromosome12_Gua_v1.3	GeneWise	CDS	2810919	2810963	0.00	+	1	ID=g87.t1.cds;Parent=g87.t1;protein=XP_008421402.1
Chromosome12_Gua_v1.3	GeneWise	intron	2810964	2811091	0.00	+	.	Parent=g87.t1;protein=XP_008421402.1
Chromosome12_Gua_v1.3	GeneWise	CDS	2811092	2811255	0.00	+	1	ID=g87.t1.cds;Parent=g87.t1;protein=XP_008421402.1
Chromosome12_Gua_v1.3	GeneWise	intron	2811256	2812262	0.00	+	.	Parent=g87.t1;protein=XP_008421402.1
Chromosome12_Gua_v1.3	GeneWise	CDS	2812263	2812374	0.00	+	0	ID=g87.t1.cds;Parent=g87.t1;protein=XP_008421402.1
Chromosome12_Gua_v1.3	GeneWise	intron	2812375	2812446	0.00	+	.	Parent=g87.t1;protein=XP_008421402.1
Chromosome12_Gua_v1.3	GeneWise	CDS	2812447	2812570	0.00	+	1	ID=g87.t1.cds;Parent=g87.t1;protein=XP_008421402.1
Chromosome12_Gua_v1.3	GeneWise	intron	2812571	2812662	0.00	+	.	Parent=g87.t1;protein=XP_008421402.1
Chromosome12_Gua_v1.3	GeneWise	CDS	2812663	2813011	0.00	+	2	ID=g87.t1.cds;Parent=g87.t1;protein=XP_008421402.1
Chromosome12_Gua_v1.3	GeneWise	gene	2827023	2835485	100.00	-	.	ID=g88;cds=8;protein=XP_008421403.1;pro_len=418;align=1-418;cover=100.00;pid=99.04;start_c=1;stop_c=1;pre_stop=0;frameshift=0;splice_sup=7/7;S=1;E=1;busco=ray,-;symbol="Arrdc3";name="PREDICTED: arrestin domain-containing protein 3-like [Poecilia reticulata]";qcov=100.00;scov=100.00;seg=9.09;rep_cov=0.00;pfam=PF00339,PF02752
Chromosome12_Gua_v1.3	GeneWise	transcript	2827023	2835485	100.00	-	.	ID=g88.t1;Parent=g88;
Chromosome12_Gua_v1.3	GeneWise	CDS	2827023	2827100	0.00	-	0	ID=g88.t1.cds;Parent=g88.t1;protein=XP_008421403.1
Chromosome12_Gua_v1.3	GeneWise	intron	2827101	2828536	0.00	-	.	Parent=g88.t1;protein=XP_008421403.1
Chromosome12_Gua_v1.3	GeneWise	CDS	2828537	2828691	0.00	-	1	ID=g88.t1.cds;Parent=g88.t1;protein=XP_008421403.1
Chromosome12_Gua_v1.3	GeneWise	intron	2828692	2828765	0.00	-	.	Parent=g88.t1;protein=XP_008421403.1
Chromosome12_Gua_v1.3	GeneWise	CDS	2828766	2828919	0.00	-	0	ID=g88.t1.cds;Parent=g88.t1;protein=XP_008421403.1
Chromosome12_Gua_v1.3	GeneWise	intron	2828920	2830337	0.00	-	.	Parent=g88.t1;protein=XP_008421403.1
Chromosome12_Gua_v1.3	GeneWise	CDS	2830338	2830594	0.00	-	1	ID=g88.t1.cds;Parent=g88.t1;protein=XP_008421403.1
Chromosome12_Gua_v1.3	GeneWise	intron	2830595	2830716	0.00	-	.	Parent=g88.t1;protein=XP_008421403.1
Chromosome12_Gua_v1.3	GeneWise	CDS	2830717	2830819	0.00	-	0	ID=g88.t1.cds;Parent=g88.t1;protein=XP_008421403.1
Chromosome12_Gua_v1.3	GeneWise	intron	2830820	2830910	0.00	-	.	Parent=g88.t1;protein=XP_008421403.1
Chromosome12_Gua_v1.3	GeneWise	CDS	2830911	2831058	0.00	-	2	ID=g88.t1.cds;Parent=g88.t1;protein=XP_008421403.1
Chromosome12_Gua_v1.3	GeneWise	intron	2831059	2831428	0.00	-	.	Parent=g88.t1;protein=XP_008421403.1
Chromosome12_Gua_v1.3	GeneWise	CDS	2831429	2831510	0.00	-	1	ID=g88.t1.cds;Parent=g88.t1;protein=XP_008421403.1
Chromosome12_Gua_v1.3	GeneWise	intron	2831511	2835205	0.00	-	.	Parent=g88.t1;protein=XP_008421403.1
Chromosome12_Gua_v1.3	GeneWise	CDS	2835206	2835485	0.00	-	0	ID=g88.t1.cds;Parent=g88.t1;protein=XP_008421403.1
Chromosome12_Gua_v1.3	GeneWise	gene	2851670	2883870	99.84	-	.	ID=g89;cds=22;protein=XP_008421404.1;pro_len=897;align=1-897;cover=100.00;pid=99.00;start_c=1;stop_c=1;pre_stop=0;frameshift=0;splice_sup=19/21;S=1;E=1;busco=ray,vert;symbol="Mctp1";name="PREDICTED: multiple C2 and transmembrane domain-containing protein 1-like isoform X1 [Poecilia reticulata]";qcov=100.00;scov=100.00;seg=8.70;rep_cov=1.82;pfam=PF00168,PF08372
Chromosome12_Gua_v1.3	GeneWise	transcript	2851670	2883870	99.84	-	.	ID=g89.t1;Parent=g89;
Chromosome12_Gua_v1.3	GeneWise	CDS	2851670	2851741	0.00	-	0	ID=g89.t1.cds;Parent=g89.t1;protein=XP_008421404.1
Chromosome12_Gua_v1.3	GeneWise	intron	2851742	2851952	0.00	-	.	Parent=g89.t1;protein=XP_008421404.1
Chromosome12_Gua_v1.3	GeneWise	CDS	2851953	2852050	0.00	-	1	ID=g89.t1.cds;Parent=g89.t1;protein=XP_008421404.1
Chromosome12_Gua_v1.3	GeneWise	intron	2852051	2852882	0.00	-	.	Parent=g89.t1;protein=XP_008421404.1
Chromosome12_Gua_v1.3	GeneWise	CDS	2852883	2852992	0.00	-	2	ID=g89.t1.cds;Parent=g89.t1;protein=XP_008421404.1
Chromosome12_Gua_v1.3	GeneWise	intron	2852993	2854274	0.00	-	.	Parent=g89.t1;protein=XP_008421404.1
Chromosome12_Gua_v1.3	GeneWise	CDS	2854275	2854384	0.00	-	0	ID=g89.t1.cds;Parent=g89.t1;protein=XP_008421404.1
Chromosome12_Gua_v1.3	GeneWise	intron	2854385	2855333	0.00	-	.	Parent=g89.t1;protein=XP_008421404.1
Chromosome12_Gua_v1.3	GeneWise	CDS	2855334	2855387	0.00	-	0	ID=g89.t1.cds;Parent=g89.t1;protein=XP_008421404.1
Chromosome12_Gua_v1.3	GeneWise	intron	2855388	2855471	0.00	-	.	Parent=g89.t1;protein=XP_008421404.1
Chromosome12_Gua_v1.3	GeneWise	CDS	2855472	2855582	0.00	-	0	ID=g89.t1.cds;Parent=g89.t1;protein=XP_008421404.1
Chromosome12_Gua_v1.3	GeneWise	intron	2855583	2855687	0.00	-	.	Parent=g89.t1;protein=XP_008421404.1
Chromosome12_Gua_v1.3	GeneWise	CDS	2855688	2855807	0.00	-	0	ID=g89.t1.cds;Parent=g89.t1;protein=XP_008421404.1
Chromosome12_Gua_v1.3	GeneWise	intron	2855808	2856487	0.00	-	.	Parent=g89.t1;protein=XP_008421404.1
Chromosome12_Gua_v1.3	GeneWise	CDS	2856488	2856562	0.00	-	0	ID=g89.t1.cds;Parent=g89.t1;protein=XP_008421404.1
Chromosome12_Gua_v1.3	GeneWise	intron	2856563	2856676	0.00	-	.	Parent=g89.t1;protein=XP_008421404.1
Chromosome12_Gua_v1.3	GeneWise	CDS	2856677	2856778	0.00	-	0	ID=g89.t1.cds;Parent=g89.t1;protein=XP_008421404.1
Chromosome12_Gua_v1.3	GeneWise	intron	2856779	2857744	0.00	-	.	Parent=g89.t1;protein=XP_008421404.1
Chromosome12_Gua_v1.3	GeneWise	CDS	2857745	2857847	0.00	-	2	ID=g89.t1.cds;Parent=g89.t1;protein=XP_008421404.1
Chromosome12_Gua_v1.3	GeneWise	intron	2857848	2858246	0.00	-	.	Parent=g89.t1;protein=XP_008421404.1
Chromosome12_Gua_v1.3	GeneWise	CDS	2858247	2858349	0.00	-	1	ID=g89.t1.cds;Parent=g89.t1;protein=XP_008421404.1
Chromosome12_Gua_v1.3	GeneWise	intron	2858350	2858451	0.00	-	.	Parent=g89.t1;protein=XP_008421404.1
Chromosome12_Gua_v1.3	GeneWise	CDS	2858452	2858545	0.00	-	0	ID=g89.t1.cds;Parent=g89.t1;protein=XP_008421404.1
Chromosome12_Gua_v1.3	GeneWise	intron	2858546	2858876	0.00	-	.	Parent=g89.t1;protein=XP_008421404.1
Chromosome12_Gua_v1.3	GeneWise	CDS	2858877	2859063	0.00	-	2	ID=g89.t1.cds;Parent=g89.t1;protein=XP_008421404.1
Chromosome12_Gua_v1.3	GeneWise	intron	2859064	2859285	0.00	-	.	Parent=g89.t1;protein=XP_008421404.1
Chromosome12_Gua_v1.3	GeneWise	CDS	2859286	2859416	0.00	-	0	ID=g89.t1.cds;Parent=g89.t1;protein=XP_008421404.1
Chromosome12_Gua_v1.3	GeneWise	intron	2859417	2859621	0.00	-	.	Parent=g89.t1;protein=XP_008421404.1
Chromosome12_Gua_v1.3	GeneWise	CDS	2859622	2859789	0.00	-	0	ID=g89.t1.cds;Parent=g89.t1;protein=XP_008421404.1
Chromosome12_Gua_v1.3	GeneWise	intron	2859790	2861086	0.00	-	.	Parent=g89.t1;protein=XP_008421404.1
Chromosome12_Gua_v1.3	GeneWise	CDS	2861087	2861125	0.00	-	0	ID=g89.t1.cds;Parent=g89.t1;protein=XP_008421404.1
Chromosome12_Gua_v1.3	GeneWise	intron	2861126	2863301	0.00	-	.	Parent=g89.t1;protein=XP_008421404.1
Chromosome12_Gua_v1.3	GeneWise	CDS	2863302	2863346	0.00	-	0	ID=g89.t1.cds;Parent=g89.t1;protein=XP_008421404.1
Chromosome12_Gua_v1.3	GeneWise	intron	2863347	2864362	0.00	-	.	Parent=g89.t1;protein=XP_008421404.1
Chromosome12_Gua_v1.3	GeneWise	CDS	2864363	2864486	0.00	-	2	ID=g89.t1.cds;Parent=g89.t1;protein=XP_008421404.1
Chromosome12_Gua_v1.3	GeneWise	intron	2864487	2866570	0.00	-	.	Parent=g89.t1;protein=XP_008421404.1
Chromosome12_Gua_v1.3	GeneWise	CDS	2866571	2866650	0.00	-	0	ID=g89.t1.cds;Parent=g89.t1;protein=XP_008421404.1
Chromosome12_Gua_v1.3	GeneWise	intron	2866651	2866738	0.00	-	.	Parent=g89.t1;protein=XP_008421404.1
Chromosome12_Gua_v1.3	GeneWise	CDS	2866739	2866881	0.00	-	1	ID=g89.t1.cds;Parent=g89.t1;protein=XP_008421404.1
Chromosome12_Gua_v1.3	GeneWise	intron	2866882	2866958	0.00	-	.	Parent=g89.t1;protein=XP_008421404.1
Chromosome12_Gua_v1.3	GeneWise	CDS	2866959	2867079	0.00	-	0	ID=g89.t1.cds;Parent=g89.t1;protein=XP_008421404.1
Chromosome12_Gua_v1.3	GeneWise	intron	2867080	2883366	0.00	-	.	Parent=g89.t1;protein=XP_008421404.1
Chromosome12_Gua_v1.3	GeneWise	CDS	2883367	2883870	0.00	-	0	ID=g89.t1.cds;Parent=g89.t1;protein=XP_008421404.1
Chromosome12_Gua_v1.3	AUGUSTUS	gene	2887526	2898735	100.00	-	.	ID=g90;cds=12;%evi=91.3;start_c=1;stop_c=1;splice_sup=11/11;S=1;E=1;busco=-,-;symbol="SEPTIN5";name="septin-5-like [Xiphophorus maculatus]";qcov=100.00;scov=100.00;seg=4.07;rep_cov=0.00;pfam=PF00735
Chromosome12_Gua_v1.3	AUGUSTUS	transcript	2887526	2898735	100.00	-	.	ID=g90.t1;Parent=g90;
Chromosome12_Gua_v1.3	AUGUSTUS	CDS	2887526	2887588	1	-	0	ID=g90.t1.cds;Parent=g90.t1
Chromosome12_Gua_v1.3	AUGUSTUS	intron	2887589	2889097	1	-	.	Parent=g90.t1
Chromosome12_Gua_v1.3	AUGUSTUS	CDS	2889098	2889200	1	-	1	ID=g90.t1.cds;Parent=g90.t1
Chromosome12_Gua_v1.3	AUGUSTUS	intron	2889201	2890298	1	-	.	Parent=g90.t1
Chromosome12_Gua_v1.3	AUGUSTUS	CDS	2890299	2890434	1	-	2	ID=g90.t1.cds;Parent=g90.t1
Chromosome12_Gua_v1.3	AUGUSTUS	intron	2890435	2890509	1	-	.	Parent=g90.t1
Chromosome12_Gua_v1.3	AUGUSTUS	CDS	2890510	2890606	1	-	0	ID=g90.t1.cds;Parent=g90.t1
Chromosome12_Gua_v1.3	AUGUSTUS	intron	2890607	2891347	1	-	.	Parent=g90.t1
Chromosome12_Gua_v1.3	AUGUSTUS	CDS	2891348	2891449	1	-	0	ID=g90.t1.cds;Parent=g90.t1
Chromosome12_Gua_v1.3	AUGUSTUS	intron	2891450	2892552	1	-	.	Parent=g90.t1
Chromosome12_Gua_v1.3	AUGUSTUS	CDS	2892553	2892670	1	-	1	ID=g90.t1.cds;Parent=g90.t1
Chromosome12_Gua_v1.3	AUGUSTUS	intron	2892671	2893389	1	-	.	Parent=g90.t1
Chromosome12_Gua_v1.3	AUGUSTUS	CDS	2893390	2893524	1	-	1	ID=g90.t1.cds;Parent=g90.t1
Chromosome12_Gua_v1.3	AUGUSTUS	intron	2893525	2895636	1	-	.	Parent=g90.t1
Chromosome12_Gua_v1.3	AUGUSTUS	CDS	2895637	2895760	1	-	2	ID=g90.t1.cds;Parent=g90.t1
Chromosome12_Gua_v1.3	AUGUSTUS	intron	2895761	2895846	1	-	.	Parent=g90.t1
Chromosome12_Gua_v1.3	AUGUSTUS	CDS	2895847	2895933	1	-	2	ID=g90.t1.cds;Parent=g90.t1
Chromosome12_Gua_v1.3	AUGUSTUS	intron	2895934	2896008	1	-	.	Parent=g90.t1
Chromosome12_Gua_v1.3	AUGUSTUS	CDS	2896009	2896099	1	-	0	ID=g90.t1.cds;Parent=g90.t1
Chromosome12_Gua_v1.3	AUGUSTUS	intron	2896100	2898360	0.94	-	.	Parent=g90.t1
Chromosome12_Gua_v1.3	AUGUSTUS	CDS	2898361	2898371	0.94	-	2	ID=g90.t1.cds;Parent=g90.t1
Chromosome12_Gua_v1.3	AUGUSTUS	intron	2898372	2898692	1	-	.	Parent=g90.t1
Chromosome12_Gua_v1.3	AUGUSTUS	CDS	2898693	2898735	0.69	-	0	ID=g90.t1.cds;Parent=g90.t1
Chromosome12_Gua_v1.3	GeneWise	gene	2917333	2918163	1	+	.	ID=g91;cds=1;protein=XP_017163332.1;pro_len=274;align=1-274;cover=100.00;pid=99.27;start_c=1;stop_c=1;pre_stop=0;frameshift=0;splice_sup=0/;S=0;E=0;busco=-,-;symbol="CLDN5";name="PREDICTED: claudin-5-like [Poecilia reticulata]";qcov=100.00;scov=100.00;seg=17.39;rep_cov=12.39;pfam=PF00822
Chromosome12_Gua_v1.3	GeneWise	transcript	2917333	2918163	1	+	.	ID=g91.t1;Parent=g91;
Chromosome12_Gua_v1.3	GeneWise	CDS	2917333	2918163	0.00	+	0	ID=g91.t1.cds;Parent=g91.t1;protein=XP_017163332.1
Chromosome12_Gua_v1.3	exonerate	gene	2921182	2927940	100.00	-	.	ID=g92;cds=10;protein=XP_008421411.1;pro_len=405;cover=100.00;pid=100.00;start_c=1;stop_c=1;pre_stop=0;frameshift=0;splice_sup=9/9;S=1;E=1;busco=-,-;symbol="Acads";name="PREDICTED: short-chain specific acyl-CoA dehydrogenase, mitochondrial [Poecilia reticulata]";qcov=100.00;scov=100.00;seg=7.65;rep_cov=0.00;pfam=PF00441,PF02770,PF02771
Chromosome12_Gua_v1.3	exonerate	transcript	2921182	2927940	100.00	-	.	ID=g92.t1;Parent=g92;
Chromosome12_Gua_v1.3	exonerate	CDS	2921182	2921334	.	-	.	ID=g92.t1.cds;Parent=g92.t1;protein=XP_008421411.1
Chromosome12_Gua_v1.3	exonerate	intron	2921335	2921420	.	-	.	Parent=g92.t1;protein=XP_008421411.1
Chromosome12_Gua_v1.3	exonerate	CDS	2921421	2921477	.	-	.	ID=g92.t1.cds;Parent=g92.t1;protein=XP_008421411.1
Chromosome12_Gua_v1.3	exonerate	intron	2921478	2922666	.	-	.	Parent=g92.t1;protein=XP_008421411.1
Chromosome12_Gua_v1.3	exonerate	CDS	2922667	2922762	.	-	.	ID=g92.t1.cds;Parent=g92.t1;protein=XP_008421411.1
Chromosome12_Gua_v1.3	exonerate	intron	2922763	2922971	.	-	.	Parent=g92.t1;protein=XP_008421411.1
Chromosome12_Gua_v1.3	exonerate	CDS	2922972	2923109	.	-	.	ID=g92.t1.cds;Parent=g92.t1;protein=XP_008421411.1
Chromosome12_Gua_v1.3	exonerate	intron	2923110	2924109	.	-	.	Parent=g92.t1;protein=XP_008421411.1
Chromosome12_Gua_v1.3	exonerate	CDS	2924110	2924280	.	-	.	ID=g92.t1.cds;Parent=g92.t1;protein=XP_008421411.1
Chromosome12_Gua_v1.3	exonerate	intron	2924281	2924369	.	-	.	Parent=g92.t1;protein=XP_008421411.1
Chromosome12_Gua_v1.3	exonerate	CDS	2924370	2924521	.	-	.	ID=g92.t1.cds;Parent=g92.t1;protein=XP_008421411.1
Chromosome12_Gua_v1.3	exonerate	intron	2924522	2925061	.	-	.	Parent=g92.t1;protein=XP_008421411.1
Chromosome12_Gua_v1.3	exonerate	CDS	2925062	2925173	.	-	.	ID=g92.t1.cds;Parent=g92.t1;protein=XP_008421411.1
Chromosome12_Gua_v1.3	exonerate	intron	2925174	2925250	.	-	.	Parent=g92.t1;protein=XP_008421411.1
Chromosome12_Gua_v1.3	exonerate	CDS	2925251	2925400	.	-	.	ID=g92.t1.cds;Parent=g92.t1;protein=XP_008421411.1
Chromosome12_Gua_v1.3	exonerate	intron	2925401	2926215	.	-	.	Parent=g92.t1;protein=XP_008421411.1
Chromosome12_Gua_v1.3	exonerate	CDS	2926216	2926376	.	-	.	ID=g92.t1.cds;Parent=g92.t1;protein=XP_008421411.1
Chromosome12_Gua_v1.3	exonerate	intron	2926377	2927912	.	-	.	Parent=g92.t1;protein=XP_008421411.1
Chromosome12_Gua_v1.3	exonerate	CDS	2927913	2927940	.	-	.	ID=g92.t1.cds;Parent=g92.t1;protein=XP_008421411.1
Chromosome12_Gua_v1.3	GeneWise	gene	2929405	2933332	100.00	-	.	ID=g93;cds=5;protein=XP_005811546.1;pro_len=231;align=1-231;cover=100.00;pid=99.13;start_c=1;stop_c=1;pre_stop=0;frameshift=0;splice_sup=4/4;S=1;E=1;busco=-,-;symbol="Crybb1";name="beta-crystallin B1 [Xiphophorus maculatus]";qcov=100.00;scov=100.00;seg=14.72;rep_cov=0.00;pfam=PF00030
Chromosome12_Gua_v1.3	GeneWise	transcript	2929405	2933332	100.00	-	.	ID=g93.t1;Parent=g93;
Chromosome12_Gua_v1.3	GeneWise	CDS	2929405	2929582	0.00	-	2	ID=g93.t1.cds;Parent=g93.t1;protein=XP_005811546.1
Chromosome12_Gua_v1.3	GeneWise	intron	2929583	2930533	0.00	-	.	Parent=g93.t1;protein=XP_005811546.1
Chromosome12_Gua_v1.3	GeneWise	CDS	2930534	2930676	0.00	-	0	ID=g93.t1.cds;Parent=g93.t1;protein=XP_005811546.1
Chromosome12_Gua_v1.3	GeneWise	intron	2930677	2931821	0.00	-	.	Parent=g93.t1;protein=XP_005811546.1
Chromosome12_Gua_v1.3	GeneWise	CDS	2931822	2931954	0.00	-	2	ID=g93.t1.cds;Parent=g93.t1;protein=XP_005811546.1
Chromosome12_Gua_v1.3	GeneWise	intron	2931955	2932121	0.00	-	.	Parent=g93.t1;protein=XP_005811546.1
Chromosome12_Gua_v1.3	GeneWise	CDS	2932122	2932240	0.00	-	0	ID=g93.t1.cds;Parent=g93.t1;protein=XP_005811546.1
Chromosome12_Gua_v1.3	GeneWise	intron	2932241	2933209	0.00	-	.	Parent=g93.t1;protein=XP_005811546.1
Chromosome12_Gua_v1.3	GeneWise	CDS	2933210	2933332	0.00	-	0	ID=g93.t1.cds;Parent=g93.t1;protein=XP_005811546.1
Chromosome12_Gua_v1.3	GeneWise	gene	2941020	2942289	100.00	+	.	ID=g94;cds=5;protein=XP_005811545.1;pro_len=196;align=1-196;cover=100.00;pid=98.98;start_c=1;stop_c=1;pre_stop=0;frameshift=0;splice_sup=4/4;S=1;E=1;busco=-,-;symbol="CRYBA4";name="beta-crystallin A4 [Xiphophorus maculatus]";qcov=100.00;scov=100.00;seg=0.00;rep_cov=0.00;pfam=PF00030
Chromosome12_Gua_v1.3	GeneWise	transcript	2941020	2942289	100.00	+	.	ID=g94.t1;Parent=g94;
Chromosome12_Gua_v1.3	GeneWise	CDS	2941020	2941058	0.00	+	0	ID=g94.t1.cds;Parent=g94.t1;protein=XP_005811545.1
Chromosome12_Gua_v1.3	GeneWise	intron	2941059	2941301	0.00	+	.	Parent=g94.t1;protein=XP_005811545.1
Chromosome12_Gua_v1.3	GeneWise	CDS	2941302	2941420	0.00	+	0	ID=g94.t1.cds;Parent=g94.t1;protein=XP_005811545.1
Chromosome12_Gua_v1.3	GeneWise	intron	2941421	2941551	0.00	+	.	Parent=g94.t1;protein=XP_005811545.1
Chromosome12_Gua_v1.3	GeneWise	CDS	2941552	2941693	0.00	+	2	ID=g94.t1.cds;Parent=g94.t1;protein=XP_005811545.1
Chromosome12_Gua_v1.3	GeneWise	intron	2941694	2941852	0.00	+	.	Parent=g94.t1;protein=XP_005811545.1
Chromosome12_Gua_v1.3	GeneWise	CDS	2941853	2941995	0.00	+	0	ID=g94.t1.cds;Parent=g94.t1;protein=XP_005811545.1
Chromosome12_Gua_v1.3	GeneWise	intron	2941996	2942141	0.00	+	.	Parent=g94.t1;protein=XP_005811545.1
Chromosome12_Gua_v1.3	GeneWise	CDS	2942142	2942289	0.00	+	2	ID=g94.t1.cds;Parent=g94.t1;protein=XP_005811545.1
Chromosome12_Gua_v1.3	GeneWise	gene	2951570	3022829	99.89	+	.	ID=g95;cds=22;protein=XP_008421416.1;pro_len=701;align=1-701;cover=100.00;pid=98.72;start_c=1;stop_c=1;pre_stop=0;frameshift=0;splice_sup=19/21;S=1;E=1;busco=-,-;symbol="GRK3";name="PREDICTED: beta-adrenergic receptor kinase 2 isoform X1 [Poecilia reticulata]";qcov=100.00;scov=100.00;seg=0.00;rep_cov=0.00;pfam=PF00069,PF00169,PF00615
Chromosome12_Gua_v1.3	GeneWise	transcript	2951570	3022829	99.89	+	.	ID=g95.t1;Parent=g95;
Chromosome12_Gua_v1.3	GeneWise	CDS	2951570	2951682	0.00	+	0	ID=g95.t1.cds;Parent=g95.t1;protein=XP_008421416.1
Chromosome12_Gua_v1.3	GeneWise	intron	2951683	2972632	0.00	+	.	Parent=g95.t1;protein=XP_008421416.1
Chromosome12_Gua_v1.3	GeneWise	CDS	2972633	2972709	0.00	+	2	ID=g95.t1.cds;Parent=g95.t1;protein=XP_008421416.1
Chromosome12_Gua_v1.3	GeneWise	intron	2972710	2995322	0.00	+	.	Parent=g95.t1;protein=XP_008421416.1
Chromosome12_Gua_v1.3	GeneWise	CDS	2995323	2995396	0.00	+	1	ID=g95.t1.cds;Parent=g95.t1;protein=XP_008421416.1
Chromosome12_Gua_v1.3	GeneWise	intron	2995397	2995514	0.00	+	.	Parent=g95.t1;protein=XP_008421416.1
Chromosome12_Gua_v1.3	GeneWise	CDS	2995515	2995616	0.00	+	0	ID=g95.t1.cds;Parent=g95.t1;protein=XP_008421416.1
Chromosome12_Gua_v1.3	GeneWise	intron	2995617	2997427	0.00	+	.	Parent=g95.t1;protein=XP_008421416.1
Chromosome12_Gua_v1.3	GeneWise	CDS	2997428	2997502	0.00	+	0	ID=g95.t1.cds;Parent=g95.t1;protein=XP_008421416.1
Chromosome12_Gua_v1.3	GeneWise	intron	2997503	2998722	0.00	+	.	Parent=g95.t1;protein=XP_008421416.1
Chromosome12_Gua_v1.3	GeneWise	CDS	2998723	2998784	0.00	+	0	ID=g95.t1.cds;Parent=g95.t1;protein=XP_008421416.1
Chromosome12_Gua_v1.3	GeneWise	intron	2998785	2998870	0.00	+	.	Parent=g95.t1;protein=XP_008421416.1
Chromosome12_Gua_v1.3	GeneWise	CDS	2998871	2998922	0.00	+	2	ID=g95.t1.cds;Parent=g95.t1;protein=XP_008421416.1
Chromosome12_Gua_v1.3	GeneWise	intron	2998923	3000387	0.00	+	.	Parent=g95.t1;protein=XP_008421416.1
Chromosome12_Gua_v1.3	GeneWise	CDS	3000388	3000479	0.00	+	0	ID=g95.t1.cds;Parent=g95.t1;protein=XP_008421416.1
Chromosome12_Gua_v1.3	GeneWise	intron	3000480	3000572	0.00	+	.	Parent=g95.t1;protein=XP_008421416.1
Chromosome12_Gua_v1.3	GeneWise	CDS	3000573	3000672	0.00	+	2	ID=g95.t1.cds;Parent=g95.t1;protein=XP_008421416.1
Chromosome12_Gua_v1.3	GeneWise	intron	3000673	3004375	0.00	+	.	Parent=g95.t1;protein=XP_008421416.1
Chromosome12_Gua_v1.3	GeneWise	CDS	3004376	3004454	0.00	+	0	ID=g95.t1.cds;Parent=g95.t1;protein=XP_008421416.1
Chromosome12_Gua_v1.3	GeneWise	intron	3004455	3004650	0.00	+	.	Parent=g95.t1;protein=XP_008421416.1
Chromosome12_Gua_v1.3	GeneWise	CDS	3004651	3004781	0.00	+	1	ID=g95.t1.cds;Parent=g95.t1;protein=XP_008421416.1
Chromosome12_Gua_v1.3	GeneWise	intron	3004782	3006220	0.00	+	.	Parent=g95.t1;protein=XP_008421416.1
Chromosome12_Gua_v1.3	GeneWise	CDS	3006221	3006315	0.00	+	0	ID=g95.t1.cds;Parent=g95.t1;protein=XP_008421416.1
Chromosome12_Gua_v1.3	GeneWise	intron	3006316	3007622	0.00	+	.	Parent=g95.t1;protein=XP_008421416.1
Chromosome12_Gua_v1.3	GeneWise	CDS	3007623	3007730	0.00	+	2	ID=g95.t1.cds;Parent=g95.t1;protein=XP_008421416.1
Chromosome12_Gua_v1.3	GeneWise	intron	3007731	3009143	0.00	+	.	Parent=g95.t1;protein=XP_008421416.1
Chromosome12_Gua_v1.3	GeneWise	CDS	3009144	3009210	0.00	+	2	ID=g95.t1.cds;Parent=g95.t1;protein=XP_008421416.1
Chromosome12_Gua_v1.3	GeneWise	intron	3009211	3018190	0.00	+	.	Parent=g95.t1;protein=XP_008421416.1
Chromosome12_Gua_v1.3	GeneWise	CDS	3018191	3018291	0.00	+	0	ID=g95.t1.cds;Parent=g95.t1;protein=XP_008421416.1
Chromosome12_Gua_v1.3	GeneWise	intron	3018292	3019130	0.00	+	.	Parent=g95.t1;protein=XP_008421416.1
Chromosome12_Gua_v1.3	GeneWise	CDS	3019131	3019197	0.00	+	2	ID=g95.t1.cds;Parent=g95.t1;protein=XP_008421416.1
Chromosome12_Gua_v1.3	GeneWise	intron	3019198	3020149	0.00	+	.	Parent=g95.t1;protein=XP_008421416.1
Chromosome12_Gua_v1.3	GeneWise	CDS	3020150	3020245	0.00	+	0	ID=g95.t1.cds;Parent=g95.t1;protein=XP_008421416.1
Chromosome12_Gua_v1.3	GeneWise	intron	3020246	3021064	0.00	+	.	Parent=g95.t1;protein=XP_008421416.1
Chromosome12_Gua_v1.3	GeneWise	CDS	3021065	3021227	0.00	+	0	ID=g95.t1.cds;Parent=g95.t1;protein=XP_008421416.1
Chromosome12_Gua_v1.3	GeneWise	intron	3021228	3021724	0.00	+	.	Parent=g95.t1;protein=XP_008421416.1
Chromosome12_Gua_v1.3	GeneWise	CDS	3021725	3021861	0.00	+	1	ID=g95.t1.cds;Parent=g95.t1;protein=XP_008421416.1
Chromosome12_Gua_v1.3	GeneWise	intron	3021862	3021996	0.00	+	.	Parent=g95.t1;protein=XP_008421416.1
Chromosome12_Gua_v1.3	GeneWise	CDS	3021997	3022035	0.00	+	0	ID=g95.t1.cds;Parent=g95.t1;protein=XP_008421416.1
Chromosome12_Gua_v1.3	GeneWise	intron	3022036	3022473	0.00	+	.	Parent=g95.t1;protein=XP_008421416.1
Chromosome12_Gua_v1.3	GeneWise	CDS	3022474	3022587	0.00	+	0	ID=g95.t1.cds;Parent=g95.t1;protein=XP_008421416.1
Chromosome12_Gua_v1.3	GeneWise	intron	3022588	3022667	0.00	+	.	Parent=g95.t1;protein=XP_008421416.1
Chromosome12_Gua_v1.3	GeneWise	CDS	3022668	3022829	0.00	+	0	ID=g95.t1.cds;Parent=g95.t1;protein=XP_008421416.1
Chromosome12_Gua_v1.3	exonerate	gene	3032967	3093172	99.95	+	.	ID=g96;cds=44;protein=XP_008421419.1;pro_len=2122;cover=100.00;pid=99.62;start_c=1;stop_c=1;pre_stop=0;frameshift=0;splice_sup=41/43;S=0;E=1;busco=-,-;symbol="MYO18B";name="PREDICTED: unconventional myosin-XVIIIb isoform X1 [Poecilia reticulata]";qcov=99.06;scov=99.20;seg=10.54;rep_cov=2.18;pfam=PF00063,PF01576
Chromosome12_Gua_v1.3	exonerate	transcript	3032967	3093172	99.95	+	.	ID=g96.t1;Parent=g96;
Chromosome12_Gua_v1.3	exonerate	CDS	3032967	3033005	.	+	.	ID=g96.t1.cds;Parent=g96.t1;protein=XP_008421419.1
Chromosome12_Gua_v1.3	exonerate	intron	3033006	3036091	.	+	.	Parent=g96.t1;protein=XP_008421419.1
Chromosome12_Gua_v1.3	exonerate	CDS	3036092	3036244	.	+	.	ID=g96.t1.cds;Parent=g96.t1;protein=XP_008421419.1
Chromosome12_Gua_v1.3	exonerate	intron	3036245	3037698	.	+	.	Parent=g96.t1;protein=XP_008421419.1
Chromosome12_Gua_v1.3	exonerate	CDS	3037699	3038097	.	+	.	ID=g96.t1.cds;Parent=g96.t1;protein=XP_008421419.1
Chromosome12_Gua_v1.3	exonerate	intron	3038098	3039062	.	+	.	Parent=g96.t1;protein=XP_008421419.1
Chromosome12_Gua_v1.3	exonerate	CDS	3039063	3039126	.	+	.	ID=g96.t1.cds;Parent=g96.t1;protein=XP_008421419.1
Chromosome12_Gua_v1.3	exonerate	intron	3039127	3040547	.	+	.	Parent=g96.t1;protein=XP_008421419.1
Chromosome12_Gua_v1.3	exonerate	CDS	3040548	3040660	.	+	.	ID=g96.t1.cds;Parent=g96.t1;protein=XP_008421419.1
Chromosome12_Gua_v1.3	exonerate	intron	3040661	3041251	.	+	.	Parent=g96.t1;protein=XP_008421419.1
Chromosome12_Gua_v1.3	exonerate	CDS	3041252	3041419	.	+	.	ID=g96.t1.cds;Parent=g96.t1;protein=XP_008421419.1
Chromosome12_Gua_v1.3	exonerate	intron	3041420	3041655	.	+	.	Parent=g96.t1;protein=XP_008421419.1
Chromosome12_Gua_v1.3	exonerate	CDS	3041656	3041866	.	+	.	ID=g96.t1.cds;Parent=g96.t1;protein=XP_008421419.1
Chromosome12_Gua_v1.3	exonerate	intron	3041867	3042576	.	+	.	Parent=g96.t1;protein=XP_008421419.1
Chromosome12_Gua_v1.3	exonerate	CDS	3042577	3042719	.	+	.	ID=g96.t1.cds;Parent=g96.t1;protein=XP_008421419.1
Chromosome12_Gua_v1.3	exonerate	intron	3042720	3042811	.	+	.	Parent=g96.t1;protein=XP_008421419.1
Chromosome12_Gua_v1.3	exonerate	CDS	3042812	3042912	.	+	.	ID=g96.t1.cds;Parent=g96.t1;protein=XP_008421419.1
Chromosome12_Gua_v1.3	exonerate	intron	3042913	3046056	.	+	.	Parent=g96.t1;protein=XP_008421419.1
Chromosome12_Gua_v1.3	exonerate	CDS	3046057	3046120	.	+	.	ID=g96.t1.cds;Parent=g96.t1;protein=XP_008421419.1
Chromosome12_Gua_v1.3	exonerate	intron	3046121	3048491	.	+	.	Parent=g96.t1;protein=XP_008421419.1
Chromosome12_Gua_v1.3	exonerate	CDS	3048492	3048636	.	+	.	ID=g96.t1.cds;Parent=g96.t1;protein=XP_008421419.1
Chromosome12_Gua_v1.3	exonerate	intron	3048637	3049512	.	+	.	Parent=g96.t1;protein=XP_008421419.1
Chromosome12_Gua_v1.3	exonerate	CDS	3049513	3049674	.	+	.	ID=g96.t1.cds;Parent=g96.t1;protein=XP_008421419.1
Chromosome12_Gua_v1.3	exonerate	intron	3049675	3050476	.	+	.	Parent=g96.t1;protein=XP_008421419.1
Chromosome12_Gua_v1.3	exonerate	CDS	3050477	3050567	.	+	.	ID=g96.t1.cds;Parent=g96.t1;protein=XP_008421419.1
Chromosome12_Gua_v1.3	exonerate	intron	3050568	3051148	.	+	.	Parent=g96.t1;protein=XP_008421419.1
Chromosome12_Gua_v1.3	exonerate	CDS	3051149	3051341	.	+	.	ID=g96.t1.cds;Parent=g96.t1;protein=XP_008421419.1
Chromosome12_Gua_v1.3	exonerate	intron	3051342	3052018	.	+	.	Parent=g96.t1;protein=XP_008421419.1
Chromosome12_Gua_v1.3	exonerate	CDS	3052019	3052099	.	+	.	ID=g96.t1.cds;Parent=g96.t1;protein=XP_008421419.1
Chromosome12_Gua_v1.3	exonerate	intron	3052100	3052219	.	+	.	Parent=g96.t1;protein=XP_008421419.1
Chromosome12_Gua_v1.3	exonerate	CDS	3052220	3052340	.	+	.	ID=g96.t1.cds;Parent=g96.t1;protein=XP_008421419.1
Chromosome12_Gua_v1.3	exonerate	intron	3052341	3052456	.	+	.	Parent=g96.t1;protein=XP_008421419.1
Chromosome12_Gua_v1.3	exonerate	CDS	3052457	3052604	.	+	.	ID=g96.t1.cds;Parent=g96.t1;protein=XP_008421419.1
Chromosome12_Gua_v1.3	exonerate	intron	3052605	3053731	.	+	.	Parent=g96.t1;protein=XP_008421419.1
Chromosome12_Gua_v1.3	exonerate	CDS	3053732	3053915	.	+	.	ID=g96.t1.cds;Parent=g96.t1;protein=XP_008421419.1
Chromosome12_Gua_v1.3	exonerate	intron	3053916	3053994	.	+	.	Parent=g96.t1;protein=XP_008421419.1
Chromosome12_Gua_v1.3	exonerate	CDS	3053995	3054145	.	+	.	ID=g96.t1.cds;Parent=g96.t1;protein=XP_008421419.1
Chromosome12_Gua_v1.3	exonerate	intron	3054146	3057047	.	+	.	Parent=g96.t1;protein=XP_008421419.1
Chromosome12_Gua_v1.3	exonerate	CDS	3057048	3057157	.	+	.	ID=g96.t1.cds;Parent=g96.t1;protein=XP_008421419.1
Chromosome12_Gua_v1.3	exonerate	intron	3057158	3057247	.	+	.	Parent=g96.t1;protein=XP_008421419.1
Chromosome12_Gua_v1.3	exonerate	CDS	3057248	3057313	.	+	.	ID=g96.t1.cds;Parent=g96.t1;protein=XP_008421419.1
Chromosome12_Gua_v1.3	exonerate	intron	3057314	3057398	.	+	.	Parent=g96.t1;protein=XP_008421419.1
Chromosome12_Gua_v1.3	exonerate	CDS	3057399	3057527	.	+	.	ID=g96.t1.cds;Parent=g96.t1;protein=XP_008421419.1
Chromosome12_Gua_v1.3	exonerate	intron	3057528	3059215	.	+	.	Parent=g96.t1;protein=XP_008421419.1
Chromosome12_Gua_v1.3	exonerate	CDS	3059216	3059359	.	+	.	ID=g96.t1.cds;Parent=g96.t1;protein=XP_008421419.1
Chromosome12_Gua_v1.3	exonerate	intron	3059360	3059818	.	+	.	Parent=g96.t1;protein=XP_008421419.1
Chromosome12_Gua_v1.3	exonerate	CDS	3059819	3059908	.	+	.	ID=g96.t1.cds;Parent=g96.t1;protein=XP_008421419.1
Chromosome12_Gua_v1.3	exonerate	intron	3059909	3060003	.	+	.	Parent=g96.t1;protein=XP_008421419.1
Chromosome12_Gua_v1.3	exonerate	CDS	3060004	3060123	.	+	.	ID=g96.t1.cds;Parent=g96.t1;protein=XP_008421419.1
Chromosome12_Gua_v1.3	exonerate	intron	3060124	3060261	.	+	.	Parent=g96.t1;protein=XP_008421419.1
Chromosome12_Gua_v1.3	exonerate	CDS	3060262	3060367	.	+	.	ID=g96.t1.cds;Parent=g96.t1;protein=XP_008421419.1
Chromosome12_Gua_v1.3	exonerate	intron	3060368	3061583	.	+	.	Parent=g96.t1;protein=XP_008421419.1
Chromosome12_Gua_v1.3	exonerate	CDS	3061584	3061708	.	+	.	ID=g96.t1.cds;Parent=g96.t1;protein=XP_008421419.1
Chromosome12_Gua_v1.3	exonerate	intron	3061709	3061799	.	+	.	Parent=g96.t1;protein=XP_008421419.1
Chromosome12_Gua_v1.3	exonerate	CDS	3061800	3061954	.	+	.	ID=g96.t1.cds;Parent=g96.t1;protein=XP_008421419.1
Chromosome12_Gua_v1.3	exonerate	intron	3061955	3062164	.	+	.	Parent=g96.t1;protein=XP_008421419.1
Chromosome12_Gua_v1.3	exonerate	CDS	3062165	3062288	.	+	.	ID=g96.t1.cds;Parent=g96.t1;protein=XP_008421419.1
Chromosome12_Gua_v1.3	exonerate	intron	3062289	3062898	.	+	.	Parent=g96.t1;protein=XP_008421419.1
Chromosome12_Gua_v1.3	exonerate	CDS	3062899	3063099	.	+	.	ID=g96.t1.cds;Parent=g96.t1;protein=XP_008421419.1
Chromosome12_Gua_v1.3	exonerate	intron	3063100	3063179	.	+	.	Parent=g96.t1;protein=XP_008421419.1
Chromosome12_Gua_v1.3	exonerate	CDS	3063180	3063290	.	+	.	ID=g96.t1.cds;Parent=g96.t1;protein=XP_008421419.1
Chromosome12_Gua_v1.3	exonerate	intron	3063291	3065833	.	+	.	Parent=g96.t1;protein=XP_008421419.1
Chromosome12_Gua_v1.3	exonerate	CDS	3065834	3065938	.	+	.	ID=g96.t1.cds;Parent=g96.t1;protein=XP_008421419.1
Chromosome12_Gua_v1.3	exonerate	intron	3065939	3069493	.	+	.	Parent=g96.t1;protein=XP_008421419.1
Chromosome12_Gua_v1.3	exonerate	CDS	3069494	3069655	.	+	.	ID=g96.t1.cds;Parent=g96.t1;protein=XP_008421419.1
Chromosome12_Gua_v1.3	exonerate	intron	3069656	3069733	.	+	.	Parent=g96.t1;protein=XP_008421419.1
Chromosome12_Gua_v1.3	exonerate	CDS	3069734	3069847	.	+	.	ID=g96.t1.cds;Parent=g96.t1;protein=XP_008421419.1
Chromosome12_Gua_v1.3	exonerate	intron	3069848	3070734	.	+	.	Parent=g96.t1;protein=XP_008421419.1
Chromosome12_Gua_v1.3	exonerate	CDS	3070735	3070851	.	+	.	ID=g96.t1.cds;Parent=g96.t1;protein=XP_008421419.1
Chromosome12_Gua_v1.3	exonerate	intron	3070852	3071001	.	+	.	Parent=g96.t1;protein=XP_008421419.1
Chromosome12_Gua_v1.3	exonerate	CDS	3071002	3071085	.	+	.	ID=g96.t1.cds;Parent=g96.t1;protein=XP_008421419.1
Chromosome12_Gua_v1.3	exonerate	intron	3071086	3071317	.	+	.	Parent=g96.t1;protein=XP_008421419.1
Chromosome12_Gua_v1.3	exonerate	CDS	3071318	3071455	.	+	.	ID=g96.t1.cds;Parent=g96.t1;protein=XP_008421419.1
Chromosome12_Gua_v1.3	exonerate	intron	3071456	3071562	.	+	.	Parent=g96.t1;protein=XP_008421419.1
Chromosome12_Gua_v1.3	exonerate	CDS	3071563	3071748	.	+	.	ID=g96.t1.cds;Parent=g96.t1;protein=XP_008421419.1
Chromosome12_Gua_v1.3	exonerate	intron	3071749	3078570	.	+	.	Parent=g96.t1;protein=XP_008421419.1
Chromosome12_Gua_v1.3	exonerate	CDS	3078571	3078704	.	+	.	ID=g96.t1.cds;Parent=g96.t1;protein=XP_008421419.1
Chromosome12_Gua_v1.3	exonerate	intron	3078705	3078802	.	+	.	Parent=g96.t1;protein=XP_008421419.1
Chromosome12_Gua_v1.3	exonerate	CDS	3078803	3078844	.	+	.	ID=g96.t1.cds;Parent=g96.t1;protein=XP_008421419.1
Chromosome12_Gua_v1.3	exonerate	intron	3078845	3088677	.	+	.	Parent=g96.t1;protein=XP_008421419.1
Chromosome12_Gua_v1.3	exonerate	CDS	3088678	3088815	.	+	1	ID=g96.t1.cds;Parent=g96.t1
[truncated: 20,474 more rows]
