# Supplementary material for: Identification of the male-specific region on the guppy Y Chromosome from a haplotype-resolved assembly
Source: Genome Res. 2025 Mar;35(3):489–98. doi: 10.1101/gr.279582.124 (PMC11960691; doi:10.1101/gr.279582.124)
Supplement: Supplement 13 [file Supplemental_Data.zip › Supplemental_Data/Guanapo.210427/Guanapo_chr12_v1.3.rdy.pos]

g1.t1	Chromosome12_Gua_v1.3+:39601:41721:1
g2.t1	Chromosome12_Gua_v1.3-:58731:162946:2
g3.t1	Chromosome12_Gua_v1.3-:122632:123280:3
g4.t1	Chromosome12_Gua_v1.3-:130160:130830:4
g5.t1	Chromosome12_Gua_v1.3+:211188:244112:5
g6.t1	Chromosome12_Gua_v1.3+:234672:238473:6
g7.t1	Chromosome12_Gua_v1.3-:280645:282243:7
g8.t1	Chromosome12_Gua_v1.3-:297176:318544:8
g9.t1	Chromosome12_Gua_v1.3-:314548:314991:9
g10.t1	Chromosome12_Gua_v1.3-:331400:332551:10
g11.t1	Chromosome12_Gua_v1.3-:352859:393084:11
g12.t1	Chromosome12_Gua_v1.3+:405239:458479:12
g13.t1	Chromosome12_Gua_v1.3-:429439:429678:13
g14.t1	Chromosome12_Gua_v1.3+:499378:645272:14
g15.t1	Chromosome12_Gua_v1.3-:520129:520835:15
g16.t1	Chromosome12_Gua_v1.3-:635048:635728:16
g17.t1	Chromosome12_Gua_v1.3-:635922:639452:17
g18.t1	Chromosome12_Gua_v1.3-:636025:639452:18
g19.t1	Chromosome12_Gua_v1.3-:636250:639452:19
g20.t1	Chromosome12_Gua_v1.3-:663195:708157:20
g21.t1	Chromosome12_Gua_v1.3+:849707:850983:21
g22.t1	Chromosome12_Gua_v1.3-:853643:855974:22
g23.t1	Chromosome12_Gua_v1.3+:859242:937085:23
g24.t1	Chromosome12_Gua_v1.3-:944404:948493:24
g25.t1	Chromosome12_Gua_v1.3+:980094:983363:25
g26.t1	Chromosome12_Gua_v1.3-:990321:1014546:26
g27.t1	Chromosome12_Gua_v1.3-:1021875:1022874:27
g28.t1	Chromosome12_Gua_v1.3+:1026665:1046220:28
g29.t1	Chromosome12_Gua_v1.3+:1081102:1163874:29
g30.t1	Chromosome12_Gua_v1.3-:1120114:1127072:30
g31.t1	Chromosome12_Gua_v1.3+:1181690:1192078:31
g32.t1	Chromosome12_Gua_v1.3+:1197114:1208422:32
g33.t1	Chromosome12_Gua_v1.3+:1210214:1257295:33
g34.t1	Chromosome12_Gua_v1.3-:1266635:1281884:34
g35.t1	Chromosome12_Gua_v1.3-:1284447:1352576:35
g36.t1	Chromosome12_Gua_v1.3-:1371770:1378946:36
g37.t1	Chromosome12_Gua_v1.3-:1396040:1439054:37
g38.t1	Chromosome12_Gua_v1.3-:1443430:1454284:38
g39.t1	Chromosome12_Gua_v1.3-:1457765:1460689:39
g40.t1	Chromosome12_Gua_v1.3+:1464619:1470635:40
g41.t1	Chromosome12_Gua_v1.3+:1474590:1491259:41
g42.t1	Chromosome12_Gua_v1.3+:1494890:1495924:42
g43.t1	Chromosome12_Gua_v1.3+:1524972:1539038:43
g44.t1	Chromosome12_Gua_v1.3+:1545738:1567822:44
g45.t1	Chromosome12_Gua_v1.3+:1570810:1602166:45
g46.t1	Chromosome12_Gua_v1.3+:1610015:1614281:46
g47.t1	Chromosome12_Gua_v1.3+:1619299:1620998:47
g48.t1	Chromosome12_Gua_v1.3-:1791820:1801016:48
g49.t1	Chromosome12_Gua_v1.3+:1802168:1809320:49
g50.t1	Chromosome12_Gua_v1.3-:1809832:1811637:50
g51.t1	Chromosome12_Gua_v1.3+:1812547:1820539:51
g52.t1	Chromosome12_Gua_v1.3+:1830354:1851025:52
g53.t1	Chromosome12_Gua_v1.3-:1856139:1858138:53
g54.t1	Chromosome12_Gua_v1.3+:1861411:1870481:54
g55.t1	Chromosome12_Gua_v1.3+:1872408:1881788:55
g56.t1	Chromosome12_Gua_v1.3-:1971401:2100103:56
g57.t1	Chromosome12_Gua_v1.3-:2173020:2180448:57
g58.t1	Chromosome12_Gua_v1.3+:2190117:2217971:58
g59.t1	Chromosome12_Gua_v1.3-:2222837:2224621:59
g60.t1	Chromosome12_Gua_v1.3+:2231339:2241152:60
g61.t1	Chromosome12_Gua_v1.3-:2246494:2264472:61
g62.t1	Chromosome12_Gua_v1.3-:2284421:2299618:62
g63.t1	Chromosome12_Gua_v1.3+:2302310:2314349:63
g64.t1	Chromosome12_Gua_v1.3+:2323013:2324579:64
g65.t1	Chromosome12_Gua_v1.3+:2326540:2329422:65
g66.t1	Chromosome12_Gua_v1.3+:2390321:2397629:66
g67.t1	Chromosome12_Gua_v1.3-:2418718:2426978:67
g68.t1	Chromosome12_Gua_v1.3+:2426789:2437736:68
g69.t1	Chromosome12_Gua_v1.3+:2472615:2489010:69
g70.t1	Chromosome12_Gua_v1.3-:2496943:2500352:70
g71.t1	Chromosome12_Gua_v1.3+:2503700:2505747:71
g72.t1	Chromosome12_Gua_v1.3-:2509590:2517591:72
g73.t1	Chromosome12_Gua_v1.3+:2521127:2529525:73
g74.t1	Chromosome12_Gua_v1.3+:2530255:2538817:74
g75.t1	Chromosome12_Gua_v1.3-:2542127:2543875:75
g76.t1	Chromosome12_Gua_v1.3+:2546267:2571281:76
g77.t1	Chromosome12_Gua_v1.3-:2576323:2597927:77
g78.t1	Chromosome12_Gua_v1.3+:2604173:2610268:78
g79.t1	Chromosome12_Gua_v1.3-:2612836:2619418:79
g80.t1	Chromosome12_Gua_v1.3-:2621301:2629314:80
g81.t1	Chromosome12_Gua_v1.3-:2635055:2637799:81
g82.t1	Chromosome12_Gua_v1.3+:2658327:2677459:82
g83.t1	Chromosome12_Gua_v1.3+:2684051:2715409:83
g84.t1	Chromosome12_Gua_v1.3-:2725209:2735585:84
g85.t1	Chromosome12_Gua_v1.3+:2753580:2754265:85
g86.t1	Chromosome12_Gua_v1.3+:2758436:2763882:86
g87.t1	Chromosome12_Gua_v1.3+:2796473:2813011:87
g88.t1	Chromosome12_Gua_v1.3-:2827023:2835485:88
g89.t1	Chromosome12_Gua_v1.3-:2851670:2883870:89
g90.t1	Chromosome12_Gua_v1.3-:2887526:2898735:90
g91.t1	Chromosome12_Gua_v1.3+:2917333:2918163:91
g92.t1	Chromosome12_Gua_v1.3-:2921182:2927940:92
g93.t1	Chromosome12_Gua_v1.3-:2929405:2933332:93
g94.t1	Chromosome12_Gua_v1.3+:2941020:2942289:94
g95.t1	Chromosome12_Gua_v1.3+:2951570:3022829:95
g96.t1	Chromosome12_Gua_v1.3+:3032967:3093172:96
g97.t1	Chromosome12_Gua_v1.3+:3122991:3184944:97
g98.t1	Chromosome12_Gua_v1.3+:3193044:3193505:98
g99.t1	Chromosome12_Gua_v1.3-:3198567:3236345:99
g100.t1	Chromosome12_Gua_v1.3+:3248275:3260874:100
g101.t1	Chromosome12_Gua_v1.3-:3268315:3288211:101
g102.t1	Chromosome12_Gua_v1.3+:3299858:3312247:102
g103.t1	Chromosome12_Gua_v1.3-:3313867:3324382:103
g104.t1	Chromosome12_Gua_v1.3+:3332667:3351473:104
g105.t1	Chromosome12_Gua_v1.3-:3354452:3363014:105
g106.t1	Chromosome12_Gua_v1.3+:3364122:3366521:106
g107.t1	Chromosome12_Gua_v1.3-:3373495:3375535:107
g108.t1	Chromosome12_Gua_v1.3-:3380062:3404891:108
g109.t1	Chromosome12_Gua_v1.3+:3427212:3439062:109
g110.t1	Chromosome12_Gua_v1.3-:3441216:3462353:110
g111.t1	Chromosome12_Gua_v1.3-:3471792:3512918:111
g112.t1	Chromosome12_Gua_v1.3-:3474058:3474562:112
g113.t1	Chromosome12_Gua_v1.3-:3512724:3520428:113
g114.t1	Chromosome12_Gua_v1.3-:3522015:3526083:114
g115.t1	Chromosome12_Gua_v1.3+:3527404:3529684:115
g116.t1	Chromosome12_Gua_v1.3+:3540583:3542203:116
g117.t1	Chromosome12_Gua_v1.3-:3560366:3573375:117
g118.t1	Chromosome12_Gua_v1.3-:3568319:3570531:118
g119.t1	Chromosome12_Gua_v1.3+:3595804:3603742:119
g120.t1	Chromosome12_Gua_v1.3+:3614406:3617105:120
g121.t1	Chromosome12_Gua_v1.3+:3619864:3620778:121
g122.t1	Chromosome12_Gua_v1.3-:3631845:3636372:122
g123.t1	Chromosome12_Gua_v1.3-:3649455:3666776:123
g124.t1	Chromosome12_Gua_v1.3+:3670281:3671619:124
g125.t1	Chromosome12_Gua_v1.3-:3681994:3702542:125
g126.t1	Chromosome12_Gua_v1.3-:3700926:3769648:126
g127.t1	Chromosome12_Gua_v1.3-:3705521:3715787:127
g128.t1	Chromosome12_Gua_v1.3+:3719715:3720610:128
g129.t1	Chromosome12_Gua_v1.3-:3739106:3757221:129
g130.t1	Chromosome12_Gua_v1.3+:3761932:3767329:130
g131.t1	Chromosome12_Gua_v1.3-:3768444:3780214:131
g132.t1	Chromosome12_Gua_v1.3-:3785374:3823605:132
g133.t1	Chromosome12_Gua_v1.3-:3831809:3834930:133
g134.t1	Chromosome12_Gua_v1.3-:3839403:3842829:134
g135.t1	Chromosome12_Gua_v1.3-:3844388:3846025:135
g136.t1	Chromosome12_Gua_v1.3+:3864924:3876006:136
g137.t1	Chromosome12_Gua_v1.3+:3878341:3906070:137
g138.t1	Chromosome12_Gua_v1.3+:3924288:3932569:138
g139.t1	Chromosome12_Gua_v1.3+:3939036:3948890:139
g140.t1	Chromosome12_Gua_v1.3-:3951225:3952814:140
g141.t1	Chromosome12_Gua_v1.3+:3973165:3985683:141
g142.t1	Chromosome12_Gua_v1.3-:3990751:3994803:142
g143.t1	Chromosome12_Gua_v1.3-:4005945:4022861:143
g144.t1	Chromosome12_Gua_v1.3-:4025728:4039057:144
g145.t1	Chromosome12_Gua_v1.3-:4044778:4060185:145
g146.t1	Chromosome12_Gua_v1.3-:4064469:4185984:146
g147.t1	Chromosome12_Gua_v1.3+:4161557:4162772:147
g148.t1	Chromosome12_Gua_v1.3-:4188776:4197017:148
g149.t1	Chromosome12_Gua_v1.3-:4199818:4215704:149
g150.t1	Chromosome12_Gua_v1.3-:4238985:4252534:150
g151.t1	Chromosome12_Gua_v1.3+:4254294:4259661:151
g152.t1	Chromosome12_Gua_v1.3-:4276025:4277203:152
g153.t1	Chromosome12_Gua_v1.3+:4278338:4284505:153
g154.t1	Chromosome12_Gua_v1.3-:4284539:4291135:154
g155.t1	Chromosome12_Gua_v1.3+:4293645:4300026:155
g156.t1	Chromosome12_Gua_v1.3+:4304084:4307663:156
g157.t1	Chromosome12_Gua_v1.3+:4308369:4309358:157
g158.t1	Chromosome12_Gua_v1.3+:4314670:4340891:158
g159.t1	Chromosome12_Gua_v1.3+:4347479:4355851:159
g160.t1	Chromosome12_Gua_v1.3+:4356611:4374038:160
g161.t1	Chromosome12_Gua_v1.3+:4376974:4394099:161
g162.t1	Chromosome12_Gua_v1.3-:4398175:4408618:162
g163.t1	Chromosome12_Gua_v1.3+:4411567:4424321:163
g164.t1	Chromosome12_Gua_v1.3-:4432740:4440400:164
g165.t1	Chromosome12_Gua_v1.3+:4444257:4462149:165
g166.t1	Chromosome12_Gua_v1.3+:4466051:4467640:166
g167.t1	Chromosome12_Gua_v1.3+:4472954:4497475:167
g168.t1	Chromosome12_Gua_v1.3+:4528118:4558103:168
g169.t1	Chromosome12_Gua_v1.3-:4566448:4580790:169
g170.t1	Chromosome12_Gua_v1.3-:4609397:4659586:170
g171.t1	Chromosome12_Gua_v1.3-:4678885:4684124:171
g172.t1	Chromosome12_Gua_v1.3+:4686010:4692219:172
g173.t1	Chromosome12_Gua_v1.3-:4694383:4697173:173
g174.t1	Chromosome12_Gua_v1.3+:4698825:4701190:174
g175.t1	Chromosome12_Gua_v1.3-:4704288:4708155:175
g176.t1	Chromosome12_Gua_v1.3-:4712525:4736587:176
g177.t1	Chromosome12_Gua_v1.3-:4743284:4752095:177
g178.t1	Chromosome12_Gua_v1.3+:4755618:4762898:178
g179.t1	Chromosome12_Gua_v1.3-:4772695:4775635:179
g180.t1	Chromosome12_Gua_v1.3+:4785968:4878258:180
g181.t1	Chromosome12_Gua_v1.3-:4827588:4836103:181
g182.t1	Chromosome12_Gua_v1.3-:4883281:4885712:182
g183.t1	Chromosome12_Gua_v1.3-:4897840:4931915:183
g184.t1	Chromosome12_Gua_v1.3+:4932465:4939058:184
g185.t1	Chromosome12_Gua_v1.3-:4940728:4946824:185
g186.t1	Chromosome12_Gua_v1.3+:4947548:4949685:186
g187.t1	Chromosome12_Gua_v1.3+:5055764:5075896:187
g188.t1	Chromosome12_Gua_v1.3-:5118941:5120239:188
g189.t1	Chromosome12_Gua_v1.3+:5136861:5145609:189
g190.t1	Chromosome12_Gua_v1.3-:5149089:5173272:190
g191.t1	Chromosome12_Gua_v1.3+:5215586:5246718:191
g192.t1	Chromosome12_Gua_v1.3-:5255202:5257352:192
g193.t1	Chromosome12_Gua_v1.3+:5272159:5275403:193
g194.t1	Chromosome12_Gua_v1.3+:5274300:5401999:194
g195.t1	Chromosome12_Gua_v1.3+:5277238:5280128:195
g196.t1	Chromosome12_Gua_v1.3+:5287722:5290478:196
g197.t1	Chromosome12_Gua_v1.3-:5292949:5293383:197
g198.t1	Chromosome12_Gua_v1.3-:5294462:5294674:198
g199.t1	Chromosome12_Gua_v1.3-:5297617:5298537:199
g200.t1	Chromosome12_Gua_v1.3+:5302078:5307031:200
g201.t1	Chromosome12_Gua_v1.3-:5323476:5328381:201
g202.t1	Chromosome12_Gua_v1.3+:5343141:5387372:202
g203.t1	Chromosome12_Gua_v1.3-:5391662:5400799:203
g204.t1	Chromosome12_Gua_v1.3-:5417062:5421490:204
g205.t1	Chromosome12_Gua_v1.3-:5429999:5438245:205
g206.t1	Chromosome12_Gua_v1.3-:5490950:5572078:206
g207.t1	Chromosome12_Gua_v1.3+:5573697:5585977:207
g208.t1	Chromosome12_Gua_v1.3-:5592407:5599650:208
g209.t1	Chromosome12_Gua_v1.3+:5643467:5643914:209
g210.t1	Chromosome12_Gua_v1.3-:5647590:5665861:210
g211.t1	Chromosome12_Gua_v1.3-:5667096:5681207:211
g212.t1	Chromosome12_Gua_v1.3+:5685672:5692311:212
g213.t1	Chromosome12_Gua_v1.3+:5688139:5758045:213
g214.t1	Chromosome12_Gua_v1.3+:5696645:5719917:214
g215.t1	Chromosome12_Gua_v1.3-:5724102:5742930:215
g216.t1	Chromosome12_Gua_v1.3+:5745961:5748587:216
g217.t1	Chromosome12_Gua_v1.3+:5756297:5784262:217
g218.t1	Chromosome12_Gua_v1.3+:5756579:5864520:218
g219.t1	Chromosome12_Gua_v1.3+:5760611:5763267:219
g220.t1	Chromosome12_Gua_v1.3+:5786028:5800480:220
g221.t1	Chromosome12_Gua_v1.3+:5805555:5811287:221
g222.t1	Chromosome12_Gua_v1.3+:5923335:5926661:222
g223.t1	Chromosome12_Gua_v1.3+:5943776:5953489:223
g224.t1	Chromosome12_Gua_v1.3+:5957674:5966070:224
g225.t1	Chromosome12_Gua_v1.3-:5990059:5994874:225
g226.t1	Chromosome12_Gua_v1.3+:6000731:6037958:226
g227.t1	Chromosome12_Gua_v1.3+:6000776:6010301:227
g228.t1	Chromosome12_Gua_v1.3+:6003133:6010301:228
g229.t1	Chromosome12_Gua_v1.3-:6067784:6086895:229
g230.t1	Chromosome12_Gua_v1.3-:6137959:6234904:230
g231.t1	Chromosome12_Gua_v1.3-:6239923:6246355:231
g232.t1	Chromosome12_Gua_v1.3+:6257827:6267136:232
g233.t1	Chromosome12_Gua_v1.3-:6270570:6283001:233
g234.t1	Chromosome12_Gua_v1.3-:6287276:6318055:234
g235.t1	Chromosome12_Gua_v1.3-:6345636:6355191:235
g236.t1	Chromosome12_Gua_v1.3+:6359945:6367464:236
g237.t1	Chromosome12_Gua_v1.3-:6373009:6382709:237
g238.t1	Chromosome12_Gua_v1.3+:6388420:6392181:238
g239.t1	Chromosome12_Gua_v1.3+:6394245:6397436:239
g240.t1	Chromosome12_Gua_v1.3+:6396909:6398349:240
g241.t1	Chromosome12_Gua_v1.3-:6404215:6431566:241
g242.t1	Chromosome12_Gua_v1.3-:6462829:6562037:242
g243.t1	Chromosome12_Gua_v1.3-:6735126:6735801:243
g244.t1	Chromosome12_Gua_v1.3+:6828535:6831482:244
g245.t1	Chromosome12_Gua_v1.3-:6834571:6873471:245
g246.t1	Chromosome12_Gua_v1.3-:6880479:6891563:246
g247.t1	Chromosome12_Gua_v1.3+:6898846:6902630:247
g248.t1	Chromosome12_Gua_v1.3-:6906844:6913046:248
g249.t1	Chromosome12_Gua_v1.3-:6907625:6909524:249
g250.t1	Chromosome12_Gua_v1.3+:6923225:6927449:250
g251.t1	Chromosome12_Gua_v1.3-:6937314:6938063:251
g252.t1	Chromosome12_Gua_v1.3-:6948585:6952022:252
g253.t1	Chromosome12_Gua_v1.3+:6956830:6967944:253
g254.t1	Chromosome12_Gua_v1.3+:6973188:6982237:254
g255.t1	Chromosome12_Gua_v1.3-:7002875:7005202:255
g256.t1	Chromosome12_Gua_v1.3-:7015595:7054219:256
g257.t1	Chromosome12_Gua_v1.3-:7055562:7062819:257
g258.t1	Chromosome12_Gua_v1.3-:7065523:7071991:258
g259.t1	Chromosome12_Gua_v1.3+:7075048:7097095:259
g260.t1	Chromosome12_Gua_v1.3+:7102581:7156323:260
g261.t1	Chromosome12_Gua_v1.3+:7166492:7169297:261
g262.t1	Chromosome12_Gua_v1.3-:7227949:7229260:262
g263.t1	Chromosome12_Gua_v1.3-:7228772:7229935:263
g264.t1	Chromosome12_Gua_v1.3-:7257545:7258627:264
g265.t1	Chromosome12_Gua_v1.3+:7269842:7279084:265
g266.t1	Chromosome12_Gua_v1.3-:7283577:7286351:266
g267.t1	Chromosome12_Gua_v1.3+:7295922:7340942:267
g268.t1	Chromosome12_Gua_v1.3+:7390508:7409561:268
g269.t1	Chromosome12_Gua_v1.3-:7475619:7477269:269
g270.t1	Chromosome12_Gua_v1.3-:7512299:7514074:270
g271.t1	Chromosome12_Gua_v1.3+:7527195:7534024:271
g272.t1	Chromosome12_Gua_v1.3-:7534454:7542065:272
g273.t1	Chromosome12_Gua_v1.3+:7542638:7544996:273
g274.t1	Chromosome12_Gua_v1.3-:7546271:7550597:274
g275.t1	Chromosome12_Gua_v1.3-:7564087:7566672:275
g276.t1	Chromosome12_Gua_v1.3+:7599168:7606888:276
g277.t1	Chromosome12_Gua_v1.3-:7611740:7625312:277
g278.t1	Chromosome12_Gua_v1.3+:7641591:7691881:278
g279.t1	Chromosome12_Gua_v1.3+:7763055:7864234:279
g280.t1	Chromosome12_Gua_v1.3+:7930472:7948148:280
g281.t1	Chromosome12_Gua_v1.3+:8123470:8129448:281
g282.t1	Chromosome12_Gua_v1.3+:8130235:8132871:282
g283.t1	Chromosome12_Gua_v1.3+:8140838:8145645:283
g284.t1	Chromosome12_Gua_v1.3+:8152161:8334713:284
g285.t1	Chromosome12_Gua_v1.3-:8187360:8381851:285
g286.t1	Chromosome12_Gua_v1.3-:8343977:8368052:286
g287.t1	Chromosome12_Gua_v1.3-:8370062:8371396:287
g288.t1	Chromosome12_Gua_v1.3-:8374180:8375616:288
g289.t1	Chromosome12_Gua_v1.3-:8385635:8389790:289
g290.t1	Chromosome12_Gua_v1.3-:8493710:8640065:290
g291.t1	Chromosome12_Gua_v1.3+:8772243:8914526:291
g292.t1	Chromosome12_Gua_v1.3-:8814080:8815913:292
g293.t1	Chromosome12_Gua_v1.3+:8940954:8951040:293
g294.t1	Chromosome12_Gua_v1.3+:8960053:8970503:294
g295.t1	Chromosome12_Gua_v1.3+:8965370:8966887:295
g296.t1	Chromosome12_Gua_v1.3+:8973871:8988178:296
g297.t1	Chromosome12_Gua_v1.3-:8997083:9001253:297
g298.t1	Chromosome12_Gua_v1.3+:9028109:9029532:298
g299.t1	Chromosome12_Gua_v1.3+:9046041:9064593:299
g300.t1	Chromosome12_Gua_v1.3+:9071228:9075412:300
g301.t1	Chromosome12_Gua_v1.3+:9080609:9084540:301
g302.t1	Chromosome12_Gua_v1.3+:9091022:9142037:302
g303.t1	Chromosome12_Gua_v1.3+:9162980:9164881:303
g304.t1	Chromosome12_Gua_v1.3-:9165084:9166277:304
g305.t1	Chromosome12_Gua_v1.3+:9192350:9269765:305
g306.t1	Chromosome12_Gua_v1.3-:9275920:9278336:306
g307.t1	Chromosome12_Gua_v1.3-:9293163:9304523:307
g308.t1	Chromosome12_Gua_v1.3+:9304856:9310244:308
g309.t1	Chromosome12_Gua_v1.3-:9311135:9313277:309
g310.t1	Chromosome12_Gua_v1.3+:9313527:9315513:310
g311.t1	Chromosome12_Gua_v1.3+:9316827:9321302:311
g312.t1	Chromosome12_Gua_v1.3+:9322212:9325717:312
g313.t1	Chromosome12_Gua_v1.3-:9328420:9333358:313
g314.t1	Chromosome12_Gua_v1.3-:9336431:9345171:314
g315.t1	Chromosome12_Gua_v1.3+:9347921:9357238:315
g316.t1	Chromosome12_Gua_v1.3+:9361268:9365477:316
g317.t1	Chromosome12_Gua_v1.3-:9394120:9430550:317
g318.t1	Chromosome12_Gua_v1.3-:9394120:9479164:318
g319.t1	Chromosome12_Gua_v1.3-:9466254:9470735:319
g320.t1	Chromosome12_Gua_v1.3+:9584984:9634322:320
g321.t1	Chromosome12_Gua_v1.3-:9636554:9638306:321
g322.t1	Chromosome12_Gua_v1.3-:9641803:9642642:322
g323.t1	Chromosome12_Gua_v1.3+:9686805:9691535:323
g324.t1	Chromosome12_Gua_v1.3+:9699097:9703140:324
g325.t1	Chromosome12_Gua_v1.3-:9705019:9706590:325
g326.t1	Chromosome12_Gua_v1.3+:9708415:9725478:326
g327.t1	Chromosome12_Gua_v1.3-:9726224:9752545:327
g328.t1	Chromosome12_Gua_v1.3-:9768462:9847116:328
g329.t1	Chromosome12_Gua_v1.3-:9885906:9887130:329
g330.t1	Chromosome12_Gua_v1.3+:9889879:9893666:330
g331.t1	Chromosome12_Gua_v1.3+:9899310:9935339:331
g332.t1	Chromosome12_Gua_v1.3-:9939326:9950625:332
g333.t1	Chromosome12_Gua_v1.3-:9961213:9963863:333
g334.t1	Chromosome12_Gua_v1.3-:9969899:9994059:334
g335.t1	Chromosome12_Gua_v1.3+:10015829:10030830:335
g336.t1	Chromosome12_Gua_v1.3-:10034505:10036310:336
g337.t1	Chromosome12_Gua_v1.3+:10037407:10038969:337
g338.t1	Chromosome12_Gua_v1.3+:10040068:10041405:338
g339.t1	Chromosome12_Gua_v1.3-:10043695:10061175:339
g340.t1	Chromosome12_Gua_v1.3-:10063402:10066323:340
g341.t1	Chromosome12_Gua_v1.3+:10069390:10081127:341
g342.t1	Chromosome12_Gua_v1.3+:10085737:10112673:342
g343.t1	Chromosome12_Gua_v1.3-:10119416:10130845:343
g344.t1	Chromosome12_Gua_v1.3-:10142442:10149948:344
g345.t1	Chromosome12_Gua_v1.3-:10149028:10149948:345
g346.t1	Chromosome12_Gua_v1.3-:10149997:10156043:346
g347.t1	Chromosome12_Gua_v1.3+:10160323:10166831:347
g348.t1	Chromosome12_Gua_v1.3-:10168337:10170614:348
g349.t1	Chromosome12_Gua_v1.3-:10173356:10176138:349
g350.t1	Chromosome12_Gua_v1.3-:10183161:10186719:350
g351.t1	Chromosome12_Gua_v1.3-:10189916:10206347:351
g352.t1	Chromosome12_Gua_v1.3-:10215854:10223522:352
g353.t1	Chromosome12_Gua_v1.3+:10242696:10280730:353
g354.t1	Chromosome12_Gua_v1.3+:10292830:10324630:354
g355.t1	Chromosome12_Gua_v1.3+:10303244:10311442:355
g356.t1	Chromosome12_Gua_v1.3-:10326812:10334981:356
g357.t1	Chromosome12_Gua_v1.3-:10344718:10348161:357
g358.t1	Chromosome12_Gua_v1.3-:10349180:10354198:358
g359.t1	Chromosome12_Gua_v1.3-:10355799:10365166:359
g360.t1	Chromosome12_Gua_v1.3-:10370945:10381975:360
g361.t1	Chromosome12_Gua_v1.3-:10384828:10396381:361
g362.t1	Chromosome12_Gua_v1.3+:10402326:10423677:362
g363.t1	Chromosome12_Gua_v1.3-:10431390:10440007:363
g364.t1	Chromosome12_Gua_v1.3-:10443058:10489688:364
g365.t1	Chromosome12_Gua_v1.3+:10507667:10513533:365
g366.t1	Chromosome12_Gua_v1.3+:10528247:10535545:366
g367.t1	Chromosome12_Gua_v1.3-:10537821:10548959:367
g368.t1	Chromosome12_Gua_v1.3+:10549171:10564926:368
g369.t1	Chromosome12_Gua_v1.3-:10565982:10581823:369
g370.t1	Chromosome12_Gua_v1.3-:10589388:10613087:370
g371.t1	Chromosome12_Gua_v1.3-:10630404:10631660:371
g372.t1	Chromosome12_Gua_v1.3+:10632957:10633711:372
g373.t1	Chromosome12_Gua_v1.3+:10638493:10644742:373
g374.t1	Chromosome12_Gua_v1.3+:10657848:10659083:374
g375.t1	Chromosome12_Gua_v1.3-:10666650:10686297:375
g376.t1	Chromosome12_Gua_v1.3-:10704953:10725638:376
g377.t1	Chromosome12_Gua_v1.3+:10771705:10805886:377
g378.t1	Chromosome12_Gua_v1.3+:10808981:10815777:378
g379.t1	Chromosome12_Gua_v1.3-:10817467:10826381:379
g380.t1	Chromosome12_Gua_v1.3+:10835845:10837339:380
g381.t1	Chromosome12_Gua_v1.3+:10844662:10858853:381
g382.t1	Chromosome12_Gua_v1.3-:10861634:10880546:382
g383.t1	Chromosome12_Gua_v1.3-:10863613:10873244:383
g384.t1	Chromosome12_Gua_v1.3-:10866236:10867703:384
g385.t1	Chromosome12_Gua_v1.3-:10883457:10888347:385
g386.t1	Chromosome12_Gua_v1.3-:10891691:10897157:386
g387.t1	Chromosome12_Gua_v1.3-:10901877:10943867:387
g388.t1	Chromosome12_Gua_v1.3+:10952934:10989864:388
g389.t1	Chromosome12_Gua_v1.3-:10997073:11057976:389
g390.t1	Chromosome12_Gua_v1.3-:11066605:11068349:390
g391.t1	Chromosome12_Gua_v1.3-:11073708:11074649:391
g392.t1	Chromosome12_Gua_v1.3+:11080516:11124676:392
g393.t1	Chromosome12_Gua_v1.3+:11152106:11225045:393
g394.t1	Chromosome12_Gua_v1.3+:11253717:11291103:394
g395.t1	Chromosome12_Gua_v1.3+:11303205:11319606:395
g396.t1	Chromosome12_Gua_v1.3+:11322228:11327465:396
g397.t1	Chromosome12_Gua_v1.3+:11331067:11333063:397
g398.t1	Chromosome12_Gua_v1.3-:11335055:11336022:398
g399.t1	Chromosome12_Gua_v1.3+:11346878:11354455:399
g400.t1	Chromosome12_Gua_v1.3+:11360642:11365364:400
g401.t1	Chromosome12_Gua_v1.3+:11370839:11380059:401
g402.t1	Chromosome12_Gua_v1.3-:11381361:11382178:402
g403.t1	Chromosome12_Gua_v1.3-:11388179:11418324:403
g404.t1	Chromosome12_Gua_v1.3+:11434181:11444055:404
g405.t1	Chromosome12_Gua_v1.3-:11466338:11475036:405
g406.t1	Chromosome12_Gua_v1.3-:11512148:11524418:406
g407.t1	Chromosome12_Gua_v1.3-:11526159:11537363:407
g408.t1	Chromosome12_Gua_v1.3+:11558733:11562614:408
g409.t1	Chromosome12_Gua_v1.3-:11563337:11565211:409
g410.t1	Chromosome12_Gua_v1.3+:11567839:11568177:410
g411.t1	Chromosome12_Gua_v1.3+:11573345:11620974:411
g412.t1	Chromosome12_Gua_v1.3+:11629447:11648823:412
g413.t1	Chromosome12_Gua_v1.3-:11709956:11746384:413
g414.t1	Chromosome12_Gua_v1.3+:11832672:11835562:414
g415.t1	Chromosome12_Gua_v1.3+:11832672:11835562:415
g416.t1	Chromosome12_Gua_v1.3+:11847468:11854323:416
g417.t1	Chromosome12_Gua_v1.3+:11864263:11865336:417
g418.t1	Chromosome12_Gua_v1.3+:11910333:11911503:418
g419.t1	Chromosome12_Gua_v1.3-:11919841:11924423:419
g420.t1	Chromosome12_Gua_v1.3+:11966067:11983849:420
g421.t1	Chromosome12_Gua_v1.3+:11987335:11997632:421
g422.t1	Chromosome12_Gua_v1.3-:12001341:12011552:422
g423.t1	Chromosome12_Gua_v1.3+:12085802:12088418:423
g424.t1	Chromosome12_Gua_v1.3-:12091241:12097613:424
g425.t1	Chromosome12_Gua_v1.3-:12104436:12124655:425
g426.t1	Chromosome12_Gua_v1.3-:12215246:12229573:426
g427.t1	Chromosome12_Gua_v1.3+:12271793:12288852:427
g428.t1	Chromosome12_Gua_v1.3-:12294051:12296188:428
g429.t1	Chromosome12_Gua_v1.3-:12297666:12299332:429
g430.t1	Chromosome12_Gua_v1.3-:12302405:12319570:430
g431.t1	Chromosome12_Gua_v1.3-:12329057:12336033:431
g432.t1	Chromosome12_Gua_v1.3+:12341060:12350386:432
g433.t1	Chromosome12_Gua_v1.3-:12363735:12398183:433
g434.t1	Chromosome12_Gua_v1.3-:12405258:12413297:434
g435.t1	Chromosome12_Gua_v1.3-:12442953:12443372:435
g436.t1	Chromosome12_Gua_v1.3-:12482870:12489257:436
g437.t1	Chromosome12_Gua_v1.3+:12515348:12532209:437
g438.t1	Chromosome12_Gua_v1.3+:12539897:12551530:438
g439.t1	Chromosome12_Gua_v1.3+:12551588:12586080:439
g440.t1	Chromosome12_Gua_v1.3-:12652194:12653410:440
g441.t1	Chromosome12_Gua_v1.3+:12768646:12860577:441
g442.t1	Chromosome12_Gua_v1.3+:12942639:12943444:442
g443.t1	Chromosome12_Gua_v1.3+:12958033:12958641:443
g444.t1	Chromosome12_Gua_v1.3+:12999379:13000968:444
g445.t1	Chromosome12_Gua_v1.3+:13002898:13004814:445
g446.t1	Chromosome12_Gua_v1.3-:13006876:13008465:446
g447.t1	Chromosome12_Gua_v1.3+:13041080:13336294:447
g448.t1	Chromosome12_Gua_v1.3+:13070951:13071386:448
g449.t1	Chromosome12_Gua_v1.3-:13283187:13285226:449
g450.t1	Chromosome12_Gua_v1.3-:13356803:13448495:450
g451.t1	Chromosome12_Gua_v1.3-:13469358:13496548:451
g452.t1	Chromosome12_Gua_v1.3-:13542661:13677220:452
g453.t1	Chromosome12_Gua_v1.3+:13678493:13680872:453
g454.t1	Chromosome12_Gua_v1.3-:13681632:13683595:454
g455.t1	Chromosome12_Gua_v1.3-:13681632:13684255:455
g456.t1	Chromosome12_Gua_v1.3+:13688686:13704541:456
g457.t1	Chromosome12_Gua_v1.3-:13708066:13757058:457
g458.t1	Chromosome12_Gua_v1.3+:13758365:13764315:458
g459.t1	Chromosome12_Gua_v1.3-:13767232:13767903:459
g460.t1	Chromosome12_Gua_v1.3+:13769215:13771436:460
g461.t1	Chromosome12_Gua_v1.3+:13773079:13779475:461
g462.t1	Chromosome12_Gua_v1.3+:13784244:13813418:462
g463.t1	Chromosome12_Gua_v1.3+:13828751:13854362:463
g464.t1	Chromosome12_Gua_v1.3+:13861103:13864481:464
g465.t1	Chromosome12_Gua_v1.3+:13870086:13874757:465
g466.t1	Chromosome12_Gua_v1.3-:13881080:13888107:466
g467.t1	Chromosome12_Gua_v1.3+:13893528:13898660:467
g468.t1	Chromosome12_Gua_v1.3-:13903808:13911312:468
g469.t1	Chromosome12_Gua_v1.3-:13903808:13911441:469
g470.t1	Chromosome12_Gua_v1.3+:13916472:13920635:470
g471.t1	Chromosome12_Gua_v1.3+:13926070:13927691:471
g472.t1	Chromosome12_Gua_v1.3-:13931439:13933653:472
g473.t1	Chromosome12_Gua_v1.3+:13935078:13947750:473
g474.t1	Chromosome12_Gua_v1.3+:13954389:13955429:474
g475.t1	Chromosome12_Gua_v1.3-:13958616:13961446:475
g476.t1	Chromosome12_Gua_v1.3+:13965655:13975713:476
g477.t1	Chromosome12_Gua_v1.3-:13984433:13996627:477
g478.t1	Chromosome12_Gua_v1.3-:14016056:14020201:478
g479.t1	Chromosome12_Gua_v1.3+:14021825:14026860:479
g480.t1	Chromosome12_Gua_v1.3-:14035999:14040511:480
g481.t1	Chromosome12_Gua_v1.3+:14042196:14046184:481
g482.t1	Chromosome12_Gua_v1.3+:14051199:14051764:482
g483.t1	Chromosome12_Gua_v1.3+:14067504:14165031:483
g484.t1	Chromosome12_Gua_v1.3+:14375717:14383111:484
g485.t1	Chromosome12_Gua_v1.3+:14405817:14422529:485
g486.t1	Chromosome12_Gua_v1.3-:14459372:14467924:486
g487.t1	Chromosome12_Gua_v1.3+:14469833:14482933:487
g488.t1	Chromosome12_Gua_v1.3+:14490984:14496522:488
g489.t1	Chromosome12_Gua_v1.3-:14501134:14530729:489
g490.t1	Chromosome12_Gua_v1.3-:14535304:14538184:490
g491.t1	Chromosome12_Gua_v1.3+:14539405:14567059:491
g492.t1	Chromosome12_Gua_v1.3-:14574980:14589352:492
g493.t1	Chromosome12_Gua_v1.3+:14592188:14594364:493
g494.t1	Chromosome12_Gua_v1.3-:14600050:14628802:494
g495.t1	Chromosome12_Gua_v1.3+:14632316:14642118:495
g496.t1	Chromosome12_Gua_v1.3-:14642940:14645105:496
g497.t1	Chromosome12_Gua_v1.3+:14650283:14680231:497
g498.t1	Chromosome12_Gua_v1.3+:14686449:14700535:498
g499.t1	Chromosome12_Gua_v1.3-:14702258:14703355:499
g500.t1	Chromosome12_Gua_v1.3+:14704217:14714859:500
g501.t1	Chromosome12_Gua_v1.3+:14728379:14747580:501
g502.t1	Chromosome12_Gua_v1.3+:14756021:14757658:502
g503.t1	Chromosome12_Gua_v1.3+:14762621:14771406:503
g504.t1	Chromosome12_Gua_v1.3-:14778657:14787254:504
g505.t1	Chromosome12_Gua_v1.3-:14798715:14813357:505
g506.t1	Chromosome12_Gua_v1.3+:14882923:15023580:506
g507.t1	Chromosome12_Gua_v1.3-:15027170:15044171:507
g508.t1	Chromosome12_Gua_v1.3-:15080038:15114375:508
g509.t1	Chromosome12_Gua_v1.3-:15126225:15131623:509
g510.t1	Chromosome12_Gua_v1.3+:15162947:15170331:510
g511.t1	Chromosome12_Gua_v1.3+:15164453:15170331:511
g512.t1	Chromosome12_Gua_v1.3-:15178692:15218195:512
g513.t1	Chromosome12_Gua_v1.3-:15219095:15239641:513
g514.t1	Chromosome12_Gua_v1.3+:15254374:15269159:514
g515.t1	Chromosome12_Gua_v1.3-:15271996:15275967:515
g516.t1	Chromosome12_Gua_v1.3-:15278995:15291414:516
g517.t1	Chromosome12_Gua_v1.3+:15293892:15306977:517
g518.t1	Chromosome12_Gua_v1.3-:15310066:15313894:518
g519.t1	Chromosome12_Gua_v1.3+:15317130:15325225:519
g520.t1	Chromosome12_Gua_v1.3+:15333003:15336485:520
g521.t1	Chromosome12_Gua_v1.3-:15339080:15339426:521
g522.t1	Chromosome12_Gua_v1.3+:15340373:15341924:522
g523.t1	Chromosome12_Gua_v1.3-:15346259:15362633:523
g524.t1	Chromosome12_Gua_v1.3+:15416115:15419391:524
g525.t1	Chromosome12_Gua_v1.3-:15424071:15425228:525
g526.t1	Chromosome12_Gua_v1.3-:15430521:15435351:526
g527.t1	Chromosome12_Gua_v1.3-:15440859:15442000:527
g528.t1	Chromosome12_Gua_v1.3-:15444579:15451919:528
g529.t1	Chromosome12_Gua_v1.3-:15454077:15467996:529
g530.t1	Chromosome12_Gua_v1.3+:15470804:15475709:530
g531.t1	Chromosome12_Gua_v1.3+:15477146:15490039:531
g532.t1	Chromosome12_Gua_v1.3+:15499258:15514557:532
g533.t1	Chromosome12_Gua_v1.3+:15518709:15520211:533
g534.t1	Chromosome12_Gua_v1.3+:15527165:15528022:534
g535.t1	Chromosome12_Gua_v1.3-:15529499:15532228:535
g536.t1	Chromosome12_Gua_v1.3+:15535367:15536380:536
g537.t1	Chromosome12_Gua_v1.3+:15538081:15540331:537
g538.t1	Chromosome12_Gua_v1.3-:15541921:15544345:538
g539.t1	Chromosome12_Gua_v1.3+:15546835:15548222:539
g540.t1	Chromosome12_Gua_v1.3+:15549487:15553905:540
g541.t1	Chromosome12_Gua_v1.3+:15556574:15568521:541
g542.t1	Chromosome12_Gua_v1.3+:15572970:15576041:542
g543.t1	Chromosome12_Gua_v1.3-:15580517:15594326:543
g544.t1	Chromosome12_Gua_v1.3+:15600199:15602483:544
g545.t1	Chromosome12_Gua_v1.3-:15604600:15610945:545
g546.t1	Chromosome12_Gua_v1.3+:15615235:15616825:546
g547.t1	Chromosome12_Gua_v1.3-:15618425:15619179:547
g548.t1	Chromosome12_Gua_v1.3+:15621003:15639785:548
g549.t1	Chromosome12_Gua_v1.3-:15643813:15655147:549
g550.t1	Chromosome12_Gua_v1.3-:15643813:15653143:550
g551.t1	Chromosome12_Gua_v1.3-:15648027:15653212:551
g552.t1	Chromosome12_Gua_v1.3-:15678756:15715547:552
g553.t1	Chromosome12_Gua_v1.3+:15728780:15737069:553
g554.t1	Chromosome12_Gua_v1.3-:15742828:15751613:554
g555.t1	Chromosome12_Gua_v1.3+:15770094:15787994:555
g556.t1	Chromosome12_Gua_v1.3+:15790374:15796473:556
g557.t1	Chromosome12_Gua_v1.3+:15798350:15812807:557
g558.t1	Chromosome12_Gua_v1.3+:15814208:15817971:558
g559.t1	Chromosome12_Gua_v1.3+:15816072:15817971:559
g560.t1	Chromosome12_Gua_v1.3-:15824118:15826987:560
g561.t1	Chromosome12_Gua_v1.3-:15846802:15858916:561
g562.t1	Chromosome12_Gua_v1.3+:15863662:15888081:562
g563.t1	Chromosome12_Gua_v1.3-:15895444:15913606:563
g564.t1	Chromosome12_Gua_v1.3+:15914797:15930851:564
g565.t1	Chromosome12_Gua_v1.3+:15925401:15929779:565
g566.t1	Chromosome12_Gua_v1.3+:15925407:15929698:566
g567.t1	Chromosome12_Gua_v1.3+:15925407:15929779:567
g568.t1	Chromosome12_Gua_v1.3-:15934659:15938703:568
g569.t1	Chromosome12_Gua_v1.3+:15944483:15955797:569
g570.t1	Chromosome12_Gua_v1.3+:15957811:15958257:570
g571.t1	Chromosome12_Gua_v1.3-:15961910:15963550:571
g572.t1	Chromosome12_Gua_v1.3+:15968429:15973779:572
g573.t1	Chromosome12_Gua_v1.3+:15977783:15985354:573
g574.t1	Chromosome12_Gua_v1.3+:16003177:16004247:574
g575.t1	Chromosome12_Gua_v1.3+:16016693:16020602:575
g576.t1	Chromosome12_Gua_v1.3+:16022627:16033704:576
g577.t1	Chromosome12_Gua_v1.3+:16037166:16053065:577
g578.t1	Chromosome12_Gua_v1.3+:16060432:16066730:578
g579.t1	Chromosome12_Gua_v1.3+:16060543:16061121:579
g580.t1	Chromosome12_Gua_v1.3+:16070538:16072669:580
g581.t1	Chromosome12_Gua_v1.3+:16077210:16085225:581
g582.t1	Chromosome12_Gua_v1.3+:16086443:16094457:582
g583.t1	Chromosome12_Gua_v1.3-:16096867:16100847:583
g584.t1	Chromosome12_Gua_v1.3+:16111015:16116480:584
g585.t1	Chromosome12_Gua_v1.3+:16120567:16125290:585
g586.t1	Chromosome12_Gua_v1.3+:16135300:16141143:586
g587.t1	Chromosome12_Gua_v1.3+:16142456:16147104:587
g588.t1	Chromosome12_Gua_v1.3-:16149651:16157300:588
g589.t1	Chromosome12_Gua_v1.3+:16159624:16163638:589
g590.t1	Chromosome12_Gua_v1.3-:16166554:16168636:590
g591.t1	Chromosome12_Gua_v1.3+:16169990:16174456:591
g592.t1	Chromosome12_Gua_v1.3+:16177096:16180280:592
g593.t1	Chromosome12_Gua_v1.3-:16181572:16190033:593
g594.t1	Chromosome12_Gua_v1.3+:16207320:16211780:594
g595.t1	Chromosome12_Gua_v1.3-:16219484:16225219:595
g596.t1	Chromosome12_Gua_v1.3-:16231194:16265511:596
g597.t1	Chromosome12_Gua_v1.3+:16278101:16282302:597
g598.t1	Chromosome12_Gua_v1.3+:16285276:16292994:598
g599.t1	Chromosome12_Gua_v1.3-:16313948:16338717:599
g600.t1	Chromosome12_Gua_v1.3-:16373299:16473233:600
g601.t1	Chromosome12_Gua_v1.3+:16376625:16389457:601
g602.t1	Chromosome12_Gua_v1.3+:16421585:16425634:602
g603.t1	Chromosome12_Gua_v1.3+:16450561:16584800:603
g604.t1	Chromosome12_Gua_v1.3+:16525717:16526493:604
g605.t1	Chromosome12_Gua_v1.3-:16528502:16533123:605
g606.t1	Chromosome12_Gua_v1.3+:16535782:16542021:606
g607.t1	Chromosome12_Gua_v1.3-:16543093:16549863:607
g608.t1	Chromosome12_Gua_v1.3-:16564608:16565268:608
g609.t1	Chromosome12_Gua_v1.3-:16568687:16577848:609
g610.t1	Chromosome12_Gua_v1.3+:16582361:16616092:610
g611.t1	Chromosome12_Gua_v1.3+:16661135:16683469:611
g612.t1	Chromosome12_Gua_v1.3-:16728728:16754329:612
g613.t1	Chromosome12_Gua_v1.3+:16760393:16776901:613
g614.t1	Chromosome12_Gua_v1.3+:16787222:16796996:614
g615.t1	Chromosome12_Gua_v1.3+:16799252:16800864:615
g616.t1	Chromosome12_Gua_v1.3-:16803134:16812157:616
g617.t1	Chromosome12_Gua_v1.3+:16817074:16818213:617
g618.t1	Chromosome12_Gua_v1.3-:16823128:16833356:618
g619.t1	Chromosome12_Gua_v1.3-:16869111:16873961:619
g620.t1	Chromosome12_Gua_v1.3+:16874470:16886291:620
g621.t1	Chromosome12_Gua_v1.3-:16888437:16900332:621
g622.t1	Chromosome12_Gua_v1.3-:16903045:16914058:622
g623.t1	Chromosome12_Gua_v1.3+:16919861:16932080:623
g624.t1	Chromosome12_Gua_v1.3-:16947385:16955035:624
g625.t1	Chromosome12_Gua_v1.3+:16958987:16969703:625
g626.t1	Chromosome12_Gua_v1.3+:16970898:16971694:626
g627.t1	Chromosome12_Gua_v1.3-:16974810:16994377:627
g628.t1	Chromosome12_Gua_v1.3+:17011111:17013046:628
g629.t1	Chromosome12_Gua_v1.3+:17011111:17013046:629
g630.t1	Chromosome12_Gua_v1.3+:17026682:17041935:630
g631.t1	Chromosome12_Gua_v1.3+:17058126:17122475:631
g632.t1	Chromosome12_Gua_v1.3+:17078805:17080031:632
g633.t1	Chromosome12_Gua_v1.3-:17141182:17167148:633
g634.t1	Chromosome12_Gua_v1.3+:17256736:17318774:634
g635.t1	Chromosome12_Gua_v1.3+:17326087:17334121:635
g636.t1	Chromosome12_Gua_v1.3+:17351082:17361451:636
g637.t1	Chromosome12_Gua_v1.3+:17367163:17390685:637
g638.t1	Chromosome12_Gua_v1.3-:17393296:17404897:638
g639.t1	Chromosome12_Gua_v1.3+:17427820:17430312:639
g640.t1	Chromosome12_Gua_v1.3+:17440366:17445724:640
g641.t1	Chromosome12_Gua_v1.3+:17440366:17465979:641
g642.t1	Chromosome12_Gua_v1.3+:17471458:17474255:642
g643.t1	Chromosome12_Gua_v1.3+:17476425:17479254:643
g644.t1	Chromosome12_Gua_v1.3+:17481549:17485833:644
g645.t1	Chromosome12_Gua_v1.3-:17506543:17506908:645
g646.t1	Chromosome12_Gua_v1.3-:17515514:17558573:646
g647.t1	Chromosome12_Gua_v1.3+:17561709:17567409:647
g648.t1	Chromosome12_Gua_v1.3-:17570787:17578941:648
g649.t1	Chromosome12_Gua_v1.3+:17581326:17589560:649
g650.t1	Chromosome12_Gua_v1.3-:17589909:17593544:650
g651.t1	Chromosome12_Gua_v1.3+:17596115:17605041:651
g652.t1	Chromosome12_Gua_v1.3+:17610023:17634562:652
g653.t1	Chromosome12_Gua_v1.3+:17641721:17643850:653
g654.t1	Chromosome12_Gua_v1.3-:17648029:17658818:654
g655.t1	Chromosome12_Gua_v1.3+:17666578:17669337:655
g656.t1	Chromosome12_Gua_v1.3+:17671390:17695095:656
g657.t1	Chromosome12_Gua_v1.3+:17735453:17772423:657
g658.t1	Chromosome12_Gua_v1.3-:17782147:17790607:658
g659.t1	Chromosome12_Gua_v1.3-:17796227:17798220:659
g660.t1	Chromosome12_Gua_v1.3-:17802781:17807977:660
g661.t1	Chromosome12_Gua_v1.3-:17821849:17892381:661
g662.t1	Chromosome12_Gua_v1.3-:17898052:17921610:662
g663.t1	Chromosome12_Gua_v1.3-:17926592:17929163:663
g664.t1	Chromosome12_Gua_v1.3+:17929210:17931555:664
g665.t1	Chromosome12_Gua_v1.3+:17932791:17938336:665
g666.t1	Chromosome12_Gua_v1.3+:17942006:18006179:666
g667.t1	Chromosome12_Gua_v1.3+:18018622:18047161:667
g668.t1	Chromosome12_Gua_v1.3+:18049897:18050275:668
g669.t1	Chromosome12_Gua_v1.3-:18065239:18065947:669
g670.t1	Chromosome12_Gua_v1.3-:18095259:18255422:670
g671.t1	Chromosome12_Gua_v1.3-:18104255:18108762:671
g672.t1	Chromosome12_Gua_v1.3-:18301930:18306563:672
g673.t1	Chromosome12_Gua_v1.3-:18307345:18309936:673
g674.t1	Chromosome12_Gua_v1.3+:18311295:18317835:674
g675.t1	Chromosome12_Gua_v1.3+:18314513:18315105:675
g676.t1	Chromosome12_Gua_v1.3+:18321290:18338196:676
g677.t1	Chromosome12_Gua_v1.3+:18358147:18408665:677
g678.t1	Chromosome12_Gua_v1.3+:18503462:18558830:678
g679.t1	Chromosome12_Gua_v1.3+:18623474:18724028:679
g680.t1	Chromosome12_Gua_v1.3+:18736869:18755685:680
g681.t1	Chromosome12_Gua_v1.3+:18759681:18763413:681
g682.t1	Chromosome12_Gua_v1.3+:18769430:18776951:682
g683.t1	Chromosome12_Gua_v1.3-:18783932:18787521:683
g684.t1	Chromosome12_Gua_v1.3-:18801197:18879973:684
g685.t1	Chromosome12_Gua_v1.3+:18992126:18993610:685
g686.t1	Chromosome12_Gua_v1.3+:19017384:19029298:686
g687.t1	Chromosome12_Gua_v1.3+:19029517:19035048:687
g688.t1	Chromosome12_Gua_v1.3-:19037658:19039294:688
g689.t1	Chromosome12_Gua_v1.3+:19044965:19048029:689
g690.t1	Chromosome12_Gua_v1.3-:19053104:19056661:690
g691.t1	Chromosome12_Gua_v1.3+:19079547:19150295:691
g692.t1	Chromosome12_Gua_v1.3+:19155865:19158529:692
g693.t1	Chromosome12_Gua_v1.3-:19161312:19162655:693
g694.t1	Chromosome12_Gua_v1.3+:19170155:19193763:694
g695.t1	Chromosome12_Gua_v1.3-:19206442:19207302:695
g696.t1	Chromosome12_Gua_v1.3+:19211502:19285348:696
g697.t1	Chromosome12_Gua_v1.3-:19292648:19298575:697
g698.t1	Chromosome12_Gua_v1.3-:19292843:19295198:698
g699.t1	Chromosome12_Gua_v1.3-:19315484:19337811:699
g700.t1	Chromosome12_Gua_v1.3+:19364776:19383639:700
g701.t1	Chromosome12_Gua_v1.3+:19366089:19369078:701
g702.t1	Chromosome12_Gua_v1.3+:19396791:19401143:702
g703.t1	Chromosome12_Gua_v1.3-:19411879:19415464:703
g704.t1	Chromosome12_Gua_v1.3+:19419248:19432044:704
g705.t1	Chromosome12_Gua_v1.3-:19433255:19439067:705
g706.t1	Chromosome12_Gua_v1.3+:19468059:19485469:706
g707.t1	Chromosome12_Gua_v1.3-:19491102:19498269:707
g708.t1	Chromosome12_Gua_v1.3-:19499986:19501342:708
g709.t1	Chromosome12_Gua_v1.3+:19502826:19512245:709
g710.t1	Chromosome12_Gua_v1.3-:19517761:19523383:710
g711.t1	Chromosome12_Gua_v1.3-:19527302:19604505:711
g712.t1	Chromosome12_Gua_v1.3+:19642949:19672272:712
g713.t1	Chromosome12_Gua_v1.3-:19677573:19725471:713
g714.t1	Chromosome12_Gua_v1.3+:19856010:19921375:714
g715.t1	Chromosome12_Gua_v1.3-:19945255:19945869:715
g716.t1	Chromosome12_Gua_v1.3+:19946880:19947494:716
g717.t1	Chromosome12_Gua_v1.3+:19950086:19950385:717
g718.t1	Chromosome12_Gua_v1.3-:19951929:19952543:718
g719.t1	Chromosome12_Gua_v1.3-:19955807:19957147:719
g720.t1	Chromosome12_Gua_v1.3+:19963996:19973901:720
g721.t1	Chromosome12_Gua_v1.3+:20021959:20093996:721
g722.t1	Chromosome12_Gua_v1.3+:20085890:20272094:722
g723.t1	Chromosome12_Gua_v1.3+:20096976:20098210:723
g724.t1	Chromosome12_Gua_v1.3+:20101795:20104076:724
g725.t1	Chromosome12_Gua_v1.3-:20104366:20111027:725
g726.t1	Chromosome12_Gua_v1.3-:20113310:20115933:726
g727.t1	Chromosome12_Gua_v1.3+:20117308:20147176:727
g728.t1	Chromosome12_Gua_v1.3+:20481768:20623198:728
g729.t1	Chromosome12_Gua_v1.3+:20643499:20644326:729
g730.t1	Chromosome12_Gua_v1.3-:20655434:20666176:730
g731.t1	Chromosome12_Gua_v1.3+:20703452:20705162:731
g732.t1	Chromosome12_Gua_v1.3+:20723530:20726517:732
g733.t1	Chromosome12_Gua_v1.3+:20731648:20733813:733
g734.t1	Chromosome12_Gua_v1.3+:20738973:20741356:734
g735.t1	Chromosome12_Gua_v1.3+:20746713:20749312:735
g736.t1	Chromosome12_Gua_v1.3-:20754219:20758347:736
g737.t1	Chromosome12_Gua_v1.3+:20764134:20786168:737
g738.t1	Chromosome12_Gua_v1.3-:20795164:20808670:738
g739.t1	Chromosome12_Gua_v1.3+:20849072:20860270:739
g740.t1	Chromosome12_Gua_v1.3-:20865709:20869926:740
g741.t1	Chromosome12_Gua_v1.3+:20914657:20927501:741
g742.t1	Chromosome12_Gua_v1.3+:20936510:20941731:742
g743.t1	Chromosome12_Gua_v1.3+:20944732:20946093:743
g744.t1	Chromosome12_Gua_v1.3-:20951247:20952257:744
g745.t1	Chromosome12_Gua_v1.3+:21025258:21026932:745
g746.t1	Chromosome12_Gua_v1.3-:21098539:21198823:746
g747.t1	Chromosome12_Gua_v1.3-:21134077:21198778:747
g748.t1	Chromosome12_Gua_v1.3-:21180904:21198820:748
g749.t1	Chromosome12_Gua_v1.3-:21197252:21198847:749
g750.t1	Chromosome12_Gua_v1.3-:21253012:21256958:750
g751.t1	Chromosome12_Gua_v1.3-:21548553:21549088:751
g752.t1	Chromosome12_Gua_v1.3+:21549110:21659727:752
g753.t1	Chromosome12_Gua_v1.3-:21660031:21670057:753
g754.t1	Chromosome12_Gua_v1.3+:21676030:21681364:754
g755.t1	Chromosome12_Gua_v1.3+:21688636:21882164:755
g756.t1	Chromosome12_Gua_v1.3-:21882995:21904560:756
g757.t1	Chromosome12_Gua_v1.3+:21915088:21993080:757
g758.t1	Chromosome12_Gua_v1.3-:22001757:22042212:758
g759.t1	Chromosome12_Gua_v1.3-:22040572:22042113:759
g760.t1	Chromosome12_Gua_v1.3-:22222602:22267378:760
g761.t1	Chromosome12_Gua_v1.3-:22279704:22283490:761
g762.t1	Chromosome12_Gua_v1.3+:22319204:22325826:762
g763.t1	Chromosome12_Gua_v1.3-:22341887:22366464:763
g764.t1	Chromosome12_Gua_v1.3-:22373427:22382512:764
g765.t1	Chromosome12_Gua_v1.3-:22385400:22396487:765
g766.t1	Chromosome12_Gua_v1.3+:22405804:22418317:766
g767.t1	Chromosome12_Gua_v1.3-:22420431:22427947:767
g768.t1	Chromosome12_Gua_v1.3-:22431175:22438229:768
g769.t1	Chromosome12_Gua_v1.3+:22489360:22489793:769
g770.t1	Chromosome12_Gua_v1.3+:22497056:22502865:770
g771.t1	Chromosome12_Gua_v1.3+:22545410:22553097:771
g772.t1	Chromosome12_Gua_v1.3-:22626599:22641996:772
g773.t1	Chromosome12_Gua_v1.3+:22650932:22656166:773
g774.t1	Chromosome12_Gua_v1.3+:22667385:22676165:774
g775.t1	Chromosome12_Gua_v1.3+:22676510:22684660:775
g776.t1	Chromosome12_Gua_v1.3+:22687307:22693134:776
g777.t1	Chromosome12_Gua_v1.3+:22696877:22711137:777
g778.t1	Chromosome12_Gua_v1.3+:22728995:22778835:778
g779.t1	Chromosome12_Gua_v1.3+:22786848:22803900:779
g780.t1	Chromosome12_Gua_v1.3+:22806900:22808600:780
g781.t1	Chromosome12_Gua_v1.3+:22814357:22833993:781
g782.t1	Chromosome12_Gua_v1.3+:22875657:22881008:782
g783.t1	Chromosome12_Gua_v1.3+:22884707:22918262:783
g784.t1	Chromosome12_Gua_v1.3+:22923143:22931967:784
g785.t1	Chromosome12_Gua_v1.3-:22937368:22963749:785
g786.t1	Chromosome12_Gua_v1.3+:22965856:22987903:786
g787.t1	Chromosome12_Gua_v1.3-:22997115:23016034:787
g788.t1	Chromosome12_Gua_v1.3-:23028992:23178914:788
g789.t1	Chromosome12_Gua_v1.3+:23114470:23115192:789
g790.t1	Chromosome12_Gua_v1.3+:23140040:23258360:790
g791.t1	Chromosome12_Gua_v1.3-:23190077:23202232:791
g792.t1	Chromosome12_Gua_v1.3-:23204970:23267676:792
g793.t1	Chromosome12_Gua_v1.3+:23297610:23299240:793
g794.t1	Chromosome12_Gua_v1.3-:23307436:23429683:794
g795.t1	Chromosome12_Gua_v1.3+:23398939:23400661:795
g796.t1	Chromosome12_Gua_v1.3-:23432432:23463689:796
g797.t1	Chromosome12_Gua_v1.3+:23465177:23469589:797
g798.t1	Chromosome12_Gua_v1.3-:23477228:23497978:798
g799.t1	Chromosome12_Gua_v1.3-:23502166:23502582:799
g800.t1	Chromosome12_Gua_v1.3+:23505676:23510031:800
g801.t1	Chromosome12_Gua_v1.3+:23513257:23575598:801
g802.t1	Chromosome12_Gua_v1.3-:23577725:23580685:802
g803.t1	Chromosome12_Gua_v1.3+:23585634:23586023:803
g804.t1	Chromosome12_Gua_v1.3-:23603008:23606444:804
g805.t1	Chromosome12_Gua_v1.3-:23604161:23604734:805
g806.t1	Chromosome12_Gua_v1.3+:23610278:23612462:806
g807.t1	Chromosome12_Gua_v1.3+:23614456:23626592:807
g808.t1	Chromosome12_Gua_v1.3-:23676182:23676907:808
g809.t1	Chromosome12_Gua_v1.3-:23704133:23711705:809
g810.t1	Chromosome12_Gua_v1.3+:23720445:23728864:810
g811.t1	Chromosome12_Gua_v1.3-:23732090:23733403:811
g812.t1	Chromosome12_Gua_v1.3+:23734700:23743478:812
g813.t1	Chromosome12_Gua_v1.3-:23743878:23758133:813
g814.t1	Chromosome12_Gua_v1.3+:23769070:23779072:814
g815.t1	Chromosome12_Gua_v1.3-:23783177:23815433:815
g816.t1	Chromosome12_Gua_v1.3+:23822931:23823690:816
g817.t1	Chromosome12_Gua_v1.3-:23828256:23838546:817
g818.t1	Chromosome12_Gua_v1.3+:23856333:23954614:818
g819.t1	Chromosome12_Gua_v1.3-:23915908:23916185:819
g820.t1	Chromosome12_Gua_v1.3+:24087387:24169067:820
g821.t1	Chromosome12_Gua_v1.3-:24217715:24223297:821
g822.t1	Chromosome12_Gua_v1.3-:24225151:24228753:822
g823.t1	Chromosome12_Gua_v1.3+:24230514:24298561:823
g824.t1	Chromosome12_Gua_v1.3-:24303389:24304857:824
g825.t1	Chromosome12_Gua_v1.3-:24336492:24337793:825
g826.t1	Chromosome12_Gua_v1.3-:24336492:24352796:826
g827.t1	Chromosome12_Gua_v1.3-:24337156:24340488:827
g828.t1	Chromosome12_Gua_v1.3-:24339970:24341241:828
g829.t1	Chromosome12_Gua_v1.3+:24376288:24385246:829
g830.t1	Chromosome12_Gua_v1.3+:24384414:24419504:830
g831.t1	Chromosome12_Gua_v1.3+:24401234:24403338:831
g832.t1	Chromosome12_Gua_v1.3+:24435494:24437598:832
g833.t1	Chromosome12_Gua_v1.3+:24482355:24483452:833
g834.t1	Chromosome12_Gua_v1.3+:24482463:24483260:834
g835.t1	Chromosome12_Gua_v1.3+:24629546:24643954:835
g836.t1	Chromosome12_Gua_v1.3-:24651601:24652515:836
g837.t1	Chromosome12_Gua_v1.3+:24656498:24657585:837
g838.t1	Chromosome12_Gua_v1.3-:24660681:24665439:838
g839.t1	Chromosome12_Gua_v1.3-:24667634:24675332:839
g840.t1	Chromosome12_Gua_v1.3-:24678415:24693759:840
g841.t1	Chromosome12_Gua_v1.3+:24695163:24704740:841
g842.t1	Chromosome12_Gua_v1.3-:24705882:24722739:842
g843.t1	Chromosome12_Gua_v1.3-:24723838:24727739:843
g844.t1	Chromosome12_Gua_v1.3-:24724721:24726940:844
g845.t1	Chromosome12_Gua_v1.3-:24733012:24733392:845
g846.t1	Chromosome12_Gua_v1.3+:24736779:24738035:846
g847.t1	Chromosome12_Gua_v1.3-:24746921:24747744:847
g848.t1	Chromosome12_Gua_v1.3-:24765847:24766798:848
g849.t1	Chromosome12_Gua_v1.3+:24771398:24774385:849
g850.t1	Chromosome12_Gua_v1.3+:24786669:24788335:850
g851.t1	Chromosome12_Gua_v1.3-:24796335:24799583:851
g852.t1	Chromosome12_Gua_v1.3+:24841327:24859161:852
g853.t1	Chromosome12_Gua_v1.3+:24862708:24878825:853
g854.t1	Chromosome12_Gua_v1.3-:24913218:24918801:854
g855.t1	Chromosome12_Gua_v1.3-:24913310:24914622:855
g856.t1	Chromosome12_Gua_v1.3-:25004123:25078840:856
g857.t1	Chromosome12_Gua_v1.3+:25120846:25128432:857
g858.t1	Chromosome12_Gua_v1.3-:25129884:25140212:858
g859.t1	Chromosome12_Gua_v1.3+:25141772:25165256:859
g860.t1	Chromosome12_Gua_v1.3-:25358503:25370078:860
g861.t1	Chromosome12_Gua_v1.3-:25406481:25461275:861
g862.t1	Chromosome12_Gua_v1.3+:25416228:25416593:862
g863.t1	Chromosome12_Gua_v1.3+:25428846:25429575:863
g864.t1	Chromosome12_Gua_v1.3+:25436160:25436477:864
g865.t1	Chromosome12_Gua_v1.3-:25459789:25461150:865
g866.t1	Chromosome12_Gua_v1.3-:25474786:25475568:866
g867.t1	Chromosome12_Gua_v1.3-:25486235:25491733:867
g868.t1	Chromosome12_Gua_v1.3-:25495774:25500531:868
g869.t1	Chromosome12_Gua_v1.3-:25505101:25511845:869
g870.t1	Chromosome12_Gua_v1.3+:25513716:25518149:870
g871.t1	Chromosome12_Gua_v1.3+:25549594:25568427:871
g872.t1	Chromosome12_Gua_v1.3-:25587166:25618090:872
g873.t1	Chromosome12_Gua_v1.3-:25625558:25634395:873
g874.t1	Chromosome12_Gua_v1.3+:25670415:25672141:874
g875.t1	Chromosome12_Gua_v1.3-:25765118:25767839:875
g876.t1	Chromosome12_Gua_v1.3+:25773319:25780388:876
g877.t1	Chromosome12_Gua_v1.3-:25785832:25792084:877
g878.t1	Chromosome12_Gua_v1.3-:25788815:25792084:878
g879.t1	Chromosome12_Gua_v1.3-:25794090:25842888:879
g880.t1	Chromosome12_Gua_v1.3-:25805960:25812878:880
g881.t1	Chromosome12_Gua_v1.3-:25845694:25850954:881
g882.t1	Chromosome12_Gua_v1.3-:25854032:25865648:882
g883.t1	Chromosome12_Gua_v1.3+:25868618:25913275:883
g884.t1	Chromosome12_Gua_v1.3-:25875402:25876219:884
g885.t1	Chromosome12_Gua_v1.3-:25907391:25908212:885
g886.t1	Chromosome12_Gua_v1.3+:25987747:25993537:886
g887.t1	Chromosome12_Gua_v1.3-:26001291:26008074:887
g888.t1	Chromosome12_Gua_v1.3-:26012386:26016500:888
g889.t1	Chromosome12_Gua_v1.3+:26040459:26044532:889
g890.t1	Chromosome12_Gua_v1.3-:26150425:26153270:890
g891.t1	Chromosome12_Gua_v1.3+:26159416:26166880:891
g892.t1	Chromosome12_Gua_v1.3+:26173998:26182714:892
g893.t1	Chromosome12_Gua_v1.3-:26183418:26184198:893
g894.t1	Chromosome12_Gua_v1.3-:26188217:26188456:894
g895.t1	Chromosome12_Gua_v1.3+:26195177:26205414:895
g896.t1	Chromosome12_Gua_v1.3-:26210436:26210790:896
g897.t1	Chromosome12_Gua_v1.3+:26219868:26232364:897
g898.t1	Chromosome12_Gua_v1.3-:26234340:26257174:898
g899.t1	Chromosome12_Gua_v1.3+:26247204:26247449:899
g900.t1	Chromosome12_Gua_v1.3+:26260026:26268569:900
g901.t1	Chromosome12_Gua_v1.3+:26269748:26270260:901
g902.t1	Chromosome12_Gua_v1.3-:26270822:26274012:902
g903.t1	Chromosome12_Gua_v1.3+:26286015:26303190:903
g904.t1	Chromosome12_Gua_v1.3+:26304426:26308673:904
g905.t1	Chromosome12_Gua_v1.3+:26312135:26314272:905
g906.t1	Chromosome12_Gua_v1.3-:26312982:26314043:906
g907.t1	Chromosome12_Gua_v1.3+:26321651:26325149:907
g908.t1	Chromosome12_Gua_v1.3+:26326785:26329367:908
g909.t1	Chromosome12_Gua_v1.3+:26332420:26342308:909
g910.t1	Chromosome12_Gua_v1.3+:26346155:26361085:910
g911.t1	Chromosome12_Gua_v1.3+:26362344:26372689:911
g912.t1	Chromosome12_Gua_v1.3+:26373958:26375241:912
g913.t1	Chromosome12_Gua_v1.3+:26375279:26376049:913
g914.t1	Chromosome12_Gua_v1.3+:26377832:26384665:914
g915.t1	Chromosome12_Gua_v1.3-:26386369:26394614:915
g916.t1	Chromosome12_Gua_v1.3+:26398784:26405362:916
g917.t1	Chromosome12_Gua_v1.3+:26408064:26414648:917
g918.t1	Chromosome12_Gua_v1.3-:26420495:26427684:918
g919.t1	Chromosome12_Gua_v1.3-:26431384:26437246:919
g920.t1	Chromosome12_Gua_v1.3+:26504348:26633582:920
g921.t1	Chromosome12_Gua_v1.3+:26506249:26508533:921
g922.t1	Chromosome12_Gua_v1.3+:26507442:26508672:922
g923.t1	Chromosome12_Gua_v1.3-:26553251:26569705:923
g924.t1	Chromosome12_Gua_v1.3-:26630924:26631634:924
g925.t1	Chromosome12_Gua_v1.3+:26732330:26737635:925
g926.t1	Chromosome12_Gua_v1.3+:26735508:26736797:926
g927.t1	Chromosome12_Gua_v1.3-:26744333:26745591:927
g928.t1	Chromosome12_Gua_v1.3+:26843817:26953430:928
g929.t1	Chromosome12_Gua_v1.3+:26981120:27187601:929
g930.t1	Chromosome12_Gua_v1.3-:27022704:27023924:930
g931.t1	Chromosome12_Gua_v1.3-:27022704:27096354:931
g932.t1	Chromosome12_Gua_v1.3+:27028257:27033666:932
g933.t1	Chromosome12_Gua_v1.3+:27032083:27423134:933
g934.t1	Chromosome12_Gua_v1.3+:27032089:27187601:934
g935.t1	Chromosome12_Gua_v1.3+:27032104:27187601:935
g936.t1	Chromosome12_Gua_v1.3+:27032104:27187601:936
g937.t1	Chromosome12_Gua_v1.3+:27032140:27187601:937
g938.t1	Chromosome12_Gua_v1.3+:27032140:27187601:938
g939.t1	Chromosome12_Gua_v1.3+:27032152:27427331:939
g940.t1	Chromosome12_Gua_v1.3+:27032185:27187601:940
g941.t1	Chromosome12_Gua_v1.3+:27042047:27047060:941
g942.t1	Chromosome12_Gua_v1.3-:27049169:27054438:942
g943.t1	Chromosome12_Gua_v1.3-:27057212:27057531:943
g944.t1	Chromosome12_Gua_v1.3-:27062811:27085318:944
g945.t1	Chromosome12_Gua_v1.3-:27094119:27097184:945
g946.t1	Chromosome12_Gua_v1.3-:27098533:27100057:946
g947.t1	Chromosome12_Gua_v1.3-:27103629:27105747:947
g948.t1	Chromosome12_Gua_v1.3-:27107174:27110284:948
g949.t1	Chromosome12_Gua_v1.3-:27118585:27127664:949
g950.t1	Chromosome12_Gua_v1.3+:27163695:27170107:950
g951.t1	Chromosome12_Gua_v1.3+:27174576:27180640:951
g952.t1	Chromosome12_Gua_v1.3+:27182645:27187601:952
g953.t1	Chromosome12_Gua_v1.3+:27194039:27202166:953
g954.t1	Chromosome12_Gua_v1.3+:27206516:27212382:954
g955.t1	Chromosome12_Gua_v1.3+:27214692:27215168:955
g956.t1	Chromosome12_Gua_v1.3+:27216418:27225587:956
g957.t1	Chromosome12_Gua_v1.3+:27226777:27230313:957
g958.t1	Chromosome12_Gua_v1.3+:27231143:27233900:958
g959.t1	Chromosome12_Gua_v1.3-:27235518:27243959:959
g960.t1	Chromosome12_Gua_v1.3+:27245776:27249796:960
g961.t1	Chromosome12_Gua_v1.3-:27251975:27256330:961
g962.t1	Chromosome12_Gua_v1.3-:27261414:27271115:962
g963.t1	Chromosome12_Gua_v1.3+:27273008:27278819:963
g964.t1	Chromosome12_Gua_v1.3+:27284183:27293306:964
g965.t1	Chromosome12_Gua_v1.3+:27300098:27320983:965
g966.t1	Chromosome12_Gua_v1.3+:27321966:27343827:966
g967.t1	Chromosome12_Gua_v1.3-:27344035:27347673:967
g968.t1	Chromosome12_Gua_v1.3-:27350022:27359665:968
g969.t1	Chromosome12_Gua_v1.3+:27363406:27371624:969
g970.t1	Chromosome12_Gua_v1.3+:27379028:27381563:970
g971.t1	Chromosome12_Gua_v1.3+:27383028:27389259:971
g972.t1	Chromosome12_Gua_v1.3-:27389651:27399360:972
g973.t1	Chromosome12_Gua_v1.3-:27400219:27412711:973
g974.t1	Chromosome12_Gua_v1.3+:27413522:27427507:974
g975.t1	Chromosome12_Gua_v1.3+:27421566:27427438:975
g976.t1	Chromosome12_Gua_v1.3+:27421569:27427450:976
g977.t1	Chromosome12_Gua_v1.3+:27421575:27426772:977
g978.t1	Chromosome12_Gua_v1.3+:27421584:27427447:978
g979.t1	Chromosome12_Gua_v1.3-:27433277:27440355:979
g980.t1	Chromosome12_Gua_v1.3-:27446514:27455692:980
g981.t1	Chromosome12_Gua_v1.3+:27460597:27476584:981
g982.t1	Chromosome12_Gua_v1.3-:27488980:27498555:982
g983.t1	Chromosome12_Gua_v1.3-:27502221:27504088:983
g984.t1	Chromosome12_Gua_v1.3-:27507124:27521390:984
g985.t1	Chromosome12_Gua_v1.3-:27522585:27524121:985
g986.t1	Chromosome12_Gua_v1.3-:27522585:27524343:986
g987.t1	Chromosome12_Gua_v1.3-:27522585:27524343:987
g988.t1	Chromosome12_Gua_v1.3-:27526580:27534271:988
g989.t1	Chromosome12_Gua_v1.3+:27535144:27539324:989
g990.t1	Chromosome12_Gua_v1.3-:27558975:27562114:990
g991.t1	Chromosome12_Gua_v1.3+:27570562:27582096:991
g992.t1	Chromosome12_Gua_v1.3+:27583414:27589974:992
g993.t1	Chromosome12_Gua_v1.3-:27590163:27591283:993
g994.t1	Chromosome12_Gua_v1.3+:27600441:27602612:994
g995.t1	Chromosome12_Gua_v1.3+:27619171:27620388:995
g996.t1	Chromosome12_Gua_v1.3+:27625167:27625970:996
g997.t1	Chromosome12_Gua_v1.3-:27639038:27655410:997
g998.t1	Chromosome12_Gua_v1.3+:27657961:27670226:998
g999.t1	Chromosome12_Gua_v1.3+:27667844:27668910:999
g1000.t1	Chromosome12_Gua_v1.3-:27757671:27856805:1000
g1001.t1	Chromosome12_Gua_v1.3-:27757671:27861131:1001
g1002.t1	Chromosome12_Gua_v1.3-:27757671:27867108:1002
g1003.t1	Chromosome12_Gua_v1.3-:27760916:27856805:1003
g1004.t1	Chromosome12_Gua_v1.3-:27760916:27777548:1004
g1005.t1	Chromosome12_Gua_v1.3-:27792972:27793944:1005
g1006.t1	Chromosome12_Gua_v1.3-:27819016:27820721:1006
g1007.t1	Chromosome12_Gua_v1.3-:27819129:27840507:1007
g1008.t1	Chromosome12_Gua_v1.3-:27855279:27866589:1008
g1009.t1	Chromosome12_Gua_v1.3-:27855279:27867093:1009
g1010.t1	Chromosome12_Gua_v1.3-:27855279:27867111:1010
g1011.t1	Chromosome12_Gua_v1.3-:27855279:27867138:1011
g1012.t1	Chromosome12_Gua_v1.3-:27855279:27932498:1012
g1013.t1	Chromosome12_Gua_v1.3-:27859599:27867126:1013
g1014.t1	Chromosome12_Gua_v1.3-:27905068:27909487:1014
g1015.t1	Chromosome12_Gua_v1.3+:27917533:27926874:1015
g1016.t1	Chromosome12_Gua_v1.3+:27934500:27935468:1016
g1017.t1	Chromosome12_Gua_v1.3+:27954771:27955489:1017
g1018.t1	Chromosome12_Gua_v1.3-:27955895:27966761:1018
g1019.t1	Chromosome12_Gua_v1.3+:27971111:27971491:1019
g1020.t1	Chromosome12_Gua_v1.3+:27974630:27976450:1020
g1021.t1	Chromosome12_Gua_v1.3+:27986557:27986937:1021
g1022.t1	Chromosome12_Gua_v1.3-:27988486:27998067:1022
g1023.t1	Chromosome12_Gua_v1.3+:28002369:28007001:1023
g1024.t1	Chromosome12_Gua_v1.3-:28007199:28014211:1024
g1025.t1	Chromosome12_Gua_v1.3+:28026458:28032240:1025
g1026.t1	Chromosome12_Gua_v1.3-:28039239:28040961:1026
g1027.t1	Chromosome12_Gua_v1.3+:28091210:28271544:1027
g1028.t1	Chromosome12_Gua_v1.3+:28280044:28323061:1028
g1029.t1	Chromosome12_Gua_v1.3-:28330848:28385030:1029
g1030.t1	Gua_tig00000158-:2140:16148:1
g1031.t1	Gua_tig00000158-:40346:48426:2
g1032.t1	Gua_tig00000161+:54420:93765:1
g1033.t1	Gua_tig00000161+:233044:246970:2
g1034.t1	Gua_tig00000161+:233044:246970:3
g1035.t1	Gua_tig00000161+:233044:246970:4
g1036.t1	Gua_tig00000161+:233044:246970:5
g1037.t1	Gua_tig00000161+:233044:246970:6
g1038.t1	Gua_tig00000161+:233044:246970:7
g1039.t1	Gua_tig00000161-:314214:315720:8
g1040.t1	Gua_tig00000161+:378702:381261:9
g1041.t1	Gua_tig00000161+:378925:381239:10
g1042.t1	Gua_tig00000161-:408129:575188:11
g1043.t1	Gua_tig00000161-:422345:426065:12
g1044.t1	Gua_tig00000161-:465339:465893:13
g1045.t1	Gua_tig00000161+:523437:525528:14
g1046.t1	Gua_tig00000161-:953603:966235:15
g1047.t1	Gua_tig00000173+:46642:60988:1
g1048.t1	Gua_tig00000193+:24407:27354:1
g1049.t1	Gua_tig00000193+:24497:25633:2
g1050.t1	Gua_tig00000193-:30443:50117:3
g1051.t1	Gua_tig00000193-:54462:65545:4
g1052.t1	Gua_tig00000193+:72842:76612:5
g1053.t1	Gua_tig00000194+:17475:19808:1
g1054.t1	Gua_tig00000194+:19596:20770:2
g1055.t1	Gua_tig00000194-:22467:23743:3
g1056.t1	Gua_tig00000194+:60817:62450:4
g1057.t1	Gua_tig00000196-:35820:36878:1
g1058.t1	Gua_tig00000196+:76295:77571:2
g1059.t1	Gua_tig00000196-:80232:82563:3
g1060.t1	Gua_tig00000197-:27756:28838:1
g1061.t1	Gua_tig00000197+:40055:47560:2
g1062.t1	Gua_tig00000197-:52053:54826:3
g1063.t1	Gua_tig00000197+:64398:75247:4
g1064.t1	Gua_tig00000198+:17546:28543:1
g1065.t1	Gua_tig00000198+:30289:42559:2
g1066.t1	Gua_tig00000198-:64842:70864:3
g1067.t1	Gua_tig00000199-:15929:22884:1
g1068.t1	Gua_tig00000199+:34480:46742:2
g1069.t1	Gua_tig00000206-:1877:22792:1
g1070.t1	Gua_tig00000206+:34483:53120:2
g1071.t1	Gua_tig00000206-:67892:68212:3
g1072.t1	Gua_tig00000560-:17075:34166:1
g1073.t1	Gua_tig00000560-:39331:39669:2
g1074.t1	Gua_tig00000560+:42310:44202:3
g1075.t1	Gua_tig00000560-:44891:48772:4
g1076.t1	Gua_tig00000580-:232262:235978:1
g1077.t1	Gua_tig00000586-:1300:7292:1
g1078.t1	Gua_tig00000586-:19397:22759:2
g1079.t1	Gua_tig00000586-:35732:36097:3
g1080.t1	Gua_tig00000669-:121128:121846:1
g1081.t1	Gua_tig00000669-:206494:207538:2
g1082.t1	Gua_tig00000669+:214056:215402:3
g1083.t1	Gua_tig00000669+:225806:235370:4
g1084.t1	Gua_tig00000669+:243231:244705:5
g1085.t1	Gua_tig00000669-:245168:245815:6
g1086.t1	Gua_tig00000669+:248162:248759:7
g1087.t1	Gua_tig00000669-:255285:255650:8
g1088.t1	Gua_tig00000669-:255690:264492:9
g1089.t1	Gua_tig00000669+:301601:308937:10
g1090.t1	Gua_tig00000669+:324179:334187:11
g1091.t1	Gua_tig00000669+:333651:406061:12
g1092.t1	Gua_tig00000669+:356203:357803:13
g1093.t1	Gua_tig00000669+:357675:359338:14
g1094.t1	Gua_tig00000669+:387631:388275:15
g1095.t1	Gua_tig00000669-:410676:411862:16
g1096.t1	Gua_tig00000669+:503425:510537:17
g1097.t1	Gua_tig00000669-:539083:540519:18
g1098.t1	Gua_tig00000669+:594629:694695:19
g1099.t1	Gua_tig00000669+:716372:755159:20
g1100.t1	Gua_tig00000669-:1040645:1041451:21
g1101.t1	Gua_tig00000669-:1188146:1190388:22
g1102.t1	Gua_tig00000669-:1263485:1264367:23
g1103.t1	Gua_tig00000701-:16112:16545:1
g1104.t1	Gua_tig00000701-:80659:81667:2
g1105.t1	Gua_tig00000701-:522350:523183:3
g1106.t1	Gua_tig00000701-:632337:632801:4
g1107.t1	Gua_tig00000701-:691930:692918:5
g1108.t1	Gua_tig00000701+:726577:729726:6
g1109.t1	Gua_tig00000701-:782715:783521:7
g1110.t1	Gua_tig00000701+:796909:798170:8
g1111.t1	Gua_tig00000701+:847987:857556:9
g1112.t1	Gua_tig00000708+:14238:43189:1
g1113.t1	Gua_tig00000721+:241946:243161:1
g1114.t1	Gua_tig00000721+:243297:243917:2
g1115.t1	Gua_tig00000721+:299319:300375:3
g1116.t1	Gua_tig00000721-:393044:393908:4
g1117.t1	Gua_tig00000721-:414698:416146:5
g1118.t1	Gua_tig00000721-:416452:417067:6
g1119.t1	Gua_tig00000721-:663585:665827:7
g1120.t1	Gua_tig00000746-:23610:24316:1
g1121.t1	Gua_tig00000746-:33719:34034:2
g1122.t1	Gua_tig00000776-:29172:30335:1
g1123.t1	Gua_tig00000776+:58047:71248:2
g1124.t1	Gua_tig00000776+:68424:70206:3
g1125.t1	Gua_tig00000787+:6774:47611:1
g1126.t1	Gua_tig00000793-:82173:82988:1
g1127.t1	Gua_tig00000832-:6772:9219:1
g1128.t1	Gua_tig00000850-:17152:17616:1
g1129.t1	Gua_tig00000850-:50477:50912:2
g1130.t1	Gua_tig00000850+:76562:132029:3
g1131.t1	Gua_tig00000850+:127921:132029:4
g1132.t1	Gua_tig00000862+:101707:103301:1
g1133.t1	Gua_tig00000878+:41881:43296:1
g1134.t1	Gua_tig00000878-:71439:82524:2
g1135.t1	Gua_tig00000878-:76959:78599:3
g1136.t1	Gua_tig00000878-:88031:164375:4
g1137.t1	Gua_tig00000878-:88031:164597:5
g1138.t1	Gua_tig00000888+:41265:45373:1
g1139.t1	Gua_tig00000898-:10985:60397:1
g1140.t1	Gua_tig00000900-:22271:36670:1
g1141.t1	Gua_tig00000950+:4710:5446:1
g1142.t1	Gua_tig00000950-:22951:24697:2
g1143.t1	Gua_tig00000950-:23966:25583:3
g1144.t1	Gua_tig00001001+:47123:48630:1
g1145.t1	Gua_tig00001028+:1161:11165:1
g1146.t1	Gua_tig00001028+:13757:16837:2
g1147.t1	Gua_tig00001028+:20034:36897:3
g1148.t1	Gua_tig00001028+:43303:44440:4
g1149.t1	Gua_tig00001028+:56406:58804:5
g1150.t1	Gua_tig00001028+:58171:59146:6
g1151.t1	Gua_tig00001195-:14546:15478:1
g1152.t1	Gua_tig00001195+:93273:94154:2
g1153.t1	Gua_tig00001195+:155162:157060:3
g1154.t1	Gua_tig00001327+:18180:19774:1
g1155.t1	Gua_tig00001327+:56002:59748:2
g1156.t1	Gua_tig00001355+:1:2735:1
g1157.t1	Gua_tig00001355+:15664:16721:2
g1158.t1	Gua_tig00001355+:111608:112384:3
g1159.t1	Gua_tig00001361+:128088:128894:1
