# Supplementary material for: Identification of the male-specific region on the guppy Y Chromosome from a haplotype-resolved assembly
Source: Genome Res. 2025 Mar;35(3):489–98. doi: 10.1101/gr.279582.124 (PMC11960691; doi:10.1101/gr.279582.124)
Supplement: Supplement 13 [file Supplemental_Data.zip › Supplemental_Data/Guanapo.210427/Guanapo_chr12_v1.3.rdy.sta]

Total_gene	1159
single_exon	76(6.6%)
multi_exon	1083(93.4%)
map_to_Pfam	931(80.3%)
map_to_RefSeq/SwissProt	1123(96.9%)
with_RNA_support	932(80.4%)
without_start_condon	85(7.3%)
pseudo_with_RNA	80(6.9%)
pseudo_without_RNA	58(5.0%)
BUSCO_before	C:6.1%[S:5.9%,D:0.2%],F:0.2%,M:93.7%,n:4584
BUSCO_after	C:6.2%[S:5.9%,D:0.3%],F:0.2%,M:93.6%,n:4584
