# Supplementary material for: Identification of the male-specific region on the guppy Y Chromosome from a haplotype-resolved assembly
Source: Genome Res. 2025 Mar;35(3):489–98. doi: 10.1101/gr.279582.124 (PMC11960691; doi:10.1101/gr.279582.124)
Supplement: Supplement 13 [file Supplemental_Data.zip › Supplemental_Data/Guanapo.210427/Guanapo_chr12_v1.3.rdy.sym]

g1.t1	-	PREDICTED: uncharacterized protein LOC106911668, partial [Poecilia mexicana]
g2.t1	CHD1	PREDICTED: chromodomain-helicase-DNA-binding protein 1 isoform X1 [Poecilia reticulata]
g3.t1	CHD1	PREDICTED: chromodomain-helicase-DNA-binding protein 1-like [Poecilia mexicana]
g4.t1	CHD1	PREDICTED: chromodomain-helicase-DNA-binding protein 1 isoform X1 [Poecilia reticulata]
g5.t1	SYK	PREDICTED: tyrosine-protein kinase SYK isoform X1 [Poecilia reticulata]
g6.t1	SYK	PREDICTED: tyrosine-protein kinase SYK-like [Poecilia latipinna]
g7.t1	-	PREDICTED: uncharacterized protein LOC103460807 [Poecilia reticulata]
g8.t1	AUH	PREDICTED: methylglutaconyl-CoA hydratase, mitochondrial [Poecilia reticulata]
g9.t1	-	uncharacterized protein LOC115560068 [Gadus morhua]
g10.t1	nfil3	PREDICTED: nuclear factor interleukin-3-regulated protein [Poecilia reticulata]
g11.t1	SPTLC1	PREDICTED: serine palmitoyltransferase 1 [Poecilia reticulata]
g12.t1	LMNB1	PREDICTED: lamin-B1 [Poecilia reticulata]
g13.t1	-	PREDICTED: zinc finger BED domain-containing protein 5-like, partial [Notothenia coriiceps]
g14.t1	MEGF10	PREDICTED: multiple epidermal growth factor-like domains protein 10 isoform X1 [Poecilia reticulata]
g15.t1	-	PREDICTED: uncharacterized protein LOC106910989, partial [Poecilia mexicana]
g16.t1	-	PREDICTED: uncharacterized protein LOC108167014, partial [Poecilia reticulata]
g17.t1	-	PREDICTED: uncharacterized protein LOC103476632 [Poecilia reticulata]
g18.t1	-	PREDICTED: uncharacterized protein LOC106906343 [Poecilia mexicana]
g19.t1	-	PREDICTED: uncharacterized protein LOC103476632 [Poecilia reticulata]
g20.t1	prrc1	PREDICTED: protein PRRC1 [Poecilia reticulata]
g21.t1	-	uncharacterized protein LOC116716708 [Xiphophorus hellerii]
g22.t1	-	PREDICTED: uncharacterized protein LOC103473106 isoform X1 [Poecilia reticulata]
g23.t1	Slc12a2	PREDICTED: solute carrier family 12 member 2 isoform X1 [Poecilia reticulata]
g24.t1	Minar2	PREDICTED: UPF0258 protein KIAA1024-like homolog [Poecilia reticulata]
g25.t1	Ajm1	PREDICTED: uncharacterized protein C9orf172-like [Poecilia reticulata]
g26.t1	MAPKAP1	PREDICTED: target of rapamycin complex 2 subunit MAPKAP1 isoform X2 [Poecilia reticulata]
g27.t1	-	PREDICTED: uncharacterized protein LOC106526300 [Austrofundulus limnaeus]
g28.t1	MVB12B	PREDICTED: multivesicular body subunit 12B isoform X1 [Poecilia reticulata]
g29.t1	lmx1b.1	PREDICTED: LIM homeobox transcription factor 1-beta-like isoform X1 [Poecilia formosa]
g30.t1	-	PREDICTED: predicted GPI-anchored protein 58 [Poecilia mexicana]
g31.t1	NR5A2	PREDICTED: nuclear receptor subfamily 5 group A member 2-like isoform X1 [Poecilia reticulata]
g32.t1	Psmb7	PREDICTED: proteasome subunit beta type-7 isoform X2 [Poecilia reticulata]
g33.t1	DENND1A	PREDICTED: DENN domain-containing protein 1A isoform X1 [Poecilia reticulata]
g34.t1	-	-
g35.t1	TLN1	PREDICTED: talin-1 isoform X3 [Poecilia mexicana]
g36.t1	HMGCS1	PREDICTED: hydroxymethylglutaryl-CoA synthase, cytoplasmic-like isoform X1 [Poecilia reticulata]
g37.t1	Ythdc2	PREDICTED: probable ATP-dependent RNA helicase YTHDC2 isoform X1 [Poecilia reticulata]
g38.t1	DCP2	PREDICTED: m7GpppN-mRNA hydrolase isoform X1 [Poecilia reticulata]
g39.t1	cenpa	PREDICTED: histone H3.3-like [Poecilia reticulata]
g40.t1	PSMB7	PREDICTED: proteasome subunit beta type-7 [Poecilia reticulata]
g41.t1	Il6st	PREDICTED: interleukin-6 receptor subunit beta [Poecilia reticulata]
g42.t1	Purg	PREDICTED: purine-rich element-binding protein gamma [Poecilia mexicana]
g43.t1	slc38a9	PREDICTED: sodium-coupled neutral amino acid transporter 9 [Poecilia reticulata]
g44.t1	Nrg1	PREDICTED: pro-neuregulin-1, membrane-bound isoform isoform X2 [Poecilia reticulata]
g45.t1	mfhas1	PREDICTED: malignant fibrous histiocytoma-amplified sequence 1 [Poecilia reticulata]
g46.t1	RPL17	PREDICTED: 60S ribosomal protein L17 [Poecilia latipinna]
g47.t1	Nkx6-1	PREDICTED: homeobox protein Nkx-6.1 [Poecilia latipinna]
g48.t1	gpat3	PREDICTED: glycerol-3-phosphate acyltransferase 3 [Poecilia reticulata]
g49.t1	abraxas1	PREDICTED: BRCA1-A complex subunit Abraxas [Poecilia reticulata]
g50.t1	MRPS18C	PREDICTED: 28S ribosomal protein S18c, mitochondrial [Poecilia reticulata]
g51.t1	HELQ	PREDICTED: helicase POLQ-like [Poecilia reticulata]
g52.t1	tcf7l1b	PREDICTED: transcription factor 7-like 1-A isoform X1 [Poecilia reticulata]
g53.t1	CASP3	PREDICTED: caspase-3-like [Poecilia reticulata]
g54.t1	DUSP11	PREDICTED: RNA/RNP complex-1-interacting phosphatase-like [Poecilia reticulata]
g55.t1	ATP6V1B2	PREDICTED: V-type proton ATPase subunit B, brain isoform [Poecilia mexicana]
g56.t1	GFRA2	PREDICTED: GDNF family receptor alpha-2 isoform X1 [Poecilia reticulata]
g57.t1	irlA	PREDICTED: uncharacterized protein LOC103473143 [Poecilia reticulata]
g58.t1	XPO7	exportin-7 [Xiphophorus maculatus]
g59.t1	PBDC1	PREDICTED: protein PBDC1 [Poecilia reticulata]
g60.t1	DMTN	PREDICTED: dematin-like isoform X1 [Poecilia reticulata]
g61.t1	PPP3CC	PREDICTED: serine/threonine-protein phosphatase 2B catalytic subunit alpha isoform-like isoform X3 [Poecilia reticulata]
g62.t1	HPSE	PREDICTED: heparanase [Poecilia reticulata]
g63.t1	Dbnl	PREDICTED: drebrin-like protein A isoform X1 [Poecilia reticulata]
g64.t1	Cox5b	PREDICTED: cytochrome c oxidase subunit 5B, mitochondrial-like [Poecilia reticulata]
g65.t1	Cox5b	PREDICTED: cytochrome c oxidase subunit 5B, mitochondrial-like [Poecilia reticulata]
g66.t1	NPY1R	PREDICTED: neuropeptide Y receptor type 1-like isoform X1 [Poecilia reticulata]
g67.t1	Actr1b	beta-centractin isoform X1 [Fundulus heteroclitus]
g68.t1	marchf5	PREDICTED: E3 ubiquitin-protein ligase MARCH5-like isoform X1 [Poecilia reticulata]
g69.t1	fgfr1a	PREDICTED: fibroblast growth factor receptor 1-A-like isoform X1 [Poecilia reticulata]
g70.t1	stc	PREDICTED: stanniocalcin-like [Poecilia reticulata]
g71.t1	Lage3	PREDICTED: EKC/KEOPS complex subunit LAGE3 [Poecilia reticulata]
g72.t1	REEP5	PREDICTED: receptor expression-enhancing protein 5-like [Poecilia reticulata]
g73.t1	PLEKHA5	PREDICTED: uncharacterized protein LOC106922490 [Poecilia mexicana]
g74.t1	tshr	PREDICTED: thyrotropin receptor-like isoform X1 [Poecilia reticulata]
g75.t1	pomk	PREDICTED: protein O-mannose kinase [Poecilia reticulata]
g76.t1	pam-b	PREDICTED: peptidyl-glycine alpha-amidating monooxygenase isoform X1 [Poecilia reticulata]
g77.t1	CRB1	PREDICTED: protein crumbs homolog 2-like [Poecilia reticulata]
g78.t1	Fbxw2	PREDICTED: F-box/WD repeat-containing protein 2 [Poecilia reticulata]
g79.t1	wdr45	PREDICTED: WD repeat domain phosphoinositide-interacting protein 4 [Poecilia reticulata]
g80.t1	nas-14	PREDICTED: zinc metalloproteinase nas-4-like [Poecilia reticulata]
g81.t1	Zcchc9	PREDICTED: zinc finger CCHC domain-containing protein 9 [Poecilia mexicana]
g82.t1	Xrcc4	PREDICTED: DNA repair protein XRCC4-like [Poecilia reticulata]
g83.t1	NCAN	PREDICTED: versican core protein-like [Poecilia reticulata]
g84.t1	HAPLN1	PREDICTED: hyaluronan and proteoglycan link protein 1-like [Poecilia reticulata]
g85.t1	-	PREDICTED: uncharacterized protein LOC109092080 [Cyprinus carpio]
g86.t1	CETN3	PREDICTED: centrin-3 [Poecilia reticulata]
g87.t1	Mef2c	PREDICTED: myocyte-specific enhancer factor 2C-like [Poecilia reticulata]
g88.t1	Arrdc3	PREDICTED: arrestin domain-containing protein 3-like [Poecilia reticulata]
g89.t1	Mctp1	PREDICTED: multiple C2 and transmembrane domain-containing protein 1-like isoform X1 [Poecilia reticulata]
g90.t1	SEPTIN5	septin-5-like [Xiphophorus maculatus]
g91.t1	CLDN5	PREDICTED: claudin-5-like [Poecilia reticulata]
g92.t1	Acads	PREDICTED: short-chain specific acyl-CoA dehydrogenase, mitochondrial [Poecilia reticulata]
g93.t1	Crybb1	beta-crystallin B1 [Xiphophorus maculatus]
g94.t1	CRYBA4	beta-crystallin A4 [Xiphophorus maculatus]
g95.t1	GRK3	PREDICTED: beta-adrenergic receptor kinase 2 isoform X1 [Poecilia reticulata]
g96.t1	MYO18B	PREDICTED: unconventional myosin-XVIIIb isoform X1 [Poecilia reticulata]
g97.t1	Sez6l	seizure 6-like protein isoform X1 [Xiphophorus couchianus]
g98.t1	UBB	PREDICTED: polyubiquitin-like isoform X1 [Poecilia reticulata]
g99.t1	Slc4a5	PREDICTED: electrogenic sodium bicarbonate cotransporter 4-like isoform X8 [Poecilia reticulata]
g100.t1	TACR1	PREDICTED: substance-P receptor-like [Poecilia reticulata]
g101.t1	SCARB1	PREDICTED: scavenger receptor class B member 1 isoform X1 [Poecilia reticulata]
g102.t1	GRK6	PREDICTED: G protein-coupled receptor kinase 6-like [Poecilia reticulata]
g103.t1	Ash2l	PREDICTED: set1/Ash2 histone methyltransferase complex subunit ASH2 isoform X2 [Poecilia reticulata]
g104.t1	AEBP1	PREDICTED: inactive carboxypeptidase-like protein X2 isoform X1 [Poecilia reticulata]
g105.t1	DDX56	PREDICTED: probable ATP-dependent RNA helicase DDX56 [Poecilia reticulata]
g106.t1	DUSP26	PREDICTED: dual specificity protein phosphatase 26-like [Poecilia reticulata]
g107.t1	-	PREDICTED: peptidyl-prolyl cis-trans isomerase A [Poecilia reticulata]
g108.t1	Zmiz2	PREDICTED: zinc finger MIZ domain-containing protein 2 [Poecilia reticulata]
g109.t1	PARG	PREDICTED: poly(ADP-ribose) glycohydrolase-like [Poecilia reticulata]
g110.t1	ogdh	PREDICTED: 2-oxoglutarate dehydrogenase, mitochondrial [Poecilia reticulata]
g111.t1	Camk2b	PREDICTED: calcium/calmodulin-dependent protein kinase type II subunit beta isoform X1 [Poecilia reticulata]
g112.t1	-	calcium-activated potassium channel subunit beta-2 isoform X1 [Xiphophorus couchianus]
g113.t1	camk2d1	calcium/calmodulin-dependent protein kinase type II subunit beta-like [Monopterus albus]
g114.t1	NUDCD3	PREDICTED: nudC domain-containing protein 3 [Poecilia reticulata]
g115.t1	mrps24-a	PREDICTED: 28S ribosomal protein S24, mitochondrial [Poecilia reticulata]
g116.t1	-	PREDICTED: myosin-6-like, partial [Poecilia reticulata]
g117.t1	GNS	PREDICTED: N-acetylglucosamine-6-sulfatase-like [Poecilia reticulata]
g118.t1	GNS	PREDICTED: N-acetylglucosamine-6-sulfatase-like [Poecilia reticulata]
g119.t1	POLM	PREDICTED: DNA-directed DNA/RNA polymerase mu [Poecilia reticulata]
g120.t1	pv.1	PREDICTED: homeobox protein pv.1-like [Poecilia reticulata]
g121.t1	purb	PREDICTED: transcriptional activator protein Pur-beta [Poecilia reticulata]
g122.t1	il1b	PREDICTED: interleukin-1 beta-like isoform X1 [Poecilia reticulata]
g123.t1	CNNM3	PREDICTED: metal transporter CNNM3 isoform X2 [Poecilia reticulata]
g124.t1	Neu3	PREDICTED: sialidase-4-like [Poecilia reticulata]
g125.t1	CNNM4	PREDICTED: metal transporter CNNM4 isoform X1 [Poecilia reticulata]
g126.t1	CNNM4	PREDICTED: metal transporter CNNM4 isoform X1 [Poecilia reticulata]
g127.t1	SEC14L2	PREDICTED: SEC14-like protein 2 [Poecilia reticulata]
g128.t1	ZFYVE16	PREDICTED: zinc finger FYVE domain-containing protein 16 [Poecilia reticulata]
g129.t1	Zfyve16	PREDICTED: zinc finger FYVE domain-containing protein 16 [Poecilia reticulata]
g130.t1	UBE2L3	PREDICTED: ubiquitin-conjugating enzyme E2 L3 [Poecilia mexicana]
g131.t1	CKMT2	PREDICTED: creatine kinase S-type, mitochondrial [Poecilia formosa]
g132.t1	rasgrf2	PREDICTED: ras-specific guanine nucleotide-releasing factor 2-like isoform X1 [Poecilia reticulata]
g133.t1	Neu3	PREDICTED: sialidase-4-like [Poecilia reticulata]
g134.t1	NEU3	PREDICTED: sialidase-3-like [Poecilia reticulata]
g135.t1	NEU3	PREDICTED: sialidase-4-like [Poecilia reticulata]
g136.t1	slc25a1b	PREDICTED: tricarboxylate transport protein, mitochondrial isoform X1 [Poecilia reticulata]
g137.t1	PI4KA	PREDICTED: phosphatidylinositol 4-kinase alpha-like isoform X1 [Poecilia reticulata]
g138.t1	marveld2	PREDICTED: MARVEL domain-containing protein 2-like [Poecilia reticulata]
g139.t1	OCLN	PREDICTED: occludin-like [Poecilia reticulata]
g140.t1	ankrd34b	PREDICTED: ankyrin repeat domain-containing protein 34B-like [Poecilia reticulata]
g141.t1	VDAC3	PREDICTED: voltage-dependent anion-selective channel protein 2-like isoform X2 [Poecilia reticulata]
g142.t1	tor4a	PREDICTED: torsin-4A isoform X1 [Poecilia reticulata]
g143.t1	Brap	PREDICTED: BRCA1-associated protein isoform X1 [Poecilia reticulata]
g144.t1	NAA25	PREDICTED: N-alpha-acetyltransferase 25, NatB auxiliary subunit isoform X2 [Poecilia reticulata]
g145.t1	PITPNB	PREDICTED: phosphatidylinositol transfer protein beta isoform-like isoform X2 [Poecilia reticulata]
g146.t1	Ttc28	PREDICTED: tetratricopeptide repeat protein 28-like isoform X1 [Poecilia reticulata]
g147.t1	ERVPABLB-1	PREDICTED: uncharacterized protein LOC103468142 isoform X1 [Poecilia reticulata]
g148.t1	PLA2G3	PREDICTED: group 3 secretory phospholipase A2-like isoform X1 [Poecilia reticulata]
g149.t1	Rph3a	PREDICTED: rabphilin-3A-like isoform X1 [Poecilia reticulata]
g150.t1	PTPN11	PREDICTED: tyrosine-protein phosphatase non-receptor type 11 isoform X2 [Poecilia latipinna]
g151.t1	Tmed2	PREDICTED: transmembrane emp24 domain-containing protein 2 isoform X2 [Poecilia latipinna]
g152.t1	Cdh1	PREDICTED: cadherin-1-like [Poecilia formosa]
g153.t1	ddx55	PREDICTED: ATP-dependent RNA helicase DDX55 [Poecilia mexicana]
g154.t1	Eif2b1	translation initiation factor eIF-2B subunit alpha isoform X2 [Xiphophorus couchianus]
g155.t1	bcl7a	B-cell CLL/lymphoma 7 protein family member A [Xiphophorus maculatus]
g156.t1	Denr	PREDICTED: density-regulated protein isoform X1 [Poecilia latipinna]
g157.t1	HCAR3	PREDICTED: hydroxycarboxylic acid receptor 3-like [Poecilia reticulata]
g158.t1	CLIP1	PREDICTED: CAP-Gly domain-containing linker protein 1-like [Poecilia reticulata]
g159.t1	Ccdc62	PREDICTED: coiled-coil domain-containing protein 62 isoform X1 [Poecilia reticulata]
g160.t1	Hip1r	PREDICTED: huntingtin-interacting protein 1-related protein-like isoform X1 [Poecilia reticulata]
g161.t1	FBH1	PREDICTED: F-box DNA helicase 1 isoform X2 [Poecilia reticulata]
g162.t1	-	PREDICTED: uncharacterized protein LOC103473251 isoform X4 [Poecilia reticulata]
g163.t1	Rilpl1	PREDICTED: RILP-like protein 1 isoform X1 [Poecilia reticulata]
g164.t1	kmt5aa	PREDICTED: N-lysine methyltransferase KMT5A [Poecilia reticulata]
g165.t1	Sbno1	PREDICTED: protein strawberry notch homolog 1 isoform X1 [Poecilia reticulata]
g166.t1	CDK2AP1	cyclin-dependent kinase 2-associated protein 1 isoform X1 [Xiphophorus maculatus]
g167.t1	MPHOSPH9	PREDICTED: M-phase phosphoprotein 9 isoform X1 [Poecilia reticulata]
g168.t1	PITPNM2	PREDICTED: membrane-associated phosphatidylinositol transfer protein 2-like isoform X1 [Poecilia reticulata]
g169.t1	KIF2A	PREDICTED: kinesin-like protein KIF2A [Poecilia reticulata]
g170.t1	Zswim6	PREDICTED: zinc finger SWIM domain-containing protein 6-like [Poecilia reticulata]
g171.t1	MAT2A	S-adenosylmethionine synthase-like [Xiphophorus maculatus]
g172.t1	-	PREDICTED: vesicle-associated membrane protein 8-like isoform X1 [Poecilia reticulata]
g173.t1	HNRNPD	PREDICTED: heterogeneous nuclear ribonucleoprotein D0-like [Poecilia reticulata]
g174.t1	enoph1	PREDICTED: enolase-phosphatase E1 isoform X1 [Poecilia reticulata]
g175.t1	Tmem150c	PREDICTED: transmembrane protein 150C [Poecilia reticulata]
g176.t1	sec31a	PREDICTED: protein transport protein Sec31A [Poecilia reticulata]
g177.t1	lin54	PREDICTED: protein lin-54 homolog [Poecilia reticulata]
g178.t1	COPS4	PREDICTED: COP9 signalosome complex subunit 4 [Poecilia reticulata]
g179.t1	PLAC8	PREDICTED: placenta-specific gene 8 protein [Poecilia reticulata]
g180.t1	ADAMTS6	A disintegrin and metalloproteinase with thrombospondin motifs 6 isoform X2 [Xiphophorus maculatus]
g181.t1	-	-
g182.t1	-	-
g183.t1	cwc27	PREDICTED: peptidyl-prolyl cis-trans isomerase CWC27 homolog [Poecilia reticulata]
g184.t1	PPWD1	PREDICTED: peptidylprolyl isomerase domain and WD repeat-containing protein 1 [Poecilia formosa]
g185.t1	Trim23	PREDICTED: E3 ubiquitin-protein ligase TRIM23 [Poecilia reticulata]
g186.t1	mzt2	PREDICTED: mitotic-spindle organizing protein 2-like isoform X1 [Poecilia reticulata]
g187.t1	lhx5	PREDICTED: LIM/homeobox protein Lhx5 [Poecilia mexicana]
g188.t1	gcnt4	PREDICTED: beta-1,3-galactosyl-O-glycosyl-glycoprotein beta-1,6-N-acetylglucosaminyltransferase 4 [Poecilia reticulata]
g189.t1	Hmgcr	PREDICTED: 3-hydroxy-3-methylglutaryl-coenzyme A reductase [Poecilia reticulata]
g190.t1	CERT1	PREDICTED: collagen type IV alpha-3-binding protein-like isoform X1 [Poecilia formosa]
g191.t1	Sv2c	PREDICTED: synaptic vesicle glycoprotein 2C-like [Poecilia reticulata]
g192.t1	F2RL2	PREDICTED: proteinase-activated receptor 3-like [Poecilia reticulata]
g193.t1	f2r	PREDICTED: proteinase-activated receptor 1-like [Poecilia reticulata]
g194.t1	F2rl1	PREDICTED: proteinase-activated receptor 1-like [Poecilia reticulata]
g195.t1	F2rl1	PREDICTED: proteinase-activated receptor 2-like [Poecilia reticulata]
g196.t1	F2RL1	PREDICTED: proteinase-activated receptor 2 [Poecilia reticulata]
g197.t1	-	PREDICTED: Ig kappa chain V region K16-167 [Poecilia formosa]
g198.t1	-	immunoglobulin kappa light chain-like [Salarias fasciatus]
g199.t1	ch25hl2	PREDICTED: cholesterol 25-hydroxylase-like protein 2 [Poecilia reticulata]
g200.t1	s100a1	PREDICTED: protein S100-Z isoform X2 [Poecilia reticulata]
g201.t1	CRHBP	PREDICTED: corticotropin-releasing factor-binding protein [Poecilia reticulata]
g202.t1	PDE8B	PREDICTED: high affinity cAMP-specific and IBMX-insensitive 3',5'-cyclic phosphodiesterase 8B isoform X1 [Poecilia reticulata]
g203.t1	WDR41	PREDICTED: WD repeat-containing protein 41 [Poecilia reticulata]
g204.t1	otpb	PREDICTED: homeobox protein orthopedia isoform X1 [Poecilia reticulata]
g205.t1	TBCA	tubulin-specific chaperone A [Xiphophorus maculatus]
g206.t1	AP3B1	PREDICTED: AP-3 complex subunit beta-1 isoform X1 [Poecilia reticulata]
g207.t1	SCAMP1	PREDICTED: secretory carrier-associated membrane protein 1 isoform X1 [Poecilia reticulata]
g208.t1	lhfpl2a	PREDICTED: lipoma HMGIC fusion partner-like 2 protein [Poecilia reticulata]
g209.t1	-	-
g210.t1	ARSB	PREDICTED: arylsulfatase B [Poecilia reticulata]
g211.t1	Dmgdh	PREDICTED: dimethylglycine dehydrogenase, mitochondrial [Poecilia reticulata]
g212.t1	bhmt	PREDICTED: betaine--homocysteine S-methyltransferase 1-like [Poecilia reticulata]
g213.t1	-	-
g214.t1	jmy	PREDICTED: junction-mediating and -regulatory protein [Poecilia reticulata]
g215.t1	HOMER1	PREDICTED: homer protein homolog 1 isoform X2 [Poecilia reticulata]
g216.t1	CMYA5	PREDICTED: cardiomyopathy-associated protein 5 [Poecilia reticulata]
g217.t1	-	PREDICTED: zinc finger protein 502-like [Poecilia reticulata]
g218.t1	-	-
g219.t1	DTWD2	PREDICTED: DTW domain-containing protein 2 [Poecilia reticulata]
g220.t1	TIA1	PREDICTED: nucleolysin TIA-1-like isoform X1 [Poecilia reticulata]
g221.t1	LOC102125631//C13H2orf42	PREDICTED: uncharacterized protein C2orf42 homolog [Poecilia reticulata]
g222.t1	znf703	PREDICTED: zinc finger protein 703-like [Poecilia reticulata]
g223.t1	GRAMD2B	PREDICTED: GRAM domain-containing protein 3-like isoform X2 [Poecilia reticulata]
g224.t1	TRAF2	PREDICTED: TNF receptor-associated factor 2-like [Poecilia reticulata]
g225.t1	-	-
g226.t1	TNC	PREDICTED: tenascin-like isoform X1 [Poecilia reticulata]
g227.t1	TNR	PREDICTED: tenascin-like isoform X7 [Poecilia reticulata]
g228.t1	TNC	PREDICTED: tenascin-like isoform X7 [Poecilia reticulata]
g229.t1	PIK3R1	PREDICTED: phosphatidylinositol 3-kinase regulatory subunit alpha isoform X1 [Poecilia reticulata]
g230.t1	MAST4	PREDICTED: microtubule-associated serine/threonine-protein kinase 4 isoform X3 [Poecilia reticulata]
g231.t1	tcf7l1-b	PREDICTED: transcription factor 7-like 1-B isoform X1 [Poecilia reticulata]
g232.t1	LIFR	PREDICTED: interleukin-31 receptor subunit alpha-like [Poecilia reticulata]
g233.t1	SREK1	PREDICTED: splicing regulatory glutamine/lysine-rich protein 1 isoform X1 [Poecilia reticulata]
g234.t1	Erbin	PREDICTED: protein LAP2 isoform X1 [Poecilia reticulata]
g235.t1	NLN	PREDICTED: neurolysin, mitochondrial isoform X1 [Poecilia reticulata]
g236.t1	SGTB	PREDICTED: small glutamine-rich tetratricopeptide repeat-containing protein beta [Poecilia reticulata]
g237.t1	trappc13	PREDICTED: trafficking protein particle complex subunit 13 isoform X2 [Poecilia reticulata]
g238.t1	pan	PREDICTED: transcription factor 7-like 1 [Poecilia reticulata]
g239.t1	-	PREDICTED: uncharacterized protein LOC103473337 [Poecilia reticulata]
g240.t1	-	PREDICTED: uncharacterized protein LOC103473337 [Poecilia reticulata]
g241.t1	Tnfrsf26	PREDICTED: tumor necrosis factor receptor superfamily member 10B-like [Poecilia reticulata]
g242.t1	Unc5d	netrin receptor UNC5D-like isoform X1 [Xiphophorus hellerii]
g243.t1	-	PREDICTED: uncharacterized protein LOC103130057 isoform X1 [Poecilia formosa]
g244.t1	ARID5A	PREDICTED: uncharacterized protein LOC103473502 [Poecilia reticulata]
g245.t1	RTKN	PREDICTED: rhotekin-like isoform X1 [Poecilia formosa]
g246.t1	Bdp1	PREDICTED: transcription factor TFIIIB component B'' homolog isoform X1 [Poecilia reticulata]
g247.t1	-	PREDICTED: uncharacterized protein LOC103473345 isoform X2 [Poecilia reticulata]
g248.t1	Dab2	PREDICTED: disabled homolog 2 isoform X1 [Poecilia reticulata]
g249.t1	Dab2	PREDICTED: disabled homolog 2 isoform X1 [Poecilia reticulata]
g250.t1	c9	PREDICTED: complement component C9 [Poecilia reticulata]
g251.t1	Gas1	PREDICTED: growth arrest-specific protein 1-like [Poecilia reticulata]
g252.t1	FBP1	PREDICTED: fructose-1,6-bisphosphatase 1-like [Poecilia reticulata]
g253.t1	KANK1	PREDICTED: KN motif and ankyrin repeat domain-containing protein 1-like isoform X3 [Poecilia reticulata]
g254.t1	Smarca2	PREDICTED: probable global transcription activator SNF2L2 isoform X3 [Poecilia reticulata]
g255.t1	NPFFR2	PREDICTED: neuropeptide FF receptor 2-like isoform X1 [Poecilia latipinna]
g256.t1	Slc4a4	electrogenic sodium bicarbonate cotransporter 1-like isoform X4 [Xiphophorus hellerii]
g257.t1	Dck	PREDICTED: deoxycytidine kinase [Poecilia reticulata]
g258.t1	MOB1B	MOB kinase activator 1B [Fundulus heteroclitus]
g259.t1	Tnpo1	PREDICTED: transportin-1 [Poecilia reticulata]
g260.t1	fcho2	PREDICTED: F-BAR domain only protein 2 [Poecilia reticulata]
g261.t1	TMEM174	PREDICTED: transmembrane protein 174 [Poecilia reticulata]
g262.t1	-	uncharacterized protein LOC111611927 isoform X2 [Xiphophorus maculatus]
g263.t1	-	uncharacterized protein LOC103911639 isoform X1 [Danio rerio]
g264.t1	foxd2	PREDICTED: forkhead box protein D1 [Poecilia reticulata]
g265.t1	BTF3	transcription factor BTF3 [Oryzias melastigma]
g266.t1	Ankra2	ankyrin repeat family A protein 2 [Fundulus heteroclitus]
g267.t1	Arhgef28	rho guanine nucleotide exchange factor 28-like isoform X3 [Xiphophorus hellerii]
g268.t1	-	-
g269.t1	-	PREDICTED: uveal autoantigen with coiled-coil domains and ankyrin repeats-like [Poecilia reticulata]
g270.t1	Enc1	PREDICTED: ectoderm-neural cortex protein 1 [Poecilia reticulata]
g271.t1	HEXB	PREDICTED: beta-hexosaminidase subunit beta isoform X2 [Poecilia reticulata]
g272.t1	gfm2	PREDICTED: ribosome-releasing factor 2, mitochondrial isoform X2 [Poecilia reticulata]
g273.t1	Nsa2	PREDICTED: ribosome biogenesis protein NSA2 homolog [Poecilia reticulata]
g274.t1	Tor1b	PREDICTED: torsin-1A-like [Poecilia reticulata]
g275.t1	TOR1B	PREDICTED: torsin-1A-like isoform X1 [Poecilia mexicana]
g276.t1	EGFL7	PREDICTED: epidermal growth factor-like protein 7 isoform X2 [Poecilia reticulata]
g277.t1	AGPAT1	PREDICTED: 1-acyl-sn-glycerol-3-phosphate acyltransferase alpha-like [Poecilia reticulata]
g278.t1	FNBP1	PREDICTED: formin-binding protein 1 isoform X10 [Poecilia reticulata]
g279.t1	COL5A1	PREDICTED: collagen alpha-1(XI) chain-like isoform X2 [Poecilia reticulata]
g280.t1	OLFM1	noelin isoform X1 [Xiphophorus maculatus]
g281.t1	ppp1r26	PREDICTED: protein phosphatase 1 regulatory subunit 26 isoform X2 [Poecilia reticulata]
g282.t1	Mrps2	PREDICTED: 28S ribosomal protein S2, mitochondrial [Poecilia reticulata]
g283.t1	dipk1b	PREDICTED: protein FAM69B isoform X1 [Poecilia reticulata]
g284.t1	DAB2IP	PREDICTED: disabled homolog 2-interacting protein isoform X1 [Poecilia reticulata]
g285.t1	-	PREDICTED: zinc finger protein OZF-like [Poecilia reticulata]
g286.t1	TTLL11	PREDICTED: tubulin polyglutamylase TTLL11 [Poecilia reticulata]
g287.t1	bbof1	PREDICTED: basal body-orientation factor 1-like [Poecilia reticulata]
g288.t1	BBOF1	PREDICTED: basal body-orientation factor 1-like [Poecilia reticulata]
g289.t1	cuta	PREDICTED: protein CutA homolog [Poecilia reticulata]
g290.t1	fibcd1	PREDICTED: fibrinogen C domain-containing protein 1 isoform X1 [Poecilia mexicana]
g291.t1	LAMC3	PREDICTED: laminin subunit gamma-3-like [Poecilia reticulata]
g292.t1	-	PREDICTED: uncharacterized protein LOC103470805 [Poecilia reticulata]
g293.t1	Aif1l	PREDICTED: allograft inflammatory factor 1-like [Poecilia reticulata]
g294.t1	PRKAA1	PREDICTED: 5'-AMP-activated protein kinase catalytic subunit alpha-1 [Poecilia latipinna]
g295.t1	PRKAA1	5'-AMP-activated protein kinase catalytic subunit alpha-1 [Fundulus heteroclitus]
g296.t1	TTC33	PREDICTED: tetratricopeptide repeat protein 33 isoform X1 [Poecilia reticulata]
g297.t1	PTGER4	PREDICTED: prostaglandin E2 receptor EP4 subtype [Poecilia reticulata]
g298.t1	-	-
g299.t1	MAP1B	PREDICTED: microtubule-associated protein 1B [Poecilia reticulata]
g300.t1	ptcd2	PREDICTED: pentatricopeptide repeat-containing protein 2, mitochondrial [Poecilia reticulata]
g301.t1	Cacfd1	calcium channel flower homolog isoform X1 [Xiphophorus couchianus]
g302.t1	NOS1AP	PREDICTED: carboxyl-terminal PDZ ligand of neuronal nitric oxide synthase protein-like [Poecilia reticulata]
g303.t1	G2E3	PREDICTED: G2/M phase-specific E3 ubiquitin-protein ligase-like [Poecilia latipinna]
g304.t1	-	uncharacterized protein LOC108230325 [Kryptolebias marmoratus]
g305.t1	garnl3	PREDICTED: GTPase-activating Rap/Ran-GAP domain-like protein 3 isoform X3 [Poecilia formosa]
g306.t1	PTGES	PREDICTED: prostaglandin E synthase [Poecilia reticulata]
g307.t1	usp20	PREDICTED: ubiquitin carboxyl-terminal hydrolase 20 isoform X1 [Poecilia reticulata]
g308.t1	rpl7a	60S ribosomal protein L7a [Xiphophorus hellerii]
g309.t1	surf1	PREDICTED: surfeit locus protein 1-like [Poecilia mexicana]
g310.t1	surf6	PREDICTED: surfeit locus protein 6 isoform X1 [Poecilia reticulata]
g311.t1	Kyat1	PREDICTED: kynurenine--oxoglutarate transaminase 1 [Poecilia reticulata]
g312.t1	Spout1	PREDICTED: putative methyltransferase C9orf114 homolog [Poecilia reticulata]
g313.t1	ST6GALNAC6	PREDICTED: alpha-N-acetylgalactosaminide alpha-2,6-sialyltransferase 6-like [Poecilia formosa]
g314.t1	St6galnac3	PREDICTED: alpha-N-acetyl-neuraminyl-2,3-beta-galactosyl-1,3-N-acetyl-galactosaminide alpha-2,6-sialyltransferase [Poecilia reticulata]
g315.t1	miga2	PREDICTED: mitoguardin-2 [Poecilia reticulata]
g316.t1	DOLPP1	PREDICTED: dolichyldiphosphatase 1 [Poecilia reticulata]
g317.t1	NTNG2	netrin-G2 isoform X1 [Parambassis ranga]
g318.t1	Ntng2	PREDICTED: filaggrin-2-like isoform X1 [Poecilia mexicana]
g319.t1	Ntng2	PREDICTED: netrin-G2-like [Poecilia reticulata]
g320.t1	RAPGEF1	PREDICTED: rap guanine nucleotide exchange factor 1-like isoform X4 [Poecilia reticulata]
g321.t1	uck1	PREDICTED: uridine-cytidine kinase 1 [Poecilia reticulata]
g322.t1	dnlz	PREDICTED: DNL-type zinc finger protein [Poecilia reticulata]
g323.t1	LRRC8A	PREDICTED: volume-regulated anion channel subunit LRRC8A [Poecilia mexicana]
g324.t1	phyhd1	PREDICTED: phytanoyl-CoA dioxygenase domain-containing protein 1 isoform X2 [Poecilia reticulata]
g325.t1	DOLK	PREDICTED: dolichol kinase [Poecilia reticulata]
g326.t1	NUP188	PREDICTED: nucleoporin NUP188 homolog [Poecilia reticulata]
g327.t1	CDK5RAP2	PREDICTED: CDK5 regulatory subunit-associated protein 2 [Poecilia reticulata]
g328.t1	col27a1b	PREDICTED: collagen alpha-1(XXVII) chain B-like [Poecilia reticulata]
g329.t1	-	PREDICTED: putative UDP-GlcNAc:betaGal beta-1,3-N-acetylglucosaminyltransferase LOC100288842 [Poecilia reticulata]
g330.t1	PSMD5	PREDICTED: 26S proteasome non-ATPase regulatory subunit 5 [Poecilia reticulata]
g331.t1	KCNT1	PREDICTED: potassium channel subfamily T member 2-like isoform X1 [Poecilia reticulata]
g332.t1	Camsap1	PREDICTED: calmodulin-regulated spectrin-associated protein 1-B-like isoform X2 [Poecilia reticulata]
g333.t1	-	PREDICTED: uncharacterized protein LOC103473439 isoform X1 [Poecilia reticulata]
g334.t1	notch1a	PREDICTED: neurogenic locus notch homolog protein 1-like [Poecilia reticulata]
g335.t1	Sec16a	PREDICTED: protein transport protein Sec16A isoform X3 [Poecilia reticulata]
g336.t1	-	PREDICTED: uncharacterized protein LOC103473443 isoform X1 [Poecilia reticulata]
g337.t1	Rpl28	PREDICTED: 60S ribosomal protein L28 [Poecilia mexicana]
g338.t1	-	histidine-rich glycoprotein-like [Gadus morhua]
g339.t1	PTGS1	LOW QUALITY PROTEIN: prostaglandin G/H synthase 1-like [Xiphophorus couchianus]
g340.t1	RPL37	60S ribosomal protein L37 [Xiphophorus maculatus]
g341.t1	St8sia5	PREDICTED: alpha-2,8-sialyltransferase 8E isoform X1 [Poecilia reticulata]
g342.t1	Loxhd1	PREDICTED: lipoxygenase homology domain-containing protein 1 [Poecilia reticulata]
g343.t1	RNF165	PREDICTED: RING finger protein 165-like [Poecilia reticulata]
g344.t1	C18orf25	PREDICTED: uncharacterized protein C18orf25 homolog isoform X1 [Poecilia reticulata]
g345.t1	C18orf25	uncharacterized protein C18orf25 homolog isoform X3 [Xiphophorus maculatus]
g346.t1	HIPK1	PREDICTED: homeodomain-interacting protein kinase 2-like [Poecilia reticulata]
g347.t1	Atp5f1a	PREDICTED: ATP synthase subunit alpha, mitochondrial isoform X1 [Poecilia reticulata]
g348.t1	hwa	PREDICTED: uncharacterized protein LOC103473454 [Poecilia reticulata]
g349.t1	Dnajb5	PREDICTED: dnaJ homolog subfamily B member 5-like [Poecilia latipinna]
g350.t1	Slc14a2	urea transporter 1-like isoform X2 [Xiphophorus maculatus]
g351.t1	thbs4b	PREDICTED: thrombospondin-4-B-like isoform X1 [Poecilia reticulata]
g352.t1	BNIP3	PREDICTED: BCL2/adenovirus E1B 19 kDa protein-interacting protein 3-like [Poecilia reticulata]
g353.t1	Insyn2b	PREDICTED: proline-rich protein 36-like isoform X1 [Poecilia reticulata]
g354.t1	PCSK5	PREDICTED: proprotein convertase subtilisin/kexin type 5-like [Poecilia latipinna]
g355.t1	FRAS1	proprotein convertase subtilisin/kexin type 5 [Oreochromis niloticus]
g356.t1	Prune2	PREDICTED: protein prune homolog 2-like isoform X1 [Poecilia mexicana]
g357.t1	GNA14	PREDICTED: guanine nucleotide-binding protein subunit alpha-14-like [Poecilia reticulata]
g358.t1	GNA14	PREDICTED: guanine nucleotide-binding protein subunit alpha-14-like [Poecilia reticulata]
g359.t1	GNA11	PREDICTED: guanine nucleotide-binding protein subunit alpha-11-like [Poecilia reticulata]
g360.t1	GNAQ	PREDICTED: guanine nucleotide-binding protein G(q) subunit alpha-like [Poecilia reticulata]
g361.t1	HNRNPK	PREDICTED: heterogeneous nuclear ribonucleoprotein K-like isoform X2 [Poecilia reticulata]
g362.t1	NTRK2	PREDICTED: BDNF/NT-3 growth factors receptor-like isoform X1 [Poecilia reticulata]
g363.t1	kcmf1	PREDICTED: E3 ubiquitin-protein ligase KCMF1 [Poecilia reticulata]
g364.t1	ITGA1	PREDICTED: integrin alpha-1 isoform X1 [Poecilia reticulata]
g365.t1	Golph3	PREDICTED: Golgi phosphoprotein 3 [Poecilia reticulata]
g366.t1	PSTPIP2	PREDICTED: proline-serine-threonine phosphatase-interacting protein 2 [Poecilia reticulata]
g367.t1	dhx29	PREDICTED: ATP-dependent RNA helicase DHX29 [Poecilia reticulata]
g368.t1	Mtrex	PREDICTED: superkiller viralicidic activity 2-like 2 [Poecilia reticulata]
g369.t1	PLPP1	PREDICTED: phospholipid phosphatase 1 isoform X1 [Poecilia reticulata]
g370.t1	Csgalnact1	PREDICTED: chondroitin sulfate N-acetylgalactosaminyltransferase 1 [Poecilia reticulata]
g371.t1	Nxnl2	PREDICTED: nucleoredoxin-like protein 2 [Poecilia reticulata]
g372.t1	GNG10	guanine nucleotide-binding protein G(I)/G(S)/G(O) subunit gamma-10 [Notolabrus celidotus]
g373.t1	Btc	PREDICTED: probetacellulin-like isoform X1 [Poecilia reticulata]
g374.t1	RXFP3	PREDICTED: relaxin-3 receptor 1 [Poecilia reticulata]
g375.t1	Slc45a2	PREDICTED: membrane-associated transporter protein [Poecilia reticulata]
g376.t1	Amacr	PREDICTED: alpha-methylacyl-CoA racemase [Poecilia reticulata]
g377.t1	SCARB2	PREDICTED: lysosome membrane protein 2-like isoform X1 [Poecilia reticulata]
g378.t1	NUP54	PREDICTED: nucleoporin p54 isoform X1 [Poecilia reticulata]
g379.t1	PPEF2	PREDICTED: serine/threonine-protein phosphatase with EF-hands 2 isoform X3 [Poecilia formosa]
g380.t1	-	PREDICTED: growth/differentiation factor 7-like isoform X1 [Poecilia reticulata]
g381.t1	AFF1	PREDICTED: AF4/FMR2 family member 1 isoform X2 [Poecilia reticulata]
g382.t1	MRC1	PREDICTED: macrophage mannose receptor 1-like [Poecilia reticulata]
g383.t1	MRC2	PREDICTED: macrophage mannose receptor 1-like [Poecilia reticulata]
g384.t1	MRC1	PREDICTED: macrophage mannose receptor 1-like [Poecilia reticulata]
g385.t1	KLHL8	PREDICTED: kelch-like protein 8 [Poecilia reticulata]
g386.t1	sdad1	PREDICTED: protein SDA1 homolog [Poecilia reticulata]
g387.t1	PTPN13	PREDICTED: tyrosine-protein phosphatase non-receptor type 13 isoform X1 [Poecilia reticulata]
g388.t1	MAPK10	mitogen-activated protein kinase 10 isoform 1x [Danio rerio]
g389.t1	ARHGAP24	PREDICTED: rho GTPase-activating protein 24 isoform X1 [Poecilia reticulata]
g390.t1	-	-
g391.t1	Esm1	PREDICTED: endothelial cell-specific molecule 1 [Poecilia reticulata]
g392.t1	HERC1	PREDICTED: probable E3 ubiquitin-protein ligase HERC1 isoform X1 [Poecilia reticulata]
g393.t1	Hcn1	PREDICTED: potassium/sodium hyperpolarization-activated cyclic nucleotide-gated channel 1-like [Poecilia reticulata]
g394.t1	ccbe1	PREDICTED: collagen and calcium-binding EGF domain-containing protein 1 isoform X1 [Poecilia reticulata]
g395.t1	LMAN1	PREDICTED: protein ERGIC-53 [Poecilia reticulata]
g396.t1	CPLX4	PREDICTED: complexin-4 [Poecilia reticulata]
g397.t1	rx3	PREDICTED: retinal homeobox protein Rx isoform X1 [Poecilia reticulata]
g398.t1	grp	PREDICTED: gastrin-releasing peptide [Poecilia reticulata]
g399.t1	ZNF532	PREDICTED: zinc finger protein 532 [Poecilia reticulata]
g400.t1	Oacyl	PREDICTED: nose resistant to fluoxetine protein 6-like [Poecilia reticulata]
g401.t1	alpk2	PREDICTED: alpha-protein kinase 2 [Poecilia reticulata]
g402.t1	-	-
g403.t1	NEDD4L	PREDICTED: E3 ubiquitin-protein ligase NEDD4-like isoform X3 [Poecilia reticulata]
g404.t1	DNAJC21	PREDICTED: dnaJ homolog subfamily C member 21 isoform X4 [Poecilia reticulata]
g405.t1	Agxt2	PREDICTED: alanine--glyoxylate aminotransferase 2, mitochondrial [Poecilia reticulata]
g406.t1	AGXT2	PREDICTED: alanine--glyoxylate aminotransferase 2, mitochondrial [Poecilia reticulata]
g407.t1	prlr	PREDICTED: prolactin receptor [Poecilia reticulata]
g408.t1	BRIX1	PREDICTED: ribosome biogenesis protein BRX1 homolog [Poecilia reticulata]
g409.t1	RAD1	PREDICTED: cell cycle checkpoint protein RAD1 [Poecilia reticulata]
g410.t1	-	PREDICTED: UPF0729 protein C18orf32 homolog [Poecilia reticulata]
g411.t1	dym	PREDICTED: dymeclin isoform X2 [Poecilia reticulata]
g412.t1	SMAD7	PREDICTED: mothers against decapentaplegic homolog 7 [Poecilia mexicana]
g413.t1	Ctif	PREDICTED: CBP80/20-dependent translation initiation factor isoform X1 [Poecilia reticulata]
g414.t1	ZBTB7C	PREDICTED: zinc finger and BTB domain-containing protein 7C [Poecilia reticulata]
g415.t1	ZBTB7C	PREDICTED: zinc finger and BTB domain-containing protein 7C [Poecilia reticulata]
g416.t1	s1pr3	PREDICTED: sphingosine 1-phosphate receptor 3-like isoform X1 [Poecilia mexicana]
g417.t1	s1pr3	PREDICTED: sphingosine 1-phosphate receptor 3 [Poecilia formosa]
g418.t1	CKS2	PREDICTED: cyclin-dependent kinases regulatory subunit-like [Poecilia formosa]
g419.t1	SEMA4D	PREDICTED: semaphorin-4D isoform X1 [Poecilia reticulata]
g420.t1	ADD1	PREDICTED: alpha-adducin isoform X2 [Poecilia reticulata]
g421.t1	NOP14	PREDICTED: nucleolar protein 14 [Poecilia reticulata]
g422.t1	-	PREDICTED: alpha-synuclein-like [Poecilia reticulata]
g423.t1	Klf4	PREDICTED: Krueppel-like factor 4 [Poecilia reticulata]
g424.t1	RAD23B	PREDICTED: UV excision repair protein RAD23 homolog B [Poecilia reticulata]
g425.t1	Znf462	PREDICTED: zinc finger protein 462 isoform X2 [Poecilia reticulata]
g426.t1	tmem38b	PREDICTED: trimeric intracellular cation channel type B [Poecilia reticulata]
g427.t1	PRAG1	PREDICTED: tyrosine-protein kinase SgK223 isoform X1 [Poecilia reticulata]
g428.t1	EDF1	endothelial differentiation-related factor 1 [Xiphophorus maculatus]
g429.t1	-	uncharacterized protein LOC100692291 [Oreochromis niloticus]
g430.t1	PRRC2B	PREDICTED: protein PRRC2B isoform X1 [Poecilia reticulata]
g431.t1	plpp7	PREDICTED: probable lipid phosphate phosphatase PPAPDC3 [Poecilia latipinna]
g432.t1	FAM78A	PREDICTED: protein FAM78A isoform X1 [Poecilia reticulata]
g433.t1	NUP214	PREDICTED: nuclear pore complex protein Nup214 isoform X4 [Poecilia reticulata]
g434.t1	Nacc2	PREDICTED: nucleus accumbens-associated protein 2 isoform X1 [Poecilia reticulata]
g435.t1	TMEM250	PREDICTED: protein C9orf69 homolog [Poecilia latipinna]
g436.t1	lhx3	PREDICTED: LIM/homeobox protein Lhx3 isoform X3 [Poecilia reticulata]
g437.t1	Gpsm1	PREDICTED: G-protein-signaling modulator 1 isoform X1 [Poecilia reticulata]
g438.t1	ak1	PREDICTED: adenylate kinase isoenzyme 1 [Poecilia reticulata]
g439.t1	eng	PREDICTED: transforming growth factor beta receptor type 3-like [Poecilia reticulata]
g440.t1	-	PREDICTED: uncharacterized protein LOC106912038, partial [Poecilia mexicana]
g441.t1	BRINP1	PREDICTED: BMP/retinoic acid-inducible neural-specific protein 1 [Poecilia reticulata]
g442.t1	-	PREDICTED: uncharacterized protein LOC108166957 [Poecilia reticulata]
g443.t1	MYL4	PREDICTED: myosin light chain 4-like [Poecilia reticulata]
g444.t1	-	uncharacterized protein LOC109200242 [Oreochromis niloticus]
g445.t1	-	PREDICTED: uncharacterized protein LOC103132508 [Poecilia formosa]
g446.t1	-	uncharacterized protein LOC109200242 [Oreochromis niloticus]
g447.t1	ASTN2	PREDICTED: astrotactin-2 isoform X1 [Poecilia reticulata]
g448.t1	-	-
g449.t1	TRIM32	PREDICTED: E3 ubiquitin-protein ligase TRIM32 isoform X1 [Poecilia reticulata]
g450.t1	Pappa	PREDICTED: pappalysin-1 isoform X2 [Poecilia reticulata]
g451.t1	Znf618	PREDICTED: zinc finger protein 618 isoform X1 [Poecilia mexicana]
g452.t1	RGS3	PREDICTED: regulator of G-protein signaling 3 isoform X1 [Poecilia reticulata]
g453.t1	rabepk	PREDICTED: rab9 effector protein with kelch motifs [Poecilia reticulata]
g454.t1	hspa5	78 kDa glucose-regulated protein [Fundulus heteroclitus]
g455.t1	HSPA5	PREDICTED: 78 kDa glucose-regulated protein [Poecilia reticulata]
g456.t1	Golga2	PREDICTED: golgin subfamily A member 2 isoform X1 [Poecilia mexicana]
g457.t1	Dnm1	PREDICTED: dynamin-1 isoform X1 [Poecilia reticulata]
g458.t1	CIZ1	PREDICTED: cip1-interacting zinc finger protein [Poecilia reticulata]
g459.t1	-	PREDICTED: UPF0184 protein C9orf16 homolog [Poecilia reticulata]
g460.t1	surf2	PREDICTED: surfeit locus protein 2 [Poecilia reticulata]
g461.t1	surf4	PREDICTED: surfeit locus protein 4 [Poecilia mexicana]
g462.t1	ass1	PREDICTED: argininosuccinate synthase [Poecilia reticulata]
g463.t1	FUBP3	far upstream element-binding protein 3-like isoform X1 [Xiphophorus maculatus]
g464.t1	PRDM12	PREDICTED: PR domain zinc finger protein 12 [Poecilia reticulata]
g465.t1	FBXW5	PREDICTED: F-box/WD repeat-containing protein 5 [Poecilia reticulata]
g466.t1	TRAF2	PREDICTED: TNF receptor-associated factor 2-like isoform X1 [Poecilia reticulata]
g467.t1	coq4	PREDICTED: ubiquinone biosynthesis protein COQ4 homolog, mitochondrial [Poecilia reticulata]
g468.t1	BSPRY	PREDICTED: B box and SPRY domain-containing protein [Poecilia reticulata]
g469.t1	BSPRY	PREDICTED: B box and SPRY domain-containing protein [Poecilia reticulata]
g470.t1	ZMYND19	PREDICTED: zinc finger MYND domain-containing protein 19 [Paralichthys olivaceus]
g471.t1	tmem141	PREDICTED: transmembrane protein 141 [Poecilia reticulata]
g472.t1	Mfap4	PREDICTED: microfibril-associated glycoprotein 4-like isoform X1 [Poecilia reticulata]
g473.t1	Sapcd2	PREDICTED: suppressor APC domain-containing protein 2 [Poecilia reticulata]
g474.t1	F2RL2	PREDICTED: proteinase-activated receptor 3-like [Poecilia reticulata]
g475.t1	-	PREDICTED: zinc finger protein 2 homolog [Poecilia reticulata]
g476.t1	PSD4	PREDICTED: PH and SEC7 domain-containing protein 2-like [Poecilia reticulata]
g477.t1	Pax8	PREDICTED: paired box protein Pax-8 isoform X4 [Poecilia reticulata]
g478.t1	ARL3	ADP-ribosylation factor-like protein 3 isoform X2 [Xiphophorus maculatus]
g479.t1	WBP1	PREDICTED: WW domain-binding protein 1-like [Poecilia reticulata]
g480.t1	LMAN2L	PREDICTED: VIP36-like protein isoform X1 [Poecilia reticulata]
g481.t1	mtfp1	mitochondrial fission process protein 1 [Xiphophorus maculatus]
g482.t1	-	uncharacterized protein LOC101161254 [Oryzias latipes]
g483.t1	MED13L	PREDICTED: mediator of RNA polymerase II transcription subunit 13-like isoform X1 [Poecilia reticulata]
g484.t1	Tbx3	PREDICTED: T-box transcription factor TBX3 isoform X1 [Poecilia reticulata]
g485.t1	tbx5a	PREDICTED: T-box transcription factor TBX5-A-like isoform X1 [Poecilia reticulata]
g486.t1	Ddx54	PREDICTED: ATP-dependent RNA helicase DDX54 [Poecilia reticulata]
g487.t1	-	uncharacterized protein LOC117539177 [Gymnodraco acuticeps]
g488.t1	RAB14	ras-related protein Rab-14-like [Amphiprion ocellaris]
g489.t1	Abl1	PREDICTED: tyrosine-protein kinase ABL1 isoform X1 [Poecilia reticulata]
g490.t1	EXOSC2	PREDICTED: exosome complex component RRP4 [Poecilia reticulata]
g491.t1	RIC1	PREDICTED: RAB6A-GEF complex partner protein 1 isoform X1 [Poecilia reticulata]
g492.t1	Ermp1	PREDICTED: endoplasmic reticulum metallopeptidase 1 [Poecilia reticulata]
g493.t1	oaz1b	PREDICTED: LOW QUALITY PROTEIN: ornithine decarboxylase antizyme 2-like [Poecilia reticulata]
g494.t1	Uhrf2	PREDICTED: E3 ubiquitin-protein ligase UHRF2 [Poecilia reticulata]
g495.t1	KIAA2026	PREDICTED: uncharacterized protein KIAA2026 homolog [Poecilia reticulata]
g496.t1	MLANA	PREDICTED: melanoma antigen recognized by T-cells 1 [Poecilia reticulata]
g497.t1	nipblb	PREDICTED: nipped-B-like protein B isoform X1 [Poecilia reticulata]
g498.t1	NUP155	PREDICTED: nuclear pore complex protein Nup155 [Poecilia reticulata]
g499.t1	-	PREDICTED: rhodopsin, long-wavelength-like [Poecilia reticulata]
g500.t1	ZDHHC8	PREDICTED: palmitoyltransferase ZDHHC5-like [Poecilia reticulata]
g501.t1	ARVCF	PREDICTED: armadillo repeat protein deleted in velo-cardio-facial syndrome homolog isoform X2 [Poecilia reticulata]
g502.t1	BMP10	PREDICTED: bone morphogenetic protein 10-like [Poecilia reticulata]
g503.t1	SMAD4	PREDICTED: mothers against decapentaplegic homolog 4-like isoform X2 [Poecilia reticulata]
g504.t1	rfx3	PREDICTED: transcription factor RFX3 isoform X1 [Poecilia reticulata]
g505.t1	GLIS3	PREDICTED: zinc finger protein GLIS3 isoform X1 [Poecilia reticulata]
g506.t1	Unc5c	PREDICTED: netrin receptor UNC5C-like isoform X1 [Poecilia reticulata]
g507.t1	BMPR1B	PREDICTED: bone morphogenetic protein receptor type-1B-like [Poecilia reticulata]
g508.t1	Pdlim5	PREDICTED: PDZ and LIM domain protein 5-like isoform X1 [Poecilia reticulata]
g509.t1	opn4b	PREDICTED: melanopsin-B-like isoform X2 [Poecilia reticulata]
g510.t1	gdnf	PREDICTED: glial cell line-derived neurotrophic factor isoform X1 [Poecilia reticulata]
g511.t1	gdnf	PREDICTED: glial cell line-derived neurotrophic factor isoform X1 [Poecilia reticulata]
g512.t1	wdr70	PREDICTED: WD repeat-containing protein 70 isoform X1 [Poecilia reticulata]
g513.t1	CPLANE1	PREDICTED: uncharacterized protein C5orf42 homolog isoform X2 [Poecilia reticulata]
g514.t1	FAM222A	PREDICTED: protein FAM222A-like isoform X1 [Poecilia reticulata]
g515.t1	gltp	PREDICTED: glycolipid transfer protein-like [Poecilia reticulata]
g516.t1	GIT2	PREDICTED: ARF GTPase-activating protein GIT2-like isoform X3 [Poecilia reticulata]
g517.t1	Sgsm1	PREDICTED: small G protein signaling modulator 1-like isoform X1 [Poecilia reticulata]
g518.t1	SRSF9	PREDICTED: serine/arginine-rich splicing factor 9-like [Poecilia reticulata]
g519.t1	Prodh	PREDICTED: proline dehydrogenase 1, mitochondrial-like [Poecilia reticulata]
g520.t1	GAL3ST1	PREDICTED: galactosylceramide sulfotransferase-like isoform X1 [Poecilia reticulata]
g521.t1	UQCR10	PREDICTED: cytochrome b-c1 complex subunit 9 [Poecilia mexicana]
g522.t1	zmat5	PREDICTED: zinc finger matrin-type protein 5 [Poecilia reticulata]
g523.t1	CABP7	calcium-binding protein 7 [Fundulus heteroclitus]
g524.t1	TESC	PREDICTED: calcineurin B homologous protein 3-like [Poecilia reticulata]
g525.t1	-	PREDICTED: uncharacterized protein LOC103473748 [Poecilia reticulata]
g526.t1	taok3	serine/threonine-protein kinase TAO3-like [Xiphophorus couchianus]
g527.t1	HSPB1	PREDICTED: heat shock protein beta-1-like [Poecilia reticulata]
g528.t1	SUSD2	PREDICTED: sushi domain-containing protein 2 [Poecilia reticulata]
g529.t1	MYO1H	PREDICTED: unconventional myosin-Ih-like isoform X1 [Poecilia reticulata]
g530.t1	svop	PREDICTED: synaptic vesicle 2-related protein-like [Poecilia reticulata]
g531.t1	SSH1	PREDICTED: protein phosphatase Slingshot homolog 1-like isoform X2 [Poecilia reticulata]
g532.t1	coro1ca	PREDICTED: uncharacterized protein LOC103148988 isoform X1 [Poecilia formosa]
g533.t1	SELPLG	PREDICTED: mucin-5AC [Poecilia reticulata]
g534.t1	TMEM119	PREDICTED: transmembrane protein 119 isoform X1 [Poecilia reticulata]
g535.t1	Iscu	iron-sulfur cluster assembly scaffold protein IscU-like [Xiphophorus hellerii]
g536.t1	CMLKR1	PREDICTED: chemokine-like receptor 1 [Poecilia reticulata]
g537.t1	rnf185	PREDICTED: E3 ubiquitin-protein ligase RNF185 [Poecilia reticulata]
g538.t1	-	PREDICTED: transcription factor Adf-1-like [Poecilia reticulata]
g539.t1	GSC2	PREDICTED: homeobox protein goosecoid-2 [Poecilia reticulata]
g540.t1	ESS2	PREDICTED: protein DGCR14 [Poecilia reticulata]
g541.t1	DGCR2	PREDICTED: integral membrane protein DGCR2/IDD isoform X2 [Poecilia reticulata]
g542.t1	Ca15	PREDICTED: carbonic anhydrase 15-like [Poecilia reticulata]
g543.t1	setd1ba	PREDICTED: histone-lysine N-methyltransferase SETD1B isoform X1 [Poecilia reticulata]
g544.t1	RHOF	PREDICTED: rho-related GTP-binding protein RhoF [Poecilia reticulata]
g545.t1	tmem120b	PREDICTED: transmembrane protein 120B-like [Poecilia mexicana]
g546.t1	morn3	PREDICTED: MORN repeat-containing protein 3 [Poecilia reticulata]
g547.t1	orai1	PREDICTED: calcium release-activated calcium channel protein 1 [Poecilia mexicana]
g548.t1	KDM2B	PREDICTED: lysine-specific demethylase 2B isoform X1 [Poecilia reticulata]
g549.t1	Rnf34	PREDICTED: E3 ubiquitin-protein ligase RNF34 isoform X1 [Poecilia reticulata]
g550.t1	RNF34	E3 ubiquitin-protein ligase RNF34-like isoform X3 [Xiphophorus maculatus]
g551.t1	RNF34	E3 ubiquitin-protein ligase RNF34-like isoform X3 [Xiphophorus maculatus]
g552.t1	LRRC75B	PREDICTED: leucine-rich repeat-containing protein 75B-like [Poecilia reticulata]
g553.t1	Ggt1	PREDICTED: gamma-glutamyltranspeptidase 1-like [Poecilia reticulata]
g554.t1	Ggt5	PREDICTED: gamma-glutamyltransferase 5-like [Poecilia reticulata]
g555.t1	Cabp1	PREDICTED: uncharacterized protein LOC106925514 isoform X1 [Poecilia mexicana]
g556.t1	GPAT4	PREDICTED: glycerol-3-phosphate acyltransferase 4-like isoform X1 [Poecilia reticulata]
g557.t1	Rab11fip2	PREDICTED: rab11 family-interacting protein 1 [Poecilia reticulata]
g558.t1	brf2	PREDICTED: transcription factor IIIB 50 kDa subunit [Poecilia reticulata]
g559.t1	BRF2	PREDICTED: transcription factor IIIB 50 kDa subunit [Poecilia reticulata]
g560.t1	Prlhr	PREDICTED: prolactin-releasing peptide receptor-like [Poecilia reticulata]
g561.t1	ANXA4	annexin A4 isoform X1 [Xiphophorus couchianus]
g562.t1	AAK1	PREDICTED: AP2-associated protein kinase 1-like isoform X1 [Poecilia reticulata]
g563.t1	Antxr1	PREDICTED: anthrax toxin receptor 1-like [Poecilia mexicana]
g564.t1	Bmp1	PREDICTED: bone morphogenetic protein 1-like isoform X2 [Poecilia reticulata]
g565.t1	bmp1	PREDICTED: bone morphogenetic protein 1-like isoform X4 [Poecilia reticulata]
g566.t1	bmp1	PREDICTED: bone morphogenetic protein 1-like isoform X4 [Poecilia reticulata]
g567.t1	bmp1	PREDICTED: bone morphogenetic protein 1-like isoform X4 [Poecilia reticulata]
g568.t1	-	PREDICTED: zinc-binding protein A33-like [Poecilia reticulata]
g569.t1	Kcnip3	PREDICTED: calsenilin-like isoform X2 [Poecilia reticulata]
g570.t1	-	period circadian protein-like [Fundulus heteroclitus]
g571.t1	-	PREDICTED: glycine-rich cell wall structural protein 1.8-like [Poecilia mexicana]
g572.t1	pptc7	PREDICTED: protein phosphatase PTC7 homolog [Poecilia mexicana]
g573.t1	TBC1D10A	PREDICTED: TBC1 domain family member 10A [Poecilia reticulata]
g574.t1	aplnrb	PREDICTED: apelin receptor B-like [Poecilia reticulata]
g575.t1	Nfkbil1	PREDICTED: NF-kappa-B inhibitor-like protein 1 isoform X2 [Poecilia reticulata]
g576.t1	ATP6V0A2	PREDICTED: V-type proton ATPase 116 kDa subunit a-like [Poecilia reticulata]
g577.t1	Osbp2	PREDICTED: oxysterol-binding protein 2-like isoform X1 [Poecilia reticulata]
g578.t1	SLC35E4	PREDICTED: solute carrier family 35 member E4 isoform X1 [Poecilia reticulata]
g579.t1	SLC35E4	PREDICTED: solute carrier family 35 member E4 isoform X1 [Poecilia reticulata]
g580.t1	SMTNL1	PREDICTED: smoothelin-like [Poecilia reticulata]
g581.t1	INPP5J	PREDICTED: inositol polyphosphate 5-phosphatase K-like [Poecilia reticulata]
g582.t1	MAT2A	PREDICTED: S-adenosylmethionine synthase isoform type-2-like [Poecilia mexicana]
g583.t1	PSAP	PREDICTED: pulmonary surfactant-associated protein B [Poecilia reticulata]
g584.t1	Mpo	PREDICTED: eosinophil peroxidase-like [Poecilia formosa]
g585.t1	Mpo	PREDICTED: eosinophil peroxidase-like [Poecilia mexicana]
g586.t1	Lox	PREDICTED: protein-lysine 6-oxidase-like isoform X1 [Poecilia reticulata]
g587.t1	SNX24	PREDICTED: sorting nexin-24 [Poecilia reticulata]
g588.t1	GGCX	PREDICTED: vitamin K-dependent gamma-carboxylase [Poecilia reticulata]
g589.t1	GMCL1	PREDICTED: germ cell-less protein-like 1 isoform X1 [Poecilia reticulata]
g590.t1	fam136a	PREDICTED: protein FAM136A [Poecilia reticulata]
g591.t1	Pcyox1	PREDICTED: prenylcysteine oxidase 1 [Poecilia reticulata]
g592.t1	-	PREDICTED: tripartite motif-containing protein 44-like isoform X1 [Poecilia reticulata]
g593.t1	slc20a1b	PREDICTED: sodium-dependent phosphate transporter 1-B-like [Poecilia reticulata]
g594.t1	Stard7	PREDICTED: stAR-related lipid transfer protein 7, mitochondrial isoform X1 [Poecilia reticulata]
g595.t1	DRG1	PREDICTED: developmentally-regulated GTP-binding protein 1 [Poecilia reticulata]
g596.t1	Kcnn2	PREDICTED: small conductance calcium-activated potassium channel protein 2-like isoform X1 [Poecilia mexicana]
g597.t1	Slc2a9	PREDICTED: solute carrier family 2, facilitated glucose transporter member 9-like [Poecilia reticulata]
g598.t1	nt5c2	PREDICTED: cytosolic purine 5'-nucleotidase-like isoform X1 [Poecilia mexicana]
g599.t1	SPPL3	PREDICTED: signal peptide peptidase-like 3 [Poecilia reticulata]
g600.t1	-	uncharacterized protein LOC111610315 isoform X1 [Xiphophorus maculatus]
g601.t1	Gnaz	guanine nucleotide-binding protein G(z) subunit alpha [Xiphophorus maculatus]
g602.t1	SLC5A1	PREDICTED: sodium/glucose cotransporter 1-like [Poecilia latipinna]
g603.t1	SLC5A1	PREDICTED: sodium/glucose cotransporter 1-like [Poecilia latipinna]
g604.t1	Rnf208	PREDICTED: RING finger protein 208 [Poecilia reticulata]
g605.t1	-	PREDICTED: serine/threonine-protein kinase phg2-like isoform X1 [Poecilia reticulata]
g606.t1	fam166b	PREDICTED: protein FAM166B [Poecilia reticulata]
g607.t1	Rusc2	PREDICTED: iporin-like [Poecilia reticulata]
g608.t1	Leap2	PREDICTED: liver-expressed antimicrobial peptide 2-like [Poecilia mexicana]
g609.t1	Scarb2	PREDICTED: lysosome membrane protein 2-like [Poecilia reticulata]
g610.t1	Rai14	PREDICTED: ankycorbin isoform X1 [Poecilia reticulata]
g611.t1	FGF10	PREDICTED: fibroblast growth factor 10-like [Poecilia reticulata]
g612.t1	NNT	PREDICTED: NAD(P) transhydrogenase, mitochondrial [Poecilia reticulata]
g613.t1	Ccdc80	PREDICTED: coiled-coil domain-containing protein 80-like [Poecilia reticulata]
g614.t1	FYB1	PREDICTED: FYN-binding protein isoform X1 [Poecilia reticulata]
g615.t1	Atp5me	PREDICTED: ATP synthase subunit e, mitochondrial [Cyprinodon variegatus]
g616.t1	PDE6B	PREDICTED: rod cGMP-specific 3',5'-cyclic phosphodiesterase subunit beta-like [Poecilia reticulata]
g617.t1	RBP4	PREDICTED: purpurin-like [Poecilia reticulata]
g618.t1	krt18a	PREDICTED: keratin, type I cytoskeletal 18-A-like [Poecilia reticulata]
g619.t1	NDUFA8	PREDICTED: NADH dehydrogenase [ubiquinone] 1 alpha subcomplex subunit 8 [Poecilia reticulata]
g620.t1	morn5	PREDICTED: LOW QUALITY PROTEIN: MORN repeat-containing protein 5 [Poecilia reticulata]
g621.t1	Lhx6	PREDICTED: LIM/homeobox protein Lhx6 isoform X1 [Poecilia reticulata]
g622.t1	rbm18	probable RNA-binding protein 18 isoform X1 [Xiphophorus maculatus]
g623.t1	Mrrf	PREDICTED: ribosome-recycling factor, mitochondrial [Poecilia reticulata]
g624.t1	CD274	PREDICTED: programmed cell death 1 ligand 1 isoform X1 [Poecilia reticulata]
g625.t1	Plgrkt	PREDICTED: plasminogen receptor (KT) [Poecilia reticulata]
g626.t1	Rln3	PREDICTED: relaxin-3-like [Poecilia reticulata]
g627.t1	JAK2	PREDICTED: tyrosine-protein kinase JAK2 [Poecilia reticulata]
g628.t1	ZBTB26	PREDICTED: zinc finger and BTB domain-containing protein 26 isoform X2 [Poecilia reticulata]
g629.t1	ZBTB26	PREDICTED: zinc finger and BTB domain-containing protein 26 isoform X1 [Poecilia reticulata]
g630.t1	Rc3h2	PREDICTED: roquin-2 isoform X1 [Poecilia reticulata]
g631.t1	Rabgap1	PREDICTED: rab GTPase-activating protein 1 isoform X1 [Poecilia reticulata]
g632.t1	GPR21	PREDICTED: probable G-protein coupled receptor 21 [Poecilia reticulata]
g633.t1	STRBP	PREDICTED: spermatid perinuclear RNA-binding protein isoform X1 [Poecilia reticulata]
g634.t1	Sh2d3c	PREDICTED: SH2 domain-containing protein 3C-like isoform X1 [Poecilia reticulata]
g635.t1	URM1	ubiquitin-related modifier 1 [Xiphophorus maculatus]
g636.t1	COLGALT2	probable inactive glycosyltransferase 25 family member 3 [Xiphophorus maculatus]
g637.t1	SARDH	PREDICTED: sarcosine dehydrogenase, mitochondrial [Poecilia reticulata]
g638.t1	DBH	PREDICTED: dopamine beta-hydroxylase isoform X1 [Poecilia reticulata]
g639.t1	Fam163b	protein FAM163B-like [Xiphophorus maculatus]
g640.t1	swi5	PREDICTED: DNA repair protein SWI5 homolog [Cyprinodon variegatus]
g641.t1	SLC27A4	PREDICTED: long-chain fatty acid transport protein 4 isoform X1 [Poecilia reticulata]
g642.t1	-	PREDICTED: neutrophil gelatinase-associated lipocalin [Poecilia reticulata]
g643.t1	-	PREDICTED: protein AMBP-like [Poecilia reticulata]
g644.t1	-	PREDICTED: protein AMBP [Poecilia reticulata]
g645.t1	nrarpa	PREDICTED: notch-regulated ankyrin repeat-containing protein [Paralichthys olivaceus]
g646.t1	EXD3	PREDICTED: exonuclease mut-7 homolog isoform X2 [Poecilia reticulata]
g647.t1	cdc37l1	PREDICTED: hsp90 co-chaperone Cdc37-like 1 [Poecilia reticulata]
g648.t1	AK3	PREDICTED: GTP:AMP phosphotransferase AK3, mitochondrial [Poecilia latipinna]
g649.t1	RCL1	PREDICTED: RNA 3'-terminal phosphate cyclase-like protein [Poecilia reticulata]
g650.t1	ANXA3	PREDICTED: annexin A3-like [Poecilia reticulata]
g651.t1	edem3	PREDICTED: ER degradation-enhancing alpha-mannosidase-like protein 3 isoform X1 [Poecilia reticulata]
g652.t1	NPDC1	PREDICTED: neural proliferation differentiation and control protein 1-like [Poecilia reticulata]
g653.t1	pou5f1	PREDICTED: POU domain, class 5, transcription factor 1-like [Poecilia reticulata]
g654.t1	Fut7	PREDICTED: alpha-(1,3)-fucosyltransferase 7-like isoform X1 [Poecilia formosa]
g655.t1	CLIC4	PREDICTED: chloride intracellular channel protein 4-like [Poecilia reticulata]
g656.t1	Pnpla7	PREDICTED: patatin-like phospholipase domain-containing protein 7 isoform X1 [Poecilia reticulata]
g657.t1	nsmf	PREDICTED: NMDA receptor synaptonuclear signaling and neuronal migration factor isoform X1 [Poecilia reticulata]
g658.t1	CAMKK2	PREDICTED: calcium/calmodulin-dependent protein kinase kinase 2 [Poecilia reticulata]
g659.t1	SNRPD3	PREDICTED: small nuclear ribonucleoprotein Sm D3 [Paralichthys olivaceus]
g660.t1	ADORA2A	PREDICTED: adenosine receptor A2a-like [Poecilia reticulata]
g661.t1	BCR	PREDICTED: breakpoint cluster region protein-like [Poecilia reticulata]
g662.t1	Atp2a2	PREDICTED: sarcoplasmic/endoplasmic reticulum calcium ATPase 2 isoform X1 [Poecilia mexicana]
g663.t1	-	PREDICTED: uncharacterized protein LOC106925084 [Poecilia mexicana]
g664.t1	Pus1	PREDICTED: tRNA pseudouridine synthase A, mitochondrial [Poecilia reticulata]
g665.t1	noc4l	PREDICTED: nucleolar complex protein 4 homolog [Poecilia reticulata]
g666.t1	RIMBP2	PREDICTED: RIMS-binding protein 2-like isoform X12 [Poecilia reticulata]
g667.t1	TMEM132D	PREDICTED: transmembrane protein 132D-like [Poecilia reticulata]
g668.t1	-	-
g669.t1	-	PREDICTED: uncharacterized protein LOC103461305 [Poecilia reticulata]
g670.t1	TMEM132C	PREDICTED: transmembrane protein 132C-like [Poecilia reticulata]
g671.t1	TMEM132D	PREDICTED: transmembrane protein 132C-like [Poecilia reticulata]
g672.t1	arpc3-a	PREDICTED: actin-related protein 2/3 complex subunit 3 [Poecilia mexicana]
g673.t1	gpn3	PREDICTED: GPN-loop GTPase 3 [Poecilia reticulata]
g674.t1	rnf170	PREDICTED: E3 ubiquitin-protein ligase RNF170-like [Poecilia reticulata]
g675.t1	-	PREDICTED: uncharacterized protein LOC103460807 [Poecilia reticulata]
g676.t1	HOOK3	PREDICTED: protein Hook homolog 3 isoform X1 [Poecilia reticulata]
g677.t1	trabd2a	PREDICTED: metalloprotease TIKI1 [Poecilia reticulata]
g678.t1	Sfswap	PREDICTED: splicing factor, suppressor of white-apricot homolog isoform X1 [Poecilia reticulata]
g679.t1	MMP17	PREDICTED: matrix metalloproteinase-17 [Poecilia reticulata]
g680.t1	ULK1	PREDICTED: serine/threonine-protein kinase ULK1 isoform X1 [Poecilia reticulata]
g681.t1	CCDC74B	PREDICTED: coiled-coil domain-containing protein 74B-like isoform X1 [Poecilia reticulata]
g682.t1	CRKL	PREDICTED: crk-like protein [Poecilia formosa]
g683.t1	TBX6L	PREDICTED: T-box-containing protein TBX6L-like [Poecilia reticulata]
g684.t1	MMP17	PREDICTED: matrix metalloproteinase-17-like [Poecilia latipinna]
g685.t1	PGBD4	PREDICTED: uncharacterized protein LOC103482109 [Poecilia reticulata]
g686.t1	mov10b.1	PREDICTED: putative helicase mov-10-B.1 isoform X1 [Poecilia reticulata]
g687.t1	Stx2	PREDICTED: syntaxin-2-like isoform X1 [Poecilia reticulata]
g688.t1	PGAM2	PREDICTED: phosphoglycerate mutase 2 [Poecilia reticulata]
g689.t1	Nefl	PREDICTED: neurofilament light polypeptide-like [Poecilia reticulata]
g690.t1	NEFM	PREDICTED: neurofilament medium polypeptide [Poecilia reticulata]
g691.t1	Ank1	PREDICTED: ankyrin-1-like isoform X2 [Poecilia reticulata]
g692.t1	EIF4EBP1	PREDICTED: eukaryotic translation initiation factor 4E-binding protein 3-like [Poecilia reticulata]
g693.t1	nodal2-a	PREDICTED: nodal homolog 2-A-like [Poecilia reticulata]
g694.t1	VgR	PREDICTED: low-density lipoprotein receptor-related protein 2-like isoform X1 [Poecilia reticulata]
g695.t1	CLDN23	PREDICTED: claudin-23-like [Poecilia reticulata]
g696.t1	TNKS	PREDICTED: tankyrase-1-like [Poecilia reticulata]
g697.t1	Dusp4	PREDICTED: dual specificity protein phosphatase 4 [Poecilia reticulata]
g698.t1	DUSP4	dual specificity protein phosphatase 4-like [Xiphophorus maculatus]
g699.t1	Cyp3a1	PREDICTED: putative cytochrome P450 120 isoform X1 [Poecilia reticulata]
g700.t1	HTR4	PREDICTED: 5-hydroxytryptamine receptor 4-like [Poecilia reticulata]
g701.t1	HTR4	PREDICTED: 5-hydroxytryptamine receptor 4-like [Poecilia reticulata]
g702.t1	SLC26A2	PREDICTED: sulfate anion transporter 1-like [Poecilia reticulata]
g703.t1	Paqr3	PREDICTED: progestin and adipoQ receptor family member 3-like [Poecilia reticulata]
g704.t1	Antxr2	PREDICTED: anthrax toxin receptor 2-like [Poecilia reticulata]
g705.t1	rasgef1bb	PREDICTED: ras-GEF domain-containing family member 1B-B-like [Poecilia reticulata]
g706.t1	Cspg4	PREDICTED: chondroitin sulfate proteoglycan 4-like isoform X1 [Poecilia reticulata]
g707.t1	Snx18	PREDICTED: sorting nexin-18-like isoform X1 [Poecilia reticulata]
g708.t1	inip	PREDICTED: SOSS complex subunit C isoform X1 [Poecilia reticulata]
g709.t1	snx30	PREDICTED: sorting nexin-30 [Poecilia reticulata]
g710.t1	SLC46A2	PREDICTED: thymic stromal cotransporter homolog [Poecilia reticulata]
g711.t1	Akap2	PREDICTED: A-kinase anchor protein 2-like isoform X1 [Poecilia mexicana]
g712.t1	plppr1	PREDICTED: lipid phosphate phosphatase-related protein type 1 isoform X1 [Poecilia mexicana]
g713.t1	GRIN3A	PREDICTED: glutamate receptor ionotropic, NMDA 3A [Poecilia reticulata]
g714.t1	EPHA5	PREDICTED: ephrin type-A receptor 5 [Poecilia latipinna]
g715.t1	hsp30	PREDICTED: heat shock protein 30-like [Poecilia mexicana]
g716.t1	hsp30	PREDICTED: heat shock protein 30-like [Poecilia mexicana]
g717.t1	hsp30	PREDICTED: heat shock protein 30-like isoform X1 [Poecilia reticulata]
g718.t1	hsp30	PREDICTED: heat shock protein 30-like [Poecilia mexicana]
g719.t1	B3GNT2	PREDICTED: N-acetyllactosaminide beta-1,3-N-acetylglucosaminyltransferase 2-like [Poecilia reticulata]
g720.t1	smad2	PREDICTED: mothers against decapentaplegic homolog 2 isoform X1 [Poecilia mexicana]
g721.t1	Skor2	PREDICTED: SKI family transcriptional corepressor 2 [Poecilia reticulata]
g722.t1	skor1b	PREDICTED: SKI family transcriptional corepressor 2 [Poecilia reticulata]
g723.t1	ier3ip1	immediate early response 3-interacting protein 1 [Xiphophorus maculatus]
g724.t1	hdhd2	PREDICTED: haloacid dehalogenase-like hydrolase domain-containing protein 2 [Poecilia formosa]
g725.t1	katnal2	PREDICTED: katanin p60 ATPase-containing subunit A-like 2 isoform X1 [Poecilia reticulata]
g726.t1	sigmar1	PREDICTED: sigma non-opioid intracellular receptor 1 [Poecilia reticulata]
g727.t1	GALT	PREDICTED: galactose-1-phosphate uridylyltransferase isoform X1 [Poecilia reticulata]
g728.t1	CNTFR	PREDICTED: ciliary neurotrophic factor receptor subunit alpha-like [Poecilia reticulata]
g729.t1	tmem267	transmembrane protein 267 [Xiphophorus maculatus]
g730.t1	IL11RA	PREDICTED: ciliary neurotrophic factor receptor subunit alpha-like [Poecilia reticulata]
g731.t1	Cst8	PREDICTED: cystatin-S-like [Poecilia mexicana]
g732.t1	-	PREDICTED: cystatin-like [Poecilia latipinna]
g733.t1	Cst8	PREDICTED: cystatin-like [Poecilia latipinna]
g734.t1	CST3	PREDICTED: cystatin-like [Poecilia latipinna]
g735.t1	-	cystatin-like [Xiphophorus hellerii]
g736.t1	RASSF6	PREDICTED: ras association domain-containing protein 6-like [Poecilia reticulata]
g737.t1	MUSK	PREDICTED: muscle, skeletal receptor tyrosine-protein kinase [Poecilia mexicana]
g738.t1	lpar1-a	PREDICTED: lysophosphatidic acid receptor 1 [Poecilia reticulata]
g739.t1	ATP8B2	PREDICTED: phospholipid-transporting ATPase ID-like [Poecilia mexicana]
g740.t1	STBD1	PREDICTED: starch-binding domain-containing protein 1 [Poecilia latipinna]
g741.t1	Phf24	PREDICTED: PHD finger protein 24 isoform X1 [Poecilia mexicana]
g742.t1	Prkab1	5'-AMP-activated protein kinase subunit beta-1 [Xiphophorus maculatus]
g743.t1	PLA2G1B	PREDICTED: phospholipase A2-like [Poecilia reticulata]
g744.t1	Ppp1r3b	PREDICTED: protein phosphatase 1 regulatory subunit 3B-like [Poecilia reticulata]
g745.t1	-	PREDICTED: uncharacterized protein LOC103457971 [Poecilia reticulata]
g746.t1	LRRTM4	PREDICTED: leucine-rich repeat transmembrane neuronal protein 4-like [Poecilia reticulata]
g747.t1	Lrrtm4	PREDICTED: leucine-rich repeat transmembrane neuronal protein 4-like [Poecilia reticulata]
g748.t1	Lrrtm4	PREDICTED: leucine-rich repeat transmembrane neuronal protein 4-like [Poecilia reticulata]
g749.t1	LRRTM4	PREDICTED: leucine-rich repeat transmembrane neuronal protein 4-like [Poecilia reticulata]
g750.t1	-	-
g751.t1	-	-
g752.t1	rxraa	retinoic acid receptor RXR-alpha isoform X1 [Xiphophorus maculatus]
g753.t1	wdr5	PREDICTED: WD repeat-containing protein 5 [Poecilia reticulata]
g754.t1	Brd2	PREDICTED: bromodomain-containing protein 3-like [Poecilia mexicana]
g755.t1	Vav2	PREDICTED: guanine nucleotide exchange factor VAV2 isoform X7 [Poecilia mexicana]
g756.t1	Cxadr	PREDICTED: coxsackievirus and adenovirus receptor-like isoform X1 [Poecilia reticulata]
g757.t1	maoA	PREDICTED: probable flavin-containing monoamine oxidase A [Poecilia reticulata]
g758.t1	Lrrtm4	PREDICTED: leucine-rich repeat transmembrane neuronal protein 4-like [Poecilia reticulata]
g759.t1	Lrrtm4	PREDICTED: leucine-rich repeat transmembrane neuronal protein 4-like [Poecilia reticulata]
g760.t1	IGSF9B	PREDICTED: protein turtle homolog A-like [Poecilia reticulata]
g761.t1	TMEM230	PREDICTED: transmembrane protein 230-like [Poecilia reticulata]
g762.t1	adra1a	PREDICTED: alpha-1A adrenergic receptor-like [Poecilia reticulata]
g763.t1	DPYSL2	PREDICTED: dihydropyrimidinase-related protein 2 isoform X1 [Poecilia mexicana]
g764.t1	BNIP3L	PREDICTED: BCL2/adenovirus E1B 19 kDa protein-interacting protein 3-like [Poecilia latipinna]
g765.t1	PPP2R2A	PREDICTED: serine/threonine-protein phosphatase 2A 55 kDa regulatory subunit B alpha isoform-like isoform X1 [Poecilia latipinna]
g766.t1	GSN	PREDICTED: gelsolin-like isoform X1 [Poecilia formosa]
g767.t1	STOM	PREDICTED: erythrocyte band 7 integral membrane protein-like [Poecilia reticulata]
g768.t1	STOM	PREDICTED: erythrocyte band 7 integral membrane protein-like isoform X1 [Poecilia reticulata]
g769.t1	-	-
g770.t1	Barhl1	PREDICTED: barH-like 1 homeobox protein [Poecilia reticulata]
g771.t1	GTF3C4	PREDICTED: general transcription factor 3C polypeptide 4 isoform X2 [Poecilia reticulata]
g772.t1	TSC1	PREDICTED: hamartin [Poecilia reticulata]
g773.t1	GFI1B	PREDICTED: zinc finger protein Gfi-1b [Poecilia reticulata]
g774.t1	GTF3C5	PREDICTED: general transcription factor 3C polypeptide 5 [Poecilia formosa]
g775.t1	CEL	PREDICTED: bile salt-activated lipase-like [Poecilia mexicana]
g776.t1	CEL	bile salt-activated lipase-like [Xiphophorus hellerii]
g777.t1	daf-36	PREDICTED: cholesterol 7-desaturase-like [Poecilia mexicana]
g778.t1	GRIN1	PREDICTED: glutamate receptor ionotropic, NMDA 1 isoform X3 [Poecilia reticulata]
g779.t1	ENTPD2	PREDICTED: ectonucleoside triphosphate diphosphohydrolase 2 [Poecilia mexicana]
g780.t1	PHPT1	PREDICTED: 14 kDa phosphohistidine phosphatase [Poecilia latipinna]
g781.t1	Mamdc4	PREDICTED: apical endosomal glycoprotein-like [Poecilia formosa]
g782.t1	glul	PREDICTED: glutamine synthetase-like [Poecilia mexicana]
g783.t1	Arrdc1	PREDICTED: arrestin domain-containing protein 1 [Poecilia reticulata]
g784.t1	SLC31A2	PREDICTED: probable low affinity copper uptake protein 2 isoform X2 [Poecilia latipinna]
g785.t1	Niban2	PREDICTED: niban-like protein 1 [Poecilia reticulata]
g786.t1	STXBP1	PREDICTED: syntaxin-binding protein 1 isoform X1 [Poecilia reticulata]
g787.t1	AKNA	PREDICTED: AT-hook-containing transcription factor isoform X1 [Poecilia reticulata]
g788.t1	Whrn	PREDICTED: whirlin isoform X1 [Poecilia reticulata]
g789.t1	-	PREDICTED: uncharacterized protein LOC103460807 [Poecilia reticulata]
g790.t1	-	PREDICTED: uncharacterized protein LOC103461305 [Poecilia reticulata]
g791.t1	Man1b1	PREDICTED: endoplasmic reticulum mannosyl-oligosaccharide 1,2-alpha-mannosidase-like isoform X1 [Poecilia reticulata]
g792.t1	col2a1	PREDICTED: collagen alpha-1(I) chain-like isoform X1 [Poecilia reticulata]
g793.t1	-	uncharacterized protein LOC116708056 [Xiphophorus hellerii]
g794.t1	CACNA1B	voltage-dependent N-type calcium channel subunit alpha-1B-like isoform X1 [Xiphophorus maculatus]
g795.t1	KLK2	PREDICTED: arginine esterase-like [Poecilia reticulata]
g796.t1	EHMT1	PREDICTED: histone-lysine N-methyltransferase EHMT1 isoform X1 [Poecilia reticulata]
g797.t1	Ssna1	PREDICTED: Sjoegren syndrome nuclear autoantigen 1 [Poecilia reticulata]
g798.t1	Tprn	PREDICTED: taperin isoform X2 [Poecilia reticulata]
g799.t1	TMEM203	transmembrane protein 203 [Xiphophorus maculatus]
g800.t1	ALAD	delta-aminolevulinic acid dehydratase [Xiphophorus couchianus]
g801.t1	npr2	PREDICTED: atrial natriuretic peptide receptor 2-like [Poecilia latipinna]
g802.t1	Spag8	PREDICTED: sperm-associated antigen 8-like [Poecilia reticulata]
g803.t1	mch	PREDICTED: pro-MCH-like [Poecilia reticulata]
g804.t1	ccnb1	PREDICTED: G2/mitotic-specific cyclin-B1 [Poecilia reticulata]
g805.t1	ccnb1	PREDICTED: G2/mitotic-specific cyclin-B1 [Poecilia reticulata]
g806.t1	ZFAND5	PREDICTED: AN1-type zinc finger protein 5-like [Poecilia reticulata]
g807.t1	tmc2a	LOW QUALITY PROTEIN: transmembrane channel-like protein 2-A [Xiphophorus maculatus]
g808.t1	-	PREDICTED: stonustoxin subunit beta-like, partial [Poecilia latipinna]
g809.t1	-	PREDICTED: general transcription factor II-I repeat domain-containing protein 2-like [Hippocampus comes]
g810.t1	ANXA1	PREDICTED: annexin A1-like [Poecilia mexicana]
g811.t1	-	uncharacterized protein LOC116708056 [Xiphophorus hellerii]
g812.t1	slc30a5	PREDICTED: zinc transporter 5 [Poecilia mexicana]
g813.t1	MAMDC2	PREDICTED: MAM domain-containing protein 2 isoform X1 [Poecilia reticulata]
g814.t1	Apba1	PREDICTED: amyloid beta A4 precursor protein-binding family A member 1-like [Poecilia reticulata]
g815.t1	TJP2	PREDICTED: tight junction protein ZO-2 isoform X3 [Poecilia mexicana]
g816.t1	-	-
g817.t1	PIP5K1B	PREDICTED: phosphatidylinositol 4-phosphate 5-kinase type-1 beta-like isoform X1 [Poecilia latipinna]
g818.t1	-	PREDICTED: uncharacterized protein LOC103461047 [Poecilia reticulata]
g819.t1	-	-
g820.t1	efna5b	PREDICTED: ephrin-A5b-like isoform X1 [Poecilia mexicana]
g821.t1	PIGO	PREDICTED: GPI ethanolamine phosphate transferase 3 [Poecilia reticulata]
g822.t1	Stoml2	PREDICTED: stomatin-like protein 2, mitochondrial isoform X1 [Poecilia reticulata]
g823.t1	Unc13b	PREDICTED: protein unc-13 homolog B isoform X1 [Poecilia reticulata]
g824.t1	-	uncharacterized protein LOC116684917 [Etheostoma spectabile]
g825.t1	-	PREDICTED: uncharacterized protein LOC103474038 [Poecilia reticulata]
g826.t1	-	PREDICTED: uncharacterized protein LOC103474038 [Poecilia reticulata]
g827.t1	-	PREDICTED: uncharacterized protein LOC106530320, partial [Austrofundulus limnaeus]
g828.t1	-	uncharacterized protein LOC117472152 [Trematomus bernacchii]
g829.t1	BRAFLDRAFT_56687	PREDICTED: actin, cytoplasmic-like [Poecilia reticulata]
g830.t1	-	PREDICTED: actin, cytoplasmic-like [Poecilia reticulata]
g831.t1	BRAFLDRAFT_56687	PREDICTED: actin, cytoplasmic-like [Poecilia reticulata]
g832.t1	BRAFLDRAFT_56687	PREDICTED: actin, cytoplasmic-like [Poecilia reticulata]
g833.t1	-	PREDICTED: uncharacterized protein LOC106533973 [Austrofundulus limnaeus]
g834.t1	-	PREDICTED: uncharacterized protein LOC106533973 [Austrofundulus limnaeus]
g835.t1	Atp8b2	PREDICTED: phospholipid-transporting ATPase ID-like [Poecilia reticulata]
g836.t1	Gadd45g	PREDICTED: growth arrest and DNA damage-inducible protein GADD45 gamma-like [Poecilia formosa]
g837.t1	Gadd45g	LOW QUALITY PROTEIN: growth arrest and DNA damage-inducible protein GADD45 gamma-like [Xiphophorus hellerii]
g838.t1	NIM1K	PREDICTED: serine/threonine-protein kinase NIM1-like [Poecilia reticulata]
g839.t1	CCDC152	PREDICTED: coiled-coil domain-containing protein 152 isoform X1 [Poecilia latipinna]
g840.t1	GHR	PREDICTED: prolactin receptor-like [Poecilia reticulata]
g841.t1	C7	complement component C7-like [Xiphophorus maculatus]
g842.t1	C6	PREDICTED: complement component C6-like [Poecilia formosa]
g843.t1	Rnf180	PREDICTED: E3 ubiquitin-protein ligase RNF180-like isoform X1 [Poecilia reticulata]
g844.t1	RNF180	PREDICTED: E3 ubiquitin-protein ligase RNF180-like isoform X1 [Poecilia reticulata]
g845.t1	-	uncharacterized protein LOC116721251 [Xiphophorus hellerii]
g846.t1	htr1a-B	PREDICTED: 5-hydroxytryptamine receptor 1A-beta-like [Poecilia mexicana]
g847.t1	-	PREDICTED: uncharacterized protein LOC103474032 [Poecilia reticulata]
g848.t1	-	-
g849.t1	-	PREDICTED: prostate androgen-regulated mucin-like protein 1 [Poecilia mexicana]
g850.t1	-	PREDICTED: proline-, glutamic acid- and leucine-rich protein 1-like [Poecilia reticulata]
g851.t1	-	PREDICTED: clumping factor A-like [Poecilia reticulata]
g852.t1	SH3BP2	PREDICTED: SH3 domain-binding protein 2 isoform X1 [Poecilia formosa]
g853.t1	VLDLR	very low-density lipoprotein receptor isoform X1 [Xiphophorus maculatus]
g854.t1	-	uncharacterized protein LOC116731410 isoform X1 [Xiphophorus hellerii]
g855.t1	-	uncharacterized protein LOC109143113 isoform X1 [Larimichthys crocea]
g856.t1	-	uncharacterized protein LOC113024243 isoform X1 [Astatotilapia calliptera]
g857.t1	Kcnv2	PREDICTED: potassium voltage-gated channel subfamily V member 2 [Poecilia formosa]
g858.t1	PUM3	PREDICTED: pumilio domain-containing protein KIAA0020 homolog isoform X2 [Poecilia latipinna]
g859.t1	CFAP44	PREDICTED: cilia- and flagella-associated protein 44 [Poecilia reticulata]
g860.t1	-	PREDICTED: stonustoxin subunit alpha-like [Poecilia reticulata]
g861.t1	ERVV-2	uncharacterized protein LOC111606787 isoform X2 [Xiphophorus maculatus]
g862.t1	-	NACHT, LRR and PYD domains-containing protein 5-like [Xiphophorus hellerii]
g863.t1	-	-
g864.t1	-	uncharacterized protein LOC115554493 [Gadus morhua]
g865.t1	-	PREDICTED: uncharacterized protein LOC106913396 [Poecilia mexicana]
g866.t1	brcc3	lys-63-specific deubiquitinase BRCC36 [Xiphophorus maculatus]
g867.t1	Tdgf1	PREDICTED: teratocarcinoma-derived growth factor 1-like [Poecilia latipinna]
g868.t1	-	PREDICTED: trichohyalin-like [Poecilia reticulata]
g869.t1	-	PREDICTED: uncharacterized protein LOC103473913 isoform X1 [Poecilia reticulata]
g870.t1	dnajc25	PREDICTED: dnaJ homolog subfamily C member 25 [Poecilia latipinna]
g871.t1	FECH	ferrochelatase, mitochondrial [Xiphophorus maculatus]
g872.t1	ONECUT2	PREDICTED: one cut domain family member 2 [Poecilia formosa]
g873.t1	ST8SIA3	PREDICTED: sia-alpha-2,3-Gal-beta-1,4-GlcNAc-R:alpha 2,8-sialyltransferase-like isoform X1 [Poecilia reticulata]
g874.t1	-	-
g875.t1	Ccng2	PREDICTED: cyclin-G2-like [Poecilia reticulata]
g876.t1	CCNI	PREDICTED: cyclin-I isoform X1 [Poecilia reticulata]
g877.t1	SOWAHB	PREDICTED: titin-like isoform X1 [Poecilia reticulata]
g878.t1	Sowahb	PREDICTED: titin-like isoform X1 [Poecilia reticulata]
g879.t1	SHROOM3	PREDICTED: protein Shroom3-like [Poecilia reticulata]
g880.t1	shroom3	PREDICTED: protein Shroom3-like [Poecilia reticulata]
g881.t1	-	PREDICTED: uncharacterized protein LOC106925545 isoform X2 [Poecilia mexicana]
g882.t1	MFSD14A	PREDICTED: hippocampus abundant transcript 1 protein-like isoform X1 [Poecilia mexicana]
g883.t1	ACBP4	acyl-CoA-binding domain-containing protein 6-like [Xiphophorus couchianus]
g884.t1	-	zinc finger MYM-type protein 1-like isoform X1 [Xiphophorus hellerii]
g885.t1	-	PREDICTED: uncharacterized protein LOC106951161 [Poecilia latipinna]
g886.t1	SPIN1	spindlin-1-like [Xiphophorus maculatus]
g887.t1	Nars	PREDICTED: asparagine--tRNA ligase, cytoplasmic isoform X1 [Poecilia reticulata]
g888.t1	Txnl1	PREDICTED: thioredoxin-like protein 1 [Poecilia reticulata]
g889.t1	RAB27B	ras-related protein Rab-27B isoform X1 [Denticeps clupeoides]
g890.t1	UGT2A1	PREDICTED: UDP-glucuronosyltransferase 2C1 [Poecilia reticulata]
g891.t1	PRR14L	PREDICTED: uncharacterized protein LOC103460428 isoform X1 [Poecilia reticulata]
g892.t1	PISD	PREDICTED: phosphatidylserine decarboxylase proenzyme, mitochondrial isoform X1 [Poecilia reticulata]
g893.t1	Rnf224	PREDICTED: RING finger protein 224-like [Poecilia reticulata]
g894.t1	-	uncharacterized protein si:ch211-202f5.3 [Danio rerio]
g895.t1	Fer	PREDICTED: tyrosine-protein kinase Fer-like isoform X1 [Poecilia mexicana]
g896.t1	cdc26	PREDICTED: anaphase-promoting complex subunit CDC26 [Poecilia reticulata]
g897.t1	Prpf4	PREDICTED: U4/U6 small nuclear ribonucleoprotein Prp4, partial [Poecilia mexicana]
g898.t1	frrs1	PREDICTED: putative ferric-chelate reductase 1 [Poecilia reticulata]
g899.t1	RHOA	PREDICTED: ras-like GTP-binding protein O-RHO [Poecilia reticulata]
g900.t1	YTHDC1	PREDICTED: YTH domain-containing protein 1 [Poecilia reticulata]
g901.t1	UFC1	ubiquitin-fold modifier-conjugating enzyme 1 [Xiphophorus maculatus]
g902.t1	Fktn	PREDICTED: fukutin isoform X1 [Poecilia reticulata]
g903.t1	APC	PREDICTED: adenomatous polyposis coli protein [Poecilia reticulata]
g904.t1	Fsd1l	PREDICTED: FSD1-like protein isoform X1 [Poecilia reticulata]
g905.t1	ATP6V1G1	PREDICTED: V-type proton ATPase subunit G 1-like [Poecilia mexicana]
g906.t1	-	-
g907.t1	Slc31a1	PREDICTED: high affinity copper uptake protein 1 [Poecilia reticulata]
g908.t1	slc25a46	solute carrier family 25 member 46 [Xiphophorus couchianus]
g909.t1	WDR36	PREDICTED: WD repeat-containing protein 36 [Poecilia reticulata]
g910.t1	Man2a1	alpha-mannosidase 2 isoform X1 [Xiphophorus hellerii]
g911.t1	aste1	protein asteroid homolog 1-like [Xiphophorus couchianus]
g912.t1	Mocs2	PREDICTED: molybdopterin synthase sulfur carrier subunit-like [Poecilia reticulata]
g913.t1	MOCS2	PREDICTED: molybdopterin synthase catalytic subunit-like [Poecilia reticulata]
g914.t1	UGCG	PREDICTED: ceramide glucosyltransferase [Poecilia reticulata]
g915.t1	PTBP3	PREDICTED: polypyrimidine tract-binding protein 3 isoform X3 [Poecilia reticulata]
g916.t1	hsdl2	PREDICTED: hydroxysteroid dehydrogenase-like protein 2 isoform X1 [Poecilia reticulata]
g917.t1	-	PREDICTED: uncharacterized protein LOC103460457 [Poecilia reticulata]
g918.t1	-	PREDICTED: uncharacterized protein LOC103460448 isoform X1 [Poecilia reticulata]
g919.t1	-	PREDICTED: uncharacterized protein LOC106908265 [Poecilia mexicana]
g920.t1	RAB27B	PREDICTED: ras-related protein Rab-27B-like isoform X1 [Poecilia reticulata]
g921.t1	-	uncharacterized protein LOC111609528 isoform X1 [Xiphophorus maculatus]
g922.t1	-	uncharacterized protein LOC116724404 isoform X1 [Xiphophorus hellerii]
g923.t1	-	PREDICTED: uncharacterized protein LOC108166504 [Poecilia reticulata]
g924.t1	L1td1	uncharacterized protein LOC110368094 [Fundulus heteroclitus]
g925.t1	-	PREDICTED: uncharacterized protein LOC103132782, partial [Poecilia formosa]
g926.t1	-	PREDICTED: uncharacterized protein LOC103132782, partial [Poecilia formosa]
g927.t1	-	PREDICTED: uncharacterized protein LOC106920688 isoform X2 [Poecilia mexicana]
g928.t1	NLRC3	NACHT, LRR and PYD domains-containing protein 14-like [Xiphophorus hellerii]
g929.t1	-	PREDICTED: uncharacterized protein LOC103474067 [Poecilia reticulata]
g930.t1	-	-
g931.t1	-	-
g932.t1	-	PREDICTED: uncharacterized protein LOC103474067 [Poecilia reticulata]
g933.t1	-	uncharacterized protein LOC115776291 [Archocentrus centrarchus]
g934.t1	-	PREDICTED: uncharacterized protein LOC103474067 [Poecilia reticulata]
g935.t1	-	PREDICTED: NACHT, LRR and PYD domains-containing protein 12-like isoform X1 [Poecilia reticulata]
g936.t1	-	PREDICTED: uncharacterized protein LOC106905350 isoform X1 [Poecilia mexicana]
g937.t1	-	PREDICTED: uncharacterized protein LOC106905350 isoform X1 [Poecilia mexicana]
g938.t1	-	uncharacterized protein LOC114571247 [Perca flavescens]
g939.t1	-	uncharacterized protein LOC114571247 [Perca flavescens]
g940.t1	-	PREDICTED: uncharacterized protein LOC103474067 [Poecilia reticulata]
g941.t1	Capsl	PREDICTED: calcyphosin-like protein [Poecilia reticulata]
g942.t1	IL7R	PREDICTED: interleukin-7 receptor subunit alpha-like isoform X1 [Poecilia reticulata]
g943.t1	-	-
g944.t1	MYO5B	unconventional myosin-Vb isoform X4 [Xiphophorus couchianus]
g945.t1	cfap53	PREDICTED: cilia- and flagella-associated protein 53 [Poecilia reticulata]
g946.t1	-	PREDICTED: uncharacterized protein LOC103474048 [Poecilia reticulata]
g947.t1	-	PREDICTED: uncharacterized protein LOC106908402 [Poecilia mexicana]
g948.t1	-	-
g949.t1	lmbrd2b	LMBR1 domain-containing protein 2 [Xiphophorus maculatus]
g950.t1	ppp1r3b	PREDICTED: protein phosphatase 1 regulatory subunit 3B [Poecilia reticulata]
g951.t1	NLRC3	PREDICTED: NACHT, LRR and PYD domains-containing protein 12-like isoform X1 [Poecilia reticulata]
g952.t1	-	PREDICTED: uncharacterized protein LOC106905350 isoform X1 [Poecilia mexicana]
g953.t1	DERL2	PREDICTED: derlin-2 [Poecilia latipinna]
g954.t1	smarcb1	PREDICTED: SWI/SNF-related matrix-associated actin-dependent regulator of chromatin subfamily B member 1-like [Poecilia reticulata]
g955.t1	slc25a25	PREDICTED: calcium-binding mitochondrial carrier protein SCaMC-2-B-like isoform X2 [Poecilia reticulata]
g956.t1	slc25a25b	PREDICTED: calcium-binding mitochondrial carrier protein SCaMC-2-B-like isoform X1 [Poecilia reticulata]
g957.t1	uap1l1	PREDICTED: UDP-N-acetylhexosamine pyrophosphorylase-like protein 1 [Poecilia reticulata]
g958.t1	Zdhhc12	PREDICTED: probable palmitoyltransferase ZDHHC12 [Poecilia reticulata]
g959.t1	Pkn2	PREDICTED: serine/threonine-protein kinase N2-like isoform X1 [Poecilia reticulata]
g960.t1	Set	PREDICTED: protein SET-like [Poecilia reticulata]
g961.t1	Skp2	PREDICTED: S-phase kinase-associated protein 2 [Poecilia reticulata]
g962.t1	mmp11	PREDICTED: stromelysin-3-like [Poecilia reticulata]
g963.t1	Ppp6c	serine/threonine-protein phosphatase 6 catalytic subunit-like [Xiphophorus hellerii]
g964.t1	Scai	protein SCAI isoform X4 [Xiphophorus maculatus]
g965.t1	Odf2	PREDICTED: outer dense fiber protein 2 [Poecilia latipinna]
g966.t1	SPTAN1	PREDICTED: spectrin alpha chain, non-erythrocytic 1 isoform X2 [Poecilia reticulata]
g967.t1	Wdr34	PREDICTED: WD repeat-containing protein 34 [Poecilia reticulata]
g968.t1	Nadk2	PREDICTED: NAD kinase 2, mitochondrial isoform X3 [Poecilia reticulata]
g969.t1	SLC1A3	PREDICTED: excitatory amino acid transporter 1 isoform X1 [Poecilia mexicana]
g970.t1	SPR	PREDICTED: sepiapterin reductase [Poecilia reticulata]
g971.t1	Smyd1	PREDICTED: histone-lysine N-methyltransferase SMYD1 [Poecilia reticulata]
g972.t1	DQX1	PREDICTED: ATP-dependent RNA helicase DQX1 [Poecilia reticulata]
g973.t1	thnsl2	PREDICTED: threonine synthase-like 2 [Poecilia latipinna]
g974.t1	-	uncharacterized protein LOC102229642 [Xiphophorus maculatus]
g975.t1	-	uncharacterized protein LOC114149866 isoform X1 [Xiphophorus couchianus]
g976.t1	-	uncharacterized protein LOC114149866 isoform X1 [Xiphophorus couchianus]
g977.t1	-	uncharacterized protein LOC102229642 [Xiphophorus maculatus]
g978.t1	-	PREDICTED: uncharacterized protein LOC103132561 isoform X1 [Poecilia formosa]
g979.t1	TBC1D13	PREDICTED: TBC1 domain family member 13 [Poecilia reticulata]
g980.t1	ZER1	PREDICTED: protein zer-1 homolog [Poecilia latipinna]
g981.t1	SH3GLB2	PREDICTED: endophilin-B2-like [Poecilia mexicana]
g982.t1	PIP5KL1	PREDICTED: phosphatidylinositol 4-phosphate 5-kinase-like protein 1 [Poecilia mexicana]
g983.t1	Dpm2	PREDICTED: dolichol phosphate-mannose biosynthesis regulatory protein isoform X3 [Poecilia reticulata]
g984.t1	FAM102A	PREDICTED: protein FAM102A-like [Poecilia reticulata]
g985.t1	NAIF1	PREDICTED: nuclear apoptosis-inducing factor 1 [Poecilia mexicana]
g986.t1	NAIF1	PREDICTED: nuclear apoptosis-inducing factor 1 [Poecilia mexicana]
g987.t1	NAIF1	PREDICTED: nuclear apoptosis-inducing factor 1 [Poecilia mexicana]
g988.t1	FPGS	PREDICTED: folylpolyglutamate synthase, mitochondrial isoform X1 [Poecilia reticulata]
g989.t1	CDK9	PREDICTED: cyclin-dependent kinase 9 isoform X1 [Poecilia reticulata]
g990.t1	lmo4-b	PREDICTED: LIM domain transcription factor LMO4-B-like [Poecilia latipinna]
g991.t1	Lrsam1	PREDICTED: E3 ubiquitin-protein ligase LRSAM1 [Poecilia formosa]
g992.t1	ndor1	PREDICTED: NADPH-dependent diflavin oxidoreductase 1 [Poecilia reticulata]
g993.t1	ntmt1	PREDICTED: N-terminal Xaa-Pro-Lys N-methyltransferase 1 [Poecilia reticulata]
g994.t1	-	PREDICTED: uncharacterized protein LOC103467109 [Poecilia reticulata]
g995.t1	-	-
g996.t1	ier5l	PREDICTED: immediate early response gene 5-like protein [Poecilia reticulata]
g997.t1	PTPA	PREDICTED: serine/threonine-protein phosphatase 2A activator [Poecilia reticulata]
g998.t1	CRAT	PREDICTED: carnitine O-acetyltransferase isoform X1 [Poecilia mexicana]
g999.t1	CRAT	PREDICTED: LOW QUALITY PROTEIN: carnitine O-acetyltransferase-like [Poecilia reticulata]
g1000.t1	-	PREDICTED: uncharacterized protein LOC103460267 [Poecilia reticulata]
g1001.t1	-	uncharacterized protein LOC115776291 [Archocentrus centrarchus]
g1002.t1	-	uncharacterized protein LOC115776291 [Archocentrus centrarchus]
g1003.t1	-	PREDICTED: uncharacterized protein LOC103460267 [Poecilia reticulata]
g1004.t1	-	PREDICTED: septin-1-like [Poecilia reticulata]
g1005.t1	Oard1	PREDICTED: O-acetyl-ADP-ribose deacetylase 1-like [Poecilia reticulata]
g1006.t1	-	PREDICTED: uncharacterized protein LOC103460267 [Poecilia reticulata]
g1007.t1	-	PREDICTED: uncharacterized protein LOC103460267 [Poecilia reticulata]
g1008.t1	-	PREDICTED: uncharacterized protein LOC103460265 [Poecilia reticulata]
g1009.t1	-	PREDICTED: uncharacterized protein LOC103460265 [Poecilia reticulata]
g1010.t1	-	PREDICTED: uncharacterized protein LOC103460265 [Poecilia reticulata]
g1011.t1	-	uncharacterized protein LOC114571247 [Perca flavescens]
g1012.t1	-	PREDICTED: uncharacterized protein LOC103460265 [Poecilia reticulata]
g1013.t1	-	PREDICTED: uncharacterized protein LOC103460264 [Poecilia reticulata]
g1014.t1	-	PREDICTED: uncharacterized protein LOC103465985 [Poecilia reticulata]
g1015.t1	LIFR	PREDICTED: leukemia inhibitory factor receptor-like isoform X1 [Poecilia reticulata]
g1016.t1	JUN	PREDICTED: transcription factor jun-D-like [Poecilia reticulata]
g1017.t1	-	-
g1018.t1	thap1	PREDICTED: VID27-like protein [Poecilia reticulata]
g1019.t1	-	PREDICTED: perforin-1-like [Poecilia mexicana]
g1020.t1	-	PREDICTED: lysozyme C-like [Poecilia reticulata]
g1021.t1	-	PREDICTED: perforin-1-like [Poecilia mexicana]
g1022.t1	wdr91	PREDICTED: WD repeat-containing protein 91 [Poecilia reticulata]
g1023.t1	-	PREDICTED: flagellar WD repeat-containing protein Pf20-like [Poecilia reticulata]
g1024.t1	Las2	PREDICTED: uncharacterized protein LOC103460253 [Poecilia reticulata]
g1025.t1	MBD2	PREDICTED: methyl-CpG-binding domain protein 2-like [Poecilia reticulata]
g1026.t1	-	PREDICTED: lysozyme C-like [Poecilia reticulata]
g1027.t1	Dcc	PREDICTED: netrin receptor DCC [Poecilia mexicana]
g1028.t1	atp8b1	PREDICTED: phospholipid-transporting ATPase IC [Poecilia mexicana]
g1029.t1	-	-
g1030.t1	SHC3	PREDICTED: SHC-transforming protein 3 [Poecilia reticulata]
g1031.t1	Sema4d	PREDICTED: semaphorin-4D isoform X1 [Poecilia reticulata]
g1032.t1	-	PREDICTED: uncharacterized protein LOC107833461 [Poecilia formosa]
g1033.t1	-	nuclear factor 7, ovary-like [Xiphophorus hellerii]
g1034.t1	-	PREDICTED: zinc-binding protein A33-like [Poecilia reticulata]
g1035.t1	-	nuclear factor 7, ovary-like [Xiphophorus hellerii]
g1036.t1	-	PREDICTED: zinc-binding protein A33-like [Poecilia formosa]
g1037.t1	xnf7.L	PREDICTED: nuclear factor 7, brain-like isoform X1 [Poecilia latipinna]
g1038.t1	-	uncharacterized protein LOC114149886 [Xiphophorus couchianus]
g1039.t1	-	PREDICTED: uncharacterized protein LOC106911992 isoform X1 [Poecilia mexicana]
g1040.t1	PGBD4	piggyBac transposable element-derived protein 4-like isoform X1 [Xiphophorus couchianus]
g1041.t1	PGBD4	piggyBac transposable element-derived protein 4-like isoform X1 [Xiphophorus couchianus]
g1042.t1	fezf1	PREDICTED: fez family zinc finger protein 1 [Poecilia mexicana]
g1043.t1	-	-
g1044.t1	-	uncharacterized protein LOC115791576 [Archocentrus centrarchus]
g1045.t1	atp8b1	PREDICTED: phospholipid-transporting ATPase IC [Poecilia mexicana]
g1046.t1	-	PREDICTED: uncharacterized protein LOC103476393 [Poecilia reticulata]
g1047.t1	tmem38b	PREDICTED: trimeric intracellular cation channel type B [Poecilia reticulata]
g1048.t1	ARID5A	PREDICTED: uncharacterized protein LOC103473502 [Poecilia reticulata]
g1049.t1	ARID5A	AT-rich interactive domain-containing protein 5A [Fundulus heteroclitus]
g1050.t1	RTKN	PREDICTED: rhotekin-like isoform X2 [Poecilia formosa]
g1051.t1	Bdp1	PREDICTED: transcription factor TFIIIB component B'' homolog isoform X1 [Poecilia reticulata]
g1052.t1	-	PREDICTED: uncharacterized protein LOC103473345 isoform X1 [Poecilia reticulata]
g1053.t1	-	PREDICTED: uncharacterized protein LOC103473106 isoform X1 [Poecilia reticulata]
g1054.t1	-	uncharacterized protein LOC116737195 [Xiphophorus hellerii]
g1055.t1	-	uncharacterized protein LOC116716708 [Xiphophorus hellerii]
g1056.t1	-	PREDICTED: uncharacterized protein LOC108165682 [Poecilia reticulata]
g1057.t1	-	PREDICTED: uncharacterized protein LOC108165682 [Poecilia reticulata]
g1058.t1	-	uncharacterized protein LOC116716708 [Xiphophorus hellerii]
g1059.t1	-	PREDICTED: uncharacterized protein LOC103473106 isoform X1 [Poecilia reticulata]
g1060.t1	foxd2	PREDICTED: forkhead box protein D1 [Poecilia reticulata]
g1061.t1	BTF3	transcription factor BTF3 [Oryzias melastigma]
g1062.t1	Ankra2	ankyrin repeat family A protein 2 [Xiphophorus maculatus]
g1063.t1	AKAP13	PREDICTED: rho guanine nucleotide exchange factor 28-like [Poecilia mexicana]
g1064.t1	prlr	PREDICTED: prolactin receptor [Poecilia reticulata]
g1065.t1	AGXT2	PREDICTED: alanine--glyoxylate aminotransferase 2, mitochondrial [Poecilia reticulata]
g1066.t1	DNAJC21	PREDICTED: dnaJ homolog subfamily C member 21 isoform X2 [Poecilia reticulata]
g1067.t1	-	PREDICTED: predicted GPI-anchored protein 58 [Poecilia mexicana]
g1068.t1	LMX1B	PREDICTED: LIM/homeobox protein LMX-1.2-like [Poecilia reticulata]
g1069.t1	MAPKAP1	PREDICTED: target of rapamycin complex 2 subunit MAPKAP1 isoform X1 [Poecilia reticulata]
g1070.t1	MVB12B	PREDICTED: multivesicular body subunit 12B isoform X1 [Poecilia reticulata]
g1071.t1	-	-
g1072.t1	dym	PREDICTED: dymeclin isoform X1 [Poecilia reticulata]
g1073.t1	-	PREDICTED: UPF0729 protein C18orf32 homolog [Poecilia reticulata]
g1074.t1	RAD1	PREDICTED: cell cycle checkpoint protein RAD1 [Poecilia reticulata]
g1075.t1	BRIX1	PREDICTED: ribosome biogenesis protein BRX1 homolog [Poecilia reticulata]
g1076.t1	-	PREDICTED: uncharacterized protein LOC103476393 [Poecilia reticulata]
g1077.t1	BRAFLDRAFT_56687	PREDICTED: actin, cytoplasmic-like [Poecilia reticulata]
g1078.t1	Act42A	PREDICTED: actin, cytoplasmic-like [Poecilia reticulata]
g1079.t1	-	PREDICTED: uncharacterized protein LOC103460609 [Poecilia reticulata]
g1080.t1	-	uncharacterized protein LOC111612028 [Xiphophorus maculatus]
g1081.t1	-	piggyBac transposable element-derived protein 4-like isoform X1 [Xiphophorus hellerii]
g1082.t1	-	PREDICTED: uncharacterized protein LOC107838500 [Poecilia formosa]
g1083.t1	rasgrf2	PREDICTED: ras-specific guanine nucleotide-releasing factor 2 isoform X3 [Poecilia mexicana]
g1084.t1	-	PREDICTED: uncharacterized protein LOC106905736 [Poecilia mexicana]
g1085.t1	AT3G55350	protein ANTAGONIST OF LIKE HETEROCHROMATIN PROTEIN 1-like [Oryzias latipes]
g1086.t1	-	PREDICTED: predicted GPI-anchored protein 58 [Poecilia mexicana]
g1087.t1	-	NLR family CARD domain-containing protein 3-like [Xiphophorus couchianus]
g1088.t1	-	NLR family CARD domain-containing protein 3-like, partial [Xiphophorus maculatus]
g1089.t1	-	PREDICTED: uncharacterized protein LOC106920688 isoform X2 [Poecilia mexicana]
g1090.t1	xnf7.S	nuclear factor 7, ovary-like [Xiphophorus hellerii]
g1091.t1	xnf7.S	PREDICTED: tripartite motif-containing protein 35-like [Poecilia latipinna]
g1092.t1	-	uncharacterized protein LOC108229750 [Kryptolebias marmoratus]
g1093.t1	-	uncharacterized protein LOC111609570 [Xiphophorus maculatus]
g1094.t1	-	PREDICTED: uncharacterized protein LOC103480211 [Poecilia reticulata]
g1095.t1	-	-
g1096.t1	TCF4	PREDICTED: transcription factor E2-alpha-like [Poecilia mexicana]
g1097.t1	-	transcription factor 4-like isoform X1 [Xiphophorus maculatus]
g1098.t1	TCF4	PREDICTED: transcription factor 4 [Poecilia reticulata]
g1099.t1	-	myosin-3-like isoform X1 [Xiphophorus hellerii]
g1100.t1	Lire1	PREDICTED: uncharacterized protein LOC107725410, partial [Sinocyclocheilus rhinocerous]
g1101.t1	-	uncharacterized protein LOC112845258 [Oreochromis niloticus]
g1102.t1	-	PREDICTED: uncharacterized protein LOC107833461 [Poecilia formosa]
g1103.t1	-	PREDICTED: uncharacterized protein LOC107833461 [Poecilia formosa]
g1104.t1	-	PREDICTED: uncharacterized protein LOC107833461 [Poecilia formosa]
g1105.t1	-	PREDICTED: uncharacterized protein LOC107833461 [Poecilia formosa]
g1106.t1	-	uncharacterized protein LOC112845258 [Oreochromis niloticus]
g1107.t1	-	PREDICTED: uncharacterized protein LOC107833461 [Poecilia formosa]
g1108.t1	-	PREDICTED: uncharacterized protein LOC103460286 [Poecilia reticulata]
g1109.t1	Lire1	PREDICTED: uncharacterized protein LOC107725410, partial [Sinocyclocheilus rhinocerous]
g1110.t1	-	PREDICTED: uncharacterized protein LOC103460166 isoform X1 [Poecilia reticulata]
g1111.t1	-	PREDICTED: uncharacterized protein LOC103476393 [Poecilia reticulata]
g1112.t1	BRINP1	PREDICTED: BMP/retinoic acid-inducible neural-specific protein 1 [Poecilia reticulata]
g1113.t1	-	PREDICTED: uncharacterized protein LOC103476393 [Poecilia reticulata]
g1114.t1	-	PREDICTED: uncharacterized protein LOC103476393 [Poecilia reticulata]
g1115.t1	-	-
g1116.t1	-	PREDICTED: uncharacterized protein LOC103474067 [Poecilia reticulata]
g1117.t1	-	PREDICTED: uncharacterized protein LOC103471450 isoform X5 [Poecilia reticulata]
g1118.t1	Oard1	PREDICTED: O-acetyl-ADP-ribose deacetylase 1-like [Poecilia reticulata]
g1119.t1	-	uncharacterized protein LOC112845258 [Oreochromis niloticus]
g1120.t1	-	PREDICTED: uncharacterized protein LOC106910989, partial [Poecilia mexicana]
g1121.t1	-	PREDICTED: LOW QUALITY PROTEIN: N-acyl-phosphatidylethanolamine-hydrolyzing phospholipase D [Poecilia mexicana]
g1122.t1	-	olfactory receptor 14I1-like [Xiphophorus maculatus]
g1123.t1	kmt5aa	uncharacterized protein LOC114144601 [Xiphophorus couchianus]
g1124.t1	-	uncharacterized protein LOC114156801 isoform X1 [Xiphophorus couchianus]
g1125.t1	lmnb1.S	PREDICTED: lamin-B1 [Poecilia reticulata]
g1126.t1	-	PREDICTED: uncharacterized protein LOC107833789 isoform X1 [Poecilia formosa]
g1127.t1	-	PREDICTED: uncharacterized protein LOC103476393 [Poecilia reticulata]
g1128.t1	-	uncharacterized protein LOC112845258 [Oreochromis niloticus]
g1129.t1	-	PREDICTED: uncharacterized protein LOC107833461 [Poecilia formosa]
g1130.t1	-	PREDICTED: uncharacterized protein LOC106912581, partial [Poecilia mexicana]
g1131.t1	-	PREDICTED: uncharacterized protein LOC103476393 [Poecilia reticulata]
g1132.t1	-	PREDICTED: uncharacterized protein LOC103460286 [Poecilia reticulata]
g1133.t1	-	-
g1134.t1	xnf7.S	tripartite motif-containing protein 35-like [Xiphophorus maculatus]
g1135.t1	ZBED4	zinc finger BED domain-containing protein 1-like [Xiphophorus hellerii]
g1136.t1	Nlrc3	PREDICTED: protein NLRC3-like [Poecilia latipinna]
g1137.t1	NLRC3	uncharacterized protein LOC106700121 [Xiphophorus maculatus]
g1138.t1	-	PREDICTED: uncharacterized protein LOC103476393 [Poecilia reticulata]
g1139.t1	-	PREDICTED: uncharacterized protein LOC103468142 isoform X2 [Poecilia reticulata]
g1140.t1	-	PREDICTED: uncharacterized protein LOC103460286 [Poecilia reticulata]
g1141.t1	-	-
g1142.t1	-	uncharacterized protein LOC112449944 [Kryptolebias marmoratus]
g1143.t1	-	formin-like protein 7 isoform X1 [Xiphophorus hellerii]
g1144.t1	-	PREDICTED: uncharacterized protein LOC103460286 [Poecilia reticulata]
g1145.t1	FNBP1	PREDICTED: formin-binding protein 1-like [Poecilia formosa]
g1146.t1	si:ch211-248e11.2	PREDICTED: LOW QUALITY PROTEIN: UPF0691 protein C9orf116 homolog [Poecilia reticulata]
g1147.t1	Olfm1	PREDICTED: noelin-like isoform X1 [Poecilia reticulata]
g1148.t1	kmt5aa	PREDICTED: N-lysine methyltransferase SETD8-B-like, partial [Poecilia latipinna]
g1149.t1	-	PREDICTED: uncharacterized protein LOC106910866 [Poecilia mexicana]
g1150.t1	-	PREDICTED: uncharacterized protein LOC103482096 [Poecilia reticulata]
g1151.t1	-	PREDICTED: uncharacterized protein LOC107833461 [Poecilia formosa]
g1152.t1	-	PREDICTED: uncharacterized protein LOC107833461 [Poecilia formosa]
g1153.t1	-	PREDICTED: uncharacterized protein LOC106957235 [Poecilia latipinna]
g1154.t1	-	PREDICTED: uncharacterized protein LOC103460286 [Poecilia reticulata]
g1155.t1	-	-
g1156.t1	-	uncharacterized protein LOC115580552 isoform X1 [Sparus aurata]
g1157.t1	-	PREDICTED: uncharacterized protein LOC103460286 [Poecilia reticulata]
g1158.t1	-	PREDICTED: uncharacterized protein LOC103476393 [Poecilia reticulata]
g1159.t1	Lire1	PREDICTED: uncharacterized protein LOC107725410, partial [Sinocyclocheilus rhinocerous]
