# Supplementary material for: Identification of the male-specific region on the guppy Y Chromosome from a haplotype-resolved assembly
Source: Genome Res. 2025 Mar;35(3):489–98. doi: 10.1101/gr.279582.124 (PMC11960691; doi:10.1101/gr.279582.124)
Supplement: Supplement 13 [file Supplemental_Data.zip › Supplemental_Data/Guanapo.210427/repeat.gff]

Gua_tig00000193	RepeatProteinMask	repeat	5877	6353	199	-	.	I-1_DR_pol#LINE/Jockey
Gua_tig00000193	RepeatProteinMask	repeat	10684	10776	32	+	.	CR1-6_DR_pol#LINE/L2
Gua_tig00000193	RepeatProteinMask	repeat	10767	10847	48	+	.	CR1-1_NV_gagpol#LINE/L2
Gua_tig00000193	RepeatProteinMask	repeat	22096	22197	56	-	.	Tc1_FR1_tp#DNA/TcMar-Tc1
Gua_tig00000193	RepeatProteinMask	repeat	22948	23082	52	-	.	Tc1_FR1_tp#DNA/TcMar-Tc1
Gua_tig00000193	RepeatProteinMask	repeat	43824	43949	87	-	.	Tc1_FR5_tp#DNA/TcMar-Tc1
Gua_tig00000193	RepeatProteinMask	repeat	70887	70955	34	-	.	REX1-9_XT_pol#LINE/Rex-Babar
Gua_tig00000193	RepeatProteinMask	repeat	71166	71276	38	-	.	CR1-28_DR_pol#LINE/Rex-Babar
Gua_tig00000193	RepeatProteinMask	repeat	71305	71487	41	-	.	REX1-6_XT_pol#LINE/Rex-Babar
Gua_tig00000193	RepeatProteinMask	repeat	71389	71514	37	-	.	REX1-5_XT_pol#LINE/Rex-Babar
Gua_tig00000193	RepeatProteinMask	repeat	71395	71487	47	-	.	CR1-31_DR_pol#LINE/Rex-Babar
Gua_tig00000193	RepeatProteinMask	repeat	74594	74932	63	+	.	Mariner-2_DR#DNA/TcMar-Tc1
Gua_tig00000878	RepeatProteinMask	repeat	7074	7157	39	+	.	CR1-3_DR_pol#LINE/L2
Gua_tig00000878	RepeatProteinMask	repeat	47800	47955	47	+	.	CR1-3_DR_pol#LINE/L2
Gua_tig00000878	RepeatProteinMask	repeat	47833	48042	34	+	.	Rex2_Xm_pol#LINE/L2
Gua_tig00000878	RepeatProteinMask	repeat	53821	54321	270	+	.	CR1-3_DR_pol#LINE/L2
Gua_tig00000878	RepeatProteinMask	repeat	54302	54397	53	+	.	CR1-3_DR_pol#LINE/L2
Gua_tig00000878	RepeatProteinMask	repeat	68870	69208	83	+	.	CR1-3_DR_pol#LINE/L2
Gua_tig00000878	RepeatProteinMask	repeat	69206	69838	769	+	.	Rex2_Xm_pol#LINE/L2
Gua_tig00000878	RepeatProteinMask	repeat	75166	75315	52	+	.	CR1-3_DR_pol#LINE/L2
Gua_tig00000878	RepeatProteinMask	repeat	75309	75533	130	+	.	CR1-3_DR_pol#LINE/L2
Gua_tig00000878	RepeatProteinMask	repeat	75566	75913	159	+	.	CR1-3_DR_pol#LINE/L2
Gua_tig00000878	RepeatProteinMask	repeat	84394	85398	731	+	.	Gypsy120_DR#LTR/Gypsy
Gua_tig00000878	RepeatProteinMask	repeat	85377	86222	1022	+	.	Gypsy-31_DR#LTR/Gypsy
Gua_tig00000878	RepeatProteinMask	repeat	86203	86841	686	+	.	Gypsy120_DR#LTR/Gypsy
Gua_tig00000878	RepeatProteinMask	repeat	86672	87673	424	+	.	Gypsy-2_DVir_po#LTR/Gypsy
Gua_tig00000878	RepeatProteinMask	repeat	86831	87667	974	+	.	Gypsy120_DR#LTR/Gypsy
Gua_tig00000878	RepeatProteinMask	repeat	96915	97520	279	+	.	XP_002739485#LTR/Gypsy
Gua_tig00000878	RepeatProteinMask	repeat	96999	97505	424	+	.	Gypsy-34_DR#LTR/Gypsy
Gua_tig00000878	RepeatProteinMask	repeat	97107	97526	522	+	.	Gypsy120_DR#LTR/Gypsy
Gua_tig00000878	RepeatProteinMask	repeat	97107	97631	316	+	.	XP_002933672#LTR/Gypsy
Gua_tig00000878	RepeatProteinMask	repeat	113684	114022	135	+	.	ERV1-1_XT_pol#LTR/ERV1
Gua_tig00000878	RepeatProteinMask	repeat	114025	114546	364	+	.	ERV1-1_XT_pol#LTR/ERV1
Gua_tig00000878	RepeatProteinMask	repeat	114552	115013	329	+	.	ERV1-1_XT_pol#LTR/ERV1
Gua_tig00000878	RepeatProteinMask	repeat	119663	120697	1038	+	.	Gypsy122_DR#LTR/Gypsy
Gua_tig00000878	RepeatProteinMask	repeat	120687	122708	2262	+	.	Gypsy120_DR#LTR/Gypsy
Gua_tig00000878	RepeatProteinMask	repeat	156791	157273	303	+	.	Gypsy120_DR#LTR/Gypsy
Gua_tig00000878	RepeatProteinMask	repeat	157252	158406	494	+	.	Gypsy-31_DR#LTR/Gypsy
Gua_tig00000878	RepeatProteinMask	repeat	158158	158475	28	+	.	Gypsy35_DR#LTR/Gypsy
Gua_tig00000878	RepeatProteinMask	repeat	158400	159821	1569	+	.	Gypsy-31_DR#LTR/Gypsy
Gua_tig00000878	RepeatProteinMask	repeat	159827	161032	1473	+	.	Gypsy120_DR#LTR/Gypsy
Gua_tig00001326	RepeatProteinMask	repeat	6084	6296	252	-	.	47212124_Tni#DNA/hAT-Charlie
Gua_tig00001326	RepeatProteinMask	repeat	15874	16101	140	-	.	Mariner-1_DW_tp#DNA/TcMar-Tc1
Gua_tig00001326	RepeatProteinMask	repeat	15874	16233	92	-	.	Tc1_FR1_tp#DNA/TcMar-Tc1
Gua_tig00001326	RepeatProteinMask	repeat	16109	16879	328	-	.	Tc1_FR3_tp#DNA/TcMar-Tc1
Gua_tig00001326	RepeatProteinMask	repeat	27816	36470	11131	+	.	HEL_hel#RC/Helitron
Gua_tig00000206	RepeatProteinMask	repeat	12049	12315	63	-	.	CR1-1_DR_pol#LINE/L2
Gua_tig00000206	RepeatProteinMask	repeat	12160	12315	84	-	.	CR1-3_DR_pol#LINE/L2
Gua_tig00000206	RepeatProteinMask	repeat	12302	12481	107	-	.	CR1-3_DR_pol#LINE/L2
Gua_tig00000206	RepeatProteinMask	repeat	13012	13230	248	+	.	Expander_pol#LINE/RTE-BovB
Gua_tig00000206	RepeatProteinMask	repeat	13203	13328	104	+	.	REX3_XM_pol#LINE/RTE-BovB
Gua_tig00000206	RepeatProteinMask	repeat	13233	13343	130	+	.	Expander_pol#LINE/RTE-BovB
Gua_tig00000206	RepeatProteinMask	repeat	13364	13462	52	+	.	Expander_pol#LINE/RTE-BovB
Gua_tig00000206	RepeatProteinMask	repeat	18167	18268	72	-	.	Tc1-10_Xt_tp#DNA/TcMar-Tc1
Gua_tig00000206	RepeatProteinMask	repeat	51241	51423	216	-	.	Tc1-10_Xt_tp#DNA/TcMar-Tc1
Gua_tig00000206	RepeatProteinMask	repeat	51241	51459	177	-	.	Tc1-1Ory_tp#DNA/TcMar-Tc1
Gua_tig00000206	RepeatProteinMask	repeat	51440	51535	92	-	.	Tc1-10_Xt_tp#DNA/TcMar-Tc1
Gua_tig00000206	RepeatProteinMask	repeat	51440	51562	40	-	.	TguTc1_tp#DNA/TcMar-Tc1
Gua_tig00000206	RepeatProteinMask	repeat	51440	51607	37	-	.	Tc1-3Ory_tp#DNA/TcMar-Tc1
Gua_tig00000206	RepeatProteinMask	repeat	51525	52280	446	-	.	Tc1-10_Xt_tp#DNA/TcMar-Tc1
Gua_tig00000206	RepeatProteinMask	repeat	54958	55086	56	-	.	TC1_RP_tp#DNA/TcMar-Tc1
Gua_tig00000206	RepeatProteinMask	repeat	56155	56385	40	+	.	Copia-75_BRa#LTR/Copia
Gua_tig00000206	RepeatProteinMask	repeat	56209	56418	137	+	.	Copia-3_GA#LTR/Copia
Gua_tig00000206	RepeatProteinMask	repeat	56215	56388	199	+	.	Copia3_DR#LTR/Copia
Gua_tig00000206	RepeatProteinMask	repeat	56230	56457	71	+	.	Kopi1_pol#LTR/Copia
Gua_tig00000206	RepeatProteinMask	repeat	56391	56489	51	+	.	Copia3_DR#LTR/Copia
Gua_tig00000206	RepeatProteinMask	repeat	56465	56950	195	+	.	Copia1_DR#LTR/Copia
Gua_tig00000206	RepeatProteinMask	repeat	56570	56950	218	+	.	Kopi1_pol#LTR/Copia
Gua_tig00000206	RepeatProteinMask	repeat	56648	56962	268	+	.	Copia3_DR#LTR/Copia
Gua_tig00000206	RepeatProteinMask	repeat	56935	57312	525	+	.	Copia3_DR#LTR/Copia
Gua_tig00000206	RepeatProteinMask	repeat	57357	57539	164	+	.	Copia3_DR#LTR/Copia
Gua_tig00000206	RepeatProteinMask	repeat	57515	58021	364	+	.	REX3_XM_pol#LINE/RTE-BovB
Gua_tig00000206	RepeatProteinMask	repeat	59795	59878	74	+	.	Expander_pol#LINE/RTE-BovB
Gua_tig00000206	RepeatProteinMask	repeat	61056	61382	158	-	.	Mariner-9_DBp_t#DNA/TcMar-Tc1
Gua_tig00000206	RepeatProteinMask	repeat	61122	61421	191	-	.	Mariner-1_DBp_t#DNA/TcMar-Tc1
Gua_tig00000206	RepeatProteinMask	repeat	61418	61792	221	-	.	Mariner-9_DAn_t#DNA/TcMar-Tc1
Gua_tig00000206	RepeatProteinMask	repeat	61819	62028	80	-	.	Mariner-1_DBp_t#DNA/TcMar-Tc1
Gua_tig00000206	RepeatProteinMask	repeat	61867	62016	92	-	.	Mariner-9_DBp_t#DNA/TcMar-Tc1
Gua_tig00000206	RepeatProteinMask	repeat	64586	64888	69	-	.	Mariner-1_DR#DNA/TcMar-Tc1
Gua_tig00000206	RepeatProteinMask	repeat	64633	65466	479	-	.	Tc1-2_Xt_tp#DNA/TcMar-Tc1
Gua_tig00000206	RepeatProteinMask	repeat	65469	65516	42	-	.	Tc1-2_Xt_tp#DNA/TcMar-Tc1
Gua_tig00000206	RepeatProteinMask	repeat	66850	66984	40	+	.	Tc1-2_Xt_tp#DNA/TcMar-Tc1
Gua_tig00000206	RepeatProteinMask	repeat	71409	71795	69	+	.	Tc1-12_Xt_tp#DNA/TcMar-Tc1
Gua_tig00000206	RepeatProteinMask	repeat	71496	71798	95	+	.	Tc1-1_TCa#DNA/TcMar-Tc1
Gua_tig00000206	RepeatProteinMask	repeat	71499	71909	79	+	.	Tc1_XL_tp#DNA/TcMar-Tc1
Gua_tig00000206	RepeatProteinMask	repeat	71819	72418	189	+	.	Tc1-3_Xt_tp#DNA/TcMar-Tc1
Gua_tig00000206	RepeatProteinMask	repeat	77919	78200	173	+	.	CR1-3_DR_pol#LINE/L2
Gua_tig00000206	RepeatProteinMask	repeat	78182	78388	85	+	.	CR1-3_DR_pol#LINE/L2
Gua_tig00000206	RepeatProteinMask	repeat	78382	79593	800	+	.	CR1-3_DR_pol#LINE/L2
Gua_tig00000206	RepeatProteinMask	repeat	78697	79593	1034	+	.	Rex2_Xm_pol#LINE/L2
Gua_tig00000206	RepeatProteinMask	repeat	79596	80006	579	+	.	Rex2_Xm_pol#LINE/L2
Gua_tig00000206	RepeatProteinMask	repeat	80030	80266	177	+	.	CR1-3_DR_pol#LINE/L2
Gua_tig00000206	RepeatProteinMask	repeat	80060	80329	26	+	.	CR1-18_DR_pol#LINE/L2
Gua_tig00000206	RepeatProteinMask	repeat	80328	80642	275	+	.	CR1-1_FR_pol#LINE/L2
Gua_tig00001196	RepeatProteinMask	repeat	5593	6411	1123	-	.	HEL_hel#RC/Helitron
Gua_tig00001196	RepeatProteinMask	repeat	6411	6845	673	-	.	HEL_hel#RC/Helitron
Gua_tig00001196	RepeatProteinMask	repeat	6760	7575	1094	-	.	HEL_hel#RC/Helitron
Gua_tig00001196	RepeatProteinMask	repeat	7554	9047	2202	-	.	HEL_hel#RC/Helitron
Gua_tig00001196	RepeatProteinMask	repeat	9021	9059	20	-	.	Helitron-1_NVi_#RC/Helitron
Gua_tig00001196	RepeatProteinMask	repeat	9034	13692	5301	-	.	HEL_hel#RC/Helitron
Gua_tig00001196	RepeatProteinMask	repeat	13700	14245	616	-	.	HEL_hel#RC/Helitron
Gua_tig00001196	RepeatProteinMask	repeat	13736	14362	360	-	.	Helentron5#RC/Helitron
Gua_tig00001196	RepeatProteinMask	repeat	25149	25919	328	+	.	Tc1_FR3_tp#DNA/TcMar-Tc1
Gua_tig00001196	RepeatProteinMask	repeat	25795	26154	92	+	.	Tc1_FR1_tp#DNA/TcMar-Tc1
Gua_tig00001196	RepeatProteinMask	repeat	25927	26154	140	+	.	Mariner-1_DW_tp#DNA/TcMar-Tc1
Gua_tig00001327	RepeatProteinMask	repeat	5	115	36	-	.	47212124_Tni#DNA/hAT-Charlie
Gua_tig00001327	RepeatProteinMask	repeat	9678	9905	140	-	.	Mariner-1_DW_tp#DNA/TcMar-Tc1
Gua_tig00001327	RepeatProteinMask	repeat	9678	10037	92	-	.	Tc1_FR1_tp#DNA/TcMar-Tc1
Gua_tig00001327	RepeatProteinMask	repeat	9913	10683	328	-	.	Tc1_FR3_tp#DNA/TcMar-Tc1
Gua_tig00001327	RepeatProteinMask	repeat	21620	30274	11131	+	.	HEL_hel#RC/Helitron
Gua_tig00001327	RepeatProteinMask	repeat	60212	60661	40	+	.	Mariner-6_DBp_t#DNA/TcMar-Tc1
Gua_tig00001327	RepeatProteinMask	repeat	60220	60303	66	+	.	Tc1-2_Xt_tp#DNA/TcMar-Tc1
Gua_tig00001327	RepeatProteinMask	repeat	60293	60811	171	+	.	Tc1-2_Xt_tp#DNA/TcMar-Tc1
Gua_tig00001327	RepeatProteinMask	repeat	60396	60761	225	+	.	Tc1-2_Xt_tp#DNA/TcMar-Tc1
Gua_tig00001327	RepeatProteinMask	repeat	60515	60898	52	+	.	Tc1_FR3_tp#DNA/TcMar-Tc1
Gua_tig00001327	RepeatProteinMask	repeat	66686	75010	11208	+	.	HEL_hel#RC/Helitron
Gua_tig00001327	RepeatProteinMask	repeat	81413	81679	108	+	.	HAT3_CI_tp#DNA/hAT-Charlie
Gua_tig00001327	RepeatProteinMask	repeat	81467	81679	269	+	.	47212124_Tni#DNA/hAT-Charlie
Gua_tig00001327	RepeatProteinMask	repeat	88847	89038	230	+	.	47212124_Tni#DNA/hAT-Charlie
Gua_tig00001327	RepeatProteinMask	repeat	92562	101192	10877	-	.	HEL_hel#RC/Helitron
Gua_tig00001327	RepeatProteinMask	repeat	112630	113130	189	+	.	Tc1-1_TCa#DNA/TcMar-Tc1
Gua_tig00001327	RepeatProteinMask	repeat	112639	113232	51	+	.	Tc1_FR1_tp#DNA/TcMar-Tc1
Gua_tig00001327	RepeatProteinMask	repeat	112726	113211	124	+	.	Mariner-4_DRh_t#DNA/TcMar-Tc1
Gua_tig00001327	RepeatProteinMask	repeat	113069	113383	91	+	.	Minos_tp#DNA/TcMar-Tc1
Gua_tig00001327	RepeatProteinMask	repeat	113120	113389	140	+	.	Tc1_FR3_tp#DNA/TcMar-Tc1
Gua_tig00001327	RepeatProteinMask	repeat	113150	113434	105	+	.	ITmD37D_Ele1_tp#DNA/TcMar-Tc1
Gua_tig00001327	RepeatProteinMask	repeat	113262	113630	67	+	.	PARISa_DRh_tp#DNA/TcMar-Tc1
Gua_tig00001327	RepeatProteinMask	repeat	113382	113630	123	+	.	Mariner-1_DW_tp#DNA/TcMar-Tc1
Gua_tig00001327	RepeatProteinMask	repeat	125664	125930	74	+	.	HAT3_CI_tp#DNA/hAT-Charlie
Gua_tig00001327	RepeatProteinMask	repeat	125718	125930	228	+	.	47212124_Tni#DNA/hAT-Charlie
Gua_tig00001327	RepeatProteinMask	repeat	139558	139767	253	+	.	47212124_Tni#DNA/hAT-Charlie
Gua_tig00001327	RepeatProteinMask	repeat	144920	145129	253	+	.	47212124_Tni#DNA/hAT-Charlie
Gua_tig00001327	RepeatProteinMask	repeat	155875	156066	73	+	.	HAT3_CI_tp#DNA/hAT-Charlie
Gua_tig00001327	RepeatProteinMask	repeat	155929	156057	154	+	.	47212124_Tni#DNA/hAT-Charlie
Gua_tig00001327	RepeatProteinMask	repeat	155962	156090	55	+	.	HAT-1_SM#DNA/hAT-Charlie
Gua_tig00001327	RepeatProteinMask	repeat	158663	158911	251	+	.	47212124_Tni#DNA/hAT-Charlie
Gua_tig00000158	RepeatProteinMask	repeat	20210	20977	434	+	.	SWIMMER1_gag#LINE/L1
Gua_tig00000158	RepeatProteinMask	repeat	21485	22462	737	+	.	SWIMMER1_pol#LINE/L1
Gua_tig00000158	RepeatProteinMask	repeat	21500	22747	285	+	.	L1-65_XT_pol#LINE/L1
Gua_tig00000158	RepeatProteinMask	repeat	22486	25080	1831	+	.	SWIMMER1_pol#LINE/L1
Gua_tig00000158	RepeatProteinMask	repeat	25019	25225	44	+	.	L1-17_XT_pol#LINE/L1
Gua_tig00000158	RepeatProteinMask	repeat	25076	25228	83	+	.	L1-12_DR_pol#LINE/L1
Gua_tig00000158	RepeatProteinMask	repeat	31605	32690	1520	-	.	Rex6_OL_pol#LINE/Dong-R4
Gua_tig00000832	RepeatProteinMask	repeat	3	974	911	-	.	HEL_hel#RC/Helitron
Gua_tig00000832	RepeatProteinMask	repeat	1033	2421	2177	-	.	HEL_hel#RC/Helitron
Gua_tig00000832	RepeatProteinMask	repeat	2424	5786	3885	-	.	HEL_hel#RC/Helitron
Gua_tig00000832	RepeatProteinMask	repeat	11671	12240	163	-	.	Tc1-2_Xt_tp#DNA/TcMar-Tc1
Gua_tig00000832	RepeatProteinMask	repeat	11770	12240	173	-	.	Mariner-2_DR#DNA/TcMar-Tc1
Gua_tig00000832	RepeatProteinMask	repeat	12084	12290	120	-	.	Tc1-2_Xt_tp#DNA/TcMar-Tc1
Gua_tig00000832	RepeatProteinMask	repeat	18260	18472	159	+	.	47212124_Tni#DNA/hAT-Charlie
Gua_tig00000832	RepeatProteinMask	repeat	48921	49133	257	+	.	47212124_Tni#DNA/hAT-Charlie
Gua_tig00000832	RepeatProteinMask	repeat	53505	53753	229	+	.	47212124_Tni#DNA/hAT-Charlie
Gua_tig00000832	RepeatProteinMask	repeat	57510	63281	8107	-	.	HEL_hel#RC/Helitron
Gua_tig00000832	RepeatProteinMask	repeat	57510	64415	4495	-	.	Helitron-1_DR_h#RC/Helitron
Gua_tig00000832	RepeatProteinMask	repeat	63288	66491	3297	-	.	HEL_hel#RC/Helitron
Gua_tig00000832	RepeatProteinMask	repeat	77132	77893	113	+	.	Tc1-1_TCa#DNA/TcMar-Tc1
Gua_tig00000832	RepeatProteinMask	repeat	77422	77661	154	+	.	Tc1-1_TCa#DNA/TcMar-Tc1
Gua_tig00000832	RepeatProteinMask	repeat	77648	77890	113	+	.	TguTc1_tp#DNA/TcMar-Tc1
Gua_tig00000832	RepeatProteinMask	repeat	77910	78128	127	+	.	Mariner-2_DR#DNA/TcMar-Tc1
Gua_tig00000832	RepeatProteinMask	repeat	130639	131736	756	+	.	REX5_pol#LINE/L2
Gua_tig00000832	RepeatProteinMask	repeat	131487	131861	124	+	.	CR1-32_DR_pol#LINE/L2
Gua_tig00000832	RepeatProteinMask	repeat	131736	131858	132	+	.	CR1-35_DR_pol#LINE/L2
Gua_tig00000832	RepeatProteinMask	repeat	133412	133579	128	+	.	47212124_Tni#DNA/hAT-Charlie
Gua_tig00000832	RepeatProteinMask	repeat	133549	133674	100	+	.	47212124_Tni#DNA/hAT-Charlie
Gua_tig00001128	RepeatProteinMask	repeat	1438	1548	39	-	.	Tc1_TF_tp#DNA/TcMar-Tc1
Gua_tig00000194	RepeatProteinMask	repeat	1309	1443	59	-	.	REX1-1_AFC_pol#LINE/Rex-Babar
Gua_tig00000194	RepeatProteinMask	repeat	2877	2936	34	-	.	CR1-32_DR_pol#LINE/L2
Gua_tig00000194	RepeatProteinMask	repeat	5083	5148	29	-	.	CR1-3_DR_pol#LINE/L2
Gua_tig00000194	RepeatProteinMask	repeat	5153	5287	32	-	.	CR1-1_FR_pol#LINE/L2
Gua_tig00000194	RepeatProteinMask	repeat	5301	5405	46	-	.	CR1-6_DR_pol#LINE/L2
Gua_tig00000194	RepeatProteinMask	repeat	5328	5459	40	-	.	CR1-8_DR_pol#LINE/L2
Gua_tig00000194	RepeatProteinMask	repeat	5399	5509	101	+	.	Expander_pol#LINE/RTE-BovB
Gua_tig00000194	RepeatProteinMask	repeat	5509	5994	550	+	.	Expander_pol#LINE/RTE-BovB
Gua_tig00000194	RepeatProteinMask	repeat	5993	6070	115	+	.	REX3_XM_pol#LINE/RTE-BovB
Gua_tig00000194	RepeatProteinMask	repeat	6078	7004	523	+	.	RTE-1_GA_pol#LINE/RTE-BovB
Gua_tig00000194	RepeatProteinMask	repeat	6078	6545	579	+	.	REX3_XM_pol#LINE/RTE-BovB
Gua_tig00000194	RepeatProteinMask	repeat	6813	7103	141	+	.	Expander1_DR_po#LINE/RTE-BovB
Gua_tig00000194	RepeatProteinMask	repeat	7037	7396	52	-	.	L2-6_XT#LINE/L2
Gua_tig00000194	RepeatProteinMask	repeat	7115	7408	107	-	.	CR1-17_DR_pol#LINE/L2
Gua_tig00000194	RepeatProteinMask	repeat	7245	7484	21	-	.	CR1-16_DR_pol#LINE/L2
Gua_tig00000194	RepeatProteinMask	repeat	7398	7490	42	-	.	L2-3_XT_pol#LINE/L2
Gua_tig00000194	RepeatProteinMask	repeat	7416	7505	32	-	.	L2-2_XT_pol#LINE/L2
Gua_tig00000194	RepeatProteinMask	repeat	7489	8373	322	-	.	CR1-32_DR_pol#LINE/L2
Gua_tig00000194	RepeatProteinMask	repeat	35502	35603	71	+	.	Expander_pol#LINE/RTE-BovB
Gua_tig00000194	RepeatProteinMask	repeat	38146	38589	120	+	.	RTE-3_SP_pol#LINE/RTE-BovB
Gua_tig00000194	RepeatProteinMask	repeat	38239	38598	454	+	.	REX3_XM_pol#LINE/RTE-BovB
Gua_tig00000194	RepeatProteinMask	repeat	50958	51371	371	-	.	Rex1_FurC_pol#LINE/Rex-Babar
Gua_tig00000194	RepeatProteinMask	repeat	50985	51557	187	-	.	CR1-30_DR_pol#LINE/Rex-Babar
Gua_tig00000194	RepeatProteinMask	repeat	51048	51722	43	-	.	CR1-3_Lme#LINE/L2
Gua_tig00000194	RepeatProteinMask	repeat	60179	60733	318	-	.	Rex1-1_PM_pol#LINE/Rex-Babar
Gua_tig00000194	RepeatProteinMask	repeat	60278	60733	344	-	.	REX1-1_DR_pol#LINE/Rex-Babar
Gua_tig00000194	RepeatProteinMask	repeat	63589	66543	3610	+	.	Expander_pol#LINE/RTE-BovB
Gua_tig00000194	RepeatProteinMask	repeat	72210	72587	295	+	.	Rex1-3_FR_pol#LINE/Rex-Babar
Gua_tig00000194	RepeatProteinMask	repeat	72304	72657	22	+	.	Rex1-3_FR_pol#LINE/Rex-Babar
Gua_tig00000194	RepeatProteinMask	repeat	72644	72997	301	+	.	Rex1-3_FR_pol#LINE/Rex-Babar
Gua_tig00000194	RepeatProteinMask	repeat	73215	73511	298	+	.	Rex1-3_FR_pol#LINE/Rex-Babar
Gua_tig00000194	RepeatProteinMask	repeat	73215	73595	89	+	.	CR1-26_DR_pol#LINE/Rex-Babar
Gua_tig00000194	RepeatProteinMask	repeat	73517	74047	536	+	.	Rex1-3_FR_pol#LINE/Rex-Babar
Gua_tig00000194	RepeatProteinMask	repeat	76397	76531	98	+	.	Rex1-3_FR_pol#LINE/Rex-Babar
Gua_tig00000194	RepeatProteinMask	repeat	76492	76626	43	+	.	REX1-5_XT_pol#LINE/Rex-Babar
Gua_tig00000194	RepeatProteinMask	repeat	76525	76638	73	+	.	Rex1-3_FR_pol#LINE/Rex-Babar
Gua_tig00000194	RepeatProteinMask	repeat	79573	79629	61	+	.	Expander_pol#LINE/RTE-BovB
Gua_tig00000194	RepeatProteinMask	repeat	79573	79683	46	+	.	RTE-1_GA_pol#LINE/RTE-BovB
Gua_tig00000194	RepeatProteinMask	repeat	79631	79720	22	+	.	RTE-1_GA_pol#LINE/RTE-BovB
Gua_tig00000194	RepeatProteinMask	repeat	79658	79714	47	+	.	REX3_XM_pol#LINE/RTE-BovB
Gua_tig00000655	RepeatProteinMask	repeat	2	2053	1212	+	.	HEL_hel#RC/Helitron
Gua_tig00000655	RepeatProteinMask	repeat	2002	2403	548	+	.	HEL_hel#RC/Helitron
Gua_tig00000655	RepeatProteinMask	repeat	2411	3292	1168	+	.	HEL_hel#RC/Helitron
Gua_tig00000655	RepeatProteinMask	repeat	2414	4042	861	+	.	Helitron-1_DR_h#RC/Helitron
Gua_tig00000655	RepeatProteinMask	repeat	3825	4223	266	+	.	HEL_hel#RC/Helitron
Gua_tig00000655	RepeatProteinMask	repeat	4307	4546	158	+	.	HEL_hel#RC/Helitron
Gua_tig00000655	RepeatProteinMask	repeat	4378	4848	100	+	.	HEL_hel#RC/Helitron
Gua_tig00000655	RepeatProteinMask	repeat	4611	6359	1914	+	.	HEL_hel#RC/Helitron
Gua_tig00000655	RepeatProteinMask	repeat	5954	6463	317	+	.	HEL_hel#RC/Helitron
Gua_tig00000655	RepeatProteinMask	repeat	10395	10526	164	-	.	47212124_Tni#DNA/hAT-Charlie
Gua_tig00000655	RepeatProteinMask	repeat	17473	17721	252	-	.	47212124_Tni#DNA/hAT-Charlie
Gua_tig00000655	RepeatProteinMask	repeat	22854	23063	253	-	.	47212124_Tni#DNA/hAT-Charlie
Gua_tig00000655	RepeatProteinMask	repeat	29175	29246	70	-	.	47212124_Tni#DNA/hAT-Charlie
Gua_tig00000655	RepeatProteinMask	repeat	37450	37659	270	-	.	47212124_Tni#DNA/hAT-Charlie
Gua_tig00000655	RepeatProteinMask	repeat	44126	44335	242	-	.	47212124_Tni#DNA/hAT-Charlie
Gua_tig00000655	RepeatProteinMask	repeat	48293	48502	242	-	.	47212124_Tni#DNA/hAT-Charlie
Gua_tig00000655	RepeatProteinMask	repeat	53445	53654	253	-	.	47212124_Tni#DNA/hAT-Charlie
Gua_tig00000655	RepeatProteinMask	repeat	58764	58973	242	-	.	47212124_Tni#DNA/hAT-Charlie
Gua_tig00000655	RepeatProteinMask	repeat	78632	78691	21	+	.	ERV1X2_ML_pol#LTR/ERV1
Gua_tig00000655	RepeatProteinMask	repeat	78703	79572	628	+	.	ERV1-1_XT_pol#LTR/ERV1
Gua_tig00000655	RepeatProteinMask	repeat	79557	79703	108	+	.	ERV1-2_AMi-I_2p#LTR/ERV1
Gua_tig00000655	RepeatProteinMask	repeat	79581	79682	110	+	.	ERV1-1_XT_pol#LTR/ERV1
Gua_tig00000655	RepeatProteinMask	repeat	80870	81058	165	+	.	ZVERF_env#LTR/ERV1
Gua_tig00000655	RepeatProteinMask	repeat	81115	81267	49	+	.	ZVERF_env#LTR/ERV1
Gua_tig00000655	RepeatProteinMask	repeat	92702	92911	246	-	.	47212124_Tni#DNA/hAT-Charlie
Gua_tig00000655	RepeatProteinMask	repeat	95084	95296	239	-	.	47212124_Tni#DNA/hAT-Charlie
Gua_tig00000655	RepeatProteinMask	repeat	97437	97649	268	+	.	47212124_Tni#DNA/hAT-Charlie
Gua_tig00000655	RepeatProteinMask	repeat	107935	108147	262	+	.	47212124_Tni#DNA/hAT-Charlie
Gua_tig00000655	RepeatProteinMask	repeat	110556	110804	254	+	.	47212124_Tni#DNA/hAT-Charlie
Gua_tig00000655	RepeatProteinMask	repeat	114532	115089	56	+	.	ERV1-4_Gav-I_1p#LTR/ERV1
Gua_tig00000655	RepeatProteinMask	repeat	114733	115008	88	+	.	ERV1-9_AMi-I_1p#LTR/ERV1
Gua_tig00000655	RepeatProteinMask	repeat	114763	115056	62	+	.	ERV1-4_Crp-I_1p#LTR/ERV1
Gua_tig00000655	RepeatProteinMask	repeat	115413	116678	803	+	.	ERV1-1_XT_pol#LTR/ERV1
Gua_tig00000655	RepeatProteinMask	repeat	116620	116766	61	+	.	ERV1-6_AMi-I_2p#LTR/ERV1
Gua_tig00000655	RepeatProteinMask	repeat	116653	116892	98	+	.	ERV1-3_DR_pol#LTR/ERV1
Gua_tig00000655	RepeatProteinMask	repeat	116969	117709	547	+	.	ERV1-1_XT_pol#LTR/ERV1
Gua_tig00000655	RepeatProteinMask	repeat	118964	119134	47	+	.	ZVERF_env#LTR/ERV1
Gua_tig00000655	RepeatProteinMask	repeat	119136	119276	120	+	.	ZVERF_env#LTR/ERV1
Gua_tig00000655	RepeatProteinMask	repeat	119269	119577	149	+	.	ZVERF_env#LTR/ERV1
Gua_tig00000655	RepeatProteinMask	repeat	125269	125445	224	+	.	47212124_Tni#DNA/hAT-Charlie
Gua_tig00000655	RepeatProteinMask	repeat	131410	131523	119	-	.	47212124_Tni#DNA/hAT-Charlie
Gua_tig00000655	RepeatProteinMask	repeat	141218	141361	179	-	.	47212124_Tni#DNA/hAT-Charlie
Gua_tig00000655	RepeatProteinMask	repeat	141360	141467	48	-	.	47212124_Tni#DNA/hAT-Charlie
Gua_tig00000196	RepeatProteinMask	repeat	18550	18639	22	-	.	RTE-1_GA_pol#LINE/RTE-BovB
Gua_tig00000196	RepeatProteinMask	repeat	18556	18612	47	-	.	REX3_XM_pol#LINE/RTE-BovB
Gua_tig00000196	RepeatProteinMask	repeat	18587	18697	46	-	.	RTE-1_GA_pol#LINE/RTE-BovB
Gua_tig00000196	RepeatProteinMask	repeat	18641	18697	61	-	.	Expander_pol#LINE/RTE-BovB
Gua_tig00000196	RepeatProteinMask	repeat	21632	21745	73	-	.	Rex1-3_FR_pol#LINE/Rex-Babar
Gua_tig00000196	RepeatProteinMask	repeat	21644	21778	43	-	.	REX1-5_XT_pol#LINE/Rex-Babar
Gua_tig00000196	RepeatProteinMask	repeat	21739	21873	98	-	.	Rex1-3_FR_pol#LINE/Rex-Babar
Gua_tig00000196	RepeatProteinMask	repeat	24223	24753	536	-	.	Rex1-3_FR_pol#LINE/Rex-Babar
Gua_tig00000196	RepeatProteinMask	repeat	24675	25055	89	-	.	CR1-26_DR_pol#LINE/Rex-Babar
Gua_tig00000196	RepeatProteinMask	repeat	24759	25055	298	-	.	Rex1-3_FR_pol#LINE/Rex-Babar
Gua_tig00000196	RepeatProteinMask	repeat	25273	25626	301	-	.	Rex1-3_FR_pol#LINE/Rex-Babar
Gua_tig00000196	RepeatProteinMask	repeat	25613	25966	22	-	.	Rex1-3_FR_pol#LINE/Rex-Babar
Gua_tig00000196	RepeatProteinMask	repeat	25683	26060	294	-	.	Rex1-3_FR_pol#LINE/Rex-Babar
Gua_tig00000196	RepeatProteinMask	repeat	31727	34681	3607	-	.	Expander_pol#LINE/RTE-BovB
Gua_tig00000196	RepeatProteinMask	repeat	37536	38090	318	+	.	Rex1-1_PM_pol#LINE/Rex-Babar
Gua_tig00000196	RepeatProteinMask	repeat	37536	37991	344	+	.	REX1-1_DR_pol#LINE/Rex-Babar
Gua_tig00000196	RepeatProteinMask	repeat	48480	49052	187	+	.	CR1-30_DR_pol#LINE/Rex-Babar
Gua_tig00000196	RepeatProteinMask	repeat	48666	49079	371	+	.	Rex1_FurC_pol#LINE/Rex-Babar
Gua_tig00000196	RepeatProteinMask	repeat	61439	61798	454	-	.	REX3_XM_pol#LINE/RTE-BovB
Gua_tig00000196	RepeatProteinMask	repeat	61448	61891	120	-	.	RTE-3_SP_pol#LINE/RTE-BovB
Gua_tig00000196	RepeatProteinMask	repeat	64434	64535	72	-	.	Expander_pol#LINE/RTE-BovB
Gua_tig00000862	RepeatProteinMask	repeat	1262	1510	258	-	.	47212124_Tni#DNA/hAT-Charlie
Gua_tig00000862	RepeatProteinMask	repeat	6784	7032	258	-	.	47212124_Tni#DNA/hAT-Charlie
Gua_tig00000862	RepeatProteinMask	repeat	12324	12572	258	-	.	47212124_Tni#DNA/hAT-Charlie
Gua_tig00000862	RepeatProteinMask	repeat	15296	15505	276	-	.	47212124_Tni#DNA/hAT-Charlie
Gua_tig00000862	RepeatProteinMask	repeat	32694	32906	231	-	.	47212124_Tni#DNA/hAT-Charlie
Gua_tig00000862	RepeatProteinMask	repeat	32694	32960	80	-	.	HAT3_CI_tp#DNA/hAT-Charlie
Gua_tig00000862	RepeatProteinMask	repeat	37827	38036	273	-	.	47212124_Tni#DNA/hAT-Charlie
Gua_tig00000862	RepeatProteinMask	repeat	46839	47087	243	-	.	47212124_Tni#DNA/hAT-Charlie
Gua_tig00000862	RepeatProteinMask	repeat	52061	52309	258	-	.	47212124_Tni#DNA/hAT-Charlie
Gua_tig00000862	RepeatProteinMask	repeat	59673	61055	1968	-	.	Rex6_OL_pol#LINE/Dong-R4
Gua_tig00000862	RepeatProteinMask	repeat	83421	83633	252	-	.	47212124_Tni#DNA/hAT-Charlie
Gua_tig00000862	RepeatProteinMask	repeat	93205	93432	140	-	.	Mariner-1_DW_tp#DNA/TcMar-Tc1
Gua_tig00000862	RepeatProteinMask	repeat	93205	93564	92	-	.	Tc1_FR1_tp#DNA/TcMar-Tc1
Gua_tig00000862	RepeatProteinMask	repeat	93440	94210	328	-	.	Tc1_FR3_tp#DNA/TcMar-Tc1
Gua_tig00000862	RepeatProteinMask	repeat	105147	113801	11131	+	.	HEL_hel#RC/Helitron
Gua_tig00001001	RepeatProteinMask	repeat	3419	3649	32	+	.	BEL-5_DVir#LTR/Pao
Gua_tig00001001	RepeatProteinMask	repeat	23386	23574	217	-	.	47212124_Tni#DNA/hAT-Charlie
Gua_tig00001001	RepeatProteinMask	repeat	23392	23628	84	-	.	HAT3_CI_tp#DNA/hAT-Charlie
Gua_tig00001001	RepeatProteinMask	repeat	27449	27661	265	-	.	47212124_Tni#DNA/hAT-Charlie
Gua_tig00001001	RepeatProteinMask	repeat	27449	27718	58	-	.	hAT-45_SM_tp#DNA/hAT-Charlie
Gua_tig00001001	RepeatProteinMask	repeat	35413	35625	165	-	.	47212124_Tni#DNA/hAT-Charlie
Gua_tig00001001	RepeatProteinMask	repeat	35413	35679	50	-	.	HAT3_CI_tp#DNA/hAT-Charlie
Gua_tig00001001	RepeatProteinMask	repeat	50613	53054	2663	+	.	HEL_hel#RC/Helitron
Gua_tig00001001	RepeatProteinMask	repeat	53045	53728	479	+	.	HEL_hel#RC/Helitron
Gua_tig00001001	RepeatProteinMask	repeat	53045	54298	194	+	.	Helentron5#RC/Helitron
Gua_tig00001001	RepeatProteinMask	repeat	53657	54298	380	+	.	HEL_hel#RC/Helitron
Gua_tig00001001	RepeatProteinMask	repeat	54124	57456	3877	+	.	HEL_hel#RC/Helitron
Gua_tig00001001	RepeatProteinMask	repeat	57417	57734	475	+	.	HEL_hel#RC/Helitron
Gua_tig00001001	RepeatProteinMask	repeat	57725	59425	2176	+	.	HEL_hel#RC/Helitron
Gua_tig00001001	RepeatProteinMask	repeat	84617	84676	43	-	.	47212124_Tni#DNA/hAT-Charlie
Gua_tig00001001	RepeatProteinMask	repeat	84678	84740	28	-	.	47212124_Tni#DNA/hAT-Charlie
Gua_tig00001001	RepeatProteinMask	repeat	84733	84825	95	-	.	47212124_Tni#DNA/hAT-Charlie
Gua_tig00001355	RepeatProteinMask	repeat	5942	6904	177	-	.	Tc1_Ele13#DNA/TcMar-Tc1
Gua_tig00001355	RepeatProteinMask	repeat	5942	6331	208	-	.	Mariner-2_DR#DNA/TcMar-Tc1
Gua_tig00001355	RepeatProteinMask	repeat	17916	18626	721	+	.	HEL_hel#RC/Helitron
Gua_tig00001355	RepeatProteinMask	repeat	18619	26571	10369	+	.	HEL_hel#RC/Helitron
Gua_tig00001355	RepeatProteinMask	repeat	34978	35163	235	-	.	47212124_Tni#DNA/hAT-Charlie
Gua_tig00001355	RepeatProteinMask	repeat	49836	58655	10944	+	.	HEL_hel#RC/Helitron
Gua_tig00001355	RepeatProteinMask	repeat	61652	61882	89	-	.	Expander_pol#LINE/RTE-BovB
Gua_tig00001355	RepeatProteinMask	repeat	61864	61989	69	+	.	Expander_pol#LINE/RTE-BovB
Gua_tig00001355	RepeatProteinMask	repeat	62596	62844	239	-	.	47212124_Tni#DNA/hAT-Charlie
Gua_tig00001355	RepeatProteinMask	repeat	71181	71393	267	-	.	47212124_Tni#DNA/hAT-Charlie
Gua_tig00001355	RepeatProteinMask	repeat	78304	78552	252	-	.	47212124_Tni#DNA/hAT-Charlie
Gua_tig00001355	RepeatProteinMask	repeat	83595	83807	238	-	.	47212124_Tni#DNA/hAT-Charlie
Gua_tig00001355	RepeatProteinMask	repeat	92858	93067	242	-	.	47212124_Tni#DNA/hAT-Charlie
Gua_tig00001355	RepeatProteinMask	repeat	96006	96230	227	-	.	47212124_Tni#DNA/hAT-Charlie
Gua_tig00001355	RepeatProteinMask	repeat	101082	101294	159	-	.	47212124_Tni#DNA/hAT-Charlie
Gua_tig00001355	RepeatProteinMask	repeat	107264	107470	120	+	.	Tc1-2_Xt_tp#DNA/TcMar-Tc1
Gua_tig00001355	RepeatProteinMask	repeat	107314	107883	163	+	.	Tc1-2_Xt_tp#DNA/TcMar-Tc1
Gua_tig00001355	RepeatProteinMask	repeat	107314	107784	173	+	.	Mariner-2_DR#DNA/TcMar-Tc1
Gua_tig00001355	RepeatProteinMask	repeat	113766	120476	8882	+	.	HEL_hel#RC/Helitron
Gua_tig00001355	RepeatProteinMask	repeat	120476	122032	2334	+	.	HEL_hel#RC/Helitron
Gua_tig00000776	RepeatProteinMask	repeat	32593	33030	542	-	.	Rex6_OL_pol#LINE/Dong-R4
Gua_tig00000776	RepeatProteinMask	repeat	52236	55565	1941	-	.	L1-16_DR_pol#LINE/L1
Gua_tig00000776	RepeatProteinMask	repeat	55477	55971	116	-	.	Tx1-14_B_pol#LINE/L1-Tx1
Gua_tig00000776	RepeatProteinMask	repeat	55555	55986	345	-	.	L1-16_DR_pol#LINE/L1
Gua_tig00000776	RepeatProteinMask	repeat	81211	81504	303	+	.	CATCH3_DR#LTR/Pao
Gua_tig00000776	RepeatProteinMask	repeat	81491	81607	128	+	.	CATCH3_DR#LTR/Pao
Gua_tig00000900	RepeatProteinMask	repeat	6759	6968	276	+	.	47212124_Tni#DNA/hAT-Charlie
Gua_tig00000900	RepeatProteinMask	repeat	13263	13472	259	+	.	47212124_Tni#DNA/hAT-Charlie
Gua_tig00000900	RepeatProteinMask	repeat	20307	20492	235	+	.	47212124_Tni#DNA/hAT-Charlie
Gua_tig00000900	RepeatProteinMask	repeat	24442	30156	8124	-	.	HEL_hel#RC/Helitron
Gua_tig00000900	RepeatProteinMask	repeat	24442	33372	7612	-	.	Helentron5#RC/Helitron
Gua_tig00000900	RepeatProteinMask	repeat	43669	44202	200	+	.	Tc1-1_TCa#DNA/TcMar-Tc1
Gua_tig00000900	RepeatProteinMask	repeat	44108	44422	91	+	.	Minos_tp#DNA/TcMar-Tc1
Gua_tig00000900	RepeatProteinMask	repeat	44159	44428	140	+	.	Tc1_FR3_tp#DNA/TcMar-Tc1
Gua_tig00000900	RepeatProteinMask	repeat	44189	44473	105	+	.	ITmD37D_Ele1_tp#DNA/TcMar-Tc1
Gua_tig00000900	RepeatProteinMask	repeat	44442	44669	133	+	.	Mariner-1_DW_tp#DNA/TcMar-Tc1
Gua_tig00000900	RepeatProteinMask	repeat	54238	54504	110	+	.	HAT3_CI_tp#DNA/hAT-Charlie
Gua_tig00000900	RepeatProteinMask	repeat	54292	54504	267	+	.	47212124_Tni#DNA/hAT-Charlie
Gua_tig00000900	RepeatProteinMask	repeat	60396	60743	243	-	.	CR1-6_DR_pol#LINE/L2
Gua_tig00000900	RepeatProteinMask	repeat	60408	60881	206	-	.	CR1-1_NV_gagpol#LINE/L2
Gua_tig00000900	RepeatProteinMask	repeat	75012	75260	254	+	.	47212124_Tni#DNA/hAT-Charlie
Gua_tig00000819	RepeatProteinMask	repeat	9206	9454	257	-	.	47212124_Tni#DNA/hAT-Charlie
Gua_tig00000819	RepeatProteinMask	repeat	13904	14116	245	-	.	47212124_Tni#DNA/hAT-Charlie
Gua_tig00000819	RepeatProteinMask	repeat	13904	14170	93	-	.	HAT3_CI_tp#DNA/hAT-Charlie
Gua_tig00000819	RepeatProteinMask	repeat	18982	19140	178	-	.	47212124_Tni#DNA/hAT-Charlie
Gua_tig00000819	RepeatProteinMask	repeat	19121	19192	31	-	.	47212124_Tni#DNA/hAT-Charlie
Gua_tig00000819	RepeatProteinMask	repeat	24315	24563	258	-	.	47212124_Tni#DNA/hAT-Charlie
Gua_tig00000819	RepeatProteinMask	repeat	28393	28599	249	-	.	47212124_Tni#DNA/hAT-Charlie
Gua_tig00000819	RepeatProteinMask	repeat	31648	31896	258	-	.	47212124_Tni#DNA/hAT-Charlie
Gua_tig00000819	RepeatProteinMask	repeat	40767	40979	249	-	.	47212124_Tni#DNA/hAT-Charlie
Gua_tig00000819	RepeatProteinMask	repeat	40767	41033	96	-	.	HAT3_CI_tp#DNA/hAT-Charlie
Gua_tig00000819	RepeatProteinMask	repeat	45640	45846	209	-	.	47212124_Tni#DNA/hAT-Charlie
Gua_tig00000819	RepeatProteinMask	repeat	55419	55667	258	-	.	47212124_Tni#DNA/hAT-Charlie
Gua_tig00000819	RepeatProteinMask	repeat	67869	76364	11143	+	.	HEL_hel#RC/Helitron
Gua_tig00000819	RepeatProteinMask	repeat	79302	79532	136	-	.	Expander1_DR_po#LINE/RTE-BovB
Gua_tig00000819	RepeatProteinMask	repeat	79493	79654	74	+	.	Expander_pol#LINE/RTE-BovB
Gua_tig00000819	RepeatProteinMask	repeat	85578	85823	232	+	.	47212124_Tni#DNA/hAT-Charlie
Gua_tig00000819	RepeatProteinMask	repeat	92298	92513	209	+	.	47212124_Tni#DNA/hAT-Charlie
Gua_tig00000819	RepeatProteinMask	repeat	111994	112218	108	+	.	Chaplin2a_FR_tp#DNA/hAT-Charlie
Gua_tig00000819	RepeatProteinMask	repeat	112051	112221	191	+	.	47212124_Tni#DNA/hAT-Charlie
Gua_tig00000888	RepeatProteinMask	repeat	9222	9428	237	-	.	47212124_Tni#DNA/hAT-Charlie
Gua_tig00000888	RepeatProteinMask	repeat	22223	22432	259	-	.	47212124_Tni#DNA/hAT-Charlie
Gua_tig00000888	RepeatProteinMask	repeat	33674	33886	159	-	.	47212124_Tni#DNA/hAT-Charlie
Gua_tig00000888	RepeatProteinMask	repeat	39856	40062	120	+	.	Tc1-2_Xt_tp#DNA/TcMar-Tc1
Gua_tig00000888	RepeatProteinMask	repeat	39906	40475	163	+	.	Tc1-2_Xt_tp#DNA/TcMar-Tc1
Gua_tig00000888	RepeatProteinMask	repeat	39906	40376	173	+	.	Mariner-2_DR#DNA/TcMar-Tc1
Gua_tig00000888	RepeatProteinMask	repeat	46359	54395	10901	+	.	HEL_hel#RC/Helitron
Gua_tig00000888	RepeatProteinMask	repeat	54389	54625	299	+	.	HEL_hel#RC/Helitron
Gua_tig00000888	RepeatProteinMask	repeat	65445	65651	237	-	.	47212124_Tni#DNA/hAT-Charlie
Gua_tig00000888	RepeatProteinMask	repeat	83313	83519	237	-	.	47212124_Tni#DNA/hAT-Charlie
Gua_tig00000793	RepeatProteinMask	repeat	80	457	73	-	.	CR1-16_DR_pol#LINE/L2
Gua_tig00000793	RepeatProteinMask	repeat	338	466	168	-	.	Rex2_Xm_pol#LINE/L2
Gua_tig00000793	RepeatProteinMask	repeat	12824	12895	31	-	.	CR1-3_DR_pol#LINE/L2
Gua_tig00000793	RepeatProteinMask	repeat	36946	37023	57	+	.	CR1-1_FR_pol#LINE/L2
Gua_tig00000793	RepeatProteinMask	repeat	57687	58766	755	-	.	REX3_XM_pol#LINE/RTE-BovB
Gua_tig00000793	RepeatProteinMask	repeat	58774	58809	23	-	.	Expander1_DR_po#LINE/RTE-BovB
Gua_tig00000793	RepeatProteinMask	repeat	65039	65203	109	-	.	CR1-15_DR_pol#LINE/Rex-Babar
Gua_tig00000793	RepeatProteinMask	repeat	74444	74521	27	-	.	Chaplin6_FR_tp#DNA/hAT-Charlie
Gua_tig00000793	RepeatProteinMask	repeat	74523	74606	63	-	.	Chaplin6_FR_tp#DNA/hAT-Charlie
Gua_tig00000793	RepeatProteinMask	repeat	74993	75112	99	-	.	Tc2_FR5_tp#DNA/TcMar-Tc2
Gua_tig00000793	RepeatProteinMask	repeat	85156	85455	80	+	.	Gypsy124_DR#LTR/Gypsy
Gua_tig00000793	RepeatProteinMask	repeat	85195	85374	99	+	.	Gypsy44_DR#LTR/Gypsy
Gua_tig00000793	RepeatProteinMask	repeat	85207	85509	74	+	.	Gypsy46_DR#LTR/Gypsy
Gua_tig00000898	RepeatProteinMask	repeat	9388	10299	754	+	.	BEL1_DR#LTR/Pao
Gua_tig00000898	RepeatProteinMask	repeat	10334	10396	30	+	.	BEL22_DR#LTR/Pao
Gua_tig00000898	RepeatProteinMask	repeat	12386	13168	22	-	.	BEL-2_DTa#LTR/Pao
Gua_tig00000898	RepeatProteinMask	repeat	12620	12979	24	-	.	BEL-237_AA#LTR/Pao
Gua_tig00000898	RepeatProteinMask	repeat	15388	18114	2701	+	.	BEL1_DR#LTR/Pao
Gua_tig00000898	RepeatProteinMask	repeat	18017	18241	47	+	.	BEL-42_CQ#LTR/Pao
Gua_tig00000898	RepeatProteinMask	repeat	18101	18241	65	+	.	BEL-3_NVi#LTR/Pao
Gua_tig00000898	RepeatProteinMask	repeat	18107	18304	43	+	.	BEL-232_AA#LTR/Pao
Gua_tig00000898	RepeatProteinMask	repeat	18119	18235	94	+	.	BEL-1_XT#LTR/Pao
Gua_tig00000898	RepeatProteinMask	repeat	18119	18283	60	+	.	BEL-237_AA#LTR/Pao
Gua_tig00000898	RepeatProteinMask	repeat	18232	18333	51	+	.	BEL33_DR#LTR/Pao
Gua_tig00000898	RepeatProteinMask	repeat	23792	24748	124	+	.	Tc1-1_ACar#DNA/TcMar-Tc1
Gua_tig00000898	RepeatProteinMask	repeat	27037	28053	1261	-	.	Tc1-1_ACar#DNA/TcMar-Tc1
Gua_tig00000898	RepeatProteinMask	repeat	31398	32219	105	+	.	Tc1-3_Xt_tp#DNA/TcMar-Tc1
Gua_tig00000898	RepeatProteinMask	repeat	31625	32026	143	+	.	TC1_RP_tp#DNA/TcMar-Tc1
Gua_tig00000898	RepeatProteinMask	repeat	31778	32089	159	+	.	Tc1-2_FR_tp#DNA/TcMar-Tc1
Gua_tig00000898	RepeatProteinMask	repeat	31787	32026	169	+	.	Tc1-3_Xt_tp#DNA/TcMar-Tc1
Gua_tig00000898	RepeatProteinMask	repeat	32040	32285	125	+	.	Tc1-1_ACar#DNA/TcMar-Tc1
Gua_tig00000898	RepeatProteinMask	repeat	32040	32222	139	+	.	TguTc1_tp#DNA/TcMar-Tc1
Gua_tig00000708	RepeatProteinMask	repeat	10267	10377	48	+	.	Expander_pol#LINE/RTE-BovB
Gua_tig00000708	RepeatProteinMask	repeat	10410	10859	495	+	.	Expander_pol#LINE/RTE-BovB
Gua_tig00000708	RepeatProteinMask	repeat	10816	11763	1138	+	.	Expander_pol#LINE/RTE-BovB
Gua_tig00000708	RepeatProteinMask	repeat	11721	12173	655	+	.	REX3_XM_pol#LINE/RTE-BovB
Gua_tig00000708	RepeatProteinMask	repeat	12175	12798	594	+	.	Expander_pol#LINE/RTE-BovB
Gua_tig00000708	RepeatProteinMask	repeat	12642	12956	265	+	.	REX3_XM_pol#LINE/RTE-BovB
Gua_tig00000708	RepeatProteinMask	repeat	12950	13195	192	+	.	REX3_XM_pol#LINE/RTE-BovB
Gua_tig00000708	RepeatProteinMask	repeat	69263	69478	41	-	.	Expander_pol#LINE/RTE-BovB
Gua_tig00000708	RepeatProteinMask	repeat	69343	69864	379	-	.	REX3_XM_pol#LINE/RTE-BovB
Gua_tig00000708	RepeatProteinMask	repeat	73416	76643	3197	-	.	Ronin3#LTR/Gypsy
Gua_tig00000708	RepeatProteinMask	repeat	76685	77629	266	-	.	Ronin2#LTR/Gypsy
Gua_tig00000708	RepeatProteinMask	repeat	76691	77422	321	-	.	Ronin1_gagpol#LTR/Gypsy
Gua_tig00001332	RepeatProteinMask	repeat	1999	10653	11153	-	.	HEL_hel#RC/Helitron
Gua_tig00001332	RepeatProteinMask	repeat	21558	22328	328	+	.	Tc1_FR3_tp#DNA/TcMar-Tc1
Gua_tig00001332	RepeatProteinMask	repeat	22204	22563	92	+	.	Tc1_FR1_tp#DNA/TcMar-Tc1
Gua_tig00001332	RepeatProteinMask	repeat	22336	22563	140	+	.	Mariner-1_DW_tp#DNA/TcMar-Tc1
Gua_tig00001332	RepeatProteinMask	repeat	32146	32358	252	+	.	47212124_Tni#DNA/hAT-Charlie
Gua_tig00001332	RepeatProteinMask	repeat	55331	55597	91	+	.	HAT3_CI_tp#DNA/hAT-Charlie
Gua_tig00001332	RepeatProteinMask	repeat	55385	55597	246	+	.	47212124_Tni#DNA/hAT-Charlie
Gua_tig00001332	RepeatProteinMask	repeat	57924	58133	276	+	.	47212124_Tni#DNA/hAT-Charlie
Gua_tig00001332	RepeatProteinMask	repeat	67876	68085	209	+	.	47212124_Tni#DNA/hAT-Charlie
Gua_tig00001332	RepeatProteinMask	repeat	70514	70726	264	-	.	47212124_Tni#DNA/hAT-Charlie
Gua_tig00001332	RepeatProteinMask	repeat	75903	76115	243	-	.	47212124_Tni#DNA/hAT-Charlie
Gua_tig00001332	RepeatProteinMask	repeat	75903	76169	85	-	.	HAT3_CI_tp#DNA/hAT-Charlie
Gua_tig00001332	RepeatProteinMask	repeat	94438	96207	1843	+	.	HEL_hel#RC/Helitron
Gua_tig00001332	RepeatProteinMask	repeat	95815	96294	190	+	.	Helitron-2_SP#RC/Helitron
Gua_tig00001332	RepeatProteinMask	repeat	96185	96829	700	+	.	HEL_hel#RC/Helitron
Gua_tig00001332	RepeatProteinMask	repeat	96203	97582	280	+	.	Helentron5#RC/Helitron
Gua_tig00001332	RepeatProteinMask	repeat	96829	97242	335	+	.	HEL_hel#RC/Helitron
Gua_tig00001332	RepeatProteinMask	repeat	97301	97681	133	+	.	HEL_hel#RC/Helitron
Chromosome12_Gua_v1.3	RepeatProteinMask	repeat	11836	13278	130	-	.	L1-8_DR_pol#LINE/L1
Chromosome12_Gua_v1.3	RepeatProteinMask	repeat	24230	24640	262	-	.	L1-8_DR_pol#LINE/L1
Chromosome12_Gua_v1.3	RepeatProteinMask	repeat	24846	25010	48	-	.	L1-8_DR_pol#LINE/L1
Chromosome12_Gua_v1.3	RepeatProteinMask	repeat	24995	25492	174	-	.	L1-8_DR_pol#LINE/L1
Chromosome12_Gua_v1.3	RepeatProteinMask	repeat	25492	25734	119	-	.	L1-8_DR_pol#LINE/L1
Chromosome12_Gua_v1.3	RepeatProteinMask	repeat	25745	26170	266	-	.	L1-8_DR_pol#LINE/L1
Chromosome12_Gua_v1.3	RepeatProteinMask	repeat	26164	26682	206	-	.	L1-8_DR_pol#LINE/L1
Chromosome12_Gua_v1.3	RepeatProteinMask	repeat	26478	26735	58	-	.	L1-8_DR_pol#LINE/L1
Chromosome12_Gua_v1.3	RepeatProteinMask	repeat	70706	70996	434	+	.	REX3_XM_pol#LINE/RTE-BovB
Chromosome12_Gua_v1.3	RepeatProteinMask	repeat	70911	71546	451	+	.	RTE-1_GA_pol#LINE/RTE-BovB
Chromosome12_Gua_v1.3	RepeatProteinMask	repeat	70950	71435	563	+	.	REX3_XM_pol#LINE/RTE-BovB
Chromosome12_Gua_v1.3	RepeatProteinMask	repeat	71465	72301	824	+	.	Expander_pol#LINE/RTE-BovB
Chromosome12_Gua_v1.3	RepeatProteinMask	repeat	115745	115906	40	+	.	Expander1_DR_po#LINE/RTE-BovB
Chromosome12_Gua_v1.3	RepeatProteinMask	repeat	117657	118346	306	-	.	BEL31_DR#LTR/Pao
Chromosome12_Gua_v1.3	RepeatProteinMask	repeat	117657	118229	483	-	.	BEL18_DR#LTR/Pao
Chromosome12_Gua_v1.3	RepeatProteinMask	repeat	135582	135776	136	+	.	Expander1_DR_po#LINE/RTE-BovB
Chromosome12_Gua_v1.3	RepeatProteinMask	repeat	135749	135823	20	+	.	Expander_pol#LINE/RTE-BovB
Chromosome12_Gua_v1.3	RepeatProteinMask	repeat	135764	135823	27	+	.	RTE-1_GA_pol#LINE/RTE-BovB
Chromosome12_Gua_v1.3	RepeatProteinMask	repeat	159338	159475	109	-	.	REX3_XM_pol#LINE/RTE-BovB
Chromosome12_Gua_v1.3	RepeatProteinMask	repeat	159600	159698	24	-	.	Expander_pol#LINE/RTE-BovB
Chromosome12_Gua_v1.3	RepeatProteinMask	repeat	167192	170368	3746	-	.	Expander_pol#LINE/RTE-BovB
Chromosome12_Gua_v1.3	RepeatProteinMask	repeat	178091	178486	399	+	.	REX3_XM_pol#LINE/RTE-BovB
Chromosome12_Gua_v1.3	RepeatProteinMask	repeat	178488	178646	110	+	.	Expander_pol#LINE/RTE-BovB
Chromosome12_Gua_v1.3	RepeatProteinMask	repeat	182452	182610	84	-	.	Dong_FR_pol#LINE/Dong-R4
Chromosome12_Gua_v1.3	RepeatProteinMask	repeat	182535	182861	378	-	.	Rex6_OL_pol#LINE/Dong-R4
Chromosome12_Gua_v1.3	RepeatProteinMask	repeat	182848	183318	622	-	.	Rex6_OL_pol#LINE/Dong-R4
Chromosome12_Gua_v1.3	RepeatProteinMask	repeat	183315	183509	262	-	.	Rex6_OL_pol#LINE/Dong-R4
Chromosome12_Gua_v1.3	RepeatProteinMask	repeat	186396	186884	70	+	.	BEL29_DR#LTR/Pao
Chromosome12_Gua_v1.3	RepeatProteinMask	repeat	186399	186779	158	+	.	CATCH3_DR#LTR/Pao
Chromosome12_Gua_v1.3	RepeatProteinMask	repeat	187302	192380	4819	+	.	CATCH3_DR#LTR/Pao
Chromosome12_Gua_v1.3	RepeatProteinMask	repeat	224226	224594	92	-	.	CR1-3_DR_pol#LINE/L2
Chromosome12_Gua_v1.3	RepeatProteinMask	repeat	224599	224868	185	-	.	CR1-3_DR_pol#LINE/L2
Chromosome12_Gua_v1.3	RepeatProteinMask	repeat	232494	232661	113	+	.	Expander_pol#LINE/RTE-BovB
Chromosome12_Gua_v1.3	RepeatProteinMask	repeat	232494	232619	117	+	.	REX3_XM_pol#LINE/RTE-BovB
Chromosome12_Gua_v1.3	RepeatProteinMask	repeat	232787	232858	45	+	.	RTE-1_GA_pol#LINE/RTE-BovB
Chromosome12_Gua_v1.3	RepeatProteinMask	repeat	232971	233189	27	+	.	REX3_XM_pol#LINE/RTE-BovB
Chromosome12_Gua_v1.3	RepeatProteinMask	repeat	240741	242720	2817	+	.	Rex6_OL_pol#LINE/Dong-R4
Chromosome12_Gua_v1.3	RepeatProteinMask	repeat	242711	242803	96	+	.	Dong_FR_pol#LINE/Dong-R4
Chromosome12_Gua_v1.3	RepeatProteinMask	repeat	246005	246223	190	-	.	CR1-3_DR_pol#LINE/L2
Chromosome12_Gua_v1.3	RepeatProteinMask	repeat	246232	246762	561	-	.	CR1-3_DR_pol#LINE/L2
Chromosome12_Gua_v1.3	RepeatProteinMask	repeat	246759	246860	61	-	.	CR1-3_DR_pol#LINE/L2
Chromosome12_Gua_v1.3	RepeatProteinMask	repeat	260358	260549	36	+	.	RTE-1_GA_pol#LINE/RTE-BovB
Chromosome12_Gua_v1.3	RepeatProteinMask	repeat	260373	260498	89	+	.	Expander_pol#LINE/RTE-BovB
Chromosome12_Gua_v1.3	RepeatProteinMask	repeat	260491	262224	2127	+	.	REX3_XM_pol#LINE/RTE-BovB
Chromosome12_Gua_v1.3	RepeatProteinMask	repeat	264430	268959	3891	+	.	Gypsy37_DR#LTR/Gypsy
Chromosome12_Gua_v1.3	RepeatProteinMask	repeat	273387	273437	31	+	.	L1-8_DR_pol#LINE/L1
Chromosome12_Gua_v1.3	RepeatProteinMask	repeat	275850	276317	130	+	.	L1-8_DR_pol#LINE/L1
Chromosome12_Gua_v1.3	RepeatProteinMask	repeat	285354	285518	82	+	.	CR1-3_DR_pol#LINE/L2
Chromosome12_Gua_v1.3	RepeatProteinMask	repeat	287172	287264	55	+	.	L1-8_DR_pol#LINE/L1
Chromosome12_Gua_v1.3	RepeatProteinMask	repeat	288636	289016	154	+	.	L1-8_DR_pol#LINE/L1
Chromosome12_Gua_v1.3	RepeatProteinMask	repeat	289073	289216	36	+	.	L1-8_DR_pol#LINE/L1
Chromosome12_Gua_v1.3	RepeatProteinMask	repeat	292635	292781	123	+	.	CR1-3_DR_pol#LINE/L2
Chromosome12_Gua_v1.3	RepeatProteinMask	repeat	292846	292980	116	+	.	CR1-3_DR_pol#LINE/L2
Chromosome12_Gua_v1.3	RepeatProteinMask	repeat	299342	299488	127	-	.	REX3_XM_pol#LINE/RTE-BovB
Chromosome12_Gua_v1.3	RepeatProteinMask	repeat	318824	319201	118	-	.	I-1_DR_pol#LINE/Jockey
Chromosome12_Gua_v1.3	RepeatProteinMask	repeat	318947	319201	148	-	.	Nimb-2_DR_pol#LINE/I-Nimb
Chromosome12_Gua_v1.3	RepeatProteinMask	repeat	319248	319502	125	-	.	I-1_DR_pol#LINE/Jockey
Chromosome12_Gua_v1.3	RepeatProteinMask	repeat	319504	320046	319	-	.	I-1_DR_pol#LINE/Jockey
Chromosome12_Gua_v1.3	RepeatProteinMask	repeat	320040	320405	278	-	.	Nimb-2_DR_pol#LINE/I-Nimb
Chromosome12_Gua_v1.3	RepeatProteinMask	repeat	320390	320662	238	-	.	I-5_DR_pol#LINE/I
Chromosome12_Gua_v1.3	RepeatProteinMask	repeat	320674	320934	252	-	.	I-1_DR_pol#LINE/Jockey
Chromosome12_Gua_v1.3	RepeatProteinMask	repeat	320921	322294	757	-	.	I-1_DR_pol#LINE/Jockey
Chromosome12_Gua_v1.3	RepeatProteinMask	repeat	322284	322418	139	-	.	Nimb-2_DR_pol#LINE/I-Nimb
Chromosome12_Gua_v1.3	RepeatProteinMask	repeat	326491	327858	1768	-	.	Rex6_OL_pol#LINE/Dong-R4
Chromosome12_Gua_v1.3	RepeatProteinMask	repeat	333398	334048	409	-	.	CR1-3_DR_pol#LINE/L2
Chromosome12_Gua_v1.3	RepeatProteinMask	repeat	334794	335768	368	+	.	Ronin2#LTR/Gypsy
Chromosome12_Gua_v1.3	RepeatProteinMask	repeat	335816	338827	2906	+	.	Ronin3#LTR/Gypsy
Chromosome12_Gua_v1.3	RepeatProteinMask	repeat	338837	338950	41	-	.	CR1-3_DR_pol#LINE/L2
Chromosome12_Gua_v1.3	RepeatProteinMask	repeat	363520	363774	138	+	.	L1-8_DR_pol#LINE/L1
Chromosome12_Gua_v1.3	RepeatProteinMask	repeat	363764	364339	241	+	.	L1-8_DR_pol#LINE/L1
Chromosome12_Gua_v1.3	RepeatProteinMask	repeat	365670	366161	444	+	.	L1-8_DR_pol#LINE/L1
Chromosome12_Gua_v1.3	RepeatProteinMask	repeat	366118	366531	148	+	.	L1-8_DR_pol#LINE/L1
Chromosome12_Gua_v1.3	RepeatProteinMask	repeat	367041	367601	167	+	.	L1-8_DR_pol#LINE/L1
Chromosome12_Gua_v1.3	RepeatProteinMask	repeat	370503	371654	849	+	.	L1-12_DR_pol#LINE/L1
Chromosome12_Gua_v1.3	RepeatProteinMask	repeat	373253	374296	914	+	.	SWIMMER1_pol#LINE/L1
Chromosome12_Gua_v1.3	RepeatProteinMask	repeat	374295	375872	1044	+	.	SWIMMER1_pol#LINE/L1
Chromosome12_Gua_v1.3	RepeatProteinMask	repeat	377919	378011	100	-	.	Dong_FR_pol#LINE/Dong-R4
Chromosome12_Gua_v1.3	RepeatProteinMask	repeat	378002	378346	395	-	.	Rex6_OL_pol#LINE/Dong-R4
Chromosome12_Gua_v1.3	RepeatProteinMask	repeat	378315	378785	577	-	.	Rex6_OL_pol#LINE/Dong-R4
Chromosome12_Gua_v1.3	RepeatProteinMask	repeat	378782	379243	665	-	.	Rex6_OL_pol#LINE/Dong-R4
Chromosome12_Gua_v1.3	RepeatProteinMask	repeat	380664	380756	32	+	.	L1-10_DR_pol#LINE/L1
Chromosome12_Gua_v1.3	RepeatProteinMask	repeat	380747	381169	143	+	.	L1-1_DR_pol#LINE/L1
Chromosome12_Gua_v1.3	RepeatProteinMask	repeat	388204	388686	423	+	.	Expander_pol#LINE/RTE-BovB
Chromosome12_Gua_v1.3	RepeatProteinMask	repeat	388691	388729	31	+	.	Expander_pol#LINE/RTE-BovB
Chromosome12_Gua_v1.3	RepeatProteinMask	repeat	388725	390977	2646	+	.	Expander_pol#LINE/RTE-BovB
Chromosome12_Gua_v1.3	RepeatProteinMask	repeat	412281	412793	31	+	.	L1-13_DR_pol#LINE/L1
Chromosome12_Gua_v1.3	RepeatProteinMask	repeat	412287	412559	63	+	.	L1-10_DR_pol#LINE/L1
Chromosome12_Gua_v1.3	RepeatProteinMask	repeat	415868	416029	45	+	.	Expander1_DR_po#LINE/RTE-BovB
Chromosome12_Gua_v1.3	RepeatProteinMask	repeat	426452	426595	102	-	.	REX3_XM_pol#LINE/RTE-BovB
Chromosome12_Gua_v1.3	RepeatProteinMask	repeat	426535	427290	798	-	.	REX3_XM_pol#LINE/RTE-BovB
Chromosome12_Gua_v1.3	RepeatProteinMask	repeat	448941	449171	75	+	.	BEL22_DR#LTR/Pao
Chromosome12_Gua_v1.3	RepeatProteinMask	repeat	449284	449658	91	+	.	BEL-4_XT#LTR/Pao
Chromosome12_Gua_v1.3	RepeatProteinMask	repeat	449374	449658	102	+	.	BEL-2_XT#LTR/Pao
Chromosome12_Gua_v1.3	RepeatProteinMask	repeat	449419	449658	138	+	.	BEL22_DR#LTR/Pao
Chromosome12_Gua_v1.3	RepeatProteinMask	repeat	449663	450133	467	+	.	BEL1_DR#LTR/Pao
Chromosome12_Gua_v1.3	RepeatProteinMask	repeat	450160	451497	1075	+	.	BEL1_DR#LTR/Pao
Chromosome12_Gua_v1.3	RepeatProteinMask	repeat	451485	451850	165	+	.	BEL24_DR#LTR/Pao
Chromosome12_Gua_v1.3	RepeatProteinMask	repeat	451524	451832	403	+	.	BEL22_DR#LTR/Pao
Chromosome12_Gua_v1.3	RepeatProteinMask	repeat	451777	452142	313	+	.	BEL-4_XT#LTR/Pao
Chromosome12_Gua_v1.3	RepeatProteinMask	repeat	452075	452401	162	+	.	BEL11_DR#LTR/Pao
Chromosome12_Gua_v1.3	RepeatProteinMask	repeat	452132	452401	254	+	.	BEL1_DR#LTR/Pao
Chromosome12_Gua_v1.3	RepeatProteinMask	repeat	465024	465728	748	+	.	Expander_pol#LINE/RTE-BovB
Chromosome12_Gua_v1.3	RepeatProteinMask	repeat	465718	467004	1582	+	.	Expander_pol#LINE/RTE-BovB
Chromosome12_Gua_v1.3	RepeatProteinMask	repeat	467003	468007	1100	+	.	REX3_XM_pol#LINE/RTE-BovB
Chromosome12_Gua_v1.3	RepeatProteinMask	repeat	473264	473827	27	-	.	L1-16_DR_pol#LINE/L1
Chromosome12_Gua_v1.3	RepeatProteinMask	repeat	473423	473824	84	-	.	L1-1_DR_pol#LINE/L1
Chromosome12_Gua_v1.3	RepeatProteinMask	repeat	476084	476356	201	+	.	L1-1_DR_pol#LINE/L1
Chromosome12_Gua_v1.3	RepeatProteinMask	repeat	480824	481603	95	+	.	Expander2_pol#LINE/RTE-BovB
Chromosome12_Gua_v1.3	RepeatProteinMask	repeat	483280	484086	193	-	.	SWIMMER1_pol#LINE/L1
Chromosome12_Gua_v1.3	RepeatProteinMask	repeat	498083	498214	33	-	.	L1-8_DR_pol#LINE/L1
Chromosome12_Gua_v1.3	RepeatProteinMask	repeat	498220	498831	110	-	.	L1-10_DR_pol#LINE/L1
Chromosome12_Gua_v1.3	RepeatProteinMask	repeat	498815	498982	20	-	.	L1-16_DR_pol#LINE/L1
Chromosome12_Gua_v1.3	RepeatProteinMask	repeat	499258	499476	90	-	.	Expander_pol#LINE/RTE-BovB
Chromosome12_Gua_v1.3	RepeatProteinMask	repeat	499258	499824	36	-	.	Expander2_pol#LINE/RTE-BovB
Chromosome12_Gua_v1.3	RepeatProteinMask	repeat	499386	499748	105	-	.	REX3_XM_pol#LINE/RTE-BovB
Chromosome12_Gua_v1.3	RepeatProteinMask	repeat	499472	499678	164	-	.	RTE-1_GA_pol#LINE/RTE-BovB
Chromosome12_Gua_v1.3	RepeatProteinMask	repeat	499472	499642	193	-	.	REX3_XM_pol#LINE/RTE-BovB
Chromosome12_Gua_v1.3	RepeatProteinMask	repeat	499635	499748	116	-	.	Expander_pol#LINE/RTE-BovB
Chromosome12_Gua_v1.3	RepeatProteinMask	repeat	499786	499854	26	-	.	Expander1_DR_po#LINE/RTE-BovB
Chromosome12_Gua_v1.3	RepeatProteinMask	repeat	499786	499824	48	-	.	REX3_XM_pol#LINE/RTE-BovB
Chromosome12_Gua_v1.3	RepeatProteinMask	repeat	506045	506188	61	-	.	Gypsy1_GA#LTR/Gypsy
Chromosome12_Gua_v1.3	RepeatProteinMask	repeat	506054	506218	59	-	.	Gypsy-115_DR_po#LTR/Gypsy
Chromosome12_Gua_v1.3	RepeatProteinMask	repeat	518549	518863	206	-	.	CR1-3_DR_pol#LINE/L2
Chromosome12_Gua_v1.3	RepeatProteinMask	repeat	519410	520096	423	-	.	CR1-3_DR_pol#LINE/L2
Chromosome12_Gua_v1.3	RepeatProteinMask	repeat	526788	527798	716	-	.	Expander_pol#LINE/RTE-BovB
Chromosome12_Gua_v1.3	RepeatProteinMask	repeat	527747	528148	435	-	.	REX3_XM_pol#LINE/RTE-BovB
Chromosome12_Gua_v1.3	RepeatProteinMask	repeat	528118	528672	643	-	.	Expander_pol#LINE/RTE-BovB
Chromosome12_Gua_v1.3	RepeatProteinMask	repeat	528660	529757	1179	-	.	Expander_pol#LINE/RTE-BovB
Chromosome12_Gua_v1.3	RepeatProteinMask	repeat	532642	533178	601	-	.	Gypsy40_DR#LTR/Gypsy
Chromosome12_Gua_v1.3	RepeatProteinMask	repeat	533137	533187	34	-	.	Gypsy124_DR#LTR/Gypsy
Chromosome12_Gua_v1.3	RepeatProteinMask	repeat	533201	533566	465	-	.	Gypsy43_DR#LTR/Gypsy
Chromosome12_Gua_v1.3	RepeatProteinMask	repeat	533201	533680	215	-	.	Ronin3#LTR/Gypsy
Chromosome12_Gua_v1.3	RepeatProteinMask	repeat	533566	534465	800	-	.	Gypsy43_DR#LTR/Gypsy
Chromosome12_Gua_v1.3	RepeatProteinMask	repeat	534470	534979	606	-	.	Gypsy40_DR#LTR/Gypsy
Chromosome12_Gua_v1.3	RepeatProteinMask	repeat	534966	537398	1633	-	.	Gypsy40_DR#LTR/Gypsy
Chromosome12_Gua_v1.3	RepeatProteinMask	repeat	553060	556932	4103	+	.	TX1_FR1_pol#LINE/L1-Tx1
Chromosome12_Gua_v1.3	RepeatProteinMask	repeat	558372	560090	1226	+	.	I-1_DR_pol#LINE/Jockey
Chromosome12_Gua_v1.3	RepeatProteinMask	repeat	560078	560356	309	+	.	I-1_DR_pol#LINE/Jockey
Chromosome12_Gua_v1.3	RepeatProteinMask	repeat	560367	561758	1118	+	.	I-1_DR_pol#LINE/Jockey
Chromosome12_Gua_v1.3	RepeatProteinMask	repeat	561764	562090	126	+	.	I-1_DR_pol#LINE/Jockey
Chromosome12_Gua_v1.3	RepeatProteinMask	repeat	562916	562969	35	+	.	GMR1#LTR/Gypsy
Chromosome12_Gua_v1.3	RepeatProteinMask	repeat	563849	564019	94	+	.	KoshiTn1_pol#LINE/L1-Tx1
Chromosome12_Gua_v1.3	RepeatProteinMask	repeat	563900	564022	105	+	.	Tx1-3_FR_pol#LINE/L1-Tx1
Chromosome12_Gua_v1.3	RepeatProteinMask	repeat	564025	564735	717	+	.	TX1_FR1_pol#LINE/L1-Tx1
Chromosome12_Gua_v1.3	RepeatProteinMask	repeat	564735	564872	137	+	.	TX1_FR1_pol#LINE/L1-Tx1
Chromosome12_Gua_v1.3	RepeatProteinMask	repeat	564873	564935	50	+	.	TX1_FR1_pol#LINE/L1-Tx1
Chromosome12_Gua_v1.3	RepeatProteinMask	repeat	564873	564956	27	+	.	KibiTn1_pol#LINE/L1-Tx1
Chromosome12_Gua_v1.3	RepeatProteinMask	repeat	564888	564956	28	+	.	L1-Tx1-1_DR_pol#LINE/L1-Tx1
Chromosome12_Gua_v1.3	RepeatProteinMask	repeat	564937	565677	850	+	.	KoshiTn1_pol#LINE/L1-Tx1
Chromosome12_Gua_v1.3	RepeatProteinMask	repeat	565680	566942	976	+	.	TX1_FR1_pol#LINE/L1-Tx1
Chromosome12_Gua_v1.3	RepeatProteinMask	repeat	566948	567064	31	+	.	KibiTn1_pol#LINE/L1-Tx1
Chromosome12_Gua_v1.3	RepeatProteinMask	repeat	580030	580218	36	-	.	Gypsy6_DR_pol#LTR/Gypsy
Chromosome12_Gua_v1.3	RepeatProteinMask	repeat	580328	581005	479	-	.	Gypsy6_DR_pol#LTR/Gypsy
Chromosome12_Gua_v1.3	RepeatProteinMask	repeat	580580	581095	426	-	.	Tngr1_pol#LTR/Gypsy-Cigr
Chromosome12_Gua_v1.3	RepeatProteinMask	repeat	581004	581144	140	-	.	Gypsy6_DR_pol#LTR/Gypsy
Chromosome12_Gua_v1.3	RepeatProteinMask	repeat	581149	581904	267	-	.	Gypsy6_DR_pol#LTR/Gypsy
Chromosome12_Gua_v1.3	RepeatProteinMask	repeat	581724	583040	385	-	.	Gypsy77_DR#LTR/Gypsy
Chromosome12_Gua_v1.3	RepeatProteinMask	repeat	582156	583148	1030	-	.	Tngr1_pol#LTR/Gypsy-Cigr
Chromosome12_Gua_v1.3	RepeatProteinMask	repeat	583135	583602	230	+	.	Gypsy47_DR#LTR/Gypsy
Chromosome12_Gua_v1.3	RepeatProteinMask	repeat	583303	583665	49	+	.	Gypsy77_DR#LTR/Gypsy
Chromosome12_Gua_v1.3	RepeatProteinMask	repeat	583584	583892	319	+	.	Gypsy40_DR#LTR/Gypsy
Chromosome12_Gua_v1.3	RepeatProteinMask	repeat	583841	584026	24	+	.	Gypsy35_DR#LTR/Gypsy
Chromosome12_Gua_v1.3	RepeatProteinMask	repeat	583883	584008	78	+	.	Gypsy46_DR#LTR/Gypsy
Chromosome12_Gua_v1.3	RepeatProteinMask	repeat	583922	584026	37	+	.	Gypsy-2_AMi#LTR/Gypsy
Chromosome12_Gua_v1.3	RepeatProteinMask	repeat	584015	584410	262	-	.	CR1-3_DR_pol#LINE/L2
Chromosome12_Gua_v1.3	RepeatProteinMask	repeat	584316	584621	47	+	.	Gypsy-22_Gav#LTR/Gypsy
Chromosome12_Gua_v1.3	RepeatProteinMask	repeat	584415	584621	136	+	.	Gypsy39_DR#LTR/Gypsy
Chromosome12_Gua_v1.3	RepeatProteinMask	repeat	584621	585259	464	+	.	Gypsy39_DR#LTR/Gypsy
Chromosome12_Gua_v1.3	RepeatProteinMask	repeat	585279	585704	295	+	.	Gypsy-117_DR#LTR/Gypsy
Chromosome12_Gua_v1.3	RepeatProteinMask	repeat	586233	586517	98	-	.	CR1-3_DR_pol#LINE/L2
Chromosome12_Gua_v1.3	RepeatProteinMask	repeat	586445	586630	111	-	.	CR1-3_DR_pol#LINE/L2
Chromosome12_Gua_v1.3	RepeatProteinMask	repeat	586573	586725	35	+	.	Ronin3#LTR/Gypsy
Chromosome12_Gua_v1.3	RepeatProteinMask	repeat	586627	586731	53	+	.	Gypsy40_DR#LTR/Gypsy
Chromosome12_Gua_v1.3	RepeatProteinMask	repeat	588219	588398	137	+	.	Gypsy47_DR#LTR/Gypsy
Chromosome12_Gua_v1.3	RepeatProteinMask	repeat	588222	588461	60	+	.	Gypsy77_DR#LTR/Gypsy
Chromosome12_Gua_v1.3	RepeatProteinMask	repeat	589969	590286	287	+	.	Gypsy-167_DR#LTR/Gypsy
Chromosome12_Gua_v1.3	RepeatProteinMask	repeat	589972	590355	70	+	.	Gypsy90_DR#LTR/Gypsy
Chromosome12_Gua_v1.3	RepeatProteinMask	repeat	597808	598230	49	+	.	CR1-3_DR_pol#LINE/L2
Chromosome12_Gua_v1.3	RepeatProteinMask	repeat	598771	599748	1385	+	.	REX3_XM_pol#LINE/RTE-BovB
Chromosome12_Gua_v1.3	RepeatProteinMask	repeat	599765	600151	331	+	.	REX3_XM_pol#LINE/RTE-BovB
Chromosome12_Gua_v1.3	RepeatProteinMask	repeat	604485	604802	136	-	.	REX3_XM_pol#LINE/RTE-BovB
Chromosome12_Gua_v1.3	RepeatProteinMask	repeat	604566	604865	130	-	.	Expander2_pol#LINE/RTE-BovB
Chromosome12_Gua_v1.3	RepeatProteinMask	repeat	605592	606041	295	-	.	Expander2_pol#LINE/RTE-BovB
Chromosome12_Gua_v1.3	RepeatProteinMask	repeat	605592	605969	333	-	.	REX3_XM_pol#LINE/RTE-BovB
Chromosome12_Gua_v1.3	RepeatProteinMask	repeat	605921	606145	138	-	.	RTE-1_GA_pol#LINE/RTE-BovB
Chromosome12_Gua_v1.3	RepeatProteinMask	repeat	605960	606145	180	-	.	Expander2_pol#LINE/RTE-BovB
Chromosome12_Gua_v1.3	RepeatProteinMask	repeat	606142	606705	538	-	.	Expander_pol#LINE/RTE-BovB
Chromosome12_Gua_v1.3	RepeatProteinMask	repeat	608252	611467	3153	-	.	Ronin3#LTR/Gypsy
Chromosome12_Gua_v1.3	RepeatProteinMask	repeat	611500	612486	326	-	.	Ronin2#LTR/Gypsy
Chromosome12_Gua_v1.3	RepeatProteinMask	repeat	621603	622214	673	-	.	Expander_pol#LINE/RTE-BovB
Chromosome12_Gua_v1.3	RepeatProteinMask	repeat	622294	622482	124	-	.	Rex6_OL_pol#LINE/Dong-R4
Chromosome12_Gua_v1.3	RepeatProteinMask	repeat	622294	622449	129	-	.	Dong_FR_pol#LINE/Dong-R4
Chromosome12_Gua_v1.3	RepeatProteinMask	repeat	622501	622704	67	-	.	Dong_FR_pol#LINE/Dong-R4
Chromosome12_Gua_v1.3	RepeatProteinMask	repeat	623376	624875	1510	-	.	Expander_pol#LINE/RTE-BovB
Chromosome12_Gua_v1.3	RepeatProteinMask	repeat	625677	625964	131	+	.	Gypsy121_DR#LTR/Gypsy
Chromosome12_Gua_v1.3	RepeatProteinMask	repeat	626076	628832	2183	+	.	Gypsy36_DR#LTR/Gypsy
Chromosome12_Gua_v1.3	RepeatProteinMask	repeat	629336	629686	217	-	.	Expander_pol#LINE/RTE-BovB
Chromosome12_Gua_v1.3	RepeatProteinMask	repeat	636114	636353	31	-	.	I-5_DR_pol#LINE/I
Chromosome12_Gua_v1.3	RepeatProteinMask	repeat	643202	643435	295	+	.	REX3_XM_pol#LINE/RTE-BovB
Chromosome12_Gua_v1.3	RepeatProteinMask	repeat	643277	643465	55	+	.	I-5_DR_pol#LINE/I
Chromosome12_Gua_v1.3	RepeatProteinMask	repeat	643416	643679	318	+	.	REX3_XM_pol#LINE/RTE-BovB
Chromosome12_Gua_v1.3	RepeatProteinMask	repeat	643682	644020	266	+	.	REX3_XM_pol#LINE/RTE-BovB
Chromosome12_Gua_v1.3	RepeatProteinMask	repeat	643872	644318	250	+	.	Expander_pol#LINE/RTE-BovB
Chromosome12_Gua_v1.3	RepeatProteinMask	repeat	649283	649684	505	-	.	Gypsy40_DR#LTR/Gypsy
Chromosome12_Gua_v1.3	RepeatProteinMask	repeat	649283	649810	201	-	.	Gypsy35_DR#LTR/Gypsy
Chromosome12_Gua_v1.3	RepeatProteinMask	repeat	649853	651817	1131	-	.	Gypsy47_DR#LTR/Gypsy
Chromosome12_Gua_v1.3	RepeatProteinMask	repeat	650195	651817	1180	-	.	Gypsy40_DR#LTR/Gypsy
Chromosome12_Gua_v1.3	RepeatProteinMask	repeat	653261	653359	37	+	.	CR1-3_DR_pol#LINE/L2
Chromosome12_Gua_v1.3	RepeatProteinMask	repeat	676631	676786	23	+	.	CR1-3_DR_pol#LINE/L2
Chromosome12_Gua_v1.3	RepeatProteinMask	repeat	681460	682047	158	+	.	CR1-3_DR_pol#LINE/L2
Chromosome12_Gua_v1.3	RepeatProteinMask	repeat	682418	682852	107	+	.	CR1-3_DR_pol#LINE/L2
Chromosome12_Gua_v1.3	RepeatProteinMask	repeat	682878	684188	470	+	.	CR1-3_DR_pol#LINE/L2
Chromosome12_Gua_v1.3	RepeatProteinMask	repeat	687410	687730	329	-	.	REX3_XM_pol#LINE/RTE-BovB
Chromosome12_Gua_v1.3	RepeatProteinMask	repeat	687724	688014	397	-	.	Expander_pol#LINE/RTE-BovB
Chromosome12_Gua_v1.3	RepeatProteinMask	repeat	687736	688116	50	-	.	Tx1-2_AMi_pol#LINE/L1-Tx1
Chromosome12_Gua_v1.3	RepeatProteinMask	repeat	688013	688333	427	-	.	REX3_XM_pol#LINE/RTE-BovB
Chromosome12_Gua_v1.3	RepeatProteinMask	repeat	688320	688535	261	-	.	Expander_pol#LINE/RTE-BovB
Chromosome12_Gua_v1.3	RepeatProteinMask	repeat	688531	689634	873	-	.	Expander_pol#LINE/RTE-BovB
Chromosome12_Gua_v1.3	RepeatProteinMask	repeat	689618	689896	50	-	.	Expander1_DR_po#LINE/RTE-BovB
Chromosome12_Gua_v1.3	RepeatProteinMask	repeat	689624	689821	136	-	.	Expander_pol#LINE/RTE-BovB
Chromosome12_Gua_v1.3	RepeatProteinMask	repeat	692639	693061	85	-	.	Gypsy48_DR#LTR/Gypsy
Chromosome12_Gua_v1.3	RepeatProteinMask	repeat	715333	716052	346	-	.	I-1_DR_pol#LINE/Jockey
Chromosome12_Gua_v1.3	RepeatProteinMask	repeat	716040	716546	87	-	.	I-1_DR_pol#LINE/Jockey
Chromosome12_Gua_v1.3	RepeatProteinMask	repeat	716040	716849	56	-	.	Nimb-3_DR_pol#LINE/I-Nimb
Chromosome12_Gua_v1.3	RepeatProteinMask	repeat	716168	716920	132	-	.	I-1_DR_pol#LINE/Jockey
Chromosome12_Gua_v1.3	RepeatProteinMask	repeat	716962	717054	58	-	.	Nimb-3_DR_pol#LINE/I-Nimb
Chromosome12_Gua_v1.3	RepeatProteinMask	repeat	718653	719177	186	+	.	Gypsy-30_AMi#LTR/Gypsy
Chromosome12_Gua_v1.3	RepeatProteinMask	repeat	718695	719546	169	+	.	Gypsy10_DR#LTR/Gypsy
Chromosome12_Gua_v1.3	RepeatProteinMask	repeat	719741	724210	4164	+	.	Gypsy-14_DR_pol#LTR/Gypsy
Chromosome12_Gua_v1.3	RepeatProteinMask	repeat	724031	724246	63	+	.	Gypsy-19_DR_pol#LTR/Gypsy
Chromosome12_Gua_v1.3	RepeatProteinMask	repeat	725357	726139	995	+	.	REX3_XM_pol#LINE/RTE-BovB
Chromosome12_Gua_v1.3	RepeatProteinMask	repeat	726124	726963	723	+	.	REX3_XM_pol#LINE/RTE-BovB
Chromosome12_Gua_v1.3	RepeatProteinMask	repeat	732295	732402	27	+	.	Ronin1_gagpol#LTR/Gypsy
Chromosome12_Gua_v1.3	RepeatProteinMask	repeat	732322	732438	43	+	.	Gypsy49_DR#LTR/Gypsy
Chromosome12_Gua_v1.3	RepeatProteinMask	repeat	735256	735708	44	+	.	Gypsy-18_DR_pol#LTR/Gypsy
Chromosome12_Gua_v1.3	RepeatProteinMask	repeat	735256	735633	80	+	.	Gypsy90_DR#LTR/Gypsy
Chromosome12_Gua_v1.3	RepeatProteinMask	repeat	735352	735633	91	+	.	Gypsy-5_Crp#LTR/Gypsy
Chromosome12_Gua_v1.3	RepeatProteinMask	repeat	805589	805738	36	-	.	RTE-1_GA_pol#LINE/RTE-BovB
Chromosome12_Gua_v1.3	RepeatProteinMask	repeat	805682	805738	60	-	.	Expander_pol#LINE/RTE-BovB
Chromosome12_Gua_v1.3	RepeatProteinMask	repeat	811275	811790	45	-	.	I-5_DR_pol#LINE/I
Chromosome12_Gua_v1.3	RepeatProteinMask	repeat	811401	811790	49	-	.	Nimb-3_DR_pol#LINE/I-Nimb
Chromosome12_Gua_v1.3	RepeatProteinMask	repeat	811829	812005	72	-	.	Nimb-3_DR_pol#LINE/I-Nimb
Chromosome12_Gua_v1.3	RepeatProteinMask	repeat	818759	821164	3019	-	.	Expander_pol#LINE/RTE-BovB
Chromosome12_Gua_v1.3	RepeatProteinMask	repeat	821158	821712	546	-	.	Expander_pol#LINE/RTE-BovB
Chromosome12_Gua_v1.3	RepeatProteinMask	repeat	834859	835218	449	-	.	REX3_XM_pol#LINE/RTE-BovB
Chromosome12_Gua_v1.3	RepeatProteinMask	repeat	837855	837956	72	-	.	Expander_pol#LINE/RTE-BovB
Chromosome12_Gua_v1.3	RepeatProteinMask	repeat	865092	865958	201	+	.	CR1-3_DR_pol#LINE/L2
Chromosome12_Gua_v1.3	RepeatProteinMask	repeat	865972	866040	33	+	.	CR1-3_DR_pol#LINE/L2
Chromosome12_Gua_v1.3	RepeatProteinMask	repeat	866042	866335	69	+	.	CR1-3_DR_pol#LINE/L2
Chromosome12_Gua_v1.3	RepeatProteinMask	repeat	866347	866637	144	-	.	Expander1_DR_po#LINE/RTE-BovB
Chromosome12_Gua_v1.3	RepeatProteinMask	repeat	866446	867372	526	-	.	RTE-1_GA_pol#LINE/RTE-BovB
Chromosome12_Gua_v1.3	RepeatProteinMask	repeat	866905	867372	579	-	.	REX3_XM_pol#LINE/RTE-BovB
Chromosome12_Gua_v1.3	RepeatProteinMask	repeat	867380	867457	115	-	.	REX3_XM_pol#LINE/RTE-BovB
Chromosome12_Gua_v1.3	RepeatProteinMask	repeat	867456	867941	550	-	.	Expander_pol#LINE/RTE-BovB
Chromosome12_Gua_v1.3	RepeatProteinMask	repeat	867941	868051	101	-	.	Expander_pol#LINE/RTE-BovB
Chromosome12_Gua_v1.3	RepeatProteinMask	repeat	868302	868367	29	+	.	CR1-3_DR_pol#LINE/L2
Chromosome12_Gua_v1.3	RepeatProteinMask	repeat	893759	894067	76	-	.	CR1-3_DR_pol#LINE/L2
Chromosome12_Gua_v1.3	RepeatProteinMask	repeat	960151	961410	869	+	.	Gypsy116_DR#LTR/Gypsy
Chromosome12_Gua_v1.3	RepeatProteinMask	repeat	960376	961386	886	+	.	Gypsy54_DR_pol#LTR/Gypsy
Chromosome12_Gua_v1.3	RepeatProteinMask	repeat	961280	961807	224	+	.	Gypsy-20_Crp#LTR/Gypsy
Chromosome12_Gua_v1.3	RepeatProteinMask	repeat	961409	961852	629	+	.	Gypsy116_DR#LTR/Gypsy
Chromosome12_Gua_v1.3	RepeatProteinMask	repeat	961809	962123	80	+	.	Gypsy-24_DR#LTR/Gypsy
Chromosome12_Gua_v1.3	RepeatProteinMask	repeat	961869	962162	317	+	.	Gypsy54_DR_pol#LTR/Gypsy
Chromosome12_Gua_v1.3	RepeatProteinMask	repeat	962170	963231	1024	+	.	Gypsy54_DR_pol#LTR/Gypsy
Chromosome12_Gua_v1.3	RepeatProteinMask	repeat	963240	964043	976	+	.	Gypsy54_DR_pol#LTR/Gypsy
Chromosome12_Gua_v1.3	RepeatProteinMask	repeat	963898	964122	42	+	.	Gypsy-17_DR_pol#LTR/Gypsy
Chromosome12_Gua_v1.3	RepeatProteinMask	repeat	963934	964122	54	+	.	Gypsy-14_DR_pol#LTR/Gypsy
Chromosome12_Gua_v1.3	RepeatProteinMask	repeat	963994	964137	65	+	.	Gypsy85_DR_pol#LTR/Gypsy
Chromosome12_Gua_v1.3	RepeatProteinMask	repeat	964045	964122	82	+	.	Gypsy74_DR_pol#LTR/Gypsy
Chromosome12_Gua_v1.3	RepeatProteinMask	repeat	964342	964413	35	+	.	Gypsy54_DR_pol#LTR/Gypsy
Chromosome12_Gua_v1.3	RepeatProteinMask	repeat	964385	964456	27	+	.	Gypsy85_DR_pol#LTR/Gypsy
Chromosome12_Gua_v1.3	RepeatProteinMask	repeat	964394	964579	25	+	.	Gypsy54_DR_pol#LTR/Gypsy
Chromosome12_Gua_v1.3	RepeatProteinMask	repeat	964400	964456	47	+	.	Gypsy51_DR_pol#LTR/Gypsy
Chromosome12_Gua_v1.3	RepeatProteinMask	repeat	975590	976894	1546	-	.	Expander_pol#LINE/RTE-BovB
Chromosome12_Gua_v1.3	RepeatProteinMask	repeat	976899	976979	99	-	.	Expander_pol#LINE/RTE-BovB
Chromosome12_Gua_v1.3	RepeatProteinMask	repeat	1003921	1004076	84	-	.	CR1-3_DR_pol#LINE/L2
Chromosome12_Gua_v1.3	RepeatProteinMask	repeat	1004063	1004242	108	-	.	CR1-3_DR_pol#LINE/L2
Chromosome12_Gua_v1.3	RepeatProteinMask	repeat	1004784	1005002	248	+	.	Expander_pol#LINE/RTE-BovB
Chromosome12_Gua_v1.3	RepeatProteinMask	repeat	1004975	1005100	104	+	.	REX3_XM_pol#LINE/RTE-BovB
Chromosome12_Gua_v1.3	RepeatProteinMask	repeat	1005005	1005115	130	+	.	Expander_pol#LINE/RTE-BovB
Chromosome12_Gua_v1.3	RepeatProteinMask	repeat	1005139	1005234	54	+	.	Expander_pol#LINE/RTE-BovB
Chromosome12_Gua_v1.3	RepeatProteinMask	repeat	1016352	1016453	21	+	.	I-1_DR_pol#LINE/Jockey
Chromosome12_Gua_v1.3	RepeatProteinMask	repeat	1034911	1035462	272	-	.	L1-13_DR_pol#LINE/L1
Chromosome12_Gua_v1.3	RepeatProteinMask	repeat	1050963	1051070	71	+	.	Expander_pol#LINE/RTE-BovB
Chromosome12_Gua_v1.3	RepeatProteinMask	repeat	1051002	1051070	81	+	.	REX3_XM_pol#LINE/RTE-BovB
Chromosome12_Gua_v1.3	RepeatProteinMask	repeat	1051353	1051418	46	+	.	Copia-3_GA#LTR/Copia
Chromosome12_Gua_v1.3	RepeatProteinMask	repeat	1051439	1052422	985	+	.	Copia3_DR#LTR/Copia
Chromosome12_Gua_v1.3	RepeatProteinMask	repeat	1052431	1052769	337	+	.	Copia3_DR#LTR/Copia
Chromosome12_Gua_v1.3	RepeatProteinMask	repeat	1052745	1054325	1586	+	.	Copia3_DR#LTR/Copia
Chromosome12_Gua_v1.3	RepeatProteinMask	repeat	1054370	1054549	209	+	.	Copia3_DR#LTR/Copia
Chromosome12_Gua_v1.3	RepeatProteinMask	repeat	1054529	1055035	351	+	.	REX3_XM_pol#LINE/RTE-BovB
Chromosome12_Gua_v1.3	RepeatProteinMask	repeat	1056809	1056892	74	+	.	Expander_pol#LINE/RTE-BovB
Chromosome12_Gua_v1.3	RepeatProteinMask	repeat	1074996	1075475	298	+	.	CR1-3_DR_pol#LINE/L2
Chromosome12_Gua_v1.3	RepeatProteinMask	repeat	1075469	1077109	1254	+	.	CR1-3_DR_pol#LINE/L2
Chromosome12_Gua_v1.3	RepeatProteinMask	repeat	1077118	1077354	177	+	.	CR1-3_DR_pol#LINE/L2
Chromosome12_Gua_v1.3	RepeatProteinMask	repeat	1077416	1077742	206	+	.	CR1-8_DR_pol#LINE/L2
Chromosome12_Gua_v1.3	RepeatProteinMask	repeat	1089448	1089699	196	+	.	Expander_pol#LINE/RTE-BovB
Chromosome12_Gua_v1.3	RepeatProteinMask	repeat	1092705	1093049	92	-	.	Gypsy-17_AMi#LTR/Gypsy
Chromosome12_Gua_v1.3	RepeatProteinMask	repeat	1117049	1117297	88	-	.	CR1-8_DR_pol#LINE/L2
Chromosome12_Gua_v1.3	RepeatProteinMask	repeat	1117294	1117335	25	-	.	CR1-3_DR_pol#LINE/L2
Chromosome12_Gua_v1.3	RepeatProteinMask	repeat	1117332	1118387	867	-	.	CR1-3_DR_pol#LINE/L2
Chromosome12_Gua_v1.3	RepeatProteinMask	repeat	1118824	1119795	437	-	.	CR1-3_DR_pol#LINE/L2
Chromosome12_Gua_v1.3	RepeatProteinMask	repeat	1119789	1120052	123	-	.	CR1-3_DR_pol#LINE/L2
Chromosome12_Gua_v1.3	RepeatProteinMask	repeat	1135944	1136174	201	+	.	Dong_FR_pol#LINE/Dong-R4
Chromosome12_Gua_v1.3	RepeatProteinMask	repeat	1135980	1136174	242	+	.	Rex6_OL_pol#LINE/Dong-R4
Chromosome12_Gua_v1.3	RepeatProteinMask	repeat	1136212	1136559	514	+	.	Rex6_OL_pol#LINE/Dong-R4
Chromosome12_Gua_v1.3	RepeatProteinMask	repeat	1137782	1137853	27	+	.	CR1-3_DR_pol#LINE/L2
Chromosome12_Gua_v1.3	RepeatProteinMask	repeat	1137852	1137998	69	+	.	CR1-8_DR_pol#LINE/L2
Chromosome12_Gua_v1.3	RepeatProteinMask	repeat	1138255	1138356	49	+	.	CR1-8_DR_pol#LINE/L2
Chromosome12_Gua_v1.3	RepeatProteinMask	repeat	1138365	1138676	157	+	.	CR1-8_DR_pol#LINE/L2
Chromosome12_Gua_v1.3	RepeatProteinMask	repeat	1145499	1145609	40	-	.	CR1-3_DR_pol#LINE/L2
Chromosome12_Gua_v1.3	RepeatProteinMask	repeat	1145635	1145805	49	-	.	CR1-3_DR_pol#LINE/L2
Chromosome12_Gua_v1.3	RepeatProteinMask	repeat	1146069	1147142	1002	+	.	Expander_pol#LINE/RTE-BovB
Chromosome12_Gua_v1.3	RepeatProteinMask	repeat	1147148	1148050	1182	+	.	Expander_pol#LINE/RTE-BovB
Chromosome12_Gua_v1.3	RepeatProteinMask	repeat	1150027	1150245	216	+	.	REX3_XM_pol#LINE/RTE-BovB
Chromosome12_Gua_v1.3	RepeatProteinMask	repeat	1150238	1150402	194	+	.	REX3_XM_pol#LINE/RTE-BovB
Chromosome12_Gua_v1.3	RepeatProteinMask	repeat	1150443	1150526	61	+	.	Expander_pol#LINE/RTE-BovB
Chromosome12_Gua_v1.3	RepeatProteinMask	repeat	1150584	1150778	86	-	.	CR1-3_DR_pol#LINE/L2
Chromosome12_Gua_v1.3	RepeatProteinMask	repeat	1150769	1150891	36	-	.	CR1-3_DR_pol#LINE/L2
Chromosome12_Gua_v1.3	RepeatProteinMask	repeat	1150927	1151067	41	-	.	CR1-3_DR_pol#LINE/L2
Chromosome12_Gua_v1.3	RepeatProteinMask	repeat	1150958	1151359	24	-	.	Tx1-3_FR_pol#LINE/L1-Tx1
Chromosome12_Gua_v1.3	RepeatProteinMask	repeat	1151069	1151365	105	-	.	CR1-3_DR_pol#LINE/L2
Chromosome12_Gua_v1.3	RepeatProteinMask	repeat	1153009	1153113	25	-	.	CR1-3_DR_pol#LINE/L2
Chromosome12_Gua_v1.3	RepeatProteinMask	repeat	1155601	1155870	206	+	.	Nimb-3_DR_pol#LINE/I-Nimb
Chromosome12_Gua_v1.3	RepeatProteinMask	repeat	1156256	1156390	68	+	.	I-1_DR_pol#LINE/Jockey
Chromosome12_Gua_v1.3	RepeatProteinMask	repeat	1156274	1156438	44	+	.	Nimb-3_DR_pol#LINE/I-Nimb
Chromosome12_Gua_v1.3	RepeatProteinMask	repeat	1185505	1185696	136	-	.	Nimb-2_DR_pol#LINE/I-Nimb
Chromosome12_Gua_v1.3	RepeatProteinMask	repeat	1185692	1186405	483	-	.	Nimb-2_DR_pol#LINE/I-Nimb
Chromosome12_Gua_v1.3	RepeatProteinMask	repeat	1186383	1186646	137	-	.	Nimb-2_DR_pol#LINE/I-Nimb
Chromosome12_Gua_v1.3	RepeatProteinMask	repeat	1186694	1186810	43	-	.	Nimb-3_DR_pol#LINE/I-Nimb
Chromosome12_Gua_v1.3	RepeatProteinMask	repeat	1186795	1187019	140	-	.	Nimb-2_DR_pol#LINE/I-Nimb
Chromosome12_Gua_v1.3	RepeatProteinMask	repeat	1188268	1188537	65	-	.	L1-1_DR_pol#LINE/L1
Chromosome12_Gua_v1.3	RepeatProteinMask	repeat	1188994	1189389	52	-	.	L1-16_DR_pol#LINE/L1
Chromosome12_Gua_v1.3	RepeatProteinMask	repeat	1189164	1189256	56	-	.	L1-16_DR_pol#LINE/L1
Chromosome12_Gua_v1.3	RepeatProteinMask	repeat	1193024	1193173	74	-	.	CR1-3_DR_pol#LINE/L2
Chromosome12_Gua_v1.3	RepeatProteinMask	repeat	1193160	1193360	105	-	.	CR1-3_DR_pol#LINE/L2
Chromosome12_Gua_v1.3	RepeatProteinMask	repeat	1210830	1210964	93	+	.	Gypsy1_GA#LTR/Gypsy
Chromosome12_Gua_v1.3	RepeatProteinMask	repeat	1210859	1211146	41	+	.	Gypsy72_DR_pol#LTR/Gypsy
Chromosome12_Gua_v1.3	RepeatProteinMask	repeat	1211021	1211146	52	+	.	Gypsy1_GA#LTR/Gypsy
Chromosome12_Gua_v1.3	RepeatProteinMask	repeat	1220947	1221951	1366	-	.	Rex6_OL_pol#LINE/Dong-R4
Chromosome12_Gua_v1.3	RepeatProteinMask	repeat	1237651	1237863	185	+	.	Expander_pol#LINE/RTE-BovB
Chromosome12_Gua_v1.3	RepeatProteinMask	repeat	1237868	1239025	1130	+	.	Expander_pol#LINE/RTE-BovB
Chromosome12_Gua_v1.3	RepeatProteinMask	repeat	1238943	1239401	440	+	.	REX3_XM_pol#LINE/RTE-BovB
Chromosome12_Gua_v1.3	RepeatProteinMask	repeat	1239352	1240677	1449	+	.	REX3_XM_pol#LINE/RTE-BovB
Chromosome12_Gua_v1.3	RepeatProteinMask	repeat	1262518	1262619	73	-	.	Expander_pol#LINE/RTE-BovB
Chromosome12_Gua_v1.3	RepeatProteinMask	repeat	1262657	1263802	1344	-	.	REX3_XM_pol#LINE/RTE-BovB
Chromosome12_Gua_v1.3	RepeatProteinMask	repeat	1263735	1263980	307	-	.	Expander_pol#LINE/RTE-BovB
Chromosome12_Gua_v1.3	RepeatProteinMask	repeat	1264033	1264548	554	-	.	Expander_pol#LINE/RTE-BovB
Chromosome12_Gua_v1.3	RepeatProteinMask	repeat	1280326	1280595	49	+	.	REX3_XM_pol#LINE/RTE-BovB
Chromosome12_Gua_v1.3	RepeatProteinMask	repeat	1280374	1280595	61	+	.	Expander_pol#LINE/RTE-BovB
Chromosome12_Gua_v1.3	RepeatProteinMask	repeat	1304870	1305268	160	+	.	L1-10_DR_pol#LINE/L1
Chromosome12_Gua_v1.3	RepeatProteinMask	repeat	1310426	1312240	2380	-	.	HAT-6_XT_tp#DNA/hAT-Charlie
Chromosome12_Gua_v1.3	RepeatProteinMask	repeat	1331833	1332207	215	-	.	CR1-8_DR_pol#LINE/L2
Chromosome12_Gua_v1.3	RepeatProteinMask	repeat	1332225	1332293	43	-	.	CR1-3_DR_pol#LINE/L2
Chromosome12_Gua_v1.3	RepeatProteinMask	repeat	1332308	1333852	1048	-	.	CR1-3_DR_pol#LINE/L2
Chromosome12_Gua_v1.3	RepeatProteinMask	repeat	1333888	1334070	104	-	.	CR1-3_DR_pol#LINE/L2
Chromosome12_Gua_v1.3	RepeatProteinMask	repeat	1334073	1334552	295	-	.	CR1-3_DR_pol#LINE/L2
Chromosome12_Gua_v1.3	RepeatProteinMask	repeat	1339819	1339977	22	+	.	Gypsy120_DR#LTR/Gypsy
Chromosome12_Gua_v1.3	RepeatProteinMask	repeat	1340535	1340765	37	+	.	Gypsy117_DR_pol#LTR/Gypsy
Chromosome12_Gua_v1.3	RepeatProteinMask	repeat	1351901	1352029	53	-	.	CR1-8_DR_pol#LINE/L2
Chromosome12_Gua_v1.3	RepeatProteinMask	repeat	1351904	1351999	71	-	.	CR1-3_DR_pol#LINE/L2
Chromosome12_Gua_v1.3	RepeatProteinMask	repeat	1382697	1386065	2553	+	.	CATCH3_DR#LTR/Pao
Chromosome12_Gua_v1.3	RepeatProteinMask	repeat	1386041	1386460	267	+	.	BEL-38_DR#LTR/Pao
Chromosome12_Gua_v1.3	RepeatProteinMask	repeat	1386173	1386949	204	+	.	BEL1_Cis#LTR/Pao
Chromosome12_Gua_v1.3	RepeatProteinMask	repeat	1386460	1387545	921	+	.	CATCH3_DR#LTR/Pao
Chromosome12_Gua_v1.3	RepeatProteinMask	repeat	1402863	1402979	37	+	.	CR1-3_DR_pol#LINE/L2
Chromosome12_Gua_v1.3	RepeatProteinMask	repeat	1402982	1403047	28	+	.	CR1-3_DR_pol#LINE/L2
Chromosome12_Gua_v1.3	RepeatProteinMask	repeat	1414803	1415057	85	+	.	CR1-8_DR_pol#LINE/L2
Chromosome12_Gua_v1.3	RepeatProteinMask	repeat	1435063	1435404	46	+	.	CR1-3_DR_pol#LINE/L2
Chromosome12_Gua_v1.3	RepeatProteinMask	repeat	1435425	1435652	89	-	.	Expander_pol#LINE/RTE-BovB
Chromosome12_Gua_v1.3	RepeatProteinMask	repeat	1435645	1436007	311	-	.	Expander_pol#LINE/RTE-BovB
Chromosome12_Gua_v1.3	RepeatProteinMask	repeat	1436000	1437958	2314	-	.	Expander_pol#LINE/RTE-BovB
Chromosome12_Gua_v1.3	RepeatProteinMask	repeat	1437952	1438071	30	+	.	CR1-8_DR_pol#LINE/L2
Chromosome12_Gua_v1.3	RepeatProteinMask	repeat	1438097	1438222	38	+	.	CR1-8_DR_pol#LINE/L2
Chromosome12_Gua_v1.3	RepeatProteinMask	repeat	1451156	1451284	49	+	.	CR1-8_DR_pol#LINE/L2
Chromosome12_Gua_v1.3	RepeatProteinMask	repeat	1456225	1456365	83	-	.	Expander1_DR_po#LINE/RTE-BovB
Chromosome12_Gua_v1.3	RepeatProteinMask	repeat	1456385	1456450	43	-	.	RTE-1_GA_pol#LINE/RTE-BovB
Chromosome12_Gua_v1.3	RepeatProteinMask	repeat	1475321	1475428	42	+	.	CR1-3_DR_pol#LINE/L2
Chromosome12_Gua_v1.3	RepeatProteinMask	repeat	1475440	1475514	50	+	.	CR1-3_DR_pol#LINE/L2
Chromosome12_Gua_v1.3	RepeatProteinMask	repeat	1484794	1484937	82	-	.	CR1-8_DR_pol#LINE/L2
Chromosome12_Gua_v1.3	RepeatProteinMask	repeat	1541274	1541381	26	-	.	CR1-3_DR_pol#LINE/L2
Chromosome12_Gua_v1.3	RepeatProteinMask	repeat	1541378	1541587	71	-	.	CR1-8_DR_pol#LINE/L2
Chromosome12_Gua_v1.3	RepeatProteinMask	repeat	1541614	1541802	21	-	.	CR1-8_DR_pol#LINE/L2
Chromosome12_Gua_v1.3	RepeatProteinMask	repeat	1541716	1541802	40	-	.	CR1-3_DR_pol#LINE/L2
Chromosome12_Gua_v1.3	RepeatProteinMask	repeat	1605567	1607810	2714	-	.	Expander_pol#LINE/RTE-BovB
Chromosome12_Gua_v1.3	RepeatProteinMask	repeat	1607979	1608839	692	+	.	Expander_pol#LINE/RTE-BovB
Chromosome12_Gua_v1.3	RepeatProteinMask	repeat	1660731	1660802	38	+	.	CR1-3_DR_pol#LINE/L2
Chromosome12_Gua_v1.3	RepeatProteinMask	repeat	1660793	1660891	62	+	.	CR1-3_DR_pol#LINE/L2
Chromosome12_Gua_v1.3	RepeatProteinMask	repeat	1661160	1661312	78	+	.	CR1-3_DR_pol#LINE/L2
Chromosome12_Gua_v1.3	RepeatProteinMask	repeat	1661386	1661778	157	+	.	L1-12_DR_pol#LINE/L1
Chromosome12_Gua_v1.3	RepeatProteinMask	repeat	1662451	1662651	85	+	.	CR1-8_DR_pol#LINE/L2
Chromosome12_Gua_v1.3	RepeatProteinMask	repeat	1695042	1695326	109	-	.	Nimb-3_DR_pol#LINE/I-Nimb
Chromosome12_Gua_v1.3	RepeatProteinMask	repeat	1699302	1700756	2055	-	.	Rex6_OL_pol#LINE/Dong-R4
Chromosome12_Gua_v1.3	RepeatProteinMask	repeat	1700816	1701166	366	-	.	Rex6_OL_pol#LINE/Dong-R4
Chromosome12_Gua_v1.3	RepeatProteinMask	repeat	1701318	1701581	405	+	.	Rex6_OL_pol#LINE/Dong-R4
Chromosome12_Gua_v1.3	RepeatProteinMask	repeat	1701627	1701731	126	+	.	Rex6_OL_pol#LINE/Dong-R4
Chromosome12_Gua_v1.3	RepeatProteinMask	repeat	1721618	1722445	676	+	.	Expander_pol#LINE/RTE-BovB
Chromosome12_Gua_v1.3	RepeatProteinMask	repeat	1722390	1722470	50	+	.	Expander_pol#LINE/RTE-BovB
Chromosome12_Gua_v1.3	RepeatProteinMask	repeat	1722466	1723143	728	+	.	Expander_pol#LINE/RTE-BovB
Chromosome12_Gua_v1.3	RepeatProteinMask	repeat	1723130	1723435	398	+	.	REX3_XM_pol#LINE/RTE-BovB
Chromosome12_Gua_v1.3	RepeatProteinMask	repeat	1723429	1723707	368	+	.	REX3_XM_pol#LINE/RTE-BovB
Chromosome12_Gua_v1.3	RepeatProteinMask	repeat	1723435	1723764	58	+	.	Tx1-3_FR_pol#LINE/L1-Tx1
Chromosome12_Gua_v1.3	RepeatProteinMask	repeat	1724673	1724810	56	+	.	Expander1_DR_po#LINE/RTE-BovB
Chromosome12_Gua_v1.3	RepeatProteinMask	repeat	1724777	1725520	411	+	.	Expander_pol#LINE/RTE-BovB
Chromosome12_Gua_v1.3	RepeatProteinMask	repeat	1778607	1778711	111	-	.	Samurai#LTR/Gypsy
Chromosome12_Gua_v1.3	RepeatProteinMask	repeat	1778737	1779015	223	-	.	Ronin3#LTR/Gypsy
Chromosome12_Gua_v1.3	RepeatProteinMask	repeat	1779023	1779244	145	-	.	Ronin3#LTR/Gypsy
Chromosome12_Gua_v1.3	RepeatProteinMask	repeat	1779180	1779392	30	-	.	Gypsy47_DR#LTR/Gypsy
Chromosome12_Gua_v1.3	RepeatProteinMask	repeat	1779228	1779455	23	-	.	Gypsy40_DR#LTR/Gypsy
Chromosome12_Gua_v1.3	RepeatProteinMask	repeat	1779246	1779425	173	-	.	Ronin1_gagpol#LTR/Gypsy
Chromosome12_Gua_v1.3	RepeatProteinMask	repeat	1779401	1779775	253	-	.	Gypsy1_GA#LTR/Gypsy
Chromosome12_Gua_v1.3	RepeatProteinMask	repeat	1779768	1780283	562	-	.	Ronin1_gagpol#LTR/Gypsy
Chromosome12_Gua_v1.3	RepeatProteinMask	repeat	1779768	1780391	472	-	.	Gypsy2_ST_gagpo#LTR/Gypsy
Chromosome12_Gua_v1.3	RepeatProteinMask	repeat	1780273	1781310	1071	-	.	Samurai#LTR/Gypsy
Chromosome12_Gua_v1.3	RepeatProteinMask	repeat	1781301	1781597	83	-	.	Ronin2#LTR/Gypsy
Chromosome12_Gua_v1.3	RepeatProteinMask	repeat	1781301	1781675	69	-	.	Gypsy-166_DR_po#LTR/Gypsy
Chromosome12_Gua_v1.3	RepeatProteinMask	repeat	1781304	1781504	135	-	.	Gypsy-115_DR_po#LTR/Gypsy
Chromosome12_Gua_v1.3	RepeatProteinMask	repeat	1781627	1781962	109	-	.	Ronin2#LTR/Gypsy
Chromosome12_Gua_v1.3	RepeatProteinMask	repeat	1820927	1821508	611	+	.	CR1-3_DR_pol#LINE/L2
Chromosome12_Gua_v1.3	RepeatProteinMask	repeat	1821517	1821951	411	+	.	CR1-3_DR_pol#LINE/L2
Chromosome12_Gua_v1.3	RepeatProteinMask	repeat	1822013	1822138	79	+	.	CR1-8_DR_pol#LINE/L2
Chromosome12_Gua_v1.3	RepeatProteinMask	repeat	1822576	1822641	53	+	.	REX3_XM_pol#LINE/RTE-BovB
Chromosome12_Gua_v1.3	RepeatProteinMask	repeat	1822642	1822848	148	+	.	Expander_pol#LINE/RTE-BovB
Chromosome12_Gua_v1.3	RepeatProteinMask	repeat	1828875	1829021	37	-	.	CR1-8_DR_pol#LINE/L2
Chromosome12_Gua_v1.3	RepeatProteinMask	repeat	1858139	1858300	48	-	.	Gypsy118_DR_pol#LTR/Gypsy
Chromosome12_Gua_v1.3	RepeatProteinMask	repeat	1871996	1872085	52	+	.	CR1-3_DR_pol#LINE/L2
Chromosome12_Gua_v1.3	RepeatProteinMask	repeat	1886973	1888136	157	+	.	I-5_DR_pol#LINE/I
Chromosome12_Gua_v1.3	RepeatProteinMask	repeat	1887033	1887809	159	+	.	CR1-8_DR_pol#LINE/L2
Chromosome12_Gua_v1.3	RepeatProteinMask	repeat	1891820	1891882	30	-	.	REX3_XM_pol#LINE/RTE-BovB
Chromosome12_Gua_v1.3	RepeatProteinMask	repeat	1892059	1892259	113	-	.	Expander_pol#LINE/RTE-BovB
Chromosome12_Gua_v1.3	RepeatProteinMask	repeat	1892494	1892541	31	-	.	REX3_XM_pol#LINE/RTE-BovB
Chromosome12_Gua_v1.3	RepeatProteinMask	repeat	1904977	1905270	64	-	.	Gypsy70_DR#LTR/Gypsy
Chromosome12_Gua_v1.3	RepeatProteinMask	repeat	1923485	1924426	711	-	.	KibiTn1_pol#LINE/L1-Tx1
Chromosome12_Gua_v1.3	RepeatProteinMask	repeat	1924482	1924658	78	-	.	KibiTn1_pol#LINE/L1-Tx1
Chromosome12_Gua_v1.3	RepeatProteinMask	repeat	1924657	1926342	1737	-	.	KibiTn1_pol#LINE/L1-Tx1
Chromosome12_Gua_v1.3	RepeatProteinMask	repeat	1926126	1927283	834	-	.	KibiTn1_pol#LINE/L1-Tx1
Chromosome12_Gua_v1.3	RepeatProteinMask	repeat	1927261	1927350	46	-	.	Tx1-3_FR_pol#LINE/L1-Tx1
Chromosome12_Gua_v1.3	RepeatProteinMask	repeat	1927279	1927362	50	-	.	KibiTn1_pol#LINE/L1-Tx1
Chromosome12_Gua_v1.3	RepeatProteinMask	repeat	1942207	1942326	39	-	.	CR1-3_DR_pol#LINE/L2
Chromosome12_Gua_v1.3	RepeatProteinMask	repeat	1947574	1947915	160	+	.	CR1-8_DR_pol#LINE/L2
Chromosome12_Gua_v1.3	RepeatProteinMask	repeat	1947893	1948831	416	+	.	CR1-8_DR_pol#LINE/L2
Chromosome12_Gua_v1.3	RepeatProteinMask	repeat	1948824	1950002	449	+	.	CR1-8_DR_pol#LINE/L2
Chromosome12_Gua_v1.3	RepeatProteinMask	repeat	1952971	1953342	293	-	.	Expander_pol#LINE/RTE-BovB
Chromosome12_Gua_v1.3	RepeatProteinMask	repeat	1955751	1958927	3674	+	.	Expander_pol#LINE/RTE-BovB
Chromosome12_Gua_v1.3	RepeatProteinMask	repeat	1960249	1960377	107	-	.	Expander2_pol#LINE/RTE-BovB
Chromosome12_Gua_v1.3	RepeatProteinMask	repeat	1973605	1973796	84	-	.	Expander1_DR_po#LINE/RTE-BovB
Chromosome12_Gua_v1.3	RepeatProteinMask	repeat	1973647	1973796	101	-	.	Expander_pol#LINE/RTE-BovB
Chromosome12_Gua_v1.3	RepeatProteinMask	repeat	1979247	1979462	142	+	.	L1-10_DR_pol#LINE/L1
Chromosome12_Gua_v1.3	RepeatProteinMask	repeat	1979464	1979736	34	+	.	L1-12_DR_pol#LINE/L1
Chromosome12_Gua_v1.3	RepeatProteinMask	repeat	1993407	1993568	46	-	.	CR1-8_DR_pol#LINE/L2
Chromosome12_Gua_v1.3	RepeatProteinMask	repeat	2007837	2008025	57	+	.	REX3_XM_pol#LINE/RTE-BovB
Chromosome12_Gua_v1.3	RepeatProteinMask	repeat	2023163	2023396	67	-	.	CR1-8_DR_pol#LINE/L2
Chromosome12_Gua_v1.3	RepeatProteinMask	repeat	2053060	2053149	53	-	.	RTE-1_GA_pol#LINE/RTE-BovB
Chromosome12_Gua_v1.3	RepeatProteinMask	repeat	2057507	2057662	103	+	.	Expander_pol#LINE/RTE-BovB
Chromosome12_Gua_v1.3	RepeatProteinMask	repeat	2057652	2057750	43	+	.	Expander_pol#LINE/RTE-BovB
Chromosome12_Gua_v1.3	RepeatProteinMask	repeat	2057758	2057829	20	+	.	Expander2_pol#LINE/RTE-BovB
Chromosome12_Gua_v1.3	RepeatProteinMask	repeat	2060632	2061612	364	+	.	Ronin2#LTR/Gypsy
Chromosome12_Gua_v1.3	RepeatProteinMask	repeat	2061660	2064884	3095	+	.	Ronin3#LTR/Gypsy
Chromosome12_Gua_v1.3	RepeatProteinMask	repeat	2069993	2070346	217	+	.	CR1-3_DR_pol#LINE/L2
Chromosome12_Gua_v1.3	RepeatProteinMask	repeat	2070345	2070506	46	+	.	CR1-8_DR_pol#LINE/L2
Chromosome12_Gua_v1.3	RepeatProteinMask	repeat	2083697	2084029	217	+	.	REX3_XM_pol#LINE/RTE-BovB
Chromosome12_Gua_v1.3	RepeatProteinMask	repeat	2085235	2085603	233	+	.	Rex6_OL_pol#LINE/Dong-R4
Chromosome12_Gua_v1.3	RepeatProteinMask	repeat	2085505	2086173	819	+	.	Rex6_OL_pol#LINE/Dong-R4
Chromosome12_Gua_v1.3	RepeatProteinMask	repeat	2086172	2087431	1617	+	.	Rex6_OL_pol#LINE/Dong-R4
Chromosome12_Gua_v1.3	RepeatProteinMask	repeat	2109273	2109524	273	+	.	Rex6_OL_pol#LINE/Dong-R4
Chromosome12_Gua_v1.3	RepeatProteinMask	repeat	2109535	2109918	488	+	.	Rex6_OL_pol#LINE/Dong-R4
Chromosome12_Gua_v1.3	RepeatProteinMask	repeat	2109905	2110462	809	+	.	Rex6_OL_pol#LINE/Dong-R4
Chromosome12_Gua_v1.3	RepeatProteinMask	repeat	2111577	2111858	371	+	.	Rex6_OL_pol#LINE/Dong-R4
Chromosome12_Gua_v1.3	RepeatProteinMask	repeat	2118916	2119026	27	-	.	L1-1_DR_pol#LINE/L1
Chromosome12_Gua_v1.3	RepeatProteinMask	repeat	2123643	2123756	119	-	.	Expander_pol#LINE/RTE-BovB
Chromosome12_Gua_v1.3	RepeatProteinMask	repeat	2123768	2124121	389	-	.	REX3_XM_pol#LINE/RTE-BovB
Chromosome12_Gua_v1.3	RepeatProteinMask	repeat	2125061	2125582	117	-	.	L1-1_DR_pol#LINE/L1
Chromosome12_Gua_v1.3	RepeatProteinMask	repeat	2148626	2148952	58	+	.	Gypsy-20_Crp#LTR/Gypsy
Chromosome12_Gua_v1.3	RepeatProteinMask	repeat	2148629	2148847	76	+	.	Gypsy-24_DR#LTR/Gypsy
Chromosome12_Gua_v1.3	RepeatProteinMask	repeat	2153958	2154146	21	-	.	Samurai#LTR/Gypsy
Chromosome12_Gua_v1.3	RepeatProteinMask	repeat	2153988	2154146	28	-	.	Gypsy-165_DR_po#LTR/Gypsy
Chromosome12_Gua_v1.3	RepeatProteinMask	repeat	2154027	2154146	35	-	.	SushiiDR1_pol#LTR/Gypsy
Chromosome12_Gua_v1.3	RepeatProteinMask	repeat	2154057	2154146	36	-	.	Gypsy70_DR#LTR/Gypsy
Chromosome12_Gua_v1.3	RepeatProteinMask	repeat	2154322	2154432	48	-	.	Gypsy70_DR#LTR/Gypsy
Chromosome12_Gua_v1.3	RepeatProteinMask	repeat	2154340	2154432	69	-	.	Gypsy3_DR_pol#LTR/Gypsy
Chromosome12_Gua_v1.3	RepeatProteinMask	repeat	2154340	2154462	25	-	.	Gypsy-26_DR#LTR/Gypsy
Chromosome12_Gua_v1.3	RepeatProteinMask	repeat	2154426	2154521	40	-	.	Gypsy70_DR#LTR/Gypsy
Chromosome12_Gua_v1.3	RepeatProteinMask	repeat	2165160	2165306	59	-	.	Expander1_DR_po#LINE/RTE-BovB
Chromosome12_Gua_v1.3	RepeatProteinMask	repeat	2173286	2173540	171	+	.	Expander_pol#LINE/RTE-BovB
Chromosome12_Gua_v1.3	RepeatProteinMask	repeat	2200029	2200133	44	-	.	CR1-3_DR_pol#LINE/L2
Chromosome12_Gua_v1.3	RepeatProteinMask	repeat	2201339	2201446	34	-	.	Expander_pol#LINE/RTE-BovB
Chromosome12_Gua_v1.3	RepeatProteinMask	repeat	2201369	2201455	35	-	.	RTE-1_GA_pol#LINE/RTE-BovB
Chromosome12_Gua_v1.3	RepeatProteinMask	repeat	2201390	2201455	40	-	.	Expander1_DR_po#LINE/RTE-BovB
Chromosome12_Gua_v1.3	RepeatProteinMask	repeat	2201618	2201662	44	-	.	Expander_pol#LINE/RTE-BovB
Chromosome12_Gua_v1.3	RepeatProteinMask	repeat	2260617	2260736	55	+	.	CR1-8_DR_pol#LINE/L2
Chromosome12_Gua_v1.3	RepeatProteinMask	repeat	2307863	2308042	77	-	.	CR1-3_DR_pol#LINE/L2
Chromosome12_Gua_v1.3	RepeatProteinMask	repeat	2308051	2308173	76	-	.	CR1-3_DR_pol#LINE/L2
Chromosome12_Gua_v1.3	RepeatProteinMask	repeat	2318363	2318809	328	-	.	Expander_pol#LINE/RTE-BovB
Chromosome12_Gua_v1.3	RepeatProteinMask	repeat	2359099	2360181	454	-	.	CR1-3_DR_pol#LINE/L2
Chromosome12_Gua_v1.3	RepeatProteinMask	repeat	2359111	2359818	537	-	.	CR1-8_DR_pol#LINE/L2
Chromosome12_Gua_v1.3	RepeatProteinMask	repeat	2360190	2360459	177	-	.	CR1-8_DR_pol#LINE/L2
Chromosome12_Gua_v1.3	RepeatProteinMask	repeat	2360199	2360693	33	-	.	CR1-3_DR_pol#LINE/L2
Chromosome12_Gua_v1.3	RepeatProteinMask	repeat	2360693	2360971	28	-	.	CR1-8_DR_pol#LINE/L2
Chromosome12_Gua_v1.3	RepeatProteinMask	repeat	2362182	2362445	100	-	.	CR1-8_DR_pol#LINE/L2
Chromosome12_Gua_v1.3	RepeatProteinMask	repeat	2406925	2407188	76	+	.	CR1-3_DR_pol#LINE/L2
Chromosome12_Gua_v1.3	RepeatProteinMask	repeat	2411907	2411999	44	+	.	REX3_XM_pol#LINE/RTE-BovB
Chromosome12_Gua_v1.3	RepeatProteinMask	repeat	2411999	2412136	45	+	.	REX3_XM_pol#LINE/RTE-BovB
Chromosome12_Gua_v1.3	RepeatProteinMask	repeat	2441753	2441968	40	-	.	Gypsy41_DR#LTR/Gypsy
Chromosome12_Gua_v1.3	RepeatProteinMask	repeat	2441765	2441935	59	-	.	Gypsy90_DR#LTR/Gypsy
Chromosome12_Gua_v1.3	RepeatProteinMask	repeat	2445124	2445264	71	+	.	CR1-3_DR_pol#LINE/L2
Chromosome12_Gua_v1.3	RepeatProteinMask	repeat	2445396	2445488	56	+	.	CR1-3_DR_pol#LINE/L2
Chromosome12_Gua_v1.3	RepeatProteinMask	repeat	2458652	2458774	88	+	.	CR1-3_DR_pol#LINE/L2
Chromosome12_Gua_v1.3	RepeatProteinMask	repeat	2458797	2458895	34	+	.	CR1-3_DR_pol#LINE/L2
Chromosome12_Gua_v1.3	RepeatProteinMask	repeat	2513545	2513664	70	+	.	CR1-3_DR_pol#LINE/L2
Chromosome12_Gua_v1.3	RepeatProteinMask	repeat	2513742	2513873	99	+	.	CR1-3_DR_pol#LINE/L2
Chromosome12_Gua_v1.3	RepeatProteinMask	repeat	2555680	2558856	3671	+	.	Expander_pol#LINE/RTE-BovB
Chromosome12_Gua_v1.3	RepeatProteinMask	repeat	2579948	2580058	50	-	.	CR1-3_DR_pol#LINE/L2
Chromosome12_Gua_v1.3	RepeatProteinMask	repeat	2580051	2580122	29	-	.	CR1-3_DR_pol#LINE/L2
Chromosome12_Gua_v1.3	RepeatProteinMask	repeat	2588284	2588850	342	+	.	CR1-3_DR_pol#LINE/L2
Chromosome12_Gua_v1.3	RepeatProteinMask	repeat	2588862	2589707	359	+	.	CR1-8_DR_pol#LINE/L2
Chromosome12_Gua_v1.3	RepeatProteinMask	repeat	2636586	2636654	39	-	.	Gypsy-10_AMi#LTR/Gypsy
Chromosome12_Gua_v1.3	RepeatProteinMask	repeat	2643812	2643973	30	+	.	Expander_pol#LINE/RTE-BovB
Chromosome12_Gua_v1.3	RepeatProteinMask	repeat	2644257	2644529	99	+	.	REX3_XM_pol#LINE/RTE-BovB
Chromosome12_Gua_v1.3	RepeatProteinMask	repeat	2644892	2645116	60	+	.	RTE-1_GA_pol#LINE/RTE-BovB
Chromosome12_Gua_v1.3	RepeatProteinMask	repeat	2644961	2645116	69	+	.	Expander1_DR_po#LINE/RTE-BovB
Chromosome12_Gua_v1.3	RepeatProteinMask	repeat	2644961	2645080	81	+	.	REX3_XM_pol#LINE/RTE-BovB
Chromosome12_Gua_v1.3	RepeatProteinMask	repeat	2645071	2645190	47	+	.	REX3_XM_pol#LINE/RTE-BovB
Chromosome12_Gua_v1.3	RepeatProteinMask	repeat	2645187	2645510	194	+	.	REX3_XM_pol#LINE/RTE-BovB
Chromosome12_Gua_v1.3	RepeatProteinMask	repeat	2673515	2673727	85	-	.	CR1-3_DR_pol#LINE/L2
Chromosome12_Gua_v1.3	RepeatProteinMask	repeat	2754338	2755045	208	+	.	Gypsy36_DR#LTR/Gypsy
Chromosome12_Gua_v1.3	RepeatProteinMask	repeat	2754338	2755207	152	+	.	Gypsy38_DR#LTR/Gypsy
Chromosome12_Gua_v1.3	RepeatProteinMask	repeat	2754347	2755798	138	+	.	Gypsy121_DR#LTR/Gypsy
Chromosome12_Gua_v1.3	RepeatProteinMask	repeat	2755057	2755449	280	+	.	Gypsy36_DR#LTR/Gypsy
Chromosome12_Gua_v1.3	RepeatProteinMask	repeat	2755487	2755765	185	+	.	Gypsy38_DR#LTR/Gypsy
Chromosome12_Gua_v1.3	RepeatProteinMask	repeat	2765667	2766056	507	-	.	Rex6_OL_pol#LINE/Dong-R4
Chromosome12_Gua_v1.3	RepeatProteinMask	repeat	2766055	2766573	652	-	.	Rex6_OL_pol#LINE/Dong-R4
Chromosome12_Gua_v1.3	RepeatProteinMask	repeat	2774635	2774973	152	-	.	CR1-8_DR_pol#LINE/L2
Chromosome12_Gua_v1.3	RepeatProteinMask	repeat	2786529	2786702	29	-	.	RTE-1_GA_pol#LINE/RTE-BovB
Chromosome12_Gua_v1.3	RepeatProteinMask	repeat	2838139	2838672	105	-	.	Expander_pol#LINE/RTE-BovB
Chromosome12_Gua_v1.3	RepeatProteinMask	repeat	2838299	2838472	139	-	.	REX3_XM_pol#LINE/RTE-BovB
Chromosome12_Gua_v1.3	RepeatProteinMask	repeat	2838466	2838672	141	-	.	REX3_XM_pol#LINE/RTE-BovB
Chromosome12_Gua_v1.3	RepeatProteinMask	repeat	2842561	2846751	4799	-	.	Copia5_DR#LTR/Copia
Chromosome12_Gua_v1.3	RepeatProteinMask	repeat	2871108	2871242	34	+	.	Gypsy-21_DR#LTR/Gypsy
Chromosome12_Gua_v1.3	RepeatProteinMask	repeat	2879621	2879692	72	+	.	Dong_FR_pol#LINE/Dong-R4
Chromosome12_Gua_v1.3	RepeatProteinMask	repeat	2879689	2880144	586	+	.	Rex6_OL_pol#LINE/Dong-R4
Chromosome12_Gua_v1.3	RepeatProteinMask	repeat	2907828	2909606	2249	-	.	REX3_XM_pol#LINE/RTE-BovB
Chromosome12_Gua_v1.3	RepeatProteinMask	repeat	2913845	2913979	59	+	.	CR1-3_DR_pol#LINE/L2
Chromosome12_Gua_v1.3	RepeatProteinMask	repeat	2913985	2915322	782	+	.	CR1-3_DR_pol#LINE/L2
Chromosome12_Gua_v1.3	RepeatProteinMask	repeat	2915228	2915386	32	+	.	CR1-3_DR_pol#LINE/L2
Chromosome12_Gua_v1.3	RepeatProteinMask	repeat	2915384	2915566	199	+	.	CR1-3_DR_pol#LINE/L2
Chromosome12_Gua_v1.3	RepeatProteinMask	repeat	2976232	2976363	57	-	.	REX3_XM_pol#LINE/RTE-BovB
Chromosome12_Gua_v1.3	RepeatProteinMask	repeat	3001997	3002278	176	-	.	Expander_pol#LINE/RTE-BovB
Chromosome12_Gua_v1.3	RepeatProteinMask	repeat	3002274	3003308	1338	-	.	Expander_pol#LINE/RTE-BovB
Chromosome12_Gua_v1.3	RepeatProteinMask	repeat	3043064	3043945	1139	+	.	Expander_pol#LINE/RTE-BovB
Chromosome12_Gua_v1.3	RepeatProteinMask	repeat	3043941	3044315	482	+	.	REX3_XM_pol#LINE/RTE-BovB
Chromosome12_Gua_v1.3	RepeatProteinMask	repeat	3044380	3044961	659	+	.	Expander_pol#LINE/RTE-BovB
Chromosome12_Gua_v1.3	RepeatProteinMask	repeat	3044961	3045326	300	+	.	REX3_XM_pol#LINE/RTE-BovB
Chromosome12_Gua_v1.3	RepeatProteinMask	repeat	3055165	3055299	126	+	.	Expander_pol#LINE/RTE-BovB
Chromosome12_Gua_v1.3	RepeatProteinMask	repeat	3055284	3055799	579	+	.	Expander_pol#LINE/RTE-BovB
Chromosome12_Gua_v1.3	RepeatProteinMask	repeat	3055868	3056248	444	+	.	Expander_pol#LINE/RTE-BovB
Chromosome12_Gua_v1.3	RepeatProteinMask	repeat	3056245	3056598	348	+	.	Expander_pol#LINE/RTE-BovB
Chromosome12_Gua_v1.3	RepeatProteinMask	repeat	3056245	3056541	376	+	.	REX3_XM_pol#LINE/RTE-BovB
Chromosome12_Gua_v1.3	RepeatProteinMask	repeat	3056532	3056888	234	+	.	Expander_pol#LINE/RTE-BovB
Chromosome12_Gua_v1.3	RepeatProteinMask	repeat	3094833	3095132	211	-	.	Expander_pol#LINE/RTE-BovB
Chromosome12_Gua_v1.3	RepeatProteinMask	repeat	3097279	3097965	144	+	.	Gypsy52_DR#LTR/Gypsy
Chromosome12_Gua_v1.3	RepeatProteinMask	repeat	3097937	3101989	4512	+	.	Tngr1_pol#LTR/Gypsy-Cigr
Chromosome12_Gua_v1.3	RepeatProteinMask	repeat	3117877	3119922	1907	+	.	Expander_pol#LINE/RTE-BovB
Chromosome12_Gua_v1.3	RepeatProteinMask	repeat	3119909	3120784	1028	+	.	REX3_XM_pol#LINE/RTE-BovB
Chromosome12_Gua_v1.3	RepeatProteinMask	repeat	3120751	3120960	112	+	.	Expander1_DR_po#LINE/RTE-BovB
Chromosome12_Gua_v1.3	RepeatProteinMask	repeat	3189817	3189918	40	-	.	I-5_DR_pol#LINE/I
Chromosome12_Gua_v1.3	RepeatProteinMask	repeat	3215568	3215636	60	-	.	CR1-3_DR_pol#LINE/L2
Chromosome12_Gua_v1.3	RepeatProteinMask	repeat	3325148	3325558	82	+	.	CR1-3_DR_pol#LINE/L2
Chromosome12_Gua_v1.3	RepeatProteinMask	repeat	3344407	3345789	364	+	.	L1-12_DR_pol#LINE/L1
Chromosome12_Gua_v1.3	RepeatProteinMask	repeat	3372141	3372407	93	+	.	CATCH3_DR#LTR/Pao
Chromosome12_Gua_v1.3	RepeatProteinMask	repeat	3376714	3377067	176	+	.	CR1-8_DR_pol#LINE/L2
Chromosome12_Gua_v1.3	RepeatProteinMask	repeat	3377069	3377230	64	+	.	CR1-8_DR_pol#LINE/L2
Chromosome12_Gua_v1.3	RepeatProteinMask	repeat	3377102	3377374	45	+	.	I-1_DR_pol#LINE/Jockey
Chromosome12_Gua_v1.3	RepeatProteinMask	repeat	3377736	3377927	56	+	.	CR1-3_DR_pol#LINE/L2
Chromosome12_Gua_v1.3	RepeatProteinMask	repeat	3447692	3448081	320	-	.	Expander_pol#LINE/RTE-BovB
Chromosome12_Gua_v1.3	RepeatProteinMask	repeat	3448003	3448320	220	-	.	Expander2_pol#LINE/RTE-BovB
Chromosome12_Gua_v1.3	RepeatProteinMask	repeat	3448319	3449689	1048	-	.	Expander_pol#LINE/RTE-BovB
Chromosome12_Gua_v1.3	RepeatProteinMask	repeat	3449403	3450008	140	-	.	Expander1_DR_po#LINE/RTE-BovB
Chromosome12_Gua_v1.3	RepeatProteinMask	repeat	3449676	3450014	280	-	.	Expander_pol#LINE/RTE-BovB
Chromosome12_Gua_v1.3	RepeatProteinMask	repeat	3472927	3473580	226	-	.	Expander_pol#LINE/RTE-BovB
Chromosome12_Gua_v1.3	RepeatProteinMask	repeat	3473615	3473818	137	-	.	Expander2_pol#LINE/RTE-BovB
Chromosome12_Gua_v1.3	RepeatProteinMask	repeat	3474094	3474213	30	-	.	Nimb-2_DR_pol#LINE/I-Nimb
Chromosome12_Gua_v1.3	RepeatProteinMask	repeat	3504304	3504615	22	+	.	Expander1_DR_po#LINE/RTE-BovB
Chromosome12_Gua_v1.3	RepeatProteinMask	repeat	3531360	3531551	55	-	.	L1-13_DR_pol#LINE/L1
Chromosome12_Gua_v1.3	RepeatProteinMask	repeat	3531804	3532145	347	-	.	Expander_pol#LINE/RTE-BovB
Chromosome12_Gua_v1.3	RepeatProteinMask	repeat	3532647	3533561	155	-	.	L1-8_DR_pol#LINE/L1
Chromosome12_Gua_v1.3	RepeatProteinMask	repeat	3532851	3533543	166	-	.	Tx1-4_FR_pol#LINE/L1-Tx1
Chromosome12_Gua_v1.3	RepeatProteinMask	repeat	3542490	3542891	143	-	.	Gypsy116_DR#LTR/Gypsy
Chromosome12_Gua_v1.3	RepeatProteinMask	repeat	3546297	3546671	301	-	.	I-1_DR_pol#LINE/Jockey
Chromosome12_Gua_v1.3	RepeatProteinMask	repeat	3557051	3557575	692	-	.	Rex6_OL_pol#LINE/Dong-R4
Chromosome12_Gua_v1.3	RepeatProteinMask	repeat	3557550	3557765	244	-	.	Dong_FR_pol#LINE/Dong-R4
Chromosome12_Gua_v1.3	RepeatProteinMask	repeat	3557765	3558082	52	-	.	Rex6_OL_pol#LINE/Dong-R4
Chromosome12_Gua_v1.3	RepeatProteinMask	repeat	3575078	3576355	743	-	.	Gypsy102_DR_pol#LTR/Gypsy
Chromosome12_Gua_v1.3	RepeatProteinMask	repeat	3590858	3590989	45	+	.	HAT-6_XT_tp#DNA/hAT-Charlie
Chromosome12_Gua_v1.3	RepeatProteinMask	repeat	3594951	3595202	74	+	.	Nimb-2_DR_pol#LINE/I-Nimb
Chromosome12_Gua_v1.3	RepeatProteinMask	repeat	3595026	3595193	81	+	.	I-5_DR_pol#LINE/I
Chromosome12_Gua_v1.3	RepeatProteinMask	repeat	3596535	3596834	105	+	.	Expander1_DR_po#LINE/RTE-BovB
Chromosome12_Gua_v1.3	RepeatProteinMask	repeat	3596619	3596864	196	+	.	Expander_pol#LINE/RTE-BovB
Chromosome12_Gua_v1.3	RepeatProteinMask	repeat	3596839	3597222	268	+	.	Expander_pol#LINE/RTE-BovB
Chromosome12_Gua_v1.3	RepeatProteinMask	repeat	3596917	3597210	270	+	.	Expander1_DR_po#LINE/RTE-BovB
Chromosome12_Gua_v1.3	RepeatProteinMask	repeat	3659762	3660007	266	+	.	Expander_pol#LINE/RTE-BovB
Chromosome12_Gua_v1.3	RepeatProteinMask	repeat	3660009	3660092	27	+	.	Expander_pol#LINE/RTE-BovB
Chromosome12_Gua_v1.3	RepeatProteinMask	repeat	3660092	3660310	138	+	.	Expander_pol#LINE/RTE-BovB
Chromosome12_Gua_v1.3	RepeatProteinMask	repeat	3695986	3696165	72	+	.	CR1-3_DR_pol#LINE/L2
Chromosome12_Gua_v1.3	RepeatProteinMask	repeat	3696431	3696724	167	+	.	CR1-3_DR_pol#LINE/L2
Chromosome12_Gua_v1.3	RepeatProteinMask	repeat	3774498	3776294	2662	-	.	Rex6_OL_pol#LINE/Dong-R4
Chromosome12_Gua_v1.3	RepeatProteinMask	repeat	3778484	3778780	154	-	.	CR1-8_DR_pol#LINE/L2
Chromosome12_Gua_v1.3	RepeatProteinMask	repeat	3778780	3778851	49	-	.	CR1-3_DR_pol#LINE/L2
Chromosome12_Gua_v1.3	RepeatProteinMask	repeat	3778875	3779390	437	-	.	CR1-3_DR_pol#LINE/L2
Chromosome12_Gua_v1.3	RepeatProteinMask	repeat	3817037	3817345	134	+	.	CR1-3_DR_pol#LINE/L2
Chromosome12_Gua_v1.3	RepeatProteinMask	repeat	3817326	3817367	21	+	.	CR1-3_DR_pol#LINE/L2
Chromosome12_Gua_v1.3	RepeatProteinMask	repeat	3817396	3817467	55	+	.	CR1-3_DR_pol#LINE/L2
Chromosome12_Gua_v1.3	RepeatProteinMask	repeat	3838147	3838437	41	+	.	Nimb-3_DR_pol#LINE/I-Nimb
Chromosome12_Gua_v1.3	RepeatProteinMask	repeat	3853160	3854590	1159	-	.	CR1-8_DR_pol#LINE/L2
Chromosome12_Gua_v1.3	RepeatProteinMask	repeat	4145515	4148301	1850	+	.	L1-16_DR_pol#LINE/L1
Chromosome12_Gua_v1.3	RepeatProteinMask	repeat	4148914	4150254	1522	+	.	REX3_XM_pol#LINE/RTE-BovB
Chromosome12_Gua_v1.3	RepeatProteinMask	repeat	4150134	4150337	104	+	.	Expander_pol#LINE/RTE-BovB
Chromosome12_Gua_v1.3	RepeatProteinMask	repeat	4157673	4157723	26	-	.	Expander1_DR_po#LINE/RTE-BovB
Chromosome12_Gua_v1.3	RepeatProteinMask	repeat	4157785	4157892	29	-	.	Expander1_DR_po#LINE/RTE-BovB
Chromosome12_Gua_v1.3	RepeatProteinMask	repeat	4160367	4160795	31	+	.	Tngr2_pol#LTR/Gypsy-Cigr
Chromosome12_Gua_v1.3	RepeatProteinMask	repeat	4160478	4160795	77	+	.	Gypsy122_DR#LTR/Gypsy
Chromosome12_Gua_v1.3	RepeatProteinMask	repeat	4160779	4161360	189	+	.	Gypsy-33_DR#LTR/Gypsy
Chromosome12_Gua_v1.3	RepeatProteinMask	repeat	4173876	4174088	25	+	.	CR1-3_DR_pol#LINE/L2
Chromosome12_Gua_v1.3	RepeatProteinMask	repeat	4262741	4262971	160	-	.	CR1-3_DR_pol#LINE/L2
Chromosome12_Gua_v1.3	RepeatProteinMask	repeat	4267138	4268754	1539	-	.	BEL25_DR#LTR/Pao
Chromosome12_Gua_v1.3	RepeatProteinMask	repeat	4268757	4269026	313	-	.	BEL7_DR#LTR/Pao
Chromosome12_Gua_v1.3	RepeatProteinMask	repeat	4268766	4269086	139	-	.	CATCH3_DR#LTR/Pao
Chromosome12_Gua_v1.3	RepeatProteinMask	repeat	4269029	4269634	605	-	.	BEL20_DR#LTR/Pao
Chromosome12_Gua_v1.3	RepeatProteinMask	repeat	4269571	4270212	492	-	.	BEL21_DR#LTR/Pao
Chromosome12_Gua_v1.3	RepeatProteinMask	repeat	4269673	4270344	449	-	.	CATCH1_DR#LTR/Pao
Chromosome12_Gua_v1.3	RepeatProteinMask	repeat	4269676	4270212	511	-	.	BEL17_DR#LTR/Pao
Chromosome12_Gua_v1.3	RepeatProteinMask	repeat	4271757	4271882	41	-	.	CR1-8_DR_pol#LINE/L2
Chromosome12_Gua_v1.3	RepeatProteinMask	repeat	4274574	4275719	683	+	.	Tngr1_pol#LTR/Gypsy-Cigr
Chromosome12_Gua_v1.3	RepeatProteinMask	repeat	4277817	4278101	66	+	.	Nimb-2_DR_pol#LINE/I-Nimb
Chromosome12_Gua_v1.3	RepeatProteinMask	repeat	4332228	4332326	35	-	.	CR1-3_DR_pol#LINE/L2
Chromosome12_Gua_v1.3	RepeatProteinMask	repeat	4332338	4332586	95	-	.	CR1-3_DR_pol#LINE/L2
Chromosome12_Gua_v1.3	RepeatProteinMask	repeat	4372551	4373375	689	-	.	CR1-3_DR_pol#LINE/L2
Chromosome12_Gua_v1.3	RepeatProteinMask	repeat	4373393	4373581	129	-	.	CR1-3_DR_pol#LINE/L2
Chromosome12_Gua_v1.3	RepeatProteinMask	repeat	4452695	4452970	35	-	.	CR1-8_DR_pol#LINE/L2
Chromosome12_Gua_v1.3	RepeatProteinMask	repeat	4476134	4480768	4092	+	.	CATCH3_DR#LTR/Pao
Chromosome12_Gua_v1.3	RepeatProteinMask	repeat	4480758	4481030	284	+	.	CATCH3_DR#LTR/Pao
Chromosome12_Gua_v1.3	RepeatProteinMask	repeat	4568172	4568261	29	-	.	CR1-8_DR_pol#LINE/L2
Chromosome12_Gua_v1.3	RepeatProteinMask	repeat	4639484	4639780	359	-	.	Rex6_OL_pol#LINE/Dong-R4
Chromosome12_Gua_v1.3	RepeatProteinMask	repeat	4663165	4663371	77	+	.	CR1-8_DR_pol#LINE/L2
Chromosome12_Gua_v1.3	RepeatProteinMask	repeat	4812232	4812372	67	-	.	REX3_XM_pol#LINE/RTE-BovB
Chromosome12_Gua_v1.3	RepeatProteinMask	repeat	4818847	4819182	433	-	.	Rex6_OL_pol#LINE/Dong-R4
Chromosome12_Gua_v1.3	RepeatProteinMask	repeat	4835888	4836274	37	-	.	I-1_DR_pol#LINE/Jockey
Chromosome12_Gua_v1.3	RepeatProteinMask	repeat	4835888	4836199	79	-	.	CR1-8_DR_pol#LINE/L2
Chromosome12_Gua_v1.3	RepeatProteinMask	repeat	4836179	4836400	71	-	.	Expander1_DR_po#LINE/RTE-BovB
Chromosome12_Gua_v1.3	RepeatProteinMask	repeat	4836236	4836394	86	-	.	Expander_pol#LINE/RTE-BovB
Chromosome12_Gua_v1.3	RepeatProteinMask	repeat	4836622	4837632	1041	+	.	REX3_XM_pol#LINE/RTE-BovB
Chromosome12_Gua_v1.3	RepeatProteinMask	repeat	4872762	4873358	512	+	.	Expander_pol#LINE/RTE-BovB
Chromosome12_Gua_v1.3	RepeatProteinMask	repeat	4873318	4873476	137	+	.	Expander_pol#LINE/RTE-BovB
Chromosome12_Gua_v1.3	RepeatProteinMask	repeat	4873478	4873834	241	+	.	Expander2_pol#LINE/RTE-BovB
Chromosome12_Gua_v1.3	RepeatProteinMask	repeat	4899215	4899853	588	-	.	REX3_XM_pol#LINE/RTE-BovB
Chromosome12_Gua_v1.3	RepeatProteinMask	repeat	4906915	4907379	97	-	.	CR1-8_DR_pol#LINE/L2
Chromosome12_Gua_v1.3	RepeatProteinMask	repeat	4907068	4907370	154	-	.	CR1-3_DR_pol#LINE/L2
Chromosome12_Gua_v1.3	RepeatProteinMask	repeat	4968298	4968417	61	+	.	CR1-8_DR_pol#LINE/L2
Chromosome12_Gua_v1.3	RepeatProteinMask	repeat	5096829	5096948	68	-	.	Expander_pol#LINE/RTE-BovB
Chromosome12_Gua_v1.3	RepeatProteinMask	repeat	5101872	5102078	191	+	.	Expander_pol#LINE/RTE-BovB
Chromosome12_Gua_v1.3	RepeatProteinMask	repeat	5102059	5103183	1358	+	.	Expander_pol#LINE/RTE-BovB
Chromosome12_Gua_v1.3	RepeatProteinMask	repeat	5103150	5104235	1399	+	.	REX3_XM_pol#LINE/RTE-BovB
Chromosome12_Gua_v1.3	RepeatProteinMask	repeat	5115877	5116188	48	+	.	CR1-8_DR_pol#LINE/L2
Chromosome12_Gua_v1.3	RepeatProteinMask	repeat	5115953	5116081	72	+	.	CR1-3_DR_pol#LINE/L2
Chromosome12_Gua_v1.3	RepeatProteinMask	repeat	5182992	5184227	1410	+	.	REX3_XM_pol#LINE/RTE-BovB
Chromosome12_Gua_v1.3	RepeatProteinMask	repeat	5204632	5204772	27	+	.	CR1-8_DR_pol#LINE/L2
Chromosome12_Gua_v1.3	RepeatProteinMask	repeat	5244471	5245499	1184	-	.	Expander_pol#LINE/RTE-BovB
Chromosome12_Gua_v1.3	RepeatProteinMask	repeat	5262211	5262846	920	+	.	Rex6_OL_pol#LINE/Dong-R4
Chromosome12_Gua_v1.3	RepeatProteinMask	repeat	5309460	5314853	4854	-	.	CATCH3_DR#LTR/Pao
Chromosome12_Gua_v1.3	RepeatProteinMask	repeat	5330128	5330217	43	-	.	CR1-3_DR_pol#LINE/L2
Chromosome12_Gua_v1.3	RepeatProteinMask	repeat	5330277	5330648	139	-	.	CR1-3_DR_pol#LINE/L2
Chromosome12_Gua_v1.3	RepeatProteinMask	repeat	5345988	5347085	731	-	.	Ronin2#LTR/Gypsy
Chromosome12_Gua_v1.3	RepeatProteinMask	repeat	5346081	5347295	32	-	.	XP_002739485#LTR/Gypsy
Chromosome12_Gua_v1.3	RepeatProteinMask	repeat	5346957	5348426	1191	-	.	Ronin3#LTR/Gypsy
Chromosome12_Gua_v1.3	RepeatProteinMask	repeat	5347068	5348297	1237	-	.	Samurai#LTR/Gypsy
Chromosome12_Gua_v1.3	RepeatProteinMask	repeat	5348396	5349025	327	-	.	Ronin2#LTR/Gypsy
Chromosome12_Gua_v1.3	RepeatProteinMask	repeat	5349001	5349144	43	-	.	Ronin2#LTR/Gypsy
Chromosome12_Gua_v1.3	RepeatProteinMask	repeat	5349019	5349177	23	-	.	Gypsy5_DR#LTR/Gypsy
Chromosome12_Gua_v1.3	RepeatProteinMask	repeat	5440339	5440749	195	-	.	CR1-8_DR_pol#LINE/L2
Chromosome12_Gua_v1.3	RepeatProteinMask	repeat	5521458	5523500	1447	+	.	Gypsy120_DR#LTR/Gypsy
Chromosome12_Gua_v1.3	RepeatProteinMask	repeat	5523270	5523566	48	+	.	Gypsy-28_DR#LTR/Gypsy
Chromosome12_Gua_v1.3	RepeatProteinMask	repeat	5523407	5525830	3006	+	.	Gypsy120_DR#LTR/Gypsy
Chromosome12_Gua_v1.3	RepeatProteinMask	repeat	5526604	5530977	4485	+	.	Gypsy120_DR#LTR/Gypsy
Chromosome12_Gua_v1.3	RepeatProteinMask	repeat	5531751	5536124	4485	+	.	Gypsy120_DR#LTR/Gypsy
Chromosome12_Gua_v1.3	RepeatProteinMask	repeat	5562579	5563163	564	+	.	CR1-3_DR_pol#LINE/L2
Chromosome12_Gua_v1.3	RepeatProteinMask	repeat	5563231	5563359	82	+	.	CR1-8_DR_pol#LINE/L2
Chromosome12_Gua_v1.3	RepeatProteinMask	repeat	5707324	5707503	113	-	.	CR1-3_DR_pol#LINE/L2
Chromosome12_Gua_v1.3	RepeatProteinMask	repeat	5733776	5734024	99	-	.	CR1-8_DR_pol#LINE/L2
Chromosome12_Gua_v1.3	RepeatProteinMask	repeat	5764449	5764946	270	+	.	Rex6_OL_pol#LINE/Dong-R4
Chromosome12_Gua_v1.3	RepeatProteinMask	repeat	5764966	5765250	321	+	.	Rex6_OL_pol#LINE/Dong-R4
Chromosome12_Gua_v1.3	RepeatProteinMask	repeat	5765247	5766704	2141	+	.	Rex6_OL_pol#LINE/Dong-R4
Chromosome12_Gua_v1.3	RepeatProteinMask	repeat	5766703	5767527	1107	+	.	Rex6_OL_pol#LINE/Dong-R4
Chromosome12_Gua_v1.3	RepeatProteinMask	repeat	5783413	5783955	461	-	.	Expander_pol#LINE/RTE-BovB
Chromosome12_Gua_v1.3	RepeatProteinMask	repeat	5783957	5784025	52	-	.	Expander1_DR_po#LINE/RTE-BovB
Chromosome12_Gua_v1.3	RepeatProteinMask	repeat	5794999	5795451	34	+	.	Gypsy-14_DR_pol#LTR/Gypsy
Chromosome12_Gua_v1.3	RepeatProteinMask	repeat	5893149	5893436	143	+	.	Expander_pol#LINE/RTE-BovB
Chromosome12_Gua_v1.3	RepeatProteinMask	repeat	5893411	5894253	951	+	.	Expander_pol#LINE/RTE-BovB
Chromosome12_Gua_v1.3	RepeatProteinMask	repeat	5894241	5894315	77	+	.	Expander_pol#LINE/RTE-BovB
Chromosome12_Gua_v1.3	RepeatProteinMask	repeat	5894253	5894435	32	+	.	REX3_XM_pol#LINE/RTE-BovB
Chromosome12_Gua_v1.3	RepeatProteinMask	repeat	5894321	5894722	444	+	.	REX3_XM_pol#LINE/RTE-BovB
Chromosome12_Gua_v1.3	RepeatProteinMask	repeat	5894680	5895642	1175	+	.	REX3_XM_pol#LINE/RTE-BovB
Chromosome12_Gua_v1.3	RepeatProteinMask	repeat	5921347	5921523	47	+	.	CR1-3_DR_pol#LINE/L2
Chromosome12_Gua_v1.3	RepeatProteinMask	repeat	5922065	5922133	37	+	.	Tx1-3_FR_pol#LINE/L1-Tx1
Chromosome12_Gua_v1.3	RepeatProteinMask	repeat	5941481	5942218	760	+	.	REX3_XM_pol#LINE/RTE-BovB
Chromosome12_Gua_v1.3	RepeatProteinMask	repeat	5962096	5962287	46	-	.	CR1-3_DR_pol#LINE/L2
Chromosome12_Gua_v1.3	RepeatProteinMask	repeat	5962171	5962260	46	-	.	CR1-8_DR_pol#LINE/L2
Chromosome12_Gua_v1.3	RepeatProteinMask	repeat	6036273	6036332	36	+	.	Expander1_DR_po#LINE/RTE-BovB
Chromosome12_Gua_v1.3	RepeatProteinMask	repeat	6091234	6091440	53	+	.	CR1-3_DR_pol#LINE/L2
Chromosome12_Gua_v1.3	RepeatProteinMask	repeat	6091445	6091576	55	+	.	CR1-3_DR_pol#LINE/L2
Chromosome12_Gua_v1.3	RepeatProteinMask	repeat	6207858	6207971	86	+	.	CR1-3_DR_pol#LINE/L2
Chromosome12_Gua_v1.3	RepeatProteinMask	repeat	6220128	6220250	28	+	.	CR1-8_DR_pol#LINE/L2
Chromosome12_Gua_v1.3	RepeatProteinMask	repeat	6220194	6220274	23	+	.	CR1-3_DR_pol#LINE/L2
Chromosome12_Gua_v1.3	RepeatProteinMask	repeat	6220339	6220677	49	+	.	CR1-3_DR_pol#LINE/L2
Chromosome12_Gua_v1.3	RepeatProteinMask	repeat	6253734	6253838	31	+	.	CR1-8_DR_pol#LINE/L2
Chromosome12_Gua_v1.3	RepeatProteinMask	repeat	6254241	6254345	54	-	.	CR1-3_DR_pol#LINE/L2
Chromosome12_Gua_v1.3	RepeatProteinMask	repeat	6254438	6254797	106	-	.	CR1-3_DR_pol#LINE/L2
Chromosome12_Gua_v1.3	RepeatProteinMask	repeat	6312384	6312536	36	-	.	Nimb-3_DR_pol#LINE/I-Nimb
Chromosome12_Gua_v1.3	RepeatProteinMask	repeat	6350021	6350422	132	+	.	Expander_pol#LINE/RTE-BovB
Chromosome12_Gua_v1.3	RepeatProteinMask	repeat	6359873	6360004	53	+	.	Rex6_OL_pol#LINE/Dong-R4
Chromosome12_Gua_v1.3	RepeatProteinMask	repeat	6386727	6387284	58	-	.	I-5_DR_pol#LINE/I
Chromosome12_Gua_v1.3	RepeatProteinMask	repeat	6387009	6387242	63	-	.	Nimb-2_DR_pol#LINE/I-Nimb
Chromosome12_Gua_v1.3	RepeatProteinMask	repeat	6387587	6387712	45	-	.	Nimb-3_DR_pol#LINE/I-Nimb
Chromosome12_Gua_v1.3	RepeatProteinMask	repeat	6429818	6429895	28	-	.	CR1-8_DR_pol#LINE/L2
Chromosome12_Gua_v1.3	RepeatProteinMask	repeat	6442962	6443096	60	-	.	L1-13_DR_pol#LINE/L1
Chromosome12_Gua_v1.3	RepeatProteinMask	repeat	6455005	6455139	116	+	.	Dong_FR_pol#LINE/Dong-R4
Chromosome12_Gua_v1.3	RepeatProteinMask	repeat	6525627	6525737	21	-	.	Expander2_pol#LINE/RTE-BovB
Chromosome12_Gua_v1.3	RepeatProteinMask	repeat	6525672	6525737	36	-	.	Expander1_DR_po#LINE/RTE-BovB
Chromosome12_Gua_v1.3	RepeatProteinMask	repeat	6597691	6597846	23	+	.	CR1-3_DR_pol#LINE/L2
Chromosome12_Gua_v1.3	RepeatProteinMask	repeat	6623391	6624014	113	-	.	L1-10_DR_pol#LINE/L1
Chromosome12_Gua_v1.3	RepeatProteinMask	repeat	6764361	6764666	103	+	.	CR1-3_DR_pol#LINE/L2
Chromosome12_Gua_v1.3	RepeatProteinMask	repeat	6764665	6764832	48	+	.	CR1-8_DR_pol#LINE/L2
Chromosome12_Gua_v1.3	RepeatProteinMask	repeat	6764665	6764739	78	+	.	CR1-3_DR_pol#LINE/L2
Chromosome12_Gua_v1.3	RepeatProteinMask	repeat	6776636	6776863	63	+	.	RTE-1_GA_pol#LINE/RTE-BovB
Chromosome12_Gua_v1.3	RepeatProteinMask	repeat	6781896	6782273	504	+	.	Rex6_OL_pol#LINE/Dong-R4
Chromosome12_Gua_v1.3	RepeatProteinMask	repeat	6789816	6789923	95	+	.	REX3_XM_pol#LINE/RTE-BovB
Chromosome12_Gua_v1.3	RepeatProteinMask	repeat	6789925	6790143	132	+	.	Expander_pol#LINE/RTE-BovB
Chromosome12_Gua_v1.3	RepeatProteinMask	repeat	6801102	6802424	922	-	.	Expander2_pol#LINE/RTE-BovB
Chromosome12_Gua_v1.3	RepeatProteinMask	repeat	6801102	6802067	1021	-	.	REX3_XM_pol#LINE/RTE-BovB
Chromosome12_Gua_v1.3	RepeatProteinMask	repeat	6802430	6803905	1243	-	.	Expander_pol#LINE/RTE-BovB
Chromosome12_Gua_v1.3	RepeatProteinMask	repeat	6810004	6810480	199	-	.	I-1_DR_pol#LINE/Jockey
Chromosome12_Gua_v1.3	RepeatProteinMask	repeat	6852966	6853100	106	+	.	CR1-3_DR_pol#LINE/L2
Chromosome12_Gua_v1.3	RepeatProteinMask	repeat	6853066	6853383	106	+	.	CR1-3_DR_pol#LINE/L2
Chromosome12_Gua_v1.3	RepeatProteinMask	repeat	6853368	6854714	1182	+	.	CR1-3_DR_pol#LINE/L2
Chromosome12_Gua_v1.3	RepeatProteinMask	repeat	6854723	6854950	200	+	.	CR1-3_DR_pol#LINE/L2
Chromosome12_Gua_v1.3	RepeatProteinMask	repeat	6855021	6855326	162	+	.	CR1-8_DR_pol#LINE/L2
Chromosome12_Gua_v1.3	RepeatProteinMask	repeat	7245133	7245258	34	-	.	CR1-8_DR_pol#LINE/L2
Chromosome12_Gua_v1.3	RepeatProteinMask	repeat	7311852	7312259	355	-	.	Expander_pol#LINE/RTE-BovB
Chromosome12_Gua_v1.3	RepeatProteinMask	repeat	7312226	7312381	150	+	.	REX3_XM_pol#LINE/RTE-BovB
Chromosome12_Gua_v1.3	RepeatProteinMask	repeat	7367249	7367662	293	-	.	CR1-3_DR_pol#LINE/L2
Chromosome12_Gua_v1.3	RepeatProteinMask	repeat	7367656	7367712	36	-	.	CR1-3_DR_pol#LINE/L2
Chromosome12_Gua_v1.3	RepeatProteinMask	repeat	7367703	7367966	184	-	.	CR1-3_DR_pol#LINE/L2
Chromosome12_Gua_v1.3	RepeatProteinMask	repeat	7374933	7375142	93	-	.	Tngr1_pol#LTR/Gypsy-Cigr
Chromosome12_Gua_v1.3	RepeatProteinMask	repeat	7374933	7375103	110	-	.	Gypsy6_DR_pol#LTR/Gypsy
Chromosome12_Gua_v1.3	RepeatProteinMask	repeat	7394978	7395064	62	+	.	CR1-3_DR_pol#LINE/L2
Chromosome12_Gua_v1.3	RepeatProteinMask	repeat	7426007	7426618	117	-	.	I-1_DR_pol#LINE/Jockey
Chromosome12_Gua_v1.3	RepeatProteinMask	repeat	7426112	7426888	987	-	.	REX3_XM_pol#LINE/RTE-BovB
Chromosome12_Gua_v1.3	RepeatProteinMask	repeat	7426943	7427125	102	-	.	CR1-3_DR_pol#LINE/L2
Chromosome12_Gua_v1.3	RepeatProteinMask	repeat	7427794	7427850	33	-	.	Expander1_DR_po#LINE/RTE-BovB
Chromosome12_Gua_v1.3	RepeatProteinMask	repeat	7427843	7427989	170	-	.	Expander_pol#LINE/RTE-BovB
Chromosome12_Gua_v1.3	RepeatProteinMask	repeat	7433964	7434242	147	+	.	Expander1_DR_po#LINE/RTE-BovB
Chromosome12_Gua_v1.3	RepeatProteinMask	repeat	7458336	7458440	80	-	.	Expander_pol#LINE/RTE-BovB
Chromosome12_Gua_v1.3	RepeatProteinMask	repeat	7458416	7458943	558	-	.	REX3_XM_pol#LINE/RTE-BovB
Chromosome12_Gua_v1.3	RepeatProteinMask	repeat	7458958	7459095	63	-	.	Expander2_pol#LINE/RTE-BovB
Chromosome12_Gua_v1.3	RepeatProteinMask	repeat	7459044	7459250	206	-	.	Expander_pol#LINE/RTE-BovB
Chromosome12_Gua_v1.3	RepeatProteinMask	repeat	7459725	7460306	639	+	.	Expander_pol#LINE/RTE-BovB
Chromosome12_Gua_v1.3	RepeatProteinMask	repeat	7460303	7460467	153	+	.	Expander_pol#LINE/RTE-BovB
Chromosome12_Gua_v1.3	RepeatProteinMask	repeat	7460463	7460516	43	+	.	Expander_pol#LINE/RTE-BovB
Chromosome12_Gua_v1.3	RepeatProteinMask	repeat	7473805	7473900	40	+	.	REX3_XM_pol#LINE/RTE-BovB
Chromosome12_Gua_v1.3	RepeatProteinMask	repeat	7474991	7475041	42	-	.	Expander_pol#LINE/RTE-BovB
Chromosome12_Gua_v1.3	RepeatProteinMask	repeat	7475020	7475328	262	-	.	REX3_XM_pol#LINE/RTE-BovB
Chromosome12_Gua_v1.3	RepeatProteinMask	repeat	7547666	7548271	162	+	.	CR1-3_DR_pol#LINE/L2
Chromosome12_Gua_v1.3	RepeatProteinMask	repeat	7553984	7555324	1256	+	.	Expander_pol#LINE/RTE-BovB
Chromosome12_Gua_v1.3	RepeatProteinMask	repeat	7555285	7555917	801	+	.	REX3_XM_pol#LINE/RTE-BovB
Chromosome12_Gua_v1.3	RepeatProteinMask	repeat	7555913	7556785	835	+	.	REX3_XM_pol#LINE/RTE-BovB
Chromosome12_Gua_v1.3	RepeatProteinMask	repeat	7742136	7742405	262	+	.	Rex6_OL_pol#LINE/Dong-R4
Chromosome12_Gua_v1.3	RepeatProteinMask	repeat	7889327	7889791	328	+	.	CR1-8_DR_pol#LINE/L2
Chromosome12_Gua_v1.3	RepeatProteinMask	repeat	7957750	7957935	58	+	.	Expander1_DR_po#LINE/RTE-BovB
Chromosome12_Gua_v1.3	RepeatProteinMask	repeat	7957855	7957947	82	+	.	RTE-1_GA_pol#LINE/RTE-BovB
Chromosome12_Gua_v1.3	RepeatProteinMask	repeat	7957855	7957965	50	+	.	REX3_XM_pol#LINE/RTE-BovB
Chromosome12_Gua_v1.3	RepeatProteinMask	repeat	8011977	8012396	355	+	.	Expander_pol#LINE/RTE-BovB
Chromosome12_Gua_v1.3	RepeatProteinMask	repeat	8057683	8060676	1901	+	.	CR1-8_DR_pol#LINE/L2
Chromosome12_Gua_v1.3	RepeatProteinMask	repeat	8061441	8061989	264	+	.	L1-12_DR_pol#LINE/L1
Chromosome12_Gua_v1.3	RepeatProteinMask	repeat	8069249	8069422	129	+	.	Gypsy6_DR_pol#LTR/Gypsy
Chromosome12_Gua_v1.3	RepeatProteinMask	repeat	8069556	8069636	32	+	.	Gypsy52_DR#LTR/Gypsy
Chromosome12_Gua_v1.3	RepeatProteinMask	repeat	8069559	8069660	27	+	.	Gypsy6_DR_pol#LTR/Gypsy
Chromosome12_Gua_v1.3	RepeatProteinMask	repeat	8085068	8085184	79	+	.	L1-7_DR_pol#LINE/L1
Chromosome12_Gua_v1.3	RepeatProteinMask	repeat	8086858	8087667	561	+	.	L1-10_DR_pol#LINE/L1
Chromosome12_Gua_v1.3	RepeatProteinMask	repeat	8087618	8089243	1090	+	.	L1-10_DR_pol#LINE/L1
Chromosome12_Gua_v1.3	RepeatProteinMask	repeat	8089089	8089793	310	+	.	L1-10_DR_pol#LINE/L1
Chromosome12_Gua_v1.3	RepeatProteinMask	repeat	8089825	8090019	96	+	.	L1-10_DR_pol#LINE/L1
Chromosome12_Gua_v1.3	RepeatProteinMask	repeat	8090046	8090156	46	+	.	L1-10_DR_pol#LINE/L1
Chromosome12_Gua_v1.3	RepeatProteinMask	repeat	8093144	8093353	101	+	.	CR1-8_DR_pol#LINE/L2
Chromosome12_Gua_v1.3	RepeatProteinMask	repeat	8103232	8106990	3667	-	.	L1-13_DR_pol#LINE/L1
Chromosome12_Gua_v1.3	RepeatProteinMask	repeat	8211382	8212080	87	-	.	CR1-3_DR_pol#LINE/L2
Chromosome12_Gua_v1.3	RepeatProteinMask	repeat	8255455	8255547	52	+	.	CR1-3_DR_pol#LINE/L2
Chromosome12_Gua_v1.3	RepeatProteinMask	repeat	8266733	8266795	35	-	.	CR1-3_DR_pol#LINE/L2
Chromosome12_Gua_v1.3	RepeatProteinMask	repeat	8266798	8267028	195	-	.	CR1-3_DR_pol#LINE/L2
Chromosome12_Gua_v1.3	RepeatProteinMask	repeat	8358894	8359418	567	+	.	Gypsy-12_Adi#LTR/Gypsy
Chromosome12_Gua_v1.3	RepeatProteinMask	repeat	8359543	8359767	60	+	.	Gypsy-9_Crp#LTR/Gypsy
Chromosome12_Gua_v1.3	RepeatProteinMask	repeat	8359781	8360584	569	+	.	Gypsy-9_Crp#LTR/Gypsy
Chromosome12_Gua_v1.3	RepeatProteinMask	repeat	8360548	8361066	391	+	.	Gypsy-29_NV#LTR/Gypsy
Chromosome12_Gua_v1.3	RepeatProteinMask	repeat	8360629	8361066	418	+	.	Gypsy-12_Adi#LTR/Gypsy
Chromosome12_Gua_v1.3	RepeatProteinMask	repeat	8360853	8362388	858	+	.	Gypsy-9_Crp#LTR/Gypsy
Chromosome12_Gua_v1.3	RepeatProteinMask	repeat	8361093	8362460	1009	+	.	Gypsy-55_NV#LTR/Gypsy
Chromosome12_Gua_v1.3	RepeatProteinMask	repeat	8372685	8373308	912	-	.	Rex6_OL_pol#LINE/Dong-R4
Chromosome12_Gua_v1.3	RepeatProteinMask	repeat	8405177	8406004	121	+	.	Gypsy52_DR#LTR/Gypsy
Chromosome12_Gua_v1.3	RepeatProteinMask	repeat	8406007	8407587	906	+	.	Gypsy118_DR_pol#LTR/Gypsy
Chromosome12_Gua_v1.3	RepeatProteinMask	repeat	8407538	8409880	1498	+	.	Gypsy118_DR_pol#LTR/Gypsy
Chromosome12_Gua_v1.3	RepeatProteinMask	repeat	8433508	8437236	2457	-	.	L1-12_DR_pol#LINE/L1
Chromosome12_Gua_v1.3	RepeatProteinMask	repeat	8440616	8441371	182	-	.	Expander_pol#LINE/RTE-BovB
Chromosome12_Gua_v1.3	RepeatProteinMask	repeat	8447085	8447423	434	+	.	Rex6_OL_pol#LINE/Dong-R4
Chromosome12_Gua_v1.3	RepeatProteinMask	repeat	8518894	8519118	36	+	.	Nimb-3_DR_pol#LINE/I-Nimb
Chromosome12_Gua_v1.3	RepeatProteinMask	repeat	8551063	8551389	419	+	.	Rex6_OL_pol#LINE/Dong-R4
Chromosome12_Gua_v1.3	RepeatProteinMask	repeat	8567323	8567622	163	-	.	CR1-8_DR_pol#LINE/L2
Chromosome12_Gua_v1.3	RepeatProteinMask	repeat	8567630	8568877	1111	-	.	CR1-3_DR_pol#LINE/L2
Chromosome12_Gua_v1.3	RepeatProteinMask	repeat	8568930	8569868	575	-	.	CR1-3_DR_pol#LINE/L2
Chromosome12_Gua_v1.3	RepeatProteinMask	repeat	8572354	8572569	65	-	.	CR1-3_DR_pol#LINE/L2
Chromosome12_Gua_v1.3	RepeatProteinMask	repeat	8581718	8581915	190	-	.	REX3_XM_pol#LINE/RTE-BovB
Chromosome12_Gua_v1.3	RepeatProteinMask	repeat	8581924	8582040	76	-	.	REX3_XM_pol#LINE/RTE-BovB
Chromosome12_Gua_v1.3	RepeatProteinMask	repeat	8686074	8686232	78	+	.	CR1-3_DR_pol#LINE/L2
Chromosome12_Gua_v1.3	RepeatProteinMask	repeat	8686261	8688198	1329	+	.	CR1-3_DR_pol#LINE/L2
Chromosome12_Gua_v1.3	RepeatProteinMask	repeat	8688197	8688442	251	+	.	CR1-3_DR_pol#LINE/L2
Chromosome12_Gua_v1.3	RepeatProteinMask	repeat	8688450	8688749	167	+	.	CR1-8_DR_pol#LINE/L2
Chromosome12_Gua_v1.3	RepeatProteinMask	repeat	8774091	8774324	122	+	.	Expander_pol#LINE/RTE-BovB
Chromosome12_Gua_v1.3	RepeatProteinMask	repeat	8790335	8791096	589	-	.	L1-10_DR_pol#LINE/L1
Chromosome12_Gua_v1.3	RepeatProteinMask	repeat	8791086	8791538	382	-	.	L1-10_DR_pol#LINE/L1
Chromosome12_Gua_v1.3	RepeatProteinMask	repeat	8791555	8792706	1230	-	.	L1-10_DR_pol#LINE/L1
Chromosome12_Gua_v1.3	RepeatProteinMask	repeat	8832756	8833040	62	-	.	HAT-6_XT_tp#DNA/hAT-Charlie
Chromosome12_Gua_v1.3	RepeatProteinMask	repeat	8846002	8846115	23	+	.	CR1-8_DR_pol#LINE/L2
Chromosome12_Gua_v1.3	RepeatProteinMask	repeat	8982988	8983428	96	+	.	CR1-3_DR_pol#LINE/L2
Chromosome12_Gua_v1.3	RepeatProteinMask	repeat	8983370	8983534	51	+	.	CR1-3_DR_pol#LINE/L2
Chromosome12_Gua_v1.3	RepeatProteinMask	repeat	8983548	8983721	66	+	.	CR1-8_DR_pol#LINE/L2
Chromosome12_Gua_v1.3	RepeatProteinMask	repeat	8991286	8991573	128	-	.	CR1-3_DR_pol#LINE/L2
Chromosome12_Gua_v1.3	RepeatProteinMask	repeat	9072867	9072953	44	-	.	CR1-8_DR_pol#LINE/L2
Chromosome12_Gua_v1.3	RepeatProteinMask	repeat	9076560	9077072	216	+	.	CR1-8_DR_pol#LINE/L2
Chromosome12_Gua_v1.3	RepeatProteinMask	repeat	9076638	9077594	76	+	.	CR1-3_DR_pol#LINE/L2
Chromosome12_Gua_v1.3	RepeatProteinMask	repeat	9077292	9077594	140	+	.	CR1-8_DR_pol#LINE/L2
Chromosome12_Gua_v1.3	RepeatProteinMask	repeat	9077563	9077760	22	+	.	CR1-8_DR_pol#LINE/L2
Chromosome12_Gua_v1.3	RepeatProteinMask	repeat	9077741	9077800	29	+	.	CR1-8_DR_pol#LINE/L2
Chromosome12_Gua_v1.3	RepeatProteinMask	repeat	9077802	9077876	37	+	.	CR1-8_DR_pol#LINE/L2
Chromosome12_Gua_v1.3	RepeatProteinMask	repeat	9077878	9078432	234	+	.	CR1-3_DR_pol#LINE/L2
Chromosome12_Gua_v1.3	RepeatProteinMask	repeat	9078429	9078965	367	+	.	CR1-8_DR_pol#LINE/L2
Chromosome12_Gua_v1.3	RepeatProteinMask	repeat	9154644	9154763	67	-	.	BEL-1_XT#LTR/Pao
Chromosome12_Gua_v1.3	RepeatProteinMask	repeat	9154732	9154962	203	-	.	BEL22_DR#LTR/Pao
Chromosome12_Gua_v1.3	RepeatProteinMask	repeat	9154994	9156277	1131	-	.	BEL-4_XT#LTR/Pao
Chromosome12_Gua_v1.3	RepeatProteinMask	repeat	9156926	9157543	241	-	.	BEL-16_Adi#LTR/Pao
Chromosome12_Gua_v1.3	RepeatProteinMask	repeat	9156926	9157432	511	-	.	BEL-1_XT#LTR/Pao
Chromosome12_Gua_v1.3	RepeatProteinMask	repeat	9157455	9158483	669	-	.	BEL11_DR#LTR/Pao
Chromosome12_Gua_v1.3	RepeatProteinMask	repeat	9158491	9159219	59	-	.	BEL29_DR#LTR/Pao
Chromosome12_Gua_v1.3	RepeatProteinMask	repeat	9158512	9159123	619	-	.	BEL36_DR#LTR/Pao
Chromosome12_Gua_v1.3	RepeatProteinMask	repeat	9173664	9174113	464	+	.	CR1-3_DR_pol#LINE/L2
Chromosome12_Gua_v1.3	RepeatProteinMask	repeat	9174122	9174640	489	+	.	CR1-3_DR_pol#LINE/L2
Chromosome12_Gua_v1.3	RepeatProteinMask	repeat	9174146	9174751	449	+	.	CR1-8_DR_pol#LINE/L2
Chromosome12_Gua_v1.3	RepeatProteinMask	repeat	9186731	9187450	1104	+	.	Rex6_OL_pol#LINE/Dong-R4
Chromosome12_Gua_v1.3	RepeatProteinMask	repeat	9187432	9188262	1167	+	.	Rex6_OL_pol#LINE/Dong-R4
Chromosome12_Gua_v1.3	RepeatProteinMask	repeat	9281029	9281307	74	-	.	Expander_pol#LINE/RTE-BovB
Chromosome12_Gua_v1.3	RepeatProteinMask	repeat	9281206	9281424	78	-	.	Expander2_pol#LINE/RTE-BovB
Chromosome12_Gua_v1.3	RepeatProteinMask	repeat	9281206	9281337	80	-	.	REX3_XM_pol#LINE/RTE-BovB
Chromosome12_Gua_v1.3	RepeatProteinMask	repeat	9282726	9282956	127	-	.	Expander_pol#LINE/RTE-BovB
Chromosome12_Gua_v1.3	RepeatProteinMask	repeat	9390901	9391665	1010	+	.	REX3_XM_pol#LINE/RTE-BovB
Chromosome12_Gua_v1.3	RepeatProteinMask	repeat	9391652	9391714	54	+	.	Expander_pol#LINE/RTE-BovB
Chromosome12_Gua_v1.3	RepeatProteinMask	repeat	9391652	9391726	48	+	.	Expander1_DR_po#LINE/RTE-BovB
Chromosome12_Gua_v1.3	RepeatProteinMask	repeat	9509130	9509900	1037	-	.	Rex6_OL_pol#LINE/Dong-R4
Chromosome12_Gua_v1.3	RepeatProteinMask	repeat	9640164	9640208	47	+	.	Rex6_OL_pol#LINE/Dong-R4
Chromosome12_Gua_v1.3	RepeatProteinMask	repeat	9640214	9640369	57	+	.	Rex6_OL_pol#LINE/Dong-R4
Chromosome12_Gua_v1.3	RepeatProteinMask	repeat	9645268	9645507	28	+	.	Gypsy-7_Gav#LTR/Gypsy
Chromosome12_Gua_v1.3	RepeatProteinMask	repeat	9645423	9649583	4474	+	.	Tngr1_pol#LTR/Gypsy-Cigr
Chromosome12_Gua_v1.3	RepeatProteinMask	repeat	9652044	9652283	28	+	.	Gypsy-7_Gav#LTR/Gypsy
Chromosome12_Gua_v1.3	RepeatProteinMask	repeat	9652199	9656359	4486	+	.	Tngr1_pol#LTR/Gypsy-Cigr
Chromosome12_Gua_v1.3	RepeatProteinMask	repeat	9658820	9659059	28	+	.	Gypsy-7_Gav#LTR/Gypsy
Chromosome12_Gua_v1.3	RepeatProteinMask	repeat	9658975	9663135	4486	+	.	Tngr1_pol#LTR/Gypsy-Cigr
Chromosome12_Gua_v1.3	RepeatProteinMask	repeat	9665596	9665835	28	+	.	Gypsy-7_Gav#LTR/Gypsy
Chromosome12_Gua_v1.3	RepeatProteinMask	repeat	9665751	9669911	4482	+	.	Tngr1_pol#LTR/Gypsy-Cigr
Chromosome12_Gua_v1.3	RepeatProteinMask	repeat	9672372	9672611	28	+	.	Gypsy-7_Gav#LTR/Gypsy
Chromosome12_Gua_v1.3	RepeatProteinMask	repeat	9672527	9676687	4482	+	.	Tngr1_pol#LTR/Gypsy-Cigr
Chromosome12_Gua_v1.3	RepeatProteinMask	repeat	9812989	9813135	178	-	.	Rex6_OL_pol#LINE/Dong-R4
Chromosome12_Gua_v1.3	RepeatProteinMask	repeat	9832097	9832180	53	+	.	Expander1_DR_po#LINE/RTE-BovB
Chromosome12_Gua_v1.3	RepeatProteinMask	repeat	9832275	9832403	35	+	.	RTE-1_GA_pol#LINE/RTE-BovB
Chromosome12_Gua_v1.3	RepeatProteinMask	repeat	9888509	9888916	284	+	.	CR1-8_DR_pol#LINE/L2
Chromosome12_Gua_v1.3	RepeatProteinMask	repeat	9888898	9889380	249	+	.	CR1-8_DR_pol#LINE/L2
Chromosome12_Gua_v1.3	RepeatProteinMask	repeat	9889397	9889558	89	+	.	CR1-8_DR_pol#LINE/L2
Chromosome12_Gua_v1.3	RepeatProteinMask	repeat	9955435	9955857	42	+	.	Expander1_DR_po#LINE/RTE-BovB
Chromosome12_Gua_v1.3	RepeatProteinMask	repeat	9955520	9956080	261	+	.	Expander_pol#LINE/RTE-BovB
Chromosome12_Gua_v1.3	RepeatProteinMask	repeat	9956082	9956300	295	+	.	Expander1_DR_po#LINE/RTE-BovB
Chromosome12_Gua_v1.3	RepeatProteinMask	repeat	9956363	9956731	283	+	.	Expander_pol#LINE/RTE-BovB
Chromosome12_Gua_v1.3	RepeatProteinMask	repeat	9967298	9967918	642	-	.	Expander_pol#LINE/RTE-BovB
Chromosome12_Gua_v1.3	RepeatProteinMask	repeat	10024268	10024477	104	-	.	CR1-8_DR_pol#LINE/L2
Chromosome12_Gua_v1.3	RepeatProteinMask	repeat	10024384	10024512	64	-	.	CR1-8_DR_pol#LINE/L2
Chromosome12_Gua_v1.3	RepeatProteinMask	repeat	10087590	10087706	46	+	.	BEL2_DR#LTR/Pao
Chromosome12_Gua_v1.3	RepeatProteinMask	repeat	10133512	10133808	407	+	.	Rex6_OL_pol#LINE/Dong-R4
Chromosome12_Gua_v1.3	RepeatProteinMask	repeat	10133804	10134016	70	+	.	Rex6_OL_pol#LINE/Dong-R4
Chromosome12_Gua_v1.3	RepeatProteinMask	repeat	10133865	10134038	108	+	.	Rex6_OL_pol#LINE/Dong-R4
Chromosome12_Gua_v1.3	RepeatProteinMask	repeat	10135045	10135164	54	-	.	L1-10_DR_pol#LINE/L1
Chromosome12_Gua_v1.3	RepeatProteinMask	repeat	10157064	10157204	94	-	.	Expander1_DR_po#LINE/RTE-BovB
Chromosome12_Gua_v1.3	RepeatProteinMask	repeat	10157259	10157363	68	-	.	Expander2_pol#LINE/RTE-BovB
Chromosome12_Gua_v1.3	RepeatProteinMask	repeat	10161681	10161863	72	-	.	REX3_XM_pol#LINE/RTE-BovB
Chromosome12_Gua_v1.3	RepeatProteinMask	repeat	10286966	10287307	333	-	.	Expander_pol#LINE/RTE-BovB
Chromosome12_Gua_v1.3	RepeatProteinMask	repeat	10302204	10302551	255	-	.	Expander_pol#LINE/RTE-BovB
Chromosome12_Gua_v1.3	RepeatProteinMask	repeat	10336721	10337083	158	-	.	CR1-8_DR_pol#LINE/L2
Chromosome12_Gua_v1.3	RepeatProteinMask	repeat	10337080	10337154	24	-	.	CR1-3_DR_pol#LINE/L2
Chromosome12_Gua_v1.3	RepeatProteinMask	repeat	10418302	10418565	128	+	.	L1-10_DR_pol#LINE/L1
Chromosome12_Gua_v1.3	RepeatProteinMask	repeat	10578188	10578298	59	-	.	CR1-3_DR_pol#LINE/L2
Chromosome12_Gua_v1.3	RepeatProteinMask	repeat	10642681	10642881	79	-	.	RTE-1_GA_pol#LINE/RTE-BovB
Chromosome12_Gua_v1.3	RepeatProteinMask	repeat	10681682	10681858	53	+	.	CR1-3_DR_pol#LINE/L2
Chromosome12_Gua_v1.3	RepeatProteinMask	repeat	10709307	10709672	304	-	.	Expander_pol#LINE/RTE-BovB
Chromosome12_Gua_v1.3	RepeatProteinMask	repeat	10740824	10741408	522	+	.	CR1-3_DR_pol#LINE/L2
Chromosome12_Gua_v1.3	RepeatProteinMask	repeat	10740902	10741519	442	+	.	CR1-8_DR_pol#LINE/L2
Chromosome12_Gua_v1.3	RepeatProteinMask	repeat	10748988	10749041	20	-	.	Expander_pol#LINE/RTE-BovB
Chromosome12_Gua_v1.3	RepeatProteinMask	repeat	10749124	10749258	39	-	.	Expander_pol#LINE/RTE-BovB
Chromosome12_Gua_v1.3	RepeatProteinMask	repeat	10790254	10790475	76	+	.	Expander1_DR_po#LINE/RTE-BovB
Chromosome12_Gua_v1.3	RepeatProteinMask	repeat	10790260	10790418	95	+	.	Expander_pol#LINE/RTE-BovB
Chromosome12_Gua_v1.3	RepeatProteinMask	repeat	10790455	10790766	74	+	.	CR1-8_DR_pol#LINE/L2
Chromosome12_Gua_v1.3	RepeatProteinMask	repeat	10983281	10983331	31	-	.	CR1-3_DR_pol#LINE/L2
Chromosome12_Gua_v1.3	RepeatProteinMask	repeat	11012883	11013068	37	-	.	Expander2_pol#LINE/RTE-BovB
Chromosome12_Gua_v1.3	RepeatProteinMask	repeat	11012943	11013068	59	-	.	Expander1_DR_po#LINE/RTE-BovB
Chromosome12_Gua_v1.3	RepeatProteinMask	repeat	11060508	11060651	32	+	.	Rex6_OL_pol#LINE/Dong-R4
Chromosome12_Gua_v1.3	RepeatProteinMask	repeat	11060532	11061344	648	+	.	CR1-3_DR_pol#LINE/L2
Chromosome12_Gua_v1.3	RepeatProteinMask	repeat	11310965	11311060	20	-	.	CR1-8_DR_pol#LINE/L2
Chromosome12_Gua_v1.3	RepeatProteinMask	repeat	11460742	11462511	1549	+	.	REX3_XM_pol#LINE/RTE-BovB
Chromosome12_Gua_v1.3	RepeatProteinMask	repeat	11506548	11508317	1549	+	.	REX3_XM_pol#LINE/RTE-BovB
Chromosome12_Gua_v1.3	RepeatProteinMask	repeat	11539757	11540458	383	+	.	Gypsy69_DR#LTR/Gypsy
Chromosome12_Gua_v1.3	RepeatProteinMask	repeat	11540455	11543295	2784	+	.	Ronin3#LTR/Gypsy
Chromosome12_Gua_v1.3	RepeatProteinMask	repeat	11569906	11570403	433	+	.	Nimb-2_DR_pol#LINE/I-Nimb
Chromosome12_Gua_v1.3	RepeatProteinMask	repeat	11570406	11571272	516	+	.	Nimb-2_DR_pol#LINE/I-Nimb
Chromosome12_Gua_v1.3	RepeatProteinMask	repeat	11605714	11606046	240	+	.	Expander1_DR_po#LINE/RTE-BovB
Chromosome12_Gua_v1.3	RepeatProteinMask	repeat	11605714	11605989	258	+	.	REX3_XM_pol#LINE/RTE-BovB
Chromosome12_Gua_v1.3	RepeatProteinMask	repeat	11605976	11606287	262	+	.	Expander_pol#LINE/RTE-BovB
Chromosome12_Gua_v1.3	RepeatProteinMask	repeat	11690012	11690665	179	-	.	Gypsy35_DR#LTR/Gypsy
Chromosome12_Gua_v1.3	RepeatProteinMask	repeat	11690117	11690671	230	-	.	GypsOL#LTR/Gypsy
Chromosome12_Gua_v1.3	RepeatProteinMask	repeat	11754105	11754230	95	+	.	Expander_pol#LINE/RTE-BovB
Chromosome12_Gua_v1.3	RepeatProteinMask	repeat	11784462	11784818	125	+	.	CR1-8_DR_pol#LINE/L2
Chromosome12_Gua_v1.3	RepeatProteinMask	repeat	11806189	11806296	107	-	.	Rex6_OL_pol#LINE/Dong-R4
Chromosome12_Gua_v1.3	RepeatProteinMask	repeat	11841505	11841804	51	+	.	Expander2_pol#LINE/RTE-BovB
Chromosome12_Gua_v1.3	RepeatProteinMask	repeat	11841525	11841647	81	+	.	Expander_pol#LINE/RTE-BovB
Chromosome12_Gua_v1.3	RepeatProteinMask	repeat	11841637	11841804	90	+	.	Expander1_DR_po#LINE/RTE-BovB
Chromosome12_Gua_v1.3	RepeatProteinMask	repeat	11995424	11995666	321	+	.	Rex6_OL_pol#LINE/Dong-R4
Chromosome12_Gua_v1.3	RepeatProteinMask	repeat	11995636	11995737	73	+	.	Rex6_OL_pol#LINE/Dong-R4
Chromosome12_Gua_v1.3	RepeatProteinMask	repeat	12017919	12018092	50	+	.	REX3_XM_pol#LINE/RTE-BovB
Chromosome12_Gua_v1.3	RepeatProteinMask	repeat	12158931	12159020	56	+	.	CR1-3_DR_pol#LINE/L2
Chromosome12_Gua_v1.3	RepeatProteinMask	repeat	12209225	12209293	36	-	.	CR1-3_DR_pol#LINE/L2
Chromosome12_Gua_v1.3	RepeatProteinMask	repeat	12209289	12209369	44	-	.	CR1-3_DR_pol#LINE/L2
Chromosome12_Gua_v1.3	RepeatProteinMask	repeat	12324908	12325093	51	+	.	CR1-8_DR_pol#LINE/L2
Chromosome12_Gua_v1.3	RepeatProteinMask	repeat	12325101	12325427	252	+	.	CR1-8_DR_pol#LINE/L2
Chromosome12_Gua_v1.3	RepeatProteinMask	repeat	12325427	12325639	88	+	.	CR1-8_DR_pol#LINE/L2
Chromosome12_Gua_v1.3	RepeatProteinMask	repeat	12392921	12393046	47	+	.	CR1-3_DR_pol#LINE/L2
Chromosome12_Gua_v1.3	RepeatProteinMask	repeat	12393009	12393140	63	+	.	CR1-8_DR_pol#LINE/L2
Chromosome12_Gua_v1.3	RepeatProteinMask	repeat	12393036	12393149	91	+	.	CR1-3_DR_pol#LINE/L2
Chromosome12_Gua_v1.3	RepeatProteinMask	repeat	12393142	12393708	367	+	.	CR1-3_DR_pol#LINE/L2
Chromosome12_Gua_v1.3	RepeatProteinMask	repeat	12393729	12394100	152	+	.	CR1-3_DR_pol#LINE/L2
Chromosome12_Gua_v1.3	RepeatProteinMask	repeat	12394093	12394362	173	+	.	CR1-8_DR_pol#LINE/L2
Chromosome12_Gua_v1.3	RepeatProteinMask	repeat	12473856	12477059	3114	-	.	Ronin3#LTR/Gypsy
Chromosome12_Gua_v1.3	RepeatProteinMask	repeat	12477107	12478081	377	-	.	Ronin2#LTR/Gypsy
Chromosome12_Gua_v1.3	RepeatProteinMask	repeat	12606040	12606309	306	+	.	REX3_XM_pol#LINE/RTE-BovB
Chromosome12_Gua_v1.3	RepeatProteinMask	repeat	12606318	12606932	629	+	.	Expander_pol#LINE/RTE-BovB
Chromosome12_Gua_v1.3	RepeatProteinMask	repeat	12629042	12629209	82	+	.	CR1-8_DR_pol#LINE/L2
Chromosome12_Gua_v1.3	RepeatProteinMask	repeat	12658585	12661761	3676	-	.	Expander_pol#LINE/RTE-BovB
Chromosome12_Gua_v1.3	RepeatProteinMask	repeat	12663041	12663541	706	+	.	Rex6_OL_pol#LINE/Dong-R4
Chromosome12_Gua_v1.3	RepeatProteinMask	repeat	12665917	12666273	63	-	.	CR1-8_DR_pol#LINE/L2
Chromosome12_Gua_v1.3	RepeatProteinMask	repeat	12666007	12666345	130	-	.	CR1-3_DR_pol#LINE/L2
Chromosome12_Gua_v1.3	RepeatProteinMask	repeat	12666273	12666392	23	-	.	CR1-3_DR_pol#LINE/L2
Chromosome12_Gua_v1.3	RepeatProteinMask	repeat	12666465	12666800	245	-	.	Rex6_OL_pol#LINE/Dong-R4
Chromosome12_Gua_v1.3	RepeatProteinMask	repeat	12673927	12674136	41	-	.	CR1-8_DR_pol#LINE/L2
Chromosome12_Gua_v1.3	RepeatProteinMask	repeat	12680492	12680761	37	-	.	REX3_XM_pol#LINE/RTE-BovB
Chromosome12_Gua_v1.3	RepeatProteinMask	repeat	12680758	12681066	353	-	.	Expander1_DR_po#LINE/RTE-BovB
Chromosome12_Gua_v1.3	RepeatProteinMask	repeat	12764798	12765004	57	-	.	CR1-8_DR_pol#LINE/L2
Chromosome12_Gua_v1.3	RepeatProteinMask	repeat	12765001	12765123	53	-	.	CR1-3_DR_pol#LINE/L2
Chromosome12_Gua_v1.3	RepeatProteinMask	repeat	12775443	12775628	66	+	.	Gypsy35_DR#LTR/Gypsy
Chromosome12_Gua_v1.3	RepeatProteinMask	repeat	12801145	12801252	70	-	.	CR1-8_DR_pol#LINE/L2
Chromosome12_Gua_v1.3	RepeatProteinMask	repeat	12801242	12801496	236	-	.	CR1-3_DR_pol#LINE/L2
Chromosome12_Gua_v1.3	RepeatProteinMask	repeat	12801657	12803390	2497	-	.	Rex6_OL_pol#LINE/Dong-R4
Chromosome12_Gua_v1.3	RepeatProteinMask	repeat	12827481	12827591	48	+	.	Expander_pol#LINE/RTE-BovB
Chromosome12_Gua_v1.3	RepeatProteinMask	repeat	12827624	12828073	495	+	.	Expander_pol#LINE/RTE-BovB
Chromosome12_Gua_v1.3	RepeatProteinMask	repeat	12828030	12828977	1138	+	.	Expander_pol#LINE/RTE-BovB
Chromosome12_Gua_v1.3	RepeatProteinMask	repeat	12828935	12829387	655	+	.	REX3_XM_pol#LINE/RTE-BovB
Chromosome12_Gua_v1.3	RepeatProteinMask	repeat	12829389	12830012	594	+	.	Expander_pol#LINE/RTE-BovB
Chromosome12_Gua_v1.3	RepeatProteinMask	repeat	12829856	12830170	265	+	.	REX3_XM_pol#LINE/RTE-BovB
Chromosome12_Gua_v1.3	RepeatProteinMask	repeat	12830164	12830409	192	+	.	REX3_XM_pol#LINE/RTE-BovB
Chromosome12_Gua_v1.3	RepeatProteinMask	repeat	12857360	12857680	179	-	.	L1-1_DR_pol#LINE/L1
Chromosome12_Gua_v1.3	RepeatProteinMask	repeat	12889845	12890018	39	-	.	Expander_pol#LINE/RTE-BovB
Chromosome12_Gua_v1.3	RepeatProteinMask	repeat	12889940	12890404	335	-	.	Expander_pol#LINE/RTE-BovB
Chromosome12_Gua_v1.3	RepeatProteinMask	repeat	12890018	12890404	341	-	.	Expander2_pol#LINE/RTE-BovB
Chromosome12_Gua_v1.3	RepeatProteinMask	repeat	12922410	12922586	61	+	.	CR1-3_DR_pol#LINE/L2
Chromosome12_Gua_v1.3	RepeatProteinMask	repeat	12929098	12929307	42	+	.	REX3_XM_pol#LINE/RTE-BovB
Chromosome12_Gua_v1.3	RepeatProteinMask	repeat	12975768	12975872	44	+	.	I-5_DR_pol#LINE/I
Chromosome12_Gua_v1.3	RepeatProteinMask	repeat	13106209	13107132	1215	-	.	Rex6_OL_pol#LINE/Dong-R4
Chromosome12_Gua_v1.3	RepeatProteinMask	repeat	13110242	13113973	2950	+	.	L1-13_DR_pol#LINE/L1
Chromosome12_Gua_v1.3	RepeatProteinMask	repeat	13159478	13159639	78	-	.	CR1-3_DR_pol#LINE/L2
Chromosome12_Gua_v1.3	RepeatProteinMask	repeat	13222761	13224095	350	+	.	Gypsy-5_NV_pol#LTR/Gypsy
Chromosome12_Gua_v1.3	RepeatProteinMask	repeat	13222953	13224332	256	+	.	Gypsy-10_Gav#LTR/Gypsy
Chromosome12_Gua_v1.3	RepeatProteinMask	repeat	13224684	13225604	155	+	.	Gypsy-12_Adi#LTR/Gypsy
Chromosome12_Gua_v1.3	RepeatProteinMask	repeat	13224684	13225361	176	+	.	Gypsy-23_Crp#LTR/Gypsy
Chromosome12_Gua_v1.3	RepeatProteinMask	repeat	13251577	13252602	1375	-	.	Rex6_OL_pol#LINE/Dong-R4
Chromosome12_Gua_v1.3	RepeatProteinMask	repeat	13252607	13253275	868	-	.	Rex6_OL_pol#LINE/Dong-R4
Chromosome12_Gua_v1.3	RepeatProteinMask	repeat	13253208	13253657	439	-	.	Rex6_OL_pol#LINE/Dong-R4
Chromosome12_Gua_v1.3	RepeatProteinMask	repeat	13253639	13253734	40	-	.	Rex6_OL_pol#LINE/Dong-R4
Chromosome12_Gua_v1.3	RepeatProteinMask	repeat	13258170	13258403	199	+	.	Expander_pol#LINE/RTE-BovB
Chromosome12_Gua_v1.3	RepeatProteinMask	repeat	13258170	13258322	218	+	.	Expander1_DR_po#LINE/RTE-BovB
Chromosome12_Gua_v1.3	RepeatProteinMask	repeat	13258241	13258732	449	+	.	REX3_XM_pol#LINE/RTE-BovB
Chromosome12_Gua_v1.3	RepeatProteinMask	repeat	13258752	13259009	283	+	.	Expander1_DR_po#LINE/RTE-BovB
Chromosome12_Gua_v1.3	RepeatProteinMask	repeat	13309333	13309455	21	+	.	CR1-3_DR_pol#LINE/L2
Chromosome12_Gua_v1.3	RepeatProteinMask	repeat	13326909	13327034	80	+	.	CR1-3_DR_pol#LINE/L2
Chromosome12_Gua_v1.3	RepeatProteinMask	repeat	13327034	13327276	184	+	.	CR1-3_DR_pol#LINE/L2
Chromosome12_Gua_v1.3	RepeatProteinMask	repeat	13364635	13364805	58	+	.	RTE-1_GA_pol#LINE/RTE-BovB
Chromosome12_Gua_v1.3	RepeatProteinMask	repeat	13410853	13411017	145	+	.	Rex6_OL_pol#LINE/Dong-R4
Chromosome12_Gua_v1.3	RepeatProteinMask	repeat	13447352	13447432	29	+	.	Gypsy13_DR_pol#LTR/Gypsy
Chromosome12_Gua_v1.3	RepeatProteinMask	repeat	13563221	13563634	102	+	.	CR1-8_DR_pol#LINE/L2
Chromosome12_Gua_v1.3	RepeatProteinMask	repeat	13563221	13563430	135	+	.	CR1-3_DR_pol#LINE/L2
Chromosome12_Gua_v1.3	RepeatProteinMask	repeat	13565852	13566793	1299	-	.	Rex6_OL_pol#LINE/Dong-R4
Chromosome12_Gua_v1.3	RepeatProteinMask	repeat	13659362	13659622	32	+	.	CR1-8_DR_pol#LINE/L2
Chromosome12_Gua_v1.3	RepeatProteinMask	repeat	13673756	13673914	54	+	.	L1-8_DR_pol#LINE/L1
Chromosome12_Gua_v1.3	RepeatProteinMask	repeat	13673910	13674074	26	+	.	L1-16_DR_pol#LINE/L1
Chromosome12_Gua_v1.3	RepeatProteinMask	repeat	13677432	13677713	27	+	.	Nimb-2_DR_pol#LINE/I-Nimb
Chromosome12_Gua_v1.3	RepeatProteinMask	repeat	13699201	13699458	92	-	.	CR1-8_DR_pol#LINE/L2
Chromosome12_Gua_v1.3	RepeatProteinMask	repeat	13699452	13699643	170	-	.	CR1-8_DR_pol#LINE/L2
Chromosome12_Gua_v1.3	RepeatProteinMask	repeat	13790934	13791188	29	-	.	Expander1_DR_po#LINE/RTE-BovB
Chromosome12_Gua_v1.3	RepeatProteinMask	repeat	13790991	13791188	58	-	.	RTE-1_GA_pol#LINE/RTE-BovB
Chromosome12_Gua_v1.3	RepeatProteinMask	repeat	13791162	13791671	113	-	.	Expander_pol#LINE/RTE-BovB
Chromosome12_Gua_v1.3	RepeatProteinMask	repeat	13940463	13940558	64	-	.	Expander_pol#LINE/RTE-BovB
Chromosome12_Gua_v1.3	RepeatProteinMask	repeat	13940560	13940829	206	-	.	Expander_pol#LINE/RTE-BovB
Chromosome12_Gua_v1.3	RepeatProteinMask	repeat	13940826	13941173	374	-	.	REX3_XM_pol#LINE/RTE-BovB
Chromosome12_Gua_v1.3	RepeatProteinMask	repeat	13941170	13941688	615	-	.	REX3_XM_pol#LINE/RTE-BovB
Chromosome12_Gua_v1.3	RepeatProteinMask	repeat	13941688	13941828	187	-	.	Expander_pol#LINE/RTE-BovB
Chromosome12_Gua_v1.3	RepeatProteinMask	repeat	13991803	13991895	51	+	.	CR1-3_DR_pol#LINE/L2
Chromosome12_Gua_v1.3	RepeatProteinMask	repeat	14172624	14172692	21	+	.	Expander1_DR_po#LINE/RTE-BovB
Chromosome12_Gua_v1.3	RepeatProteinMask	repeat	14172834	14172917	40	+	.	REX3_XM_pol#LINE/RTE-BovB
Chromosome12_Gua_v1.3	RepeatProteinMask	repeat	14172837	14173007	38	+	.	Expander1_DR_po#LINE/RTE-BovB
Chromosome12_Gua_v1.3	RepeatProteinMask	repeat	14172923	14173123	140	+	.	Expander_pol#LINE/RTE-BovB
Chromosome12_Gua_v1.3	RepeatProteinMask	repeat	14172923	14173168	82	+	.	Expander1_DR_po#LINE/RTE-BovB
Chromosome12_Gua_v1.3	RepeatProteinMask	repeat	14173099	14173350	188	+	.	Expander1_DR_po#LINE/RTE-BovB
Chromosome12_Gua_v1.3	RepeatProteinMask	repeat	14173356	14173598	163	+	.	Expander_pol#LINE/RTE-BovB
Chromosome12_Gua_v1.3	RepeatProteinMask	repeat	14173356	14173670	94	+	.	Expander1_DR_po#LINE/RTE-BovB
Chromosome12_Gua_v1.3	RepeatProteinMask	repeat	14173604	14173903	142	+	.	Expander_pol#LINE/RTE-BovB
Chromosome12_Gua_v1.3	RepeatProteinMask	repeat	14173911	14173985	52	+	.	Expander_pol#LINE/RTE-BovB
Chromosome12_Gua_v1.3	RepeatProteinMask	repeat	14173985	14174485	277	+	.	Expander1_DR_po#LINE/RTE-BovB
Chromosome12_Gua_v1.3	RepeatProteinMask	repeat	14176234	14176458	219	+	.	CR1-3_DR_pol#LINE/L2
Chromosome12_Gua_v1.3	RepeatProteinMask	repeat	14176457	14176696	211	+	.	CR1-3_DR_pol#LINE/L2
Chromosome12_Gua_v1.3	RepeatProteinMask	repeat	14176717	14176959	182	+	.	CR1-3_DR_pol#LINE/L2
Chromosome12_Gua_v1.3	RepeatProteinMask	repeat	14176971	14177333	222	+	.	CR1-8_DR_pol#LINE/L2
Chromosome12_Gua_v1.3	RepeatProteinMask	repeat	14199355	14199927	604	-	.	Expander_pol#LINE/RTE-BovB
Chromosome12_Gua_v1.3	RepeatProteinMask	repeat	14199945	14202350	2196	-	.	Expander_pol#LINE/RTE-BovB
Chromosome12_Gua_v1.3	RepeatProteinMask	repeat	14241155	14241232	63	-	.	CR1-3_DR_pol#LINE/L2
Chromosome12_Gua_v1.3	RepeatProteinMask	repeat	14273557	14273859	52	-	.	Expander_pol#LINE/RTE-BovB
Chromosome12_Gua_v1.3	RepeatProteinMask	repeat	14329118	14329240	56	+	.	CR1-3_DR_pol#LINE/L2
Chromosome12_Gua_v1.3	RepeatProteinMask	repeat	14468778	14468891	48	+	.	CR1-3_DR_pol#LINE/L2
Chromosome12_Gua_v1.3	RepeatProteinMask	repeat	14522640	14522708	47	-	.	CR1-3_DR_pol#LINE/L2
Chromosome12_Gua_v1.3	RepeatProteinMask	repeat	14522810	14522938	37	-	.	CR1-3_DR_pol#LINE/L2
Chromosome12_Gua_v1.3	RepeatProteinMask	repeat	14682789	14684048	815	+	.	I-1_DR_pol#LINE/Jockey
Chromosome12_Gua_v1.3	RepeatProteinMask	repeat	14684090	14685523	1380	+	.	I-1_DR_pol#LINE/Jockey
Chromosome12_Gua_v1.3	RepeatProteinMask	repeat	14685580	14685951	236	+	.	I-1_DR_pol#LINE/Jockey
Chromosome12_Gua_v1.3	RepeatProteinMask	repeat	14750136	14750366	252	-	.	Expander_pol#LINE/RTE-BovB
Chromosome12_Gua_v1.3	RepeatProteinMask	repeat	14750513	14750623	61	+	.	Expander_pol#LINE/RTE-BovB
Chromosome12_Gua_v1.3	RepeatProteinMask	repeat	14750599	14751009	201	+	.	Expander_pol#LINE/RTE-BovB
Chromosome12_Gua_v1.3	RepeatProteinMask	repeat	14751032	14751133	44	+	.	Expander_pol#LINE/RTE-BovB
Chromosome12_Gua_v1.3	RepeatProteinMask	repeat	14751032	14751157	20	+	.	REX3_XM_pol#LINE/RTE-BovB
Chromosome12_Gua_v1.3	RepeatProteinMask	repeat	14751157	14751504	253	-	.	Expander1_DR_po#LINE/RTE-BovB
Chromosome12_Gua_v1.3	RepeatProteinMask	repeat	14751435	14751674	55	-	.	Expander1_DR_po#LINE/RTE-BovB
Chromosome12_Gua_v1.3	RepeatProteinMask	repeat	14751480	14751671	130	-	.	Expander_pol#LINE/RTE-BovB
Chromosome12_Gua_v1.3	RepeatProteinMask	repeat	14751656	14752531	324	-	.	Expander_pol#LINE/RTE-BovB
Chromosome12_Gua_v1.3	RepeatProteinMask	repeat	14752465	14752710	42	-	.	Expander1_DR_po#LINE/RTE-BovB
Chromosome12_Gua_v1.3	RepeatProteinMask	repeat	14752510	14752710	99	-	.	Expander_pol#LINE/RTE-BovB
Chromosome12_Gua_v1.3	RepeatProteinMask	repeat	14752810	14752917	21	-	.	REX3_XM_pol#LINE/RTE-BovB
Chromosome12_Gua_v1.3	RepeatProteinMask	repeat	14779080	14779256	84	-	.	CR1-3_DR_pol#LINE/L2
Chromosome12_Gua_v1.3	RepeatProteinMask	repeat	15058795	15059025	34	-	.	CR1-3_DR_pol#LINE/L2
Chromosome12_Gua_v1.3	RepeatProteinMask	repeat	15097300	15097416	107	+	.	Expander_pol#LINE/RTE-BovB
Chromosome12_Gua_v1.3	RepeatProteinMask	repeat	15097419	15098297	890	+	.	REX3_XM_pol#LINE/RTE-BovB
Chromosome12_Gua_v1.3	RepeatProteinMask	repeat	15099284	15099343	39	+	.	CR1-3_DR_pol#LINE/L2
Chromosome12_Gua_v1.3	RepeatProteinMask	repeat	15141971	15142114	148	-	.	Rex6_OL_pol#LINE/Dong-R4
Chromosome12_Gua_v1.3	RepeatProteinMask	repeat	15142132	15142287	211	-	.	Rex6_OL_pol#LINE/Dong-R4
Chromosome12_Gua_v1.3	RepeatProteinMask	repeat	15169177	15169269	37	+	.	Expander1_DR_po#LINE/RTE-BovB
Chromosome12_Gua_v1.3	RepeatProteinMask	repeat	15261803	15261970	38	-	.	CR1-3_DR_pol#LINE/L2
Chromosome12_Gua_v1.3	RepeatProteinMask	repeat	15443699	15443827	43	-	.	L1-1_DR_pol#LINE/L1
Chromosome12_Gua_v1.3	RepeatProteinMask	repeat	15443699	15443800	54	-	.	L1-7_DR_pol#LINE/L1
Chromosome12_Gua_v1.3	RepeatProteinMask	repeat	15534441	15534812	148	+	.	Dong_FR_pol#LINE/Dong-R4
Chromosome12_Gua_v1.3	RepeatProteinMask	repeat	15710762	15711976	1716	+	.	Rex6_OL_pol#LINE/Dong-R4
Chromosome12_Gua_v1.3	RepeatProteinMask	repeat	15720984	15723431	2706	-	.	Expander_pol#LINE/RTE-BovB
Chromosome12_Gua_v1.3	RepeatProteinMask	repeat	15723268	15723972	610	-	.	Expander_pol#LINE/RTE-BovB
Chromosome12_Gua_v1.3	RepeatProteinMask	repeat	15755709	15757745	1000	-	.	L1-1_DR_pol#LINE/L1
Chromosome12_Gua_v1.3	RepeatProteinMask	repeat	15757730	15758509	460	-	.	L1-7_DR_pol#LINE/L1
Chromosome12_Gua_v1.3	RepeatProteinMask	repeat	15834270	15834353	23	+	.	Expander1_DR_po#LINE/RTE-BovB
Chromosome12_Gua_v1.3	RepeatProteinMask	repeat	15898200	15898313	97	-	.	Expander_pol#LINE/RTE-BovB
Chromosome12_Gua_v1.3	RepeatProteinMask	repeat	15898634	15900310	2127	+	.	Expander_pol#LINE/RTE-BovB
Chromosome12_Gua_v1.3	RepeatProteinMask	repeat	15900321	15901013	861	+	.	Expander_pol#LINE/RTE-BovB
Chromosome12_Gua_v1.3	RepeatProteinMask	repeat	15900959	15901426	415	+	.	REX3_XM_pol#LINE/RTE-BovB
Chromosome12_Gua_v1.3	RepeatProteinMask	repeat	15901500	15901631	119	+	.	REX3_XM_pol#LINE/RTE-BovB
Chromosome12_Gua_v1.3	RepeatProteinMask	repeat	15945806	15946321	67	-	.	CR1-3_DR_pol#LINE/L2
Chromosome12_Gua_v1.3	RepeatProteinMask	repeat	16035026	16035295	141	+	.	CR1-3_DR_pol#LINE/L2
Chromosome12_Gua_v1.3	RepeatProteinMask	repeat	16106106	16106636	394	+	.	CR1-8_DR_pol#LINE/L2
Chromosome12_Gua_v1.3	RepeatProteinMask	repeat	16106106	16106525	403	+	.	CR1-3_DR_pol#LINE/L2
Chromosome12_Gua_v1.3	RepeatProteinMask	repeat	16150020	16150631	665	-	.	Expander_pol#LINE/RTE-BovB
Chromosome12_Gua_v1.3	RepeatProteinMask	repeat	16199552	16199845	111	-	.	I-1_DR_pol#LINE/Jockey
Chromosome12_Gua_v1.3	RepeatProteinMask	repeat	16199865	16201502	1006	-	.	Nimb-3_DR_pol#LINE/I-Nimb
Chromosome12_Gua_v1.3	RepeatProteinMask	repeat	16201495	16201734	97	-	.	I-1_DR_pol#LINE/Jockey
Chromosome12_Gua_v1.3	RepeatProteinMask	repeat	16201785	16202888	716	-	.	I-1_DR_pol#LINE/Jockey
Chromosome12_Gua_v1.3	RepeatProteinMask	repeat	16203402	16204106	678	-	.	Expander_pol#LINE/RTE-BovB
Chromosome12_Gua_v1.3	RepeatProteinMask	repeat	16204097	16204207	80	-	.	Expander_pol#LINE/RTE-BovB
Chromosome12_Gua_v1.3	RepeatProteinMask	repeat	16204215	16204601	584	-	.	REX3_XM_pol#LINE/RTE-BovB
Chromosome12_Gua_v1.3	RepeatProteinMask	repeat	16204624	16205067	575	-	.	Expander_pol#LINE/RTE-BovB
Chromosome12_Gua_v1.3	RepeatProteinMask	repeat	16253079	16253417	449	+	.	Rex6_OL_pol#LINE/Dong-R4
Chromosome12_Gua_v1.3	RepeatProteinMask	repeat	16259950	16260117	21	-	.	REX3_XM_pol#LINE/RTE-BovB
Chromosome12_Gua_v1.3	RepeatProteinMask	repeat	16370758	16371120	204	-	.	CR1-8_DR_pol#LINE/L2
Chromosome12_Gua_v1.3	RepeatProteinMask	repeat	16371117	16371416	241	-	.	CR1-3_DR_pol#LINE/L2
Chromosome12_Gua_v1.3	RepeatProteinMask	repeat	16413933	16414034	21	-	.	REX3_XM_pol#LINE/RTE-BovB
Chromosome12_Gua_v1.3	RepeatProteinMask	repeat	16434850	16435149	173	-	.	CR1-8_DR_pol#LINE/L2
Chromosome12_Gua_v1.3	RepeatProteinMask	repeat	16435209	16436027	536	-	.	CR1-3_DR_pol#LINE/L2
Chromosome12_Gua_v1.3	RepeatProteinMask	repeat	16436020	16436214	91	-	.	CR1-3_DR_pol#LINE/L2
Chromosome12_Gua_v1.3	RepeatProteinMask	repeat	16436935	16437105	91	-	.	CR1-8_DR_pol#LINE/L2
Chromosome12_Gua_v1.3	RepeatProteinMask	repeat	16437075	16437548	383	-	.	CR1-3_DR_pol#LINE/L2
Chromosome12_Gua_v1.3	RepeatProteinMask	repeat	16437559	16439115	1212	-	.	CR1-3_DR_pol#LINE/L2
Chromosome12_Gua_v1.3	RepeatProteinMask	repeat	16439018	16439542	287	-	.	CR1-3_DR_pol#LINE/L2
Chromosome12_Gua_v1.3	RepeatProteinMask	repeat	16445924	16446067	103	+	.	CR1-3_DR_pol#LINE/L2
Chromosome12_Gua_v1.3	RepeatProteinMask	repeat	16470891	16471505	45	+	.	Nimb-3_DR_pol#LINE/I-Nimb
Chromosome12_Gua_v1.3	RepeatProteinMask	repeat	16471240	16471356	77	+	.	Nimb-3_DR_pol#LINE/I-Nimb
Chromosome12_Gua_v1.3	RepeatProteinMask	repeat	16481823	16482197	168	-	.	I-5_DR_pol#LINE/I
Chromosome12_Gua_v1.3	RepeatProteinMask	repeat	16482203	16482472	139	-	.	I-5_DR_pol#LINE/I
Chromosome12_Gua_v1.3	RepeatProteinMask	repeat	16503871	16504476	344	-	.	Expander_pol#LINE/RTE-BovB
Chromosome12_Gua_v1.3	RepeatProteinMask	repeat	16527098	16527235	53	-	.	RTE-1_GA_pol#LINE/RTE-BovB
Chromosome12_Gua_v1.3	RepeatProteinMask	repeat	16559575	16560516	125	+	.	Gypsy-28_DR#LTR/Gypsy
Chromosome12_Gua_v1.3	RepeatProteinMask	repeat	16559596	16560177	141	+	.	Gypsy77_DR#LTR/Gypsy
Chromosome12_Gua_v1.3	RepeatProteinMask	repeat	16648248	16648484	31	-	.	L1-16_DR_pol#LINE/L1
Chromosome12_Gua_v1.3	RepeatProteinMask	repeat	16649010	16649624	20	-	.	KibiDr2_pol#LINE/L1-Tx1
Chromosome12_Gua_v1.3	RepeatProteinMask	repeat	16649121	16649660	35	-	.	L1-1_DR_pol#LINE/L1
Chromosome12_Gua_v1.3	RepeatProteinMask	repeat	16649457	16649660	35	-	.	L1-10_DR_pol#LINE/L1
Chromosome12_Gua_v1.3	RepeatProteinMask	repeat	16649668	16650219	249	-	.	Tx1-5_AMi_pol#LINE/L1-Tx1
Chromosome12_Gua_v1.3	RepeatProteinMask	repeat	16681055	16681477	389	+	.	Expander_pol#LINE/RTE-BovB
Chromosome12_Gua_v1.3	RepeatProteinMask	repeat	16688840	16689256	80	-	.	Gypsy8_DR_pol#LTR/Gypsy
Chromosome12_Gua_v1.3	RepeatProteinMask	repeat	16688903	16689538	59	-	.	Gypsy1_ST#LTR/Gypsy
Chromosome12_Gua_v1.3	RepeatProteinMask	repeat	16759645	16759752	50	-	.	CR1-3_DR_pol#LINE/L2
Chromosome12_Gua_v1.3	RepeatProteinMask	repeat	16770106	16770765	272	+	.	Expander1_DR_po#LINE/RTE-BovB
Chromosome12_Gua_v1.3	RepeatProteinMask	repeat	16770773	16770901	69	+	.	REX3_XM_pol#LINE/RTE-BovB
Chromosome12_Gua_v1.3	RepeatProteinMask	repeat	17020254	17020580	64	+	.	RTE-1_GA_pol#LINE/RTE-BovB
Chromosome12_Gua_v1.3	RepeatProteinMask	repeat	17020347	17020571	91	+	.	Expander_pol#LINE/RTE-BovB
Chromosome12_Gua_v1.3	RepeatProteinMask	repeat	17103086	17104378	1177	-	.	Gypsy122_DR#LTR/Gypsy
Chromosome12_Gua_v1.3	RepeatProteinMask	repeat	17104384	17106843	2235	-	.	Gypsy-31_DR#LTR/Gypsy
Chromosome12_Gua_v1.3	RepeatProteinMask	repeat	17106777	17107082	124	-	.	Gypsy-23_AMi#LTR/Gypsy
Chromosome12_Gua_v1.3	RepeatProteinMask	repeat	17106843	17107358	291	-	.	Gypsy120_DR#LTR/Gypsy
Chromosome12_Gua_v1.3	RepeatProteinMask	repeat	17108154	17108543	340	-	.	Expander_pol#LINE/RTE-BovB
Chromosome12_Gua_v1.3	RepeatProteinMask	repeat	17108543	17109166	760	-	.	REX3_XM_pol#LINE/RTE-BovB
Chromosome12_Gua_v1.3	RepeatProteinMask	repeat	17109118	17109474	274	-	.	Expander_pol#LINE/RTE-BovB
Chromosome12_Gua_v1.3	RepeatProteinMask	repeat	17109208	17109474	275	-	.	Expander1_DR_po#LINE/RTE-BovB
Chromosome12_Gua_v1.3	RepeatProteinMask	repeat	17198446	17199816	1742	-	.	BEL24_DR#LTR/Pao
Chromosome12_Gua_v1.3	RepeatProteinMask	repeat	17199813	17201627	2027	-	.	BEL30_DR#LTR/Pao
Chromosome12_Gua_v1.3	RepeatProteinMask	repeat	17252267	17255086	2898	-	.	Ronin1_gagpol#LTR/Gypsy
Chromosome12_Gua_v1.3	RepeatProteinMask	repeat	17254984	17255448	195	-	.	Gypsy-115_DR_po#LTR/Gypsy
Chromosome12_Gua_v1.3	RepeatProteinMask	repeat	17255095	17255613	180	-	.	Gypsy-166_DR_po#LTR/Gypsy
Chromosome12_Gua_v1.3	RepeatProteinMask	repeat	17255116	17255502	234	-	.	Gypsy1_GA#LTR/Gypsy
Chromosome12_Gua_v1.3	RepeatProteinMask	repeat	17255559	17256296	421	-	.	Gypsy1_GA#LTR/Gypsy
Chromosome12_Gua_v1.3	RepeatProteinMask	repeat	17347569	17347682	41	-	.	Expander_pol#LINE/RTE-BovB
Chromosome12_Gua_v1.3	RepeatProteinMask	repeat	17348231	17348356	20	-	.	RTE-1_GA_pol#LINE/RTE-BovB
Chromosome12_Gua_v1.3	RepeatProteinMask	repeat	17542959	17543060	64	-	.	REX3_XM_pol#LINE/RTE-BovB
Chromosome12_Gua_v1.3	RepeatProteinMask	repeat	17618816	17621920	2186	+	.	Gypsy38_DR#LTR/Gypsy
Chromosome12_Gua_v1.3	RepeatProteinMask	repeat	17621897	17621977	43	+	.	Gypsy-28_DR#LTR/Gypsy
Chromosome12_Gua_v1.3	RepeatProteinMask	repeat	17621915	17621986	53	+	.	Gypsy121_DR#LTR/Gypsy
Chromosome12_Gua_v1.3	RepeatProteinMask	repeat	17705865	17706005	158	-	.	Rex6_OL_pol#LINE/Dong-R4
Chromosome12_Gua_v1.3	RepeatProteinMask	repeat	17706050	17707738	2513	-	.	Rex6_OL_pol#LINE/Dong-R4
Chromosome12_Gua_v1.3	RepeatProteinMask	repeat	17707732	17708988	1233	-	.	Rex6_OL_pol#LINE/Dong-R4
Chromosome12_Gua_v1.3	RepeatProteinMask	repeat	17712407	17712712	204	-	.	Expander_pol#LINE/RTE-BovB
Chromosome12_Gua_v1.3	RepeatProteinMask	repeat	17715151	17717298	1751	+	.	Gypsy-25_DR#LTR/Gypsy
Chromosome12_Gua_v1.3	RepeatProteinMask	repeat	17717301	17719073	1691	+	.	Gypsy-25_DR#LTR/Gypsy
Chromosome12_Gua_v1.3	RepeatProteinMask	repeat	17733902	17734189	82	-	.	Expander1_DR_po#LINE/RTE-BovB
Chromosome12_Gua_v1.3	RepeatProteinMask	repeat	17733998	17734183	87	-	.	REX3_XM_pol#LINE/RTE-BovB
Chromosome12_Gua_v1.3	RepeatProteinMask	repeat	17734163	17734285	46	-	.	Expander_pol#LINE/RTE-BovB
Chromosome12_Gua_v1.3	RepeatProteinMask	repeat	17806136	17806744	893	+	.	Rex6_OL_pol#LINE/Dong-R4
Chromosome12_Gua_v1.3	RepeatProteinMask	repeat	17858976	17859068	52	-	.	CR1-8_DR_pol#LINE/L2
Chromosome12_Gua_v1.3	RepeatProteinMask	repeat	17942508	17942804	65	-	.	CR1-3_DR_pol#LINE/L2
Chromosome12_Gua_v1.3	RepeatProteinMask	repeat	18081114	18082457	1575	-	.	Expander_pol#LINE/RTE-BovB
Chromosome12_Gua_v1.3	RepeatProteinMask	repeat	18082330	18083031	794	-	.	Expander_pol#LINE/RTE-BovB
Chromosome12_Gua_v1.3	RepeatProteinMask	repeat	18083019	18084125	1297	-	.	Expander_pol#LINE/RTE-BovB
Chromosome12_Gua_v1.3	RepeatProteinMask	repeat	18085406	18085561	30	+	.	Expander2_pol#LINE/RTE-BovB
Chromosome12_Gua_v1.3	RepeatProteinMask	repeat	18085445	18085558	35	+	.	Expander_pol#LINE/RTE-BovB
Chromosome12_Gua_v1.3	RepeatProteinMask	repeat	18085460	18085552	36	+	.	REX3_XM_pol#LINE/RTE-BovB
Chromosome12_Gua_v1.3	RepeatProteinMask	repeat	18088538	18088585	33	-	.	Expander_pol#LINE/RTE-BovB
Chromosome12_Gua_v1.3	RepeatProteinMask	repeat	18093041	18093544	515	-	.	Expander_pol#LINE/RTE-BovB
Chromosome12_Gua_v1.3	RepeatProteinMask	repeat	18180247	18180465	222	+	.	Rex6_OL_pol#LINE/Dong-R4
Chromosome12_Gua_v1.3	RepeatProteinMask	repeat	18199494	18200045	793	-	.	Rex6_OL_pol#LINE/Dong-R4
Chromosome12_Gua_v1.3	RepeatProteinMask	repeat	18200047	18200235	90	-	.	Rex6_OL_pol#LINE/Dong-R4
Chromosome12_Gua_v1.3	RepeatProteinMask	repeat	18200127	18200216	99	+	.	Rex6_OL_pol#LINE/Dong-R4
Chromosome12_Gua_v1.3	RepeatProteinMask	repeat	18204409	18204498	26	-	.	Expander2_pol#LINE/RTE-BovB
Chromosome12_Gua_v1.3	RepeatProteinMask	repeat	18204534	18204647	53	-	.	Expander1_DR_po#LINE/RTE-BovB
Chromosome12_Gua_v1.3	RepeatProteinMask	repeat	18258304	18259641	1532	-	.	REX3_XM_pol#LINE/RTE-BovB
Chromosome12_Gua_v1.3	RepeatProteinMask	repeat	18259608	18259721	101	-	.	Expander_pol#LINE/RTE-BovB
Chromosome12_Gua_v1.3	RepeatProteinMask	repeat	18370164	18370676	129	+	.	CR1-3_DR_pol#LINE/L2
Chromosome12_Gua_v1.3	RepeatProteinMask	repeat	18391329	18392927	1468	-	.	CR1-3_DR_pol#LINE/L2
Chromosome12_Gua_v1.3	RepeatProteinMask	repeat	18414389	18414466	81	-	.	Expander_pol#LINE/RTE-BovB
Chromosome12_Gua_v1.3	RepeatProteinMask	repeat	18414469	18416067	1433	-	.	REX3_XM_pol#LINE/RTE-BovB
Chromosome12_Gua_v1.3	RepeatProteinMask	repeat	18415828	18416484	643	-	.	Expander_pol#LINE/RTE-BovB
Chromosome12_Gua_v1.3	RepeatProteinMask	repeat	18487857	18487964	41	+	.	Expander1_DR_po#LINE/RTE-BovB
Chromosome12_Gua_v1.3	RepeatProteinMask	repeat	18487857	18487988	28	+	.	REX3_XM_pol#LINE/RTE-BovB
Chromosome12_Gua_v1.3	RepeatProteinMask	repeat	18510204	18510560	70	-	.	L1-12_DR_pol#LINE/L1
Chromosome12_Gua_v1.3	RepeatProteinMask	repeat	18548565	18548741	74	+	.	Rex6_OL_pol#LINE/Dong-R4
Chromosome12_Gua_v1.3	RepeatProteinMask	repeat	18707025	18707606	605	-	.	Expander_pol#LINE/RTE-BovB
Chromosome12_Gua_v1.3	RepeatProteinMask	repeat	18720036	18720173	61	+	.	Dong_FR_pol#LINE/Dong-R4
Chromosome12_Gua_v1.3	RepeatProteinMask	repeat	18812984	18813205	94	+	.	CR1-8_DR_pol#LINE/L2
Chromosome12_Gua_v1.3	RepeatProteinMask	repeat	18824904	18825320	41	+	.	Nimb-2_DR_pol#LINE/I-Nimb
Chromosome12_Gua_v1.3	RepeatProteinMask	repeat	18824970	18825320	57	+	.	Nimb-3_DR_pol#LINE/I-Nimb
Chromosome12_Gua_v1.3	RepeatProteinMask	repeat	18854329	18854727	34	+	.	Rex6_OL_pol#LINE/Dong-R4
Chromosome12_Gua_v1.3	RepeatProteinMask	repeat	18855559	18855708	55	+	.	Dong_FR_pol#LINE/Dong-R4
Chromosome12_Gua_v1.3	RepeatProteinMask	repeat	18859411	18859473	40	-	.	Expander1_DR_po#LINE/RTE-BovB
Chromosome12_Gua_v1.3	RepeatProteinMask	repeat	18878550	18878687	49	+	.	RTE-1_GA_pol#LINE/RTE-BovB
Chromosome12_Gua_v1.3	RepeatProteinMask	repeat	18942080	18942385	32	-	.	L1-12_DR_pol#LINE/L1
Chromosome12_Gua_v1.3	RepeatProteinMask	repeat	19252606	19252770	45	+	.	CR1-3_DR_pol#LINE/L2
Chromosome12_Gua_v1.3	RepeatProteinMask	repeat	19252770	19252865	26	+	.	CR1-3_DR_pol#LINE/L2
Chromosome12_Gua_v1.3	RepeatProteinMask	repeat	19355985	19356599	691	-	.	Expander_pol#LINE/RTE-BovB
Chromosome12_Gua_v1.3	RepeatProteinMask	repeat	19359860	19360090	101	-	.	CR1-8_DR_pol#LINE/L2
Chromosome12_Gua_v1.3	RepeatProteinMask	repeat	19360086	19360190	79	-	.	CR1-3_DR_pol#LINE/L2
Chromosome12_Gua_v1.3	RepeatProteinMask	repeat	19406424	19406744	122	-	.	Expander_pol#LINE/RTE-BovB
Chromosome12_Gua_v1.3	RepeatProteinMask	repeat	19424253	19424405	72	+	.	CR1-3_DR_pol#LINE/L2
Chromosome12_Gua_v1.3	RepeatProteinMask	repeat	19586668	19587894	1839	+	.	Rex6_OL_pol#LINE/Dong-R4
Chromosome12_Gua_v1.3	RepeatProteinMask	repeat	19587896	19588183	342	+	.	Rex6_OL_pol#LINE/Dong-R4
Chromosome12_Gua_v1.3	RepeatProteinMask	repeat	19642008	19642127	39	+	.	CR1-3_DR_pol#LINE/L2
Chromosome12_Gua_v1.3	RepeatProteinMask	repeat	19675445	19675930	415	+	.	Expander_pol#LINE/RTE-BovB
Chromosome12_Gua_v1.3	RepeatProteinMask	repeat	19676057	19676188	58	-	.	Expander2_pol#LINE/RTE-BovB
Chromosome12_Gua_v1.3	RepeatProteinMask	repeat	19676148	19676255	21	-	.	Expander_pol#LINE/RTE-BovB
Chromosome12_Gua_v1.3	RepeatProteinMask	repeat	19748380	19748688	368	-	.	Rex6_OL_pol#LINE/Dong-R4
Chromosome12_Gua_v1.3	RepeatProteinMask	repeat	19760337	19761278	225	-	.	CR1-3_DR_pol#LINE/L2
Chromosome12_Gua_v1.3	RepeatProteinMask	repeat	19854948	19855235	346	-	.	Rex6_OL_pol#LINE/Dong-R4
Chromosome12_Gua_v1.3	RepeatProteinMask	repeat	19934324	19934944	573	+	.	REX3_XM_pol#LINE/RTE-BovB
Chromosome12_Gua_v1.3	RepeatProteinMask	repeat	19997156	19997272	48	+	.	Expander_pol#LINE/RTE-BovB
Chromosome12_Gua_v1.3	RepeatProteinMask	repeat	20008748	20008939	112	-	.	Dong_FR_pol#LINE/Dong-R4
Chromosome12_Gua_v1.3	RepeatProteinMask	repeat	20009416	20009694	196	-	.	Dong_FR_pol#LINE/Dong-R4
Chromosome12_Gua_v1.3	RepeatProteinMask	repeat	20009691	20009813	39	-	.	Rex6_OL_pol#LINE/Dong-R4
Chromosome12_Gua_v1.3	RepeatProteinMask	repeat	20009691	20009945	26	-	.	Dong_FR_pol#LINE/Dong-R4
Chromosome12_Gua_v1.3	RepeatProteinMask	repeat	20056909	20057079	54	+	.	RTE-1_GA_pol#LINE/RTE-BovB
Chromosome12_Gua_v1.3	RepeatProteinMask	repeat	20123106	20124326	301	+	.	CR1-3_DR_pol#LINE/L2
Chromosome12_Gua_v1.3	RepeatProteinMask	repeat	20175612	20175674	25	-	.	CR1-8_DR_pol#LINE/L2
Chromosome12_Gua_v1.3	RepeatProteinMask	repeat	20244236	20245243	1408	+	.	Rex6_OL_pol#LINE/Dong-R4
Chromosome12_Gua_v1.3	RepeatProteinMask	repeat	20273326	20273433	61	-	.	REX3_XM_pol#LINE/RTE-BovB
Chromosome12_Gua_v1.3	RepeatProteinMask	repeat	20273456	20273632	43	-	.	RTE-1_GA_pol#LINE/RTE-BovB
Chromosome12_Gua_v1.3	RepeatProteinMask	repeat	20276878	20280036	1905	-	.	CR1-8_DR_pol#LINE/L2
Chromosome12_Gua_v1.3	RepeatProteinMask	repeat	20399602	20399709	33	+	.	Dong_FR_pol#LINE/Dong-R4
Chromosome12_Gua_v1.3	RepeatProteinMask	repeat	20413393	20413716	123	+	.	REX3_XM_pol#LINE/RTE-BovB
Chromosome12_Gua_v1.3	RepeatProteinMask	repeat	20476518	20476667	64	+	.	REX3_XM_pol#LINE/RTE-BovB
Chromosome12_Gua_v1.3	RepeatProteinMask	repeat	20523052	20523315	75	-	.	RTE-1_GA_pol#LINE/RTE-BovB
Chromosome12_Gua_v1.3	RepeatProteinMask	repeat	20548348	20548497	36	-	.	Expander_pol#LINE/RTE-BovB
Chromosome12_Gua_v1.3	RepeatProteinMask	repeat	20562171	20562269	51	-	.	RTE-1_GA_pol#LINE/RTE-BovB
Chromosome12_Gua_v1.3	RepeatProteinMask	repeat	20587793	20588239	588	-	.	Rex6_OL_pol#LINE/Dong-R4
Chromosome12_Gua_v1.3	RepeatProteinMask	repeat	20639559	20639669	96	+	.	Rex6_OL_pol#LINE/Dong-R4
Chromosome12_Gua_v1.3	RepeatProteinMask	repeat	20639683	20639748	23	+	.	Dong_FR_pol#LINE/Dong-R4
Chromosome12_Gua_v1.3	RepeatProteinMask	repeat	20639729	20639887	106	+	.	Dong_FR_pol#LINE/Dong-R4
Chromosome12_Gua_v1.3	RepeatProteinMask	repeat	20750616	20751434	594	-	.	CR1-3_DR_pol#LINE/L2
Chromosome12_Gua_v1.3	RepeatProteinMask	repeat	20808853	20808984	61	+	.	Expander1_DR_po#LINE/RTE-BovB
Chromosome12_Gua_v1.3	RepeatProteinMask	repeat	20870971	20871087	77	-	.	RTE-1_GA_pol#LINE/RTE-BovB
Chromosome12_Gua_v1.3	RepeatProteinMask	repeat	20949931	20950080	39	-	.	CR1-3_DR_pol#LINE/L2
Chromosome12_Gua_v1.3	RepeatProteinMask	repeat	20956723	20956788	39	+	.	RTE-1_GA_pol#LINE/RTE-BovB
Chromosome12_Gua_v1.3	RepeatProteinMask	repeat	20980639	20981604	404	+	.	Ronin2#LTR/Gypsy
Chromosome12_Gua_v1.3	RepeatProteinMask	repeat	20981631	20984858	3257	+	.	Ronin3#LTR/Gypsy
Chromosome12_Gua_v1.3	RepeatProteinMask	repeat	20996760	20997038	81	-	.	REX3_XM_pol#LINE/RTE-BovB
Chromosome12_Gua_v1.3	RepeatProteinMask	repeat	20997034	20997267	98	-	.	REX3_XM_pol#LINE/RTE-BovB
Chromosome12_Gua_v1.3	RepeatProteinMask	repeat	21005427	21005531	24	+	.	CR1-3_DR_pol#LINE/L2
Chromosome12_Gua_v1.3	RepeatProteinMask	repeat	21123951	21124112	23	-	.	Expander1_DR_po#LINE/RTE-BovB
Chromosome12_Gua_v1.3	RepeatProteinMask	repeat	21124160	21124381	28	-	.	Expander_pol#LINE/RTE-BovB
Chromosome12_Gua_v1.3	RepeatProteinMask	repeat	21179282	21179401	62	+	.	CR1-8_DR_pol#LINE/L2
Chromosome12_Gua_v1.3	RepeatProteinMask	repeat	21211859	21213808	2823	-	.	Rex6_OL_pol#LINE/Dong-R4
Chromosome12_Gua_v1.3	RepeatProteinMask	repeat	21232145	21235915	2578	+	.	L1-1_DR_pol#LINE/L1
Chromosome12_Gua_v1.3	RepeatProteinMask	repeat	21281410	21281562	99	+	.	CR1-3_DR_pol#LINE/L2
Chromosome12_Gua_v1.3	RepeatProteinMask	repeat	21281640	21281867	159	+	.	CR1-3_DR_pol#LINE/L2
Chromosome12_Gua_v1.3	RepeatProteinMask	repeat	21310302	21310487	55	-	.	Dong_FR_pol#LINE/Dong-R4
Chromosome12_Gua_v1.3	RepeatProteinMask	repeat	21353461	21353739	267	+	.	CR1-3_DR_pol#LINE/L2
Chromosome12_Gua_v1.3	RepeatProteinMask	repeat	21353748	21353984	198	+	.	CR1-3_DR_pol#LINE/L2
Chromosome12_Gua_v1.3	RepeatProteinMask	repeat	21354002	21354169	201	+	.	CR1-3_DR_pol#LINE/L2
Chromosome12_Gua_v1.3	RepeatProteinMask	repeat	21354240	21354368	81	+	.	CR1-8_DR_pol#LINE/L2
Chromosome12_Gua_v1.3	RepeatProteinMask	repeat	21364828	21364974	60	+	.	RTE-1_GA_pol#LINE/RTE-BovB
Chromosome12_Gua_v1.3	RepeatProteinMask	repeat	21366496	21366582	34	+	.	Expander_pol#LINE/RTE-BovB
Chromosome12_Gua_v1.3	RepeatProteinMask	repeat	21595145	21595324	43	+	.	REX3_XM_pol#LINE/RTE-BovB
Chromosome12_Gua_v1.3	RepeatProteinMask	repeat	21685708	21685824	71	-	.	CR1-3_DR_pol#LINE/L2
Chromosome12_Gua_v1.3	RepeatProteinMask	repeat	21685821	21685877	27	-	.	CR1-3_DR_pol#LINE/L2
Chromosome12_Gua_v1.3	RepeatProteinMask	repeat	21769403	21769612	21	+	.	CR1-3_DR_pol#LINE/L2
Chromosome12_Gua_v1.3	RepeatProteinMask	repeat	21789044	21789238	105	-	.	Expander_pol#LINE/RTE-BovB
Chromosome12_Gua_v1.3	RepeatProteinMask	repeat	21789205	21790011	924	-	.	REX3_XM_pol#LINE/RTE-BovB
Chromosome12_Gua_v1.3	RepeatProteinMask	repeat	21795606	21795872	28	+	.	Expander1_DR_po#LINE/RTE-BovB
Chromosome12_Gua_v1.3	RepeatProteinMask	repeat	21826497	21827063	212	+	.	CR1-3_DR_pol#LINE/L2
Chromosome12_Gua_v1.3	RepeatProteinMask	repeat	21827063	21827443	241	+	.	CR1-8_DR_pol#LINE/L2
Chromosome12_Gua_v1.3	RepeatProteinMask	repeat	21879904	21879996	30	+	.	CR1-3_DR_pol#LINE/L2
Chromosome12_Gua_v1.3	RepeatProteinMask	repeat	21880017	21880418	41	+	.	CR1-3_DR_pol#LINE/L2
Chromosome12_Gua_v1.3	RepeatProteinMask	repeat	21903415	21903624	50	+	.	Expander_pol#LINE/RTE-BovB
Chromosome12_Gua_v1.3	RepeatProteinMask	repeat	21903714	21903791	37	-	.	Expander1_DR_po#LINE/RTE-BovB
Chromosome12_Gua_v1.3	RepeatProteinMask	repeat	21939601	21939933	141	+	.	CR1-3_DR_pol#LINE/L2
Chromosome12_Gua_v1.3	RepeatProteinMask	repeat	21939933	21940136	189	+	.	CR1-3_DR_pol#LINE/L2
Chromosome12_Gua_v1.3	RepeatProteinMask	repeat	21939936	21940295	123	+	.	CR1-8_DR_pol#LINE/L2
Chromosome12_Gua_v1.3	RepeatProteinMask	repeat	22006486	22006545	38	-	.	Expander1_DR_po#LINE/RTE-BovB
Chromosome12_Gua_v1.3	RepeatProteinMask	repeat	22098831	22098938	50	-	.	CR1-3_DR_pol#LINE/L2
Chromosome12_Gua_v1.3	RepeatProteinMask	repeat	22098931	22099029	39	-	.	CR1-3_DR_pol#LINE/L2
Chromosome12_Gua_v1.3	RepeatProteinMask	repeat	22125744	22126178	379	+	.	CR1-3_DR_pol#LINE/L2
Chromosome12_Gua_v1.3	RepeatProteinMask	repeat	22126208	22126570	235	+	.	CR1-8_DR_pol#LINE/L2
Chromosome12_Gua_v1.3	RepeatProteinMask	repeat	22132738	22133217	528	+	.	REX3_XM_pol#LINE/RTE-BovB
Chromosome12_Gua_v1.3	RepeatProteinMask	repeat	22133261	22133392	96	+	.	Expander2_pol#LINE/RTE-BovB
Chromosome12_Gua_v1.3	RepeatProteinMask	repeat	22152296	22152451	115	+	.	CR1-3_DR_pol#LINE/L2
Chromosome12_Gua_v1.3	RepeatProteinMask	repeat	22152299	22152487	78	+	.	CR1-8_DR_pol#LINE/L2
Chromosome12_Gua_v1.3	RepeatProteinMask	repeat	22152483	22152590	54	+	.	CR1-3_DR_pol#LINE/L2
Chromosome12_Gua_v1.3	RepeatProteinMask	repeat	22210628	22211041	335	+	.	Expander_pol#LINE/RTE-BovB
Chromosome12_Gua_v1.3	RepeatProteinMask	repeat	22213069	22213236	97	-	.	CR1-3_DR_pol#LINE/L2
Chromosome12_Gua_v1.3	RepeatProteinMask	repeat	22295333	22298650	3168	-	.	Ronin3#LTR/Gypsy
Chromosome12_Gua_v1.3	RepeatProteinMask	repeat	22298569	22298706	21	-	.	Gypsy-26_NV#LTR/Gypsy
Chromosome12_Gua_v1.3	RepeatProteinMask	repeat	22298599	22299357	414	-	.	Ronin2#LTR/Gypsy
Chromosome12_Gua_v1.3	RepeatProteinMask	repeat	22398095	22398298	100	+	.	Expander_pol#LINE/RTE-BovB
Chromosome12_Gua_v1.3	RepeatProteinMask	repeat	22398095	22398235	120	+	.	REX3_XM_pol#LINE/RTE-BovB
Chromosome12_Gua_v1.3	RepeatProteinMask	repeat	22447287	22447382	51	+	.	REX3_XM_pol#LINE/RTE-BovB
Chromosome12_Gua_v1.3	RepeatProteinMask	repeat	22477514	22477561	22	-	.	Expander_pol#LINE/RTE-BovB
Chromosome12_Gua_v1.3	RepeatProteinMask	repeat	22477561	22477632	56	-	.	REX3_XM_pol#LINE/RTE-BovB
Chromosome12_Gua_v1.3	RepeatProteinMask	repeat	22530259	22530411	30	-	.	CR1-8_DR_pol#LINE/L2
Chromosome12_Gua_v1.3	RepeatProteinMask	repeat	22530404	22530475	40	-	.	CR1-3_DR_pol#LINE/L2
Chromosome12_Gua_v1.3	RepeatProteinMask	repeat	22530468	22530698	114	-	.	CR1-3_DR_pol#LINE/L2
Chromosome12_Gua_v1.3	RepeatProteinMask	repeat	22676637	22677050	27	-	.	CR1-3_DR_pol#LINE/L2
Chromosome12_Gua_v1.3	RepeatProteinMask	repeat	22781978	22782118	165	-	.	Rex6_OL_pol#LINE/Dong-R4
Chromosome12_Gua_v1.3	RepeatProteinMask	repeat	22782097	22783764	2426	-	.	Rex6_OL_pol#LINE/Dong-R4
Chromosome12_Gua_v1.3	RepeatProteinMask	repeat	22783767	22784450	967	-	.	Rex6_OL_pol#LINE/Dong-R4
Chromosome12_Gua_v1.3	RepeatProteinMask	repeat	22784473	22784982	317	-	.	Rex6_OL_pol#LINE/Dong-R4
Chromosome12_Gua_v1.3	RepeatProteinMask	repeat	22784994	22785143	175	-	.	Rex6_OL_pol#LINE/Dong-R4
Chromosome12_Gua_v1.3	RepeatProteinMask	repeat	22798335	22800395	2001	-	.	Gypsy-33_DR#LTR/Gypsy
Chromosome12_Gua_v1.3	RepeatProteinMask	repeat	22800388	22802415	1529	-	.	Gypsy-33_DR#LTR/Gypsy
Chromosome12_Gua_v1.3	RepeatProteinMask	repeat	22801717	22802667	154	-	.	Gypsy50_DR#LTR/Gypsy
Chromosome12_Gua_v1.3	RepeatProteinMask	repeat	22837311	22837892	565	+	.	Expander_pol#LINE/RTE-BovB
Chromosome12_Gua_v1.3	RepeatProteinMask	repeat	22840684	22840752	61	-	.	CR1-3_DR_pol#LINE/L2
Chromosome12_Gua_v1.3	RepeatProteinMask	repeat	22844892	22845506	600	-	.	Expander_pol#LINE/RTE-BovB
Chromosome12_Gua_v1.3	RepeatProteinMask	repeat	22846402	22847127	732	-	.	Gypsy47_DR#LTR/Gypsy
Chromosome12_Gua_v1.3	RepeatProteinMask	repeat	22847028	22850834	3414	-	.	Gypsy47_DR#LTR/Gypsy
Chromosome12_Gua_v1.3	RepeatProteinMask	repeat	22850792	22851094	78	-	.	Gypsy-167_DR#LTR/Gypsy
Chromosome12_Gua_v1.3	RepeatProteinMask	repeat	22850924	22851094	94	-	.	Gypsy42_DR#LTR/Gypsy
Chromosome12_Gua_v1.3	RepeatProteinMask	repeat	22852106	22852921	701	+	.	Gypsy122_DR#LTR/Gypsy
Chromosome12_Gua_v1.3	RepeatProteinMask	repeat	22852403	22853083	361	+	.	Gypsy48_DR#LTR/Gypsy
Chromosome12_Gua_v1.3	RepeatProteinMask	repeat	22853035	22856376	3602	+	.	Gypsy122_DR#LTR/Gypsy
Chromosome12_Gua_v1.3	RepeatProteinMask	repeat	22872544	22872621	50	-	.	Expander_pol#LINE/RTE-BovB
Chromosome12_Gua_v1.3	RepeatProteinMask	repeat	22888289	22888414	84	-	.	CR1-8_DR_pol#LINE/L2
Chromosome12_Gua_v1.3	RepeatProteinMask	repeat	22888392	22888643	124	-	.	CR1-8_DR_pol#LINE/L2
Chromosome12_Gua_v1.3	RepeatProteinMask	repeat	22888476	22888643	182	-	.	CR1-3_DR_pol#LINE/L2
Chromosome12_Gua_v1.3	RepeatProteinMask	repeat	22888673	22888909	205	-	.	CR1-3_DR_pol#LINE/L2
Chromosome12_Gua_v1.3	RepeatProteinMask	repeat	22888918	22889664	494	-	.	CR1-3_DR_pol#LINE/L2
Chromosome12_Gua_v1.3	RepeatProteinMask	repeat	22948358	22948720	135	-	.	CR1-3_DR_pol#LINE/L2
Chromosome12_Gua_v1.3	RepeatProteinMask	repeat	22948876	22949244	58	-	.	CR1-8_DR_pol#LINE/L2
Chromosome12_Gua_v1.3	RepeatProteinMask	repeat	22948972	22949244	100	-	.	CR1-3_DR_pol#LINE/L2
Chromosome12_Gua_v1.3	RepeatProteinMask	repeat	23051995	23057373	5150	-	.	BEL5_DR#LTR/Pao
Chromosome12_Gua_v1.3	RepeatProteinMask	repeat	23057692	23058051	143	-	.	BEL5_DR#LTR/Pao
Chromosome12_Gua_v1.3	RepeatProteinMask	repeat	23059057	23059239	59	+	.	CR1-3_DR_pol#LINE/L2
Chromosome12_Gua_v1.3	RepeatProteinMask	repeat	23076656	23081410	4417	-	.	Gypsy40_DR#LTR/Gypsy
Chromosome12_Gua_v1.3	RepeatProteinMask	repeat	23127117	23127707	316	+	.	CR1-8_DR_pol#LINE/L2
Chromosome12_Gua_v1.3	RepeatProteinMask	repeat	23127698	23127904	156	+	.	CR1-3_DR_pol#LINE/L2
Chromosome12_Gua_v1.3	RepeatProteinMask	repeat	23127874	23128155	97	+	.	CR1-8_DR_pol#LINE/L2
Chromosome12_Gua_v1.3	RepeatProteinMask	repeat	23158794	23158889	29	-	.	Gypsy1_GA#LTR/Gypsy
Chromosome12_Gua_v1.3	RepeatProteinMask	repeat	23258757	23258882	94	-	.	Rex6_OL_pol#LINE/Dong-R4
Chromosome12_Gua_v1.3	RepeatProteinMask	repeat	23287324	23288010	194	+	.	CR1-8_DR_pol#LINE/L2
Chromosome12_Gua_v1.3	RepeatProteinMask	repeat	23288022	23289137	366	+	.	CR1-8_DR_pol#LINE/L2
Chromosome12_Gua_v1.3	RepeatProteinMask	repeat	23457973	23458203	36	+	.	CR1-3_DR_pol#LINE/L2
Chromosome12_Gua_v1.3	RepeatProteinMask	repeat	23459372	23459995	145	+	.	CR1-3_DR_pol#LINE/L2
Chromosome12_Gua_v1.3	RepeatProteinMask	repeat	23514980	23515144	70	-	.	CR1-3_DR_pol#LINE/L2
Chromosome12_Gua_v1.3	RepeatProteinMask	repeat	23518456	23519679	1730	-	.	Rex6_OL_pol#LINE/Dong-R4
Chromosome12_Gua_v1.3	RepeatProteinMask	repeat	23550545	23550715	81	-	.	CR1-3_DR_pol#LINE/L2
Chromosome12_Gua_v1.3	RepeatProteinMask	repeat	23632550	23634913	3000	+	.	Expander_pol#LINE/RTE-BovB
Chromosome12_Gua_v1.3	RepeatProteinMask	repeat	23634894	23635586	697	+	.	Expander_pol#LINE/RTE-BovB
Chromosome12_Gua_v1.3	RepeatProteinMask	repeat	23645966	23646592	226	+	.	L1-10_DR_pol#LINE/L1
Chromosome12_Gua_v1.3	RepeatProteinMask	repeat	23661651	23661947	265	+	.	Expander_pol#LINE/RTE-BovB
Chromosome12_Gua_v1.3	RepeatProteinMask	repeat	23661651	23662022	117	+	.	RTE-1_GA_pol#LINE/RTE-BovB
Chromosome12_Gua_v1.3	RepeatProteinMask	repeat	23661878	23662420	590	+	.	Expander_pol#LINE/RTE-BovB
Chromosome12_Gua_v1.3	RepeatProteinMask	repeat	23662437	23662514	90	+	.	Expander2_pol#LINE/RTE-BovB
Chromosome12_Gua_v1.3	RepeatProteinMask	repeat	23662558	23662749	92	+	.	REX3_XM_pol#LINE/RTE-BovB
Chromosome12_Gua_v1.3	RepeatProteinMask	repeat	23662630	23662749	103	+	.	Expander_pol#LINE/RTE-BovB
Chromosome12_Gua_v1.3	RepeatProteinMask	repeat	23664831	23665085	176	+	.	L1-10_DR_pol#LINE/L1
Chromosome12_Gua_v1.3	RepeatProteinMask	repeat	23665109	23665597	317	+	.	L1-10_DR_pol#LINE/L1
Chromosome12_Gua_v1.3	RepeatProteinMask	repeat	23665600	23665686	72	+	.	L1-10_DR_pol#LINE/L1
Chromosome12_Gua_v1.3	RepeatProteinMask	repeat	23669987	23670172	91	-	.	CR1-8_DR_pol#LINE/L2
Chromosome12_Gua_v1.3	RepeatProteinMask	repeat	23671457	23674510	2453	-	.	Gypsy-9_Crp#LTR/Gypsy
Chromosome12_Gua_v1.3	RepeatProteinMask	repeat	23674624	23675163	492	-	.	Gypsy-9_Crp#LTR/Gypsy
Chromosome12_Gua_v1.3	RepeatProteinMask	repeat	23688145	23688258	21	-	.	CR1-8_DR_pol#LINE/L2
Chromosome12_Gua_v1.3	RepeatProteinMask	repeat	23691671	23691820	24	+	.	Gypsy-7_Gav#LTR/Gypsy
Chromosome12_Gua_v1.3	RepeatProteinMask	repeat	23691805	23692005	127	+	.	Tngr1_pol#LTR/Gypsy-Cigr
Chromosome12_Gua_v1.3	RepeatProteinMask	repeat	23691886	23692071	65	+	.	Gypsy118_DR_pol#LTR/Gypsy
Chromosome12_Gua_v1.3	RepeatProteinMask	repeat	23692203	23692619	417	+	.	Tngr1_pol#LTR/Gypsy-Cigr
Chromosome12_Gua_v1.3	RepeatProteinMask	repeat	23692489	23692854	258	+	.	Gypsy6_DR_pol#LTR/Gypsy
Chromosome12_Gua_v1.3	RepeatProteinMask	repeat	23698077	23698331	188	+	.	L1-10_DR_pol#LINE/L1
Chromosome12_Gua_v1.3	RepeatProteinMask	repeat	23698355	23698996	453	+	.	L1-10_DR_pol#LINE/L1
Chromosome12_Gua_v1.3	RepeatProteinMask	repeat	23705072	23710651	5210	+	.	BEL20_DR#LTR/Pao
Chromosome12_Gua_v1.3	RepeatProteinMask	repeat	23716782	23717477	569	+	.	CATCH3_DR#LTR/Pao
Chromosome12_Gua_v1.3	RepeatProteinMask	repeat	23857573	23857872	244	+	.	Copia5_DR#LTR/Copia
Chromosome12_Gua_v1.3	RepeatProteinMask	repeat	23857862	23858464	659	+	.	Copia5_DR#LTR/Copia
Chromosome12_Gua_v1.3	RepeatProteinMask	repeat	23872150	23872734	60	+	.	KibiTn1_pol#LINE/L1-Tx1
Chromosome12_Gua_v1.3	RepeatProteinMask	repeat	23872165	23872587	143	+	.	L1-1_DR_pol#LINE/L1
Chromosome12_Gua_v1.3	RepeatProteinMask	repeat	23873903	23874010	73	+	.	L1-8_DR_pol#LINE/L1
Chromosome12_Gua_v1.3	RepeatProteinMask	repeat	23873992	23876043	952	+	.	L1-1_DR_pol#LINE/L1
Chromosome12_Gua_v1.3	RepeatProteinMask	repeat	23876030	23877088	274	+	.	L1-10_DR_pol#LINE/L1
Chromosome12_Gua_v1.3	RepeatProteinMask	repeat	23876156	23877001	279	+	.	L1-1_DR_pol#LINE/L1
Chromosome12_Gua_v1.3	RepeatProteinMask	repeat	23945006	23945353	259	-	.	CR1-3_DR_pol#LINE/L2
Chromosome12_Gua_v1.3	RepeatProteinMask	repeat	23947547	23948968	587	-	.	Gypsy-171_DR#LTR/Gypsy
Chromosome12_Gua_v1.3	RepeatProteinMask	repeat	23947556	23948140	735	-	.	Gypsy38_DR#LTR/Gypsy
Chromosome12_Gua_v1.3	RepeatProteinMask	repeat	23948979	23949443	334	-	.	Gypsy38_DR#LTR/Gypsy
Chromosome12_Gua_v1.3	RepeatProteinMask	repeat	23949087	23949524	298	-	.	Gypsy50_DR#LTR/Gypsy
Chromosome12_Gua_v1.3	RepeatProteinMask	repeat	23949090	23949449	346	-	.	Gypsy36_DR#LTR/Gypsy
Chromosome12_Gua_v1.3	RepeatProteinMask	repeat	23949541	23950344	930	-	.	Gypsy37_DR#LTR/Gypsy
Chromosome12_Gua_v1.3	RepeatProteinMask	repeat	23950314	23951006	437	-	.	Gypsy121_DR#LTR/Gypsy
Chromosome12_Gua_v1.3	RepeatProteinMask	repeat	23951002	23951451	128	-	.	Gypsy121_DR#LTR/Gypsy
Chromosome12_Gua_v1.3	RepeatProteinMask	repeat	23951101	23951451	176	-	.	Gypsy37_DR#LTR/Gypsy
Chromosome12_Gua_v1.3	RepeatProteinMask	repeat	23951448	23951921	342	-	.	Gypsy37_DR#LTR/Gypsy
Chromosome12_Gua_v1.3	RepeatProteinMask	repeat	23953658	23953978	209	-	.	CR1-3_DR_pol#LINE/L2
Chromosome12_Gua_v1.3	RepeatProteinMask	repeat	23953940	23954134	28	-	.	L1-13_DR_pol#LINE/L1
Chromosome12_Gua_v1.3	RepeatProteinMask	repeat	23971260	23971385	29	-	.	CR1-8_DR_pol#LINE/L2
Chromosome12_Gua_v1.3	RepeatProteinMask	repeat	23977586	23977963	49	+	.	Gypsy-9_Crp#LTR/Gypsy
Chromosome12_Gua_v1.3	RepeatProteinMask	repeat	23984092	23984121	20	-	.	Rex6_OL_pol#LINE/Dong-R4
Chromosome12_Gua_v1.3	RepeatProteinMask	repeat	23984102	23984278	139	-	.	Dong_FR_pol#LINE/Dong-R4
Chromosome12_Gua_v1.3	RepeatProteinMask	repeat	23984271	23984396	120	-	.	Rex6_OL_pol#LINE/Dong-R4
Chromosome12_Gua_v1.3	RepeatProteinMask	repeat	23985451	23985561	137	-	.	REX3_XM_pol#LINE/RTE-BovB
Chromosome12_Gua_v1.3	RepeatProteinMask	repeat	23985548	23985892	243	-	.	Expander_pol#LINE/RTE-BovB
Chromosome12_Gua_v1.3	RepeatProteinMask	repeat	23985695	23985892	253	-	.	REX3_XM_pol#LINE/RTE-BovB
Chromosome12_Gua_v1.3	RepeatProteinMask	repeat	23985891	23986688	1031	-	.	Expander_pol#LINE/RTE-BovB
Chromosome12_Gua_v1.3	RepeatProteinMask	repeat	23986661	23987410	82	-	.	CR1-3_DR_pol#LINE/L2
Chromosome12_Gua_v1.3	RepeatProteinMask	repeat	23987187	23987606	51	-	.	CR1-8_DR_pol#LINE/L2
Chromosome12_Gua_v1.3	RepeatProteinMask	repeat	23989445	23989579	149	-	.	Expander1_DR_po#LINE/RTE-BovB
Chromosome12_Gua_v1.3	RepeatProteinMask	repeat	23989977	23990267	157	-	.	Expander_pol#LINE/RTE-BovB
Chromosome12_Gua_v1.3	RepeatProteinMask	repeat	23990120	23990587	268	-	.	Expander_pol#LINE/RTE-BovB
Chromosome12_Gua_v1.3	RepeatProteinMask	repeat	23991060	23991209	28	+	.	Nimb-3_DR_pol#LINE/I-Nimb
Chromosome12_Gua_v1.3	RepeatProteinMask	repeat	23991182	23991712	55	+	.	I-1_DR_pol#LINE/Jockey
Chromosome12_Gua_v1.3	RepeatProteinMask	repeat	24003187	24003315	78	+	.	CR1-3_DR_pol#LINE/L2
Chromosome12_Gua_v1.3	RepeatProteinMask	repeat	24007302	24007619	202	+	.	Dong_FR_pol#LINE/Dong-R4
Chromosome12_Gua_v1.3	RepeatProteinMask	repeat	24007619	24007942	199	+	.	Rex6_OL_pol#LINE/Dong-R4
Chromosome12_Gua_v1.3	RepeatProteinMask	repeat	24007921	24010392	3610	+	.	Rex6_OL_pol#LINE/Dong-R4
Chromosome12_Gua_v1.3	RepeatProteinMask	repeat	24013352	24013735	228	+	.	CR1-8_DR_pol#LINE/L2
Chromosome12_Gua_v1.3	RepeatProteinMask	repeat	24014417	24014533	52	+	.	CR1-3_DR_pol#LINE/L2
Chromosome12_Gua_v1.3	RepeatProteinMask	repeat	24036003	24036149	108	-	.	CR1-3_DR_pol#LINE/L2
Chromosome12_Gua_v1.3	RepeatProteinMask	repeat	24036155	24036199	24	-	.	CR1-3_DR_pol#LINE/L2
Chromosome12_Gua_v1.3	RepeatProteinMask	repeat	24036232	24036537	157	-	.	CR1-3_DR_pol#LINE/L2
Chromosome12_Gua_v1.3	RepeatProteinMask	repeat	24036513	24036761	65	-	.	CR1-3_DR_pol#LINE/L2
Chromosome12_Gua_v1.3	RepeatProteinMask	repeat	24048162	24050072	1283	-	.	SWIMMER1_pol#LINE/L1
Chromosome12_Gua_v1.3	RepeatProteinMask	repeat	24049661	24050839	857	-	.	SWIMMER1_pol#LINE/L1
Chromosome12_Gua_v1.3	RepeatProteinMask	repeat	24050827	24051390	287	-	.	L1-12_DR_pol#LINE/L1
Chromosome12_Gua_v1.3	RepeatProteinMask	repeat	24050842	24051306	346	-	.	SWIMMER1_pol#LINE/L1
Chromosome12_Gua_v1.3	RepeatProteinMask	repeat	24061246	24062652	809	-	.	TX1_FR1_pol#LINE/L1-Tx1
Chromosome12_Gua_v1.3	RepeatProteinMask	repeat	24062646	24063062	442	-	.	KoshiTn1_pol#LINE/L1-Tx1
Chromosome12_Gua_v1.3	RepeatProteinMask	repeat	24062998	24064662	1860	-	.	Tx1_FR1B_pol#LINE/L1-Tx1
Chromosome12_Gua_v1.3	RepeatProteinMask	repeat	24064972	24066012	1123	+	.	Expander_pol#LINE/RTE-BovB
Chromosome12_Gua_v1.3	RepeatProteinMask	repeat	24066872	24066925	29	-	.	GMR1#LTR/Gypsy
Chromosome12_Gua_v1.3	RepeatProteinMask	repeat	24076235	24076435	144	-	.	CR1-3_DR_pol#LINE/L2
Chromosome12_Gua_v1.3	RepeatProteinMask	repeat	24267496	24270498	3632	-	.	Expander_pol#LINE/RTE-BovB
Chromosome12_Gua_v1.3	RepeatProteinMask	repeat	24295040	24295135	30	-	.	L1-13_DR_pol#LINE/L1
Chromosome12_Gua_v1.3	RepeatProteinMask	repeat	24306728	24307579	75	+	.	CR1-3_DR_pol#LINE/L2
Chromosome12_Gua_v1.3	RepeatProteinMask	repeat	24307067	24307579	89	+	.	CR1-8_DR_pol#LINE/L2
Chromosome12_Gua_v1.3	RepeatProteinMask	repeat	24323865	24324140	216	+	.	L1-1_DR_pol#LINE/L1
Chromosome12_Gua_v1.3	RepeatProteinMask	repeat	24324104	24325093	397	+	.	L1-7_DR_pol#LINE/L1
Chromosome12_Gua_v1.3	RepeatProteinMask	repeat	24325104	24325835	486	+	.	L1-13_DR_pol#LINE/L1
Chromosome12_Gua_v1.3	RepeatProteinMask	repeat	24325837	24325914	27	+	.	L1-1_DR_pol#LINE/L1
Chromosome12_Gua_v1.3	RepeatProteinMask	repeat	24325913	24326107	73	+	.	L1-16_DR_pol#LINE/L1
Chromosome12_Gua_v1.3	RepeatProteinMask	repeat	24326937	24327182	167	+	.	L1-13_DR_pol#LINE/L1
Chromosome12_Gua_v1.3	RepeatProteinMask	repeat	24326967	24327257	95	+	.	L1-7_DR_pol#LINE/L1
Chromosome12_Gua_v1.3	RepeatProteinMask	repeat	24327172	24327990	118	+	.	L1-16_DR_pol#LINE/L1
Chromosome12_Gua_v1.3	RepeatProteinMask	repeat	24327172	24327846	132	+	.	L1-10_DR_pol#LINE/L1
Chromosome12_Gua_v1.3	RepeatProteinMask	repeat	24328137	24328397	57	+	.	L1-7_DR_pol#LINE/L1
Chromosome12_Gua_v1.3	RepeatProteinMask	repeat	24328224	24328412	67	+	.	L1-16_DR_pol#LINE/L1
Chromosome12_Gua_v1.3	RepeatProteinMask	repeat	24342688	24343176	338	+	.	CR1-3_DR_pol#LINE/L2
Chromosome12_Gua_v1.3	RepeatProteinMask	repeat	24343160	24343894	395	+	.	CR1-8_DR_pol#LINE/L2
Chromosome12_Gua_v1.3	RepeatProteinMask	repeat	24348529	24348735	28	+	.	Tx1-4_FR_pol#LINE/L1-Tx1
Chromosome12_Gua_v1.3	RepeatProteinMask	repeat	24354876	24355187	220	-	.	CR1-3_DR_pol#LINE/L2
Chromosome12_Gua_v1.3	RepeatProteinMask	repeat	24355180	24355575	373	-	.	CR1-3_DR_pol#LINE/L2
Chromosome12_Gua_v1.3	RepeatProteinMask	repeat	24355572	24357185	1080	-	.	CR1-3_DR_pol#LINE/L2
Chromosome12_Gua_v1.3	RepeatProteinMask	repeat	24366717	24366830	129	-	.	Rex6_OL_pol#LINE/Dong-R4
Chromosome12_Gua_v1.3	RepeatProteinMask	repeat	24366832	24367260	636	-	.	Rex6_OL_pol#LINE/Dong-R4
Chromosome12_Gua_v1.3	RepeatProteinMask	repeat	24367262	24367378	105	-	.	Rex6_OL_pol#LINE/Dong-R4
Chromosome12_Gua_v1.3	RepeatProteinMask	repeat	24367262	24367405	87	-	.	Dong_FR_pol#LINE/Dong-R4
Chromosome12_Gua_v1.3	RepeatProteinMask	repeat	24388356	24389111	450	-	.	L1-10_DR_pol#LINE/L1
Chromosome12_Gua_v1.3	RepeatProteinMask	repeat	24397327	24397740	227	+	.	REX3_XM_pol#LINE/RTE-BovB
Chromosome12_Gua_v1.3	RepeatProteinMask	repeat	24422590	24423369	444	-	.	L1-10_DR_pol#LINE/L1
Chromosome12_Gua_v1.3	RepeatProteinMask	repeat	24431586	24431771	218	+	.	REX3_XM_pol#LINE/RTE-BovB
Chromosome12_Gua_v1.3	RepeatProteinMask	repeat	24431773	24432000	88	+	.	Expander_pol#LINE/RTE-BovB
Chromosome12_Gua_v1.3	RepeatProteinMask	repeat	24442274	24442699	396	+	.	Expander_pol#LINE/RTE-BovB
Chromosome12_Gua_v1.3	RepeatProteinMask	repeat	24442714	24445104	3138	+	.	Expander_pol#LINE/RTE-BovB
Chromosome12_Gua_v1.3	RepeatProteinMask	repeat	24445091	24445282	77	+	.	Expander_pol#LINE/RTE-BovB
Chromosome12_Gua_v1.3	RepeatProteinMask	repeat	24447166	24447405	204	+	.	CR1-3_DR_pol#LINE/L2
Chromosome12_Gua_v1.3	RepeatProteinMask	repeat	24447485	24447814	166	+	.	CR1-8_DR_pol#LINE/L2
Chromosome12_Gua_v1.3	RepeatProteinMask	repeat	24449604	24449735	76	+	.	CR1-8_DR_pol#LINE/L2
Chromosome12_Gua_v1.3	RepeatProteinMask	repeat	24457997	24458080	20	+	.	Dong_FR_pol#LINE/Dong-R4
Chromosome12_Gua_v1.3	RepeatProteinMask	repeat	24458082	24458225	173	+	.	Rex6_OL_pol#LINE/Dong-R4
Chromosome12_Gua_v1.3	RepeatProteinMask	repeat	24473943	24474449	77	-	.	I-5_DR_pol#LINE/I
Chromosome12_Gua_v1.3	RepeatProteinMask	repeat	24483488	24485158	1388	+	.	Nimb-2_DR_pol#LINE/I-Nimb
Chromosome12_Gua_v1.3	RepeatProteinMask	repeat	24485167	24487041	1570	+	.	Nimb-2_DR_pol#LINE/I-Nimb
Chromosome12_Gua_v1.3	RepeatProteinMask	repeat	24498676	24499389	206	-	.	Gypsy9_DR_pol#LTR/Gypsy
Chromosome12_Gua_v1.3	RepeatProteinMask	repeat	24498784	24499374	265	-	.	Gypsy-44_NV_pol#LTR/Gypsy
Chromosome12_Gua_v1.3	RepeatProteinMask	repeat	24498787	24499737	163	-	.	Gypsy-5_NV_pol#LTR/Gypsy
Chromosome12_Gua_v1.3	RepeatProteinMask	repeat	24499667	24500017	86	-	.	Gypsy60_DR_pol#LTR/Gypsy
Chromosome12_Gua_v1.3	RepeatProteinMask	repeat	24499733	24499972	121	-	.	Gypsy-17_DR_pol#LTR/Gypsy
Chromosome12_Gua_v1.3	RepeatProteinMask	repeat	24499733	24500038	108	-	.	Gypsy8_DR_pol#LTR/Gypsy
Chromosome12_Gua_v1.3	RepeatProteinMask	repeat	24499981	24500517	163	-	.	Gypsy-19_DR_pol#LTR/Gypsy
Chromosome12_Gua_v1.3	RepeatProteinMask	repeat	24500143	24500514	182	-	.	Gypsy60_DR_pol#LTR/Gypsy
Chromosome12_Gua_v1.3	RepeatProteinMask	repeat	24500221	24500544	196	-	.	Gypsy10_DR#LTR/Gypsy
Chromosome12_Gua_v1.3	RepeatProteinMask	repeat	24500637	24501425	336	-	.	Gypsy-44_NV_pol#LTR/Gypsy
Chromosome12_Gua_v1.3	RepeatProteinMask	repeat	24501455	24501727	109	-	.	Gypsy9_DR_pol#LTR/Gypsy
Chromosome12_Gua_v1.3	RepeatProteinMask	repeat	24501479	24501697	139	-	.	Gypsy-5_NV_pol#LTR/Gypsy
Chromosome12_Gua_v1.3	RepeatProteinMask	repeat	24515104	24515652	576	+	.	Expander_pol#LINE/RTE-BovB
Chromosome12_Gua_v1.3	RepeatProteinMask	repeat	24520340	24520804	451	-	.	REX3_XM_pol#LINE/RTE-BovB
Chromosome12_Gua_v1.3	RepeatProteinMask	repeat	24520780	24520878	66	-	.	Expander_pol#LINE/RTE-BovB
Chromosome12_Gua_v1.3	RepeatProteinMask	repeat	24520780	24520998	55	-	.	REX3_XM_pol#LINE/RTE-BovB
Chromosome12_Gua_v1.3	RepeatProteinMask	repeat	24534992	24535543	588	+	.	Expander_pol#LINE/RTE-BovB
Chromosome12_Gua_v1.3	RepeatProteinMask	repeat	24567425	24570088	2151	-	.	CR1-3_DR_pol#LINE/L2
Chromosome12_Gua_v1.3	RepeatProteinMask	repeat	24579550	24581160	2359	+	.	Rex6_OL_pol#LINE/Dong-R4
Chromosome12_Gua_v1.3	RepeatProteinMask	repeat	24592432	24592866	50	-	.	Gypsy45_DR#LTR/Gypsy
Chromosome12_Gua_v1.3	RepeatProteinMask	repeat	24592618	24592881	145	-	.	Gypsy-53_NV_pol#LTR/Gypsy
Chromosome12_Gua_v1.3	RepeatProteinMask	repeat	24592621	24592938	116	-	.	Gypsy63_DR_pol#LTR/Gypsy
Chromosome12_Gua_v1.3	RepeatProteinMask	repeat	24601183	24601407	122	+	.	Expander1_DR_po#LINE/RTE-BovB
Chromosome12_Gua_v1.3	RepeatProteinMask	repeat	24601409	24604258	3434	+	.	Expander_pol#LINE/RTE-BovB
Chromosome12_Gua_v1.3	RepeatProteinMask	repeat	24626902	24627441	446	-	.	Ronin2#LTR/Gypsy
Chromosome12_Gua_v1.3	RepeatProteinMask	repeat	24627432	24628130	509	-	.	Ronin3#LTR/Gypsy
Chromosome12_Gua_v1.3	RepeatProteinMask	repeat	24628094	24628342	103	-	.	Ronin2#LTR/Gypsy
Chromosome12_Gua_v1.3	RepeatProteinMask	repeat	24628097	24628426	83	-	.	Gypsy-28_DR#LTR/Gypsy
Chromosome12_Gua_v1.3	RepeatProteinMask	repeat	24628315	24628455	43	-	.	Ronin2#LTR/Gypsy
Chromosome12_Gua_v1.3	RepeatProteinMask	repeat	24652813	24653094	157	+	.	CR1-3_DR_pol#LINE/L2
Chromosome12_Gua_v1.3	RepeatProteinMask	repeat	24653159	24653467	152	+	.	CR1-8_DR_pol#LINE/L2
Chromosome12_Gua_v1.3	RepeatProteinMask	repeat	24707982	24708515	528	+	.	Expander_pol#LINE/RTE-BovB
Chromosome12_Gua_v1.3	RepeatProteinMask	repeat	24735814	24736143	434	+	.	Rex6_OL_pol#LINE/Dong-R4
Chromosome12_Gua_v1.3	RepeatProteinMask	repeat	24792321	24792419	39	+	.	CR1-3_DR_pol#LINE/L2
Chromosome12_Gua_v1.3	RepeatProteinMask	repeat	24889055	24889186	20	-	.	CR1-8_DR_pol#LINE/L2
Chromosome12_Gua_v1.3	RepeatProteinMask	repeat	24893024	24893719	634	-	.	Expander_pol#LINE/RTE-BovB
Chromosome12_Gua_v1.3	RepeatProteinMask	repeat	24905020	24905385	159	+	.	CR1-3_DR_pol#LINE/L2
Chromosome12_Gua_v1.3	RepeatProteinMask	repeat	24905465	24905851	90	+	.	CR1-8_DR_pol#LINE/L2
Chromosome12_Gua_v1.3	RepeatProteinMask	repeat	24907009	24907452	336	+	.	CR1-3_DR_pol#LINE/L2
Chromosome12_Gua_v1.3	RepeatProteinMask	repeat	24907445	24907654	65	+	.	CR1-3_DR_pol#LINE/L2
Chromosome12_Gua_v1.3	RepeatProteinMask	repeat	24907666	24908202	333	+	.	CR1-8_DR_pol#LINE/L2
Chromosome12_Gua_v1.3	RepeatProteinMask	repeat	24919404	24920303	365	+	.	CR1-8_DR_pol#LINE/L2
Chromosome12_Gua_v1.3	RepeatProteinMask	repeat	24919809	24920303	454	+	.	CR1-3_DR_pol#LINE/L2
Chromosome12_Gua_v1.3	RepeatProteinMask	repeat	24920339	24920683	188	+	.	CR1-8_DR_pol#LINE/L2
Chromosome12_Gua_v1.3	RepeatProteinMask	repeat	24920339	24920602	210	+	.	CR1-3_DR_pol#LINE/L2
Chromosome12_Gua_v1.3	RepeatProteinMask	repeat	24923462	24926440	3612	-	.	Expander_pol#LINE/RTE-BovB
Chromosome12_Gua_v1.3	RepeatProteinMask	repeat	24935709	24936041	423	-	.	Rex6_OL_pol#LINE/Dong-R4
Chromosome12_Gua_v1.3	RepeatProteinMask	repeat	24936194	24938404	3158	-	.	Rex6_OL_pol#LINE/Dong-R4
Chromosome12_Gua_v1.3	RepeatProteinMask	repeat	24938407	24938823	535	-	.	Rex6_OL_pol#LINE/Dong-R4
Chromosome12_Gua_v1.3	RepeatProteinMask	repeat	24938825	24939316	434	-	.	Rex6_OL_pol#LINE/Dong-R4
Chromosome12_Gua_v1.3	RepeatProteinMask	repeat	24939505	24939780	382	+	.	Expander_pol#LINE/RTE-BovB
Chromosome12_Gua_v1.3	RepeatProteinMask	repeat	24939773	24940417	713	+	.	Expander_pol#LINE/RTE-BovB
Chromosome12_Gua_v1.3	RepeatProteinMask	repeat	24940423	24940614	219	+	.	Expander1_DR_po#LINE/RTE-BovB
Chromosome12_Gua_v1.3	RepeatProteinMask	repeat	24940605	24940712	94	+	.	REX3_XM_pol#LINE/RTE-BovB
Chromosome12_Gua_v1.3	RepeatProteinMask	repeat	24940781	24940924	66	+	.	Expander1_DR_po#LINE/RTE-BovB
Chromosome12_Gua_v1.3	RepeatProteinMask	repeat	24962165	24962218	20	+	.	Expander2_pol#LINE/RTE-BovB
Chromosome12_Gua_v1.3	RepeatProteinMask	repeat	24973348	24973557	61	-	.	KibiFr1_pol#LINE/L1-Tx1
Chromosome12_Gua_v1.3	RepeatProteinMask	repeat	24973390	24973602	61	-	.	KibiTn1_pol#LINE/L1-Tx1
Chromosome12_Gua_v1.3	RepeatProteinMask	repeat	24973390	24973644	29	-	.	L1-16_DR_pol#LINE/L1
Chromosome12_Gua_v1.3	RepeatProteinMask	repeat	24973390	24973557	70	-	.	L1-10_DR_pol#LINE/L1
Chromosome12_Gua_v1.3	RepeatProteinMask	repeat	24984839	24985189	82	+	.	Tx1-5_AMi_pol#LINE/L1-Tx1
Chromosome12_Gua_v1.3	RepeatProteinMask	repeat	24985189	24985275	34	+	.	KibiTn1_pol#LINE/L1-Tx1
Chromosome12_Gua_v1.3	RepeatProteinMask	repeat	24985296	24985529	75	+	.	L1-16_DR_pol#LINE/L1
Chromosome12_Gua_v1.3	RepeatProteinMask	repeat	24985329	24985574	33	+	.	Tx1-2_AMi_pol#LINE/L1-Tx1
Chromosome12_Gua_v1.3	RepeatProteinMask	repeat	24985840	24986286	73	+	.	L1-12_DR_pol#LINE/L1
Chromosome12_Gua_v1.3	RepeatProteinMask	repeat	24987088	24987198	20	+	.	CR1-8_DR_pol#LINE/L2
Chromosome12_Gua_v1.3	RepeatProteinMask	repeat	24992335	24992904	520	-	.	CR1-3_DR_pol#LINE/L2
Chromosome12_Gua_v1.3	RepeatProteinMask	repeat	24997565	24997816	155	-	.	Nimb-2_DR_pol#LINE/I-Nimb
Chromosome12_Gua_v1.3	RepeatProteinMask	repeat	24998439	24998543	42	+	.	Gypsy39_DR#LTR/Gypsy
Chromosome12_Gua_v1.3	RepeatProteinMask	repeat	25012410	25013009	434	+	.	L1-16_DR_pol#LINE/L1
Chromosome12_Gua_v1.3	RepeatProteinMask	repeat	25013012	25013287	121	+	.	L1-16_DR_pol#LINE/L1
Chromosome12_Gua_v1.3	RepeatProteinMask	repeat	25018948	25020480	1547	+	.	REX3_XM_pol#LINE/RTE-BovB
Chromosome12_Gua_v1.3	RepeatProteinMask	repeat	25020446	25020577	127	+	.	Expander_pol#LINE/RTE-BovB
Chromosome12_Gua_v1.3	RepeatProteinMask	repeat	25044801	25045028	236	-	.	REX3_XM_pol#LINE/RTE-BovB
Chromosome12_Gua_v1.3	RepeatProteinMask	repeat	25045028	25046110	1241	-	.	Expander_pol#LINE/RTE-BovB
Chromosome12_Gua_v1.3	RepeatProteinMask	repeat	25046110	25046334	313	-	.	Expander_pol#LINE/RTE-BovB
Chromosome12_Gua_v1.3	RepeatProteinMask	repeat	25046328	25046966	623	-	.	Expander_pol#LINE/RTE-BovB
Chromosome12_Gua_v1.3	RepeatProteinMask	repeat	25056553	25056885	202	+	.	CR1-8_DR_pol#LINE/L2
Chromosome12_Gua_v1.3	RepeatProteinMask	repeat	25060689	25060811	93	-	.	CR1-8_DR_pol#LINE/L2
Chromosome12_Gua_v1.3	RepeatProteinMask	repeat	25072459	25072503	24	-	.	Gypsy-25_DR#LTR/Gypsy
Chromosome12_Gua_v1.3	RepeatProteinMask	repeat	25072529	25072957	296	-	.	Gypsy-55_NV#LTR/Gypsy
Chromosome12_Gua_v1.3	RepeatProteinMask	repeat	25072960	25073622	403	-	.	Gypsy-29_NV#LTR/Gypsy
Chromosome12_Gua_v1.3	RepeatProteinMask	repeat	25096811	25096936	22	+	.	CR1-8_DR_pol#LINE/L2
Chromosome12_Gua_v1.3	RepeatProteinMask	repeat	25102961	25103212	153	-	.	Nimb-2_DR_pol#LINE/I-Nimb
Chromosome12_Gua_v1.3	RepeatProteinMask	repeat	25106854	25106991	56	+	.	I-5_DR_pol#LINE/I
Chromosome12_Gua_v1.3	RepeatProteinMask	repeat	25130822	25132510	1383	+	.	CR1-3_DR_pol#LINE/L2
Chromosome12_Gua_v1.3	RepeatProteinMask	repeat	25132528	25133037	492	+	.	CR1-3_DR_pol#LINE/L2
Chromosome12_Gua_v1.3	RepeatProteinMask	repeat	25132531	25133148	444	+	.	CR1-8_DR_pol#LINE/L2
Chromosome12_Gua_v1.3	RepeatProteinMask	repeat	25165775	25165978	91	+	.	CR1-8_DR_pol#LINE/L2
Chromosome12_Gua_v1.3	RepeatProteinMask	repeat	25184614	25186674	1407	+	.	Nimb-2_DR_pol#LINE/I-Nimb
Chromosome12_Gua_v1.3	RepeatProteinMask	repeat	25186730	25188373	1000	+	.	Nimb-3_DR_pol#LINE/I-Nimb
Chromosome12_Gua_v1.3	RepeatProteinMask	repeat	25210983	25211486	321	+	.	CR1-3_DR_pol#LINE/L2
Chromosome12_Gua_v1.3	RepeatProteinMask	repeat	25211480	25212292	415	+	.	CR1-3_DR_pol#LINE/L2
Chromosome12_Gua_v1.3	RepeatProteinMask	repeat	25212258	25212635	307	+	.	CR1-3_DR_pol#LINE/L2
Chromosome12_Gua_v1.3	RepeatProteinMask	repeat	25212634	25213116	493	+	.	CR1-3_DR_pol#LINE/L2
Chromosome12_Gua_v1.3	RepeatProteinMask	repeat	25213140	25213349	185	+	.	CR1-3_DR_pol#LINE/L2
Chromosome12_Gua_v1.3	RepeatProteinMask	repeat	25213388	25213564	192	+	.	CR1-3_DR_pol#LINE/L2
Chromosome12_Gua_v1.3	RepeatProteinMask	repeat	25213632	25213757	83	+	.	CR1-8_DR_pol#LINE/L2
Chromosome12_Gua_v1.3	RepeatProteinMask	repeat	25224350	25224652	92	+	.	I-5_DR_pol#LINE/I
Chromosome12_Gua_v1.3	RepeatProteinMask	repeat	25224676	25224849	146	+	.	I-1_DR_pol#LINE/Jockey
[truncated: 48,385 more rows]
