# Supplementary material for: Identification of the male-specific region on the guppy Y Chromosome from a haplotype-resolved assembly
Source: Genome Res. 2025 Mar;35(3):489–98. doi: 10.1101/gr.279582.124 (PMC11960691; doi:10.1101/gr.279582.124)
Supplement: Supplement 13 [file Supplemental_Data.zip › Supplemental_Data/Maculatus.210427/Maculatus_chr12_v1.4.rdy.cds]

>g1.t1
atgagcactacgacgctctcgctgggtttacgcctgtgtgtcgtgaaggagacctgctgctgctgtgcagagctacgcagatctcgaggaccaaaggagctctacaaatctgaaaatcgcattttgacaactttttggagaggattgtatataacacaaaataaggtttatttctgggaacttttttttaccagtggttcgcacgtccctattgtggagttcaacatggctggacgcagtgaagatgaaagtgtgagcaatagcaatggagaatcgagCAATTCTGATGATGAGTCTGGGTCAGGCTCTGCTTCGGGTTCCGGCTCCAGTTCCAGCTCCTCCAGCAGTAGCAGCCAGTCGGGGAGCAGCGACTCAGGAAGCGCCTCAGACTCTGGCAGTCAGTCTGAGTCCGACACTGAGAAATCCAATGAGAAAAAGGAATCACCAAATAAGCCAAACATTGATGGAGCTGAGTTCTGGAAGTCCAACCCCAGCATTCTGGCAGTTCAAAGATCGGCTATGCTCAGGAAACAGCAGCAACAACAGAGACAAGCCTCCTCTAACAGTGGGTCAGATGAGGACTCTTCAAGTAGTGACGAATCTGACACCTCAAGTGGATCCAGAAAGCGAGGGAATTCAGACTCCTCTGACTCTGGATCAGGCTCAGTCTCTGGGAGTGATACTGGGTCAGATTCATCGACAGAGGATAACAGTAATGAAACTGCATCAGACTATGAGCCCAGTCTCAAATTTAAAAGCAGAAAACTTCCAACCAAGATGAATTCTCGAAATGGAAAAAGTATCAGTCAGAGAAAGAAATCCCAAAAGTGTTCATCTTCTGAGGATGAAAACAACTACGCAAAGATAGCATGTGGAGGGCCACGACGACAGGCTACTGTCAACATAAGTTATAAGGAAGATGAAGACATAAATACAGATTCTGATGATTTGGTGGAGGTTTTGGGTGAAGATGTTCCAATGCCTGAGGAGGAAGAGTTTGAAACAATTGAAAGAGTAATGGACTGCAGGCTTGGACGAAAAAGGGCAACAGGAAGTTCAACCACTGTATATGCTGTAGAAGCAGATGGGGACCCCAATTTTGATTTTGATTCAAATAAAGAGACTGGCGAGGTTCAATATTTCATTAAGTGGAAAAACTGGGCACACATCCATAACACTTGGGAAACTGAAGAAACACTAAAGTTGCAAAATGTCAGAGGCATGAAGAAACTGGAAAACTTCAAGAAAAAGGAACAAGAGAAAAAAAAATGGTTAAAGGCAGCATCACCAGAAGATAGAGAATATTTTAATTGTCAAGAGGAACTGATGGACGACCTGCATTCTCAGTATCGGCTTGTTGAACGCATCATAGGACATTCAAATCAGAAGTCAGCTGCTGGTTACCCAGACTACCTCTGCAAGTGGCAAGGTTTACCATACTCAGAGTGTAGCTGGGAAGATGGTGGTCTGATTGCCAAAAAGTTCCAGAAGTGCATTGATGACTACATGGGCAGAAATCAGTCAAAGACCATTCCCTCTAGAGATTTGAAGTTGATGAAACAGAGACCCAGGTTTGTACCAATGAAGAAGCAGCCAGCTTACATTGGAGGTGATGGACTGGAGCTCAGGGACTACCAGCTGGATGGTTTAAACTGGATGGCCCACTCCTGGAGCAAAGGCAACAGTTGTATTCTTGCTGATGAGATGGGCTTAGGAAAGACCATCCAAACAATCTCTTTCCTCAACTACCTGTTTCATGAGCACCAGCTGTATGGACCATTTCTTCTAGTGGTGCCTCTTTCTACACTTACATCTTGGCAAAGGGAAATACTGTTATGGGCCCCACAGATGAATGTTGTCGTCTACCTCGGAGACATCAACAGCAGGAATATGATACGAACACATGAGTGGATGCATGTCCACAACAAGAGATTGAAATTTAACATCCTCCTCACAACGTACGAAATTCTTCTAAAAGACAAGTCATTTCTAGGTGGTGTTAACTGGGCCTTCATTGGTGTGGATGAGGCACACAGGCTGAAAAACGACGACTCTCTTCTATACAAAACAATGATTGACTTCAAATCCAGTCACAGGCTTCTAATCACAGGAACACCTCTGCAGAATTCCCTAAAAGAGCTCTGGTCATTGCTCCACTTCATTATGCCTGAAAAGTTTCACTCCTGGGAGATGTTTGAGGAGGACCATGGAAAAGGCAGAGACTCTGGCTACACCAGTCTCCACAAGGAGCTGGAACCTTTCCTGCTGCGTCGTGTCAAGAAGGACGTGGAAAAATCTCTGCCAGCTAAAGTGGAGCAGATTCTCCGAGTGGAGATGAGTGCTATCCAGAAACAGTACTATAAATGGATTTTGACCAGGAACTACAAAGCTCTGAGTAAAGGCACAAAAGGCAGCACATCTGGCTTCCTGAACATCATGATGGAACTGAAGAAATGTTGCAATCACTGTTACCTTATCAAGCCTCCTGATGACAACGAGTCTCTGAACAAAATGGAAGCTTTGCAGCAACTGGTCCGCAGTAGTGGGAAGCTTGTGCTATTGGACAAACTCCTGGTTCGTTTGAAGGAGCGAGGTCACAGAGTTCTAATCTTCTCCCAGATGGTACGGATGCTCGACATTCTGGCTGAATATTTAAAGAGCAGACAGTTCCTCTTTCAGAGATTAGATGGCTCTATCAAAGGAGAAATACGGAAACAAGCTTTGGATCATTTTAATGCAGAGGGCTCAGAGGATTTCTGCTTCTTGTTATCTACACGTGCGGGTGGACTGGGTATCAATCTAGCATCAGCTGACACAGTGGTGATCTTTGACTCGGATTGGAATCCCCAAAATGATCTTCAAGCTCAGGCCAGAGCCCACAGAATCGGACAGAAAAGACAGGTAAATATCTATCGGCTGGTGACAAAAGGCTCAGTGGAGGAAGATATCATTGAGAGGGCAAAAAAGAAAATGGTTTTAGACCACCTCGTCATTCAAAGAATGGACACTACAGGAAAAACCGTCTTGCATACTGGATCTGCACCTTCTAGCTCAGCACCTTTTAGCAAAGAGGAGCTCTCTGCAATTCTGAAGTTTGGTGCTGAAGAACTTTTTAAAGAGCCAGAAGGTGAAGAGCAAGAGCCTCAGGAAATGGACATTGATGAGATCCTGAAGAGAGCTGAGACCAGGGAGAATGACCCTGGGCCGTCCACTGTTGGCGAGGAATTGCTGTCTCAGTTCAAGGTTGCTAACTTCTCAATGATGGAAGATGAAGATATTGATATTGATTCTGAGCGAAGTCAACGGAGCTGGGATGACATCATACCTGAAGAACAgaggaggagaatggaggaagaggagagacagaaggagCTTGAAGAAATTTACATGTTGCCACGCATGAGGAATTGTGCTAAACAGATAAGTTTCAATTCTGATAGACGGCAGAGCAGGAATAGAAGATATTCTGGCTCTGACAGCGACTCCACTTCCGACCGAAAGAGACCAAAAAAACGGGGAAGACCTCGAACCATTCCACGGGAAAATATCAAAGGTTTTACAGATGCTGAGATCCGCAGGTTTGTCAAGAGTTACAAAAAATTTGGAGGACCACTCGAAAGGTTGGATGCCATTGCTCGTGATGCTGAACTTGTGGATAAATCTGAACATGACTTGAAACGCTTGGCAGAGACTGTTCATAATGGATGTGTAAGAACACTACGTGAAAACCCGTGTGGGCCAGAGAAGACATCAGGAGGAAGACGAGGAAAAGTGAAAGGGCCAACATTTAGGATCTCTGGAGTCCAAGTTAATGCCAAGCTTGTTATCTCCCACGAAGAAGAACTGGCTCCACTCCACAAGGCCATCCCTGCTGATCCTGAGGAGAGAAAGAGGTACATGATTCCATGTCACTCGAAGGCAGCACACTTTGACATTGAATGGGGAAAGGAGGATGATTCGAGTCTTCTCATAGGAATTTATGAATATGGATATGGCAGCTGGGAGATGATCAAGATGGACCCGGACCTAAATCTCACACACAAGCTTCTCCCAGATGATCCGGACAAGAAGCCACAAGCCAAGCAGCTCCAAGCCAGAGCAGACTACCTCATCAAATTACTGAGCAAAGACCTGGCCAAAAGAGAAGCACAGAAACAAACTGTAACAGCTAATTCACGGAAGAAGAAACCAAGAAGGAAAACCGTCAAAACTCTAAAGTCAATAAAGGGGGATGATGTGATCAAGAGCCCATCTTCAGATCTGACATCAGACAAGAGATCCGATGATGAGAATGAAATTGATGTGGAAAAGAGGATGGCAACTGGGAAGGCTCCAACCAAACATGTTCAAGAAGACAAGTTAAAGGGAAAGGACGATTATGATGAGGATCATGAGCATCAAGCTTCTTCATCAGAGGAGAGAGACTGTGAAAAAAAAGAGGAGGCTGAAAGCTGTGACATTAAAGAGAGTAAGGAGCCAATACAGAAACAGGAGGATGACAACGGTGAAAAGATTGAAGTAAAAACCGAGGTACGCGAAAGGACAAAGAGAGCTTCAAACTTATCAGTTCAGAAGGCATATGCTGCAGATAATGTGCCAGTATGTGAGGAATCTGAGGAATTGGACCAAAGAACTTTCAGTGTGTGCAAAGAAAGAATGCGTCCAGTAAAAGCTGCCCTGAAACAGTTGGACAGACCAGAGAAAGGACTGTCAGAGCGCGAGCAGCTGGAGCACACCAGACAATGCCTCATAAAGATTGGGGACCACATCACTCAGTGTTTGAAGGAATATTCGAATCCTGATCAGATCAAGCAATGGAGAAAGAACCTGTGGATATTTGTCTCTAAATTCACAGAGTTTGATGCAAGAAAACTACACAAACTCTATAAGCACGCAATCAAGAAGAGACAAGAAAATGCCCAAACTGTGGAGCAGAACACTAGAACAGTAAACACTCAAGGCTATAAGCATGCAGAAGTTGAAAGACTGAAGGACAGTTCCCACCAAGATGAGAGCAGCAGAGATAGCTACTGCTCAGACAGACATCAGCCTGCAGGTAGATACTCTGAAAGCAGCAGCAATAAAGACAGACACGGCTCTGAGTACCACAAGAAGACCAGTGTGGTAGACTCCAGGAAAAGACCGTACTCTTCTTTCAGCAATGGGAAAGACCACAGAGACCACTATAAGGCAGACAGCCGAGACAGACAGGACAGGTATTATAACGACAATAAGCATAGGAAACTGGAGGAATTCCGCAGCAACAGAGACCATCGGCAGGAGGTGAAGGAGCTTTCTCATTCAGACTACCGTTCTTCCTACCGCTACCATTCAGACTGGCAAACAGATCAGAGAGCGTCAGCAAGTGGAACATGTTCTCCTCGAGATGAACGCTCACCTTGTGAGTCTCACTCACCATTTGACTACTCATCAGACCACAAGAGTACGCCTGAGCAGAACTGGAGCAGCCGGAAGACATAA
>g2.t1
AAGCAACTGGTCCGCAGTAGTGGGAAGCTTGTGCTATTGGACAAACTCCTGGTTCGTTTGAAGGAGCGAGGTCACAGAGTTCTAATCTTCTCCCAGATGGTACGGATGCTCGACATTCTGGCTGAATATTTAAAGAGCAGACAGTTCCTCTTTCAGGTATTTACACACAACGCTGACCAGATTTTATTGAATTTCATCCTTCTTGTTCAGGATTTCTGCTTCTTGTTATCTACACGTGCGGGTGGACTGGGTATCAATCTAGCATCAGCTGACACAGTGGTGATCTTTGACTCGGATTGGAATCCCCAAAATGATCTTCAAGCTCAGGCCAGAGCCCACAGAATCGGACAGAAAAGACAGGTGAGCATAaattgtttaaattgtccatttctgctcatatttgacttttgttatgaaagcaaagcacatggacgtgtgtag
>g3.t1
ATTCTTGCTGATGAGATGGGCTTAGGAAAGACCATCCAAACAATCTCTTTCCTCAACTACCTGTTTCATGAGCACCAGCTGTATGGACCATTTCTTCTAGTGGTGCCTCTTTCTACACTTACATCTTGGCAAAGGGAAATACTGTTATGGGCCCCACAGATGAATGTTGTCGTCTACCTCGGAGACATCAACAGCAGGAATATGGTAGGCTGGTCTCTACAGAAATGTCTATGTAAACACACATATACTACCTATAAAATGTTTGTCCAGTCATTTCTAGGTGGTGTTAACTGGGCCTTCATTGGTGTGGATGAGGCACACAGGCTGAAAAACGACGACTCTCTTCTATACAAAACAATGATTGACTTCAAATCCAGTCACAGGCTTCTAATCACAGGAACACCTCTGCAGAATTCCCTAAAAGAGCTCTGGTCATTGCTCCACTTCATTATGCCTgaaaagtag
>g4.t1
ATGGCTGACAATGTGTATGCATTGCCATTCTTCTATGGCAACATAACCAGAGAGGAGGCAGAAGTCTATCTGAGACAGGCAGGAATGAACAACGGCTTGTACTTACTACGGCAAAGTCGAAACTATCTTGGAGGCTTTGCATTGTCTGTTTCTAATTCAGGTCGCTTCTACCACTACACAATTGAAAGACAACCCAATGAAATGTACGCTATTGCTGGTGGTAAGAGTCACAGGTGCCCAACAGATGTGATAGACTATCATTCTCAAGAGATGGATGGTCTTGTATGTCTGTTAAAGAAGCCCTGCAACAGACCCAAAAATATGCAGCCAAAGGTTGGTCCTTTCGAGGACTTAAAGGAAAGACTGATCCGGGAATATGTGAAGCAGACTTGGAACCTGCAGGGTCCAGCCCTTGAGCAGGCTATCATCAGTCAGAGGCCTCAGCTGGAGAAACTCATTGCCACCACTGCTCATGAAAAAATGCCCTGGTTCCATGGAACAATAACGCGAGAGAACTCTGAGCCCAGGCTTCAGAATGGTTCCCGAACAAATGGAAAATTCTTAATTCGACAGAGAGATCAAAATGGATCATATGCTTTATGTTTACTGCATGAAGGCCAAGTGATGCATTATCGCATTGACAGAGACGGCACCGGAAAGCTCTCCATCCCTGATGGAAAGAAATTTGACACCTTGTGGCAGTTGGTGGAGCATTACTCCTACAAACCAGATGGCTTGTTACGAGTACTCACAGAGCCATGTCCAAGACCTGACGGTGAAACTGTGCTAATAGGACGACCATTACCTCCACTGAACCATCCTGGATTAGGTTCTGCCATTCAAAATGCAGCAGATGGTCTTCGCTCCATGCTTGGTCAGCTCAACATATCTGGAAAAAGGAGTCGTAGACGAATCGGCAACACGGACCTTAATCCCTATGAAACTAGGATGTCCAAAGAGGCAATGCCAATGGACACAGAGGTATATGAAAGTCCTTATGCAGATCCTGATGAACTGAGGAGCTCCACTGTGGATCGCAACCAGCTTTTCTTGGAGGATGGAGAATTGGGCTCAGGAAACTTTGGCACTGTCATGAAAGGAATCTACAAGATGAGAAAAACTGAGAAACCAGTTGCTGTTAAAATTCTGAAGAATGATGATAACAACCCGTCGGTGCGTGAGGAAATGTTGCGAGAGGCAAATGTCATGCAGCAGCTGGACAATCCTTACATTGTTCGAATGATTGGTATCTGTGAGGCAGAAAACCTTATGCTTGTCATGGAACTGGCTGAACTGGGACCACTGAACAAGTTCCTCCAAAAAAACAAAAACACATCAGTAAAGAACATCACAGAGTTGGTTCATCAGGTGTCTATGGGGATGAAATACCTAGAAGAGCATAACTTTGTTCATAGAGATCTTGCTGCCAGGAATGTACTGCTGGTCACACAGCATTATGCAAAAATCAGTGATTTTGGACTCTCGAAAGCTGTTGCAGAAGAGCAAAACTACTACAAGGCCAAGGGTCATGGGAAGTGGCCAGTGAAATGGTATGCTCCTGAATGCATAAACTACTTCAAATTTTCATCCAAAAGTGATGTCTGGAGCTTTGGTGTACTCATGTGGGAAGCATTTTCCTTTGGCCAAAAACCATACAAGGGAATGAAGGGAAATGATGTTATGCAGATGCTTGAGAGTGGAAAACGCATGGAGCCACCAGTGAACTGCCCAACAGAAATGTATGACCTCATGACAACCTGTTGGACATACAAGGTGGAAGAAAGACCTGGATTTGCTGTTGTTGAGCCAAGACTACGAGAATATTACTACGACATTGCACAGtga
>g5.t1
atgcaaccttgtcattttattgaagagagtttctgtgtcagaactgtattatgtactgcattgaaatattgtacattggatttttttgttgttgttgcatgttgtttgaagtcatccttttgcttttatcttttatgtgatgtgaaacaaaacattctaaggctaacctttctgtgttttagaactgagaaaccaGTTGCTGTTAAAATTCTGAAGAATGATGATAACAACCCGTCGGTGCGTGAGGAAATGTTGCGAGAGGCAAATGTCATGCAGCAGCTGGACAATCCTTACATTGTTCGAATGATTGGTATCTGTGAGGCAGAAAACCTTATGCTTGTCATGGAACTGGCTGAACTGGGACCACTGAACAAGTTCCTCCAAAAAAACAAGTATGTAATTTCCGCATAAAACACATCAGTAAAGAACATCACAGAGTTGGTTCATCAGGTGTCTATGGGGATGAAATACCTAGAAGAGCATAACTTTGTTCATAGAGATCTTGCTGCCAGGAATGTACTGCTGGTCACACAGCATTATGCAAAAATCAGTGATTTTGGACTCTCGAAAGCTGTTGCAGAAGAGCAAAACTACTACAAGGTAATGTGTCAAGACTCTAGGTGGCCAGTGAAATGGTATGCTCCTGAATGCATAAACTACTTCAAATTTTCATCCAAAAGTGATGTCTGGAGCTTTGGTGTACTCATGTGGGAAGCATTTTCCTTTGGCCAAAAACCATACaaggtaactaactag
>g6.t1
ATGGCTGCTGCAGTGGGACGTTTGTCCCTGTGGTTAACCTCCAGAGTGCACGTGGACCGGAACAGAGCGCGCGCGGTGACAGCCCCATACATTTGCTGGCGACAGCAGAGAGTTTGCTGTTCCAGTCGCCTCACAACACGGCAATACAGTTATGACTCCAGGGATGACCTGAAGGTCCGGTATCTGGATGGGGAAGACGCGGGAATTGTTGTTGTTGGGATAAATCGACCAAAAGCCAAAAACTCCATAAGCAAAAATCTTGTCAACATGATGTTTGAGGCTGTAGAGGATATTAAGAAGAATAACAAAGTGCGCAGTGTTATTTTATCCAGCTTGGTTCCTGGTATTTTCTGTGCAGGTGCAGATCTGAAAGAGAGGGCAAAGATGCATCAGAGTGAGGTGGGACCGTTTGTTTCAAAAGCAAGAGCCCTCATCACAGAGCTGGATCATCTTTCAGTACCTACTATTGCTGCAGTTGATGGGGCTGCCTTAGGAGGAGGTTTGGAAATGGCCCTTGCTTGTGACATAAGAATTGCTTCCAGCAGTGCAAAAATGGGATTAGTTGAGACACAGCTTGCTATTATTCCCGGAGCAGGTGGAACACAACGTCTCCCAAGGATTATTGGTGTGTCTCTAGCCAAGGAACTCATATTTACTGCTAGAATAGTGGATGGAAAAGAGGCAAGTCGTCTGGGACTAGTTAATCATTCCGTAGAGCAGAATGACAGTGGAGATGCTGCCTATCTCTACGCTCTTGAACTTGCTCGTCAGATCAACCCTCAGGGTCCAATTGCAGTTAGGATGGCAAAACTAGCAATCAACCAAGGAATACAGGTGGATTTATCTACAGGTTTGGCAATCGAAGAGGCGTGCTATGCTCAGGTGATCCCAACAAAAGATCGATTGGAAGGTTTGGCTGCTTTTAAGGAGAAGAGGCGACCTCATTACAAGGGGGAGtga
>g7.t1
ATGGTTCTCCACCGTCAGTGGGGAATCTGTACAGGTGATGTCAGGTATCCTGATCGTATTTGTGGAACTAAAATTCACAGATTTCCTAAATCTGAAATGGAAAGCCTTGCTTGGATCAAAGCTTTTGCACGACCACATTTGCATCTCAACCGTAGTGATCAATAAGAACAAAGGAGTGTCTGCTGGTCATTTTGTCGGCGGGGATGGGCCAACAGCGTCCCATCCTTATCCGACACCTGCAGACGGAGCCCGAGTGCATAAAGCAAGGCCTCCAAGAAAAAGAGCATCAGAAAGTTCAAGTAGGCAAGACAGTCAAGACAAGAGACCACGGATTGGAGCAGAGAGCTTGGATACCTGCGATGCTGCGGTGAACAATGATGCAGACAAAGGGATAGGGGTGCAAGCAGATGAACAGTAGATTTCACCGCTGGATATGCTGGCACTGACTGCAGAGTTGGAAATGGCAACAAGAGAAATCAGTCGCTTAAAAGCAGAAGTGGAAGATTTAGAAACACACCTACAGAAAGAGAAGACGGCCGTACAACAAGAACGGAAACGAAAACAGTTTtgtattgaaaatgttgcagagtctgagaagaatggcagaaacaatctgtttttatattatacaggagttacattagtgcgtttcttgtcactatttacatttctcttgccaaagagggagactttgatttatgttggaaacagaaatgatattggagaaatgtcaacggaaaatgggctttttctgactatttacagactgagacaaaacttaggtctatccgatctagcaacacacttcggcatttcacaacagtcagctggtgtagtatttaacacttggattgacattatatatctaaagctgtacactgtttctatctggccccatagacaaactataatagataacatgccaaaagacttcaaagctaatttccctacaaccttagttattattgatggaacagaattaaaaacagaatccccctgggcccatggtgtgcaatgtcaactatatagcgattataagtctaccacaacattcaaggcactcgtagcttgtgactcttgggggtttttaatgttcacatcagaattattcacaggatcaatttcagaaaagaccatcacaaaagaaagtgggttttatgaaacaatataa
>g8.t1
ATGCCTTTGAATTTACTGACTGTCTCTGACATTAAGAATATGCAATCAGTCAAGCAAGACACTGACTCCAGTGAGACATACAGTGGGGATGATGCCTTGGTGCTTGCTGTGGCTTTACACAGATCTAACAAAAATCTTGTACCTCACAAAATTTCATCATTTCCTTTCAAGACTAAATCTACATGCCGCAGAAAACGCGAGTTCATCCCAGAGGAAAAGAAAGACACCATTTACTGGGAAAGACGACGCAAAAACAATGAAGCTGCCAAGCGCTCAAGAGAGAAGAGACGCATTAATGACATGGTCCTTGAAAACAAGCTGATGGCACTTGGAGAGGAAAATGCCTCCCTCAAGGCAGAACTGCTGTCTTTAAAAATGAAGTTTGGCTTAGTTAGTTCATCAGCATATACCCAAGAAGTTCAAAATGTATCTAGTCCCCCCACGGTAAACTCCCATGAAGAGTTGATATCTCCCACTGCTGTCCAGAGTTTATTCCAAAGAGATCTTGCACATGTAGAGCTAAGCAAAAGCTGTGCATCAGCTATTAAACACTTACCTCTCATGCCTGAAACATGGGCTGCAAGTCAAGCAAGCTTTACTGTCTATAGGACAGCAGATTTTAAAGAAGAACCAGAAGAAAATACCACCTGGCAGGAAACTAGTACACCATATAAACTTTACAAAAATTGCAAGGTTAGCCATTTGTCTGATGTCTACTCTCAAGCAGCATCATTCATGCAGACTGCCAGGTCATCCAGTAACTCGCTCAGGAACTCAGATGAAAATTCTTTATGCAAAGCATCAGATGGTGACGATGAGCAGCAAGTCCCTAAGGGATTGGGGCCTTCTGTAGCTGACCAAAGAAGTGTTATTGTTTCTACTCACAAAGTGCCAGATGTCAGTTCTTCAGCTTTGCCACATAAACTACGAATCAAATCAAGAACCATCCAAATTAAAATGGAGACAACTGACCCTGAATATGAGTCCTCTGGAAAGACTTCTTCTGCCAGCATTTTAGAAGGAGTGTGCTTCCAGAACTCCTCAGCATACATGCAGCCTTCTCACTGTCCTTTGTCTGTGCAGGTGTCCAACATGCAAGGCTGGAGCCGTGGGTCTGAAAGCAGCGTTGCTACACAGTGGCTGCCAGAAtaa
>g9.t1
ATGGCTTCCGGGCAGCAATGGGTGTTGGTAGAAATGGTACAAGCTTTTTATGAGGCTCCTGCATATCACCTAATTCTGGAGGGCATCTTGATATTATGGATAATCAGACTTTTATTCTCCAAGACCTACAAACTTCACGAGACTTACAAACTGACAGAAAGGGAAAAAGAGGACCTGATAGAAGAATGGCAGCCAGATCTTCTTGTCCCTCTAATTTCAAAAGACCATCCTTCCCTTAAATACAACATTGTTTCAGGACCACCCAGCCATAAAATCATAGTCAATGGAAAAGAGTGCATTAATTTTGCCTCCTTTAACTTTTTGGGACTCCTTGACAATGAGCGTGTGAAGGAGAAGGCTTTGATGTCACTAAAAAAATATGGTGTTGGCACATGTGGTCCAAGAGGCTTTTATGGAACATTTGATGTCCATTTAGAACTGGAGAATCGCCTTGCCAAATTTATGAAAACGGAGGAGGCCATTATCTATTCATATGGCTTTGCAACGATGGCTAGTGCGATTCCGGCCTACTCCAAAAGAGGGGACATGATCTTTGTGGATGAAGCTGCCTGTTTCTCCATCCAGAAAGGCCTTCAGGCATCCCGCAGCTTCATCAAATACTTCAAACACAATGACATGGAGGATCTGGAGAGGCTGCTAAAAGAACAAGAGCTGGAGGATCAGAAGAATCCTCGTAAAGCCCGAGTGACGCGGAAGTTCATTGTGGTTGAGGGAATGTACATCAACACAGCAGATATTTGTCCTCTCCCTGAACTGGTCAAGCTCAAGTATAGATACAAGGTGCGGATCTTTTTGGAGGAGAGCATGTCTTTTGGTGTGTTGGGTGAACACGGCAAAGGTGTCACAGAGCACTTTGGGGTGAATATTGATGACATCGATCTGATCAGCGCTAACATGGAAAATGCTGTGGCCTCCATTGGAGGCTTCTGCTGTGGCCGTTCCTTTGTCATTGATCATCAACGTCTGTCGGGACAGGGCTATTGTTTTTCTGCCTCCCTGCCTCCAATGCTGGCTGCAGCTGCCATCGAGGCTCTGAACATCATGGAGGAGGATCCAGGTATTTTCATTGTACTAAGAGAAAAATGCAAACATGTTTATAAAGCTCTACAAGGAATTCCAGGTCTGAAGTTGGTAGGAGAACCATTTGCCCCAGCTCTTCATCTACAACTAGAAAAAAGTTCCGGCTCCAGAAGCTCTGACATGCAGCTGCTCCGCTCCATTGTAGATTATTGTTTGGAACGAAAGGTTGCTTTGACTCTTGCTCATTATCTGGAAAAAGAAGAGCGATTCCTTACCCCTCCCAGCATCAGGGTAGTGGTCACCGTCAAACAGAAGGATGACGACATTCAGAAGACTGTGTCCTGTATCAGAGAAGCAGCCTCAGTTCTCCTCAAAtag
>g10.t1
ATGGCGACTGCAACTCCCACCGCCCATAGAGGCACATGCGGCGGCAGCGCCACACCGCTAAGTCCGACCAGGATAACCAGGCTGCAGGAAAAACAACAGCTCAGAGACCTCAATGACCGTCTTGCTGTTTACATCGATAAAGTTCGTAGTTTAGAGTCGGAGAATGACGTACTTCACCTCCAGATTAGCGAAAAAGAGGAAACTAGGAGTCGTGAACTCGGTGGACTGAAAGCACTGTATGAGACGGAGCTAGCCGACGCCAGGAGGAGTTTGGATGACTCCTCCAAGGAGCGGGCCTGGCTGCAGATTGAGTTGGGAAAGGTCAAATCCGATCATGAACATCTTCAACAGAACTACACTAAAAAGGACACAGATGCTGCAGCAGCCCTGGCCAGATTGAAGGAATTGGAGGCTCAGCTCAATGGCAAAGACGCAATGCTGGCTACTACACTATCTGAGAAAAGGGGACTGGAAAATACTCTATCTGAGCTGCAGGAACAACTTCAGGAGATGGAAACAGGTCTTTCTCATGCCAAGAAGGAGCTTTCTGATGAGATGCTTATGCGTATTGACTTGGAAAACCGTTGCCAGAGTTTGGCAGAAGAGATGGACTTCCGAAAGAGTATGCATGAAGAGGAAGTGAAGGAGACTCGACACAGGTATGAAACCCGACTGGTGGAGGTAGACTCTGGTCGGAAGGAAGAATATGAATTTAAACTGACTCAGGCCCTGGGTGACATGAGGGCGCAAAATGAAGAGCAGATCCAGATCTACAAGGACAACATGGAGAGCACCTACAAGGCTAAACTTGAAGACTTGCATCATCTGTCAGAGATGAACGGAGCATCAGCTGTCATGGCCCGAGAGGAGCTCAGAGAATCTGCCCTGAGGATCGAGAGCTTAAGTGCTCAACTGACAGGACTACAAAAAGAGACGCGTGGCTCGAGGGATCGTATAGCAGAACTTGAGGCAGCTTTAGCACAGGAGAGAGACACAAGCCGTAAACTACTGGGAGACAAAGACCGTGAAATGGCAGAAATCCAAGCCAAAATGCAGCAGCAGCTGAATGACTATGAACAACTGCTGGATGTGAAACTGGCCCTGGACATGGAGATCAATGCCTACCGGAAGCTTCTGGAGGGAGAGGAGGAAAGGCTGAAGCTGTCTCCCAGTCCTTCATCCCGTGTCACAGTGTCTCGAGCATCATCCAGCAGTCGCAGTGTGCGGACAACTCAAGGAAAGAGGAAACGCATTGATGTGGAGGAACAGGAAGCCAGCAGTTCGGTTTCCATTGCTCACTCTGCTTCGGCTACAGGACCCATTTGCATCGATGAGATTGACACTGACGGCAAGTTTGTGTGCCTCCTCAACAATGGAGATGAGGACCAGGCCATGGTGGGTTACGAGATGGTCAAGAATGTTGGAAATGTTGCGTCTACTTACAAGTTCACACCCAAATATGTCCTGAAAGCTGGGCATAAAGTCATGATCTGGGCGTCTGATGCTGGCGTGAGCTCCAAACCTCCCTCTGACTTGGTGTGGAAAAACCAGTCATCTTGGGGGTCAGGAGAAGATGTTAGTATGGTGCTGATGAACCCTCAGGGAGAGGAAGTGGCAAAGAGAATCACCAAATACaagatagcagaagaagatgatcagggagatgaagatgaCTATGGTATAGAAGCCATTGAGAAAGACCTCAAACAACAGAAAGATGCTAACGCTGTCAAAAGAGGATGCTTCATCATGTGA
>g11.t1
ATGTGGACTAAATATGCCACACGTTATCAAGCTTTTTGGGAGAAGGCTAGGCTGCTTCTTGTTGCTTTCCCAACCACATATCTCGTGGAGCAGGCATTCAACCAGGTCCTCCACATGCAGTCTAAGTATCGAAATCGTTTGGACTTGGCAGCTTCTGGTGCACTATGGCTGAAACTTACTTGTCTGCAGCCCGCAACCAAGAAACTGGCAGAAAAACACCAGGTGCAGGGTTCCCATtag
>g12.t1
TCGCATTCCATTGTTGCCAAAAAGGCTCCAGGGCGCCCAAGAAAGACCAGCAAGCGCCTGGACCGTCTCTTAAAAGTGTTTCAGCTGCGGGATCGGGCTACCAGCTGTGCAGAGCTTGCTCAGGAATGGCAGCAGGCAGGTGTGAGTGCATCTGCGCGCACTGTGAGGCGGAGACTCTTGGAGCAAGGCCTGGTCTCAAGGAGGGCAGCAAAGAAGCCACTTCTCTCCAGGAAAAACATCAGGGACAGACTGATATTCTGCAAAAGGTACAGGGAGTGGACTGCTGAGGACTGGGGTAAAGTCATTTTCTCTGATGAATCCCCTTTCCGATTGTTTGGGACATCTGGAAAACAGCTTGTTCAGAGAAGACGAGGTGAGCGCTACCACCAGTCTTGTCTCATGCCAACTGTAAAGCATCCTGAAACCATTCATGTGTGGGGTTGCTTCTCAGCCAAGGGAGTCGGCTCTCTCACAGTCTGGCCTAAAAACACAGCCATGAATAAAGAATGGTACCAGAATGTCCTCCGAGAGCAACTTCTCCCAACCCTCCAAGAGTAGTTTGGTGATGAGCAATGCCTTTTCCAGCATGATGGAGCACCTTGCCATAAAGCAAAGGTGATAACTAATTGGCTCCGGGAACAAAACAGAGATTTTGGGTCCATGGCCTGGAAACTCCCCAGATCTCAACCCCATAGAAAACCTTTGGAGGGAGTTGAAAGTCTGTGTTGCCCAACGACAGCCCCAAAACATCACTGTTCTAGAGGAGATCTGCACAAAGGAAGGGGCTAAAATACCAGTAACAGTGTGTGCCAACCTTGCAAAGATTTATAGAGAACGTTTGACCTCCGTCATTTCCACCAAAGGATATATAACAAAGTACTGA
>g13.t1
TGCGTTATTGGATGTAATGTCCGATCACATGACCGAAAAGGTAAAAAGATGGAAAACGGAATTTTGTTTCACTATTTTCCTGGAAACAATGCGAGGAGGCTAAGCTATCAGAGCTAGCGAAAAAAAAGCGAATGTCCTTGTATCAGCAGTTGAGACGTCCTGATATCACCTTCTCCAACATCCCCAGATACCTACAAGTTTCCTCCAGACATTTCCATTCTGGTAAACCGATGTATGAAATGGATGAGCTCAATCCAGACTGGGTTCCAGCGCTGAATATGGGTCACtgcaaggtaaacgccacaacatcagactga
>g14.t1
ATGCTCATCAAAGGATGCAAGAAGCAAGAACCAAAGAGCGTTATTCCGCATCTCCCCCTCACGTCTGATCTCGTACGCAAATTCATCTCCACTCTGCGTTCTGGTTATTCTTCTAATCTCATAGACAGGACCTTGGAGTCCATGTTCCTCCTAGCTTTTTTCGGCTTCCTCCGCTGTTCCGAATTTGCTCCGACTTCCTCCATCCATGATCCTCTCATTCACCCTTGCCTTTCCGATATTTCCATCCTCAGCCACGACACCATGATATTTGCTCTGTGGAGAAGCAAGACTGACCAACTCGCTATCTCTTGTCCCATTTATCTTTTCCACCTCGATTCCTTTCTCAGCCCGTACGAGACCATCTTCAATTACGCTCATTCCCGATTCACCGCTAATGCTTCTCCTCATGATCCTCTCTTTATTTGTGAACCAGGTAAACAAGCTTCTCGCTTCTGGTTCTCCCATCATTTCCGGAAGGTCTTATCGTCGTCAGGCATATCACCCGATCATTACTCTGCCCATTCGTTCCACATCGGAGCAGCCTCGTCCGCATCTAGTCAGGGCATCCCTGATCACACGATCCAAATCCTGGGTCGCTGGTCCTCGCAAGCTTACCATCCGTATATTCGTAATAACCTTAAAGATTTATGTCAAGCCCACTCTCTCCTCAGCTGCATTTAA
>g15.t1
ATGGAAGACGCTCTTACTCTCCAGCCCGACCACTCAGACTCGGATGACCTCTTCGACCCTTCTCCAGCTGCCTCAATCTCTCCTCCCCAGGTCACAAGACAAGCCTCTGGCTCCAAACACCTTCGTTCCGTGATCTTCAACCCTCAAACCCAGCTTCATTCCTCATCCTCAGCAGCACCTCGTCCAACTATGGTCCATCTATCAACGTCACATCAACCCTGTGGCCGAGGGACACGCCACGGGTCCAGCCGTCGACCTCGTTCTCCCGGTTCCAGACGCCATTCCCAAACGCCGCAGCTCCAGAACACTAACCTTCGTCTCCGCAGCCCTCTCCAGACGTTCCAACTCGCCAGCTCCTCAAAGGCTGGACCGTCGCCCGCCTCCATCGCACATTAAAAGAAAAAGTAACCCCCTTCAGTTGCTCCGACAATAAATTGAGTCTCTTTCAATTGCTCTCCTCCTCAGGTCCGCAGCAAACCATCCTCTTCCTCCCCCATCATTCCAGACCAAGTCATCCGGCCCACGCCTTCGAGGCCACCACACTAAGCAACAGCTCCCCCTCGCGGGAGCCAGGTCGTATTGCATCCTCCACCAAATCTACCTAGCCGACCTCTCTCAGCTTTTATCTTCGGCAATCGCTTCATTGTCTTCACAGACTCCTCAAATCCCGCCATCTCATTCTTCTCTTCACCCCCCATCCCTTCTTCAGCTCTCCTCACCCCCATAAACATTACGAACTCCGTTTCTTCTCAAGTCGCGATCCTGACACAGTCGACACTCTCCTCGCCAAAGAAGTTAAAAAAGGGTTCGTGATAGGCCCCTTTTTCTAGGTCACTTTTCCCTACTTTTTGCGTCAGCCCCATCGGCATCGCCACTCGTAAATATTCAGTTCGGTTAGCGGGACATGGTGCCTGGCTCTCTAAAGCCGGCATCATCAGCGCTTTCAAAGTTCACCCCGATTTCTGGCGCTTCTTCGGCATAGTTTGGAAAGGCGCTTTTTACTTCGCCGTCCACCTCACGTTCGGGTGCCGTAGCAGCCCCAAAATTTTTGATTCTCTGTCCTTTTGCTGGATCCTTATCAATACCTATAAACTCCCTTACGTCACACACCTTCTGGATGACTTCCTTGTAGTCACTCCTCCATCTTCCCCTCCTCGTTCCGGTCTTAACGCCCTAACTCAAGCTTTTTCCCAGCTGGGAATTCTCCTTTCAGAGGAGAAAACCGTCAGTCCGTGCACCTCATTAGAGTTCCTAGGCATCACCCTAGACTCTTTATCCTTCCGAGCTTCCCTATCATCCGAAAAGATCAACTGAATCACCTTAATAGTCTAATTTCTTACTTGCCGACAAATGTTCTAAACAACAGCTGCTTTCTCTCCTCGACCATCTAAACTACGCCATTCGCATCATTCCGCAGGGTAAACCCTTAATTTCTCACCTCCTGTCTAAAGCGGCCAGCATCCCCTCCCTTCATGGTTCTCTCGTTATCAATCACTCCTGCAAATTAGAAATGCACCTGTGGCATTACTTTCTTTCATCTTGGAACGGAATTTCTTCTTCAACGATTTCCTCACCTATTCCAAAGACATTCAACTCCTTACCGACGCAGCTCCCTCAATCGGTTTCGGCGGTTATTACAGAGGAAAATGGTTGGCCGACAAATGGCCGCTCGAGTTTAAGTCTTTCCAGAACGTCTCGGGCTCTCCTTCCTCCGCACTTNNNNNNNNNNNNNNNNNNNNNNNNNNNNNNNNNNNNNNNNNNNNNNNNNNNNNNNNNNNNNNNNNNNNNNNNNNNNNNNNNNNNNNNNNNNNNNNNNNNNNNNNNNNNNNNNNNNNNNNNNNNNNNNNNNNNNNNNNNNNNNNNNNNNNNNNNNNNNNNNNNNNNNNNNNNNNNNNNNNNNNNNNNNNNNNNNNNNNNNNNNNNNNNNNNNNNNNNNNNNNNNNNNNNNNNNNNNNNNNNTTTTTTTCCATAAATTCTGACTCTTGGCCCCAGATTCAGAAGCACGTTCCACACTGGTTCTTCCATATTCTTCAGCCTAGCTCCTTGCACGCTTTCCGTCTATTTGACCGGTTGGAACCGATTTAA
>g16.t1
ATGGAAGACGCTCTTACTCTCCAGCCCGACCACTCAGACTCGGATGACCTCTTCGACCCTTCTCCAGCTGCCTCAATCTCTCCTCCCCAGGTCACAAGACAAGCCTCTGGCTCCAAACACCTTCGTTCCGTGATCTTCAACCCTCAAACCCAGCTTCATTCCTCATCCTCAGCAGCACCTCGTCCAACTATGGTCCATCTATCAACGTCACATCAACCCTGTGGCCGAGGGACACGCCACGGGTCCAGCCGTCGACCTCGTTCTCCCGGTTCCAGACGCCATTCCCAAACGCCGCAGCTCCAGAACACTAACCTTCTCTCTTTCAATTGCTCTCCTCCTCAGGTCCGCAGCAAACGTGAGCCCTGCTGTCATCCGAATACCCAGGACTTCCGGGTTTTTCTCCAGCATCCTCTTCCTCCCCCATCATTCCAGACCAAGTCATCCGGCCCACGCCTTCGAGGCCACCACACTAAGCAACAGCTCCCCCTCGCGGGAGCCAGGTCGTATTGCATCCTCCACCAAATCTACCTAGCCGACCTCTCTCAGCTTTTATCTTCGGCAATCGCTTCATTGTCTTCACAGACTCCTCAAATCCCGCCATCTCATTCTTCTCTTCACCCCCCATCCCTTCTTCAGCTCTCCTCACCCCCATAAACATTACGAACTCCGTTTCTTCTCAACCTGTATCATTCCTCTCCACCCTCGCCCTCCTCCTCGCTCTTCTTCCCCTTCCGATTGTCTGACCAGGGCTGCCCCCCCTCCTCCCTTCATACCGAAATCCAGCAGACCCTCTCCCTCCGCCAAAACCCTTACTCATAGGGGAACCGACAAAAGAGGTCGCCACTAAATGATTCCAGATTCCACCCACCAATGTCACAATCTTCAATCCGCTCTCTCAGATCCTGACACAGTCGACACTCTCCTCGCCAAAGAAGTTAAAAAAGGGTTCGTGATAGGCCCCTTTTTCTAGGTCACTTTTCCCTACTTTTTGCGTCAGCCCCATCGGCATCGCCACTCGTAAATATTCAGGTAAAAAAAGGCTAATCATAGATCTTTCAGCCCCTCATGGTTCTCACGTTCCAAGTACCAATATTGTCTTCAATGCAGTCATACCGTATGCGTTTTGCATGGACTTCTCCATGCAATACGCAACCATAGATCATGCCATTAAACTCATTCGGTTAGCGGGACATGGTGCCTGGCTCTCTAAAGCCGGCATCATCAGCGCTTTCAAAGTTCACCCCGATTTCTGGCGCTTCTTCGGCATAGTTTGGAAAGGCGCTTTTTACTTCGCCGTCCACCTCACGTTCGGGTGCCGTAGCAGCCCCAAAATTTTTGATTCTCTGTCCTTTTGCTGGATCCTTATCAATACCTATAAACTCCCTTACGTCACACACCTTCTGGATGACTTCCTTGTAGTCACTCCTCCATCTTCCCCTCCTCGTTCCGGTCTTAACGCCCTAACTCAAGCTTTTTCCCAGCTGGGAATTCTCCTTTCAGAGGAGAAAACCGTCAGTCCGTGCACCTCATTAGAGTTCCTAGGCATCACCCTAGACTCTTTATCCTTCCGAGCTTCCCTATCATCCGAAAAGATCAACTGAATCACCTTAATAGTCTAATTTCTTACTTGCCGACAAATGTTCTAAACAACAGCTGCTTTCTCTCCTCGACCATCTAAACTACGCCATTCGCATCATTCCGCAGGGTAAACCCTTAATTTCTCACCTCCTGTCTAAAGCGGCCAGCATCCCCTCCCTTCATGGTTCTCTCGTTATCAATCACTCCTGCAAATTAGAAATGCACCTGTGGCATTACTTTCTTTCATCTTGGAACGGAATTTCTTCTTCAACGATTTCCTCACCTATTCCAAAGACATTCAACTCCTTACCGACGCAGCTCCCTCAATCGGTTTCGGCGGTTATTACAGAGGAAAATGGTTGGCCGACAAATGGCCGCTCGAGTTTAAGTCTTTCCAGAACGTCTCGGGCTCTCCTTCCTCCGCACTTTTCGAGCTTTACCCCATCATCGCTGCAATCCTTTGGGGTCACGAATGGTCAAAAAAATCCATCCTCATTCATTCAGACAGCACGGCAGTCGTAGAAATCATTAATAAAGGCCGCTCTCGCTCCCCAGAAATCATGCAATTCATGCGCAGACTTACTTTAGTTTCTGCGCAACATCAGTTTCTCATTCAAGCTGCTCATATTCCCAGATCAAAAAACCGCATTGCTGACGCTCTTTCTCGTTTTTTTTCCATAAATTCTGACTCTTGGCCCCAGATTCAGAAGCACGTTCCACACTGGTTCTTCCATATTCTTCAGCCtag
>g17.t1
ATGATGGAAGAAAGTGGGATTGAGACAACGCCTCCTGTGAGCCCAACACCTTTATCACTCGCTGCCTCAGCCAGCATTCCACCACTCACCAGTGGTCTGTCAAGTCAGCATTCTCTCTCTGGAACCAGCTCTATCACAAATTGTTCAACTTCCATTTCCAACTCTCCTCCATCCATTGATTCCCTTCCTCACTTCAGTAGCTCTTTGACCACGCCATGTTCCATTCTCTCCCAGTTCCCCCCTTCATCAACTCTTGTCTTACCTTTCCCTACCAGTTCTACCTTCCCTGTGGATTCCCCCCCTTTGCCTCATCTACCTTCTTCTGTTAGTCCTCTCTTAGCAGCTGGTATGGCTGCCCCTCCCGTACACCCACCCATGACAGGCTTCTTTACAAGTGCTGGATACGACATCACAAGGGGTCATGCTGGACGAACACCACAGACGCCCTTGATGCCTACATTCTCTAATGCTTCTCCAATGCCAGGTGTTGTGTCTGACACCATATATAAGCATTCAGCAGTCACAGGAGGACTAAATACTGGATCTTCAATTACTTTCCCAGAGGAGGAAGAGGACCCCAGAGTGTCTGAAGACACCACTTCCCCAACAGGGATCTGGGGTTTTTTAAAGGGAGTAGCAGGTAATCCCGTGGTAAAAAACGTCCTAAATAAAACCAAACACTCAGTAGAGTCCATGATCACTACTCTGGACCCTGGCATGGCACCATACATCAAGTCAGGTGGAGACATTGACATTGTAGTGGCTTCTGATAAGGACATGAGCGTGCAAGCTGTCAGAGAGGCCTTCCAGGAGGTTTTTGGGATGGCAACGGTCACAGGAGAGCCAAGTCAGTCCAACATTGCCCCTCAGCCAGTGGGCTACGCAGCTGGAGCTAAGGGTGCTCAAGAACGCATTGATGGCTTGCGTCGAGCTGGTGTGATTCATGAGAAGCAGCCTGTAGTCGCTTTGGAAAACTTCATAGCTGAACTTTTTCCAGAGAAGTGGTTTGACATTGGCTGTTTAATCTTGGAAGACCCTGGTCATGGCATCTGCGTGGAGGTCTTCACACAGGCAACTCCTCTGACACTGGATCACATTCAGCAGGCTCATTCCCTTACACCGCCTGACTACAGCCTGCGTTGGTCCGGCCTGGTTGTTACAGTGGGAGAGATCTTGGAGCGCAGCCTGCCAAACATCAGCAGAACAGATTGGCACAAGTCTGTAACAGGATTAAGCCAACATCATATAATCCAGTGTGCAGCCAAAGTTCTTGCTGGACTTTACAAACAGCAGCTGCTTCCCTGGACTCAGTGA
>g18.t1
atgggtggaaccgtggttccacctggtgtccgccagagggcacctgcactctcaacccctgagaagctgctgggtgcaaccctgtttgcttacctcgattatcctgccgcctcctcgttgctctggtgtgatccatctttgctgggttctgaacgccactccttgtgtgtgtgcatttatcccccgtcgttgatccttctccggtggattccccttcgggacgcgacgggtctggagacccacgcccgaaccccccggagaactactctgacggacctagttcctggtcgtccccgttcagtggagctacctgaccgctctccttcgggctcactacctacgctccactccgtcctaatcacctcccttccaaTAAGACGACCCGGTCCGCTGATCTAGTATTCACTATCGCCTCCCTGTTCTTTCAATAAACCATCATTGTATTTCACTCGCCTGTCTGACTGTGTTCTTGCATGTGGGTTCGTAAGCTAA
>g19.t1
atggatATTGACAATATAATTGAGCAATACTTCAGAAGGGGTTTTAAGAATCTTGAAATCTTGCGAGTTTTGGAAGAAACCCATAATGTTAAATTAAGTCTCCAGACACTGGAGAGAAGACTACAAAAGAAGCGCCTGTGGCGTAGAAAAAACAAGACAGATGTTGCAGAAGTGGCCTCTTTTATTGAGGAACAACTACAAGGATCTGGGAGACAACACGGCTACAGGTGGATGCACCAGAAATGTTGGATGGCTGGCATAGTCACAGACAGGGAAACAGTACATCTTTTGATGCGCTTATTGCATCCCAACGGGGTTGACCTGCGTGCACAAAATCGCTTGAGACGACGTTTATATGTCAGTCAGGGACCAAACTATGTCTGGCACATCGATGGGTACGACAAATTAAAGCCTTATGGGATATGTATTAATGGATGCATAGATGGCTTTTTGAGGAAAATGATCTGGCTAGAAGCATATAAGACCAATACTGACCCTCACATTATTGCTGGCTATTTCATTGATGCTGTAATGGAGTATAATGGATTTCCACAGAAGATACGAATGGATCATGGCACAGAGAACGCTCATGTGGTGGCGATGCAAAGATTTCTGCACAACACAGAGGATGAAAATGGTTTTGACTATGTTATTCTCGGTCCGAGTACAGGAAATCAAAGAATAGAGTGATGGTGGTGCACTTTAAGAAGTGAATGTGCCCAGTTTTGGATTGGCCATTTTGACCAGCTTAAAGCTGATGGCTATTTTGTTGACAGCTTTCTGGACAAATCACTGATCCAGTTTTGTTTCCTACAAACAATACAGGTGGAGCTGGATGAAATTGTCCATGCATGGAATGACCATCGTATACGATCTACAAATAATCCTCGGGCTCCGCATGGTTGTCCCACATTAATGCATGGTGTTCCCAACCTGTATGGGGTTCCAAATTTTTTACAGACTGCTGATCTGACAAAGCTGGAAATATGTATAGAAGAATGTCGTTTCAAAGACTTTCCCTGTGATGTTGATGTATTTCACTTATGCACTGATCTCATGACTGAGCACAGACTGGTAATGACAGATGATGTGTATGAAATTACTAATCTTTATTTAACACTCCGTCAAATGATCAGTGATGAGCTGGGGAAAtag
>g20.t1
ATGCTGGATCTCGCTCCCAAACCACTGCGACACCGAAACGATACCTCTGAGCCTATGTATTTTTTAAAAGATAAATTAAATATGTCATGGCATTTTATGTCATGTGCTTGCTTTTGTACAGTGTGTGTTGTTTCAGAAAGACAAAAGGCTGGACAGCGTGGAACAGCTGGATTTTCACTAGCCTTTTCTGATCACACAAGAGATCACAGAATGGATGACCTGATTGATTTCCTGAAACAAAGGAATATTCCTGAGGAAACTATCGAGACCATGCAGAGAGAGAAGATTGATACCAATGTCATCCAGCTCATGACAGATGAAGAGTTAAAGAATTATTTGCCATAATTTGGAGACCGCATAGCCCTATTGGGATACTGTAAAAGAAAGGAAAATGCCCCCCCAAACAGTCGCAAATCAAAACTGTTTGAGCGCTTGAAATCAAAGCTGGGAAAAAGAAGAACTGCTCATGAAGATGACTGTGGTATGGAAAAAGAAGAGCAATCTGAAACAACTGTAAAGAAAAATGCTCTGAAGTCAAAGAGAAAAATAGAAATAGGCTGGCTGCTTTATGATGAAGAACAACAGGCTTTTAAACAAGTAAGAGCAACAAGAGGTGGTGGAACAAGGAAGGTCGATGTATCAAAGGATGCTAAAAAATGTGAGCTAATCCAGATGGCTCTTGGCCTTTTCTTTGCAAATGGGAGAAATAGAGAAGGGTCCATAACAGATTTTGAAATAGATCTGAAAGATTATCAGAAAGTGCCAATTGATGACAAAATCTCTGTTGGACAAATGTTTCATGTTACAAAACTGACTATTCTCAGGTTTTACCTGACCACACGTAAAAAGAAGGCTAACCAGTCAGTCAAGATTAAGTTTTGTCTTCAGCATTTTTTTAGGATTAAGACAGTTCTCTGAGTCAGCCTTCCTCTTCATCTGCTGTAAATGTTGCAACGACCAGCCAATCTGCAATATCCACAGTAACTTCTGACTTCCTATTTGTTGGAAACATAACAAATCATGACAATATTAACTTTTCACTTCATTCTGCAGAGCTCAGGGAGGCGGATTTGGAGAGCAGTAACAGTGTTTCTAGGACCGTTTTCTGACAGTGAGCCACAGATTTTGGGTGACACTTTGCCACTATCCCCTCAATCCACATCTTCTGTCAAGGCAGTGAAGAAGATACTGGTAGTTCACAAATGTCAGGTACTTCCTGTGGGAAGTACCTGA
>g21.t1
ATGTCGGAACCATCCTCTGCGCCTTCCGCGCCAGCAGACAGTGCTGCCCTGGAAAATGATTTTTTAGCTCCAGATGCCGGGCAAAGGCCGTCCGGTCCGACACCTAGTCAGAGCCGCTTCCAGGTGGATCTTGTGTCTGAAGCTGCGGGCGCCTCTGAAGAAAAGTCTGCGAGCTCCGAAAACTCCGCAGCGGGTGGTAATTCGGAGGCTAGGGGGGAGGAAGCCAAAGGACGGTTCAGAGTGGTAAACTTTGCGGATCCGAACGGGTCGGGGAGCGGGGCCTCTCCGGAGGCAGTGCCACCTGAGGGATTACAGAACGGAGACACGGTGATGAGTGAGACCAGCTTGCATTCATCCACAGGGGGCCAGCATCACTATCACTATGACACCCATACCAACACCTATTATCTGAGGACCTTTGGCCACAACACCATTGATGCTGTTCCCAAAATTGACTTTTACCGACAGACGGCTGCGCCTCTGGGAGAGAAACTCGTGAGACCCACCCTGTCGGAGCTCCATGACGGGCTGGAAAAGGAGCTGTTTGAGGATGGCTTTCCTAATGGTGATGAGCTGACGCCGGCTGAAGAGGCTGCTGCTAAAGAGGCAGCAGAGCCCAAAGGAGTGGTCAAGTTTGGCTGGATTAAGGGGGTTCTGGTACGCTGCATGTTGAACATTTGGGGAGTCATGCTCTTTATCCGCATGACATGGATTGTTGGCCAGGCTGGAATTGCTCTGGCCTGTGTGATTGTCGGTATGGCAACTGTTGTGACAACCATCACTGGCCTCTCTACTTCTGCCATAGCCACCAATGGATTTGTTCGAGGAGGAGGAGCGTACTACTTGATCTCGAGGAGTTTGGGTCCAGAGTTTGGAGGCTCTATTGGCCTGATCTTTGCCTTTGCCAATGCAGTGGCTGTGGCGATGTATGTAGTCGGCTTTGCTGAAACTGTTGTGGAACTTCTCAAAGGTGTGGATGCGCTCATGACTGATGACATCAATGACATCCGAATCATTGGCACCATTACAGTAATCGTTCTGTTGGGTATCTCTGTGGCAGGAATGGAATGGGAGGCCAAGGCCCAGATCTTCCTGCTTGTTGTCCTTGTCACAGCTATTGTGAACTACTTTATCGGATCCTTCATTTCTGTGGAATTAAAGAAGCCTTCAGGCTTCTTTGGATATGATGGTGAAATCATGTGGGAGAACATGGGACCAGACTTTCGAGATGAGACGTTCTTTTCTGTCTTTGCCATTTTCTTCCCCGCAGCCACTGGGATTCTGGCTGGTGCTAACATTTCTGGAGACCTTGCTGACCCACAGATGGCAATCCCCAGAGGAACACTACTTGCCATATTGATTACAGGCATTGTCTACTTAGGGGTTGCAGTTTCAACAGGGTCTTGCATTGTGAGAGATGCCAGTGGAAATCCGAATGACACAATCAGCACACAGTTGATTGCAAATTGCACTGGTGCTTCCTGCAAGTTTGGCTTTGACTTCTCTAGCTGCAAGAGCCAAAAAAACTGCCGCTATGGACTCCATTATGACTTCCAGGTGATGAGCTTGGTTTCAGGTTTTTCTCCCATCATCTCAGCTGGAATCTTCTCTGCCACTCTGTCCTCTGCTCTGGCCTCTTTAGTGAGCGCGCCTAAAGTATTCCAAGCTTTATGTAAAGACAACATCTACCCTTACATTGGAATTTTTGCCAAAGGATATGGGAAGAACAATGAACCTCTCCGAGGCTACATCTTGACCTTCGGCATCGCTCTAGCTTTCATCCTAATCGCTGAGTTAAACACAATTGCGCCAATTATCTCCAACTTTTTCCTGGCATCCTACGCCTTGATCAATTTCTCTGTGTTCCACGCATCTCTGGCCAACTCTCCGGGCTGGCGTCCGAGCTTCAAATACTACAACATGTGGGTTTCGCTTGCTGGAGCCGTGCTGTGCTGTGTGGTAATGTTTGTCATCAACTGGGCGGCTGCTCTACTCACTAATGTCATTGTTATGGCTCTCTACATCTATGTGAGTCACAAAAAGCCAGATGTGAACTGGGGCTCGTCGACCCAGGCTCTAACCTACCAGCAGGCTCTGGCCCACACACTGCACCTCAGTGCAGTGGAGGACCATGTCAAGAACTTCAGACCGCAGTGTTTGGTGATGACAGGGTATCCCAACTCTCGTCCTGCTCTCCTGGATCTTGTTCACACCTTTACAAAGAACGTTGGCCTTATGATCTGTGGCCATGTCCGCATGCAGGGCTATAGAAAGCCAAACTTCAAAGACCTTGCAGCAGATCAGTCCCGGTACCAGCGCTGGCTAATGAGGAATGAGACCAAGGCCTTCTATACACCAGTGTTTGCTGAGGACCTGAGACAGGGTTCCCAGTACTTGCTCCAGGCTGCGGGTCTGGGTCGTCTCCGGCCAAACACACTGGTGCTTGGCTTCAAGAATGACTGGAGAGATGGCGACATGATGAATGTGGAAACTTACATTAATATGATCCATGATGCCTTTGACTTCCAGTATGGTGCTGTTATTCTGCGGCTGCAGGAGGGGCTGGATGTGTCTCATATCCAAGGACAAGATGAGTTGTTGTCCTCCCAGGAGAAGTCTTCAGGAGCGAAGGACGTCATTGTGTCCGTTGACACAAGCAAAGACTCGGATTGTGATTCATCCAAGCCATCTTCAAAGACAACCAGCCTGCAGAACAGTCCAGCTGTACAGAAAGATGATGATGAAGATGGCAAAACTACAACTCAACCTCTGTTGAAAAAAGACAAGAAGAGTCCAACCATTCCTTTAAATGTGTCTGACCAGAGGTTGCTGGAAGCCAGTCAGCAGTTCCAGCAGAAACAGGGGAAGGGCACAGTGGATGTCTGGTGGCTGTTTGATGATGGAGGTCTGACCCTGTTGATCCCATACTTGTTAACCAACAAGAAGAGGTGGAAGGACTGCAGGATCCGCGTTTTCATTGGAGGGAAGATCAACAGGATTGATCATGACCGCAGAGCGATGGCAACTCTACTGAGCAAGTTCAGAATAGACTTCTCTGACATCAACGTGCTGGGGGACATCAACACCAAGCCCAAGAAGGAGCATGTGGCAACCTTTGAGGAGATGATTGAGCCTTATCGGCTGAAGGAAGACAACATGGAATTGGAGGCAGCTGAGAGGTTGAAAAACGGCGAACCCTGGAGGATCACAGACAACGAGCTGGAACTGTACCGCGCCAAGACCAATCGTCAGATCAGGCTCAATGAGCTACTGAAGGAACACTCAAGCACTGCCAACCTCATCGTCATGAGCCTGCCATTAGCTCGGAAGGGCGCAGTCTCTAGTGCCCTCTATATGGCCTGGCTGGAGGTGCTGTCCAAGGACCTGCCCCCCATCCTCCTCGTGCGTGGCAACCACCAGAGCGTCCTCACCTTCTACTCTTAG
>g22.t1
ATGGATATTTCTGTTCTGCCCAACAACAATCACCCTCAAAAGTTCCTGCAGCTGGATGTTGGCATTTTGGATGCTACCCATGGCATGTTCCAGGTTGGAGCATTTATTTCCAGTCAGAGACGATGGCAGAACCGGGTCTATTTACAGCGGGAACAAACAACCCAACATGGAAGAAAAATTCCTCCATATTCAAAGGGCAGTCCTGTGGTGTTTGTGGACAGATATCTGGAGAACCACATAACTCCAGTAACTCTGAAGTATAACATCAAAAGGAATCCTCTTTACATGGATATAAAATTCATCGACACGGCAGACAATGAAAGGTTTAAGCCTTCCTGGACCATCAAAGAATATGACACACAAACTATCCATGGCAACTTAACAGATTTGAAGGACACAAAAACACCCAAGGAGCTGGACTTTTGGCTTGAAGACCTGTACACTCCAGGATTTGACTCTCTGCTCAAGAGAAAAGAAGCAGAGCACAAGAGAAAAAGACTTTCCAAAATTGTTCTCTCAGTAATTTTGGTCATTTGTGCTTCTGTCATTGTCATAATAGTGCCTATTGTAGTTTTACAACAGAGCtga
>g23.t1
ATTCAGGAGATAGGACATGAGTTGGCTGACACCATTATGTCACGCAGCCACATAACACAGTTGCTCCCAGTTCTACAACCACACAAACTATGAGTACTGTGGGTCAGTCCGGTTGTGTATCTGATGTATCCCAAGTTTGGGTTGTCATGCAGAGAAAGGTCAAAGAACCTCCATGTTTTGCAGGTAATGGCTCAGATTCCATTACATTCCATGACTGGGAAGATCAGATGAGAACATTTGCTAGGAAAAGTGATGTTAAGATTGAAGAACAGGCTGATGAAATTCTTATGCATCTGAGGGGAATAGCTAACGATGTAGTTAAGTTTGGGATTAGACATAGCAACATTAATACTACTGCTCACCCTGACATGATTTATAATCTCCTCAGAAAACACTTCGGCTCTACTAAGTACTCTGCTGTCCCCTTAGCTGACTTTTACTCGACTTTGCCCAAAGACCAGGAAGACCCATATGACTACTGACTTAGACTAAACCGAGCAGCTGACTTCGCCTCTGACTGCCTGAGAGAGCAGGGCAAATCATTGGAAAACCCTGAGATGGAGGTGACCCGTATGTTTATTAGGAATTGTCCCTGTAAAGACCTGGCTCTCACTTTCAGGTCCAAAACTATTGATAGGTGGTCAGCATGTGAAGTCCTCGAGGTACTGAATGAGTACCATGCTGAGATGCGCTTATGACGAGCTGACGGCTCCTCTCAATATCGCGGACCTCCTGCAGAATGCGCATGCACCGCTCCACTCAGCCTATGTGTTTAG
>g24.t1
ATGACACGAACAGACCCACCTGATATACTGGTATCAACTGTGCATCAAGACATAAAAGTGATTCCTATATCGACCCACTACAAATCTTTGCAACCCTCCAAACAATGTGATTTTATAAATTGCATTACACTGGAGGACAATCAGAACAAAGTTAATAAGAGGCACTGTCGAACCTTTGACTATAAGTCATTGGAGCACCCAAAATCACACAAGTCCTCAATGGAGTCCCCATACAGAAAAGCTGATAGGCATGCAGCCAACCCAGATGTTGCTTGGAATGCCCTGGGTCGCCACCAGAGATACCGTTTTTCTGCTCCAGACATTTTCAGTCACAGATTAACTCCTCAATCAGTGACTGCAGAAAGGGCAAGTGAGGTAGTTGTCCCTGAAAATAAAAGAAGGACCAGGTCAAAAAGTGCCTCTCGTGTTCAGACTGGCCTCACTCCTGTGACTTTTGAAGGTTACTCATCATCAGGAAGGAAAGGAAGAGAGTCCCAAAGGGTTCCAAGAGATTCTCGCTGGAGAGCTGAAGCATCCCCACTTAAAGAGTCATCTTATGCAGCAACAAGAACTCATATGCATGAAGTACATCCCATTAAGCTGCAGCCTCAAATTGGTGACAGCAGTAGATATTCACCACACTATGCTTCTGATAAATTTGAGGATGGAAGTCTAGATAAATCAGCAAGTAGCCCCCATGTTAGGTGTCGAGTGGACATCAAGCCGGATGATGCGGCATTACATCATTCAGGTCAAAAACAGACAACATCTGCAATGGATATACCCTGGCAGAGGCATCACAGTACTGGGAGAAGTCTGACTGTGCCACGTCATTTCTCCTACTCCAGAACTCCAACTCCCACTGACTCAATGGGTGCGGAAAGTAGGCAAGCTTATCAATATTCCCGAAGCATGCCAAATACTTACCTACAACACATGGAGCTTCCATTACAAAGAATGCCTTCTGCTAGTGATTATTATGGTAGAGAACATAGAGCTCATTCCAGTCCTAATGTGCCAACTAATTTCTTTTACGCAGATGATGTAGCCAGATATGTGACTGCTCCTGCTCCAAAACCAGGATCTTTTTTTCATGATGAGCATTACACAACAGGTAAAACATACAGTCATAAAGTACAGTATGTGCAAGATCCAAGGACTCGAATAGTGCATGCTGTAGCTACTAGACCATATTATTCTGAAATGGAGACCCACCCTTGCTCTGTGCAGTCAGGATATCCCAAACCATATGCTGAAAATGAACCAGGGCCATACATCATAAGCACACCCCCCACAAGTATATTGTATGGTGATGATCCAAGAACTTATCAAATTCAGACAGCACCACCACGATTTTATTATTCCAGTGATATGTTTGCAGTGCCCCCAGAGCACCATGTTCCAGCAAGGGCATACTATACTGAAGGTCGAAGACACGCTAGAGTCACTCAACCACAAACTGATGACTGGTATGGCTCTGATGCATCTGGTTATTCTACCAATCCAGCCTCCCATGTGTCGCAGATCACTCCAACCAGAGTCCGCCAAGAGCCTGTACTAACTCCATGGTATACCAATCCATGTGTAGAACCTCAAAAAATAGGTACAGATTCCAAATCTTATTCCAGGTCTTGGGACAATATTCTCAACTCACGTGTAGAAAGAGAACAACCTCTTCCTGTACAGAGAGGTCAGAGCTATGATGATCTACTGGACTCCAGGAAGCCGCCTACGGCCACAGGTGACAAACCAAAACCAGTGGTAGTCAATCTTTCCAGTTCACCAAGACGCTATGCAGCCTTATCAGTGTCTGATAACTCACTTATTGACAAAAGTCCAACAGAGATGTCAAAAAGTCCCACAAGCAAACTTTGGTTTGTTACTCCTGAAATAACAATCACTGATAATGACATTAGGCCAGGAAATCTTAACAAGGCTGAAGGACGGTCTGCAAGTTGGGATATTCTTGACTCTAGAAATGCTGAGGGTCTAGAATTACATGACTTTGATAGTTCAACCAAAGAAAAGACACATGATAATGCCTCACTTCAGCAAAGCCTTGAGCAGCTTGATGAGCTCCTAGCAGATCTTGTGACTGACTACAAGCCACCGAGTAGACGGACAAGTGAGGAGATTTTGGACCAATTAAAGAAGTTAATTGATGAGGAAGAAGCGGTATCTCTGTCCAGAAAATGCTCAAAGCCAGATACAGACGAACCACTGCCTCTGGACAAGCAGCCAACTTCAATCAAAATTAATCCAGATGTTTTTCGTGACATGGATGGGCCAAGTAATGCAATGAAGACCGCAGAGGAATGCTCTCCAGATCAAAGTCCAGATGAGGATGATACAATGATGTGCTCCAACAATAAGTGCCGGAGAACAGAGACATTATTTAATGCTTGTCTTTATTTTAAATCCTGCCACAGCTGTTACACCTACTACTGCTCTCGGAACTGCCGTAGAGAGGATTGGGACATACACAAAGAAAGCTGCTTATATGGAAGAATTGGAAGCACATGCCGGCATATTATAAAACACTGCCGGGAGACTGTTGAAGTTCACAAAGCCTTCTCCCGTATTGCCAAAGTTGGCTACCTTTCTCGAGGTAGGGGGGTTCTCTTCCTTGGCTTTCCAAATCCTTCTTCATCTTGTAGCTTCCTGCAGTATGGCCTGAATAGTTTACCAATGTCTCCTACATACCTGTCTCTTCGGGAGCTTGAAAGCTTCAAGGACAACCTGGGGGAATACTGTAATGAGCTGCAAGAAGCTGGTAAAGAATATGACCCAAACGAATGTTTCATCTTGAATGTATCCATTGCTGTGGGTGACCAGCTGCCCGATGGGCCATCGCCAAGGAATCAAGCTCCTACAGTTAGAAAATATGCAAAAATTGCATTGGCTTCCTTTAGTCCTGAGAGAAAGGTTCACAAGAAAGAGAGTGAAATGGAAACACTGATCCTTACACCACCTCCAGGAACAGCTGATATTGACATGGAAGGAGAGGAAGGTCGGAAGGCACGAGAAATCTGTTTCATCAATATACAACGGGAACTGAGAATGAGAGGAGTTTTTCTACGCCATGAATACCCAAATGTGTATCAACAGCTTTGTGAATTTGTAGAAAGCAACAGAAGGTTCACACCCACAACTATTTATCCAATTGATAAGAGGACTGGTAAACAGTTTATGTGCATGATCATGGCTGCCTCTGAGCCCAGAACACTGGACTGGGTGGGCGCACCTCATCTGCTTGATGACATCATAtaa
>g25.t1
ATGGCTTTCCTGGACAATCCAGCAATTATCCTGGCTCACATCAGACAGTCCCATGTGACCAGTGATGATACAGGAATGTGTGAGATGGTTTTAATAGACCAGGATGTGGATCTGGAGAAGTGCCAGCTTACTCTGGTACCCGGCGGCAGCTGTGGCTCATCTGAGTCCACCTCTCTCAGTGAAGATAGTGGTACCATGGTGGACAGTCATACTTGTGACCTCTCTCAGTCCATGGACATCACTTCTAGCTGGGACTTTGGCATCCGCCGACGCTCCAACACAGCACAAAGACTTGAAAGACTCAGAAAAGAACGGCAAAATCAAATCAAATGTAAAAATGTTCAGTGGAAGGAAAGGACAAGCTCTCATTCTGCGGAAGATTTGGGGTCTCTGTTTGAAAAGTGGGACTACAAAGACAGGCCACGAACAGCCGGGGTCAAATCCACCTTATCACTACGGCTGGAACAGTGTCCACAGCAGCTCAACAACCCCTTTAATGAGTACTCTAAATTTGATGGCAAGGGTCACATTGGTACCACGGCTACCAAAAAGATAGATGTCTACCTCTCAATGCAGATGACTCAGGAGAAAATGCATCCGATGACAGTGGTCACCATTGCAAACGCTCGTGTTCACGACCTCATTGGACTCATCTGCTGGCAGTACACAAGCGAGGGACGAGAACCCAAACTCAGTGAGAATGTGGAGGCCTACTGCCTTCACATTGCTGAGGATGATGGTGAGGTGGATACGGACTTCCCACCACTTGATTCCAATGAGCCAATCCACAAGTTTGGCTTTAGCACACTAGCATTGGTGGAGAAATACTCTTCACCTGGCTTGACTTCTAGACAGTCACTGTTTGTCAGAATAAATGCTGCTCATGGTTTCTCTTTAATTCCTGTGGATAGTCTGAAGGTAACCATGAAGGAGATTCTCCAAAAAGCACTCAAGAAGAGAAAGGGTTCACAGAAAGGGTCAGGGCCCATGTATCGTCTGGAGAAGCAGATGGAACCGAATGTTGCAGTCGACCTGGATTCTACTCTAGAAAGCCAGAACACCCTGGAGTTTTGCCTGGTCAGAGAAAACAGTTCCAGAGGTGAAGAGAGCTCTGAGGAGGACCCTGCTATTGACATCACCACAGTCCAAGACATGTTGAGCAGTCACCACTACAAGTCCTTCAAGATCAGCTTGATTCATAAGCTGCGTTTCACCACAGATGTCCAGCTAGGCATTTCAGGTGAGAAAGTGGAAATCGATCCTGTCACAAGTCAGAAGTTTTGGATTCGGCAAAAACCCATCTCTATCGACTCGGACCACCTTTGTGCCTGTGACCTTGTTGAGGAGAGAAGTCCCAGTCATGCCATTTTTAAGATCACTTATCACAGCAACCATGACTACAAGGCTCTGTACTTTGAGTCTGATGCTGCTACTGTCAATGAAATTGTGCTCAAGGTAAACTACATCCTGGAGTCTCGGGCCAGCACCTCCCGGGCAGATTACTTTGCCCAAAAGCAACGCAAACTTAGCCGCAGGACAAGCTTTAGTTTCCAGAAGGAGAAGAAAACTGGGCAGtag
>g26.t1
atgGTGTCTATCACTATAAAACTACACAGGAGCAATCTTCTTGAGGAGATGATAACACAGTTCAAGGATAAAATACTCCTTAGACAAACACTAAAATTTAGTTTCATAGATGAAAAGGGAGCTGATGCAGATGGTGTCTCAAGAGATGTGTATGCCACGTTTTGGACTGAGTTTATGGACTGAATAGCAGAAGGGGAGGAGGTAAGGGTTCCATCATTGCCTAACAGATGGCAAAAACAAGAGTGGAAATCCATTGGCTGGATACTGCTTAAGGGATTTAAAGATCATGGATACTTTCCTTGTCGCCTTGCCCCTGCTTTTACAGTTGCTCTCATTTTTGGTGAGAGTGAAGTCTCTGAGGAAATGTTGTTTGAAAGCCTTCTCCTGAACATCACTCAGTCAGGCAGAGACTTTGTGAGCAATGTCTTAAAATCAGACTGTCTAGATGAGGACAGAGACGAACTTGTTGATCTTCTGGATCGCTTAAATGTAACAATACTTCCAACACAAGATAATTTAGACTCCTTCTAAACGCAGCACACAAGCACCTGATCCAAAAACCAAGATATGCTGCAGAACAAATGTCGTCAACTGCTAGCCACATTTTAAAGGAGTCATTTTGTAGTCCACAAGCTCTCCTGCAGATGTACCAAGAAAAAAAGCCAACAACAAAAAGGTTTTTTGAAGTTGCTAGAAGCCTCTCCTACTACTCAAGTAGAGAATCAGAGCTTTCGTTTTCTACAGCAGTACATAAGAGGACTGGATGATCCAGGACTTAGAAGAATGCTAAGGTTTGTTACAGGTTCTGATATTATCTGTGTAAACAAAGTTGAGGTGATCTTCACACCAGTAGAAGGTCTGGCAAGGCGACCTATTGCCCAAACTTGTGGGCCAGCTCTGGAGCTTCCATGGACCTATGGTTCATACCCAGAGCTTTGTTGTGAAATGGACAGCATACTTATTAATCAAAACTCCTTTGAATTCAGCATAGTTtag
>g27.t1
ATGCCTGAGGTCCGGGACCTTTCAGAGGCCTTGCCAGAGATGTCTATGGATCCAATCACTGGAGTTGGAGTAGTGGCTTCCAGGAACAGGGCCCCATCTGGATATGATGTGATATCTATAACAACAGATGGCCTGGATGCAGACTTGTGGAAAGATGGCCTTTTCAAATCCAAGGTGACCCGTTATCTGTGTTTCACCAGAGTTTTCTCTAAAGAAAATAGCCATTTAGGCAATGTTCTCGTAGACATGAAGCTGATTGATATAAAGGACACTTTGCCAGTGGGCTTCATCCCAATCCAGGAGACTGTCGACACTCAGGAGCAGGCCTTCAGAAAGAGGCGGCTTTGTATCAAGTTTATTCCGAGAGATTCAACAGAGGCAGCTATCTGTGACATCCGTATCTTGGGACGAACCAAACAGGCCCCTCCTCAGTATACTTTTATTGGGGAGCTCAACAACATGGGAATCTGGTATCGCATGGGAAACGTTCCTCGTGCTCAAGACTCGACACACACACCAACAACCAACAATGTCCAAAATGCTAATTCCTCCACTGTTCCAGTCTCAGCTGGTCCTATGCCCAAGCATATTTCCATGACCCTGCCAGCTAGCTTCAGAGGAAAGAACACCACCAGACCAGACTATGAACACCAGAACTCCAATCTGTATGCTATCTCAGCTATGGATGGAGTGCCTTTTATGATTTCTGAGAAGTTTGCCTGCACCTCTCCTGATCTGCAACAGGTGGATCTGATGGGCATTACTATCAAGTCTCTAGCTGAGATTGAAAAAGAGTATGATTACAGCTTCCGCACTGAGCACAGTGCAGCGGCTCGCCTCCCTCCCAGTCCAACACGAACCTCCTTGAGCTCTGAAGCCtga
>g28.t1
ATGGACACTGCAACAAGTGCGCGGTGCGCAGTGAGGCGCGAGGTGATCAACAAAGCCCACTTTGCTGCGGATGGGAACATGCTGATCGATGTTAAAAAAGAAGGTCGACCTGACACTGATGCCAGCCCTCTGCGCTGTTTGATTGGGTGTGACTCTCCTCCTCAGGCTGTGTGTGAGGGCTGCTCGCGCATCATCTTTGACCGCTTCCTGATGCGAGTCAACGGCGCGTCTTGGCACGAGGACTGCCTGCAGTGTGCAGCGTGCCAGCAGCCGCTCATTGCCACCTGCTACTTCCGGGACAGCAAACTGTTCTGCAGGAGCGACTACCAGAGATTATTTTTCACCAAGTGCAGTGGCTGTTTGGAGAAAATCGCTCCAACAGAGTTTGTAATGCGAGCTGTGCAGAGTGTTTACCACCTCAGCTGCTTCTGCTGCAATGTCTGTGAGCGCCAGCTGAGCAAAGGAGATGAGTTTGTGCTGAAGGCTGGTCAACAGCTGCTGTGTAAGGCCGACTATGTGAAAGAAAGAGACCTGCTGAGGACCATGAGCCCAGACAGTTCAGATTCAGAAAAGAGTGAGGAAGAGACTTCAGATGTAAAGTCAGAAAAATTCATCACAGCAGAGAAAAGGAGTGATGACAACAAAGATCCTCGGCGTCCTAAACGGCCACGCACAATTCTCACCACGCAGCAGAGACGTGCCTTTAAGGCTTCGTTTGAGGTTTCCTCCAAGCCCTGCAGAAAGGTCAGAGAAACCCTGGCAGCAGAGACCGGGCTAAGTGTTCGTGTGGTTCAGGTGTGGTTCCAAAACCAAAGGGCAAAGATGAAGAAGTTAGCACGTAGACAGCAGCTACAGCAGGAGCATCACAGCAGTCAAAGACTGGGCCCAGAAGTAATATCTGGCTGTATGGATGGTCTGCTCAGCAACTTCTCAAGGTCTCTGCCTCGAACCCGGCCCCAGCTGGTGACCATAGAGCATTGTGGGTACAACATATCCTGCCTCCAGCAGGGCCTCACTCCACCTCAAATGCCTGGTGACCACATGAATCCCTACGGTATGGATTCCATTTTTCATGACAATGACAGTGACACCTCTATGACAAGTGTAAGTGTTGCCTTTCCAGGTGGAGACTTCCTACAGGCACAAACAGAAAACCCAATAGACAACCTTTACTCCATGCACAGCTCCTACTTTGCTTCCtga
>g29.t1
ATGCCTCCGTCCGACCCCCAGGACATAAGCAGTATTCTACAACGACTTCAGTTTTTAAAAATGAAGATTCAACGACTGGAGGTGAACTTTAAGATCAACGCTACCTGTGGAAATGAAACAACTCTTACTCAAATCAGCGGAGAGGTTGTACACCCTGCACCAAGCAGCTCACCTTGGAAGGTTCAGGGTGCCAAGCCGAAACAAAAGTCTCAGACTACGGATCCCATGAGACGACTAACGGGGAGAACCCCTCACCTACACTCTTAGAAATGGCTACGAATCAGTGTGGCCAGCTCTGAGCCGAAACCCACCTTCAACGTCAACACCTTCTCTGCCAAAGAATAGCAAACAACCAGAGGGAACCAAAATGGCTCCACTGACCCTGCTCCTAAGGACAAAGCGACCAACCCAAGCCTCAAAAGCATTCCGACTCCGTGGGAATACCATTGAAAAACAGATTTTCTGCACGCCAGCCTGAGCCTCTGAGTGAAccctgttggaaaaaaagtatactttag
>g30.t1
atgagtgtcaggagcaggatagctcctagcgttaggaggataactactttaggtgatgacgaggttgacactgtgagcagtaaaactggaagaaaagcagatgagtgcaagtgtaggtctgactccacactgattccacagggaagaccatcagggaaggACATGAATTTCCTATGTGAAGTGGATTTAGAGGAGCAGTGCCCGGTGTGTGGAGATAAGGTTTCTGGATACCACTATGGCGTTCTCACCTGTGAGAGCTGTAAGGGATTTTTCAAAAGAACTGTTCAAAACAACAAGACATATGTCTGTGTGGAAAACCAGCAGTGCAAAATTGATACAAGTAAAAGAAAAAGATGCCCTTTTTGCAGATTTCAGAAGTGTCTTAATGTTGGAATGCGGTTAGAAGCTGTCCGTGCAGATCGAATGAGAGGAGGCAGAAACAAGTTTGGCCCCATCTACAAGCATGACCGTGCTCTCAAGCAACAGAAAAAGGCTTTGATACAAGCCAGAAGATTGAGAATAGAAAGCAACCAAAAAGATGTTACTTTTACCAGCAACATCCACTCAATTGCTATCCTTCACAACACCAAACTAAATCCAAACAAGCTCCTGTCCAAGCCCTGCAACTCACCTGCTGTATTACAGCACCAAATCACCTCTCCGTCTAACTGGGCTATGAAGTTAGAGAACTGCAGCAACGCTGCAGAATTGGCAGCCTTTGCTGAGGCAGTCGTTGGTCCACATCACACATCCTCCAGATCAATTTCTACACAAAGTCCAAGGATACCCCAGCTTGAGATAGAGTTTCTACAGTGTGATCCACGTGACCTTCAGCTGCAGAAAAATATCTTTTCTTGCCTGCAGCAGGAGCAAGCCTGCAGGCACATAGAGCCCGGCACTTTCAGCTCAGTGTATGTGATGGCTGACCAGTTGCTGTGCTCTATTGTGGAGTGGGCTCGTACATCCATCTTCTTTAAGGAACTAAAGGTCTCTGACCAGATGAAGTTGCTACACAGCTGCTGGAGTGAGCTGTTGGTTCTGGAGATAATCTCCAGACAGGTACTTTATGGCACTGATGGTGGTCTGCTACTGATCACTGGGCAGCAGGGGGAACTTTCATATGTAGCGCCTCATGCTGGCCCTACTTCAGTCAGCCTGAATCAAAGAGGGACAGAGCTTGTGGAGAAGCTTCGAATGCTGAAGGTAGATCATCAAGAATTTGCCTGCATCAGGTTTCTAATCCTGTTTGCCCCTGATGTCAAGGAGCTTGAAGAACACCGTTTTGTAGAAAGTGTGCAGCAGCAGGTTGAAGGAGCCCTCCTAAAGTACACACTGGCCTCATCATCGCAGTCCTGCAACCGTTTCACTTGTCTGCAACTGTATCTGTCAGAGCTACGCTCCCTCAGCATACTGGCTGAAGATTATCTGTACTATAAACATCTGAGTGGTGAGGTGCCCTGCAACAATCTGCTTAATGAGATGCTACACGCCAAATGCTGTTGGACAtga
>g31.t1
CTTAGGCCGTACATCCCTCCTCCACTCCGATGTTACAAGTGTCAAATATATGGGCACATGGCAGCAGTGTGTAAAGACAGCAAAGGTGTCCAAAATGTGGTGATCATAGATATGAAGAGTGTGGTGACAATGTTCAAGATAAATCTCCGCTGAAATGTAGTAATTGTGGAGGTGGGCATAGTTCAGGATTTAGGGGAAGCGTAGCTAGTAAAAGAGCTGAGGAAGTTCAGAAAATTAAAGTCACTACTGGCATTACTTATGCAGAAGCAACGAAAAAAGTTCCTGTGCAAccaatattattcccaaagaaagtgtctggcggagaaaaagaagaatctattttaatctccaagattaaaagcgacactctactaatgacaaaggaggattttgtattgttcatggtggaggttgttaactgcactgctcaaacacaaaggaaaacgaaaaaaattcaaataatagtgaaggcagcccaaaaatattttgactggaagaatgttagttgggaagcaattaaggaaaaattaaatgagacacaatcttctcaatcgcaatcaaatcatgcagtggtggcccttcttcattatgttagttattttccagtggattgcaagaagtcttattag
>g32.t1
ATGGCGACTTTGACTATGAGCAGACCTCCCGTGGCGGGTTTCAGTTTCGAAAATTGTAGAAGAAATGTGTTTTTGGAAGGTGAAGTCAATAATCTGGAATGCAGCTTGCCTGCTGCTCGAAAAACCGGAACCACCATCTGTGGGGTGGTCTTCAAGGATGGAGTTGTTCTTGGTGCTGACACCAGAGCCACTGAAGGCATGGTGGTGGCTGATAAAAATTGCTCCAAGATCCACTATATCTCCCCCAACATTTACTGCTGCGGTGCAGGAACCGCTGCTGACACTGAGATGACCACTCAGATCATCTCATCCAACCTGGAGCTGCACTCCCTGTCCACAGGCAGACTGCCACGTGTGGCAACTGCTAACCGCATGCTCAAGCAGATGCTCTTCAGGTATCAGGGCTACATTGGCGCTGCTCTGGTCCTTGGCGGAGTGGACTGTAATGGACCTCACCTGTATAGCATTTACCCTCATGGTTCCACTGACAAGCTGCCCTACGTCACTATGGGCTCTGGCTCCCTGGCTGCCATGGCTATTTTTGAAGATCGCTACAAGCCAGACCTGGAGGAGGAGGAAGCCAAGCTTCTGGTGCGTGACGCCATCGCTGCAGGCATCTTTAACGACCTGGGTTCTGGCAGTAACATTGACCTCACCGTCATCACCAAGGGCAACGTGGACTACATTAGACCACACGATGAGGCCAACAAGAAGGGGGTCAGAACCGGTGATTACAAGTACAAAAGAGGAACAACTGCTGTGTTATCGAAGTGTGTAACCCCGCTGGACCTGGAGGTGGTGGAGGAGTCCATCCAAACCATGGACACTTCCtaa
>g33.t1
ATGGCTGCACTACAGAGTCCATTTTATGGGGACAAAATGGACCTTTTGTCCCTTTGTCAAAAGATTGAGCAGTGTGACAACCCTCCACTCCCATCTGACCATTACTCCAAGAAGCTGCGTGACCTGGTCAGCATGTGCATCATCCCAGACCCAGTCCAGAGGCCTGACATTGCCTTCGTGCTACAGATAGCCAAACAAATGCACATGTGGACATCCATCACCtga
>g34.t1
atgacacaggaaagcccagagtcgacctttgaagtgtatctggaggtagctaagccagggcagcatatctctgGACCGGAGGTGCAAAGGCAGTTTCCCGCTGACTACCCTGATCAGGAAACTCTTCTTACTGTGCCAAAGTTCTGCTTCCCCTTCAGCATGGACAGCCTAACAATCAACCAGGTTGGCCAGAACTTCACATTTGTGTTGACTGACATTGAGAGTAAACAGAGATTTGGTTTCTGCCGCCTCTCTTCGGGAGCTCACACCTGCTATTGCATTCTCAGCTACCTGCCGTGGTTTGAAGTTTTCTACAAGCTGCTGAATATCCTTGCTGACTGCACTGTCAAAGGCCAGGAAAGCCAGTGGCAAGAGCTCCTGGTGTCACTACATACACTCCCCATACCTGAGCCTGGAGTCCCCGTTCACCTTGGTGTGCATTCCTTTTTCACTGTGCCTGACATAAGGGAACTCCCAAACATACCCGAGAATAGAAACCTAACAGAGTACTTTGTAGCAGTAGATGTCAATAACATGCTTCATTTGTATGCTAGTATGCTTTATGAACGTCGAATCCTCATCTGCTGTAGCAAACTGAGCACTTTGACAGCTTGTGTACATGGGTCTGCGGCCATGTTGTATCCCATGTACTGGCAACATGTTTACATTCCTGTGCTTCCTCAACATCTATTAGACTACTGCTGTGCCCCAATGCCTTTCCTCATCGGAGTACATTCCAGCCTGATGGAGAAAGTTCAAGGGATGGCTCTGGATGATGTGGTCCTCTTGAATGTAGACACCAACACCCTAGAAACTCCCTATGATGACCTTCAAAGCCTTCCCAATGATGTGGTTTCATCCTTAAAAAGCCGTTTAAAGAAAGTTTCAACTACAACGGGAGATGGTGTGGCTCGAGCCTTTCTCAAGAGTCAGGCGTCTCTGTTTGGAAGCTACAGGAATGCTCTGCAGTTCGAAGCGGGGGAACCAATAACATTCAACGAGGAGAGTTTTATCAACCATCGCTCCAGTGCCATGAGACAGTTCCTTCAGAATGCCATTCAACTTCAGCTCTTTAAACAATTCATTGATGGTCGCTTGGACTTGTTAAATGCAGGAGAGGGTTTCAATGACATTTTTGAAGAAGAGATCAACATGGGGGAGTATGCCGGCAGTGACAGGACCTACCACCAGTGGCTACTTACTGTGAAGAAAGGGGGAGGAGCTATCTTCCAAACAGTGAAGACCAAGGCAAATCCAGCCATGAAGACTGTGTACAAGTTTGCAAAGGACCATGCTAAAATGCGCATCAAAGAAGTCAAAAGCCGGTTGAAACAGAAGGTATGTAACTCTGAGCAGGGGGAGAATGGCTTCACTACCCCTAGGTCAGCAGTCGATGATGACAGCACAGCAGAATTTGCTTTCTCCACTGCTGCCGTCATGAGGGAGGAACCCGAGCAAACATGGGACGGCCACATGCCAGTCACTGTGCACTTTGGACAGGCCCGACCACTAACACTATTAAAGAGACCAAGCAGTAACGCGAGTCTTGAAAGCAGCTGTGACCATTCTGTCCGTCCCACTCGTCACTATACAGTGTTTCTGTCAGAGGATTCATCTGGGGACGAGCTCCATTATGATGATGGGTCCATCTCTGGCTTTCCTGACAGTTTTCTTTTCTCCACTCCTTTTGACTGGTCACCTCTACCACAGCCATACCGCTCCCTGAAGGAGGTGGAGTTGATAGATGACCGTGGTTTGGGGGCAGAAAGCCTCACTGCCCCTCCTAGTCCAGTTACTGAAAAGTTCTCCAATGTCAACCTGCTGGGAGACATTTTTGGATGCCAGGATGAACCTGAGTGTCAACCAATCACCCTGGCTAAGAGTCTGGAGGACCTGAGAACACCGAAAGACTTTGGAGAGTTACAAGCAAAGTTCACCTTCCAGAGATTGGACCTGAGCATCAGTGAAAACTCCCGAACTCTTCCAGGACTCAAGCTCTCCAATCCTTACAACAAGCTGGGCAGTCTGGGCCAGCAGCCGTCTATCCTGCCTGTCTGTGTGCCTCCTGCCTCTGATAGGCCTCCGTCTGTCCAACTTCCAGTGCAAATGGAATCCTGCTCCCCTCTCTGTGAAAGCTCTGGCATAGCAGTAGACTCTCTAGATCCCTCTGCCTTTGGTAACATAACCATTCCTCGACCCCACGGAAGGAAGACACCCGAGCTGGGAACTGTTCTGGTGCCCCCTACTGTGCAGATGCGTTCCAAGACTTCAGGGAATGGTGAAGGAAGAACTACTCCAGGAAGAGAAGAATTTCGGCAGGCTTTGAGCATGACCTCAGATGAATCCCAGCAGAGGCCCCCAAATCCTGAAGAGGACGGTGTTGATCTGATCAGGCTTTTGGACCCCTTGAGCAGCTCAGCACAGACTAACCTTTCTGCTCTCCCAAATGCCTTGGATATCAGGGCATCATCTGCATGCAAGCCAGCTCTAGCACCCAGGCCCTACCCACAGAGTCTACCCCATTTTCCTCCTCACCCTCACATATCTCTAAACCCATTTGCCCAGTCTTTGCAGCAATACTCACCAGCTGTTAGTGGAAATCCCTTTACAGCCGTCTATGGTCCTCCATTAGGTCCATACATCCACGCTTCATCCCAGCCTCAGCCCTTCTCTACATTACCAGGACTCCACAGACAGCCGTCCCCCTGCATTTCCACCCTACCCCCCAGCCATGGGCTGGCCCCGTCAGCAGCCTCCCCCTCAGTCAGTACTCTGCCTTGCTCCTCTGGCAGCAGCCATGCCCTCTCCAGCCTGGTGGATTCAGCCTGTGTCTTCAGCACACCTATGCACACGCTGCCAAAGCCTCTGCAGGCACAAGAAGAACATCAGAATCCTCCGGATCCTTTTGGGGACTTGCTTCATATGGCCACACCTCTTATACCACAGAAGAAGAAGGTAGAGGACCTCAGGAGGAAGTGGGAAACATTTGACTAA
>g35.t1
atggaggccatcaagaagaaaatgcaaatgctgaagctggataaggagaacgcgatagaccgggcagagcaagcagaggttgacaagaagggagccgaggacaaatgcaaacagctggaggaggagctgctgggcctgcagaagaaactcaaaggagtagaagatgaactggacaaatactctgagtctctgaaggatgcccaggagaagctggagcaagcagagaaaaaggcagcggatgcagaggcagaggtggcgtctctgaatagacgcatccagctggtggaggaggagttggaccgagctcaggagaggctagctactgctctgcagaagctggaggaggcagagaaagctgcagatgaaagcgagagaggaatgaaggtgatagagaacagagcaacaaaagatgaagagaaaatggaaatccaggagatgcagctgaaggaggccaaacacattgctgaggaggcggaccgtaaatatgaagaggttgcacgtaaactggtgattctggaaggagatctggagcgctcagaggagcgtgctgaggtggctgaggctaaatcagctgatcttgaggaagaattgaaaaatgtcaccaacaacttgaagtccctggaagcccaggctgagaagtactcacaaaaagaggacaaatatgaagaagagattaaagtgctgacagagaagttgaaggaggctgaaacccgggcagagtttgcagaaagatctgtggctaagctggagaagaccattgatgatctagaagatgaagtgtatgctcagaagctgaagggcaaggctctcagtgaggagctggacctggcactcaatgacatgactacactgtag
>g36.t1
ATGGTTGCCTTGTCATTAAAAATTGGTGTGGGGAATGTGGTGAAAACGATGCAGTTTGAACCCTCCACAATGGTCTATGATGCATGCCGCATCATCAGGGAAAGAGTTCCTGAGGCACAGCTTGGCCAGCCCAATGACTATGGGCTGTTTCTGTCTGACGAAGACCCAAAAAAAGGCATCTGGCTGGAGGCTGGGAAGGCCCTGGACTACTATATGTTAAGGAATGGGGACACCTTGGAATACAAGAAGAAGCAGAGGCCTCTGAAAATCCGCATGTTAGATGGCACAGTAAAGACTGTCATGATAGACGACTCCAAGATCGTCAGTGACATGCTCATGACCATCTGTGCTAGAATAGGTATAACAAATTATGATGAGTACTCACTGGTGCGAGACATTGGTGAGGAAAAGAAAGAAGAAACCACAGGAACACTGAAAAGAGACAAGACTCTTCTAAGAGATGACAAGAAGATGGAGAAGTTGAAGCAGAAACTCCACACAGACGATGAGTTGAACTGGTTGGACCATGGGAGGACACTGAGGGAGCAGGGTGTGGAAGAGACAGAGATGTTGCTGTTGAGAAGAAAGTTTTTCTACTCAGACCAGAATGTGGACTCCAGAGACCCTGTTCAGCTTAACCTGCTTTATGTACAGGCTCGTGATGACATCCTGAATGGATCACATCCAGTTTCATTTGACAAAGCCTGTGAGTTTGCAGGCTACCAGTGCCAGATTCAGTTTGGTGATCACAATGAGTCCAAACACAAGCCTGGATTCTTAGATTTAAAGGAGTTCCTGCCTAAGGAATACATTAAAAATAAAGGGGAGAAAAAAATCTTCCAGGCACATAAAAACTGTCAGAACATGACAGAGATTGAGGCCAAAGTCAGCTATGTGAAGCTGGCCAGGTCTTTGCAAACCTACGGCGTCTCGTTCTTCCTGGTTAAGGAAAAAATGAAAGGCAAAAACAAACTGGTGCCTCGTCTGCTGGGAATCACCAAGGAGAGCGTAATGAGAGTAGACGAGAAGACCAAAGAGGTCATCCAGGAGTGGAGTCTGACAAACATCAAACGCTGGGCTGCGTCACCCAAGAGCTTCACTTTGGACTTTGGAGACTACCAGGATGGGTACTACTCTGTGCAAACCACCGAGGGAGAACAGATTGCCCAGCTTATTGCTGGTTACATTGATATCATCCTCAAAAAGAAAAAAAGTAAGGACCACTTTGGCTTTGATGGAGATGATGAATCACCCATGGAGGAGGACTCTGTGTCTCCCAAAAAGTCGACTGTAATGCAGCAGCAGTTCAACAGGATGGGCAAGGCAGAGACAGGCTGTGTTGCCCTGCCAGCCATCATGCGCTCAGGAGCTGGAGGTCCAGAGAGTTTCCAGAAGGGTTCCATGCCCCAGGCCAAACAGCACATTACCAGTGGGCAGATGCACAGGGGACACATGCCTCCTCTGACATCAGCACAGCAAGCCCTAACTGGAACCATCAACTCCAGCATGCAGGCCGTCCAGGCGGCCCAAGCCTCTCTGGATGATTTTGATACTCTGCCCCCATTAGGAACAGATGCTGCATCCCAAGCCTGGCGCAAAAACAAGATGGATGAGTCCAAGCATGAGATCCATTCCCAGGTGGATGCCATCACAGCAGGCACAGCATCCATGGTCAACCTCACAGCAGGTGATCCAGCTGAGACAGACTATACAGCGGTTGGCTGTGCAGTCACCACAATCTCATCCAACCTGACTGAGATGTCAAAGGGTGTGAAACTACTGGCAGCCCTGATGGAGGACGAAGGTGGAAACGGGCAGCAGCTGCTGGGTGCTGCCAAGAATCTGGCCAGTGCTGTTTCTGACATGCTGAAGACAGCTCAGCCGGCAAATACAGAGCCTCGTCAGAACTTGTTGCAAGCAGCAGGAAATGTTGGTCAGGCTAGTGGAGAACTCCTGTCTCACATTGGAGAGACAGACACTGATCCACAGTTCCAGGATATGTTGATGCAGCTGGCAAAAGCTGTGGCTAATGCTGCAGCAGCTCTGGTGCTCAAAGCTAAGAACGTGGCCCAGAAGACGGAGGACTCGGCCCAGCAGAACCGAGTTATTGCAGCAGCTACACAGTGCGCGCTCTCCACGTCTCAGCTGGTCGCCTGCACCAGGGTGGTGGCTCCAACCATTAGTTCCCCAGTGTGCCAGGAGCAGCTGATAGAGGCAGGCAAGCTGGTGGCCAAGTCAGTAGAAGGATGTATGGAGGCCTCCCAGATGGCCACCAACGACGAGGGTCTTCTGAAACAGGTTGGCCAGGCGGCCACAGGGGTCACTCAAGCCCTCAATGAGCTGCTGCAGCACATCAAGCAGTACTCCAGTGGAGGCCATCCTATTGGACGGCACGGAGAGGCCACTGACTGCATCCTGGATGTTACTGAGAAGATCTTTAATGCAATGGGAAATGCTGGTGAGATGGTTCGCCAGGCTCGTATTCTTGCCCAGGCCACGTCTGATCTTGTCAATGCCATCAAGATGGATGCAGAGGGAGAGTCTGATCTGGAAAACTCCCGCAAGCTTCTCTCTGCAGCCAAACTTCTGGCTGATGCCACTGCTAAAATGGTGGAGGCTGCTAAGGGTGCAGCTGCCAATCCTGACAGTGAGGAACAGCAGCAGAAACTGCGTGAAGCTGCAGAAGGCCTGCGGATGGCCACCAACGCTGCCGCCCAGAATGCTATCAAGAAGCGGCTCATCAACAATCTGGAGAATGCTGCCAAACAAGCCGCAGCAGCTGCCACTCAGACGATAGCTGCGGCCCAGCATGCTGCCTCATCCAACAAGAATCAGGCTGCACAGCAACAGCTCGTCCAGAGCTGCAAGGTGGTGGCAGAGCAGATCCCTCAGCTGGTTCAAGGAGTCCGAGGCAGCCAGTCCCAGCCTGACAGCCCCAGTGCCCAGCTTGCCCTCATTGGTGCTAGTCAGAACTTCCTGCAGCCAGGAGCAAAGATGGTAACAGCATGTAAAGCCACTATTCCAACCATCAATGACCAGGCATCGGCCATGCAACTCAGCCAATGCGCTAAGAATCTGGCCAGCTCCCTGGCAGAACTTCGCACTGCCTCACAAAAGGCCCAGGATGCTTGTGGTCAGCTGGAGATAGATAATGCTCTGAACATGGTGAGAGATCTGGAGAAGAACATCCAGGATGCCAAGGCTTCTGCTCAAGCAGGCAAACTCAAACCGCTGCCAGGCGAGACGCTTGAAAAATGTTCCCAGGACCTGGGCACCAGCACCAAGGCTGTCATGTCAGGTATCGCCCAGCTCCTGAGTGAAGCCACTCAAGGAGATGAGAATTACATAGGCATGTCAGCCAGAGATATAGCCCAGACTCTGAAGTCCTTGGCCTCAGCAGCCAGAGGGGTCGCTGCTACCACAGATGACCCAGCAACACGCAGCGCTGTGCTGGACTGTGCTGGTGATGTTATGGACAAATCAGCCAACCTGATTGAGGAAACCAAGAGGGCGATCGCTAAGCCAGGAGATGCAGAGTGTCAACAGAGGCTAGCTCAGGTGGCCAAGGCAGTGTCCCAGGCTCTGAACAGATGTGTTAACTCCCTTCCTGGTCAGAGGGATGTGGACAACGCCATCCGCACAGTGGGCGAGGCCAGCAGATCACTTCTGGCTGATTCTTTCCCGTCCAGTGGACGAAGTTTCCAGGAAATTCAGGCTCAGCTGAATGAGGTGGCAGCTGGCCTTAACCAGTCAGCCAATGAGGTGGTCCAGGCATCTAGAGGGACCACCCAGGACCTGGCCAGGGCTACCAGCAAGTTTGGACAAGACTTCAACACCTTCCTGGATGCTGGGGTTGACATGGCTGGAACCTCCCAGTCCAAAGAGGATCAGACACAAGTAGTGTCCAACCTGAAAACTATCTCTATGTCATCAAGCAAGCTGCTGCTTGCAGCCAAGGCTCTGTCCACCGACCCCAGCTCACCCAACCTGAAGAACCAGCTAGCAGCAGCAGCTCGGGCAGTAACAGACAGCATCAACCAGCTCATCACTATGTGCACTCAGCAGGCTCCAGGTCAGAAGGAGTGTGACAACGCTCTCAGAGAGCTGGAGTCAGTGAAAGGGATGCTGGAGAACCCCACAGAGGCAGTGAATGAGCAGTCGTTCTTCGAGTGCATTGACGGCGTCATGGAGAATTCTAAGGTTCTTGGTGAGTCCATGGCAGGCATTTCACACAATGCCAAGAATTCTAACCTGCCTGAGTTTGGAGACTCAGTCAGTGCTGGATCCAAAGCATTGTGTGGTCTCACTGAAGCAGCTGCACAGGCAGCTTATTTGGTGGGAGTGTCAGACCCTAACAGCGTAGCAGGTCAGAAAGGTCTTGTGGATCCCACTCAGTTTGCACGGGCTAACCAGGCTATCCAGATGGCCTGCCAGAACCTGGTGGATCCAGCCTGCACCCAGTCTCAGGTTCTTTCTGCAGCGACCATTGTTGCCAAACACACTTCAGCTCTGTGCAATGCCTGCCGCCTGGCCTCTTCCAAAACACCTAACCCTGTTGCCAAGAGACAGTTTGTCCAGTCAGCCAAAGAAGTGGCCAACACCACTGCCAACCTGGTGAAATCTATAAAGGCTTTAGATGGAGCCTTTAATCAGGAGAACAGAGAGAAGTGCAAGGCTGCTACTGGCCCTTTGATAGAAGCTGTGGACAACCTCACTGCCTTCGCCTCAAACCCAGAGTTCGCCAGCATTCCTGCTCATATCAGTCCGGAGGGGCACGCAGCCATGGAGCCAATTTTAACAGCAGCACAGATGATGCTGGAGAGCTCGACGGGCCTGATCCAGACCGCCCGGTCCCTGGCGGTCAACCCCAAAGACCCCCCTAAGTGGTCGGTGCTGGCGGGACACTCGAGGACAGTGTCTGACTCCATAAAGAAGCTCATCACGAACATGAGAGAAAAGGCTCCAGGCCAGAGAGAATGTGATGACGCTATAGAGGTGTTGAACGGTTGCATCCGTGAGGTTGACCAGGCCTCTCTGGCTGCAATAAGCCAACACTTAACACCCCGAGATGACATCTCTATGGAGACTCTTCATGAACAGATGGCTGCTTCAGTTCATGAGATCAGTAACCTGATTGATCCTGTGGCAGTGGCAGCTCGATCGGAGGCCTCCCAGCTGGGACACAAGGTTTCTCAGATGGCCAGCTACTTTGAGCCCTTGATCATGGCTGCCATTGGCACAGCATCCAAGATCCTAAGCAGCCAGCAGCAGATGGCTGTCTTAGACCAGACCAAGACCTTGGCAGAGTCAGCGCTGCAGATGCTCTATACCGCCAAGGAGGCTGGAGGAAATCCCAAGGCAGCACACATGCAGAATGCTCTGGAGGATTCAGTGCAGATGATGAAAGAAGCAGTAGATGACCTGGGGGCCACGCTGGCTGAGGCAGCCAGTGCAGCAGGTGCTGTGGGTGGCATGGTGGATTCCATCAACGACGCCATCAATAAAATGGAAGACGGGCCTGCAGATGAACCAGATGGCACCTTTGTAGATTACCAGACCACCATGGTGAAGACAGCCAAGGCCATTGCTGTTACTGTACAGGAGATGGTGACCAAGTCCAACACCAACCCAGATGACCTTGGAGGACTGGCCAACCAGTTGACCAATAATTTTGGAAATCTAGCAAATGAGGCCAAATATGCAGCACTCACTGCAGAGAATGATGAAATTGGTTCTCACATTAAGAAGCAAGTGGGAGAGCTGGGCTTCACCTGCACAGGTCTGGTTACCAAAGCTGGAGCTCTGCAGTGCAGCCCCAATGACACATTTACTAAGAAAGAACTAATTGAAAGCGCCCGCAAAGTCTCAGAGAAGGTCTCTCATGTGTTGGCATCCCTTCAAGCTGGTAACCGTGGCACCCAAGCCTGTATTACAGCTGCAAGTGCTGTTTCTGGAATCATTGCAGATCTCGACACAACCATTATGTTTGCCACTGCTGGTACCCTTAATAGAGAGAATGCTGAAACGTTCGCTGACCACAGAGAATGCATTCTGAAGACAGCAAAGGCCCTAGTAGAGGACACGAAGCTGCTGGTGTCTGGTGCGGGAGCCAGTCAGGAGAAACTGGCTCAGGCTGCCCAGTCTTCAGTTTCCACCATAACCAAACTGGCTGATGTGGTCAAACTGGGAGCAGCCAGCCTGGGTTCTGAAGACCCCGAGACTCAAGTGGTCTTGATTAATGCAGTGAAGGATGTGGCCAAAGCTCTGGGTAACCTAATTAGTGCCACTAAGGCAGCTGCAGGTAAACCTCATGATGACCCCAGCATGCTCCAGCTTAAGAGTTCTGCTAAGGTGATGGTGACCAATGTGACATCTCTGCTGAAGACTGTCAAGGCAGTGGAGGATGAAGCCACCAAGGGAACCAGAGCCTTAGAGGCCACTATTGAACACATCAAGCAGGAGCTGACTGTGTTCTGTAGTTCTGATCCCCCACCAAAAACGACCACGCCAGAGGAGTTTATTCGTATGACAAAAGGAATCACCGTGGCAACAGCGAAGGCAGTGGCTGCGGGGAACTCATGTCGCCAGGAGGACATCATTGCCACTGCTAACCTCAGCAGACGAGCTATTGCTGACATGCTGCACTCCTGCAAGGAAGCTGCCTACCACCCAGAGGTCAGCAAGGACGTCCAGATGCGTGCTTTACGCTATGGTAACGAATGTGCTTCAGGATATTTAGGACTGCTAGAACATGTCCTGGTGTTTTATGCAGTTTTTCACCCACAGATCATCCAGAAACCCACACATGATCTGAAGCAGCAGCTTGCCAACTTCTCCAAGCGTGTTGCTGGCAGCGTCACTGAGCTCATCCAGGCTGCTGAGGCAATGAAAGGCACGGAGTGGGTGGACCCCGAGGATCCTACTGTCATCGCAGAGAACGAGCTGCTGGGAGCCGCAGCCGCTATTGAAGCAGCTGCCAAGAAACTGGAGCAGCTGAGGCCAAGGACCAAACCCAAGGAGGCAGATGAGAGCTTGAACTTTGAAGAGCAAATTCTGGAAGCAGCCAAGTCGATTGCAGCTGCCACAAGTGCTCTGGTCAAAGCAGCTTCAGCAGCTCAGAGGGAGCTTGTTGCTCAGGGGAAGGTGGGAGCAATTCCAGCAAATGCGGTGGATGATGGGCAGTGGTCTCAGGGCCTGATTTCAGCTGCCCGGATGGTTGCTGCAGCAACCAACAACCTGTGTGAAGCAGCCAACTCTGCGGTCCAGGGACATGCCAGTGAGGAGAAGCTCATTTCTTCAGCTAAGCAGGTGGCCGCCTCTACCGCTCAGCTCCTGGTGGCCTGCAAGGTCAAGGCTGACCAGGACTCACAGACCATGAAGAGGCTCCAGGCTGCTGGAAATGCTGTGAAGAGGGCATCAGACAACCTGGTGAAAGCAGCACAGAAAGCAGCGTTTGATGCTCAGGATGACCAGGCTGTGGTGGTCAAGAGTAAGATGGTTGGAGGCATTGCTCAGATTATCGCCGCTCAGGAGGAGATGCTTCGGAAAGAAAGGGAACTGGAGGAGGCAAGGAATAAGCTGGCCATGATCCGAAAGCAGCAGTACAAGTTCCTCCCCTCAGAGCTGAGAGAGGATGGCCAGGACCAAtga
>g37.t1
ATGGTGCGTGAGCCGTGGTTGGACAGGAAGCCGGGTGTCGGCTCCGTGTGGACGCTCCGTGATCCTGTCATCAGTAAATATAAAGTCGGCTCTGGCTGGCCAGCTGAGTGCTGAGCAGCTAAGCAACAGCAGAGATACTGAAACGTTTCCCCTCACGACAGTTGTCTTCACACGCAGGATGCCAGGATCAGCCTCCAATACCTGCTTAGGACCCTGGCCCAAAGATGTGGGAATCATCGCCATGGAGCTGTACTTCCCATCCCAGTATGTAGACCAGGCTGAAATGGAGAAGTTTGATGGCGTGGCAGCTGGGAAGTACACAGTGGGACTCGGACAAGCTCGGATGGGTTTCTGCTCGGACCGCGAGGACATCAACTCCCTGTGCCTCACTGTGGTCCAGAGGCTAATGGAGAGGAACAGCCTGTCCTACGACTGCATTGGCCGGCTGGAGGTTGGCACGGAGACCATCATTGACAAGTCAAAATCCGTCAAGACCGTCCTCATGCAGCTGTTTGAGGATTCTGGCAATACAGATGTGGAGGGGATTGACACCACAAATGCTTGTTACGGCGGAACAGCTGCACTCTTCAACGCTGTTAACTGGGTGGAGTCCAGCTCATGGGATGGACGCTATGCTTTGGTTGTTGCCGGGGACATCGCTGTTTACGCCACAGGAAGTGCTCGGCCTACAGGGGGCGCTGGTGCGGTGGCCATGCTCATTGGGCCTAATGCTGCTTTGGCCTTTGAAAGAGGTCTGCGGGGAACCCACATGCAGCATGCATACGACTTCTACAAGCCTGACATGGTGTCAGAGTACCCTGTAGTGGACGGCAAGCTGTCAGTCGAATGCTACCTGAGTGCCTTGGACCGCTGCTACTCTGTGTACCGCAATAAGATCCACGCACAGTGGCAAAGAGAGGGTTCTGACAAGCACTTCAGCCTGGACGACTTTGACTTTTTAGTCTTCCACTCTCCCTACTGCAAGCTTGTCCAGAAGTCTGTGGCTCGACTGATGCTGAATGACTTTCTGAAGCACCCCAGTCCCGACACAGAGGCGGGACCTTTCGCTGGATTTGATGCTTTCAGAGACGTGAAGCCAGAGGAAACGTACTTTGACAGGGATGTGGAGAAGGCCTTCATGAAGGCCAGCGCTCAGCTGTTTGAGACCAAGACCAAGGCATCGCTGCTGCTGTCCAGTCAGAATGGAAACATGTACACACCCTCTGTGTATGGCTGCCTGGCTTCACTAATAGCACAACATACAGCATCTCAGCTGGCAGGGCAGAGGATGGGCTTGTTCTCCTATGGGTCAGGGTTTGCTGCAACCTTGTATTCTCTCAGGGTCACTCAGGACCATACCCCTGGGTCTGCACTGGACAAGCTTGTCTCCAGCCTGACCGACCTGGGGGTCAGACTGGACTCCAGGAGGAAAATGTCACCTGCAGCTTTTTCTGAAATCATGAAGCTGAGAGAGGAGACTCACCACCTGGCTAGCTACGTCCCTCGAAGCTTGGTGGAGGATCTGTTCCCGGGGACGTGGTATCTGACCCGAGTGGATGACAAACACCGTAGGGAGTATGCCCGCAGAGCCCTGGATGACGAGCTGCCGGCAGAGCCAGAGCTGGTCCGCACCGCCTCAGCCTCTGAGCACATCCCCAGTCCAGTCAAGAAAATGCCTCGCATGCCTACAGCCGTGGCTGACCCTGTGGCTGGCCCCGGGGCCACCAGCAGCAACTGA
>g38.t1
ATGGCAACAAACCGGCAGAAGTTAGGAGGTTCACTGACGTTTTACTCCAAGTGCACCATGTTTAATGCTATGAGGGCACCACAAAAACCATACAGGCGTCAGAACATGTCACCTCAAGGCTCCGGTTCCAGTGACTCGAAAACAATTCACATCGGTGAAGAAGTCAAGATAGCAGTAAACCTCTCTTTGGAGAGGTTTCGCTACAGTGATGAAAAAGAGATGGAATTCCCATCCTCACTGTCCAGCACTGAGCGGGCCTTTGTTCATCGACTGGCCCAGTCCCTGGGCTACATTTCCAAAAGCAAAGGAAAAGGCTCCAATCGTTTTCTGACAGTCAGGAAGAGAGATGTTTCAGACAAACCTCGGCCCAGTACATCTCTCGATCTGTGCCCCAGCTCCTTATATTTCATCCGCAGCCTACTGCAGAGATTTCCCACCAGCAAGAAGGAACGTGCAGACATGCATCTCAACATCAAAAGTGGCATGTCTCTGGCTACAGAAACTAATAGCGGCTTTGACAGGAACAGAGCAAGTGGGCGCCTAAACAATGGCATTCCTATGGTTCCTAGGAAGAGGGCACCATCAGAACTGGATATTTTCCGAAGCTCCCTGCCTGTGCATGAGCACCAGGAGGAGATTGTCCGACTGATCAGAGAAAACAGGGTGGTACTTGTTTTGGGAGAGACTGGCTCTGGAAAAACTACACAGATTCCCCAGTTTTTGTTAGATGATTGTAGCAGGAATGGAAAACCCTGCAGGATTTTCTGTACTCAGCCCAGGCGCCTGGCTGCCATCGCTGTGGCTGAGAGAGTCGCAGCAGAGAGAGGGGAGAGTGTTGGCCAGACAGTTGGTTATCACATCAGACTGGAAAGCAGGGTCTCCCCCAAGACGCTGCTAACCTTCTGCACAAGTGGAGTCCTCCTCAGAACACTGATGGCAGGGGATACCAGCCTCACAACTGTTACCCATGTCATTGTGGATGAGGTTCACGAGCGTGATGGTCTGACTGACTTCCTTCTTACTAAGATGCGGGATATTGTCCAGAGGATTCCCACACTGAAGCTGATTCTCTCTAGTGCAGCTCTGGATATAGATCTATTCCTCCAGTACTTTGACTCCTGCCCTTTGATCCACCTTAAAGGGAAACAATTTGAAGTGAAAGAGCTCTTTTTGGAGGATATCTTGAGGCAGACGGGCTTTAATAGAAAGGACATCTGGAAATATCAGGAAGAGACTCAGAGAAAAGAGGGGAAGCAGAAACGATTGACAGAGTGGTGTGAAACAGTGGAGAGCAGTTCTGTTGGTGGGAAACGGACCCACATGTTGGCTCCAGGCTTACTTCATGCCGGCAGCTGTGGGGACAGAGAAGATGAGGGCTCAATTAAGCTGAACGAAAATGACACAGATCAGCTTGAACCATGGCTGCTGCGGGAGATGGACTCCTGCATTTCCAGCATTTTCCTGCATGAAGACCAGGAGGCTTTCAATCAGCTCTTCAACCTCATTCTAAATGAAAGTGTCCCTGTGGACTTCATGCACAGTGAGACCGGCTCCACGGCTCTGATGGTGTCAGCAGCGCGGGGATTCCTTCCACAAACGCAGCAGCTGCTCAGTATGGGTGCTGATATCAACATAAAGGCATCTAACGGGTGGACTGCTTTAGACTTTGCTAAACACTTCCAGCAGACAGAAGCAATGGATATCCTCAAATCTTCAATACCTTTGGGGGAAGTGAGCAGCCTGGAGGAATCAGCGTTGGTACAGTGCAGTCCTACAGAGCTGAGCAGTGAAGAACAAGAGCTTCTCAAACAGTACCACCACAGCTTTGATGACCAGCGGGTGGACTTGGATCTCATCATGACATTGCTCCACAACATCTGCACCACCACTACTGAGGGTGCTGTTCTCATATTTCTTCCTGGATATGATGAAATTGTGTCATTGAGAGATCGCATCCTCTTTGATGATAAGAGGTTCTCCACTCACTCTGAGAGTTACCAGGTTTTCACTCTGCATTCTGACATGCAGACTCTGGATCAGAAAAGAGCCATGAAACCAGCTCCATCTGGTGTCCGGAAGATAATTCTCTCTACTAACATTGCTGAAACAAGCATTACTATTGATGACGTGGTCTTCGTTATTGATTCAGGAAAGATCAAAGAGAAATCCTTTGATACGCTGAGTCGGGTTTCTATGTTAAAGACAGTTTGGATCTCAAAAGCCAGTGTTTTGCAAAGAAAAGGAAGAGCTGGCCGCTGTAGACCTGGGATTTGCTTCCATCTCTTCAGTCGTCTCAGATTCAACAATATGCAACAGTTCCAGGTTCCACAGCTGCTTCGGATGCCACTGCAGGAATTGTGTCTACAGACCAAGCTGTTGGCTCCTTCATCCTGCCCCGTTGCTGAGTTCTTATCTAAAGCTCCACAGCCACCTCCCACACATGCAATCCAGAGTGCTGTCCACATGCTAAAGACAATAGATGCTCTGGACCAGAATGAAGACTTAACCGACCTGGGCTTCCATCTGGCTGATCTACCTGTGGAGCCCCATCTGGGCAAAATGGTGTTGTGCGCTGTTGTGCTCAAGTGTCTGGACCCCATTCTCACCATTGCCTGTACTCTGGCCTATCGTGACCCTTTTACCCTCCCTGCTGAAAGCTCCCAGAAAAGAGCTGCTCTGCAGAGCCGCAAACGTTTCACGTCCAACACCTTCAGCGACCACATGGCCCTGCTCAGAGCTTTCCAGGCATGGCAGAAAGCTCGCAGTGAAGGCTGGGAGAGATCCTTCTGTGAAAGGAACTTCTTGTCCCAGTCTACAATGGACATGATTCTTGGCATGAGGACACAACTGTTGGGACAACTTCGTGCTATTGGTTTTGTGCGCGCCCGTGGGGGCAGCGACATCCGTGATGTTAATCTAAACTCTGAAAACTGGGCTGTCGTGAAAGCAGCCCTGGTGGCTGGAATGTATCCAAACATGGTTCATGTCAACAAGAAGACCTCTCTGCTCTCCAGTAACAGAGAGAAGAAGGTTCATTTCCATCCTACATCAGTCCTGAGCCAGCTGCAGTTGAAGGAGAACAGCAGCTCCAAATCAGGTCAGACCCTCCCCACAGACTGGTTGATCTATGATGAGATGAGCAGAGGTCACAGGATGGCCAGTGTCCGATGTTGCTCCGTGGTGACCTCCATCACAGTGGCCATGTTTGGAGGTGGTACCAAACTTCTCAGCTCCACACTTCATGAAAGTGCTATTCAAAAAAGATATGAAAATCTTCTGGATGACATGAGTGACAGTGACACAGAAGACTTAGTGGAGATAAAGATTGATGACTGGCTTGTCTTCGGGCTTGAGAGAGAGACTGCAGTACTGGTGTCTGAACTCAGACAGAAGTGGCAGAACTTGCTTATAAAGAGGATCCGCTGTCCTTCCAAACCCTGGTCTCAGCAGGACGAGGCAGTCATCCAGACCTTAGTGTCTGTGCTGGGTGCTGAGGAGCAGGAAGCTGGCCTGCAGCAGCCTACAGGGATTGGTCAGAGGCCTAGGCCTATGACATCCGAGGATGGGCCAAGGTCATCAGGGAGGAACTCCAAGGCCAGCCCCCAGCTGCCCTCTCATAACACAAATGACAAACCTCGTCGAATGCTGTCTTCTGACCTGCTGAAGACTAACTCCCACAGGAGAGATGAAGTCTCACTGGCCATCAAGAAGCTGTGGGATTATCCGTCTTCCTCCAGTAGTTCTTCCTGCTCTTTAACTCTGGATTGGCCCCCCGAGTCTCCCTCAAGAAAGCTGGTCTTAAAGTCTGTGTCTCAGAAGCCGACTGTGCCATCAGTCCGATACTTCATTATGAAGAGTAACAGCATCAGAAACATAGAGATTTCTCAGCAGAAAGGCATCTGGTCTACTACACCGAGCAACGAGACCAAACTCACCCAAGCTTTCCTGGCAAATAGCTTCATAATTCTCATCTTCTCTGTTCAGGGATCTGGACACTTCCAGGGCTACGCTCGCATGACATCTGTCGTCAGCCAGGAGAGCTGCCAGGACTGGGGCTTCATGGGGCTCGGAGGAGTTTTCAGTGTAGAGTGGATCCATAAAGAGAGTCTTCCCTTCCCCTTCACCCAGCACATCCTCAACTCATGGAATGACAACAAGAGAGTTCAAGTCAGCAGGGATGGACAGGACTTGGAGCCTCAGGCTGGCAGCCAGTTGCTGTCTCTGTGGGAGAGGACTTCTGGGAATCGGCTTCATTAG
>g39.t1
ATGTTTTCAGCCAGCATGGAAACCAAAAGAGTGGAAATTCCCACCAGCGTACTAGACGATCTGTGCAGTCGGTTCATCCTCCACATCCCCAGCGAGGAGCGGGACAACGCTATTCGTGTGTGCTTCCAGATTGAGCTGGCTCACTGGTTTTATCTGGACTTCTGCATTCAAAACACTCCAGGAGCACCTCAGTGTGGAATCAGAGACTTCGCCAAAGCTGTTTTCCATCATTGTCCATTTCTGCTGCCGCATGGAGAGGATGTGCAGAAGGTTCTGGAGGAATGGAAGGAGTACAAGATGGGTGTACCCACGTATGGGGCAATTATTCTAGATGAATCACTGGAGAATGCGCTGCTTGTTCAGGGCTACCTGGCCAAGTCCGGCTGGGGATTTCCAAAGGGGAAAGTGAATGAGGATGAAGCTCCTCATGACTGTGCAGTTCGTGAAGTGCTGGAGGAGACAGGTTTTGATATCAAGAACCGCATCTGCAAAGACGTGTACATTGAGCAGAAGATAACTGACCAGTTGGTACGACTCTATATCATCCCAGGAGTACCCAAGGATACAAAGTTCAACCCCAAAACACGGAAAGAGATCAGGAACATTGAATGGTTTCCTATCGAGAAGCTGCCCTGCCACAGGAATGACATGACTCCAAAGTCTAAACTGGGACTAGCACCTAATCGGTTTTTCATGGCCATTCCATTCATCAGACCACTGCGTGAATGGATTAACAGACTAAAGGGTGAATCAGATAGTGATGAGGAGCTGGCAAACAACAGGATGACTCCATCCAAACCTTTAGATGGCATTCGGTCAAAGAGCCGAAACAATGCAGGCACTGATGTATATCCAGGAGAGGGGTGGACCAAACACAAGCAGCAGAGGACTCCAGGGCAGATGAACCAGAATGATCCCAACCAGAAACTGGTTTTGAAAAGCAGTGGCAGAAAAAGACAGGACTCTCCTTGTGTAAAGAGAGGAATCGGTGAAAATGGATCCAATAACCAGCAGAAAGAAGACAAACAAACTCAGCCCAGACGACTACAAGATATGTTTGAGAGAGACATGGCTACAAGCAGTTCCAGTTACCATTCATCAGCTGGAGACAAAGACTTTGAGCACTTGGTTTCCTCCAAGGCTTTCCTGAATTTCAAATTTGACAAAGACGCCATCATGAAATGCTTTGATTACTGA
>g40.t1
ATGACTCGCCATAAACCTGGCAGCCGCAGAAAGAGCCATACCCCTGTCCACCGCCCCCCAGTGCCAGCCCCTAAAACACCTCAGTCAGCAGTTGTCTCCCCAAGGCGAAGTGGACCTTCATCTGAACCATCAGGTCGGACTGCGGGGTCCCCCAAAAAGAGGAGGTTCAGACCAGGAACGAGGGCCCTGATGGAGATCCGGAAGTACCAGAAGAGCACTGATTTCCTCATTAGGAAGACGTCATTTGCCCGCCTGGTTCGGGAGGTGTGTCAAAGTTTTTCCATAAATGCTTTCCGGTGGCAGGTCTATGCACTCCTGGCTCTGCAGGAGGCTGCAGAGGCCTTTCTTGTCTTGCTCTTGTCAGATGCCAACTTGTGTGCCATCCACGCCAAGAGAGTCACAGTATTCCCACGGGACATTCAGCTGGCCAGGAGGCTCCGTGGGGTGGATCGCATGtaa
>g41.t1
ATGCTTCACAGTTTGAACCCCCATCAGCAGCAGAATGGAGGTTTCTCCTTCGAGAACAGCCGCAGGAATGTAGTTTTGGAGTCCAGTTTGTTAGAGGGGCCATACAAAGCTCCTAATCCCAGAAAGACAGGGACCACCATTGCTGGGATGGTTTATAAGAATGGAGTGGTTCTGGGAGCAGACACCAGAGCTACTGATGACATGGTGGTGGCTGACAAAAACTGCATGAAGATTCACTACATCGCTCCAAAGATCTACTGCTGCGGAGCTGGTGTGGCTGCAGATGCAGAGATGGCCACACAGATGATGGCATCTAACGTGGAGCTGCACATGCTCAACACTGGCCGGCCCCCACTTGTTGCCATGGTAACCAGACAACTGAAACAAATGCTGTTCAGGTACCAGGGACACATGGGTTCATCAGTGATCGTTGGAGGAGTTGATGTGACAGGAGCTCACCTATACAGTGTTTATCCACATGGCTCCTATGATAAACTGCCTTTCCTCACAATGGGCTCTGGAGCTGCTGCTGCTGTTTCAGTGTTTGAGGACAGATTCAAACCCAACATGGAGCTGGAGGAAGCCAAGCAGCTTGTGAGGGATGCCATTGCTGCAGGAATCTTCTGTGACCTGGGCTCAGGCAGCAATGTGGACCTGTGTGTCATAACTGAAGCTGGAGTGCAATTTCTGAGAGGTTATGACAAGCCCACAGCAAAGGGTCAAAGAGAGGGACAGTACCGCTATAAGCCTGGCACCACAGCCGTCCTGACCAAAACTGAGACTCCACTTTCTCTGGATGTTGTTGATGAATCTGTTCAGTTGATGGATACTGAAtga
>g42.t1
atgctgctgtgcgaactaaaatttgtgggttggtttttttttttgtcttttcctgatCGTCGTTTTCTCGCAGCTGTCGTCATGATGTCTTCGATGGTGCTCCAGTTGTTTGGACTGGCTTTCGTCGCCTCAGTGCTCCATGCTAAACACGAATTTAGCACCCATCTGGTGACTGCTCCTCATGTTCCAGTGGTGGAGATCGGTACTAACTTCACGGCTACTTGTGTGATCGTCAACACAGTTGAAGTCACTGCTGACTGTCTGTACTGGAATCTATCAGAATCATCCGTTGTACCTGAAAAAAACTACATCAAGATCAATGAATCAGCACTAGCTGTGACCATCCTCATCAGCGGTGAAGAATCTGAGTGGCTCTTCTGTACCTGCAAGAAAAACTCCCCTTACGTTTCTTTGAATAAAAGCAAATTTATTCATGGGATCTACCTGAAGAAAGCCTATCCACCTCGGAGAGTGGAGAACCTGTCCTGTGTGGCAGAGCAGGATGGGAAATTTGTCTCCGGGTTTTTAAAATGCAAGTGGGATGTGGTTGGTGGTCAGACTGAAGATAGCCAAACAAACTACACAGTGATGGTGCAATATGATTCAGTCACACATAGAAGCGAGACAACATTGTTCAGCACAACCAAGGTGAATCTGGGATTCTTCCCCCATTTCATGCATCTCGATGTTTGGGTGGTGGCAGATAATTTACTGGGAACAGTGGAGTCTGAGCATCTGAAACAAGACGCCAATGAGTTTGTGAAAACAGATCCTCCATCCGAAGTGACTGCGTTTCCAGAGGAGCCTTTCCCTAACTCCCTTTTAATCAAATGGCAGCATCCTATTGAGGATGTACGAATAAAACTGACTTATCAAATCCGATACTGCCAAAGTGGATCCCATACTTGGAGTTATATACCTCTTGAAGACACCGACAAGGTCATAACTTCTTTCAGACTGCAGAATCTTCAGCCATACAGCGCTTATGTCATTCAGATGCGCTGCAGAAATCGAGAAGGGAACTCGGGTCCCTGGAGCAACTGGAGTGCCAATGAAACTAAGACAACACCAGAGGATCGACCTAGAAGTAAACCAGATTTGTGGCAGTTGACTGGGGGTGACCATGGTGAAGAAGTGCAGATCATTTGTAAGGATCCCAAGCATGCCAATGGAAGGATAACGTCATTCGCCTTAATTCTCTACAACAAGAATGGACCTTTGGAGCAGGAGATCATCCCAGCCGACCAGAACCAGACCTCCAGTGAGAGCAGAGTCACTCTGCTTAAGAAAATTTCCTTGGCTGATAAACAGTTTGTAAGAGTGTGCGTGAATGCCAACAATTCCAAGGGGACTTCTCCAGAGGCGTGTTTGATCCTTGTCAGATCATCTGAACAAACAACGGTGGAAAAGTTGAAGGTGTGGACCCAGGAGGGTCAGATGTTTGTAGAATGGAAACGGCCAAACAACACCGCTGTATCTGAATATGTAGTTGAGTGGGCAAGGCACGGAAAAACAGACTGGCAGAGAGAAAACAAAACAACCACTAGGACTGCAATTAAAGGGAGCCTTGAGAAGTTTGTTCGCTACAACGTGTCGGTTTATGTGATTCAGTCTGGAAGGGTCTGGAAGCTGGTTCATAAAGAAACCTATCTGGAGCAAGGAGCTCCAGAACAGGGCCCTACTATTAACAAGAGCTACCCAGCATATGATAATGCTCATCTGGTGTGGGATGAGATTCCACTGGACAAGAGGAGGGGCTTCATCACAAACTACAACATATCCTACAGAAAGGAGAACGAGGCCCTGAAATCGATCCGTGTTGCAGCTAACGACACCTCTTACACTCTGACTGAGCTGCTGGGCAACACCAAGTATGAAGTCTGGATCAGTGCTTCAACCGTGGCAGGCTCAAAAAACAGCAACCCTCACTCATTCACCACATTGAGATACGCTCCAGGAACGATTGAGGGCATCGTGGTAGGAGTCAGCCTGGGCTTCCTGTTCTTCGTTCTCATGGCTCTCCTGCTGTGCTTTCTGAAGAAGGATGTATTAAAGGAGAACTTCTGGCCTCAGATTCCCAACCCTGGAGAGAGCACCATTGGAAACTGGTCTCCTGATTATCCTCCGAAGGAAGAGACTCCAAAGGAGAACTGTGTGTCTGGTGTGTCTGTGCTTGATGTTGGGGTGTGTGAGGTAAAGCTTGGCTTTGAAGAGGACAAGACCAGTCTGTCTCTGAAGAAGGGCAAATACCTATCTGAGGAGCACAGCAGCGGGATCGGCGGCTCCTCCTGCATGTCGTCGCCGCGCCAGAGCGTTTCCGACAGCGATGAGGGCCCTGACCTCGCTGACTCCACGGCCAGCACTGTTCAGTACTCCTCTGTTGTGGCATCCAGCGGTTACAAGGGCCAGACACCCAGCTCCCATTCGCAGCATTCCATCTTTTTGCGGTCCGAGTCCACGCAGCCACTGCTGGACTCAGAGGAGCACCCAGACATGTCGCTGCAGGAGGGATGCAGACAGGTCCAGCCTCCTCCCAGACCGTCACTGTTTACTGGTGCACAGAACCAGAACAGCATGGAGTCTGATGACTTCAGGCTGCTGGGGGTGGAGCAGCATGACTTCTGTCCCCTCAGAGAGGACACTGAGCTGACCACCAAGCCAGACAGCCTGTCTGCTGACGCAGAGTCAGCAGCAGTGTCCAGCTACATGCCACAGTTGGGAGGTTACAGACCACAGtaa
>g43.t1
ATGATGATGATGGCTGATGGGTGCTGCAGGGGAACGGAAAGAAGCAGGGGTAAGATCCAGTCCGATTCTCTGTCCAGACACGCGTATCCCCAGCAGTACATCCAGGCTGGAGCAGCGCAGCAGGGAAATGACATTCAGGAACTGGCCTCAAAACGCGTTGACATCCAGAAGAAACGCTTCTATCTGGACGTGAAGCAGAGTGTGCGCGGTCGCTTCCTGAAGATAGCCGAGGTGTGGATCGGGAGAGGGCGTCATGATAACATCAGGAAGAGCAAGCTGACTCTGTCCATGTCAATGGCTCCGGCTCTGCGATACTGCCTGGGAGATTTCATCGATTATTACGCCCGAATCGGACTGAGGGGGAACCTGGCCCAGACTCCCCAGCTGGCAGAGGAACACGGCAGCAACGGGCAGGGCCGCGGGCATGATGCGCGCAGAAAAGCGCGGGAGCAGCATGCATCTCCCACCGGCTCGGTAGGCTCCGATGATCATGCCCACCGAGTTCTCAAGAGCGAGTTCATTGAGAGAGACAACAGGAAGTACTTTCTGGACCTCAAGGAGAACCAGAGAGGTAGGTTCCTGCGCATACGACAGACCGTCAGCAAAGGCCACGGCTCCATGGGCTACTATGGCCAGGGTATCGAGCAGACCATTGTTCTGCCCGCACAGGGACTCATCGAGTTCAGAGACGCCCTGTCCCAGCTCATTGAGGACTACGGGGACGAAGAGGTGGACGAGCATGGCCGACTGGGCTCCAGGACGCGCCTCGATAACCCCGAGCTTCCGGAGGCCGCGTCCTTCCGAGTGGACAACAAACGCTTTTACTTTGATGTGGGTTCAAACCGCTACGGGGTTTTCTTAAAAATAAGTGAAGTGCGTCAGCCGTACAGGAACACCATCACGGTCCCATTGAAAGCCTGGGCTCGGTTCGGAGAAAACTTCATCAGGTATGAGGAGGAAATGCGGAGGATCTTCTCATGCCACAAGGAGAAGAGGACAGAAGACCGACAGGACAGCATAGAGCAGGAGGACtga
>g44.t1
ATGGAGGATGACTGCAGGCCTCTGCTGGGCCCAGATCCCACTGGGGAGAGCCCCTCCCACAGAGGCTCAGCTGGGTCACTGGACATCAGAACTAAACGGCCTTTCTATGTGGAACCCAGGAACATTGTAAGTGATGACCCTCAGGAGAGGATCTCTGCTGAGGCTGCCATCCTGAACAGTAGAGTCCATTACTACAGCAGACTGACAGGGTCCTCTGACACAATGCTGAGTCCTCCAAACCATGTGATCCCCACAGCAGAGGAGATGTACGTCTACAGCCCTCTCGGGACGGCTTTCAAGATTCCAGACAGTGAGCAGGCTGTTAAGAACCCCAGCATTGTCACCATCTTTGCCATATGGAACACCATGATGGGGACGTCCATACTCAGCATACCGTGGGGTATTAAGCAGGCTGGTTTCACTCTGGGAATCATCATCCTCATCTTCACTGGCCTGCTAATGCTGTACTGCTGTTACATTGTCATCAAATCACCAAAGGCAATTAGGGGTGTGGACACATCCAGCTGGGAATTCCCTGATGTTTGCAGGTTCTACTTTGGAAAGCTTGGCCTGTGGTCCAGCTTGGTCTTCTCCTTGGTGTCTCTTGTTGGAGCCATGGTGGTATACTGGGTCCTAATGTCCAACTTCCTCTACAACACTGGGCAGTTCATCTACAACCACGCTCACAACGTCAGCACATCCGATTCAGAGTATGGAACCAATGGTTCTGACAGAGTTATCTGCCCATACCCTAAAACTCACCCTGGAAGAAATGACTCCATGACCAGTCTGTGTGGCAGCTCCTCTGGGAATGACTCATCTGGGAGCAGCTTTGATCACTACTGGAGTAAAACCAGCACCATCCCTCTCTACCTCATCATCCTGCTGCTGCCACTGCTCTGCTTTCGCTCTGCCTCTTTCTTTGCCAGGTTCACTTTCTTTGGCACTATATCAGTCATCTATCTGATTGTGCTGGTCACAATCAAAGCTTCCCACCTTGGCTTCCACCTAGAGTTCCACTGGTTTGGTCCGTCCCAGTTCTATGTTCCAGAGTTCAGGTTGTTTTTTCCTCAGCTGACTGGTGTCCTCACCCTGGCCTTCTTCATTCACAACTGCATCATCACATTGATGAAGAGCAACAAAAACCAAGAAAATAACGTAAGGGACCTGTCCTTGGCTTATCTTCTCGTTGGAGGGACATATATGTATGTGGGCGTGTTGATCTTTGCTGCCTTTCCCTCACCTCCTCTCTCCAAAGACTGCATTGAACCAAACTTTTTAGATAACTTCCCCAGCAGTGATGTGATGGTGTTTGTGGCTCGAGTGTGCCTACTGTTCCAAATGATTACTGTCTATCCTCTGCTGGGTTATTTGGTACGAGTCCAAATTATGGGTCAGCTGTTTGGAAATCATTATCCCGGTTTCATTCACATTCTTGTGCTGAATATTCTCATTGTTGGAGCTGGAGTTCTAATGTCCATGTTTTATCCCAACATTGGATCTATAATACGATTTTCTGGAGCAATATGTGGACTGGCCTTAGTGTTTCTACTTCCTGCTTTAGTCCACATGTTCTCTCTGAGGGAGCAGGGGAGACTCACCTGGCAGTCGGCCTTTTTCCACAGTTTCCTCATCGTTCTGGGTGTGGCCAACCTGATGGCTCAGTTTTTTATGtag
>g45.t1
ATGACTGAGGGAATGGAGGACTACTCTGCAGGACCGGCTCCATCTCCTGAAACGGCCTCCCCCACTGGCCCGCCTCCTGATACTGGGCCAGTCCCAGAGGAGAAACCAGAGGAGACGGAGGCAGCTGGTGAGAGTGGGGATGAGGGTGTAAAGGGAATTACAGAGGAAGGCCGAGGTGATGGGGAGCATGAGGGTGCTTTGGGAATTGTGCCTTTGCCTGCGACCTGCTGTGTGTGCATAGAGATGGAACAGATTAACCGTTGCCTCCACTCTGAAAAAATCTGCATTCTGCCCATCCTGGCTTGCCTTCTTAGTTTAGCTCTTTGCACTGCTGGACTCAAATGGGTCTTTGTGGATAAGATCTTTGAATATGAACCACCCACCCACTTAGATCCTAAACCCATTGGCCAGGATCCCATCATTATATCGGTTAACCCCACTCTTGGAATCACCGTCTCTATTCCTCATTCTGCTCCCTCTACCATCTCCCTGACCACTACCATCGCCATTACACCTGGACACCCGGACGTTTTTGGGAAAGAGAAATCTACAGTCGGGCCATTTGTGCCTCAATCTCCACAAGTGACATATCCTTCTGTGACCCTGAAGTACAATGCTGAACGTTCTACTGTTCCAAAGCAAAACTCCAACCCACAGACAACCCAGGACTTAGACAAACTCTTTCAAACTATATCTACCACCAGCACCTCCTCTCCAACCAAGACTTCCAGCCACATCATGCGCTGCAGTGACAGGCAGAAGAACTACTGCGTTAATGGAGGCGAATGCTTCACACTTGAAATCATGCCTGGCAGTACAAAGTTTCTGTGCAGGTGCTTGGCCGGATTCACTGGGCACCGATGTGAACAGGCTGTGCTTAAGAAAGTCTCAGACCCAAAACAAGCCGAGGAACTGTATCAAAAGCGCATTTTAACAATAACGGGGATCTGCATAGCACTCCTAGTTGTTGGAATCTTGTGCGTGGTGGCCTACTGCAAGACAAACAAGCAAAGGAAGAAACTACGTGAACGCCTgaggcagagccagaagaagaagaagagaaagaacaaTTCAAATCCCGCTGCTGGCTCCTGTATGGAAAGCTCTGCTGCAGGACGTCCCAGTGCTGCTGTGCCTCTGCAGGATTTGAAGATTGTCAACCCGTGTAATGGTTCCATGAGGCAGCTTGTAACTGAGGAGACAGAAACAACTTTTCCCACAAGCAAATATGCGACTGCTAATCAGCCCACCACACTCACCAACATCTCCAGCCAAAGATTTGCCTCTCCCATGAGAAGCCTGTCCCAACTGTCTCCGGACCCAAAGACAGCTCTGAGCAGTCCTGTCTCTCCTCCATCAGAGATGTCTGCTCCACTATACAGCCTGGCCCTTTCTGTCCCCTCAGTGGCTCTAAGTCCCTCTGTTGAGGAGGAGTGCCCGCTGCTGCTGTCAAAGAAGAGCCAGCAGCAGCTGTCCCCAAAACTGGCCGATCAGAAGAGAAGCTTCTCCCACTATAATCACGGCTTGGTAGCACACAGCTTACCTCCCAGCCCAGCCCTCGCTGCAAAGAATGTTACCTATGGAGTCATGGGGGACTGTGGGACAGACGCTACCAGCTACAGCTTTTTAGAATTACCAGAGAAACTAATGAATCAGAACTGCAGCACCAAAAGTGCTGTATGCCATGTACTGCATTCCATGGAGTCCAGTGACAGCATGATATTCAGTGAAACAGACGAGCCTCATGGAGGAGACGCGCCCTTCCGTACTGCAGACAGTAGCACAGCGCTTTGGGACGTGGAGAGCAGCAGGACTAACCCAGCATCACCAAGTCCTGTCCTGCTGGTTAAACCTTACAATCCCATTGCTGTGTAA
>g46.t1
ATGAAAACTCTCAATGAAAACAACgaggaggaggagaaggagaaggagaaggaggGATCTGGGTGCAACGCCATGGAGGAAACGGAGAACAATCTGAAAACGGCCAGGTTGTGGAGGGATGCCGCCCTCCGCTCCAGGAAGCTGCGGAGCAACCTCCGCCAGCTGACCCTCTGCTCCAAAAACAACCAGATCATCCTGCCCGACGATATATCCGACATAGAGGTGCTCAACCTGGGAAACAACTCCCTTCAGGAGCTGCCGGACGGACTGCAGTCCACCCTCAACAACCTGCGCATCCTCATCCTGCGCAGGAACAGGTTCTCCTCAGTGCCCAGGGTGGTGTTTGAGCTGGGGCAGTTGGTAGAGCTTGACATGAGTCACAACTGTGTGAGAAGCCTGCCTGATGGTGTGGGGCAGCTGAAAGGACTGAAGAAGCTCTGCATCAGTCACAACAAACTCCAGAACCTTCCAGCTCAGATTGGAGCGCTTCAGACTCTGGAGGAACTTGACATCAGTTTTAACGACCTGCACGACTTCCCCAGTTCCTTCACCAGCCTCTGCAAGCTGCGAACTCTGGATGCAGATCACAACAAGCTGAACCGGTTCCCCGCTGAGATCTTGACCCTGGGGGAGCTGGAGGAGCTTGACCTCTCTGGGAACAAGTTTCAGGCGTTGCCAGCTGACATTTTGAGGCTGAAGTCCACCAAGATCCTGTGGCTCAGCAGTCTGCACATGTCCTCCTTACCTGACACTTTCTGTCACCTGCACAACTTGGAGAGCCTGATGCTGGATGGAAACAACCTCACAGTGCTGCCTTCATCCTTTGCTCAGCTGCAAAGACTGAAAATGATAAATTTGTCCTCCAACGAGTTTAACGAATTTCCACAGGCTGTTTTAAGCATTACAGGATTAGAGGAACTGTACCTGAGCAGAAATAAACTGACTAATATTCCAGAGGGAATTGCTCAGCTGGTGAAGCTGGTAAATCTCTGGCTGGACAACAACAACATCACTCATCTACCTGATTCCATTGTGGAGCTGGAGAAGTTGGAGGAACTTGTTTTACAGGGTAACCAAATAGCCATTCTTCCAGATCATTTTGGCAAGCTGTCCAGGGTTAACATTTGGAAGGTGAAAGATAACCCTCTCATCCAGCCTCCATATGAGGTGTGCATGAAGGGAATCCCATACATTGCTGTCTACCAGAAGGAACTAGCACAGTCTCAGCTTGCTGTAAAGCCATGGCTCAAACTGGTTCTGATGGGGACAAAAAATGCTGGGAAGACCAAGCTGAGACAGAGCTTGGTACCAACTGAGCAGGACGTCAGAGGAACCCAGGGAAATAAAGGAATAGAAGTCACTAATTGGGTGGCAGACTCTGATCGCCATCTAATGTTCTTAGTGTATGACTTGTCAGGGAACCTTAATTACGACCTCATCAAACCCTTTTTTCTCTCCCCCGGTGCTCTCTATGTTCTCGTTGTCAATCTTAAAGCTTACTCGCCCAAGAACTTTTATGCCCACATCGGGTATTTCCTTCACCTGCTGTGCGCTAAAGTCCCCCATGCTGTTGTGTGTTTGGTGGGGACACATGCAGACCTGTGTGGAGAGATGGAGGTGGAGGAGAAAACTCTGGACATACACAGACAGATCGGCCTCCAGGAGAGGAGCGACATCCAATGTCTAATAAGCCTGGTCCAGCAGGTAGACCTCGCTCTGGAGCAAGGCTATAAGGTCCGCACCTCCAGCCCACACGTTCTCTTTTATGGTGTCAGCGACAAGAACCTGAGGCGCAAGAAAGCCCAGTTGCAGTACATGCTTAACCAGCGATTGCAGATCCTGTCCCCGGTCCTGAATATTAGCTGCACAGAGACCCAGAAGAACATCCAGAGGCTGAGGGAGAAGCTCATGTCAGTTGCAGACCACAGGGAGATTTTCCCCAACCTTCACCGTGTGCTGCCAAAGTCTTGGCAGATGTTGGAGGAGTTGCACTTTAAATCCAAAGATCTGTGGCTGTCATGGTGGAGCTCAGCCCGTCTGGGCCTCCAGGCGGGACTCACAGAGGACCGACTGCAGAGCGCCTTGTCCTACCTGCATGAGAGTGGGAAGCTGCTTTACTTTGAGGACAGCATCACATTGAAGGAGTATGTTTTCCACAATCTTCCACGTTTTATTGCAATTCTTAATGTCTTCTTTCAGAGGGACAAGTCCACTCTATTGGACCGGCTGCTGTCTGAAGGGGAAAGGGGTGACAAGGGGAGAGTGAGTCTAGTTATTGAGGATGAGAAGGGAGAGAACCTCAGGGTCACTCATCTTCAACAGCACCTGGAGGGCTTCCTCCATGATGGCCTCTTGCCCTCCAATGTCATCCGCCTGCTCCTCAGACCACACATTGAGACACAGCAGGACCTCCGCCTCATTATGGAGCTCCTGGAGAAGATGGGTGTCTGCTACTGCATCAACAAACCTCGTACCAAGCCCTTGAATGGAGCCACAGTGTGGTACAAGTTTCCCAGCTATGTCAGTAGTGAGGAGGCTCAGTTAGAAGACTCAGTGGGAGGAAACTCTCTGAATCTTAGCCCCTTGTTCTCAGTGGAGCAGCTCTACATCCAGTACAGCTTCCCTTTCCTGTTCCCTCCTGGACTTTTTGCACGCTTCAGTGTGCAAATCAACAACCATGTGGTCCAGCGATCAGATGGCAGGCATCAGATATTTGCCTATCGGGGGAAGGTCCCAGTGGTGATCAGCCACCAGCCCTCTAAGGGGAAGCTGTTCATGGAGACTCTGTCCATCGCTAGCCACGCCTCACTGCCTAACATCTGGACCGCCTGGCAGGCTGTCACTCCACTGGTGGAGGAGCTGAACATGCTGCTGCAGGAGTGGCCTGGCCTGCACTATAATGTACATATTTTCTGTTCCAAGTGCCTCAAGAGAGGGTCGTCCAACCCGCATGCCTTCCCAGgtgagctgctgagccagccgcggcccgacggtctgactgagatcatctgtccaaagaatggctcggagcgggtcgacgtggccctggtttacccccccactcccacagctacgagccccaatgtctccagacgccacgtcccccaccactcctgctgtcctcctccatcatcagcaccgctgcttctgccaacactggagctcacatcaacgtttaggtttgtggctctgtctgttggcgtcagcctggtgcagacggaggagcggctcagcattctgtag
>g47.t1
ATGGTCCGCTACTCTCTCGACCCCGAGAACCCTACTAAATCATGCAAGGCGAGGGGCTCCAACCTCCGGGTTCACTTCAAGAACACCCGTGAGACAGCCCAGGCCATCAAGGGCATGCACATCCGCAAAGCCAACAAGTACCTGAGGGACGTCACTGTCAAGCACCAGTGTGTCCCCTTCCGTCGCTACAATGGTGGGGTGGGCCGCTGTGCTCAGGCCAAGCAGTTCGGCTGGACTCAGGGTCGCTGGCCCAAGAAAAGTGCAGAGTTCCTGCTGCACATGCTCAAGAATGCAGAGAGCAACGCTGAGCTGAAGGGTCTGGACGTGGACTCTCTGGTCATCGAACACATCCAGGTCAACAAGGCCCCCAAGATGAGGAGACGCACATACCGCGCCCACGGCCGCATCAACCCCTACATGAGCTCACCGTGCCACATCGAGATGATCCTCACCGAGAAGGAGCAGATCGTCCCCAAGCCAGAGGAGGAGGTGGCCCAGAAGAAAAAGGTTTCACAGAAGAAGCTGAAGAAGCAGAAGCTGATGGCACGCGAGtaa
>g48.t1
ATGCTAGCGGTGGGTCAGATGGACGGGTCCCGACAGAGCGCCTTCCTCCTCAGCACTCCACCTCTGGCAGCTCTGCACAGCATGACCGAGATGAAGACCCCCTTGTACCCGGCCTACCCCCTCTCCTCCACCTGCCCCAACTCCTCCACCTCTCCCGCCACCACATCTCCCAACCCAGGCGGCATGGCCGTGTCTTCCCCCGGAATCAAGAGTTCCACCGGGCTGTCCTCGGGCCTCGGCTCCCCGCAGCAGTGCTCCTCTGCAACTCCGCACGGAATTAACGACATCCTCAACCGGCCTGTCGTCTCCTCAGCTGGCACCACGGCGGTCGTAGCTGCCGCAGCAGCCGCCGCCTCCTCATCTGCTGGGATTCTGTCAGGACTGCCCAGGTTCAGCAGCCTCAGCCCGCCGCCACCTCCCGGACTTTACTTCAGCCCCAGCGCGGCGGCTGTGGCGGTGGCCCGGTACCCGAAGCCGCTGGCTGACCTCCCGGGCAGGACGCCGATCTTTTGGCCAGGAGTTATGCAAAGTCCGCACTGGAGAGACGCCAGGTTCGCTTGTTCACCCCATCAGAACTCAGTTTTACTGGACAAAGATGGGAAAAGGAAGCACACACGGCCCACTTTCTCTGGACAGCAGATCTTTGCGCTGGAAAAGACTTTTGAACAAACCAAATATCTGGCGGGACCGGAGAGAGCGAGGCTGGCCTACTCTCTGGGGATGACGGAGAGCCAAGTGAAGGTGTGGTTCCAGAACAGAAGGACCAAGTGGAGGAAGAAGCACGCAGCGGAAATGGCCTCGGCGAAGAAGAAGCAGGACTCGGAGACGGAGCGACTCAAAGGAACGTCGGACAACGAGGAGGAGGACGACGACTACAACAAACCTCTGGACCCGAACTCGGACGATGAAAAGATCACACAGCTGCTGAAAAAACACAAACCGGGCTCTGCGCTGTTGATCCACACATCTGAAAACGACAGCTCTtaa
>g49.t1
ATGGAGAACCTTTGGTATGTGGCTGGGACCATTTTCCAGCTGTGGATGTTTGTGGTGGTGTTCTTCATCATGCTTCCTGCCATGTTCGGCCTTTCTCTGGGGGTCACCGAAGTCTACATCCAGGTTCTGGTCAAAATACTTGAGTGGGCCACGTTACGCATCCAGAGGGGCCGGCAGGAGCAGCCCAGCGCCCCAATGCCTCTGCATACAGGGATCATAGAGCGAGTGGGGGGGTCCATGGAGGAGGAGATGTGGCAGCTCCGGTGCTCTCGGCCTGAGGCGGCGGGGGCTTTCTGTTTGAGCGATGGTGTGTATTTCTGTAAGAAGGGTCTGGAGAGCATTGTGGAGGACCAGGTCACGCAGAGATTTTCCTCAGAGGAGTTGGCTTCCTGGAACCTTCTGACCCGCACCAACCAAAACTTCTACTACATCAGCCTCCGCCTCACCATTATCTGGGGTCTCGGAGTGTTTGTGCGATACTGCGTCCTCTTACCCTTCAGGATTGCTCTGGCCTCTACCGGTATCTCCTGGCTGGTGATTGGAACATATGTGGTTGGATTTCTGCCTGAGAGCAGTGCAAAGAACTGGCTGAGTGAGCTGGTCCACCTGACCTGCTACAGGATCTGTGCCAGAGGACTGTCTGCTACCATCCACTACCACAACAAAAAAAACAGGCCTCAGAAGGGAGGAATATGTGTTGCGAACCACACCACCCCCATCGACGTGGTGATCCTGGCCAATGATGGCTGCTACGCCATGGTCGGACAGACTCATGGAGGTCTGCTGGGGATCCTTCAGAAGTCCATGGTCAGGTCCTGTCCCCATGTCTGGTTCGAGAGGTCGGAGATGAAGGACCGAAACACAGTGACCAGAAGACTGAGACATCACATCGCTGCAAAGACCAAACTTCCCATCCTCATATTTCCTGAAGGAACATGTGTCAACAACACCTCAGTCATGATGTTCAAAAAGGGAAGCTTTGAAATCGGAGGAACCATTTATCCAGTAGCTATTAAGTACGACCGTCGCTTCGGGGATGCTTTCTGGAACAGCAGCAAATACAACATGGTTAGCTACCTGCTGCGCACGATGACCAGCTGGGCCATAGTGGTCAATGTGTGGTACCTCCCTCCCATGACCATACAGGATGGAGAGGATGCAGCTCAGTTTGCCAACAGAGTCAAGTCTGTCATTGCTCATCAGGGAGGACTGCTGGACCTGGCGTGGGATGGAGGACTGAAGAGATGCAAAGTGAAGGATTCCTTGAGGGAGGAGCAGCAGAGGATGTACAGCAACATCATAGTGGGACAAAACCACGTCAGAACCACAAAAACATGCAGTGAGACCAGAGAGGATCAATAA
>g50.t1
ATGTCGGAGCCTAGTGTTCGTATTTCGGGGACTGTTTTAGCTTCTCTCATGTTCCAACATGTTAACAGCGACTCAGATGTGGAAGGCTTGGTTTTGGGAGAAAGCATCTTCCATGAACAGGTCACCATCAGTGACGCCCAGTCTGACCACATTCACATTGAGGAAATATACAACATCCAGAAGCACGTCGGCTGCCTCAAGCTGAACATTCTGTACAGCAGCTCTGGGGAGGTGAACCTGGATGTGCTGCAGGAGATGCTTGCAGATAACAAGCAGGACAGTGTTATCGGCTGGTACCGGCAGCGCCGGCACTCGGAGCAGCACATGACGTTCAGGGAGAAGCTGGTCCATGACAAGCTGAAGAGCGCTCTGAAGAACCCCCACATGATCTTCCTGCTGCTGACGTCCAGCAGGGTGACCCCCACAGACTCCACCCACCGCATGGAGTACTCCGCCTTCACGTCCCGCACCAGGCGCTTCGTGAACATCCCGGTGCTGGTGACCAACCTGGGTCTCCTGGAGCAGCAGGGCTACTGGAAGGTGTCCGCTCCCTGCTCCGCTTCAGGCTACAGCCTCACCATGAACAAACACGGGTCCAGGTTCTTCTCCCCCAGTGGGATGTTGAAGGAGGTGGATGAGATGAACAAGATGAACGACTCTCTGCAGGTGGAGCTGCAGAAAGCATGCAGAGAGGTGGAGGAGAGTGAGCGTGCAGTAGAAGCGCTGCAGATGGAGGTTTCAGCCCTGAGGAAGAGCCTCAGAGAGAAGCAGCAGAGCTCAGCAGGAAACGTTGCAGGAACCAGCAGCCCAGTTGAGCCCAGGAGCAACCAGCTGCTGCTAAAGGCCGTCAGAGCGCTGCTGGGCTCCTGCCCTCGCTTGCTCACTCAGACGCTGTCCCTGCAGGCCCACCCTGTCCCCAGCAGAGACACAATGGCAGCAGACTCAGACAGGGAGCAGGAGCAGCCTGTCCCGCTGCAGGACGGCTGTGGGACGAAGCAGATTGGTGCGCTGCAGGCCAGGGGCAGGAAACGGAAGAGGAACAACTGCtga
>g51.t1
atgttgtgcgtgagagggttccagaggctaaaggctgttttctatctccctaggagcacaaCACACAGGAGCCTCACATCCGCTGAAGTCCTTCCGAAAGATGACGCTCTTCTAAAAGTGGAGAATCTGTCCAGAGAGTCCAAAAAAGGCTGCATGCTCTGCAACGTCACTGTGGACTTTAAAAACATCCAGCTTCTGTCTCAGTTCGTCTCTCCTCACACTGGCAGGATCTACGGCCGACACATCACAGGATTATGTGGGAAAAAGCAGAAGGAGATCTCTAAAGCCATAAAGAAGGCTCACTCACTAGGTTTCATGCCAGTGACCCACAAATACCCAGAGTTCATGAAGGATCCCAGGATCTGCAGCATCAAACATCTGGATtag
>g52.t1
ATGAGCTGCGGGAGGCTCCACGTCAAAATTAAGCGAGTGTGCGCGAGGAAGAGATCCCGAGACGTTTTTAAGACTCACCTGAACTCTGTCCGAAAGCAGGGGAGAGGAGGAGGAAGAGAAGCCGGGTCAACGCCATGCCTCCCTTCCAGGAGGAGCAGCAGCACCATGGCAGAACATAGAGCTGTGGAGGACTGCAGCGACAGTGAAGATCTGTTTGGTGACTATGACAGCATCTTGGGGGATACCTCCATCCTCGCAAAGTTGGAGGAAGCAGAACAACATGAAAGACTGCGATCAGAGAACCTGCAGAGTTTCAGGACTCAGCAGCTTACAGCAGACCCCATGCCCCAGTCCCCCAAGGGCCCACTCATTGACTCGGTGTTCCATGAGCTGGAGGACAAGGCGTTTGATGACCTGCCAACCAGTCAGCTGCAGTTTCAGAAACAAATCCAAGATCAGGCAAAGAAAAGCAAGCCGCAGGTTCAAAGCAAAACATCTACGCCTTCTCACACTGAGACTGCAGTAGAAACAAACTCTGAGGATGGAAGCAGGAAACACAGCAAGGCGAGGAGGAGTGTGGCAGACCTTCTGAAGAAGACCATGCTGGGGAACGCAGCGACTCCTGTCGGTGTGTCTCGGACGGCGTTGCTGAAGGAGGCGGTTGTTTCTGAGGAGATCAGTGTCGCCATGCAGGCTATGGAAAACATATCAGCTGAGACTCCAGACCTCGGACCATTCTTTGGACTTCCTAGCAAGGTCAAAGAGCTGATGCACAAGCTGAGAGGAATCCAGAAGTTATATGACTGGCAGGAGGCGTGTCTGAACCTGGAGTGTGTTCAGCAGAGGAGGAACCTGATTTACTCTCTTCCTACCAGCGGAGGGAAGACCCTGGTGGCAGAGATCCTCATCCTCAGAGAGCTGCTGTGCAGGAGGAAGGACTGTTTGTTCATCTTACCGTACATATCACTGGTGCAGGAGAAGGTCCGTGGGCTGGCTACCTTTGGCCTGGAGCTGGACTTCATGGTGGAGGAGTACGCTGGTAGCAAAGGCAAGTTTCCACCTGTGAAGAGAAGAAACAAGAGATCCCTGTACATCGCTACCATAGAGAAGGCCCACAGCCTGGTCAACTCGCTGATAGAAAGCAGCAGGCTGAACCACCTGGGGCTGCTGGTGGTTGATGAGCTTCACATGCTGGGTGATGGCAGCAGAGGGGCTGTGATCGAAATGACTCTGGCCAAGGTTCAGTACATGAGCAAAGCAACCCAGATTATTGGAATGAGCGCCACCCTGGGGAACATCCAGGACTTGCAGACGTTTCTGGGGGCAGAAAATTACACAAATGACTTCAGGCCAGTTCAGCTGAAAGAACATGTCAAACTGAACGACACCATATATGAAGTTGACCTGAAGGAGGAAAACTGCTTCAGATTCTCCAGAATGCTCAACTATAAATACTCCAGTTCCATGCAGAAGATTGACCCAGACCACATCATTGCCCTGGTAACAGAAGTTATCCCTCTGCATTCATGTTTGGTCTTCTGTCCTACGAAGAAAAACTGTGAGAATGTTGCAGGAATGATCTGCAAGTATCTAAAGGAAGACTTTCTGCAGCACCGTGAGGCTGAGAAGGCCGTCCTGCTCCAGGAGCTGAAGGCCAGTGGGAACGGCTCCATGTGCCCGGTGCTGAGGAGGACCGTGCCCTATGGCGTGGCCTATCACCACAGCGGCCTTACCGCCGAGGAGAGGAAGCTGGTGGAGGAGGCCTACTCCAGGGGCGTGCTCTGCCTCCTGGCCTGCACCTCCACCCTGGCAGCAGGAATCAACCTGCCAGCCCGCAGGGTGATTCTGCGCTCCCCTTATGTGGCCATGGACTTCCTGAAGAGGAGTCAGTACAAACAGATGGTGGGCAGAGCAGGCCGGGCTGGGATCGACACCATCGGGGAGAGCATCCTCATCCTGCAGGAGAAGGACAGGAGCATGGCCAAAGAGCTGGTGTGTGCCCCCATGGAGAGCTGCTATAGCAACCTGATGCAGGACGATGGGAAAGGCATCCTCAGTCTGATCCTGTCACTGATTGGATTAAATATCTCCTCGTCGCTGCAGCAGGTGGAACAGTTCCTGCGTGGGACGCTGCTGTTTGTGCAGCAGCAGCATCTGTGTGTGGAGCGCAGCCTTTGGGACACCGTCCAGCGCTGCGTAGCCACGCTGCGGGAGAAGGAGCTCATCACCATCACAGGAACACACTCCCCATCGCTGCAGGTCACCAGACTGGGCAGGGCAGCGTACAAAGGCTCAGTGGATCTGTCCTACTGCTCTGTTCTGTACAAAGACCTGTTGAAAGGTCTGGAGGGGCTGCAGCTCAGCAGCCACCTGCACCTGGTCTACCTGGTGACCCCCTACAATCTGGTCCCTCAGTGCAACCCTGACTGGATGGTTTACTTCAGACAGTTCACCCTGCTGTCTGCTTCAGAGCAGAAGATGTCTGCTGCTGCCGGAGTCCCAGAGAGCTTCGTGGCCCAGAAGGCTGCAGGACAGACAGTCAATAAGAGCGTGGATCTGGTGGCAGTGAAGCGGATGTACCTGGCTCTGGTCCTCTTCTCCCTGCTGAGGGACACCGACGTGTGGGCCGTGGCTGACCGCTTCCAGCTCACCAGAGGCTTCGTTCAGACTCTGCTCAGCTCCGCCTCAGCTTTCTGCTGCTGTGTGCTGCACTTCACCGAGGAGCTGGAGGAGTTGTGGCCGTTTAAAGCTCTGCTGCTGGAGCTGTCCCGCTGCCTCAGTTACTGCGTGAAGGCCGAGCTCATCCCTCTGATGGAGGTGACCGGAGTTCTGGAGTTCAGAGCAAAGCAGCTGTACAACGCTGGCTACAGGACGCTGAGCCACCTGGCCAACGCCGACCCTGCCGTCCTCTGCAGAACACTGGAGCACCTGTACCAGAAGCAGGCCAACCTGATGGTAGCCTCAGCCAAGATGCTCCTGAATGAGAAGGCTGCAGCTCTGCAGGAGGAAGTGGACGAGCTGCTGACCCTGCCTGCAGACCTGCCGGCGCAGCAGCATtag
>g53.t1
ATGCCGCAGCTGGGCAGAGACGGAGACGACCTGGGGGCTAACGATGAGTTGATCGCCTTCAAAGACGAGGGGGAACAGGAGGAGAAACCCAATGTGTCCTCTGAGCGGGACTTGGATGATGTCAAGTCGTCCCTAGTCAACGAGTCGGAGACCACCAACAGCTCCGACTCGGAGGCAGACAGGCGCCCCAAGCCGCATCCAGATGTTGAGAGCAGGGCCAGGCACGGCCAGCTGTTTCAGGAAGGGCCCCGGAAGCAGCATGACACGGGCTTCTTCCAGCCGTCTCCATATGTTGGCTATCCCTTCTTTATGATCTCGGACTTTGGGAACCTCTGCAGCCCCTACCTCACTAATGGAGCTCTGGCCCCAACCGGCCGGACGTACCTGCCGTTTCAGTGGCCTCTCCTCGACATCCCAGGAAGAGCAGCTATCAGAGATTCTGCTGCTCCCACACACCTGTCCAACAGCGTCCCTGTGGTGCAGCATCCCCACATGACCCGCCTCCGCCCCCTGCTGTCCTACAGTCCAGAGGCCTTCTCCCCTCAGAGGGCGTCTCCTGGCTTCTCTCCTGAGCCTGCAGGAATGTCGAGGAGCCCTCACACTGCCTGTTATCCTGTGTCTCCTGGAGGAATGACTCCCATCCCACACCCACTGGGCTGGCTGCCGGGGCAGCCCATGTATCCCATTGCGGGGGGGTTCTCTCCTGCAGCTCTAGCCATGAATGCCTCCATGTCCAGTCTGGTGTCGAGTGGCTTCTCACCACGTTTGGTTCCGCCCCCCCAGACGTCTGTTCCCCACCCAGCCATCGTTCCTGCATCAGTGAAGCAGGAACCTGGAGCCGGTCACAGCCAGCAGCCTGGGAAGCCCACCTCTGGCTCCGAGCATGACCAGGAAGAGGAGCGTAAGCCCCACATCAAGAAGCCGCTCAACGCCTTCATGCTCTACATGAGAGAAGAGAGACCCAAAGTTGTGGCTCAGTGCAAAGTGAAGGAGAGCGCCACCATCAACCAGATCCTGGGCCAGCGGTGGCATTCTCTGTCAAAAGATGAACAAGCCAAATATTATGATCTGGCTCGCAAAGAGAGACTGCTGCACTCAAAGCTGTACCCCAACTGGTCAGCCAGAGACAACTATGGGAAGAAGAAAAAGAGGAAGAGGGTGAAGAGTGAAACTCAGCTGGAAGTTGCTGCAGCAGCAGACGACTTCCCTCCACAGCTAAAGAAACCTCGAGAGGAGACTCCACACACACACACTCCGCTCACACAATCTTCACACACACGCCCTCACCTGACGCATACACACACAGTGTCTCATCTGACACACACCCAGCTGTCCCAGGCCAGCCCCGCCTCATCCCTGGACTCCCCGGCGACCCCCACCGCGGCGCTGGCCTCGCCCGCCGGCCCGGCTGCCACACACACAGAGCACACACACTCCTCCTACAGCCACAGTGGACACTGCTCCCCCTACGGCGAGCAGCTACAGCCGCTCTCCCTCACCACCAAGCCCCCCCGCACCACCCACTCTGTGAGCCGCAACGCCGTCACCCCAGGACCCTCCACCCCCTCCTCTACAGACACACCCACCTCTTCCCCCCCCACAGCCTCCTCCAGGAGCTCCCCTCAGCCACTGCCTCACTCCTTCTTCCTTCCCCCTCCCTCCTCCTCCCACCGAtga
>g54.t1
ATGAACTACATGCCAATGTGGAAGGGAGTCATGAACAGACCAGAGGAGTGCAACAGGGCCGTGTTGGTGTCTGTGGCAACCTTTGACTATGGGGTTCCCTTGGAAAGGAGACGGGGGGCCAACTGTGACGATAAGAAGCTCCATCGCATCCTCACTAAACTGGGCTACAAGGTGGAACTTCACATGGACCCAAGCAGCAAGGAAATCTACAAGCTGTTCTCTGAAGAAAGCAGGCGGCCTGTGAAGGACTGCTTCCTGGCTGTGCTGTCGTCTCACGGGGAGGAGGGCTGCGTGTTCGGATCGGATGGGAAACCTGTCCAACTGTCTCGTGTCTTCACATACTTTGATAATGAATGCATGGAGAAAAAGACCAAACTGTTCCTCATACAGGCGTGCCGGGGAGGCGCTCTGGATGATGGAGTGGAGGTTGATTCATCGGTCAGCACATTCACACACTACTTTTCTGTTCCCGTGGATACGGCTGTGATGTTCGCCACAGCACCAGGTTATGGTGCGTTCATGAACGTCACTGGATCAGTCTTCCTGCAGACGTTCTGCTCATTATTGGAAGAGGAGGGTCACTCTAACCTGGAGCTGACTCGACTGATGACCCGACTCTCCCACAGGGTTGCCTACACCTTTGAGTCCAAAGGGAGAGAGTATGGTGGGAAGAAAGAGATGCCATGCTTTCTGACACGACTGACCAGAGATGTGTTCCCGTTTGCAGAAATGGAGAAAGACAGGAAAGCAGAGACAATATCTGCCACATCATTGGTTGTTTCACAGAATGTTAGACAACGGATTGTTTCACTAAGTtag
>g55.t1
ATGGGACGAGAAGACATGTTCCGGCTGCGCAGGAAGGAGGACATCCCGGACAGGTGGCAGGACTACACAGCGGTGGGGAAAAGACTGAAAGGAACTCGCTTCATCGCCTTCAAAGTCCCTCTGAAGCAGGCTTTGATTAGGACGCTTCCCCCCTCCGAGGTGTTTGGTCCCTGGGAGCTGCTGGATGCTTTGAAGGAGGACAACCATGAGCTGGGGCTGATCATTGACCTGACTTTCACCTCACGTTATTACAATCTGCAGGACCTTCCTCAGTCACTGCTGTGTGTTAAGATCTTCACAGCTGGCCATGAGGTTCCCAGTGACCAAACCATCCTGAGCTTCAAGCGCACCGTCCACAGGTTCCTCCGAGACAACCAGGACAATGACAAGCTCATCGGGGTCCATTGTACCCACGGACTGAACCGCACCGGCTACCTGATCTGCAGGTATCTGATCGACGTGGACGGGATGGACCCGACCCAGGCGGTGCAGCTGTTCAACTCGTCCCGGGGCTACGCTATCGAGAGACAGAACTACCTGGATGACCTTCAGCACGGTCCAAAACGGAGTAACGCGGGAATGGAGGAGTTTGAGCTGGAGCCACAGAGAGGCCAGGCCGTCCAGCGGCCGCCTGTCGCAGCTCCTTTCAGGAGAGTTCGCCGTGACTACTACAGGTCACATCAGCGTGGAGGACCGAGCCACCGCCCTTCCCCGTACGCCCCTCACCCCGCCCACACACCCCGCCCTCCATTACTCGCTCAGCCTCCTCTGGCTCCTCCACCAGTCTTGTTCCATCCCATCAGATGGGCCCCTCAGCCCCCAGCTCAATGGAGAGCCCCTCACTCAGGCACCAACAGGTCCAGGCACCCCCCTCTACCTGACCCACAGTGGCACCCCTCCTTTGCCTTGCTAGACAGAGGTGGAGCTCTGCCCAACCTTCCTCGCTACTCCCCCAACTGGACATCTGTTGCTAATGGAGACGGATCAGCTGACGACAGGAGTGGGCCAAATTTAAGGAACCCGGTCAGAACCTCCCAGCGACCCAGCGCTAACAGATACGATGGCTGTTAG
>g56.t1
ATGGCGATGAGGGCGATCAGAGGGATGGTGAACGGGGCCATGAGCGAGTTTTCATCGGCCGTCAGCGGGAACAGACCGACGGCCGCCGCTCCGGTCCACCCGGCCGCCGCCGCCGCCTCCAGGGAGCATGCGATGGCTGTTAGCCGGGATTACATCTCCCAGCCCCGCCTGACCTATAAAACTGTTTCTGGAGTCAATGGTCCTCTGGTGATTTTGGATCAAGTCAAGTTTCCAAAGTACGCTGAGATTGTCCATCTCACTTTGCCTGATGGTACCAAGAGGAGTGGGCAGGTGCTGGAGGTCACTGGGTCCAAAGCTGTGGTGCAGGTGTTTGAGGGCACTGCAGGCATCGATGCAAAGAAGACCAGCTGTGAATTTACTGGAGACATCTTACGGACGCCTGTCTCTGAGGACATGTTGGGGCGTGTGTTTAATGGTTCTGGCAAACCCATCGACAGAGGACCGGCAGTGCTGGCAGAAGACTTCTTGGACATCATGGGCCAGCCCATAAACCCCCAGTGTCGCATCTACCCAGAGGAGATGATCCAGACTGGCATATCTGCCATCGATGGCATGAACAGCATTGCTAGGGGACAGAAAATCCCCATCTTCTCTGCTGCTGGGCTGCCACACAATGAGATCGCAGCTCAGATCTGTCGACAGGCCGGTTTGGTGAAGAAGTCCAAGGACGTGATGGACTACAGTGAGGACAACTTCGCTATTGTTTTTGCAGCCATGGGGGTCAACATGGAGACTGCCAGGTTCTTTAAGTCAGACTTTGAGGAAAATGGATCCATGGACAATGTCTGTCTGTTCCTCAACCTGGCCAATGACCCCACCATTGAGCGAATCATCACTCCCCGTTTAGCTCTGACATCAGCAGAGTACCTGGCCTATCAGTGTGAGAAGCATGTCCTCGTCATCCTCACCGACATGAGCTCCTACGCCGAGGCCCTTCGAGAGGTGTCTGCTGCCAGAGAGGAGGTGCCGGGCCGCCGAGGTTTCCCTGGCTACATGTACACTGATCTAGCCACCATCTATGAGAGGGCCGGCAGAGTAGAGGGCCGAAACGGCTCCATCACCCAGATCCCCATCCTCACCATGCCCAATGATGACATCACCCATCCTATTCCTGACCTGACCGGTTACATCACTGAGGGACAGATCTATGTGGACAGACAGCTTCACAACAGACAGATCTACCCCCCCATCAATGTTCTTCCATCTCTCTCTCGACTGATGAAGTCTGCTATTGGGGAGGGAATGACCCGCAAAGACCACTCTGATGTTTCCAACCAGCTTTATGCATGCTATGCCATAGGGAAAGATGTCCAGGCCATGAAGGCGGTGGTGGGAGAAGAGGCTCTTACTGCTGATGACCTGCTATATCTGGAGTTCCTTACTAAGTTTGAGAAGAACTTCATTTCCCAAGGAGCCTATGAGAACAGGAGTGTGTTTGAGACTCTGGACATCGGATGGCAGCTCATGAGGATCTTCCCCAAAGAAATGCTGAAGAGAATCCCTCAGAACACCCTGGCTGAGTTCTACCCCCGAGAATCCAAACATtag
>g57.t1
ATGTTCCTGATTAACATCATCTCAGTGGTGTTTGTGTTGGATGTGTGTGTGTGTGAGTTGGAGCTGGGATCTCCTGGCTGGAGGGAACCTCCGGACTGCGTGCGAGCTTCTGAGCTGTGCAACCAGAACAGTCAGTGCAGCTCCCGCTACCGAATCATGCGCCAGTGTCTGTCTGGCGGGGACAAGGAGCGCAGCACCATGCTGGCCTCCAAGGAGTGCCAGGGGGCGCTAGAGGTGCTGCAAGACTCGCCGCTCTACGACTGCCGCTGCAAGAGAGGAATGAAGAAGGAGCTGCAGTGTCTGCAGAACTACTGGAGCATCCACATGGGCCTGACTGAAGGTGAAGAATTCTACGAGACGTCTCCATACGAACCCATTCATTTCTCTGAGGAATTCAGACACGCCTCCATTATCTCAGACTCATCCTTGTTGAAGACGAGGCCCTGCTCTGAGGCAGGGAAACCCTGTAACCCCTGTGTGGATGCAGCTAAAGCCTGTTACCTGAACGAAACCTGCAGACGCCTGCGATCAGCCTACAACATTATCTGCAACAAGGGCACGCCCCCACAGGCCCCTGCAGCCAACCAGGAGCCATGCAGCAGGAAGAGGTGTCAGAAGGCCCTGCGGCAGTTCTTCGAGCGGGTCTCATGGGAGCTGAGCTACCCTCTGCTGTTCTGCTCCTGCCTGGACCAGGCGTGTGCTGAGCGCCGCCGCCGCACCATCATCCCCTCCTGCTCCCACCAGGAGAGGCATAAACCCACCTGCCTGGAACTCCGACGCACCTGCCGCTCCGACGCCCTGTGCAGGTCTCGCCTTGCTGATTTTCACATGAACTGCCAGATGACATCTCACACCGTCACCAGCTGTCCCTATGACAACTACATAGGCTGCCTCATGTCCTATGTGGGCCTCATTGGCTCAGACGTAACACCGAACTACAGCGACAACAGCCCCACCAACATCACCATCAGCCTGTGGTGCACCTGCAGGGGCACGGGTCATCAGGAGCAGGACTGCGACGCCTTCCATCGGGACTTCACCCACAACACCTGCCTCAAAAATGCCATCCTGTCATTTGGTTATGGATCTGAAGGAGCTGCTCCTCCTGTAACCGAGCAACCGTCCACTTTCCTGCCACCTGATCACCCCATCATCTCCAAACCGGCTCCCTCTCTGCACGGCAAGGCCATCAAACCCGTAGACGCTGCCTGCATGTTCTCCACCTGTGCCAACCTGCAGGATGGAGGTCAGAAGTGCATACCGTCTGAAGACTACAGGTGTGAGGATACTTTGTTAGCCCAGGGGTCAATAGACTCTCAGGAATCGGTGGGACCTAAAAGCAGCAGCAGCCAGCAATCAGCGCCTCTACTCCAACACATTTCTGTGACTGTTTGTGTGTCCATTCTGCCAGCACTTCTACACTTCATGTCATAA
>g58.t1
ATGGAAATTGATGACCTTGTATTCAATCCAAACATAAAGATTGGAAATGGATGCAATGGACCAGAAGTCTTTCCAGGACTCTTCTGCAACAGCCCTGTGGCAGTCAAGCGAATTCCTAAGCATATCAACAAAAGCCAATTGAAAATAGCTAACCTTCTATGTTCAGACAGATTAAAAACCAAACATCTGTTGCAGCCCCTTACTGTGATTGAAGACACTTACTTGGCCTACTTAGTCTTGCCTCTTTGTGAATATAATCTCAAAGACCTGATCGAAAATAAGGATTTTCCTGAGAGACAAAACCTGACTGAGCAGTGGAGACTGGGAATCTGTCAGGAGTTATTGCTGGGACTTCAGGAACTGCACTCACATGGAATGTTGCACGGAGACCTGAGGCCTGAAAACATCCTGTTTGATATCAACAATAAAATGTGTATTGGAGACTTTGGAGCAAGCAGAAATCTGGATCCTGCATCATTTTCACTAACAGGTGGAACTTTGTCCTGGGCCAGTTATGAGGATGTTGGAGTTATAAAAAGCAAATACAAGAAGGAGTCAGATATCCAGGTAGCAGGGTACTTGGTGCATTACATCCTGACAGATGGACAACATCCCTTTCAAACTACAACCCCATACTTCAGTGATCCCATCGGGCTGACTCTTAACATCAGAATGGCCAACTTCACTCTTCAGTGTGAGAAAAGATGGAGTGGGCTAAAAGACATCATTACCCGGATGCTGAGCAGATCACTTGAAGAACGTCCCACCATCGAAGAATCCCTTAAGGCTGTCATGTGCTTGCCACATCAGTCTGATAATAATGGAGCCACAAACAACACTGGTGTTGAGAATCAAAGAAAAGATGGAACCCAAACTTCAGATGAGACGGACCTTGCAGAGAGTACTGTCAGCAATCTGCTTGACATTTCTGACTGTAACCCGTTGCTTTCATCTATGACGGAAGAGGAAGAGGAATTTTCTGAGTTTGAAATGGCCGTCGAGGAAGAGGGTTCCCGTTCTTTGGTAATGTCAGATGAAAAAGTAGATGATGACTCACAATCAAAGGAAGAAGAAACTACAGAACGTGAAGTAATCCTCAGAAAAACACCTTCTAAAACTCAACAGAAGTCACATGGCAGTAACTCTCAACAACATAACGTCACAGTAAAAACATCTTCAAACACTACACACTATCGTGTCTATGACAAGAAGAATTATTGTTTTTACTGTGGAAAGTCTTTGGCAAAAATCACAAGACATCTGAAGCAGAAGCATTCAGACCAACCCGATGTGGCCAAAGCACTCGCATACAGGAAAGGATCAAAAATGCAGTCCTTGCTTTTGACCAAAGTAGCAAACATGGGAAATTATCAACACAACTGTTCTGTCCTGTCCTCTGGGGAAGGACAAATCATCCCAAAAAGGCAAGCGACACGTGAGGTAGCTGCAGCGAACTACCTACCTTGCAAGTTTTGCTTTGCTATGTATGTGAAGACAGATCTCTGGAGACACCTCAAGCGTTGCAAACTCCGAGGGACAGAAGCTAGCATTGTGACAAGAAATGTTCAGACAAGTTCTTCCATGATGTTGCCCATGAATACTGTGATTTCCATTGGACTTAAAACGGTTCTCCAGGAAATGATGTATGACAATATCACACTGTTAGTAAAGGCTGACTCCCTTATTATTTCACTGGGTGAGAGAATGTTCCTCAAAAATGGAGAAGTTGGACGCCATCGAGCGGATATCAGAAATAAGATGAGGGAACTTGCTAGACTTGTTCTTGTTGCAAGAGACATTGACAAGGACGTTGTCTTTTTGAAAGACTTGATCTGCCCAAGAAAATTCAACACGGTCCTTCAGGCTGTAAAACAGATGACTGGGTTTAATGAGTTATCCAACAGATTCGCAGTGCCCTCAACAGCACTAAAACTGCGGCATTCTCTTGTGAAAGTGTCATACATTTTGCAAGGAGAGGCACTGCGTCTACAGGATGATGACTTAAAATCAAAAGCAGAGCAATTTGTCAAGTTAATTGAACTGGATTGGTCAACACATGTATCATCCAATGCCCTGAAAACGCTTTACCAGAAGAAATGGAATATGCCGCAAATACTGCCTTTGTCAGAAGACATCAAAAAGCTCCAGGACCATCTGAAAAGCCTTGAGGTAGTCTACAAAAAAAATCTCATTGATCAACCAACAGCAAAATCATGGAGTGAACTCGCTCAAGTCACTCTGACACAGCTAATACTGTTTAATCGCCGCCGTGAAGGAGAAGTTTCAAGAATGGAACTCAACACGTATTTACAAAGGAGCCAACACGACATGCATGATGAAGTTTTGGAGAGCCTTTCAAAGTTTGAAAGGAAACTTTGTGAGAATCTCACCAGAGTAGAGGTACGGGGGAAAAGAGGCCGCAAAGTGCCTGTGCTGTTCACAACAAATGTAAAAGAGTCTGTGGATCTTCTGATTAAAACTAGAGAAGAGGTTGGCATTTCCCCGACCAATCCCTACATTTTTGCTCGTCCGTTTTTTGGCTGCCAAGGGAACTTTCGTGGATGTGACAGCTTAAAACGGTTTGCTGAAAGCTGCGGAGCTAAACAACCACAGAATCTCACATCAACCAGACTACGAAAGCATATTGCCACAGTTTCACAGCTCCTAAACCTGCAAACTCACGAGCTAGACCAGCTGGCAACTTTCATGGGACATAATATTGAGGTCCACAGGGAATTCTACAGACTGCCTGAAGAAACACTCCAAGTGGCAAAAGTCAGTAGAGTTCTTTTTGCTCTGCAAGGTGGAATGAGTAAATTCAAAGGGAAATCTCTTGAAGACATCACACCAAACATCAACCCTGAGGAGGAATCTAGTGACTCGGATTCAGATGTCCAATCTGAAGGGACTCCTATCAAAAAGAGTCCAAAAGAAACTCCAAAGGATAAAAACCGTAAAGAAAGCACTGCATCATGCTCGTCAACTCGGGGCATTAAAAAATCGCCAAAGTCGCCAAGTAAAATAGAGAAATCCAGAAGACCCTGGTCAGACACCGAAAGAAAAGTCCTCCACAAGCATTTCAAGGACTTCTTGGAGAAACTGAAGATCCCTGGGAAAGTGGACTGTCAAAAATGCTTAAATAATAATCAGATCCTAAAGGATAATGGAAGAGACTGGAAAGCAATAAAATATTTTATGTACAACAAAATTGCAGCTATAAAGAAGAGCtaa
>g59.t1
ATGAATCCCAAAGGAGTTTGTCCTGAAGAGGAAGCCTTGCACTTCATTGCTTCTGAGAAGGACAAAGACATATTTCAGAAGAAATTCATCAGTGAAGACAAAGGTTATGGAGTTATTGCCACCAAAAACATTGAGCCAGGAGAATTCCTGCTGGAGTATGTTGGAAGACATATCACTGGCTCTGAGGGAGAGGACCTGTATAAAGAGTACTCGGCTGAAGATGCAGCATTTTTGTATTTCTACAACTTCCAAGGACAAAACTTCTGCATTGATGGCAGTAAAGATACAACAAGACTTGGAAGACTCATCAATGATGACCACATCAAGCCAAACAGCAAAATTAAAATTATATTGGACGAGCAACAAAAACCACATCTGTGTGGATTTGCAATCACAGAAATTCTTGCAGGAGAAGAAATCGTCTACGACTATGAAAACCCCAACTGTCAATGGCGACAGAAGACAACTTCCTTCTCTTCTAATGAACACATGGAAAAGAAGGTAAAGATTTGTGGACATTTTTTCTTCATCTGTATTCATTGA
>g60.t1
ATGAAATGGAGAAAAATGGCGGATCATGTGCAGGGCCTTGCCCAGCTGGAGATCCTGTGTAAACAGCTGTATGAGACCACCGACACAGCCGTGCGACACCAGGCAGAGAAAGCTCTGGTGGAGTTCACCAACAGCCCCGACTGTCTCAGTAAATGTCAGCTGCTGCTGGAGAGAGGCAGTTCTTCTTATTCTCAGTTGCTCGCCGCCACTTGTTTATCTAAACTGGTGTCTCGGACCAGTAACCCTTTACCCCTTGAGCAACGCATCGACATTCGGAACTATGTGTTGAATTACCTGGCAACACGGCCGAAGTTAGCAGCATTTGTGACCCAGGCTCTGATCCAGCTGTATGCCCGGATCACCAAACTGGGCTGGTTCGACTGTCAGAAAGACGACTACGTCTTTAGAAATGTCATCGCTGATGTTACGCGATTCCTGCAGGACAGCGTGGAGCATTGCATCATAGGTGTCACCATCCTGTCCCAGTTGACGAACGAGATAAATCAGGCTGACACCACGCATCCGCTGACCAAACATAGGAAGATCGCGTCATCGTTCAGAGACTCCTCGCTCTTCGACATCTTCACACTTTCCTGCAACCTCCTCAAACAGGCTTCAGGGAAGAACTTGAACCTGAACGATGAGTCGCAGCACGGCCTGCTGATGCAGCTACTCAAGCTCAGCTACAATTGCCTCAACTTTGACTTTATAGGAACTTCCACAGACGAGTCATCAGATGACCTTTGCACTGTACAGATTCCAACATCATGGAGATCAGCGTTTCTCGATTCCTCCACCCTGCAGCTGTTTTTCAATTTATATCATTCCCTCCCTCCATCCCTGTCCCCGCTGGTGCTGTCCTGTTTAGTTCAGATCGCCTCTGTCAGGCGGTCTCTCTTCAACAACGCAGAGCGAGCAAAGTTTCTCTCCCATCTGGTGGATGGCGTGAAGAGGATATTGGCGAACCCGCAGTGTCTGCCGGATCCCAACAACTACCACGAGTTCTGCCGCCTGTTGGCGAGGCTGAAGAGTAACTACCAGCTGGGGGAACTGGTCAAAGTGGAGAACTACCCGGAGGTGATCCGTCTCATTGCCAACTTCACCGTCACCAGCCTGCAGCACTGGGAGTTTGCCCCCAACAGTGTCCACTACCTGCTGAGTCTGTGGCAGCGCCTGGCAGCGTCTGTCCCCTACGTCAAAGCCACCGAGCCCCACCTGCTGGAGACCTACACCCCAGAGGTGACCAAGGCCTACATCACGTCGCGGCTAGAGTCAGTCCATGTCATCCTCAGAGACGGCTTAGAGGACCCTCTGGATGACGCCGGGCTGGTGCAGCAGCAGTTGGACCAGCTGTCCACCATCGGCCGGTGTGAATACGAGAAGACGTGTGCTCTGCTGGTGCAGCTGTTTGACCAGGCGGCTCAGACCTACCAGGAGCTGCTGCAGTCCACCAACTCCAGCGCTGCAGACGTCACCGTGCAGGAGGGTCGGTTGACATGGTTGGTCTATATAATCGGTGCTGTGATTGGTGGACGGGTGTCGTTTGCCAGTACGGATGAGCAGGATGCCATGGATGGAGAGTTGGTCTGCCGGGTTCTGCAGCTGATGAACCTGACGGACTCCCGGCTGGCTCAGGCAGGCAACGAGAGGCTAGAGCTGGCCATGCTCAGCTTCTTCGAACAGTTCCGAAAGATCTACATTGGCGACCAGGTGCAGAAATCCTCAAAGCTTTATCGACGATTATCAGAAGTTCTGGGGCTGAACGATGAGACGATGGTACTCAGCGTCTTTATAGGGAAAATCATTACAAACTTGAAGTACTGGGGCCAGTGTGAGCCGATCACGTCCAAAACACTCCAGCTGCTGAACGACCTCTCCTTAGGATACAGCAGCGTGAGGAAGCTGGTGAAGCTCAGCGCTGTCCAGTTCATGCTGAACAACCACACCAGTGAGCATTTCTCCTTCCTGGGCGTGAACAACCAGTCCAACCTGAGCGACATGCGCTGTCGGACCACCTTCTACACGGCCCTGGGTCGCCTGCTCATGGTCGATCTGGGTGAGGACGAGGACCAGTTTGAACAGTTCATGTTACCTCTGACCGCTGCGTTTGAGGCTGTGGCTCAGATGCTGAGTACGAACACATTCAACGAGCAGGAAGCCAAGAGGACTTTGGTGGGTTTGGTGCGAGACCTCCGAGGCATCGCATTTGCCTTCAACGCCAAGACAAGTTTCATGATGCTATTCGACTGGATATACCCAACGTACATGCCCATCCTGCAGCGGGCCATCGAGCTGTGGTACCACGACCCGGCCTGCACCACTCCTGTCCTTAAGCTGATGGCAGAGCTCGTTCACAACAGATCGCAGCGGCTTCAGTTTGACGTATCGTCACCAAATGGGATCCTGCTGTTCAGGGAAACCAGCAAGATGATCACCACATATGGGAACCGGATCCTGACGCTGGGCGAGGTTCCTAAGGACCAGGTGTACGGCGTCAAGCTGAAGGGCGTCAGCGTGTGCTTCGCCATGCTCAAGGCCGTGCTCAGCGGAAACTACGTCAACTTCGGGGTCTTCCGTCTCTATGGTGACGACGCTCTGGACAACGCCTTGCAAACCTTCATCAAACTACTGCTCTCCATCCCTCACAGTGACTTACTAGATTACCCGAAGCTCAGCCAGTCCTTCTACTCCCTGCTGGAGGTTCTGACTCAGGATCACATGAACTTCATCGCCAGTTTAGAGCCGCACGTCGTCATGTACATCCTGTCGTCGATATCAGAAGGCCTCACGGCGCTGGATACGATGGTGTGCACCGGCTGCTGCTCCAGTTTGGACCACATAGTCACCTACCTGTTCAAGCAGCTGTCACGCTCCACCAAAAAGAGGCCTGCTCCCATGGCAACAGACGACCGCTTCCTGCACATTATGCAGCAGCATCCGGAGATGATCCAACAGATGCTGTCCACCGTGTTGAACATCATCATCTTCGAGGACTGCAGGAATCAGTGGTCCATGTCCCGGCCGCTGCTGGGCCTCATCCTGCTCAATGAGAAGTATTTCGCTGACCTGAGGAACAGCATCGTCAGCAGCCAGCCTCCTGAGAAGCAGCAGGCCATGCACTTATGCTTTGAGAACTTGATGGAGGGAATAGAGCGAAACCTTCTACCAAAGAATCGAGACAGGTTCACACAGAACCTGTCCGTGTTCAGGAGGGAAGTCAACGACAGCATGAAGAACTCGACGTACGGCGTCAACAGCAACGACATGATGAGCTGA
>g61.t1
atggcgtcgcatgagggactagcagctctgggggtggacggagcttcggcggctgcacacgctttgtctctgccggcggaagcttacggaaatgacccccggcttgaagtcatgtgggcgatgaaggcctacaaccacgcagaggtctacttcaacctcatctcatccgtcgatcccaagttcctgaagctgacaaaggtggacgaacagatctactcgagtttcagagaaaccttcaaagacctggatgtgaagcggctgaaagaggaggacctgaagtcagacgaggccaagcagacctggcgccccttctgcaaccagtttgagggaatcgtggaggacttcaactacggcaccctgctgcgtctggactgtgagaaggactacagcgaggacaacaccatatttgccaccagagtccagttctttgctgtggagatcgcccgaaacagagaaggccacaacgacacagtgttcacatccaaacgggcaaaaagctaa
>g62.t1
atgcaaaaggtggagggacgtgtaactcctgttaaccttccatcatctaggggcccgagtgctccggggtctcctgccactggcatcatggctcgtctgaatgaccaaatggttggctacaaagaccttgcagcactgcccagagataaagccatcctgcaggtggaaagacccgacctgatgacctatcagccccacctgagcttctcatcacttgacccgccacgcagagagcgctctctttcccctcctgccatgtctccctccaggtctcctgaggtgaaaggtcgcagagcagagagcgacagtggctcccctggaggatccacgctgcaactgcaagcaggtcgcaagataagcaccagcctgcagcatttccatcgaccagataatggctccaacatctacaggaagcctccgatctacaaacaggaccttaacaaaccgtcagagggcagtggggtcattcagtctgccaagttccccgctgcccagcctccagaccccaaccagccctccaagattgagacagagtactggccctgcccaccttcactggctgctatggagattgagtggaggaagaagaaacttcaggaagaagatgagtttgaagacgtgacagaagaagagcaggagcagcaggagctggagaagatcaagtccaacctgggccgtctgatcctgaaggaggagaaggagaaaagcattcacatcaggaggaagacacagtctctgccagacagaacacacatgcacagcacaggtgtgtcagccagtgcatcaaagtctccgtcccgctccgccctgaccagaatgcagtcggcagagttttctacagatggagataaaggacggccagctgctcagaatggagagagccggagagatcgcatggatagagggaattccctgccaagcatcctggagcagaagatttatccgtatgaagccctgattgtaacccacagagggcgctgtaagctgccccctggagtggaccggacacggctggagaggcatctctcccaggaggagttccaggacgtgttcgggatgcccatcggcgagtttgaccgcctgtcgttatggagacgaaacgaactgaagaaaaaagcctcgcttttctaa
>g63.t1
atgtttgcaGCGGTGCCATATCCTCCCGGTACACGCCTGTCGGTCAAAGACCTGTATGCGGATGGGAAGCCCAGCCTGGAGCTGCTGAAGGCCCATTTGGTGAAGGAGGGCCGGCTGGAGGAGGAGGCGGCCCTGCGGATCATCAACGAGGGAGCCAGCATCCTGCGCAAGGAGAAATGCATGCTGGAAGTGGAGGCGCCCATCACAGTGTGTGGTGACGTCCATGGCCAGTTCTTTGACCTGATGAAGCTTTTCGAGGTGGGCGGCTCACCCAGCAACACCCGCTATCTGTTCCTTGGAGACTACGTGGACCGAGGCTACTTCAGTATCGAGTGTGTGCTGTACCTGTGGGCTTTGAAGATCAACTACCCCGACACGCTGTTCCTCCTCAGAGGGAACCACGAGTGCCGACATCTCACAGAGTACTTCACCTTCAAGCAGGAGTGTAAGATAAAGTACTCTGAGCAGGTTTATGATGCCTGCATGGAGGCGTTCGACTGCCTGCCTCTGGCCGCCCTCCTCAACCAGCAGTTCCTCTGCGTGCATGGAGGCCTGAGCCCTGAAATTACCTGCCTGGACGACATCCGAAAGCTGGACCGCTTCAAGGAACCCCCTGCATTCGGGCCCATGTGTGACCTGCTATGGTCGGACCCGGGGGAGGACTACGGCTCAGAAAAGACCCAGGAACACTTCTCCCACAATAGCGTACGAGGCTGCTCTTATTTCTACAGTTACCCGGCGGTCTGCGACTTCCTGATGAACAACAACCTGCTGTCTGTCATACGGGCTCATGAAGCTCAGGATGCAGGGTATCGAATGTACAGGAAAAGTCAGACAACAGGCTTCCCGTCTTTAATTACAATTTTCTCCGCTCCCAATTACCTAGATGTGTACAATAATAAAGCTGCGGTGCTGAAATATGAGAACAATGTGATGAATATCCGGCAGTTTAACTGCTCCCCCCACCCCTACTGGCTGCCCAACTTCATGGACGTCTTCACCTGGTCCCTGCCCTTTGTTGGGGAGAAAGTGACGGAGATGCTGGTGAACGTGCTGAACATCTGCTCCGACGACGAGCTGATGTCCGAAGGGGACGACACGTGTGAGGGTGGAGCCCCTGCTGCCAGGAAGGAGGTGATCAGGAACAAGATCCGCGCCATTGGAAAGATGGCGCGCGTCTTCTCTGTGCTCAGAGAGGAGAATGAAAGCGTGCTGCAGCTGAAGGGACTGACTCCCACCGGGACGCTGCCGCTGGGCGTTCTGTCTGGAGGCCGGCGCACTCTGCAGAGCGCCACCGTAGAGGCAGAGGAGGCACGAGCCATCCAAGGCTTCAACCCTCAGCATAAGATCCAGAGCTTTGAGGAGGCTCGGGGTCTGGACCTGATCAACGAGCGGATGCCCCCGCGCCGCGACAGCAAGCAGAACGAGGGCCCCCCCTCCTTCAACAACCTGCCGGCCGGCACCGGGCCCCTCGACAAGAACGGCACCAACGCTCAGGCCtag
>g64.t1
ATGCACTGCGCTCTGTTGCTCCTTCTAACTTTCTTCTCCTATCGGAGCGGAGGGGACCGGCTCTTCCATGGAAGCCCGCTGGACCAGGACCTGGTCCTGGACCTGGACCTGGACATGGACCTGTCGGAGGTGCTTCGCCGGGTGGACCCCCGCTTTCTGTCCGTCACTATCGACGCCAGTCTGGCATCAGAGGAGAGGTTCATGCTGCTGTTGAGGTCTCAGAGGATCCGGACTCTGGCCACGGCTCTGAGTCCAGCCTTTCTGAGGTTCGGGGGAACCAAGCAGGACTTCATGGTGTTCAGTCCTCAGAGGAGCCAGCAGCTGGATCCAGGTGAGCCCTGCAGCAATGTCCGGCTGCCCTGGTGGCTGGAGCAGAGACTGAAGCAAGACTGGGCCCAGCAGCAGCTCGTCCTCACCAAGGAGGAGCAGCAGAACCAGTACAACCCGGTCCACTTCACAGAGCTCACCGTGGACCTGCTGCATTCCTTCAGCAGCTGCTGCAGCCTGGATCTCATCTTCGGCCTGAACGCGCTGCTCCGGACGGCAGACAACAGCTGGAACAGCAGCAACGCCCGCTCTCTGCTCCGCTACTGTGACTCCAAACAGTACGAGATGTCCTGGGAGCTGGGAAACGAGCCAAACAGCTTTGAGAAGAAGGCTGGGATCCATGTGGATGGAAATCAGCTGGGAGTCGATTTCACCCATCTCAGAAAGATGATGTCAGAGTTCAAACTCTACCAGGCCGCCGGGCTGTTCGGACCCGATGTGGGCCAGCCACGGGACCGCAGGGCGGATCTGCTGGAGAGCTTCCTGCAGAGTGGCGCCAAGGCCATCAACGCCTGTACCTGGCACCATTACTATGTGAACGGCAGAGACACTTCACTACAGGATTTTCTAGATCCTGAAGTTCTGGACACCCTGGCTTTGAAAACCAATGAAGTTCTGAAGAGAGTACAGCAGGAGTCTCCGGGGAAACCAGTGTGGCTTGGAGAGACGAGCTCGGCCTACGGAGGCGGCGCGCGGGGACTGTCAGACACCTTCGTCTCTGGATTCATGTGGCTGGATAAATTGGGCCTAGGAGCCAGGTTGGGCCTGGATGTGGTGATGAGGCAGGTGCTGGTCGGCGCTGGGAGCTACCACATGATCGATGACGACCTGGACCCCCTCCCGGATTACTGGCTGTCGCTCCTCTATAAGAGACTCGTCGGACCGGAGGTGTTGAAGCTTCAGCTCGTTTCTGATTCCGGCAGAAGTAAAAGAGTGAGGCTGTATCTGCACTGCGCCAACAGGAAGAGTTACCCTGACGGAGCCGTAGTGCTGATATGGATGAACCTGAGCAGGAAGCCAGTGAGGATCTCACTTCCTGCCCGCGTCTCCAGCAGCACAGTGGACGCTTTTGTTCTCCAGTCCAACCAGCCGGGGGAGGAGGGACTGCAGTCCAGGTCTGTTCAGCTGAATGGAGAGCTGCTGAAGATGGTGGATGATAAAACTCTCCCTGAGCTCAACGGCACTCAGCTTCCTCCTGCTGAGCACCTGAAGCTTCCGCCATACTCCCTGGGGTTCTTCGTCATAATGGATGCACAGGCGTCGGCCTGCAGCtga
>g65.t1
ATGGTCAGAGGAAAAGAGATGTGTTTCTCTGATGAGAGGAGGTGTGGAAGTCAGAGGGGAGGAACTTGTCATCAGATTCCCTGGCAACCTGTGTGGACTCTGGAAACCTGGACTACAATGGCAGTCAACCTGAGCAAGAACGGTTCAGCTCTGATGGCCGCCTATAAGAAGGTGGTGGATGCCAAATCGGACACGGACTGGGCTCTGTTTACCTATGAAGGCAAAAGTAACGACATTCGACTGGCAGAGACAGGAGGTGGAGGGTTGGAGGAGTTGGTGGAGGAGCTGAACAGTGGGAAGGTCATGTATGCCTTCTGTCGAGTCCCAGATCCTAACTCTGGCCTGCCTAAATATGTCCTTATAAACTGGACTGGTGAAGGGGTGAAGGACTCTCGTAAAGGAATGTGTGCCAACCATCTCAGCGCCATAGCAAATTTTTTGAAGGGAGCTCACGTTACCATAAACGCTCGCACAGAGGAGGACGTGGAGCCAGAGACCATTTTGACTAAAGTAGCAAAAGCCTCCGGAGCCAACTATAACTTTCACAAACAGCAAAATTACATCGATGCACCAAGAGGACCAGTGGGTTCTGTGTACAGAAAAGTCAATGCTGTGGAGGAAATCCAGCAAACCAAAAAGGATAACTTCTGGGACCAGGCTCAGCGGGATGAGGAGTTACGTCGAAAGgaggagagaaagagagcagagcaggagaggcagaatgcggagaaggaaaggagggagttggatgagaaacaggcaaaagagagggagagaagaacgaaggacagagCTCATCAGATTGAACTAGAGAGGACCATTCAGAAAAAAAGAGATGAAGAGAATAGAGATGGGGAGCAACAGCGACTGGGTTCTGTGTACAGAAAAATCAATGCTGCAGAAGAGATCCAGCAAACCAACAAGGATAACTTCTGGGTCCAGGCTCAGCGGGATGAGGAGTTACGTCAAAAGgaggagagaaagagagcagagcaggagaggcagaatgcggagaaggaaaggagggagttggatgagaaacaggcaaaagagagggagagaagaacgaaggacagagCTCATCAGATTGAACTAGAGAGGACCATTCAGAAAAAAAGAGATGAAGAGGAACGAGAAAGGGAGCAACAGCGACTGAATGAGCAGGAAAATTTGAAGAAGGCAACAAGAATCAACGCTGCAGCATCTGTGCAGAAAGCTAATGAGGCAAAGTCACTGATTTCTCAGAGAGCGTTCAACCCCAGAGACATCTTCAAGCAGAAGGAGCAGAGTTTTGAGGCCAACTCACTGTCTCCTGTTACATCCAGACCNNGGAAGCTCCAAAGTATATTTTTGTCTCAGAAATTGTTTGAGCCTGAAGAAGTGGTGAAGCCTCAGAGTCCTCCGCCGGACGTCCACTACCCAGTGACCAACCCCTTCTCCTCAGCTGCAGCTTTCTCGCCCACCCTCCAAGAGACGGTGACTTCACATGAGCAGCCTGCAGAGGGCGGTTCCACTGAGGAGGCAGAGTGGTCAGATGAGTTTGATGATGATGCAGATGAAATGACTCCAGCTGAAAGTCCAGTACAGCAGGATCTGTACCAGAGTCCAGATCCAGTTGGCACTGCTGACCATCTGTATGAGAATATTTACCAGGATCAGACAGAGTCTCAGAACTATAATAATCCAGGTGATGGAGAGCAGCGGTACAAGGCCAGGGCTTTGTACGACTACCAGGCTGCTGATGACACTGAGATCACCTTTGACCCAGATGACATCATAACAGAGATAGAGATGCTGGATGAAGGCTGGTGGAGAGGCTTTGGACCTGATGGGAACTACGGCCTGTTCCCTGCCAACTACGTGGAGCTCCTCAATGACTAA
>g66.t1
atggcgtcaaggttactgctccgcaccgcgttcagagccacaacgagctgccgggctgcccgggctccggccctgaggcgctgcatggctgctggaggcattcccactgatgaggagcaggccacaggaatggagaaggccatcatgaaggccatgaaggagggaacagatccttacaacatgatgaagcctaagagctacactggctccaagaacgacccccacctggttccctccatcactgacaagagggttgtgggctgcatctgtgaggaagacaacacctccatcgtctggttctggcttcatgagggcgagtcccagcgctgcccctcctgtggtgcccactacaaactggtgcctcatgagctgccccactag
>g67.t1
ATGGCTGCAAGGTTACTGCTCCGCTCCGGGCTGAGAGCCGTGACAACCTGCCAGGCTGTCCGGGCTCCGGCTCTGAGCCGCAGCATGGCGGCTGGAGGCATTCCCACTGATGAGGAGCAGGCCACTGGGCTGGAGAAGGTCATCATGAAGGCCATGAAGGAGGGAAAGGATCCTTACAACATGATGAAGCCTAAGAGCTACGCTGGCTCCAAGAACGACCCCCACCTGGTTCCCTCCATCACTAACAAGAGGGTTGTGGGCTGCATCTGTGAGGAAGACAACACCGCCATCGTCTGGTTCTGGCTTCATGAGGGCGAGCCCCAGCGCTGCCCCTCCTGTGGTGCCCACTACAAACTGGTGCCCCATAACCTCTCCCACtaa
>g68.t1
atgctagttagcatggccacagatgatagcagttttcctgtaacgctcctttcccgccatgtgaaccacgtctccctcaggctcaggcggacgcttcgttcccaacacacacaaaaccttcaggattcttcagccgctctgatcgtctgtgtcttccgccatggcgaggagctgcagcctcttggccgacggcatgaggaagcgacgacgtga
>g69.t1
atgtctaacgacacaaccttcttggaggccactgattggttagacacatcccagtgcccgccctcagtaggcggcgctacgttcctgattgttgcttacagtgcagtcattgcaattgggttgctgggcaatgcaggccttgtatttatcatcacccggcaacaggagttgcgcaacgtcaccaacatcctgatcgccaacctgtcgtgctcggacatcctgatgtgcgtggtgtgtctgccggtcactgtcatctacacgctgatggaccactgggtgctgggggaggccctgtgtaaggtgacgccctttgtccagtgcatgtctgtgaccgtgtccatcttctccctcgtgctcattgctctggagcgccaccagctgatcctccaccccaccggctggacccctgcggccggacactcctaccttgcagtggggctcacgtggctggtcggctgcttcatctcgctgcccttcctgtccttcaacatcctcactaatgaccccttccagaacatcagcctgccctccaaccccttcagggaccatttgatctgcatggagttgtggccgtcagacaaacatcgccttgcctacacaacctcgttgctgatcttccagtactgcttgcctctccttttggtgctgctctgctacctgaggatcttcatccgcctgagacgccgcagggacatgctggagcacagcaggaggacccgggaagcccagaggatcaatgttatgctgctagccatcgtcaccgcgtttgctctctgctggctccctctgaatgtcttcaacactctgtttgactggcatcaccaggccctgccaaaatgtcagcatgacgctgtcttctccgcttgccaccttacagccatggcctccacgtgcatcaatcccgtggtgtatggcttcctcaacagcaacttccagcgggagctgaggacaacgctgcagcgctgccagtgtggcacccgggcaggtgagagctatgagagcttccctttgtctacggtgggcagcgagggcataacaaaggccacttcgctcaacaagatgggatcggtgtgtgtcccctcacccagacctgagatcagctcagctctgctatccaaaacattaccggctaacttgtaa
>g70.t1
ATGGAGTCCTATGACATTTTAGCTAACCAGCCGGTGGTTATTGATAATGGCTCGGGGGTCATCAAGGCTGGTTTTGCTGGTGACCAGATCCCCAAATACTGCTTCCCTAACTATGTGGGACGTCCCAAGCATGTGCGCGTGATGGCTGGAGCCTTGGAGGGAGATCTGTTCATCGGACCCAAGGCAGAGGAGCACAGGGGCCTGCTGTCGGTGCGCTACCCGATGGAACATGGGATAGTGAACGACTGGAACGACATGGAGAGGATCTGGCAGTACGTTTACTCCAAGGAACAGCTGCAGACCTTCTCAGAGGAGCATCCTGTGCTGCTGACTGAGGCTCCTCTAAACCCCAGTAAGAACAGAGAGAAGGCCGCAGAGATCTTCTTTGAGACCTTCAACGTTCCTGCTCTCTTCATCTCCATGCAGGCCGTGTTGAGCTTATATGCCACCGGCCGCACCACTGGGGTGGTGTTGGACTCTGGTGACGGTGTGACCCATGTGGTGCCCATCTACGAGGGCTTCGCCATCCCACACTCAATCATGCGTGTGGACATCGCCGGCAGAGACGTCTCCCGATACCTCCGTCTGCTGCTGCGCAAGGAAGGCTACAACTTCAACACATCAGCTGAGTTCGAGGTGGTGCGCACCATAAAAGAGAGAGCCTGCTACCTGTCCCTGAACCCACAGAAGGATGAGACTTTAGAAACTGAGAAGGCTCAGTATGTCCTTCCTGATGGAAGCACTTTAAATATCGGACCGGCCAGATTCCGGGCCCCAGAGCTGCTGTTCAGACCCGACCTGATCGGAGACGAGAGCTCGGGAATCCACGAGGTTCTGGCCTACGCCATCCAGAAGTCTGACATGGACCTGCGGCGCACGCTCTTTTCCACCATCGTACTATGCGGCGGGTCAACACTGATCAAAGGGTTTGGAGAGAGGCTACTAACTGAGGTCAAAAAGCTCGCACCAAAAGACGTGAAGATCAAGATCTCCGCTCCCCAGGAACGGCTGTACTCCACATGGATCGGCGGGTCCATCTTGGCATCATTGGACACCTTTAAGAAGATGTGGGTGTCCAAGCGGGAATATGAAGAAGACAGAGCGCGTGCCATCCACAGGAAGACCTTCtag
>g71.t1
ATGGAACTGGTGCTCAGGAAAAAACGTCCGCCCGTGGATTTTCCCCTGTATATTCGCAGCAGTAACACAAAGGTTCTTGCTGGAGTCGGATGGGTCCATCAGAATCTGTGCAGTAACATCATGGCCCTGACAGAGGAGCAGTCTGAGAAACACTGCTGGGTGTGTTTCGCCACTGAGCGGGACGACCACGGCGCAGAGTGGGTGAGCCCCTGCAGGTGTAAAGGCTGCACCAAATGGATCCACCAGTCGTGTCTGCAGCGCTGGCTGGACGAGAAGCAGAAGGGAAACAGCGGCGGCGCCGTTAACTGTCCGCAGTGTGGCACCGAGTACTGCATCATTTTCCCAAAGATGGGCCCGCTGGTGTACTTCCTGCAGCAGGCGGACAGAGCCCTGTCCCGTGCCAGCCCCTTCGCTGCAGTCGGAGTGGTTGTTGGGACGGTGTACTGGTCGGCAGTCACTTACGGAGCCGTGACCGTCATGCAGGTGGTGGGGCATAAGAAGGGTCTGTTTGTGATGGAGCGGGCTGACCCTCTGTTCCTGCTCATGGGCCTGCCGACCATCCCTGTGCTGCTGGTCCTGGGGAAGATGATTCGCTGGGAGGATTACTTATTGAGGCTGTGGCTGAGATACTCCTATAAACAAGGCCCTTCATCAGGGGGTGGTGGTTATCTGCCGCCCCTGCGTGTCCAGGGGCCCGGCGCTGGAGACCACCTGTCTATGTCCAGGACTCTGTGTGGGGCGCTCATCTTTCCCTCCATAGCCAGTCTGTTGGGACGGCTGCTGTTCAGACGAGTTACCTCCAACTTGCAGCGCACCATACTGGGGGGCATTGCGTTCGTGCTGATCAAAGGCGTACTGAAAGTGTATTTCAAACAGCAGCAGTACATCATGCAGGCCAACAGACACATCGTGAACTATCCAGAAAGTTACACGAACCGACCAGGGGGCGAGGGAGAGGTCAACACAGAGGACAGCGGGAACGAGtga
>g72.t1
ATGCAGTCGAATATGATGGATTCCCGGCGCTGCTTCCTGCTTCCGTGCGTCCTGGTGCTGCTGCTGGTTCAGGTCCAGTCCAGACCAGCCACAGAAGACACGGACACAGATGCAGCAAAGTCTTCTGAAGACGAAGAAGATGAAGAGTCATCCTCAGAGGAAAATAAACTGTCCAATGAAATGTCAACAAGCAACGAAAAGCTCCAACCGCTGGCGCCGCAGTGGGTGATGCCAGAGAAGATGGAAAAGCAGCTCCATGCTGTGCCTGCCAGCAGGACCGTCAAGTTCCGCTGTCAAGCAACCGGGAACCCACTACCCAGCCTGCGCTGGTACAAGAACGGGAAGGAGTTCAGGAAAGACCAACGAATCGGAGGGTTCAAGTTCAGAGAACACATGGGGACGCTCATAATGGAGTCAGTGGTTCCTTCTGATAGAGGGAACTACACCTGTGTGGTGGAGAATGTACATGGCAGCCTGAAACACACCTTCCTTCTGGACGTAATTGAGCGTTCTCCTCACAGACCCATACTGCAGGCGGGCCTGCCGGCCAATCAGACGGCTGTTGTCGGAACCAATGTGGAGTTTGTGTGCAAAGTGTTCAGTGACCCACAGCCTCACATCCAGTGGTTCAAACATATAACCGTCAATGGCAGCAAACAGGGACCAGACGGACACCCATTCGTCATGATTCTCAAGGCTGCAGGTTTGAACACTACAGAAAAAGACATGGAGGTTTTGACTCTGAAGAATGTCTCCCTGGATGACGCTGGAGAGTACACCTGCCTGGCGGAGAACTCCATCGGAGTGTCTTACCACTCAGCGTGGCTCACTGTGGTCGATGAGTTACTGCCCTCACCGGTGCCCTCGCAGACATACTTGGAGATCTTCATCTACTGCCTGGGGTTTTTCGTCATCATCATTCTGACGGTCTCCGCAGTCATGTGTAGGCTCTGCTGCACCCAGAAGAAAAGGGACTTTAACAGCCAGCTGGCAGTGCAGAAGTTAGCCAAGAGCATTCCTCTGAGAAGACAGGTTTCAGTTGAGTCCTCGACCTCCCAGCAGTCAGGGATGTGTTTGATGCATCAGTCGCGTCTCTCCAGTGCTGCCACCACCATCCTGGCTGGAGTGTCAGAGTACGAACTTCCATACGATCCTGGATGGGAGCTGCCACGTGAACGGCTTACCCTGGGGAAGCCGTTGGGAGAGGGCTGCTTTGGTCAGGTGGTGCTGGCTGAGGCTGTCGGGATCGACAAGAACAAACCCACACGTCTAACCAAAGTGGCTGTAAAGATGCTCAAAGCGGACGCCACAGAGAAGGACTTGTCTGACCTGATCTCTGAAATGGAGATGATGAAGATGATAGGGAAACACAAAAACATCATCAACCTCCTGGGCGCCTGCACTCAGGGCGGCCCTCTGTATGTGGTGGTGGAGTATGCGTCTCAAGGGAATCTGAGGGAGTATCTGCGCGCTCGTCGACCCGCCGGGCTGGAGTACTGGAGCGACCTGCGGCAGGCTAGTCTGGGGAGTCTGGAGATGAGGGAGCTGGTGTCTGCTGCTTACCAAGTGGCTCGAGGAATGTCTTACCTTGCTTCAAAAAAGTGTATTCACAGAGACTTAGCTGCCAGGAATGTGCTGGTCACTGAGGACACTGTGATGAAAATTGCCGACTTTGGCCTGGCTCGAGACATCCATCACATTGACTACTACAAGAAGACCACTAATGGCCGGTTACCCGTGAAGTGGATGGCTCCTGAAGCGCTGTTCGATCGGATATACACGCACCAAAGTGATGTGTGGTCCTTTGGTGTCCTGCTGTGGGAGATTTTTACCCTGGGAGGCTCTCCTTACCCCGGGGTCCCCGTAGAGGAGCTCTTTAAGCTACTGAAGGAGGGACACCGCATGGAAAAACCCTCCGCATGCACTCAGGAGCTGTATCTGATGATGAGGGAATGCTGGCATGCTGTTCCAGCACAGAGGCCCACCTTCCAGCAGCTTGTAGAAGACTTGGATCGAACGCTTTCCAATATGGCCAACCAGGAGTACTTGGACCTGGCCGTCCCTCTGGTCCAGTACACATCAGTCTGTGGCTCTGCCtag
>g73.t1
ATGCTGCGCCGCTCCGCTCCGCTGCTCCTCCTCTGCTCCCTCTGCCTCGCCTCGGGCTTCCAGATGCCGCCGGAGGAGGCCGCTCCCCGCCGGGCACGCTTCTCCTCCAACAGCCCGACCGATGTGGCCAGATGTTTGAACGGCGCCGTGGCAGTGGGCTGTGGATTCTTCTCCTGCCTTGAAAACTCCACCTGTGACACAGACGGGATGCACGAGATCTGCGAGCTGTTCCTTCATGCTGCGGCCACCTTCAACACGGAAGGTAAGACCTTCGTGAAGAAGAGTCTGCAGTGCATTTCCCAGGGCATCTCTAACAAAGTCTTCCAGACCATCCGCCGCTGTAACATCTTCCAGACGATGATCGCTGAGGTTCAAGAGGAGTGCTACAGCAGTCTGGACATCTGCACTGTGGCTCGGACAAACCCTGATGCCATTGGAGAGGTGGTGCAGGTTCCCACTCACTTCCCCAACAGGTACTACAGCACGCTGCTGCAGACGCTGCAGGCCTGCGACGAGCAGACGGTGTCAACGGTGAGGACCGGGGTCATGACCCGCCTGGGGCCCGACATGGAGAGCTTCCTGCAGCTCGTCCAGAACAAGCCCTGCACCCCCAGCTCTGACTCCACAGCATTCAGCAACCCGGCCAGCTGGAGGAACATGCCCGTGTTCAACATCCAACCCGGCTTCAGGGGTCGCGACCCCACCCACTTGTTTGCCAAGAGATCTGCGGACACCCAGGGGAACGAGGGAGGGGCCCAAGCTGACGAGtag
>g74.t1
ATGGCGACAGAAACAAACCAAGAAACAGGCAAGCTGGAGTTCTTCTTGGACGTCCCCTTCCCATCATCTGGTGAGGCCACCGTGGCCCTGAGGTCCCTGTCCCCAGACCGGGAGCCAAGGAGAGGCGGCATCAGCAAGCGACTGAGCGTGTCTGGCAGCACGCTGTCTGTGAGGTGGAGCGCAGACGAAGCTCGGATCCTCAGAGTGTCCGTCAATTCCTTCCTGGACCACCTGTCACTCGTTGTGGAGACCATGGAACTCTTTGGCCCACCTGTCGACCTTtga
>g75.t1
ATGGCGCAGGGTCTCAAGGAGAGATTTGAGAAGTTCCTTCATGAGAAGAACCTCATGACAGATGCCCTGGCGAAAGTCGAAGCCAGAACTGGAGTAAGCCGGACGTATATCGCTGCCGGATTCATAGCCGTGGTCGCAATTTACCTCGTCATTGGTTACGGAGCCTCCCTGCTGTGTAACCTCATCGGCTTTCTTTATCCAGCCTACATATCAATCAAGGCGATTGAAAGTGCGACGAAAGAGGATGACACGAAGTGGCTGACCTACTGGGTGGTCTACGGACTCTTCAGTGTGGCAGAGTTCTTTGCTGATATCTTCCTCTCCTGGTTCCCTTTCTACTATATTGGAAAGTGTGCCTTCCTGGTGTGGTGCATGGCTCCCACTCCTTCTAACGGCTCAATCCTGATCTACCAACGGGTCATTCGACCGCTCTTCCTCAAGAATGAGGCCAAGATTGACGACGCAGTGAAAAACATCACGGACAAGGCATCAGAGGCAGCTGACAAATTCAGAGAAGAGGCTAAGAAAGCCACAGCAAACATCATCTTTGAGGAGAAGAAAAACTTCtaa
>g76.t1
ATGAGCAAAAGGGGGAGGAGACGGAGCAGCAGGAGGAGGAAGAGCTCCAGCAGCAGCAAACAAAGTTCCTCTGCCGTTCTCTTTGAAAACCAGAGCAGCAGTACAACTGTCAGCTATAAGAAGGACCTAGCTGGAAAGCATGGAGAAAACTCTCTTCAAAAAGAAAATATTCTGACCGGATTTGAAGATCAACAACATGGTCACGCTCCACCCAGCCAGAAACGATGTAAACAAGACTTTAACATGGCTGCATTTCAGGAACAAAGAAGTGCGTACACAAAAACAACAGAGCTTGAAGAACAAGGAGTGAAGATAGTAACATCAGTGTCCAAAAATGACATGGAAAAGTCCCAAACTGTCCAAATCCAACAGTCACATGAGTCCTTAAATGACGATCCAACCAACTCATCTACACCCGTAACAAACATCTTCAATGTCAGCTGCACTGGGTCACATGTGAAAGTGGAAATCCAAGAAATTCGACAGGGGAATCCTTATGGCATTAAGACCACTTGTGTTTTTATGAATGAAAACAAGGCTTCTGAGGTCATTATTAACCAGGAATATGAGGGGATGCAGATCCCTGACCATCAGCCGTTGGAGCAGCTCCCAAAAAGTGTGACCAGTCACAACCAGGAGATAAATTATAAGTTTAAGTTTGGCAGCATAAATGAACAAACAAAGGAACAAAGTGAATCAAGATCAGTCTGCTCATCAAACGTACGTGGTGATCCGAGTTACTGTCGTTGTTGCAGTGATTACATCCAACAAAACCTGGCTAAACATTTATTGGGTCCACCATCACTGCTAGATGGTAATATTCAGGGGAAGGAGTCAGGCGCCTTGAACAGGGATCGGTTCTTCCATATCTCAACACCCCGAGTCTTCGACGACATTAAGTGCAGCAGCACTTTAGAAGACCTGACAAATGACCTAGCTTCCTTTAGGATAGGAGGTTCAGCAGAATTAGCATTCCCATTTTCTGCACTGGAGAAGGAAAGAGAAGATACGACCCGTTCCTTTGATCAGCTGTCAGAATCGGATAACTATGAGCCTATGTTCATTCGGCCCTCCGTGTCTACCAATAGGTCCAGCTTTGTCAAAGATTTCATCTACTGCCAGAAGAGAAAGTCCTGGATCAGAAACAACAGCATCGCCACAGTGGAGCACAAGGAGTGTCTGCTAATGAAGAAAAGACGCCAGACGTTTCCTGGAACGGCCCTTGATTCAGAACTGATTCAAGAGGATGTTCTGCTCCCGTACAAAGAATCAGTCTCTTCGTTCATCATGTGTTCTCTTCCTTTCCAAACTGAGAGGCTGGAAAATAACAAGCAGTTGGATGACATATTTTCTACGTATGTCAGAAAAAAATGTGTTTCTTCAGAAAGTAGAGAGAGTTCTAAAACTTGCTCAGACAGTTCAGAAACTACCGGAGAACTTACAGGCATGGAGCCTGACAGAGAAATGAGCCCAAACCTTTATGTGGAAGAGATTATTCAGGGAGGCCTGGCTATCCAAGTCATCCCTCCATCTTGCAGTGGTTCAGAGGAACAAATCCTGCAGACGATTCCTACTTTATTTGCCAAGGACAAAGATGACAGAAGTTTTACACAAAGTAATTCTAATTCCGCTTTACCAGAACGCTCAGTCATGACAGCACCTGTTGATGCTGTTCAAAACAACGTCCTGTCCAGATCAACATCTAAGGAGACAGACATGGATTCCCTAAAAAAACACAATGTTGCCATGGAAATCGAGTCCAGCCTGACTGAAAAGTCAGTTAGTAGCCCTCCACTTCTGTTTGTTACTGATGAGCTGAATGATAAGGAGGTGCCTAAAGAAAGTCATTCAGAAGACAGAAACAAAGCAGCAGACGGTTTATTATGTGTTGTAAAACCATCTACAAATGTATTGCTCCATGCAAAGGAGCTGCCTGTTAAAGTCGGCAAGGCAGAGAAACCCACTGTGTACAGATCTAACTCTGAGGCTAGAGAGCATCTGAAGCCTGGATCTCACAAAGACAGAGACGGCACAGACCACTGGGCCAGGAAGAGAAAACTCTTCAAGGAGAGCAAGCAGTGGAGCTCTGCTGGTGGAAGTTCAATTACCAGCGACATCACAGAGGAATCAGTATCAGAGGATGCACTTTCTACAAATGTGACAGTTCAAGACAACGAAGACAGGGGGTTTTACGTAGAGACATTCCACTCTTCAGCGTGGATTTACCAAGGAGACGACATAAACTCAGGCGCCATCGGTCCCAATCTCACTGTCAGAACGCGAGCTGCCTCAATTCGAGACAGGACTGTTCAAATCAGCAAAGGGACAGGAGAATATCCCTGGGGCTTTCGAATACAGTTTTCCAAACCCATTGTTGTAACTGAAGTTGACACAAATGGAGCAGCGGAGGAAGCAGGACTAATAGTGGGCGACTACGTCCTTGCTGTTAATGGAATTGACGTTACCAGCATTCCTCATTCGGAGGCAGCTAATTTAGCCAGACAAGGTCCAGATATTCTAACGTTGACCATTGGATCAGACATTGCTCGGGGTCCTAACACACCCAGACCACCATGCCGGGGTTACCTCCATAAGCGTACCCAGTCTGGTCTAATCAAAGGCTGGAGGAAGAGGTGGTTTGTTCTCACACATGACTGCTGCCTGTACTACTTCAAAAACAAACGAGATGAAGGTAAGCGGCAGCCGTTATCTTCAGTGAAGCTGGAAGGCGCTGAGGTGGGGCTGGATGATTCCCTGGGAAAGCCGTTTGTTTTCAAGTGTCGCCCTCAGTTTGGCAGTCGGGTGTACTCTCTCTGCGCCACTTCCAACCAGGAAATGAAAAGATGGTGTGAAGCTATGGAAAGAGCTGTTCATCCCATTACACAGAACCATGTGTGGGTTGACGTCACAAGACACAACTCCAACATGCCGCCGCTGGCTGTGAAAAACCCGGACTGTCTGGGTCTGCTCAACAAACTGGACAGGAGTAAAGACACGTGGGTCCAGCACTACTGCATTCTGAAAGACGCGTGTCTCTACTTGTACAGCGGCATCCGCTCAATCCACGCACATGGTGGGATTTACCTTCAGGGCTATGCTGTGCGGGAGCAGGCCTATGGATCCAAAAAGTCCACAATTGAACTGAAACCTCCGTCTGATGAGTTCAAGACGTTTTACTTCTGTGCCGACAATTCAGCTGAAAATAAACGATGGATTTTAGCCATCAAAGCCTCCATAAAGAAGTGGCGGCCATTTCACCAGGTCCTTCAGGACTACATGAGCCTCCCACCAGAAGAAACCAGGATGtga
>g77.t1
ATGAAGCCCGACCTGAAGCCTCCGTCTGTGATCCTCCTCCTGGTTGGACTGTCTGTCCCTGTGGACGGCTGTCCTCCCCGCTGCAAGTGCGATTGGAAAACCAAACATGTGTCATGCACTGGAGTAGAACTTGTGCCTCTTTTCCACTTGTCCTTGCAGGAGGTGTGGCTCGTGAGGACAAAGCTTGCTTACATTCCTCAAAATGCTTTTGCCAGTTTGCCCAACATTTCTCACATATACATCTCTGATGACAGTGCCTTAAGATCTCTTGAGAGAAATTCTTTTTACAATCTGTCCAGCGTCATGCACATAGAGCTGCACAGCATCAAAACACTGTCATACATTCATCCAGAGGCATTCAAGGAACTTCCAAACTTAAAATATCTTGGGATCACCAACACGGGTCTGACATCATTTCCTGTTTTACAATACGTTCAGTCAAGACAGGAGGATTTCATTTTGGAAATAGTGGAAAATGTCTTCCTACAAGTGATCCCTGCCAACTCCTTCACTGGAGTATCTGAGAACGCTTTGACAGTCATGCTTAATGGAAATGGTTTGACGGAGATCCAAGACTACGCTTTCAATGGCAGCCAGCTGGAAGAAGTATACCTTCACAGGAATATGGATTTGGAACATATAGCCGAATATGCATTTTATGGGGTGATTCATGGCCCCACTCACTTAGACCTTTCAGAAACTAAAGTACACTCTCTGCCTTCAATAGGCATGAGCAGCATTGAGATCCTTCAAGTTCGTAAAACATGGGCACTCAAAGCTCTGCCTCCTTTTAGTGCTTTTCTTCATTTGCAGAGTGCTTACATGACCTTCGCAAGCCATTGCTGTGGCCTTAAAATGCTCAAAAGATGGAGAAGAGAAGAACATTTCTGCAACCAAACCAGGGCTGCTGTCACACAACTGCAGGAATCCTTTACGGTTCTGGGAAACAATCTGCCCAATCATCTGAAAAACAACTTTCAGACCCCAACTTACCACCGAAACAACCCTGGCATTTGGGGTCTGGACAAAAAGGCTAAGGATGAGGGCTTGTTTGATGTGGATTTATCTTCAGAGGCGCTAGGGGAAGAGTTGGACTTTGCTCTGTGTGATGATCTTCACCAAGATACCGGACCGTTGTGCACGCCTCTGCCTGATGCACTGAACCCCTGTGAGGACGTAATGAGCCAGGGCTTCCTGCGGGTGTTGGTCTGGGTCGTTAGCTTGTTAGCCATTTCAGCTAACTTGTTGGTGCTCTTCATCCTGTTGACATCTCAACAGAAGCTGTCTGTCACCCGTTTCCTTTTGGGTCACCTGGCTTTTGCCGATGGCTGTATGGGGATGTACTTGCTGCTGATAGCTACAGTCGATTACTACACACATTCTAACTACTACCATTATGCTATTTCTTGGCAAACAGGAAGTGGCTGTCAGATGGCAGGGATTTTATCACTGTTTGCCAGTGAATTATCTGTGTATACATTGACTGCAATCAGCTTCCAGCGCTGGCATGCGATCTTCAACGCCATGAGGCCGGACAGACAGATGAGGCTGCGGCATGCGGCCGTGCTGATGCTCATTGGATGGCTACTTTGTGGGACAGTAGCCTTTTTGCCAGTGCTTGGTGTGAACACTTACCAGAGAGTGAGCATTTGTCTGCCCATGGACAGTGAGACAGTCGTTGCCCAGTTTTATATTGTTTCTGTTCTAATTCTAAACATAATGGCTTTTATAGTAGTAAGCCTGTGTTACCTGCACATCTACTGTATGGTGCACAATCCCCAGCATGATTCCAGCCGATGTGACACCAGCATGGCCAAGCGGATGGCTGTTCTTATCTTTACCAACTTCCTGTGTCTGGCTCCTATTTGTTTCTATGGTTTGGTGGCAGTGTTCCACCAGCCACTGATGACCATCACAGATTCTAAGGTGCTGCTCGTGCTCTTCTACCCGCTGAACTCTTGTGCACACCCGTTTTTTTACGCCATCTTGACCAAGGCGTTTCACAGAGACATCCTGATGCTGTTCAGTCGGATGGGGCTGTGCCAGAAGCAGGCGTACCACTCTCGAAGCCAGTTCCTCTGCATCACTCCACATGTTTACAGAGAGACTTTGCCCGGCCGCACTGCCAGTCAGCAACATCAAAACACAtga
>g78.t1
ATGGGTCACCACAGCAGCAGCATTAACTCCCTTGTGTTTCCTGTTGTGATGGGATGCCTTGCTGCTTTGATGCTCAGCAGTGCCTTGATATACCTGTACCTGGATGCTGTGTATCAGTCGGAGGAGCAGCTGGTGAACACACACTCTGGCTGTCTCCCTCAACACTTTAAACTGCCGGTCATGAAGAACTGTAGCCCCTGGCTCCAGTGTTCACAGATTGAAGCAGAAGTACGCAAGATAAAGCTGATTGGCCAGGGAGCAGTGAAGAAGGTCTATCTGGCAGAATGGAGAGGTCATAAGGTGGCTCTGTCTGAGCTGGCCTCTCTGGAATATCGAGAAGATTTCCTCCATGGACTGTCAATGTTACTGGACCTTCAGGGTCCACAGGTGGTGCAGTTGGTAGGGTTTTGCCTTGAAGACGACATTATAGTTACCCAGCACCATCCACATGGCTCGCTGCTAAACCTAGAAGACATTCTGGCACAACAGAAATACCAGCATCTAAATACTTGGCACCTTCGACTGAGACTGGCCACAGGCTACGTCTCGATCCTCCACTACCTCCACAACAGCCCTGCTGGCCGGCGGGTGATGTGTGACTCCAACAGCCTGGAGAAAACCCTTTCCCAGGTCCTGTTAACGAATGACTTCCACCTGGTAGTGAACGACCTGGACGCTCTGCCTGAAGTAGACGCATCTAAGGGCACCTTGGTGAAATGCGGCAGCCGAGAGCTCACTGGAGACTTCGTGGCCCCAGAGCAGCTTTGGCCTTTCAGAGACAGTGGGCAGCCATTTTCAGATGATCTCATGCCACCGTACGATGAAAAGACAGATATCTGGAAGATTCCAGATTTGACACAGTTCATAATGGGAAGGACTCCAGGTGGAGATTTAGTTCATTTTCATCTTTTTCAGATCCATAAGCAATGCAAAGATGTGGACCCTAAACTCCGGCCTTCTGCTCTTGATGTTTTGAAGGCATACAAATCGGTCTACAGTGCAATCGTACGAGAAACATCTGGACACAGAGATATGCTGtag
>g79.t1
ATGCTGTCTGTGCCTCCCATGGACTATTATGGTCAATCATGGGCTATTTGGTGCTTTTACTCTGAAAAGGGAAGTGCAGACGTGACTTCTTATCAATTAAAAAAAAAAAAAAAACGAGAAAACAATCGTCATCTGGAAAGACGTGCTGCGACCACCAGCAGCCTGGCAGTGAACGGCAAAGTGAAACCTGTAGGTGTGATGGGACTCCTGGTGGTCAGTTTGGTGGTAGCGTTCCTCCATCACGGTCACAGTGTGGAACTGCAGCCCTCCCTGTATGGGTCGAAGAGGGTTTGGGAAAATGTCTTAAATCCCAGTGACTGTGTGTCCAGAGTCAGGCCGCCACAGCTCTTTAACTCTCAGAATTTCACAGTGGATCTTCGAATGCCTGGAGTTTTACCAACTGAGTCGGACACTTACCTGTGCATGGCCTTTCCTGTGCCAACTAGTCGTGATTCATATATTGTGGACTTCCTACCTCATGCCAGTATGGACACTGTTCACCACATGCTGCTGTTTGGCTGCCAGACTCCTGTCTCCACCAGCAGCTACTGGGACTGTGGCAGCGTACAGGGAACTTGTGAAGACGAGTCTTCCATCATGTATGCCTGGGCTCGAAACGCTCCACCAACAAAATTACCTAAAGATGTTGGCTTTAAAGTCGGAAGAAATTCAGGAATGTCCTACTTTGTGCTGCAGATACATTATGGAGATGTCAGTGCCTTCAGAGATCATCACAGAGATTGCTCTGGACTAACTTTAAGAATGGCATTAAAACCGCAGCCCTTCATTGCGGGCATCTACCTGCTAATGTCTGTGGACACGGTCATCCTTCCAGGGAAAAAAGTTACAAATGCGGATGTTGCTTGTGACTATGATTCCTACCCGATCTACCCGTTTGCCTTCAGGACCCACACACACAGCCTCGGCAAAGTGGTGAGCGGTTACAGGATTCGGGATGGGAAATGGAGTCTGATTGGGAGACAGTCCCCTCAGTTACCACAGGCTTTTTATCCTGCCAACAAGGAAGTGACTGTGCGGTACGGTGACACCGTGGCTGCCAGATGTGTTTTTAGTGGGGAGGGCCGGATCTCCAAAACGTACATCGGGGGTACTTCAAATGATGAAATGTGCAACTTTTATATGATGTACTACATGGACAGCAAACATGCCGTTCCCTTCATGAGCTGCATGGAGACGGGCTCTAAAGAACTCTTTCGACATATTCCAGCAGAGGCAAATGTTCCCATCGCTGTGAGTCCAGGTCACATGCACGCCATGATGCCAATGGGAAACGCTACAGACGACAAACAGCCGATGAATGCCAACAAAGCAGAGCCGGTTCTGGATCAGGATTCTCATTTGGAGCAGGTGTCAGCATGGCCGCAGAGTTCTCTTCAGCTGGGCCAGGTGTCAGGACTCGCCCTGGACTCTGATTCCAACCTGGTCATTTTTCACAGAGGCGACCACCACTGGGGGGCAGATTCTTTCAACAGCCAGGCTCGGTACCAGCAGCGGTCCCTGGGGCCCATTCAGCAGTCTACTATACTGGTTGTGGATCCGGCCAACGGCAGAATCCTGAAGGCTTCAGGCCGGAACATGTTTTATTTGCCTCATGGAATAACGACAGACCAGGAGAATAACTACTGGGTGACGGATGTGGCTCTGCATCAGGTGTTAAAAGTGAGCGGTGACGGCAGGGACAGAACCCTGCTGGTCCTGGGAGAGGCTTTCACTCCGGGGAGCGACACTGAGCACTTCTGCCAGCCGACGGACGTGGCCGTCGACCCTGAAACCAAGAACATCTTTGTGTCCGACGGCTACTGCAATGCCAGGATCCTGAAGTTTGCTGCCGATGGCACATACTTAACTCAGTGGGGAGCAGGTTCGTCAGACAGAAGGAGGCGCACACCGTTCAGGATCCCCCACAGCTTGGTGTTCCTTCCTGACAGGAAGGAAGTGTGTGTGGCTGACAGGGAAAACGGCCGAATCCAGTGCTTCATCGCTGAGACCGGCGAGTTTGTCAAAGAGATAAAGAACGAAGAGTTTGGAGGAGAAGTGTTTGCCATCACCTACAGCCCTGCTGGAAACGGCCTGATCTTTGCAGTGAACGGAGACTCGCCCTACCACTCAGCTCCACTCAGAGGGTTTGTTCTAGATTATTCAACCAAACAAATTCTGGATTCCTTCAGCCCCACCCAGAAGGAGTTTAAAATGCCTCATGACATTGTCGTAACTAAGGATGGAAGTGTTTTTGTCGGAGACGCCGGAAGCAATTCAGTCTTTAAGTTTACTGCAGAAAAGTTGCACCGTTCTGTGAAGAAAGCTGGAATCGAGGTCCAGGAACTTGAAGAAGTGGAGGCATTCGTTCAAGCCAAGCTGAGGCCACATCCCAACATTTCAAAGACTGCGCCTGTCAAGGAGAAGCAAACCGTGGCAGAGAAGAACCATCCGCTGGTGGAAGTGGAACCCAGGAAAAGCACATCGAAGTCAAAGAAAGAGAACAGCATCCTCCCTGCTGTTGTTGTCTCTCTGCTCCTCGTCCTTCTGCTGGTCATCATCTTCCTGGGAGTCTTCATGTGCTGGATGAAAAACAAGAGAAATGAAATCAAAATGGAGCCTCGCTCTGTGGGAGGAGTCTTGGGTAAAATTCGAGGTAAAGCAGTGGGAACTCTGAACCTGGGGAAATTCTTCGCGTCTCACAAAGGTTACAGTCGCCAGGGCTTCGACCAGCTGAGCACTGAGGGCAGCGACCAGGAGAGGAACGTGGAGGACAGCAGCGACTCGGACACAGAGGAGTACTCTGCTCCTCCTCCTCGCCCTCCTCCTCCTCAGTCCTCCTCTtag
>g80.t1
ATGGAGCTGGGGAAAGTTCATTTGAATTTAAAGACACTTCTGCTGACAATGATGATGTTCAAGTGGGGAACACTCTGCTCGGCCACATCAGAAAAATGCCTGTCTGCCCCTTGCCAGAACGGGGCCACCTGTGTGGACACCATGGATGATTATGCTTGTATCTGTACCAGAGAAGGTGTGCTGTACATGGGCAAAAACTGCGATGAACTTTACGATGGCTGCTCCTTTGTGCCATGTGATGACTGCACCAGCACCCCGGGAACCAGGGAATACCACTGCATATGCCCGGACGGACTCACAGGAGACAACTGCACTGAGGAGGTGGACGAGTGTCGGAGCAACCCTTGCTCTGAACCTCGTTCTCTATGTGTGGACCAGCTTCACGGATACTTCTGCAGGTGTCCGGCTGGATACGGAGGTCAGGACTGCAGGACTCATATGACCGACTGCGTTGATAAACCCTGCATGAACAATGGCACCTGCGCACTCCGACCAAATGGCTTTGAGTGCCGCTGTGCAGCAGGGTTCAGAGGGAGCACCTGTGAGGAAGACGTGAATGAGTGTTTATCGGAACCCTGTCAGAACGGCGCCATCTGTATCGACGGAGTGGCAGAGTACCGCTGTTTCTGTGTGCCCGGCTTTCAGGGCCACAACTGTGAAATAGACATTAATGAGTGTGCTTCTCAGCCATGTGAGAACAATGCTACCTGCATCAACGAGAAGGACCACTATGAATGTGAATGCCTGGTGGGCTTCACAGGAGTCAACTGTGAAACTGAATTAGACGAGTGTGACTCCCATCCCTGCCAAAATGGAGCCACCTGCCATGATTTGACTGGAATGTACTCTTGTGAGTGCCTGGTTGGGTTTGATGGCATCAACTGTGAGGTTGATGTAGATGAGTGTGCCAGCCAGCCCTGTCAGAATGGAGCCTTCTGCCATGACATGGTAAACAGCTATGAATGTGACTGCAGTGACACAGGGTTTGAGGGCGAACACTGTGAAGTGGATATTGCTGAGTGTGCCTCAGATCCCTGCCAGCATGGTGCCACATGTATAGAAGAAGTCAACGGATATGTTTGTCTTTGTTGGCCAGGTTATGAAGGAGAAAACTGTGAAGTTGACATTGATGAGTGTGCTGAGCAGCCCTGTCAGAACGGTGGCGAGTGTTTTGAGCGCTCAGATCCTTCTCACTGGGAGCTGGACTGGGAGCTCAGGTTTTCAGACGCAGCCGGCTACATCTGCCAGTGCCAGGGAGGTTTTGCAGGAGAAAACTGTTCCATAAATATAGATGAATGTGAATCTGAACCGTGTCAGAATGGAGGCGCTTGTGAGGATAAAGTCAACGGCTATATCTGTGTGTGTCCTGTTGGATTCTTAGGTGAGCTGTGTGAGTTGAACATTGATGAATGCGAGAGTCAGCCCTGTCAAAATGGCGGCTGGTGTGAAGATGGCAGAGCATCGTACACCTGTCACTGTCCTGAAGCTGAGCCTGGTGAACTTCCATGGGGAGGTGGCCACTGTGAGGTCAAACTCTATGGGTGTGTTGGCCACAAATGCCAGAATGGAGCCAGCTGTCTTCCCACGTTGGAAGAGGGAAAGGACAGCCACACGTGTTTATGTCCGCATGGCTTCTACGACGAGCAATGCTCCACCAGAACAACGTTCTCACTGTCCTCCCCTGGGTTCATTCATATCCAGATTGCTCTCAAAGAGAAAGTCCGCAGGGAGGTGGAGCACCGTGGTCACCAAGGTTTGGGGTTGCAGCTTCGCTTCCGGACGACCTTACCCAATATGTTGATCTTCTACAGAGGAGATCTGGATAACTATCTTTTCCTGGAGATTGTTAACGGTGGTCTTCATGCAAAAGCTTTTTCTGAAGAATCTGAATTGGATGTCACATTTGCTGGCATGGTGAATGATGGAGACTGGAGGGACATTCATGTGTTTTTGGACAACGGAAGTCTAGTCTTGACCCTAAAGGGTCCTGACTGTGTCAGAGATGGATGCACAGTCACAGATGGTGGTGATGGGGAACTTCCTTTCCAGCCCTCACAAGCCTTCACTGATGTTTACATAGGGGGAGCACCAAATGACCTTTTGGAGCTCTCTTTAAGTGGTGCAGGATTTCTTGGATGTATTGAAGACCTTATGATTGACTCGAAACCTATCCTACCCCAATCGCTTCCAGAAGACCAGGATCTTGAGTTGGGCTGTTCCAAGACAGAGTGGTGTAAACCTGATCCCTGTAATGGACATGGCCACTGTGTGGATCTGTGGACTAGCTACCAGTGTGACTGTTTCCGTCCCTTCCATGGGGAGAGCTGCTCTGAAGAATATCCTTCATGGACTTACAGCCATGAGGACACAGTGAGTTTTAGCTCCTATGATTTGGAAGAGAGTCATGGAAGTAACTTCAGCGTGTCGTTTTTGCTGAAGTCCCTGAAGCCGGACGGGCTGCTGTTCCAGCTGAGAAGACCCCGTGCAGAAGATGAGGGGGAGGCCTACTTTTCCATCTACCTGAAGATGGGGAGGGTTTTCGTCAGCACTCTGCCTGACAGCTCCCCACTGACAGCTCCTGTGTTTGTGACCACCGGGGAGAAGCAGCTTCTCTCTATGGAAGTCAAACACACACATGTGATGTTCGATCATGCAGGACTTAACTACGGAATAGGAGAGATCCCTGAGGTGGCTGTCCGGAGTGGAGATAAGGCTTTTGTTGGAGGGCTTCCAGAAGGCTGGGACGCTGCTGGGTGGGGGGGACATTTTAAAGGCTGCCTCCAGGACTTTCGTCTAGACGATGCACATTTAGATCCGGGTGGCTGGAGCAGCCCTGATGAAATAGTTTATGTATCAAGTGAAGCTGGAAATTGGAAGGAGGGCTGCATCAGCGACGATGCCTGCAAGACCAAACCCTGTCAGAATGGAGGAGAGTGCACCATCACCTTCAATGACTTCACCTGTTCTTGTCCAGAGGAATACACAGGGAAGAACTGCCAAACACGAGTTTGGTGTGTCAGCAATCCTTGTGTCCATGGCGGCTTGTGCGTGGACCTTCCTAACGGATATGAATGTTTGCACAATGCCACGTTTGAGAGCAACCCAGTGCAGTACAGTGCTGGAGGCTCCCTGGCTGGACCCATCGCTGACATCTACATGGAGCTGCGGACCCGATCAGAGAATGCTGTGCTCCTGAGGGCCTCCTGGGGCGCCAACCTGCTGGTGGTGGGCATCCTTGATTCCTCAGTCTGGGTGGAGATCCAGACGGACAGCAGCGTCAAGTCGGTGACCCTTAAGGGAATCCGTCATGTGGCTGACGGAAGCTGGCACCGCGTCAACGTCTCCATGGCAGACTGGAAGCGCAAAGCCTCCCCCTGGGTCATCACTGTCGATGGAATCACAGATGCCACCAGCAAACAAGAGCGCACAGGAAGTCTGAGCTTTCTCAACAAGAAAGGAGCCTTGCTGGCTGTTGCAGACAGCTACACTGGCTGTTTGGGTGCAGTGAGGCTTGGCGGGATTTATCTCCCCTTTGCAGATGACCATAAAGCTCCACAGCCCTCTCAGTTTCACATAGTTGGGAAACCCAAAGTGCATCTGGCCTGCAGCAGCACACCGGTTTGCGATTCTGGTCCCTGTCTAAATGGAGGCACGTGTGAAGACTTGTTCAATAAATTTGGTTGTGTATGTGACACGGGTTGGGAGGGAGAGCTGTGTGAGACGGACACCGACGACTGTGCGTCTCAGCCCTGTGTCTACGGCAGCTGCAAGGACTACCTGGCTGGCTATGAGTGCCGCTGTGACCCCGGTTACACCGGAACGCTGTGTGACGAAGACACTGACGAGTGTGCTCTTCATCCCTGTGAACATGGAGGAACCTGTGAGGATGGGGTTAACATGTTCACCTGTGTGTGCCCCACGGACTACAGCGGCCCCCGCTGCCAGTGGGACTATCCTCCATTACAATGTGACACAGATGACCAATGTGCTAATGATGGAATATGCAGAGATGGTCTCTGGGGAGCTAACTGCACATGCATGCCAGGTTTCACAGGCAGCAGGTGTGAACTGGAGATTGATGAATGTAACTCCAACCCTTGTCGGAATGGTGGCTCCTGTTTGGATCGCTTCAACATGTTTGTGTGTGAATGCCCGGCGGGGTACAGCGGCCCACTCTGTGACGTCAACAAGGAGGCCCATAAACAGGGAATCCCATGGCTGATGGTGGTTATCCCGCTGCTCTGCCTCTGTGTGGTGGTCCTGATCATCGGCGCCACCTTCATGCTGCTCACAGCCAGGAAGAAGCGCCAGTCAGAGGGGGCTTACAGCCCCAGCGCTCAGGAGCTGGCCGGAGCCCGGCTGGAGATGGACAGCATGCTGAAGGTCCCACCAGAGGAGCGACTCATTTGA
>g81.t1
atgctttatcctacgcaggaaaggaaagaggcgaagaaaagcttcctgcaacttacaggtgttgctggtcatgtgcccatggacaaaacggcctttgaggggtggctggagtcggtctctgccaccttcctttctcttagcgaccagcagcgtaaccagtgtctggatcagctcatttctctgagcggcgccgcccagctccgtcacctgtccaacggcctggagacgctgctgaaacgggatttcctgcgcctccttcccctcgagctggccttctacctgctgcggtggctggatcctcagaccctgctcacctgctgcttggtctgcaaacagtggaataagGTGATCAGCTCGTGCACAGAGGTGTGGCAGAGTGTGTGTCGGGAGCTAGGCTGGCGGATCGATGAATCCATTCAGGATGCAGCCCACTGGAAGGGCGTCTACCTAAAAGCTAAACTGCGTATGATGCAGCTGAAGGACCAGGAGGCCTTTGAGACGTCGTCCCTGATTGGCCACAGTGCCCGAGTCTACGCCCTGTACTACAAGGACGGCCTGCTCTGCACAGGGTCTGATGACCTCTCTGCCAAATTATGGGACGTGCGAACTGGACAGTGTATTTATGGAATTCAGACACACACATGTGCCACGGTGAAATTCGATGAACAGAAGCTAGTGACCGGGTCCTTTGATAACACTATTGCATGCTGGGAATGGAGCACAGGGGCTAAAATCCAGCAGTTCCGGGGCCACACTGGAGCAGTCTTTAGTGTGGACTACAATGATGAACTGGATGTGCTGGTAAGCGGTTCTGCAGACTTCACGGTAAAGGTCTGGTCTCTGTCTGCCGGTGCCTGCCTCAACACGCTCACTGGACACACCGAGTGGGTCACTAAGGTGATATTGCAGAGGAGCGAAGTAGAATCCATGGTACACAGTCCTGGAGATTATATCCTGCTAAGTGCTGATAAGTATGAAATCAAGGTTTGGCCTTTAGGAAGAGAAATCAACTGCATGTGTTTGAAGACGCTGTCGGTGTCGGAGGACCGCAGCATCAGCCTTCAGCCTCGCCTGCAGTTTGATGGACGTTACATCATCTGCAGCTCTGACCTTGGGGTCTATCAGTGGGATTTTGCCAGTTTTGAAATTCTGAGAGTAATAAAGATGGAGGACCCAGCCAACCTGTCCCTGCTAAGCTTCGGTGAGGTGTTTGCTCTCCTTTTTGATAACCACTTCCTGTATGTCATGGACCTGAGGACAGAGTCTGTCTCAGGCCGCTGGCCTCTTCCAGCCTACAGGAAATCCAAACGAGGATCCAGCTTCCTGGCAGGCGTCACCTCCTGGCTGAACGGCCTGGATGGGGGCAATGACTCTGGACTGGTATTTGCCACCAGCATGCCCGACCATAGCATTCACTTAGTTTTATGGAAGGAGAATGGTtag
>g82.t1
ATGGCTCAGCAGAGGGGAGTCAACAGCCTCCAGTTCAACCAGGACCAAAGCTGTTTCTGCTGTGCGATGGAGACGGGGATGAAAATCTACAACGTGGAGCCGCTGATGGAGAAGGGCCACCTGGACCATGAGCAGGTGGGCAGTGTGGCGCTGTGCTCCATGCTTCATCGCTCCAACCTGCTGGCCTTGGTCGGAGGAGGAGTCAATCCAAAATTCTCCGAAATCTCCGTTCTGATCTGGGATGATGCTCGAGAGTCCAGAGACCCCAAGGATAAGCTGGTGCTGGAGTTCACCTTCACCAAACCGGTTCTGGCCGTTCGCATGAGGCACGACAAGATCATCATCGTGTTGAAGAACAAGATCTTCGTTTACAGTTTCCCAGATAATCCCGTCAAGCTTTTTGAATTCGACACCAGAGACAACCCTAAAGGTATCTGTGATCTGTGTCCCAGTCTGGAGAAACAGCTGTTGGTATTCCCAGGTCACAAATGTGGCAGCTTGCAGCTGGTGGACTTGTCCAACACCAAGCCCGGCACGTCGTCGGCGCCGTTTACCATCAACGCCCACCAGAGCGAGATCGCCTGCGTGGCGCTGAACCAGCCAGGCAGCGTGGCGGCGTCAGCCTCCCGCAAAGGAACCCTGATCCGACTGTTCGATACCACAACCAGAGACAAGCTGGTGGAGCTGCGCAGAGGCACTGACCCGGCCACGCTCTACTGCATCAACTTCAGCCACGACTCGTCCTTCCTGTGTGCCTCCAGCGACAAAGGCACCGTCCACATCTTTGCTCTGAAGGACACCAAACTCAACCGACGCTCGGCCCTGGCCCGTGTCGGGAAGGTGGGCCCAGTGATTGGTCAGTATGTGGACAGCCAGTGGTCGCTGGCCAGCTTCACCGTGCCTGCTGAGTGCGCCTGCATATGTGCTTTTGGAAAAAACACATCCAAGAACGTGAACTCGGTCATCGCCATCTGTGTAGACGGGACCTTCCACAAGTACGTCTTCACACCGGATGGAAACTGCAATCGAGAAGCCTTCGACGTGTACCTGGACATCTGTGACGACGATGACTTCtga
>g83.t1
ATGCTGCTTCAGATCTTAGTGGCTCTAACTTTTGCTGCCTATGTGAAAAATGTGCCTCTGTTTGACATCGAGGTAGTACAACATGTGACCAATAACCCAGAGACATTAGAAGAACTTTTTTCTGATGACATGGCAGTGGTGGAGGGAGACATGCTGGTATCGAAAAACAGGAATGCAGTGGGTAAATTTTGGCCAACTACAGACTTGCCATACGACATCAATCCAGACATAAACTACAAAAAGGAGGATATCATGGCTGCCATGGCAATGGTGTCTGAGCACACCTGCATAACTTTCCACAGGAGAAACTCTACTGAGTCAGACTATGTGCTCTTCCATCCTGGTAAAGGCTGTGCTTCAAACGTGGGCTTTTTCGGAGGCCGGCAGTTTGTGTATGTTGCGGCGTCATGCAGTGTGGGCAACATTGCTCATGAGATCCTTCACACTCTTGGCTTTGAGCATGAACACACCAGGTTGGACCGGGATGACTTTATCGAAATTATCAAGAGTAACATCATCAAAGGTATGGAGGAAAACTTTAAAAAGCTTGCTGGGAAAACTTTTGATATTCCGTATGACTACAGTTCCATACTACACTATGGACGGACTTTCTTTTCATCAAACGGAAAACCCACCATCATCCCAAAGAAAAATGTAAAGGATATGGGACAGAGGAGTCGACTGACGGAGACAGACAGACAGAAAATCACTCTTCTCTATAACTGTGGGGTGGTAGCACCAGCAGGGAACACAGAACCTTCACTGATCAGCATTTTTCCTTTTTAA
>g84.t1
ATGACCAGGTGGGCGAGAGCCAACAATGTCCACAAACACAAACCAGCCGAGGCGACTCCCTGGAATCAGCTCAGATCAGCCGGAAGAAGAAAAGATGGAGGTGTGCCTGCTGGGACGTCACGGCCGGATCAGACGGACCCTCTGAGAAAGACCCGCGCTGCCGCCGAGAGAAAGCCCAACCGCAAGAAGAAAGAGTACACCAGCGAGGACGTAAACGGGTTCCTGGATTACCTGAAGCAGAGCGGTCAGGACGGAGGCGGGGAGACGGAGGCGGAGCTCAAGGAGACGGTGGAGGTGGCCCTGAAGAAGGACAGGAGGAGGGAGGACAGGAGGGTGAAGAGACAGAAGGACAAGAAGAGTAAGATGGTGTGCTTTAACTGCAGGAAACCAGGTCATGGTCTGGCCGACTGTCCAGAAGCCGACAGAGACGAGGAAATGGGCCGCGGCATCTGCTTCCGCTGCGGTTCCACAGAGCATGAGATCCAGAAGTGCCGAGCCAAAGTGGACCCAGCTCTGGGTGAATACCCGTATGCTAAATGCTTCATCTGCGGTCAGACTGGACACCTGTCACGCTCCTGCCCTGACAATCCCAAAGGGCTCTATGCTCAAGGCGGCTGCTGTCGTGTTTGTGGTTCTGTGGAACATTTCCAGAAGGATTGTCCGGAGCACCAGGCAGCAACTAACTCGGTGACTCTGGGCTGGTTGTCCAACAACATGAGCGCAGACCTGGAGGACGTTCACGTTCCAGTGAAGAAAGCTAAACCCAAGCAGGCCAAGGTGATAACCTTCtga
>g85.t1
ATGAACACATCAGTGCGTGAAATCCACCTCTCCTCTCAGGCTGACTTTTCCTACTTTCTACGGGTGGACTGGGAGGGGCGGGGCTTAGGCTTCGGCTTCAAGTTGCTTTTGACTGATGGACACAAGGCATGGAGAGGAAAGGTGAGTGAGGTGGTGGTGAATGAAGAGGCAGAGGAACTGGAGATGGCGAAGGAGAAGTACATCCAGGACGTCCAGCAGGCTCTAACAGAGCCAGAGCCCTCTGCCTCCTACTGCTTCACCCTGAAGCCACACCCACCCACCAGTAGCCGCACTGTGACTCTGACATATGAGAAGATGCAGAAGGACATATCTTTCAAACTTGGCTCTGTCTCGCTGGATGCTGTCGAGGAGCCAGCTGAGGCTGTGAGAGAGGTGCTGATACACACACTGCAGCAAGGAAACAAACTGCAACAACATAACCACAAACTGAAGGAGGAGAACCAGAAGCTGATGCAGGAACACCAAAACATCACTGAAAAGCTGAAGCACTACGCTGAAAGTATAGAGACCCTGAAGGCAGAGTTGTACTCTCGGTTCGTCCTGCTCCTCAATGAGAAGAAAACAAAGATTCGCAGTCTGCAGGAAGCTTTCACAAAGCTGCAGGAAACAAGGAATTCTGATGAACAGAAAAACAAGGATTCTGCAACATCGGATCGAACAGCAGGTCACAACAGCGAGGATGATGAATATGGAGGCAGTACTGACGAAGAGCTGAAGGAAGAGCAGTCAACAGGAACTTCTCATCCGTCATTTAAAGATTCTGCTACTCCAAGCCCTTTGAACCTCCGTGACATCACTGATGTTGCTCCCTGTCGCAAGCGTCGTTTCCGCCATCTTGGGGCTCCAGAGCTGGCTGTGAAAAAGCAGAACCCAGAGAAGAAGAATGGGGCGGACTCCTCTGCAGCATCCAATCAGCTGCAGACTCCCCAGCGCTCTGTAGATGTTACAAAAGCAGCTTCAGCAGGACCTTCAGAAGCTGAAGACCTGTTTGATGATTTCtga
>g86.t1
ATGACGGGACACATCATCACACACCTGCTCTGTCTGGTGTGTCTCTGCTTGGCTCACCCTCAGCCAGTGAGGATACCTGGCAGCATGGATGCAACTGGCTCTCTGGGCAGCAAGGTGGTGTTGCCTTGCAACCTTCCCACGATGCCAGCTTCTCCCAGGGTTCCCTCTGCCACCTCCACACAGAGACCCCTTCCTGACGAGAAGGTCAGAATCCAATGGGTGAAGCTGGAGAAGGATAAGCCTGTACTGGTGGCCCAGGGCGGGCAGATTAGGGTGTGGAGTGAGTTCATAGGCAGAGTGTCTGTGCCCAGTGACCCGCTGTCACTGGGGCACGCCTCACTGACCATCACGAAGCTCCGGGTAAGAGACGCAGGACCATACCTCTGCAAGGTGACACAAGGACTGGAGGAAAAGCAGAACGTGGTCCACCTCAGCGTCTCCGGCGTGGTGTTTCATTACCGAGCCAACTCCAGCCGCTACTCTCTGGACTTCAAAAAAGCGACGGAGGCTTGTCTGTCTGTGAACGCCTCCATGGCCACAGCTGACCAGCTCACTGCTGCCTTCCAGGACGGCTTCGATCAGTGCGACGCAGGATGGCTCGCAGACTACACTGTCCGGTATCCGATCATAAAGCCTCGTCCTGGCTGTGAAGGTGACCTCCTGCAACGCCCGGGTGTGAGGACATACGGCCGTCGCGACCCCACAGAGAGATACGATGTGTACTGCTTCGTAGACGAGCTGCAGGGTGAAGTCTTCTATCCATCCTCCATCACAGAGAAGATCACCTGGAAAGAGGCGAAGACGGAGTGTGAGAAGCACGACGCCGTGCTGGCGTCCCCGGGTCAGCTGTTTGCAGCCTGGAGGGCGGGGCTTAGCCGCTGTGACTACAGCTGGCTGTCTGACGGCAGCGTCCGGTACCCCATGAACATCCCCCTGCCTCAGTGTGGAGGCAGCCTGCTGGGGGTCCGGACCCTCTATAAGTACACCAACCAAACCGGCTTCCCAGACCCCACTGACAAGCACGGAGCATTCTGCTTTAAAGCTAAGCTACCAGAACCAACCATCAGCTCTCAGACGAGACCAGCTGCATCCCAACCCAACACCTCCGCCTCCGGTTTGCACGTTCTAACGTCCACACACCCAGACAGATCTGAACTTGGAGGCAGAACGCCAGAGCCTGGCACAGCGAGCCCACTGTTGGTCACCTCACCTCACATCAGAGACATGCCCACTCCTTCCACCACCGTGGACGAGTTCGATATTCAAGATTTTGCACTACATGACCAGCTGGAGTCAACGCCAATTAGAGGGGACGTTTTGCCTAACCAGCTGCCTCCTTTACCCACCTCCCACAATCAGCTTTCACTACTGGACACCCCCCAGCCGGATGGCAGTGGAGAGCCAGTCCGGGCTGATCTCGGCTCCATCGTGGGTGTGGGAGGAGAAGTTAAACCAGAAAGCACCCTGACGCCGAGCCTGGCTGGAGAATTCACCACCTCATTGCCCAAAGCTGTTCCATCAAAGACAAGTCCCCTGATCATCGAGCCGGAAGTGGGTCAGCAGCCTGCAGTGGTGTTCAAAGACGAGGTCCGCCAAGGGCCAACGACGGCGATGGAGCTGAAACCAAACGGAGAGTCGTTTTTAAGTGGAGACTCATCAGACAAACCGCTCCACATCCTCGTCGTCAATGTGCTGAGGGGAAATCAGTCAGGGAACGATCAGGAAGACCAGTCAGCTGCAGTGAGTCGAGTCTTGGATTTCCTTAACAAGCCATCAAACGGCTCCCATCCTCTATTGCCACAAATCTCCGGACTCACTCAGGTGTCCAGTGAGGCTGTCCTGAACAATGAAGACTCTGAACTCCTGTCTGAGACGATCCGCTTTGTCAACGGAAAACATGAGGTGTCTTTCAGCCCACAACCTCCAGAAGAAGCCCGAGGGGATCAGTTTGAGACTGCGTCTCCCATTTATGTTGTGGAGGTGGACATGGGGGACAAAGACGATCTAAGTGTGCGTCCTTTAGACCACAGTGTTTTACAGAGTCACAAAGACAACAACCTCGATGAGGCCACTCCTCCCACAGATACAGACCAACAAGGTCTTACTGTACCAGTCCTTGATGACAAGCTGGCCCCCAAAGTCTTCCTAGACCCACAGACTACTGAACCTCAAGGGCCAGAAAAAGCAGCAGCCACCACATCATTATCTACAGTGTCATCAATAACATCTACAACACTGCTAGGTCCTATCGTCCACGATGTTTCCCAGACCGGCCCAACTCACATCGACCATGAAGGCACAGCGGACAATAATGCCGTGGCTTTGCAAGAGCGTTCTGAAGATGGAAATGTTCCCACTCTGGCTTCAATTTTTCCTGGTGTGATGACAGATGAGGCAGAGATAGGAGGGAGAGAACCTCCAACTTCTAGCCCAGGTATAAAGTCCCAGAAAACGTCCACAGACACCCAGATAGGCAACTTTGAAGGATCTGCTTCTGGACAGGATGAGGCCTCGGGGCAAGATGATTACCTTCCAGATATACCCAGCCTCGCCAAGACACCCCCATCAATTCACCCCACCCTTCACACTGAGCAGCCTCTATACGCAACAGTCATAAAAGAAACAGACGAAGTTGCAGAGACTGCCGATGGAGGTCAAGAAACAGGCTCAGATGCGGAGCAGATGTCTGGAGAGGGCGAGGCCTCTGGGGATCACGGTGGTCCGACTGACCTGCCTCCAGGGGTCAGTGCCACTGTTTTACAAGATGTGGCACCTCTGATTCCTGGACACCAAAGTACAACAGAAACACAGGACACATACTCCAAAACCAGCAGGGTTACCCATTATTCTGTCACTTTACCGGATCTCAAGAAACATTCAGCTGTCACCAACAAGCCTTCACCTCCAACTTCTGATCATACTTCAGGTCCATTCACCACAAGCTCCACACTTAGCATGAGGGATGAGCCAACCACTGCAGCCTTTATGCCTGTTGACCAGACAATGCTCTCCACCCCCCAATGGGCTCCAATCCATGACCCTTCAGCTAGCGCTCTCCCAAATGAAGAATCTGTGGATTATGACAGTAAAGGTTCCCCTGTTTTGGTGGAGTCCCACCCGGAGACCCCTGTACAGAGTGGAATCACAGAGCAGGGAGAGGCCAGGTCTGATTTAGAGCCTTCTGTGGAGCCCAGCCCTGTGAATGTTCAAGACCTAATACCGTGCTCAGTCAACGTCTGTCTGAATGGAGGTTCCTGCTTCGAGAAAGGCCCAGTGAACATCTGCGTCTGTGCACCTGGATTCAGCGGCCTCCGCTGTGAAACGGATGTAGACGAGTGCAACTCTAATCCGTGTCTGAATGGAGCCACCTGCTTGGACAGGGTCAACTCCTTCACCTGTCTCTGCCTGCCCAGCTACACAGGACAGCTCTGCGAACAAGACACTGAGGTGTGTGGGATCGGCTGGGCCAAGTTTCAGTCCCACTGCTACAAATATTTCAAACACCGGCGGACGTGGGACGCTGCAGAGAGGGAGTGTCGTCTGCACGGGGGCCACCTGACCAGCATCCTGTCGCAGGAGGAGCAGATCTTTGTCAACCGTCTGGGCAGTGACTACCAGTGGATTGGCCTGAATGACCGAATGTTTGAGAGAGACTTCAGGTGGACCGATGGGAATCCAATGCAATATGACAACTGGAGGCCAAACCAGCCGGACAGCTTCTTCCAGTCGGGGGAGGACTGCGTGGTGATGATCTGGCATGAGGGGGGGCAGTGGAACGACGTGCCCTGCAACTACCACCTGACCTTCACCTGCAAGAAGGGAACAGTGGCCTGCAGCCAGCCGCCTTTAGTGAAGCACGCCGAAGTGTTTGGAGCAAAGAAGCCCCGCTACGAGATCAACTCCCTGGTCCGGTATCACTGCAAAAAGGGCTTCATCCAGAGACACACCCCGATCGTCCGCTGCTGCGCCAGCGGCCAGTGGGAAACGCCCAAAATCACCTGCATGAGCCCTGCGACCTACCACCACTCAATGATTGTTGAGCACTACGGCAACCAGAGGGTAGAGCAAAAGAGGAACCACGTCCATCACACCAATGGCCAAGAGAAGGCCAATCAGAGCCAGGAGCAGGAGCAGAGCTACGGCATCCTGCAGAGCCTCTGGAGCCCCTTACAGGCCCGAGTTCAGCAGCTGTTCCGGCAGAAGAAGCACGCGAACCACAGGGATCACCCCGATCACTGA
>g87.t1
ATGATTCCTGTGCTGATCTGTGCTTTGGTCTCCCTGAGTGTTGCGGAAACCAATTTAGACATTCTGTACCCTGATCTGGAGCACTCCAGAACTATCTATGTCACAGAAAATGGGCCCAAGTTCAATGTCATGGCTGAACAAGCCAAGGTTGTAACGAGGCGAGGGGGAAATGTAACATTACCATGCCTGATCCAGAGAGAGCAGCAACTGCCACCCAGTCGCAAGATGAGGATCAAGTGGACCAAACTGACTTCAGACTATCTGAAAGAGGTGGACGTGTTTGTCGCCATGGGTTACCACAAAAGGAGTTACGGAACTTTCCAAGGACGTGTCCAATTGCAAGGCGCCTCCCCAATGGATGCCTCCCTGGTGATGACAGATGTCACTTTGGACGATTATGGGAGATACAAATGTGAAGTGATTGATGGTCTGGAGGATGACACAGTGGTGGTGTCCCTCAAACTTGAAGGTGTTGTCTTCCCCTACTTCCCCCGCTTGGGCCGCTACAACCTGAATTTTTATGATGCCGAGCAGGCATGTCAAGACCAGGATGCTGTGGTGGCATCCTTCGACCAGCTGTATGAGGCGTGGCGCGGCGGGATGGACTGGTGCAACGCCGGCTGGCTGAGCGACGGCTCTGTGCAGTACCCCATCACCACCCCCAGAGAACCCTGCGGAGGGAGGAACACGGTGCCGGGCATACGCAACTACGGCCTGAGAGACAAGGACAAGAGTCACTACGATGTGTTCTGCTTCACTTCCTTCCACAAAGGTAAATTCTACTACCTGATCCAGTCGTCTAAGCTCACCTATGACGAGGCTGTGAGGGCTTGTCAAAAAGATGGTGCCCAGATCGCCAAGGTTGGCCAAATGTTCGCTGCCTGGAAGCTGAACAAGTACGACCGCTGTGACGCCGGCTGGTTGGCGGACGCCAGCGTCCGTTACCCAATCTATCATCCAAGGCGCCGCTGCAGTCCCACAGAGGCCACTGTGAGGTTCAATGGCTTCCCCGATAAGAAGCACAAGCTGTACGGAGTGTATTGCTACAAGGAAAACAACtaa
>g88.t1
atgataggagatctctcggccttggcgtttacgagggactgcatcaagttgatgttgactatccttcagaaagtgcaggacaagagccctgtaaagtatcccacactgaggcagctgacctgtttggaccgtagaaagatgttctcttatccagaatggtgccagggaaagatgagaaatcttgtgcagaagtttctgcatgataagcagctgtcaggaggtgtctcagccgttgatgtcttcctccattgggcttcccagagcaaatgctacgctgagttttgggagttttgcaagaagcttcttcgcttattgcatggccaggcaacagtggagagagacttctcaataaacaaagaggttgaaacgtgcaacatgcaagaagaaacgtcatccagcgtattgtgtttattgtga
>g89.t1
atgagtctgtctgcaagaactgagctcggaggggacaaacgcaaacgcaagtggaggagagagctcaccgaagagcagaagcatgaaattaaagaagcatttgatttatttgacacggacaaagataaagagatagattaccatgagctgaaggtggcaatgcgagcgcttgggtttgaagtaaagaaagtggacgttctaaagatcctgaaggactacgatcgggagggcagcggcaagatcacgtttgaggacttcaatgaagtggtgaccgaccgcatcatggagcgggaccccaaggaggagatcatgaaggccttcaggctatttgacgacgatgagtcggggaagatcagcctgaggaacctgagacgagtcgctcgggagctcggtgaaaacatcagcgacgaggagctgcgcagcatgatcgacgtgttcgacaccgacggagacggagagatcaaccaggaggagttcctcgccattatgaccaaagactcctga
>g90.t1
ATGGGGAGGAAAAAGATTCAGATTGCACGAATAATGGATGAAAGGAACAGACATGTGACATTTACAAAGCGCAAGTTTGGCCTGATGAAGAAAGCCTACGAGCTGAGCGTGCTGTGTGACTGTGAGATCGCTCTCATCATCTTCAACAGCACCAACAAGCTGTTCCAGTACGCCAGCACCGACATGGACAAGGTTCTGCTCAAATACACCGAGTACAACGAGCCACATGAGAGTAGGACCAACTCTGACATTGTGGATACTCTACGGAAGAAGGGTTTAAATGGCTGTGAAAGCCCCGACATCGAAGCTGATGACTCTGCTGGCCAGAGCCCAGAGTTAGACGACAAGTACTGCAAACTCAACGAAGACATCGATCTGATGATCAACAGGCAGAGAATCTGTGGTCTGCCTCCCTCTGGCTACGACATGGGGGTGACCATTCCAGGCAGCAATCCCAGCGGGCTGCTGTACGCTCACCAAGCCATAGGGGGCGCTGTGGGTAATCACAACTTGCTGCCCATCTCACACTCATCCTTGCAGAGAAACACTATGTCCCCCCAACGACCCTGTAGCGCTGGGAATGCAGGGCTGATGGCTTCTGACCTTCCTAACACCGTGGTCTCCGGCGTGGGAAATGGCAGCTTCAGCTCCCACTGCAGTTCCCCCGGCCTCATGTCCCCGGCCGGCGTCTCTAAGAACATGCAGGATAAGAGTCCTCCTCACATGGGCATGAGCCACAAGCCTGAACTCCGCACACTGATGCCGCCCTCCAACAAGTGCTCCATCATGCCAACGAACCAGAGAATAAATCACTCACAGACAGCTCAGACTCTGTCCACTCCTGCAGTGTCTATCGCTGCCTCTGGGATTGGTGGGTATCCCTCTGCCATCTCCTCCTACAGCACAGACTTTTCCCTGGGCAGTGACCTGTCCTCCCTGTCTGGGTTCGGGGGCTCAGGTCTGGGATCGGTGGCGAGCTGGCAGCAGCAGCAGCTGCAGAACCTCCAGCACTCGGCGCTCGGACACATGGGAAACTTGTGCCAGAACTCCAGCCTTGACGTTGGCGTTCACCACAACCTCCACATTAAGTGTGAGCCGGCCTCTCCTCCCAGAGACCGGAGCCTGGGTGTGGGCGGGGCTGGACTCAGAGGAGGCGTCAATGCGGCCGGATATGCCCTCGGCGCCGGCCGGGGACCCCACGAATCCGGCAGTTCCCCTGGTGACAGCGCCTCCAGCTGTGGCAGCTCGTACGAAGGCAGCGAGGAGCGCGAGGATCACCACGGCAATGAGAGCTTCCTGCTGCAGCCGCTGTCCAGTCAGGAGGAACGTCACAGCCCGTCAGTAAAACGGATGAGGCTATCAGAAGGCTGGGCCACAtag
>g91.t1
ATGGTGCTGGGCAAAGTTAAGGCCCTGGTGGTCTACTTCGACTGCCTGAACGAGAACAACCTGCCCGTGTTCTCCGGGGGAGACCTGGTCTCCGGGCGGGTGGTGGTGGAGGTGACCGGGGATGTGCGGGTGAAAAGGCTGGACATCACCGCGCGGGGGCTCGCCAAAGTCCGGTGGACGGAGTCGAGAAACGCCGGGGCCAACACCGCTTACACCCAGAACTACACGGAGGAGGTGGACTATCTGCATCACTGCGACACCCTGATCGGAGAGGAGAGAGATGAAGACGCTCTGGAGGAGGGCATGACTGTCCTGCACGCCGGCCTGCATGAGTTCGCCTTCAGCTTCAACCTGCCTCAGATGGCTCTGGCCACTTCGTTTGAAGGGAAGCACGGCAGTGTGAGGTACTGGGTGAAAGCCGAACTGCACCGGCCCTGGCTGCTGCCTGTCAAAGTCAAGAAGGAGTTCATTGTGTTCGAACACATCGACATCAACACGCCCCTCCTGCTGGCCCCCCAGGCCGGGACGAAGGAGAAGACTCTGTGTTGCTGGTTCTGCGCGTCGGGTCCAATCTCCCTCAGTGCCAAAATAGAGCGGAAGGGCTACACACCAGGCGAGTCCATCCAGATCTTTGCTGAGGTGGAAAACTGCTCGTCCCGTGTCGTGGTGCCCAAAGCGGCGCTGTACCAGACACAGACCTTCTTCGCCAAGGGCAAGGGCAGGCAGATCCAGCAGTTGGTGTCCAACCTGCGGGGAGAACCTCTGCAGCAAGGGAAGAGCCAAAGCTGGGAGGGCAAGCTGCTCAAGATCCCCCCGGTGTCGCCCTCCATACTGGACTGTCCCATCATCAGAGTGGAGTACATCCTCATGGTGTACGTGGACATTCCCGGCGGGTTGAACCTGTCGCTCTCGCTGCCTCTGGTCATCGGCACCATACCGCTCCATGCCTGCGCCACCCGCACCTCCAGCATCAGCAGCAACTGCAGCTCAGTCAGCTGGATGGGCCTGCCACAGAGACCCGAGGCTCCACCAAGCTACAGCGATCTGGCAATATCAGAGGCGCACAGGCGAAACTGTCTGCAGGGCTGTGATAGGTCTGATGGGGAGGGAGAGAACCAAGGATCTGTGCTGACATACATCACAGAGTTCAGATATCTCCCCCCGCCACTCTACTCTGAGGTGGACCCCTACCCCGACACCATGGAGGTCTGTGGCACTGCAGACGTCCGGAGACCCGACATGTGTCCGTCCCGCtga
>g92.t1
ATGGAGGGGAGCGAAGGGGACGAGAATGAGGGCGGCTCGGTATGGAAACAGTTTCAAGCCAAGGCTAAGCCGCTTCTCAGTCCCAAGCTGGGCGGCAGAGAGCCGGACGAGCAGAGCAAGAGGAGCATGTGGATGTTCAAGAAGACTAAGCGGAAGAAGAACGTCGCTCTGGACCGGGTTATCTCTTCCTCGCAGCCCGACCTGGTCTTCTCCGCCGAGGTGACGGACGTGAAACCGCAGGAGGCTCCGCTCTGCGGCAAACCTCCCGGGAGCAGCTCCCTGCTCGGCCGGGAGAAGCTCCACTCGTCCATCAAGCGCAAGTCCGCCGGCGCGAGCAAATCCACGGTGGCTCAGCTGGTCCAGTCCCACCACAAGAGCTCCTCGTTGGGGTCTGCGTGCCTGGAGAGGCTGACGGAGCCTCCGGGCGGCAGCCGCGGGGGCGACGCGGCCACAGCGCAGGCGGCGGCGGTGGAAAGCCATCCGGAAAGGAAGCATGAGCAGGCGGGCTTGGGGGCGTCCTGCTCCTCGGGGAGCCCCGCTGAGGCAGCCACACCCCCACCAGGGATATACAAGCTGGAAATCGAGCTGAAACGAGGACACAACCTTGCCATCCGAGACCGAGGAGGCTCCAGCGATCCCTACGTCAAGTTCAAGCTGGCTGGTAAAGAGGTGTTCAGAAGCAAGACCATCCACAAAAACCTCAACCCGGTGTGGGACGAGAAGATCACGCTGATCGTGGACAGTCTGAGCGAACCGCTGTACGTCAAGGTGTTTGACTATGACTTTGGTCTTCAGGACGACTTCATGGGTTCTGCTTTTCTTTACCTGGAGTCTCTAGAGCAGCAGAGGACGATACCGGTGACTCTGGTGCTGAAGGACCCGCAGCTCCCCAACGAGGACCTGGGCTCTCTGGAGCTGGCAGTTACCCTGACGCCTAAAAGCAGCCCCATGGAGGATCCTCGAGACACGGCGCGAGGCGAGGTTAAGACGTATCGGTGGAAACCTTATGTGAATAAAACCATGCTGCTCAGGAGGTCCTGGAAACGATCCACAAAGCAGCAGCAGTCATTGCGTCTCACTGAGGTGCATCGGAAGTCCCAGCTGTGGCGAGGGATCGTCAGCATCACGCTGATCGAAGGTCGGAACCTCACGCCCATGGACCCCAACGGCCTGAGCGACCCCTACGCCAAGTTCAGGCTGGGGCCACAAAAGTACAAGAGCAAGACGATGTCGAAGACCCTGAGTCCTCAGTGGAGGGAGCAGTTTGACCTTCATCTGTATGAGGAAACAGGAGGCGTTCTGGAGATCACAGTGTGGGACAAAGACACGGGGAGGAGAGACGACTTCATCGGACGCTGCCAGTTGGACCTCTCCACTCTGACTAAAGAGAAGACCCATCACCTGGAGCTGCCGCTGGAGGAGTCCCGGGGCGTCCTGGTGCTGCTGGTCACGCTGACGGCGTCGGCGGCGGTCTCCATCGCTGACCTGTCCCTCACACCGCTGGAGGACCCAGAGGAACGCAGAGAGATCCTCAAACGATACGGTGTGAGGAAGTCGTTGTCCAACCTGAGGGACGTGGGCATCGTCCAGGTCAAGGTGCTGAGGGCCGAGGGTCTGATGGTTGCAGACGTAACGGGTAAAAGTGACCCTTTCTGCGTATTGGAGCTGAATAACGACAGACTGCAGACACATACCATATACAAGAATCTCAACCCTGAGTGGAACAAAGTCTTCACCTTCAACGTGAAAGATGTTCACTCGGTCCTGGAGGTGTCGGTGTTTGACGAAGACAGAGACAGGAGTGCAGACTTCCTGGGAAAAGTGGCCATTCCTCTTTTGAATATCCGTAACGGCGTCCAGAGAGCCTACCTGCTGAAAAACAAGGAGCTCACCGCCCCGACCAAAGGAGTCATCTACCTGGAGATGGAAGTCGTCTACAACACGATAAAGGCTGCGTTAAAGACCGTGGTCCCTGCAGAACAGAAATACGTTGAGGAAGAACCAAAAGTTTCCAAGCAGCTGCTGCAGCAGAACTTTAACCGGGTCAAGCGGTGCATCATGGTCCTCTTCAGCTACGGTACCTACATCAACAGCTGCTTTGAGTGGGAGTCATCACAGAGGAGCATCACTGCTTTCATTCTGTTCGTGGTGGTGGTCTGGAACTTTGAACTCTACATGCTGCCACTTGGCCTGGTTCTGCTGCTGGTCTGGAACTACTTCTTCTCCTCAGGCAGAGAGACGGCGGAGACGTCCATGGAGGCCATGTTTGAATGGGAGGATGATGAAGAGGACAAGGAAGAAAAGGACTCTGAGCCCAAAGGCTTCATGGATAAACTGTACGCCATCCAGGACGTGTTCATCAGCGTACAGACCGCGCTGGATGAAGTAGCATCGTTTGGAGAGAGGTTAAAGAACACCTTTAACTGGACAGTGCCTTTCCTCAGCTGGTTGGCCATCACTGCCTTGTGCCTGGCCACACTGCTGCTCTACCTCATACCACTGCGATACCTCGTACTCGCCTGGGGTGTGAACAAGTTCACTAAGAAGCTTCGTGATCCATACATGATTGAAAACAACGAGCTTCTAGACTTCCTGTCCAGAGTCCCGTCTGATGTTCAAATGATGCAGTACAGAGAGCTGAGAGCTGATCCTGGACAAAGCCCCAACAAGCGCAGGCGGGCGTACCCCAGCtag
>g93.t1
atgacgtccatcagcaggtaccggagccgggcgctccgtgcagaggattcggaggacaaagagtatgtgggttttgcgacactgcccaaccaactgcacaggaagtcagtgaagaaaggcttcgacttcacactcatggtggcaggtgagtttggcctgggtaaatctacgctggtcaacagcctgttcctcaccgacctgtacaaagagaggaagctgctcaacgctgaggagcgcatcaagcagacggtggagatcacaaagcgcactgtggacatcgaggagaagggcgtgaagctgaagctcaccatcgtggatgtgccaggttttggagacgctgtcaacaacacagagtgctggactccggtaacagactacatcaaccagcagtttgaacaatacttcagggatgaaagtgggctgaacaggaagaacatccaggataacagggtccactgctgcctttactttatatccccatttggacaagggctccgtcccatcgatgtggagttcatgaaggccctgcaggataaagtcaacgtggttccgctcatcgctaaggccgactgcctcacgccttctgagataaagaggctcaaagaacaggtgagggaagagatcgataagtttgggataaaaatctaccagttccccgactgcgactctgatgaagatgaggagatcaaacagcaggataaagggctgaaggagagccttccgtttgcagtgatcggcgggaacgctgttctggaggtcaaaggtcagagggtgaggggccgcctctacccgtgggggatcgtggaggtggagaacccgtcccactgtgacttcgggaagctcaggaacatgctgattaggacccacatgcacgacctgaaggacaccaccaacgactgtcactatgaaaactaccgggcccagtgcatccagaacatgaccagtaagatgaatggggataagcgtgtggagagtcccatcccgatcctgccgctgtccacgcccgccgtggagacagagaagcttatcaagaggaaagatgaagaactgaggaggatgcaacagatgctgcagaagatgcagcagcagatgcacgggcaggacctgtga
>g94.t1
ATGCCTCTGCTGCTGATTGGTCCAAAGTTTTACTGTTTTGCCATTGTGTGTGTGACTGTGTGTGTGCGCGCGCGCGCGTATGTGAGTGTGTTTCTGATCCAATGCTAAATAAAAGGCCTGAGCAGAACTTGTCCGACCAGCTGTCTCAGGGACCCAGCAGAACCGACAGAACCAGAACCATGTTCGCCGCCTGCCTGGAGGTCCTGGGGATGATCCTGTCCGTCGCCGGCTGGCTGCTGGTGATGATCGCCTGCGGGCTGCCCACCTGGAAGGTGAACGCCTTCATCGAGGGCAACATCGTGGTGGCGCAGACCATCTGGGAAGGGCTGTGGATGTCCTGCGTGGTGCAGAGCACCGGACACATGCAGTGCAAAATCCACGACTCGGTACTGGCGCTGGCGCAGGACCTGCAGACGGCCCGCGCCCTCACGGTCATCTCGGCCGTGCTGGGGGTCGTCGGGCTGACGGTGACGGTGGCCGGGGCGCAGTGCACCAACTGTCTCAAGGAGGAGACGGTGAAGAGGAGGGTGGTGTACGCCGGCGGGGTCGTCTACATCCTCTGCGGGCTCTTCGTGCTGGTGCCCCTCTGCTGGATGGCCAACAACATCATCACGGACTTCCACAATCCGAAGGTCCCTCCCGCTCAGAAGAGGGAGATCGGGGCGTCCATCTACATCGGCTGGGCCGCCGCCGCGCTGCTGCTGTCCGGCGGCACGCTGCTCTGCTGCTCCTTCTCCCGGGGAGCCAGAAGCTCCTTCCCCATCAAACTGGCTCCCACCAAGACCATCACGGTCAGCGGCGAGTTTGACAAGAAGCACTACGTGtaa
>g95.t1
ATGTCGGCACTTTTTAAAGCTAGAAAAGTTCTAGCCGTCTGTCTCCATGGCAGCCGCGGTCTGTCCCAGCTGGCCGAGCTGCCGGAGACGCATCAGTTACTGAGGCAGACCTGCAGAGACTTCGCAGACAGAGAACTGGCCCCCATCGCTGCCGTGCTCGATAAGGAGCATGTTTACCCTGCTAAACAGATAAAGGAGCTGGGGGCGATGGGTGTGATGGCCATGGAAGTGCCGGAGGAGCTGGGTGGAGCGGGGATGGACTACCTGGCTTACAGCCTGGCCGTGGAAGAAATCAGCCGAGGCTGCGCCAGCACGGGCGTGGTGGTCTCCGTTAACAACTCTCTGTACATCGGGCCCATCCTGAAGTTTGGCACAGAGGAACAGAAGAAGCAGTGGATCAGCCCGTTCACTGCTGGAGACAAGGTGGGCTGCTTCGCCCTCAGCGAGCCAGGAAACGGGAGTGATGCAGGCGCTGCCTCCACCATGGCCCATCAGGACGGAGAGGAGTGGGTGCTAAACGGAACCAAAGCCTGGATCACCAACAGCTGGGATGCCTCGGCCACGGTTGTGTTCGCAACCACAGATAAGAAGCTCAAACACAAGGGAATCAGTGCTTTCCTGATCCCCATGCCACACCCTGGACTCTCTCTGGGAAAAAAGGAGGACAAGCTGGGCATCAAGGCCTCGTCCACCGCAAACATCATTCTGGAGGACTGCAGGATCCCACTGAACAACATGCTGGGGCCCCGCGGCGCCGGATTCAAAATCGCTATGCAAACCCTGGACAGCGGGCGGATCGGCATTGCGGCCCAGGCTCTCGGCATCGCTCAGGCGTCTCTGGACTGCGCCGCCGACTACGCACACAAGAGGACGGCCTTCGGAGCGCCCATTGGCAAGCTGCAGGCCATCCAGTTTAAACTGGCTGACATGGCCGTGGCCATAGAGAGCGCCCGCCTGCTCACCTGGAAAGCTTCACTCCTCCGAGACGCAAAGAAAGCCTTCACCAAGGAAGCAGCCATGGCCAAACTGGCGGCGTCTGAAGCTGCCACTTTCTGCTCCCATCAGGCCATCCAGATCCTGGGCGGGATGGGCTACGTGACAGACATGCCCGCTGAGAGACACTACCGCGACGCCCGCATCACGGAGATCTACGAGGGCACCAGCGAGATCCAGAGGCTGGTCATCGCCGGTCAGATCCTGAAGGAATACCAGTCATAG
>g96.t1
ATGTCTCAGACTGCCAAGTCCGCCTCCAGCCAGGGAGCTGATGCCAAGGACAAGGGAGCCCCAGCTCCAGCTGCCACCAGCAAGGCCACCAAGACCGGCGATCCTGGCATGGGATCCTACAGAATCATGCTGTTCGACCAGGAGAACTTCCAGGGTAGGATGATGGAGGTCCAGAATGAGTGTATGAACGTGTGTGACCGTGGCATGGATAGAGTGCGTAGTATCATTGTGGAGTGCGGCCCCTTCGTTGCCTTTGAGCAGACCAACTTCCGTGGCGAGATGTTCATCCTGGAGAAGGGAGAGTATCCTCGCTGGGATACCTGGAGCAACTCCTACCGCAGCGACTGCCTCATGTCCCTCAGGCCCATCCGCATGGACAGCTTGGAGCACAAGATCTGCCTGTTTGAGCTCTCCGACTTCAAGGGCAACAAGATGGAGATTCAGGAGGATGATGTGCCCACCCTCTGGGCGCACGGCTTCTGCGACAGAGTGGGCAGCGTGAGGGTGCCAGGAGGAGCCTGGGTGGGTTACCAGTACCCTGGATACAGAGGCTACCAGTACCTGTTTGAGTGCGGTGACTATAGACACTACAACGACTTCTGCGCCTTCCAGCCCCAGATCCAGTCCATGCGCCGCATCAGGGACATGCAGTTCCACCAGAGAGGATGCTTCACCTTCACCACCGCCAGCAAGtga
>g97.t1
ATGACTCACCACTGCACCAAGTTCTCCGGCCACTGGAAGATTATTGTCTACGATGAGGAGTGCTTCCAGGGCCGCCGCCACGAGTTCACCTCCGAGTGCTGCAATGTGATGGAGTTTGGCTTCGAGAGTGTGCGCTCCCTCAGGGTGGAGAGCGGAGCCTGGGTGGGTTATGAGCACGCCTCCTACCAGGGACAGCAGTTCATCCTGGAGAGGGGAGAGTACCCCCAGTGTGATGCTTTTGGAGGTAGCAATGCCTATCACATCGAGAGGATGACTTCCTTCAGACCTATCGCCTGTGCTAACCACAGAGAGTGTCGTATGACTATCTTCGAGCGTGAGAACTTCATGGGCCGTAAGGGTGAGCTTAGTGATGATTATCCCTCCCTCCAGGCCATGGGCTGGTGCAACAACGAAGTTGGATCTTTCAGGGTCCAGTCAGGAGCATTTGTCTGCTACCAGTACCCTGGTTATCGTGGCTACCAGTATATCATGGAGTGTGATCGTCACTGTGGGGAGTACAAACACTTCAGGGAGTTTGGCTCCCACTGCCAGACCCCTCAGATCCAGTCCATCCGCCGTATTCAGCAGtaa
>g98.t1
ATGGCGGACCTCGAAGCGGTACTCGCCGATGTCAGCTATTTGATGGCGATGGAGAAGAGCAAGTCTACTCCTGCCGCCCGTGCCAGTAAGAAAATCATCCTCCCTGAGCCCAGTATTCGCAGTGTAATGCAGAAGTACCTGGAGGAAAGGGACGAACTCACTTTTGACAAAATTTTCTACCAGAAAATTGGCTTTCTGCTGTTTAAAGATTTCTGTATGAACGAGATCGATGAGGCTGTGCCTCAGCTCAAGTTCTACGAAGAAATCAAGGAGTATGAGAAGATGGACTCTGAGGACGAGCGTCTGAGCCGCAGCCGGCAGATTTATGACGTCTACATCATGAAGGAGCTGCTGTCCTGTTCACATCCATTTTCCAAGAAAGCAGTGGAACATGTGCAGAGTCATCTGGTAAAGAAAATTATCCCCCCAACTCTCTTCCAGCCATACATGGTGGAGATCTGTGACAGCTTGAGAGGGAACATCTTCCAGAAGTTCATTGAAAGTGACAAGTTCACTCGGTTTTGCCAGTGGAAGAACGTGGAACTCAACATCCATCTGACCATGAACGACTTCAGCGTGCATCGGATCATCGGCAGAGGCGGCTTTGGGGAGGTGTATGGCTGCAGAAAGGCCGACACGGGGAAGATGTACGCCATGAAGTGCTTGGACAAGAAGAGAATCAAAATGAAGCAGGGCGAGACTCTGGCGCTCAACGAGAGAATCATGCTGTCGCTAGTCAGCACAGGGGACTGCCCGTTCATCGTGTGTATGACATACGCCTTCCACACCCCTGACAAGCTCTGCTTCATCCTGGACCTCATGAATGGGGGCGACCTGCACTACCACCTCTCCCAGCACGGTGTGTTTAGTGAGAAAGAGATGCGGTTCTACGCTGCTGAAATCATCCTGGGCCTGGAGCACATGCACAACCGCTTCGTCGTCTACAGAGACCTCAAGCCGGCCAACATCCTTTTGGACGAACACGGCCACGTTCGGATCTCAGACCTCGGCCTGGCCTGCGACTTCTCCAAGAAGAAGCCCCATGCTAGCGTTGGGACTCATGGCTACATGGCTCCAGAGGTCCTTCAGAAGGGAACGGCGTACGACAGCAGCGCAGACTGGTTCTCTTTAGGCTGCATGCTCTTCAAACTCCTCAGAGGGCACAGCCCCTTCAGACAGCACAAGACCAAAGACAAACATGAGATAGACCGCATGACGCTGACCATGAATGTGGAGCTTCCAGACTCGTTCACCCCGGAGCTCAAGGATCTGCTGGAGGGGTTGCTGCAAAGAGACGTGTCCAAGCGGCTTGGTTGCCAGGGCCGGGGAGCGCTAGAGGTGAAGGAGCATCAGTTTTTCAAAGGTATCGACTGGCAGCAGGTGTACCTGCAGAAGTACCCCCCTCCTTTAATCCCGCCCAGGGGAGAGGTGAACGCTGCGGACGCTTTTGACATCGGCTCGTTTGATGAGGAGGACACCAAGGGCATCAAGCTACTGGACAGCGACCAGGAGCTGTACAAAAACTTCCCTCTGGTCATATCGGAGCGTTGGCAGCAGGAGGTGGCTGAGACGGTGTACGAGGCCGTCAACCTGGACACAGACAAGATAGAGGCTCGCAAGAGGGCCAAGAACAAGCAGCTGGGCCACGAGGAGGACTATGCTTTTGGGAAGGACTGCATAATGCACGGCTACATGCTGAAGCTGGGCAACCCGTTCCTCACCCAGTGGCAGCGCCGCTACTTCTACCTGTTCCCCAACCGGGTGGAGTGGAGGGGAGAGGGCGAGTCGCGGGAAAAGTGGCTAAAGACTTTAAAAATGGTAAAAGACAGGCAAAACCTGCTGACCATGGAGCACATTGCATCGGTGGAAGAGACGCAGGTTAAAGACAAGAAGTGCATCCTGCTGCGCGTCAAGGGAGGGAAGCAGTTCGTCCTGCAGTGTGAGAGCGACCCAGAGTTTGTGCAGTGGAAGAAGGAGCTGAACGAGGCGTTCACAGAGGCCCAGAAGCTGCTGCGCCGCGCGCCCAAGGTGATCGGGAAAGGCCGAGCCGGTGTGGTGGAGCTCTCCAAACCGCCGCTCACACACCGCAACAGCAACGGCCTGtga
>g99.t1
ATGGCGTTGTCTTCCCGCTTAAAGCTGTGGGAGCAGAAGATAAAGGAGGAGAACAAGCCGGCGGCCGCCACCATCCCTCCACCGCCGCTGTCCGTCCTGCCTGGAGGCATCCTGAAGCAGCTGGTcagagactcagagaaggagaccaaacataaggagccagaggtcaaagaggtcaaagacgagagaacaCCGCACAAACTGAGCGACAACCTGGTGCAGCAGTTCCTGGTCCCGGATCAGACTCCTCCCATCCTGGAGGCCGAGATGGCTCTGCGGGCCGAACAGGTCAACAACAGCAAACAGAAACGGTCCGACTCCGTCCAGTCGGACGGCGGCCCGCCATCCCAGTGCCACATCATGACTCCGGACTCCGACGGACAGACGCTCTCACCGAAACAAAACCAGCAACAGGAAAAGAAGCAAGACGTGGTGGGCAGGAAGAAGCTGCAGCCCGAGCCGAACAAGAGGAGGACGGACGACCGGAAGCTGGTGGAGGCCAATCAGAACGGGATTGAGGAGAGACGGGAGCCGGAGGCGAGGCAAGCTGACGCAACCGTACCGGAGCAGAATGGGAAGGAGGTGAGGGACGTGTGGTACGAGGTCGGACCTGTGTGGTTCGTCCACAAGGACGGCTTCACCCGCGCCACTCAGCTGAAGCCGGATGAAGGAACGCCTGACCTCCCGCCGGGTCGGGTCAGAGTCCGGCTGGAGACGGACGGCTCGCTCCACGACGTCACGGAGTTTGAAGTTGAAAAATGTAACCCGTCAGAGCTGGATGTGTGTGAGGATCTGAGCGACCTGCAGTGTGTGAATGAAAGTGGAGTTCTGCACACACTGACTAGTCGATCCAAAGCCGACATGCCCCTCACTCATTCTGGACCCAACCTGGTCAGCCTGTGGCCCCCGCTGCAGACCCACAGCAAGACCTTGAAGACACGGCGGGGGGAGTGTGTGTGGGACGCCCCTCCTGCTCTGGACGCACTGGTCAAGCGGGTGTATCTGTCCATGGTGGGAACCCGGAGGGACCACAGTGTGTGTGCGTTGGGACGCAGCGGCACGGGGAAGACCACCACCTGCCAGGCGTTCACACACACTCTGCTGAAGCAGGCCGGAGCAGCCGGACCGAACATGAGCGTGGAGCGTGTGAGCGCCATGTTCTCCATCCTGAGGTCCTTTGGCTGTGTGAGCTCCCTGCACAGCGACGCCTCGTCTCGGTTCGCCACGGTCTTCTCCCTGGACTTTAACCACGCCGGCCAGGTCTCTGCTGGACACCTGCAGACCATGATGCTGGATAAATGGACAGTGTGTCAAAAAACTCCAGGAGAAAGCAACTTCCTGATCTTCTCCCAGATGCTGGCGGGACTCAGCTCAGAGATGAGGACAGAACTGCAGCTGCACCAGCTCCCTGACTCCAACACTTTTGGTATCCTTCATCCCACCAAGGTTGAAGAAAAACAGCGAGCGTCTGTCGCCTTCACCAAGCTGCTGGCTGCCATGGAAACGCTAAGCTTCTCAGCCGGAGAGCAGAAGGCGATCTGGCACGTTCTGGCTGCTATCTACCACCTGGGAGCTGCTGGGGCCTGTAAAGTGGGCCGGAGGCAGTTTGTGAACTTTGACAGCGCTCAGGCAGCCAGCAGAATCCTGGGGTGTGAGGCGGAGGACCTGGACACGGCCGTCTTCAAGCATCACCTGCGACAGCTGCTGCAGAAAGCCACCGGAGTCAGCAGAGAGAGGAACGAGGCCGAGGAGGGTCCCCGTCTAACAGCTGCTCAGTGTCTGGATGGAATGGCTGCTGGTCTCTATGAAGAGCTCTTCACCGCCATAGTCTCACTCATCAACAGAGCTCTGAGCAGCGAGCAGCTAGCGTTAGCCTCTGTGATGGTGGTGGACGCCCCGGGCCTCAGGAACCCCCGACACTCAGCGGAGGAGCGAGGGGCCAGCTGGTCAGAGCTGTGTCACAATTACCTGCAGGAGCGGCTGCTGGAGCACTACCACTCACACACCTTCACACACACACTGGAGAGATATGCACAGGAGAAGATTCATGTGGCGTTCGAGTGTCCAGACAGCAGTTCTTCAGAGGTGGTGTCCGCCATCGATCAGTCGCCTGCGCAGGTCCGGGCAGCAGATGGAGACCCTCGAGGTCTGCTGTGGGTTCTGGATGAAGAGATGGTGACGCCCTCCTCCTGTGAGAGCGCCGCCCTGCAGAGAGTCTGTCAGTATTACAACAACACTGtgcgtcagtgtgAGCAGCCGCTGCAGTGTGAGGTGAGCCACCTGACGGGACGTGACCCGGTCCGGTACGACCTCTCAGGATGGTTCGGTCAGATCCAGAACAACCCGTCTGCTCTCAATGCCATCACTCTGCTCCAAAACTCCACCATAGGCGTGGTGAAGGCCATGTTCACCCCCAGGATCTCCCTGCGCCCTCTGTGCCGCGGCCTGGCCGGGTTGGAGGGAGGCAGCCAGCGCGCCCTGCAGCGGAACGGAATCATCCGGAAAACCTTCAGCGGCGGGATGGCGGCCATACGCAGACACTCCCAGTGTATAGCAATGAAGCTGCAGGCGGACGCGCTGGTGAACCTGATCCGCCGAGCCAGGCCGGTGTTCCTGCAGTGTGTCAGCGCAAAATCGAGCAGCGGCGGTTTGGACGTGCCGGCTCTCAGAGTGCAGCTGCATTCCACCCAGATCCTGTCGGCCCTGCAGCTCTACCGCACAGGTTATCCAGAACACATGACGCTCAGTGACTTCAGGTGTCATTTCCAGGCTCTCTCTCCTCCAATTATGAAGCGTTACGCCTCCATGTTTGTCAGCCATGATGAGAGAAAGGCAGTGGAAGAGCTGCTAGTTGAGCTGGACGTAGATAAAAACAGCATTGTGGTCGGAGCCAGCAGGGTGTTTATGAAGAGAGGTGTGCTGCAATACCTGGAGCAGCAGAGGGAACAGCAGGTGACCGGGTGGCTGGTTTACCTGCAGGCCGCCTGCAAGGGACATCTGGGACGTCAGAAGTACCGCAAACTCAAGGTGCAGCAGATGGCGGTGAGGTGTCTGCAGAGGAACCTGCGGGTTCTGAAGGCCGTAGCCGAATGGAGCTGGTGGAAACTTTTCTGCAGGCTGCGTCCTCTGCTCGATGTGAACATGGACAATGAAAGGCTGAGAGCCAAGGAGGATGAGGTGTCGGCTCTGAGGCGCCGCCTGGAGAAGTCTGAGAAGGAGAGGAACGAGCTGAGGCAGACAGCAGACAGCCTGGAGACCAAGGTTACCGCTGTGACATCGGAGCTAAGCGATGAGCGTTTCCGAGGCGATGCAGTGGGTCAGGCTCTGGATGTGGAGAGGGCAGAGAGGCTTCGACTCAGCCGGGAGAACAAGGACCTGCTGGCTCGGCTGGACCAGTGTAAGGTTACTATGGAAACCCTGGAGAAGCAGCTGGAGGAGGAGAAGCAGAAAGCTCACGTTGCTGCAAGTCAGAGAGGAGCTGCAACAGAGGGCGAGCTGGCCATGCAGCTGGAGTGCTGCCAGACCGAGGTGGAGTTCGTCcgcaggcgcctgaagcagacggaggagaagctggagacggagaggcagagcagacagcagCTCGACACCAAGGTAGCAACACTGCAGGCCCAGCTGGAGCAGTCTCGGAGGAGCGCGTCGGAGCTGAAACGCCACTGTCGCAGGGTGACCTCTGACCTCCAGGATGCCAGAGTACTCAGCGATGCTCTGCAGAGTCGCATGCATGAACTGGAGCGCAAACAGAGAAGGTTTGACAGTGAGCTGGCCCAGGCTCTGGAGGAGGCTAACAGAGAGAGAGAGCAGAAGGACAAAGCCTTGCAGGAGAACTCAGCTCTGGGTTCTGAAGTGTTCAGCCTGCGCTGCAGCCTGCAGGAGAGCCAGGCTGAGATGAGTCGCCTGCAGAAGCAGAAGGAGGAGTTGTGCGCTCAGATCAGAGACCTCAGCCTGCCGGTCGACCTGGCCTCGGACTCGGTGCCTGACATGAAGAAACAGATCCGCCTCCTGGAGAGCCAGGCCAGCGAGAGAGCCGAGGAGATGAGCAGATTGTCCGCCCAGATTCAGCAGCAGCAGCAGATCCACATGCGGTTCGAGATAGAGGTGGAGAGGATGAAGCAGATGCATCAGAAGGAGTTGGAGGACAAAGAAGAAGAGTTGGAGGACGTCCATAAGTCCTCCCAGAGACGGCTGAAGCAGCTGGAGATGCAGTTGGAGCAGGAGTACGAGGAGAAGCAGATGGTGATTCATGAGAAACACGACTTGGAGGGACTCATAGCGACGTTGTGTGAGCAGGTGGGACACAGAGACTTCGATGTGGAGAGGAAGCTGAGAAGAGACCTGAAGAGAACCCACGCCCTGCTGGCCGACGCCCAGCTGCTCCTCGCCACCCTGGACAGCTCAGGCCAGAACCGTCCCAACGGCAGCAAAGACCAGATCGAACGCCTGCACTGCCAGCTGGAGGAGAGCGAGGCGAGGCGGCTGGAGGCGGAGAACACGCAGAAAGCCGTCGCCATGGAGCTGGAGAACGCCCAGTTGGAACTGGAGAATATCTGCAGGCTGAAGAGTGTGGTGGATGAACAGTTGGCGCTGCTGCAGCATGAGAAGATGGATCTGCTGAAGAGGCTGGAGGAAGACCAGGAAGACCTCAACGAGCTGATGAAGAAACACAAAGCTCTTATTGCACAATCCTCCAGTGACATCGCTCAGATCAGAGAGCTGCAAGCTGAGCTGGAGGAGGTGAAGAAACAGAGACGCTCGCTCCAAGAGGAGCTTCAGCAGTGCGTGTCCAGGGTGCAGTTCCTGGAGTCGTCCACTGTGGGGCGCAGCATAGTCAGCAAACAGGAGGCCCGTGTGTGTGACTTGGAAAACAAATTGGAGTTTCAGAAGGGGCAAGTCAAGAGGTTCGAGGTGCTGGTGCTGCGTCTGAGGGACAGCGTGGTTCGCCTGGGAGAGGAGCTGGAGCAGAGCGCCCAGGCCGAAGCTCGAGAGAAGGAACATGCCCGATACTACCAGCAGCGGCTGCAGGAGATGAGGCTGGAGATGGACGAGCTGAGCCAGAGGGAGCAGGACAGCAGCCGGCGGCGCATGGAGCTGGAAATGCAGGTGGAGGAGCTCTCCGCCGTGCGACAGACGTTACAGGCCGACCTGGAGACATCGATCCGCCGCATCGTCGATCTGCAGGCCGCCCTGGAGGAAGTGGAATCGAGCGATGAGAGTGAGACCGAAAGCATTCAAACTGCAGTGGAGTCCTTCACTCGAAAAAAAGACATTGACTCTGTGTCCAGTGTCGGCTCTGTTGGCTCAAAGGACGTTGGAGAGGGCATTCGCTCCCGTAGAGGCGGCTCTCCCTACAGCAGCCAAGATGGCCGTCAGTCTGTCACTGACACCATGAGCACCTACAGCTTCCGttcttgtttggaccctgacgatgagggctctgaggccggcggtgttggtgccactggcggtgccagacatctcagccgggctccgtcctcctcggcgctgtccgagctgctggacggactccggaaacgcagggcgagcacagaggtgacggacggggctggcagcgcagtctcccttcccatctaccaaaccaccggagcctccactctccgacggagggcctcgggtctttcccttggtccggcagacgtccaggagctccggcctggccctggcatcctgaaaccgccgtctcctctgctgccgcgtgccaccagctctcgctctgtcgccgactcagagaagctccctcgcttcaactcgagcagctcggcctcctcgctcccatccctacctcgcctctcctctctgtcttctcttgccgcccgccatcctcctccgtccctgtccatccccgaggaggaccacgatgagcccctgcgctcggcagccgctcccttccagcgcttcccgcagccgctgcggcggtgcatgctggagagcatcacagctgcggcggacggaggcgagggtttccttgggtcaaaacccatggtcttccagaaccggcgtctgaccggcggctgcgatgacgctgcctcagacatcctgcccgccatccgcagggcccagtccaccagcagcctggccagctccatcagaggaaccaggagggcgctgagcgtccacttcggagagctgcccccgtccacgcgcagcaggaggagctctgagacggagtcgtccagttcaggcggtcatgaagaagtacctgaggaaggaggtcgactgatgcaggccagcctcctcgtgtgttggctcccagctgtgagcttcaaagagacttgcagaccacaggatgctgaatga
>g100.t1
ATGCCGCCGGCTGCCCGCTCGGTCCGTCTCCGCGGCACCTTGCCTGCAGTGCTGTGGGTCTGGCTGCTGTGGAGCAGCGTCTCAGCAGGAGATAAAGAAGTCCCCACAGTCCCTCTCTCAATTCAGTCTCCAGTGTTGACAACAGCCGGCATAAGGGAAGACGGATCTAAAGGTAAAACTTCCAGCCTCGCAGCAGGAGGTTTCCTGCACTCTGTGCTGGCCCAAAGAGGACGCCTCTTCTCCAAGAAAGGGGAGGTCGTCCCCTCTGCGCTGCCCCAGAATCTGCTTCCTCTCCTGGGCAGAGGACTCAGTGTCAACTCCGTCCATGGAAGCAACTCCCAGGAGCATCAAAGCGAGGGATTACCGACAAGGGCAAAGTCCCCAGCATCAGCTGCAGCGTCGGGCCAGGGCAGCCGTCCAAGCCAACTGCCGTCCACAGACACACACTCTCAGCTGCCTCACACAAGGACACACACACCTGAGCCAGAGGCGGAAATAACCACTGTACCAGACGTGGACACTGAAACGCCTTTATCAACTGCATCCAGCTGCATGGTGAATTTCTCCGACCCAGAGGGATACATAGACTCCTCTGACAACCCGCCTCTGCCCGACGGCCTTTTCCTGCACTGCACCTATACCGTGACCGTTTACACCGGCTACGGCGTGGAACTGCAGGTGAAGAACGTGAACCTGTCGGACAGCGAACAGCTGTCAATCAGGGGCGTGGACGATCAAGGCGCCACCCTGGTTCTGGCCAACCACACGCTGCTGGTGGAAGGTCAGGTGATCCGCAGTCCCACCAACTCTCTGTCCATCTACTACCGCTCGGCCTCAGAGGGCAGCATGGGCCTCTTCCAGCTGCACTACCAGATCTTCAGGCTGAGTTGCTCACTTCCGAAGAGACCTCACTTCGGGGAAGTGTCGGTGCTGAACCTGCTCCCTGGAGGCGTAGCCAACTTTCACTGCCACATGGGTTATCACCTGCAGGGGGAGCCGCAGCTCACCTGCATCAACGCCTCGCTGCCGGTCTGGAGCGGCAAGGAGCCGACCTGCAGGGCTCTTTGTGGAGGGACAGTGAAGAATGCAACGGTGGGGCGGGTGCTGTCGCCGTCCCCCCACCACGGACCAAACGCCACTTTGGACCGTTCCTGCTCCTGGTCCCTGGAGGCACCGAAAGACCAAAGACTACATCTGCACCTGGAGAGGCTGGCCCTGGGGCCGACCGACAGGCTGGTGTTGTGGAGCGGCCTGGACGCTGGCTCTGTGGTGCTGTTCGATTCAGGGCGGGGGGGGCAGATACCCCTTGAGGGGGTGATCAGTGAAGGTCCGGCTGTGAGGGTCCAGTTCATCACCGATCAGCCCAACCATGCGACCGGGTTTAACATCCGCTACGAAGCTTTTGAGCGTGGCCACTGCTACGAGCCGTACCTCCAGAATGGAAACTTCACCACATCGGACCCCTTGTACGGCGTGGGAACGGTGGTTCAGTTCACTTGTGACCCCGGTCACTCTTTAGAGCAGGGCCCTCCGGTGATCGAGTGCATAAGCGCCAGGGACCCGTACTGGAACGACACGGAACCGCTCTGCAAAGCCCAGTGCGGCGGGGACCTGACTGGTCCAGGCGGAGTCATCCTGTCCCCAAACTGGCCGGAGTGGTATGGAGAAGGAGAGGACTGCAGCTGGAGGATACACGTCGGCGAAGACAAACGAGTGCTGCTTGATGTTCAGCTGCTAAACATCAGCGACAGCGACATGCTGACCTTCATGGATGGCGACGAGGTCACGACCCGGATCCTGGGGCGCTACGTCGGAGGCAGCAGCCCCTTCAAGCTCTCGTCCAGCACGCCGGACCTGACCGTCACCTTCCACTCTGACCCTGCCGGCCTCGTCTTTGGGAAGGGGGAGGGGTTCATCATCAATTACATCGAGGTTTCCCGGAACGACTCCTGTCCCGACCTCCCCGAGATCCAGAACGGCTGGAAGACAACGTCGCACGTGGCGCTGGTGCGAGGAGCTCGGATCACCTACCAGTGTGACCCCGGGTACGACCTGGTGGGACGGGAGACCCTCACCTGCCAGCTGGACCTCTCCTGGAGCTCTCAGCCCCCCTTCTGTGAAAAGATCATGTACTGCTCCGACCCGGGCCACGTGGAGCACTCCACCAGAACCCTGTCCGACCCCAAACTGCTGGTCGGCACCACCATCCAGTACAGCTGCAGCCCCGGCTTCGTCATGCAGGGCGGCGCCACCATCACCTGCTACGGCCGCGAGCCGGGGACGCCCGTGTGGACGTCTCGACTCCCTCACTGCATGTCTGAGGAATTTGTTTCCTGTGATAACCCCGGTCTCCCTGACAACGGCTATCAGATCCTGTCCAAGAGGTTGTACTTGCCCGGCGAGACACTCACATTCGTTTGTTACCAAGGTTATGAGCTCATAGGAGAGATGGCCATTAAGTGCATAATCGGGAACCCTTCGTTTTGGAGTGGCCCTCTTCCACTCTGCCAGGCTAACCGTGACTGCTTTGGCAACCATGCTTTGGAAGTTGCAGAGGCGACGGCAGGCTCCCCTCTGCATGGAGGAAAAGTAGCGCTAGCCATCTTCATCCTGGTTCTGCTGCTGTCTGTGCTGCTGGGAGGCGCCTATGTCTACGTCACCAGGTGCAGATATCACACCAACCTGAGGTTGCCGCTGATCTACCCTCACCCTTACCGACAGATCACTGTGGAGACAGAATTTGACAACCCGCTTTATGAGACAGGAGGACAGGACTCTCGTGAATATGAAGTATCAATATGA
>g101.t1
ATGCAGATTTTCGTGAAAACCCTCACTGGGAAGACCATCACCCTGGAGGTGGAGCCCAGTGATACCATTGAGAACGTGAAAGCAAAGATTCAGGATAAAGAAGGCATTCTTCCTGACCAGCAGAGACTCATCTTTGCTGGCAAACAGCTGGAAGATGGCCGCACCCTGTCGGACTACAACATCCAGAAGGAGTCCACCGTCCACCTGGTGCTCCGTCTCAGGGGAGGCATGCAGATTTTTGTGAAAACCCTCACTGGGAAGACCATCACCCTGGAGGTGGAGCCCAGTGATACCATTGAGAACGTGAAGGCAAAGATTCAGGATAAAGAAGGCATTCTTCCTGACCAGCAGAGACTGATCTTTGCTGGCAAACAGCTGGAAGATGGCCGCACCCTGTCGGACTACAACATCCAGAAGGAGTCCACCCTCCACCTGGTGCTCCGTCTCAGGGGAGGAcgttga
>g102.t1
ATGGACCACCATGACTGGCAGCGGGGTAGAAGTAGAGGCCACAGGCACTatgatgatgatgatgAAGCCCAGCCGTTCTACATTGGTGTTCCCGTTTCCCACAGACGGAAAAGACGCAGGCATCGCTCCAACACCGGCGACACTGACCGCGACTCACGACACCTACACTACGACCACCACGCGCACCATGAACACTCACACAGACAGTATTACCAGGACAAGGAGGAGAGCTACAATGAGGACGGAGGCAGCACAGAGCAGCAGGAGCACCTCGACCCCACAGTTTCTCCTGCTGCGGAGCGTCTTCGCCACATCCTGGGTGAGGATGACACCACCCCAACACCAACCATCTTCACTGAGATGGACACACTGCAGCATGATGGAGAAGAGTTGGAATGGAAAGAGTCTGCCAGGTGGGTGAAGTTTGAGGAGAAGGTGGAGGAGGGTGGAGAAAGATGGAGCAAGCCTCACGTCTCCACGCTGACCCTCCATAGCCTGTTTGAGCTCCGGACCTGCCTGCAGACAGGAAGCATTCTGCTGGACCTGGAGGGCTACTCACTGCCACAGATAGTGGAGGAGATTGTGGATCGTCAAATAGCCGACAGTCTTGTTCCTCCGGATCTGAAGGAGAAGATCATCTTCGTGTTGCTCAGAAAGCATCGTCACCAGACCAAGAAACCAATTCATCGCTCGCTGGCAGACATCGGAAAGTCCTCCAACACGCCCTCCAGTCTGTCAGACCGTAGTCCTCAGGTCAATCTGACTCGTAGTACTAGCTCAGCTTCTGGGATCCATCGCTCCACTGAAGACCTACGCTCTCGGCAGTCAAGCAGCCTTGGTCACCTGCATCCTGCCCAGAGCCGAAGCATGAATGATATTTCAGACACGCCAAGTACCGACCAGCTGAAGAATAAGTTCATGAAGAAGATTCCTCGCGATGCAGAAGCTTCCAACGTGCTGATTGGTGAGGTGGACTTTCTGGACAAGCCGTTTGTCTCCTTTGTACGCTTGGCTCAAGCCACCACTCTGGGAGGCCTCACTGAGGTTCCTGTGCCAACCAGGTTCCTCTTCATCTTGCTGGGCCCTCAAGGCAAAACTAAGTCCTACAATGAAATCGGCAGAGCCATCGCAACTCTGATGGTGGACGATCTGTTCAGTGACGTCGCCTACAAAGCACGGGACCGTGACGACCTGATTGCAGGAGTTGATGAGTTCCTGGATGAGGTGATTGTCCTTCCCCCAGGGGAATGGGACCCCAAAATACGTATTGAACCCCCAAAGAAGGTTCCATCAGCAGAAATGAGGAAGTCAGTCCTCAACCTGAACGAGTTGGGTCAGATGAACGGCTCGGCTGGTGGGGCCGCCGGTGGAGAAGACGATGAGCTTCCTGTTCAGCATGAATTGGGAGAAGAGCTGAAGTTCACTGGGAGATTTTGCGGTGGCCTGTGGCTGGACATCAAAAGGAAGATTCCCTTTTACTGTAGTGATATCTACGATGGCTTCCATATCCAATCCATCTCTGCAGTGCTCTTCATCTACCTGGGATGCATTACCAACGCAATCACCTTCGGCGGACTGCTGGGAGACGCTACGGACAATTACCAGGGAGTGATGGAGAGTTTTCTTGGCACTGCTCTAGCAGGAACCGTCTTCTGTTTGTTCGGCGGACAGCCTCTCATCATCCTCAGTTCAACCGGACCCATCCTCATCTTCGAAAAACTGCTTTATGAGTTCAGCAAGAACAACAGCATAGACTACATGGAGCTGCGGCTGTGGATCGGTCTGCACTCGTGTCTGCAGTGTTTTCTGCTGGTCGTTTCTGACGCCAGCTACATCATCAAGTACATGACCCGCTTCACAGAGGAGGGCTTCTCCAGCCTCATCTCCTTCATCTTCATCTCGGACGCCATTAAGAAGATGGTCGCGTCCTTTAAGTACTACCCAATCAACCGCGGCTTCAAGCCAGATTACGTTACATCCTACAAGTGTGAATGTGTGGCCCCAGACCAGGCGTCTGCTGTGGGTTTAAACGTTTCAGCTCCTATGTCAGATGATAACATGACTCTGCTGTTTAACCTGACAGACCTGGACTGGAGCCAGCTGAGTAAGAAAGAGTGTGTGAAGTATGGTGGTGTGTTGGTGGGGAGCTCCTGTAAGTATGTCCCTGACCTGGCCCTGATGTCCTTCATCCTCTTCATCGGCACCTACTCCATGACTGTTTCTCTGAAAAAGTTCAAGTTCAGCCGCTACTTCCCAACAAAGCTCCGCTGCCTGATAAGTGATTTTGCCATCATCCTCGCCATCATGTTTTTCTGTGGCTTGGACTGTCTCCTGGAGCTGGACACTCCCAAACTGCACGTACCGACCCAGATAAAGCCCACGCGTTCGGACCGTGGCTGGTTCGTGCTTCCGTTCGGTAAGAACCCGTGGTGGTGGTACCTGGCCAGCTTTGTTCCGGCTCTCCTCGTCACCATCCTGATCTTCATGGACCAGCAGATCAGCGCCGTCATCGTCAACCGCAAGGAAAACAAGCTGAAGAAAGGCTGTGGGTACCACTTGGACCTGTTCTGGGTGGGTGTGCTGATGGCTGTGTGTTCCTTCATGGGCTTACCCTGGTATGTTGCTGCCACCGTCATCTCCATCGCCCACATCGACTCTCTGAAGATGGAGAGCGAATGCAGCGCCCCCGGAGAGCAGCCGCAGTTCCTGGGAGTCAGGGAGCAGCGGCTGACAGGCATTCTGGTGTTTGTGCTGACTGGACTCTCAGTCTTCCTCGCTCCCATCCTTCAGTATATCCCAATGCCAGTCCTGTACGGAGTCTTCCTTTACATGGGAGTGGCATCACTGAGTGGTATTCAGTTCTGGGAACGCATCAAGTTGTATTTGATGCCGCCCAAACACCAGCCGGACTTTTCCTTCCTACGCCACGTCCCCCTGAGACGCGTCCATCTCTTCACACTTGTCCAGATTCTCTGTCTGGCCGTCCTCTGGATCCTCAAGTCCACCTTCCTGGCCATAATCTTCCCAGTCATGATCCTGGGTCTGATGGTTGTACGAAAGCTACTGGACCTGATGTTTTCACAACATGACCTGGCCTGGCTGGACGACATCCTGCCGgacaaagacaagaagaagaaagaggatgacaagaagaaaaagaaagagaaaaagaGCGTAGAGCCGGAGAGCGACGAGGAGGAGATGAACCCTTACTCAACAGTCACGTCGGATCAAAATGAACTAGACCGCAGCATCACTCTGCACCTGAAGATCTCCTGCCCTCCTTCACCCACCCCCTCCCTGACGAGCCTCACCTCCGGGGACAATCAGCCTCAGCGCCCGCCGCACCAACCCGTGCCCCAGGTCAGCATCCGTGTGGATTCAGACTGCGACCGCGACGATTCAGGCTTCTTCTCCAAACAGCAGCGGTGCAGCCCGTATGCCGCCCCCAGCCTGTCACTGCCCGTAACGCCCAGGGGTTGTCGCCGGAAACAGCACGCTCACTTCAGAGACTCCTGCACAGAAACCATTCTATGA
>g103.t1
ATGGAGGCGCTCTACAACACCACCGAATGCAGCGGCGAAAACGGGTCGAACGTCTCCGCGAACTGCAGCGGCGCCTTCAACAAGTTCATCCAGCCCGTGTGGCAGATCACGCTGTGGGCCGTCGCTTATTTCGGCATCGTGTTGGTGTCTGTGGTCGGCAACGTGGTGGTCATCTGGATTATTCTGGCGCACAGGCGCATGAGGACGGTCACCAACTACTTTCTAGTGAACCTCGCTTTTGCTGAAGCCGCCATGTCGGCATTCAACACGGTGGTCAACTTCACCTACGCCGTTCACAACGAGTGGTACTTTGGTTTGGTCTACTGCCGGTTCCACAACTTCTTCCCCATCGCCGCCATATTTGCCAGCATTTACTCCATGACAGCCATCGCTCTGGACAGATACATGGCCATCATCCACCCTCTGAAGCAGAGGTTGTCGTCCACTCAGACTCGGTTGGTGATCGGTGTGATCTGGCTGCTGGCTCTGCTGCTGGCTTTTCCTCAGTATCTCTACTCGTCCACCGCAGTGCTGCCCGGACGCATGGTCTGCTTCATAGACTGGCCTGAATACGACACTGTCGACTTCAAAAAGATCTACTATGTGTGCGTGACCGTACTGATCTACTTCCTGCCCCTTTGCATCATGGGATGGGCGTACATGACGGTGGCCGTCACCCTGTGGGCGAGCGAGATTCCAGGAGACTCATCTGAACACTACGCAGAGCAACTCATCGCCAAACGCAAGGTGGTGAAGATGATGATCGTGGTGGTGTGCACCTTCGCCGTGTGCTGGCTGCCGTACCACGTCTACTTCCTGCTGCACCAGTTCTTCCCCGAACTGTTTGAGGAGCGCTACATCCAGCAGGTCTACCTGGCCGTCATGTGGCTGGCCATGAGCTCCACCATGTACAACCCAGTCATCTACAACTGCTTGAACAGCAGGTTCAGAGCAGGCTTCCAGCAGGTGTTTTGCTGCTGTGCTCCCACCGTCACCAAAGAGGAGCTGCTGGAACTCAAATCTCCTCGTTACCTGCAAACCCAGGTCAGCATATACCCCGCAAGCCGAACGGAGACCGTTGTTCCCGCCGCAGCAACAGAGGCGCCACCTGCCGAATCGCATGTTTATCCTCACGTGGAGGTCACAATGAACAGCTCGGCCTCTGACAAGCTGCCCtaa
>g104.t1
ATGGCTGTTAATAAATCCAAAGTCTCAGCCGGATTCATAGTAGTAGGTGTCCTGACTGCGTTTTTCGGTATCGTTCTCGTTTTTGTGGGGCCAGTAATCATCGATGACCAAGTAGTAAAGAACACCATCATTGATCCAAAGAATGACCTCTCCTACACCATGTGGAAGGACCTCCCTGTGCCCTTCTTCATGTCCGTCTACTTTTTTCATGTCCTCAACCCTGAGGAGATCCTGAACGGAGAAAAGCCCATGGTGGAACAGAGAGGACCGTATGTGTACAGAAAGCAGTGTCGGAAGGAAAACATCACGTTTCACCCCAACAGCACCGTGTCCTACAGAGAGTACCGCAGATACTTCTTTGAGCCCTCCATGTCCATTGGGGACGAGTCTGACGTCATCACCATTCCCAACATGTTGGTGCTGGGTGCAGCGGTGATGCTGGAGGACCTGCCCTATGCCTTACGGCTGTTGATCAGCGCCACCTTCAAGACTTTCAAGGAAGGTCCCTTTCTGAACAAGACGGTGGAAGAGCTGATGTGGGGCTATGACAGTAAACTGGTTGAGTTCCTCAACAAGTACCTCCCTGGCATGCTGCCGTCCACAGGAAAGTTTGGCCTCTTTGCAGAGTTTAATAACTCCAATACTGGTCTGTTCACCATCCACACCGGGAGAGATAACATCAAAAACGTCCACAAAGTCGACTCCTGGAATGGCCTCACTGAGCTGAGCTACTGGAGGACACCTCAGTGTAACATGATCAATGGAACAGCCGGGCAGCTGTGGCCTCCTTTTATGACAAAAGAGACCACTCTAACTTTCTACAGCCCAGACGCCTGCAGGTCTCTGGAGCTCGTGTATCAGCGACCAGGCGTGATGAAAGGCATCCCTCTGTATCGATACGTCGCTCCCAAGACCATGTTTGCAAATGGGACGGATTATCCTCCAAATGAAGGCTTCTGCCCCTGCAGGCAGTCTGGGCTGCTCAACGTCAGTAGCTGCCGCCACAACTCTCCGGTCTTCATCTCTCATCCTCACTTCTTTAATGCTGATCCTGTGCTGCTGGACTATGTGCTGGGTCTTCACCCAACTGAGGAGGAGCACGGCCTTTTCATTGACATTCACCCTCTCACAGGTGTCCCTCTGAATGTGTCCATACGCCTACAGCTTAACCTCTACATGAAGAGAATATCAGGAATTACAGAAACTGGAAAGATTTCTGAGGTGGTGATGCCCATGCTGTGGTTTGAGGAGAATGGATACATCGATGGTCCGATCCTCACTACGTTCCACACTAGCCTGGTTATTCTCCCTGCTGTCATGGAGTACATGCAGTACATCTTCATAGCCCTCGGCCTGCTCACCACCATAGTGGCCGCCCTGGTGTATTACAAAGTCAAGAGAAAGACACCGAGGGAAAACACCAGCACTTCAACTCATGAACGAACCCCTCTGCTTCAAGACGAGCAACACTGA
>g105.t1
ATGGACATTGACAACATGGTGCAAAACAGCGCTCTTGTTAGAGCAAGAGAAGGTGGAGGAAGCAAAGGCAGGAGCTGGAGATGGAAAGAACTGCTTCGCTTTCCCCACATCAGCGAGTGCAGGGAGCTAGCAAAGACCATCGAACGAGACTTCTATGATTTATGTGTCTATCAGCCTATTGGCAAGAAGCTCTTTCATCTCTACTGTATGACTCGGCAAGAACTGCACAACTACATATTGCTCCTGGATGCTTTGGAAGCCTTTGAAACAAAGACAGACGAGGAAAGGCACAGCTTTGGGCTTTACATCATCAACACATTCATCAGAAGTCAGGCCAACCATTGTGTGCCTTCTTTAACAAAGCATGAACAAAACTACATCAACAGTTTGGAGCTTGATCCCTGTGGAGAAGTCTTTCATAAATGCAAAGAATTCCTGCATGAATACCTCAGTCAAGAGCCCTTCACACAGTACCAGTTCAGCATGCACTTTGACCGCTTTCTACAGTGGAAGCATCTGGAGAGGCGGCCAATCACCAAAAACGATTTCAGAGAGTACAGGCTACTGGGGAAAGGAGGCTTTGGAGAGGTTTGGGCTTGTCAGGTACGAGCCACAGGAATGATGTATGCCTGCAAGAAGCTGGAAAAGACTCACGTAAAGAAATGGCAAGGAGAACACATGGCACTCAACGAAAAGGAGCTACTAGAGGAGGTGGACAGCCGATTTGTGGTCAATCTTGCATATGCTTATGAGACCAAACACAGTCTCTGCATGGTTTTAACCATGATGAGCGGCGGTGACCTGCGGTTTCACATTCACAATATGGCAAAGAACGGCTTAGCCATGGATAGAGTTTATTTCTATGCCGCAGAAGTCTGCTGTGGTTTAATTCACCTCCACCAGAAGTCGATAGTTTACAGAGACCTCAAACCTGAAAATATTCTCCTGGATGACAACGGACACATCCGCATCTCTGACCTGGGCTTGGCAGTGAAGCTGGAGGACGGGGATCTGGTGCACGGCAGGGTCGGCACATTATACTACATGGCACCTGAAGTGATCAGCAAAGAGGAATATAACACGAGTCCTGACTGGTGGGGCCTCGGCTGCCTGATTTATGAAATGATTGCGGGGAAATCTCCCTTCAGGGAGCGAGGCGAGCGCCCCAAATCCTCAGAAGTGGAGAAAAGGATTAAATCAAAACCTGTGGAATACAATGAGAAGTTCAGCAAGGATGCCGTAGACATCTGCAACGGCCTGCTGAACAGGGATCCAAAACACAGACTGGGCTGTCGAGGATCAGGAGGGAAAGAAGTGAAGTCTCATCCCTTCTTCCGACAAATCAACTTCCGGATGCTGGAAGCAGGACTGGTGGAGCCTTCTTTCAAACCAGACCCCAGACTGGTGTACTGCGATGACGTGCAGGATATCGAGGAGTTCTGCGCACTGAAGGGAGTCGTTCTGAACCAGTCAGACGGCGAGTTCTACGCCAAATTCAACACGGGAAGCGTTCCGAGGAGCTGGCAAAATGAACTCATAGATACGGGATGCTTCGAAGAACTGAACATTTTTGGTCCAATGGGATCTCGACCTCCAGACCTGGACTGGTCTCTGGCCCCTAGGAGCCCCAAAGCCAAGCAGGGCCTATTGCGTCGTATGTTCCGCAGACATGAAAGACACCTCTCAGATCCAGCAGATGATGGTAAACATTGCCAGCCCAATGGAGATGTCAGCTCAACTCTCtaa
>g106.t1
atggcgtctgaattgcaggcgggtaccgtagctgcagcagaaaaggacttggctgtcggggatgcctcctttgttgaacagcctcccagtatggatacagagtcatcaagtggcaaagaggggatggaagctactggcgatggctcagaagccgccgatgctctgacaggatccggggatgaggagagcgggcggcagctcggggaggtggagctgcagtgcgccttgtgcatgaagtggttcacggcggaaacgtttgggatcgaaaccgcgacatgtcttcccttcatgaccaattacgtgtttcactgcaatgtctgccatcacagcggcaacacatacttcctcaggaaacaagccaacttgaaggaaatgtgcctcacagctttggcgaacctcacatggaggtccagaacacaagatgagcatcctaagaccatgttctccaaagataaggatatcataccatttattgataagcactgggaatgcatgacgacccgtcagagaccggggaagctcacctggcccaacaacatagtgaagacgatgagcaaagagcgagatgtgtttcttgtgaaagaacaccctgaccctggcagtaaggatccggaggaggagtaccccaagtttggccttttagatcaggacctgggaagcataggaccctcatatgacactcagaaacagaccactggaaccccagcagccggtgggctcaatggtgctctggcccctggccctggaaaaggaaggggggccaaacgtaaacagcagcagcagcaggagggaacgactgccggagcgacaaagagaaccaggagtgacccgttgttctcagcccagaggctgccccctcatggttacccactggaacacccattcaacaaagatggctatcgctacatcctggcagagccagaccctcatgctcctgaccccgagaaactggagctggactgctgggctggaaaacccattcctggtgatctgtaccgggcctgtctgtatgagagggtgctgctggccttacatgacagagcacctcagctgaagatctcagatgaccggctgacggtgacgggggagaagggctattccatggtccgggcttcacacggcgtgaggaaaggagcctggtactttgaggtgaccgtggatgatatgcccccagagacggcagctagactgggctggtctcaaccgcttggcaaccttcaggctcctctgggttatgacaagttcagctactcttggcggagtaagaaggggactcgctttcaccagtcggtagggaagcattactcctcaagctatggtcagggggacacactgggcttcttcatagagctgcctgatgaaacggagacagcaaaggctcttccagacacatacaaggataaggcacttattaaattcaagagctacctgtactttgaggagaaggactatgtggacaaagcggagaaaagcctgaagtcggtgaatcccagcaggatgttgttctataaaaacggtgttaaccaaggagttgcctttgagaacctctttgaaggcatctactttcctgcaatctccttgtacaagagctgtacggtttctgtcaactttgggcctcaattcaaatacccacctaaggacattaaataccaaccgatgagtgacatgggttggggtgcagtgatcgagcacacgctggcggatatgctataccacgttgagacggaggtggacggacgccgcagcccgccatgggagggataa
>g107.t1
ATGCTTTATTTCAGAGAAATGAGGGTCGTGGTGCTGGTGGTCTGGGTCGGGCTGAGCCTTTGTTGGGCTCTGGTCAGCGCCGAAGAACCTGTGGAGGAGCAGCAGCTGTCAAGAGCCAAAGCTCTGGTGAGGGAACCCCGGGGGCTGATCGGAGACCAGGGCAGATGGGACGCTGAAATGTCAGACGAGCCAGCTGAAGTTACAGTAGAGGAGAAGAGCAAAGCAAAGAAAAAGAAAAGCCCTGAGGAAATCGAGGCCGCTAAAGCAAAGAAGGCAGCAGAGAGAGAGGCTAAAGCCAAAAAGCAAAAAGCTCCAAAGCCCACCAAGAAACCCAAACCGCCAAAGCCCACCAAGAAACCGAAGCCACCCAAACCCACAAAGAAGCCAAAGACGCCTAAACCCACCAAGAAACCAAAGCTGGTAACGACCACGGTGCAGCCGGAGCTCCGCCTTCCTCCTCTGGAGGAGGAGGAGGAGGAGGAAGTGGGCCTGGAAACAACGAATCAACCCGAGTTTCCAACGGAGCCCGTTGAGCCAGACCTGGACAAATGGATCAGAGGACACAAGAAGGAAGACACAACCACTGAGGTCATCATGTACATACCAGAGGAAACCACGTCTGTTCCATTCGCTGGTCCCTGGTATGAAGAGTATGATTACTCTGACTTGGCAGAGGCAATAGCAAAGAAACAACAAGAGGAGGAGGAGAGAGCCCGCAAAGAGAAAGCAGAGAAAGCTGAGCGGCAGAGGAAACAATGGGAGGAGGAAGAAGCAGAGAGACTGAAGCAGGCGGCTTTTCCTGCTCAGCCAAAAAAGTGTCCTCCTTTGGGCTTGGAGTCTCACCGGGTGGATGACGACCAGCTGCTGGCTTCCTCTCAGTCTCACCACGGCTTTGCGGCTCAGAGGGGACGCCTCAACATGCAGAGCTCTGAAGATGAGGAGGACATGTATGGAGGTGCATGGTGTGCAGAGCCTGAGGACAAGGAGCACTGGTTCCAGGTGGACGCTCGGCGAGAGGTGGAGTTCACCGGAGTCATCACCCAAGGGAGGAACTCAGAGCAACTGGAGGATTTCGTATCGTCCTACTTTGTGGCCTTCAGCAACGACAGCCGGGACTGGACGGTGCTGCACGATGGCTACGCTGAATGGCTGTTCTATGGGAACGTGGACAAGGAAACACCCGTGATGAGTCAGTTCGCCGCACCGGTGGTGGCGCGTTACATCCGGATCCTTCCCCAGAGCTGGAACGGCAGCCTATGCCTGAGAGCCGAAGTCCTGGCCTGTCGGCTACCAAGCAGCTACCACAGTGAGAATGAGGTCAATGCGTCTGACGATCTGGACTTCAGACATCACAACTACAAGGACATGAGACAGATGATGAAGGTGATAAATGAGGAGTGCCCCAACATCACAAGGATCTACAACATTGGGAAAAGCTCACAAGGCCTCAAGATGTACGCCATGGAGATCTCAGACAACCCAGGCGAACACGAGACAGGTGAACCCGAGTTTCGCTACACAGCAGGTTTCCATGGCAATGAGGCTCTGGGTCGGGAGCTTCTCCTGCTATTAATGCAGTTCCTCTGCAAAGAGTACAGAGATGAAAACCCAAGAGTGCGACGCTTAGTGGACGGAGTGAGGATTCACCTGGTGCCATCACTGAACCCAGATGCCTACGAGCTCGCCTATGAGATGGGCTCAGAGATGGGAAACTGGGCGCTGGGTCATTGGACTGAAGAAGGTTATGACATCTTCCAGAACTTCCCAGACCTGAACAGCATCTTGTGGGGAGCCGAGGACAGAGGCTGGGTACCTCGCATAGTGCCCAACCATCACATTCCGCTGCCAGAAAACTTCCTCGGTGGTTCTCTTGCAGTTGAGACCAAAGCCATAATTTCATGGATGGAGCGCAATCCATTTGTGCTCGGAGCCAATTTACAAGCAGGAGAAAAAATGGTGGTGTACCCTTTTGATATGCAGCGTCCTCCAATTTCTCTAACCGACAGTCGACGTTGGAGGGTTAATGCTGAGATGAACGAAGAGACCTGGGCTCGTATTCAGAGGCAGAACGAAGGAGCGCTCAGAGAGACTCCTGATGATGCCATGTTTCGCTGGTTGGCAATGTCATACGCACACAGCCATCTAACCATGACTGAGACCTATCGGGGATCCTGCCACGGTGATGATGTCACTGGAGGACAGGGGATTGTTAATAGAGCCAGCTGGAAACCAGTGGTGGGCAGTATGAACGACTTCAGCTACCTTCACACCAACTGCTTTGAGCTCTCCGTCTTCCTCGGCTGTGACAAGTTTCCTCATGAGAGCGAGTTGGCGCTGGAGTGGGAGAACAACCGCGAGGCTCTTCTGTCCTTCATGGAACAAGTGAATCGGGGAATAAAAGGTATAGTAAGAGACATGGAGGGAAACCCGCTGCCTAACGCCACAATAACTGTGGAGGGAATCCGGCATGATGTCAAAACTGCTGCCAGCGGGGATTATTGGCGGCTGCTGAATCCCGGTGAGTACAAGGTGACGGCCAAAGCTGACGGCCACACGCCCCAAACGCGGCTCTGCATGGTGGGCTACGACACTGGAGCTACTCCCTGCAGCTTCACCTTAGCCAAGTCCAACTGGGACCGCATTAAAGAAATTATGGCGCGCAACGGGAACAGGCCCATTCGACTCGTCACCAAAACGAACAGGGTGAAGTCTACCGCTTCGAGCACCACGGCACAGCCCGCCGTCACAGGGGAGGAGAGTCAGGCCAACTCTCAGAGAGCCGAGCGACTCAGACGGTTCAGACTGATGCGTCTACGCAAATTGCGCGAAAGGTTAAGAGGCAGAGTCACCACCACCACCCTTCCAACAACAACGACGACGACGACAACTACAACACAACCACCTGATGCTGAGAGCACAACTTCCTGGTACGACTCTTGGTTTCCTGTGGACAGCTATACAGAGAACCCGTTTGACACCTTCATATTTGGCTCAGCACCTACACAAGAGTATAATTTTGAATACACCATTGATtaa
>g108.t1
ATGGCTGCTGAAAGGCTACAGTTTCATGAAATGGGATTAGACGACCGTCTGTTAAAGGCGGTGGCGGATCTAGGTTGGTCTCAGCCCACCCTGATCCAAGAGAAGGCCATTCCTCTGGCTCTGGATGGGAAGGACCTTCTGGCTCGAGCGCGGACCGGATCTGGAAAGACTGCAGCCTACGCTATACCCATCATTCAGCGCATCCTGGCCTCCAAACAGAGCGTTCGTGAGCAGGACGTGAGAGCTCTCATCCTGGTGCCGACCAAAGAGCTCGGTCAGCAGGTTCAGACCATGATGAGACAGTTGACGTCTTCCTGTTCTAGAGATGTCCGGGTGGCAGACATCTCCGGCAAGGCCGACGTGTCAACTCAGAGACCCATTTTAATGGAGAAGCCCGATGTGGTGGTGGGGACACCGTCCCGCGTTCTCGCCCACCTCAACGCCCAGAACCTGGCGCTCCACTCTTCCCTGGAGATGCTGGTTGTAGACGAGGCCGACTTGGTCTTCTCCTTCGGCTTCGAGTCTGACCTGAAGAACCTGCTGTGCCATTTGCCGAAGATCTATCAGTCGTTTCTCATGTCGGCTACTTTCAACGAGGATGTTCAGGCCTTAAAGGAGCTGCTGCTGCACAACCCGGTGACCTTGAAGCTCCAGGGCTCTCAGCTGCCTGACAGCAGCCAGCTGCAGCAGTACACCATCAAATGTGAGGAGGAGGACAAGTTCCTGCTCATCTACACGCTGCTGAAGCTGCAGCTGGTCCAGGGGAAAACGCTGCTGTTTGTGGCAGCAGTGGACCGAAGCTACAGACTCAAACTGTTTCTGGAACAGTTCGCCATCCCAGCGTGCGTCTTGAACTCAGAGCTGCCCGTCCAGTCCAGGTGCCACATCATCAGCCAGTTTAACCAGGGGTTCTATGACATCATCATCGCCACAGATGAGCAGAGCTTGGTTGAACCTGCCGCGTCGTCTTCAGGGAAGAAGACGAAGAAAAATAGCAAAGCAAAAGCAGCACAGGCTAAAGATAAGGAATACGGCGTCTCCAGGGGCGTGGATTTCCAAAACGTTTCCAATGTCATCAACTTTGATTTCCCAACGTCTGTTGATTCGTACATCCATCGAGTCGGAAGGACAGCGAGAGCCGACAACCCAGGCACCGCCCTGTCGTTCATCTCTCACACTGAACTCGATGCCTTGGCAGAGGTGGAGGAGGCCCTCAGTGGAGATAAAGCCGAGGCGGCGCTCAAACCTTATGAGTTCAAGATGGAGGAGATCGAAGGCTTCCGGTACAGGTGCAGGGACGCCATGCGGGCCGTGACGAAGCAGGCCGTGAAGGAGGCCAGACTGAAGGAGATCAAACAGGAGCTGCTCAACTCGGAGAAGCTCAAGACATACTTTGAAGACAACCCCAGAGATCTGCAGCTGCTCAGACATGACAAAGACCTTCATCCTGCCGTCATCAAGCCTCACATGAAAAACATTCCCGACTATCTGATTCCTGAGACTCTGCGTGGCGTAGTGAATCCACTGTCAAGCAGGAGGAGGAAGAGGAGGATAAAGCCAGCCCCAGAAGGAGTTGTGAAAAGCAGCTTCAAGAAGAACGTCCGGGGGAGGAATCCGCTGAAGAGTTTCCAGTACAAACGAACAGGAAACAAAAAAGCCAGAGGAGGCAAATCAtag
>g109.t1
ATGGCGTTCATGTCCCGCTTCTCTCGGTCTCGGAGCAGCTCCAGGTCTCCGAGCCGAAAGGAGCCTGAGCGGGACTCCCCGACACTGACGGTGTCCGAGCTGGAGAGGCTGCTGTACACGGGCAAGACGGCCTGCAACCATGCGGACGAAGTGTGGCCCAGGCTCTACATTGGAGACCAAAACATTGCCTCTGACCGCCGTGAGCTGGCCAGACTCGGTATCACACACATTCTGAACTGCGCGCAGAGCAAGTGGCGAGGCGGAGCCGAGTATTACGCGGGAATGAACATCACCTACCATGGGATCGAGGCTCACGACTCCCCGACCTTTGACATGAGCGTCAACTTCTATCCGGCTGCTGAGTTTATCCACAAAGCCCTCTCGAGTGGAGGTAAGGTGCTGGTCCACTGCACGGTGGGAGTGAGCCGCTCAGCCACTCTGGTGCTGGCCTACCTGATGATCAGACAGAACCTGACGCTGGTGGAGGCCATCAGAACAGTCAAAGACCACCGAGGCGTCATCCCCAACCGAGGTTTCCTCCGCCAACTCAACGGACTGGACGGCATCCTGAGAGAAAGTCGGAAGACATCACCGCAGAGCtga
>g110.t1
ATGGCAAACCCCAGAGTTTTCTTTGACATCGCGGATGATGGGAAACCAGCTGGCAGGATCGTAATGGAGCTGCGAGCTGATGTGGTCCCAAAGACTGCAGAAAATTTCCGGGCCTTGTGCACCGGTGAGAAAGGGTTTGGTTACAAAAACTCCACCTTCCACCGTATTATCCCCAACTTCATGTGCCAGGGTGGAGACTTCACCAGACATAATGGAACTGGAGGGAAATCCATCTATGGTGAGAAGTTTGCTGATGAGAACTTTACGCTGAAGCACACAGAACCAGGGATCCTGTCCATGGCGAACGCAGGACCAAACACCAACGGCTCCCAGTTCTTCATCTGCACGGAAATGACAAACTGGCTGGACGGGAAGCACGTGGTGTTCGGCAAAGTTGTGGAGGGCATGAACGTTGTCAGACAGATGGAAAAGAAAGGCTCAAAGTCTGGCAAGACAACAACCAAGATTACCATTGCTGATTGTGGTCAGCTAtga
>g111.t1
ATGAACCCCCTTAACTCCATGAAACCCTCCCTACCTCCCACTCCACAAAGCACTGACGGCCCCTTCCTAAATGAGCCAGTCTCCTGGCAACCAGGCACCAATCAACACGCAAGATCTCTCTCTGTAGTAACCACAGTGTGGGGCGTGACCAATCCCACACACAGCCAGGTGTTTGGATCACCCATGGGCCCCGGCGAGAGTTCTGGTGGTCACATAATGCCAGTTGGCAGCCCAGGGATGGGCGGCAGCATGGGCTCCCAGTTCATGGGCCAGCAGTCGTACGGGGACGGCGTGTCTAAAGGCTACGGCCAGCCGGTCATGTACGGACGACCCAGCACCGCCTACAACCCGGCTTCAGCCTATGGAGGAAGTTACTCCGGCAACGGCGGAGGCGCGGGCCTGGGCGTCCGCGCCCCCTCTGACTTCACTCAGgctgcagctgccgccgtcgccgcggctgccgccacagccactgccaccgccacggcaacGGTCGCAGCAATACAGGAGAAACAGAACCAGGAGCTGAGCTACGGTCAGATGGGTGGAGCATCCCCTTACAGCAACCAGTTCCTGTCTCATTCTGGGCCCCGCGGGCCCCCGGGGATGAACCACGGCGGGATGGTCCCCTTGAGGCCTGGACTGCCACCTTCCACAGGTGGGTTGTATCCCTCTCACCCTGCGCAGGCCCAGAGGATGCCCCAGCACCCTGGCTTCTCGGGCGGACAGCAGGGCCTCAAGCGACCTTTCCATTCAGAGGGGTTTCCGGGGCAACAGTACAGCTCCGGAGGGATCTCTGGGTATTCCAACCAGCCTCTGCAGTACCCCAGTGGTCCGCAGCAGAGATGTGCACCGTCACCCTCTTACCCGTCCAGTCGCATGCCTCACATGGGGCCGTACACATCTGGAACTCACAACCCATCACAGTTCCCTCCCGGTGCCAGCCAGCCCAATCCTCCACAGTTTTATAAGTCAGAGCCTTTCAATGGCCAGGGCAGTCTACCATCTGGAGCAGCAGGGGCCTACAACGCCTTTACACAGGCTGCAGTCAACGGGCCAGGTCGAGGTGCAGTGATACCCGGGTACCCCAGCTCACCAATGGGAGGGAACCCCACCCCACCGATGACCCCAGGGAGCTCCATACCCCCTTACCTCTCCCCAGGCCAGGACACCAAGCCACCCTACCTTCCGCTGGACTCTAAAGCCAACATCAGCACCCAGCAGCCCTCCACAGGTAACCCTAGCGACGACCTGCGTCTGACCTTCCCGGTCCGAGACGGCGTGGTGTTGGAGCCGTTCCGATTGGAGCACAACCTGGCTGTCAGCAACCATGCGTTCCAGCTCCGAGACTCGGTCTACAAAACACTGGTGATGAGACCAGATCTGGAGCTGCAGTTCAAATGTTACCACCATGAAGACAGGCAGATGAACACTAACTGGCCTGCCTCTGTGCAGGTCAGCGTTAACGCAACTCCTCTGTCCATTGAGAGAGGGGACAACAAGACCTCCCACAAACCCCTGTACCTAAAGCAAGTGTGTCAACCGGGACGCAACACCGTACAGATCACCGTGACGGCATGCTGCTGCTCTCACCTGTTTGTGCTGCAGTTGGTCCACCGGCCGTCAGTCAGGTCTGTCCTGCAGGGCCTGATGAAGAAGAGGCTACTGCCAGCTGAGCACTGCATCACCAAGATAAAGCGAAACTTCAGTAGCGGCACCATTCCCGGGACGCCCGGTCTAAACGGAGAGGACGGAGTGGAGCAGACGGCAATCAAAGTCTCCCTCAAGTGTCCGATCACATTCAGACGAATCCAGCTGCCGGCCAGAGGCCACGACTGCAGGCACATACAGTGTTTTGACCTGGAGTCTTATTTACAACTGAACTGTGAAAGAGGGACGTGGCGGTGTCCTGTGTGCAATAAAACGGCTTTGCTAGAAGGCCTGGAGGTCGACCAGTACATGCTGGGGATTCTGGTCTACATACAGAATTCTGATTACGAGGAGATCACCATCGACCCGGTGTGCGGCTGGAGACCCGTGCCAATCAAGCCCGACCTCCACATAAAGGAGGAGCCCGACGGTCCAGTCCTGAAGCGATGCCGCACAGTCAGTCCGAGTCACATGGTCCTGCCGAATGTGATGGAAATGATCGTGGCCCTGGGGCCCGCTTCGTCCCCATACCAGAGTCTGAGTGCAGGGGACAGGAACACCCCCGACTACAGCCGGCCAGGAAGTCAGGGATTCTCCGGACAAACGGGATTTACAGATTTCCCCAACACTCCTGGGACCCCGACACTCGGAGAGTACACCTCCTCCGGACCGCCCCCCCTCTCCTACCAGTCTGAGCAGGCAGCCCATTCTGGAGGAATGGAGCACTCGCACGGCAGCATCCTCCAGCAGCACGTATCGGGGGTCCACAACAACCAGAGTCTTGGCGAGGCCAGCAGCCCGTTAGCACAGAGGAGCTCAGCCACACAGAACTCACGGCTGCAGGGCGAAGGCTCCTTCAGTCTGGGAGGCCCTGGAGGGGAGGGGGCCGATCACGCTCTGGATCTTCTTCCCGAGCTGACCAACCCAGACGAGCTGCTGTCGTACCTGGGCCCCCCCGACCTCCCGAACAACAGCAACGACGACCTGCTGGCGCTGTTCGAAAACAACTGA
>g112.t1
ATGGAAAATAAAAACCACCACAATGACAGCTCCCAGGTCAAAGAATGCATCCAAATGTTTGATCCTCTGCACAGTGAAAAGGAGAAGCCCAAAAGTGAAAACCAGCAGAACGGCAAGGATGGCTCAACCCAGGCCAGCTCCTCTAATCCATCCACATCTGGACACAGCTGCAATCAGAACACAAGAAAGGCAAGCAAACACGATGGAGACAGCTGCAATGAGGACGCAAAAAAGACAAGCAAACGCGATGGAGACAGCTGCAATGAGGACGCAAAAAAGACAAGCAAACGCGATGGAGACAGCTGCAACGAGGATGGAAGTAAGACAGCCAAACACATGCCTGTGGGGACGGCGCATGGTGAGGAGCGCAGTGAAGTCGGCTTGTCGTGCTGCCAGCTGGATGAACTGAAGACGCTTCCACAGTGTGACATCAAACTGGGAAAACTGACCTTCTCAAAGTCTCACACCGTCCTCATAGATGTGAATTCCTTCAGGTGCGGGGCGATTGTTCCTCAGGACGGGCGAGACCTGTGGCTCAGTAGCTTTGTTAAGATGCCGTGTTCACCATCGAGCGTCTCACCGAAACCAGACACACAGTTTGGTGCCATTAGATTCAAGAGTCATTCGGGCCCAGTGTCGAGGTGGAGCCTGATCTCCGAGCAGCTGCGTGCTCTGGCCAAGAAAAAAGCAGCAAAAGCCGAAGAGGTGCAGAAAGCCATCCTGAGATACAACCCCAGGTATGAACGAGAGTGGTCTTTTGACGCACTTCCCATATACTTGAAGAATGATATTGAAAACCTCTACGAGAAGCTGTTTCCAAAGATTGCTGCTTTGGCCTTGACGCTGCCTGATCAAGTCAAGAAGGCCATCCCTCTGCTGCAGCGCCACCAACCAGCCTCCATCACTTTGTCCCAGGCTCAGATTTCCTGTCTGCTCGCCAACGCCTTCTACTGCACCTTCCCTCACCGCAACACCACCAGCTCCAAAGCAGAATACCACAACTACCCGTTCATAAACTTCAGCAGATTGTTTGGAAACTGGTCAGAGCGGAAGAACCAGAAGTTCAAGGCCATCATGCACTACTTTAACGTGATGACAGACGAGAGAGCTAAACCAGAAGGCCTGGTGACGTTCGAGAGGCGGTGGCTCAGCGACGCAGAAGCTCCAGCCTGGGGAAAGTGCACACACACCCTGCAAAAGCTGCATGTTACATCAGAGGGCCGGATCGAGGGCGAAGGCGCACAGTTGCTTCAGGTGGACTTTGCTGCCAGCAGGGTAGGTGGGGGTGTCCTGGACTCCGGCCTGGTTCAGGAAGAGATCCTGTTCCTCATGAACCCGGAGCTAATCGTAGCTCGTCTCTTCACAGAGAAACTTGACAAGAATGAGTGTCTCATCATTACAGGTACGCAGCAGTTCAGCTGTTACTCTGGTTTCAGTGACAGCTTTCAGTGGTTGGGCCCTTATGATGATCACCTTGAAAGAGACGAGTGGCGTCGGCTGAAGCGGCAGATTCTGGCCATCGACGCCTGTCACTTCAAACATCCCATGGATCAGTACAACATGGAGAAAGTTAGACGGGAACTGAACAAGGCTTACTGTGGGTTCAAAGGTCACTATGGTCATGAAGACCCAGGCATTGCCACAGGAAAGTGGGGCTGTGGAGCCTTCAATGGAGACCCAGAACTCAAAGCTGTAATCCAGCTGATGGCAGCAGCAACGGCCTTGCGGGGTTTGGCCTTCTTCACGTTTGGAGACCACCATCTGTGCAGAAGGCTACAGCAAACATACCACCTGCTGGTCACACAGAAAATGACAGTTGGCCAGCTGTACAGACATCTGGAGAAGTACTGTGCTCTACGTAACAAATCCAATTTCCATGAGAGTTTGTTCGACTACCTGACAAAAAGCCAGAGTCAGCTCtga
>g113.t1
ATGCACCACTTAAGGACTACAGTTGCGAGGCTTGGGCCTTTAGCTGCTGCACAGACAGCCCAGATTGCGCCACAGTCCCAACTGTTGGCGCTGGAAGGAGGCACAAGGACGTTTCAGCCTGTGAGGAGCCTGAGTGCGTCTGTGGCTGCTGAACCTTTTCTCAACGGAACCAGCTCCAACTATGTGGAGGAGATGTACTACGCCTGGCTGGAGGATCCTAGGAATGTGCATAAGTCTTGGGATATTTTTTTTCGGAACGCAAACGCTGGAGCGCCGCCCGGTGCGGCGTACCAAAGCCCTCCGCCACTCAGCAGGCCTTCTGACGGAACGACGGGCGCCCGGGCGTTGGTGGGAGCTCAGCCCAATGTGGAGAAACTGGTGAAAGACCACCTGGCGGTGCAGTCGCTGATTAGAGCCTACCAGGTACGGGGCCATCACATAGCCAAGCTGGACCCCCTCGGTATCAGCTGTGTGGACTTCGATGACGCTCCGTGTACTGTTGGCTTTCAAAATGTTGGTTTGTACGGCCTGACTGAGGGTGACCTGGACAAAGTGTTCCGGCTCCCTGCCAGCACTTTCATTGGCGGCAATGACAGCGCTCTACCACTCAGAGAGATCATTCGCCGCCTTGAGATGGCCTACTGTCAGCATATCGGGGTGGAGTTCATGTTCATAAATGACTTGGAGCAGTGCCAGTGGATCCGGCAAAAGTTCGAAACTCCAGGAATCATGCAGTTTTCCTTGGAAGAGAAAAGGACTCTGCTGGGCAGGATGATCCGCTCCACCAGGTTTGAGGAGTTCCTTCAGAGGAAGTGGTCTTCAGAGAAACGCTTCGGCTTGGAAGGCTGTGAGTCGCTCATCCCGGCCCTGAAGACCATCATCGACCGGTCCAGTCAGTGCGGAGTGGAGAGCGTGATCCTGGGAATGCCTCACAGAGGGAGGCTGAACGTTCTGGCCAATGTTATCCGGAAAGACCTAGATCAAATCTTCTGTCAGTTCGATTCCAAGCTGGAGGCTGCTGACGAGGGCTCAGGAGATGTGAAATATCATTTAGGCATGTATCACAGGAGGATGAACCGAGTCAGTGACAGGTACATCACCCTGTCGCTCATGGCCAACCCGTCCCACCTGGAGGCCGTGGATCCAGTGGTGCAGGGGAAGACCAAAGCTGAGCAGTTTTACTCTGGAGACACCGAGGGGAAGAGGGTGATGTCTATTCTGCTCCACGGAGATGCTGCGTTCGCAGGCCAGGGAATTGTGTACGAGACGTTCCACCTTTCAGACCTGCCGTCCTACACCACCCATGGCACCATCCATGTGGTGGTGAACAACCAGATTGGATTTACCACAGACCCCAGGATGGCCCGCTCATCTCCATACCCAACAGATGTGGCCCGAGTCGTGAATGCGCCGATCTTCCACGTCAACGCAGACGACCCGGAGGCCGTGATGTTTGTGTGCAACGTAGCGGCAGAGTGGAGGAACACGTTCCATAAGGACGTCGTTGTAGATCTGGTTTCCTACAGGCGTAACGGCCACAATGAGATGGATGAGCCGATGTTCACCCAGCCACTGATGTACAAGCAGATAAAGAAGCAGAAAGGAGTCTTGCAGAAGTTTGTAGAGAAGCTTGTTGCTGAAGGAGTCGTCACAACACAACACTACGAGGGGGAAGTGGCTCGATATGACAAAATCTGTGAGGATGCTTTTGCTCATTCCAAAGACGAGAAGATCCTCCACATCAAACACTGGCTGGACTCTCCCTGGCCAGGTTTTTTCACTCTGGATGGTCAACCTAAAACTATGAGCTGTCCTTCCACTGGTATTCGAGAAGATGAGCTCTGTCACATTGGAAACGTCGCAGCCTCTGTCCCGGTGGAAGATTTCATGATACATGGAGGGTTGAGTCGTATTCTGAAGGGACGCGCACATATGGTGAGCCAGCGAGTGTGTGACTGGGCCCTCGGAGAGTACATGGCCTTTGGCTCTCTGCTCAAAGAAGGCATCCACGTCCGTCTCAGCGGACAGGATGTAGAGAGGGGGACGTTCAGCCATCGACATCACGTTCTCCACGACCAGAACGTGGATAAGAGGATCTGCATCCCGATGAACTCCATCTCCCCTGATCAGGCTCCCTACACCGTGTGCAACAGCTCCCTGTCTGAGTACGGAGTCCTGGGTTTTGAGCTCGGCTTCGCCATGGCCAGTCCCAACGCTCTGGTACTGTGGGAGGCCCAGTTCGGAGACTTTCACAACACGGCCCAGTGTATCATTGACCAGTTCATCAGCTCTGGACAGGCCAAGTGGGTCAGACAGAACGGCATAGTGCTGCTGCTGCCGCACGGCATGGAGGGCATGGGTCCAGAACATTCATCTGCCCGTCCTGAGAGGTTCCTACAGATGTGCAATGACGACCCAGATGTTTTTCCTAAAGTCACAGGGGACTTTGCGGTGCATCAGCTTTATGACTGTAACTGGATCGTGGCCAACTGCTCCACTCCTGCAAACTACTTCCATGTCCTGCGCAGGCAGATCCTGCTGCCCTTCAGGAAGCCTCTCATCGTGTTTACGCCAAAGTCGCTGTTGCGCCACCCAGAGGCCAAATCAAGCTTTGATGACATGCTGCCTGGTACCCACTTCCAGCGCCTCATCCCGGATGAGGGGCCGGCAGCTGTTGGCCCCCAGAACGTGAAGAGAGTCGTTTTCTGCGCAGGCAAGATTTACTATGACCTCATCAGAGAGCGTAAGAGCAGAGGCCTGGAGGATGCCGTCGCCGTCGTCCGCATCGAGCAGCTGTCTCCGTTCCCTTTTGACCTGGTGAAAGCTGAGGCTGATCGGTACCAGAACGCCGATCTGGTTTGGTGTCAGGAGGAGCATAAGAACCAGGGTTACTACGACTACGTCAAGCCCCGCCTCCGTACAACAATGAACCGCACGCGCCCCATCTGGTATGCTGGCCGTGAGCCGGCTGCAGCTCCAGCCACTGGAAACAAACACACTCACCTGACGGAGCTTCAGCGTTTATTGGACGCAGCCTTCGATCTGGACACTTCCCCAGGGAAACTGtaa
>g114.t1
ATGGCCACCACCACTTGTACGCGCTTTACAGATGAGTACCAGCTCTACGAGGAGCTCGGCAAGGGGGCCTTCTCGGTGGTACGACGCTGTGTCAAACTCTGCACAGGCCAAGAATACGCCGCCAAGATCATCAACACCAAAAAGCTCTCTGCCAGAGACCACCAGAAGCTGGAGAGAGAGGCCAGGATCTGCAGATTGCTCAAACACCCCAACATCGTTCGTCTCCATGACAGCATCTCAGAGGAAGGCTTCCACTACCTTATCTTTGACCTGGTGACAGGAGGGGAGCTGTTTGAGGACATCGTGGCTAGGGAGTACTACAGCGAAGCAGACGCCAGTCACTGTATCCATCAGATTCTAGACAGTGTGTCTTACACCCACCAACATGACATAGTGCACAGGGACCTCAAGCCGGAGAACCTGCTGCTGGCCAGCAAGTGTAAGAACGCAGCTGTAAAGCTGGCTGACTTTGGACTGGCTATAGAGGTTCAAGGAGAGCAGCAGGCTTGGTTTGGCTTTGCAGGAACTCCTGGCTACTTGTCCCCAGAAGTACTGAGGAAGGAGGCGTACGGTAAACCTGTAGATATCTGGGCATGTGGCGTGATCCTTTACATCCTTTTGGTTGGGTACCCTCCATTCTGGGACGAAGACCAGCACAAGCTCTACCAGCAGATCAAAGCCGGAGCGTACGATTTTCCCTCTCCAGAGTGGGACACGGTGACTCCTGAGGCTAAAAATCTGATCAACCAGATGCTGACTATCAACCCTGCCAAGAGAATCACTGCCCAAGAGGCTCTGAAGCACCCGTGGGTCTGCCAACGCTCAACGGTGGCCTCCATGATGCACAGACAGGAGACGGTTGAGTGCCTGAAGAAGTTTAACGCCAGGCGGAAACTTAAGGGAGCCATCTTAACCACCATGCTCGTCTCCAGGAACTTCTCTGTGGGTCGACAGACCACGGCTCCGGCTGCCGTCAGCGGGGTGGCGGGAACCACCGCTGGAATCGTGGAACAAGCCAAGAGTCTCCTCAACAAGAAGGCAGACGTCAAGCCTCAGACAAACAGCACCAGAAACAGCATAGTCACCAGTCCCAAAGGCAACGTCACTTCTGCTGCACTGGAGCCTCAGACTACTGTTATCCATAACCCAGTAGATGGGATCAAGGAATCGTCCGACAGCAGTAACACCACCATTGAAGATGAGGATGTTAAAGCTCGCAAACAGGAGATCATAAAGATCACGGAGCAGCTTATCGAAGCCGTCAACAATGGAGACTTCGAGGCCTACGCAAAGATCTGTGACCCTGGTCTTACCTCCTTTGAGCCTGAGGGACTGGGAAATCTAGTAGAGGGCATGGACTTCCACAGATTTTACTTTGACAATCttctttccaaaaacagcaaacccatccacaccaccatcctcaaccctcatccaatcagaggagaccagagtatggcaccgccgagacagccggtggcaaaacgtgcacttccactgctcgggagcccctgccgcaccgctgcagggatgagccagccgaaggagacgtga
>g115.t1
ATGGCGTCGCCGCTAGAGATGACAGAGATGTACGACAACGCTCTGCTGGGGATCCTCCAGCACGTTGGGAACATTCAGGACTTTCTGCAGATCTACTTTGGCTTTTTGTACCGAAAGACGGACTTTTACCGGCTGCTGTCTGGTCCTAACGACAGGATGGGTTTCCCTCCAGGAGTGGCGGAGAAGATGGTGCTCAAGACATTCGGGTTGTTTGAGAAGCTGGCTGAACACGACAGAGAGAGAGCGCTGAGCGACCAGCGAAAGAGGGAGGAGAGCTCGCGTGCTCCCCCTGCTGCCCAGGAGGTGGAGGTGTCCTCTGAGCTCTGCCAGGCCACCGAGGAGAAGAGCGGCGCGGAGCCATCGCGGACTGAGAGCGCTTCCTCTGACGCGGGCCAAGTTTCCGCTCCTGCAGCTTCTGAAGATTCTGGGATAACGCAAGCTGCCAGCAGCGGACCAGGAGGTGAGGGGGATCAGGCAGTGGCTAACCGTAcagcagtagcagcagcagcagaagacagACCTCAAAATGAGTTCCAGTCAAACCCGGACAGTTACAACGGAGCCGTGCGTGAAAACTACAGCTGGTCCCAGGACTACACCGACTTGGAGGTCCGCGTGTTCGTCCCCAAGACGGTGGTGAAGGGCAGACAGGTCAGCGTTGGCCTGCAGAGCGGCGGCCTGCGAGTGAGCGTGAGGGACGGACTGGAGGAGAAAACGCTGATGGAGGGAGAGTTCACGCATAAGATCAACACCGAAGACTCTCTGTGGAGTTTGGAGCCTGGGAAGTGCGTGCTGCTTTCTCTCAACAAGACGTCTGAGGTCTGGTGGAACTCGGTGCTGAAAGGCGAAAAGGAGATCGACATCAACCAGATCAACCGCGAGCGCTCCATGGCAACGGTCGACGAGGAAGAGCACGCCGTTCTGGACAGGCTGACGTTCGACTATCACCAGAAGCAGCAGGGGAAACCACAGAGTCACGAAATGAAAGTGCATGAGATGCTGAAGAAAGGCTGGGACGCAGAGGGCTCACCTTTCAAGGGCCAGGAGTTCGACCCGTCCATGTTTGACATCCCGCCCAGCGCCGTGCAGTTCTGA
>g116.t1
ATGGCCGCGTCCTTGAGTTTCACAGGGAGCGCGAGGCTGCTGACTGCTTTGGCCCGATCTAGGGCGCTGTACAATTCCTTCGAAAGCAGAAGCTTCCATGCAACAGCAGTGTGCTGCAAGAACCGAGCGGCTCGGATCCGAATTGGCAAAGGAGACAAGCCACTGACGTATGAGCAAGCGCTTCATCCTCATCAGATTGCTCACCGCAAAGGATGGCTGTCTCAGCACGCCAGTAACCTGAAGGGAGAGCAGGGTGCGGCGGAGCGGACCGTGGAGGATGTCTTCATCCGGAGGTTCATGTTCGGGACCTTCCACGGTTGCCTGGCCAACGAGGTGGTGATCAAGCGCCGTGGAAACGTGCTTATCGTGTGCGCACTGATGCTGCAGAAGATGCCGCCTCAGAAGTTTTACTTTTTCATCGGATATTCAGAGTCACTGCTGTCCCACTTCTATAAATGTCCGGTGAAGTTAGAGATCCAGACGCTCCAGGAAAAAGCCGTGTACAAGTACGTCtga
>g117.t1
atgtcgcaaattgacactgattcgttaacaaagtcccaagttaaagaaAAGACTACAGATGAATGGGTTACCTTGGTTGTGGATTGGTTAAAAAGGCTTAGAGAAAGATGTGAGTTACTGATTATGAACACACAGGAGGAGGATTTGGAAAAAGCGCAAACAAATTGAGCTTATGAATAATAACATTTATTCAATCACCAAAGAGCTGACCTGTTCTCGCAAGCAAAACAAATACCTGGAATCTCAGCAAGTACTAAAGTTAAAACACGAGGTAAATCACTACAAAGATAAAGTCAGAGAGCTTCAAACCTCTTTAAAAATCCTTGATAGGGGCTCAAAACTGCAGGTTGAGAAGACTGGGGCAGACAGTCTTCATCACACAGCGACTGGTCCGGTCCAGTCGGTATGCTGTGATGTCTGAAATCACAGCATACAAAGCGAAGGTTACTTTCAAAAGCTCCAATGGAGGAAGCCATAGGTAAAACTAAGCAAGAGTTTAAAGCAAGGATCGATTTAACTGAGGAAAACATATTAGCTGAGGAAAAACAGATAAACAGGATATTAGTACAACATCTGATGAGAAAAGAACGTTGTCTGTTGCAGGTGAGTAAACTCGTGGAGCAGCAGAGAGAGGCTGTGAAAAAGTTCGGACTACACAAAATCTGAGTGCAGAGACCTGAAGAAAGAAAATGAATCCTTAAATTTTCAGATAAAGGTTCTAACCAAAAACAGGCAGATGAAAGAAAATCACATTAAAGTTACCGACCAAGTGCTTAAGGTGACTTAAGCACTTGAGCTGCATATACGCTGAATTGTATATCAGTGAGAAGATGAAACACGAGAATTTGAAGGACTCCACAGAGAGCAACGAGGCTTTGGAAGGACCAACAGAAGAAAGCAAAgtcaaaacacaaaccaacaatcaacaattcagacctcgaccaccgatccacataaaaaaattccagctacccaaaatacagccagttcataattga
>g118.t1
ATGGTTATCTCTAAAGAAACACATGCAGTCATCATTGTACTGCACAAAAATGGCCTAACAGGGGAGAGTATCGCAGCTAGAAAGATTGCACCTCAGTCAACAATCTATCACTTCATCAAGAACTTCAAGGAGAGATGTTCCATTGTTGCCAAAAAGGCTCCAGGGCGCCCAAGAAAGACCAGCAAGCGCCAGGACCGTCTCTTAAAAGTGTTTCAGCTGTGGGATCAGGCTACCAGCAGTGCAGAGCTTGCTCAGGAATGGCAGCAGGCAGGTGTGAGGGCATCTGCACGCACTGTGAAGCGGAGACTCTTGGAGCAAGGCCTGGTCTCAAGGAGGGCAGCAAAGAAGCCACTTCTCTCCAGGAAAAACATCAGGGACAGACTGTTAATCTGCAAAAGGTACAGAGAGTGGACTGCTGAGGACTGGGGTAAAGTCATTTTCTCTGATGAATCCCCTTTCCGATTGTTTGGGACATCTGGAAAATAGCTTGTTCGGAGAAGACGAGGTGAGCACTACCACCAGTCTGGTCTCATGCCAACTGTAAAGCATCCTGAAACCATTCATGTGTGGGGTTGCTTCTCAGCCAATGGAGTCGGCTCTCTCACTGTCTGGCCTAAAAACACAGCCATGAATAAAGAATGGTACCAGAATGTCCTCCGAGAGCAACTTCTCCCAACCATCCAAGAGCAATTTGGTGATGAACAATGCCTTTTCCAGCATGATGGAGCATCGTGCCATAAAGCAAAGGTGATAACTAACTGGCTCAGGGAACAAAACATAGAGATGTTGAGTCCATGGCCTGGAAACTCTCCAGATCTTAATCCCATTGAAAACTTGTGGTCAATCATCAAGAGACGGGTGGATAAACAAAAACCTAGAAATTCTGACAAAATGCAAGCATTGATTGTGCAAGAATGGACGGCTATCAGTCAGGATTTGGTCCAGAAGtag
>g119.t1
ATGACTTTACCCCAGTCCTCAGCAGTCCACTCTCTGTACCTTTTGCAGATTAACAGTCTGTCCCTGATGTTTTTCCTGGAGAGAAGTGGCTTCTTTGCTGCCCTCCTTGAGACCAGGCCTTGCTCCAAGAGTCTCCGCTTCACACCTGATCCCACAGCTGAAACACTTTTAAGAGACGGTCCTGGCGCTTGCTGGTCTTTCTTGGGCGCCCTGGAGCCTTTTtggcaacaatggaacatctctccttga
>g120.t1
ATGAACCCATCAACCCTGAAAAATAAGCAGAAGTGCCATCAAAATCTGGACCCAAAAGTGCATACAAAGGTTGAAACTGATGTCAAGGATTTCCTTAAGAACTGGTTGAGGGACCTGCCCAGTGTTGACTCATACTACTGCAGAAGCACAGCTACCTACAAAGACAAGAAGTTCCTTTACCAAGGCACAACCATCTCCCAACTACATCGTGAATATGGACAAGCAGCTGCAACTGCTGGAGTGAGAGCTGTTGGAATCCAATATTTCGCAGCTGTGTTTCATGAGAACTACTCCGTAGTTATTCCAAGAAAAGATCAGTGTGATGTTTGTGTTTCATTCAAACATGGAAATATCAGTAAGGTTGCATACGACGCACATGTCACCAAGAAGGATGAAGCGAGGCAAGAGAAATCTAGGGACAAGGATTCTGCTGATGAAGAGAAGTCCATTTGGATAATGGACTTGCAAGCTGTGCTACTGTGTCCAAAAACCCAAGCCAACAGCCTGTATTACAAAACAAAACTGCAGGTCCACAACTTTACCCTTTTCAACTTGAGACCAAAGGAAGGCTACTGCTATGTTTGGGACGAATCAGAAGGTGACCTCTGTAGCGAGGTATTTGCACATCTTCAGTATCATCATTTTGAAGGTGTGATCAAAGGCCATCCAGACCTCAAGGAGATCATAGTGTGGAGCGATGGTTGCTGTTATCAGAATCGCAATACATGTGTAGCAAATGCATACTCTGAGCTTGCAAGGAAATATGGGGTGCTAATAACCCAGAAATACCTTCTTGCAGGTCATACACAAATGGAGTGTGACAGTATGCATAGTACTATTGAACGAAAAATAGTTGCAGATATCTACACCCCAAGAGACTATGTCGTTGTACTCCAGACTGCAAGAATCAGGCCATCACCTTACTATGTGAAAGTGCTCAAGCACGATGAGTTCCTGAAGCTGAATGGATCTTACTTCTTCAGCATCAGACCAGGCAAAAAAGTTGGAGACCTGACTGTGCATGACTTGCAGGGTCTTCAGTTTAGCAGTGAAGGCAAGGTCAATTTCAAGCTGTCCTTTTCAGAAGACTCTGTGTGGGAAGAACTGCCACAAATGGGCCAATGGCATGGAtaa
>g121.t1
ATGAGCGGAGGCAGGGGCCGCGGAGCTGCGGTACACCGGCGGCGGAGAGGAGGAAGCGCCGTAGCGCTGACGCTGCTGACGGCGTGGCTCACCTGCTGCGTCAGGTACGCGGAGGGCGTCAAACCGAGCAACATCGTCCTCGTGCTGGTGGACGACCAGGACGTTGTGCTGGGGGGGATGACGCCTATGAAGAAAACGAAAGAACTAATAGGAGAAGCAGGAGCAACTTTTGTGAACGCTTTCACGGTCACGCCGCTGTGCTGCCCCAGCAGGAGCAGCATCCTGTTGGGTCGGTACCCCCACAATCACGAGGTGCGGAACAACTCCCTGTCCGGGAACTGCTCCAGCACTCAGTGGCAGAAAGGACCAGAAGCCGAGGCGTTCCCCGTCTACCTCAGCAAGCAGAAATACCAGACGTTCTTCGGGGGGAAATACCTGAACCAGTATGGCGCCAAAGCCGCTGGAGACGTCGACCACGTTCCCCCTGGTTGGGACCAGTGGAACGCCTTGGTGGGGAACTCCCAGTACTACAACTACACTCTGTCTGTGAACGGCAAAGCGGAGAAGCACGGGGACAGCTACGAGAAGGACTACTTGACCGACCTCATCCTGAACCGTTCGCTCAGCTTCCTGGATGACAGAAGCCCCCAGCATCCCTTTTTCATCATGCTGGCACCGCCTGCACCTCACTCCCCGTGGACGGCGGCGCCGCAGTACCAGAAGGAGTTCAACAACGTGCAAGCCCCCCGAGACGGCAGCTTTGACAAACTAGGGAAGGACAAACACTGGCTGCTGCGTCAGCCTGTCAACCCCATGCCTAACAGCTCCCTCACATTCTTGGATAATGCCTACAGGAGGAGGTGGCAGACGCTGCTGTCTGTGGACGACATGGTGGAGAAGCTGGTGAAGAAACTGGACAGTATAAACGAGCTGAACAACACCTACATCTTCTACACCTCAGATAACGGCTACCACACAGGTCAGTTCTCTCTGCCCATCGATAAGAGGCAGCTGTATGAGTTTGACATCAGGACACCACTGCTGGTCCGTGGCCCTGGCATCAAACCAAACCAAATGATAAAGGCTCCGGTGCTGAACATCGACCTTGCCTCCACCTTCCTTGACATTTCTGGCGTCAACCTGTCCACCGTCAACGTGGACGGACAGTCTTTCCTCGCTCAGATGGCCCCGTCGCTGCGGAACAGCACGGTGCGACCGTTCTTCCTCGTTGAATACACCGGAGAGGGAAATCCAACCAAGGACCCGACCTGCCCCAAACTTGGCCCCGGAGTGTCTCAATGTTTCCCAGACTGCGTGTGTGAGGACGCCTTCAACAACACGTACGCCTGTGTGCGGATGCTCGACGGCAAGCAGGACCTGCAGTACTGCGAGTTCGCAGACAGCGAGTCTTTTGTAGAAATGTACAACATGACTTCAGACCCACACCAGCTGGAGAACATCGTGAAGAAGGTGGATCCGTCAATCCTCCAGGACATGAACCAGCGGCTCATAAAGCTGCAGTCCTGCATGGGGGACAGCTGCCGTAACATCAAGtag
>g122.t1
ATGGTGCCTTTAAAGCGGAGGAAAGTCGCAAACTCGGGCATTCTGAACGCTGGGACACACAACAGTGCAGCAACACAGCCAACCAAGTTCCCTCAAGTTGTTTTATTCTTATTGGAAAGGAAAATGGGAGCCAGTCGAAGAGCTTTTCTCTCTCAACTCGGACGGAGGAAAGGCTTTCAGGTGGAGGAACTGTTCAGTGAAAACGTGACGCACGTTATCTGTGAGAGCAACACTGCACAGGAGGCCAGGATGTGGCTGGAGGCGCAGGGAGCAGGGCAGGCAGGGCGCCACCTGCTGGACGTCAGCTGGTACACAGAGAGCATGCGTGACGGACACCCAGTGGAGATACTGGACAGACATAAGCTACAGGAGTTTGCAGTGAACGACTCTAAGGTTACTCCCTTCTCCGTTCCCAGCTATGCCTGTCAGAGGAGGAGCACCCTGGAAAACTACAACGCTGTCCTGACCGATGCTTTGTCGCTCCTGGCTGAAAACGCAGAGCTGAGCGACGAGGACGGCCGAGGCGTGGCGTTCCGCAGGGCGGCCGCCGTGTTGAAGGCGCTTCCCTCCGCTGTCACTAACATGTCCCAACTCACAGGCCTGCCCTGCCTGGGAGGACACTCACTCAGAGTCATCAAAGACATTTTGGAGAATGGAGCATCAAGTGAAGTTGAATCCACTAAGGAGTCTGAGCGGTTCAAAGCATTAAAGGTGCTGACGGGTATTTTTGGAGTCGGGTCAAAGACAGCAGACCGATGGATCCGAGAGGGGATCCACAACCTGCAACAACTGAGAGACTCAGGGCAAACGCTCAACCGTGCTCAACAAGCAGGTCTGGAGCACTACGACCACATCAAGCAGCCGGTCAGCCTGGCGGAGGCTGAAGCCATCAGGGGGATTGTGGGAAGAGCCGTCGCCTCCGTCTCACCAGAGTCTCAGATCGTTCTCACAGGAGGATTCAGAAGGGGGAAGCTAACTGGTCACGATGTTGACTTCCTGATTACTCACCCTGAGGAGGGCAGTGAGGTGGGACTGATGCCCAAACTGGTGTCCTGGCTGGAGTCACGGGGTCTGCTGTTGTACCAGAAGACCACCAGGAACTCCTACTTGGAGTGTAGCGAGGGTCCGGGCCGGCCCCCCTCCAACATCGACCGCTTCGAGAGATGCTTATCCATCTTCAAGCTGTCGGCAGAACAAACAGGAAGCGGTGTCCAGTCAGAGGAAATCGCAGCGTCTCCATCGGCCGCAGAGACACGGTGGAGAGCGGTCAGAGTGGACCTCGTGGTCTCTCCCATCAGCCAGTTTGCTTTCGCTCTGCTGGGATGGACCGGATCCAAGCTGTTTGAGAGGGAGCTGCGGCGGTGGGCGGGACATGAGAAGGGCATGTCTCTGAGCAGCCACGCCCTGTACGACAACAAACAGGGTCGATATATAAGAGCTTCTACAGAGGAGGAGATATTTGTTCATCTTGGTCTGGAGTTCATTCCTCCAACGGAAAGAAATGCCtga
>g123.t1
ATGAAGGGCCATTTCTCCATCGAGTGGCTGGCCCAGAGCAGCAAGCCGGCGGGGCCAGCATCCGGGCCGGCAGCTTGGGGGACGCATTCAGAGAGTCTGCCAGGTTTTTACTGCAAACCAAAACCTGAGAAGCTTCCAGAACCGGAGCAGCAGCAGCACATCGACACCATCGGTCAGGAAGCTGCTCCGCTCCGAACGTCTCCCAGGAATCAGGGAAGTGAGGCCGGTTTCAGCAGCTGCACCGAGGAGGAGACCTCCGGCTACGAGAGCGAAGGCGGTCAGCCTCATTCCCCCTCCGCCGTCAGCGCCTCCTCCAAGTCTCAACCGTCACCGCCGGTGGGCAGGAGGCCCCGCACGGCCTTCACAGCGGAGCAGATCAGCAGCTTGGAGGGGGCGTTCAAGAGGAACGCGTACCTGGGAACGCAGGACAAGGCGGAGCTCTGCAAGAAGCTCAACCTCTCTGACAAGCAGATCAGGAACTGGTTCCAGAACCGGCGGATGAAGCTGAAGAGGACGGTGCAAGACGCCTTGGCCCACGCCAACGTTGCGTCTCACTTCCTGCATTACCCTGAGCTGCAGGCCTATAGGCCCGGCCCGTACCCCCGATACCACCCGgccgccgccgccgccgccaccgTGGTGGTGCCGGACCCCGCCGCCCCCTCGACCTACGTTCACCCTCACAGCCTTCAGTACAGCTCGCCTTTGTCCAGCACCTCCGCTCTGCCCCTGGACTCCATCTACGAGTACAGCAGCCTCCCAGGAGTCATGCTGCCCGCCGCCTCTCACCTCAGAGGAACCTACCCACCGTACCCCCAGTACTACTGA
>g124.t1
ATGGTGGAGCTGAAGATGGCGGATGGCGACAGTGGGAGTGAGCGCGGTGGAAGTAGTGGAGGAGGAGGAGGCGGCGGCGGCTTTCAGCACTTTCAGCGGGACCAGGAGACCCAGGAGCTGGCGTCTAAGCGCCTCGACATTCAGAACAAGCGCTTCTATTTGGATGTCAAACAGAACAGTAAAGGCAGGTTCATTAAAATCGCCGAGGTAGGGGCCGGGGGCTCCAAAAGTCGGTTGACCCTCTCGCTGTCAGTTGCGGCGGAGTTCCGTGACTACCTCGGGGATTTCATCGAGCACTACGCCCAGCTGGGGCCTAGCACTCCGGAGCAAATAGCCCAGGCCACCGCGGGTGAAGATGGTGGGCCGAGGCGAGCTCTAAAGAGCGAGTTTCTTGTCCGGGAAAACCGCAAGTACTACCTGGACTTGAAGGAGAACCAGCGGGGTAGGTTCCTGCGGATCCGGCAGACCGTAAACCGCGGACCTGGCTTTGGGGTCGGGGGGCCCGTGGGTGGCATGCTGGCCGGCCAGACCATTGCCCTTCCGGCGCAAGGGCTAATAGAGTTCAGAGACGCCCTGGCTAAGCTCATAGATGATTACGGGGGAGACGACGAGGAGCTGACGGGGGGCACGGCCGCGGGGGGCTTCAGCGAGCTCCCCGAGGGCACCTCCATCATGGTGGACTCTAAGCGGTTCTTTTTCGACGTCGGCTCCAACAAATACGGAGTGTTCCTGCGCGTGAGCGAGGTGAAGCCCAGCTACAGGAACTCTATCACCATCCCGTTCAAAGCCTGGGGCAAGTTCGGAGGAGCCTTCAGCAGGTACGCCGAGGAGATGAAGGAGATCCAGGAGCGGCAGAGGGACAAGATGTACGAGAGGAGAGAGGAGTCCGAGGGGGACGACGTGGATGACGACtga
>g125.t1
ATGTCGGACTTTGATTTAGCTGATGCGCTGGACTGCTCACCTGAAATCAGACGTCCCCCCAGTGGTACAGAGCAGGATGTGGAGCGTGAAGTGAAGCTCAGCGAAGACCTGAACCTGATGGTCACCAGCAACAAGATGACCATGAAGAGTGTAGCCAACCTGGTGCTGGCCGTGAACAAGCTGAGCAAGTCCCTGTCTCTGTGTGGCAGAGACCTCAGCGATGTGGAGCTCTGCGGCGCCATCATGGACTGCGTGGTGGAAGAAACCATTTTCCAGGAAGGATGGAGCAACTCCTCAGGAACGAGGAAGCCAGTCTTCCAGCGGTGCAGCAGTGTTCATAAGTTCACAGTGAGCGACGAGTACCAGAAAGATTTCATCTTGACAACAGGAGAGATGAAGCTGCAGGCCATCACTCTGAGAGCCGGAAACGGTGATCGCAAAGTGAACTTTGAGATGTGCCACTACAGGCCGCCCTGCAGCTCCAGCATACGTTCTTTGACGGTTCTGTTATCCGTCTCTGAGAACTTGCACATTTCTTGCTCCATGGAAGATGGGAAAGTTTCACTGGAATTGGAGCAATACAGACATGAGTCTCTGACAGAGATCAACCAGGAAGACGGCTTGCACCGCTTTCTCTTCATCAAGAACACCCCCCCTGGTGGCTCCCTGGTCAGCTTTGAGTCGGTGAAGTTCCGCGGTTGGTTCATCAGCACTTCCTCTGTGGAAATCGACCACTCAGTGGAGATGTGCCAGGCGGCCACCGCCTCCAGGGTCACCTGCTTCAAAGTCTTCcaaaaatgcaactaa
>g126.t1
ATGGGCGTGAGCTCGTTCTCGTCTCCGGTGGCTATGGACACACACTGCGAAGGGGCGGGGCTTTACAAACAAAAACAGCCAAGAATCCAGCGCCAACATGGACGCCGCGCTCGCTCGCTCACCTCATGTAAAAGATCACGAGTCGAGCCTAAATGGCCACCGAAGCTGCTCAGTTGCAACGCTCGAGTGGGAGGGACCAATGGCAGACTGGAGTCACATGACCCGCGCAGAGCCAGGCTGAGCAGTTCCAATATGGTGGCCAGCTTGGCAGGTCTACGGTTCCTGTTGATGGTATTGTTGTTCTGCGGGATCAGATTCGGCGCCTGCAGCCAGGAAGCTCCGCAGGTCGTGGGGCTGCGACTGGAAGACCCCGGGGGTCTGGTGCGCATGAAGGACCGAATCATCTCGGCGCCAGAAGGAGCCACGTTCCAGCTCCGTCTCTTTGGGGCTAATCTGAATGGAAGCTGGCCGTGGCCGTGGCTCGCGTTCGCTGAGGCGGCTGGGGGAGCCGCAGGGTCGGTCGGTGATGCCCTCGACCCGTGCGAAGAGGAGTCCAGTCGGCAGGAATCCGCCTTTAATGCAACGGAACCGTTCAAAACGGACGAGCCGAACAGCGGGCTGCTGACGGTGGAGGTGAAGAAGCGTGGGAGCATCTCCGCGGATTTCTACCACCTGTGTGTGCAGAGAGGGGGGATGTGGGCATCAGTGGGCCCGGACAGACTGCAAGTTTGTCCGGGAGAACCTACAGCCCCCCCACGGCTTAATGTGACCAAGACGGCAGTTCCCCCGTGGGGTCTGGCTCTCCTGGTGGTGCTGATGCTGCTGATCTGCGGGCTGCTGAGGACCGTAAACTTGAGCCTGTTGTGGCTCGACCCCGTGGAGCTCTATGTTCTCCACAGCTGCGGATCCGAGGAGGAGAAGCGAGCCGCCAAGCGCCTGGAGCCTATCAGGAGGAGGGGGAACTTCTTGACATGCTCGCTGCTCTTCCTCTGCGTCTTGGGCCACTCGGTCATCGGGGTGCTCCTGTACCGGGCGCTGGGCTCCATAGTCTCGGCGGTGTTCACCAGCGGCTTTCTGATCTTCTTTCTGGCTGAGCTGGTTCCTCACGTCCTGTGCTCCGGCTACGGCTTCCAGCTGGCACCCGGGCTGACCTGGCTGGCCCAGGTCTGCATGGTGCTCACCTGTCCCCTGTCCTGTCCGCTGGGGTTGATTCTGGACCTGGGCCTGGGGAGAGACATCAGCACCTGTGGGATACGGGAGAGAGCCATGGAGATGATTCGCGCCAGTGTCAATGACCCTTACAGCGAGTTTGTGAAAGAGGAGTTCAGCCGTGGGATGCTGCGCACCAAGACGGTGGAGGACATCCTGACTCCCCTGAAGGACTGCTTCATGCTGCCCAGCTCGGCCGTCCTGGACTTCTCCACCATGTCGGAGATCATGCAGAGCGGATACACCAGGGTGCCTATTTACGAGGAGGAGAGGTCCAACATCGTGGAGATCCTTTACGTGAAGGATTTGGCGCTGGTGGACCCGGAGGACTGCACGCCCATGACCACCATCACCAAGTTCTACAACCACCCGCTGCACTTCGTCTTCAACGACACCAAGCTGGACGCCATGCTGGAGGAGTTCAAGAAAGGCAACTCTCACATGGCCATCGTCCAGAAGGTGAACAACGAGGGCGAGGGCGACCCGTTCTACGAGGTTCTGGGTCTGGTCACCCTGGAGGACGTCATCGAGGAGGTCATCAAGTCTGAGATCCTGGACGAGTCCGACGGCTACTTGGACAGGAAGGTGAAGCGTCCGATGACTCCTCTGGAGATCCCTCTGGAGCCTCGCGGCTCCCACGAGGAGTTCTCCCTTTTCAAGCCTCCAGAGGGAGAGCCCAAGATCCGCACATCACCACAGCTCCTGCTGGCCACGCACCGCTTCCTGTCCAGAGAAGTGGAGCACTTCAGCCCAGCTCGTGTGTCTGAGAAGGTGCTGTTCCACCTGCTCCGCCATCCCAGCGTCAACCAGGAGGTCCACTTCGATCACAACAACCGGCTGAGCCCGAGCCACTACCTGTACACCCGCAACCACCCAGTGGACTACTTCATCCTCCTGCTGCAGGGCCGTGTGGAGGTGGAAATCGGCAAAGAGGGCCTGAAGTTTGAGAACGGGGCCTTCACTTACTATGGAGTGTCTGCTCTGACGCTGCCCTCTTCAGTTCACCAGTCTCCGGTGTTGACCCAGCGGCACTCTCCCAGAGATCCCTTCGAGTCAGCAGACGCCACCAGCCCGTCCAACTACTGTCCCGACTACACAGTGCGAGCCCTCACTGACCTGCAGCTCATACGGGTGACCCGTCTGCAGTACCTGAACGCCCTGATGGCGTCGCGGGCGGGTCAGAGTCCAGACCCTCCAGAGATCAAGATCCTGCCCAACAGTCAGACCAAGCTGCTCAACGACAGAAACGCCACACCAGGTAGCAGCAGAGCCCAGGAGAGCTCCACAGAAGACGAGGCTCATGGGtag
>g127.t1
ATGGAAAAGAAAGCCTTGCTTACTGCCGGACAGCAGAGTACCGTCTTCCTTTCCAACAAGGAGGAGGTGTACAGGATTCCTGCTCTGCACTATGACCAAGACCAAAAGCTTCTGCTGGCCTTTGCAGAGAAGCGGCGAACCTCAAACGATGCCAGCGCGGAGGTACTGGTCATGAAAACAGGAGAGCTGGTCAAAGACGAAGCCACTCTTGAAATAAGTGTTAAGTGGTCAGTGTCCAGAAACGTGGTGGAGAAGGTCCATCTTGGTGGATATCGTCCCATGAATCCATGCCCAGTCTACGAAAAGACAACCAACACACTCTTTCTGTTTTTCATCTGTGTCGAAGGAAACGTTTCAGAACCATGGCAGAGGTTCTGGGGCGTCAACAAGGCCCATCTCTGCTACATGACGACCAGAGACGCCGGTGAGACCTGGAGCTCGGTCACTGATTTGACAGTAAATTTTCCTCAGACCAAACAGTGGGCAACGTTTGCCGTTGGTCCGGGTCACGGCCTCCAAACAGAAAGCGGTAGACTGATCGTTCCAGCCTATGCTTACGTCTCTCGCTTCCCCACGTGCTTCTGCGTGTCATGTTTTTTTGCCGTCTCGCGTGCGTTCTGCTTTTACAGTGACGACAACGGCGGCACGTGGCAGCTGGGCAACACGCTCGACGACAAATCGGTCGAATGCGAAATGGCCGAGGTTTCAGACGGCGAAGGCAGCAGGTACGTTTACTGCAATGCCCGCAATGAGGGAGGCTACCGAGTGGAGGCAGTCAGCGACAACGGGGGAGAGGATTTCCTCACCCTCCCTTTTGCTGAAAAGCTCGTGGAAACAGGCGGAGGATGTCAGGGGAGTGTGGTCTCCTTTCCAGCTCAACCTGGAGTGGCTGGTGCAAATCTGGAACCGCAGTGGCTGCTTTACTCCCATCCAACCAGTCAGTCCAAAAGAGTGGACCTAGGGGTGTATCTGAACAAATCCCCACAGGATCCAAGTGCGTGGAGCAACCCTTGGATCCTCAACGAGGGTCCCAGTGGTTACTCTGACCTGGCATATCTTGAAGATGGCTGGTTTGCATGTCTGATGGAGTGTGGAGAAGCGTCTGAAATTGAACAGATAGCGTGCAATGTCTTCAGCTACATTCAAGTAAAAAAAGGTATTGAAAACtaa
>g128.t1
ATGACGTCAGCTCCCAGGTCGCCGAGCAAAGAAACAAACATGGCGACAGAATGGAGCGGGCAGCAGGGTTACGTTCTCACCGTCATTATCTGCCTGTGGAGCGCAGTCGGCGGCCGGACAGAGACTGCGGCGGCGGCTGGTTCCGCCCGGGTCAGCGGCGCGAGCCAGGTCCTCGGCATGCGGCTCGAGCGAAGCGACAAGCCGTCCAGCACCAATGACGACGGTGTCATCCAGGTGACCGAGGAGAGCACTGTGCAGCTCCGGTTTTACGGGGTGCAGCTCCACTCGGGTGCCTGGACGCAGATCCGCTTCACGGAGCTAGCGGACGGCGGCGGCGGGGACGAGGAGGAGGAGGATGAGCAGGAGGAGGCGGTCGCGGCGGCCAGGGGAGGCAGCGGCATGATGGACACGCCGGATAGGACTTGTGTCGACTTCACGAAGGACATCAAAGTCGGGAGCTATATGAACGTGAGCAACCGGGGGACGTCCGGGGTGCTCAGCGTGCAAGTCAAGCCGCTGCGCAAAAGCGAGCCGCAGAAGGAATACGCTTTGTGCACGCTGAGCGAGGATGGCACCAGGTGGGTTCTGCTGGGGGAGAGCGACGGCAGGGTGCTGGTGGTGGAAGAGAAGAAGTCACTGCTGCCCATGTGGCTGCAGGCCATCCTCATCTCCTGCCTGCTGGTGCTGTCCGGGATGTTCAGCGGCTTGAACCTTGGCCTCATGGCGCTGGATCCCATGGAGCTGCGCATCGTCCAGAGCTGCGGCACCGACAAGGAGAAGAAGTACGCCCGGAAGATCGAGCCCATCCGGAGCAAGGGGAACTACCTGCTGTGCTCCCTCCTGCTGGGCAACGTGCTGGTGAACACCACCCTCACCATCCTGCTGGATGACCTGATCGGCTCCGGCCTGGGCGCGGTGGTGGCCTCCACCATCGGCATCGTCATCTTCGGGGAGATCGTCCCCCAGGCGCTGTGCTCTCGCCACGGACTGGCCGTGGGTGCCAACACCATCACGGTCACCAAGTTCTTCATGCTCCTCACATTCCCGCTCTCCTTCCCGATCAGCAAGCTGCTGGACTACCTGCTGGGCCAGGAGATCGGCACCGTGTACAACCGAGAGAAGCTGGTGGGCATGCTTAAGGTGACGGAGCCCTACAACGACCTGGACAAGGAGGAGCTGAACATGATCCAGGGAGCTCTGGAGCTCCGGACCAAAACGGTGGAGGACGTGATGACGCCCCTGGCGGACTGTTTCATGATCCAGGCGGACGCCGTGCTGGACTTCAACACCATGTCGGAGATTATGGAGAGCGGCTACACGCGCATCCCGGTGTACGACGAGGAGAGGTCCAACATCGTGGACATCCTGTACGTCAAGGACCTGGCGTTTGTGGATCCGGATGACTGCACCAACCTGAAGACCATCACCAAGTTCTACAACCACCCGGTGCACTTCGTGTTTCACGACACGAAGCTGGACGCCATGCTGGAGGAGTTTAAGAAAGGTAAATCCCACCTGGCCATTGTCCAGAAGGTGAACAACGAGGGCGAGGGCGACCCGTTCTACGAGGTTCTGGGTCTGGTCACCCTGGAGGACGTCATTGAGGAGATCATCAAGTCTGAGATCCTGGACGAGTCCGACCTCTACACTGACAACAGGAACAAGAAGAAGGTGGATCCTCACAAGAACAAGCCAGACTTCTCCGCCTTCAAGCAGGACGGCGACAGCAAAGTGAAAATCACTCCCCAGCTCATGCTGGCTGCTCATCGTTTCTTAGCCACAGAGGTGAACTTGTTCAGCCCGTTCCAGGTCACAGAGCGGGTCCTGCTGAGGATCCTCAGGCACCCAGAGGTCATCCAGGAGCTTAAGTTCAACGAAAACGACAAACGGTCGCCTCTGCACTTCCTCTACCAGAAGGGAAAACCTGTTGACTACTTTATACTCATCCTACAGGGACGGGTGGAGGTGGAAGCTGGAAACGAGAACATGAAGTTTGAAACTGGCCCATTCTCTTACTATGGAGTCATGGCTCTGAGCACGCCATCGCTTGCTGTCACCCCTCCTATCTCCCCATCAGTGGCGTCCCCCCCTCCACGACGCCTTTCTCTTAAGAGGTTTTCTGTGTTCTCTCGTTTCCCAGAGTTTCGTTCTCCGTCGCACGCGGGCCACCTGAACCGCTCGGCCTCTCTGAGCTGCACTGAGCGCGCTCACGAGGGTGGCTCCATCAGCGGAAGCAACACTCAGATCCCAGGAACCCCTTTCCAGTACATCCCAGACTTCAGCGTTCGAGCTCTGGCTGATCTTCAGTATGTCAAGGTCACCCGCGCTCACTACCAGAACGCTCTGCTGGCGTCCCACTTGGACAGCACGCCTCAGTCTCCGGAGGGCAACCACGTCCGCCTGGACATCTCCATCTCTCTGCCGCCCCTGACGCCCCCGGAAACCAAAACGCCGCTGGCGCTGGCCACGCCTCCTGTGAAACACCCGTCGTCCAACACCCAGCCCGCCTCCCAGAGTGCTCGCGCCACCTTCACCATAGGCTCTGCCGGCCGCAGGCCCAGCCAGGTGTTACCCCATGCCACACCCCCTCCCAGTAACCACACACCCCTCTCACAAACCCCTCCCTCTTGTCTGAGCACTGTGCCATGTGCTCTGAATCCTGCAGCGAGCTCGTCGCTTTCCTCCAAACCGCAGCACCTGCCGCCCTCTGACAGCCCGGACAATGGGCCCGGAGAGACCACCACTCTGCTCAGTGAGCAGCCGAACTGCGTGGGCCCCCGCCGGCCCAGTTACACCCAGCCCTCCCAACATATTCACACCATCAGTCACGCACACACTGAAAGCACCATTtaa
>g129.t1
ATGGCGACAGAATGGAGCGGGCAGCAGGGTTACGTTCTCACCGTCATTATCTGCCTGTGGAGCGCAGTCGGCGGCCGGACAGAGACTGCGGCGGCGGCTGGTTCCGCCCGGGTCAGCGGCGCGAGCCAGGTCCTCGGCATGCGGCTCGAGCGAAGCGACAAGCCGTCCAGCACCAATGACGACGGTGTCATCCAGGTGACCGAGGAGAGCACTGTGCAGCTCCGGTTTTACGGGGTGCAGCTCCACTCGGGTGCCTGGACGCAGATCCGCTTCACGGAGCTAGCggacggcggcgACACGCCGGATAGGACTTGTGTCGACTTCACGAAGGACATCAAAGTCGGGAGCTATATGAACGTGAGCAACCGGGGGACGTCCGGGGTGCTCAGCGTGCAAGTCAAGCCGCTGCGCAAAAGCGAGCCGCAGAAGGAATACGCTTTGTGCACGCTGAGCGAGGATGGCACCAGGTGGGTTCTGCTGGGGGAGAGCGACGGCAGGGTGCTGGTGGTGGAAGAGAAGAAGTCACTGCTGCCCATGTGGCTGCAGGCCATCCTCATCTCCTGCCTGCTGGTGCTGTCCGGGATGTTCAGCGGCTTGAACCTTGGCCTCATGGCGCTGGATCCCATGGAGCTGCGCATCGTCCAGAGCTGCGGCACCGACAAGGAGAAGAAGTACGCCCGGAAGATCGAGCCCATCCGGAGCAAGGGGAACTACCTGCTGTGCTCCCTCCTGCTGGGCAACGTGCTGGTGAACACCACCCTCACCATCCTGCTGGATGACCTGATCGGCTCCGGCCTGGGCGCGGTGGTGGCCTCCACCATCGGCATCGTCATCTTCGGGGAGATCGTCCCCCAGGCGCTGTGCTCTCGCCACGGACTGGCCGTGGGTGCCAACACCATCACGGTCACCAAGTTCTTCATGCTCCTCACATTCCCGCTCTCCTTCCCGATCAGCAAGCTGCTGGACTACCTGCTGGGCCAGGAGATCGGCACCGTGTACAACCGAGAGAAGCTGGTGGGCATGCTTAAGGTGACGGAGCCCTACAACGACCTGGACAAGGAGGAGCTGAACATGATCCAGGGAGCTCTGGAGCTCCGGACCAAAACGGTGGAGGACGTGATGACGCCCCTGGCGGACTGTTTCATGATCCAGGCGGACGCCGTGCTGGACTTCAACACCATGTCGGAGATTATGGAGAGCGGCTACACGCGCATCCCGGTGTACGACGAGGAGAGGTCCAACATCGTGGACATCCTGTACGTCAAGGACCTGGCGTTTGTGGATCCGGATGACTGCACCAACCTGAAGACCATCACCAAGTTCTACAACCACCCGGTGCACTTCGTGTTTCACGACACGAAGCTGGACGCCATGCTGGAGGAGTTTAAGAAAGGTGAGTGTTCCAGTGAGGTTGTGTGTGCATGCTGGTGTGTGTGCCCATCATCACATCATCAAACACACAGAGCTGCAACTGCAAAGCCGCCTGTGTGCACTGATCAATAA
>g130.t1
ATGAGCGGACGAGTCGGAGACCTGAGCCCCAAGCAGGCCCAGACCCTCACAGAGTTTCGGGAGAGGATTCAAGATGTCCTCCCCAGCCTGCCGGCTCAGCATGACCACTACCTCCTCCGCTGGCTCCGAGCTCGTAACTTCAATCTTCAGAAATCAGAGAACATGATCAGGAAGCATGTGGAGTTCAGGAAGCAGATGAAAGTGGACACCATCATAACTGACTGGAAGCCTCCAGAGGTTATTGAGAAGTACGTATCCGGTGGGATGTGCGGCTACGACCGAGAGGGGAGTCCCATCTGGTACGACGTGATTGGCCCTCTGGACCCCAAAGGCCTGCTGCTGTCAGCCACCAAACAGGACTTCCTGAAGACGAAGATCAGACACATCGAGATGCTGCAGCGGGAGTGTCGGAGGCAGTCTGAGAAGCTCGGGAAGAACATAGAGTCCATCACTCTGATTTATGACTGTGAAGGACTTGGACTGAAGCACATTTGGAAACCTGCTATTGAGACTTACGGAGAGGTCCTCACCATGTATGAAGACAACTACCCTGAGGGGCTGAAGAGGTTGCTCCTCATTAAAGCTCCAAAAATGTTTCCGATGGCCTACAACCTGATCAAACACTTCCTGTGTGAGGAAACGCGACGGAAAATCGTGGTTTTAGGAAGTAACTGGCAGGAAGTGCTGCGCAAGCACATCGACCCGGACCAGCTTCCTGTGGTGTACGGAGGAACCCTGACCGACCCCGACGGAGACCCTCGCTGCAGAACGATGATCAACTACGGCGGGAACGTTCCCAAGTCTTACTACGTGCAGGAGTCGCTGAAGGTTCAGTACGACAGCAGCGTCACCATCAGCCGCGGCTCAAGCTTGCAGCTGGAGTACGACGTCGCTGCCCCCAGCAGCCTCCTCAGGTGGCAGTTTGCCAGCGATGGCGCAGACATCGGGTTTGGAGTGTACCGGCGCACCAAGGACAGCGGGAGTCAGAAGGTAGCCGAGATGGAGCAGGTTCTTCCCGGTGAGCGGTACAATGCTCACATGGTCCCAGAAGACAGCTGCCTCACCTGCTCGGAGCCGGGAGTCTATGTGCTGTGTTTTGACAACAGCTACAGCATCCTCCAGTCCAAGAAGGTTAGCTACAACGTGGAGGTGATTCCTCCTGCGGATGAACAGCTGCAGACTCTGTGCAGCAGAGGGGACGTGAGGCTGCAGTGA
>g131.t1
ATGGACAGCTTCTTCAAGGCAGCCGTTTGTGATCTGGACAAAGTTCTTGATGACTTCGAGCTCAATTCAGAGGAACTTGAATGCAAGCCTGTTTTCCTGAAGCCCCCTGTCTACCCGTTCTCCTCATTGGGCCCTCAGGGTTCCTCCTCAGAGGTCTCCAGTGCCCCAATAAGCCTCCCAGACCTCAATTCTCTTCACTATGGCTCTGCAAGAAGCTGTTCCGACAGCCCCGGTGGCCACCTCCATGGCGCCGACAGTAGTGAGGTCAGAGGTGAGCCCCTGACCGGCGTCGACCTTCTGTCTTCTGTGGACCGCAGACCTACGAAAAGCTCGGCGCCCCCTTGCCCGGACAGAACTCTGAAGCCAGTTTGTGACCTCGTAAACGACGCGAGCTCGGCCATCTTGGTACGGACCAACAGCCACGATGCATTCAGGGAGCTGGACGCGGCTGAACAGCAGATGGAGGAGGAGAAGGAGGCGCTGCTTGTGGACTTCGACACCCCTGTGGTCGCGGAGGTGGGGGCAGGGCTCAACTTGAACAGTGTTACGGAGGAGCAAGCTTCTGCAGGAACAGATGAGTTGCATCAGCAGAGCGGCGGTTACTCTGCTTCACTCAGTTTGCTGGACATTATTTTCCCTGCAGCAGTGGAGAAAAGCTCAGAGCCCATCGATGAGTCACAGTCGAGAACCGTAGAGTCTGCTGATGAAGATAAGAAGGAGAGCGAAGAAGTCTTCTCATCAGAGCAACCGGTGGAGAATTCCTTGAGCCTCCATGAAACCGAGCGTACAGAATCCACTAAACAAGCGACTTTATCAAACGAAGAGCCTTCATTGGATAAGATGTTGGATGAAGGTGTAGCTGAGTCTACTGAAGGGTTGATGCATGAATCAAATGGCGAACCAGTCAGCTTATCATGCCTGCCGATAGCCGTGTCAATGTGTGGCGCTCTGGTGAAGTCAAATACCTCAGAAGACGATTTAGAGGCAGTGGCAGAGCGTCGTGACGGGGCAGCAGCGTCTGAGGACGCAGAGACGGAGTCGCCGTTGGCTCTGGAACCGAAGGATGACGCCAGAGACTCCACTAGGGATGACGACCCCTATGATTCAGAGCAGATTCCAGAGCGCAGGCCATCTCCAGAGGGCCAACATGGCTCCCTAGAATCTACCATTCCCGCAGAACTCCCCACCTCTGACCATTTGGAGTCCAGTCCGGTCGATCCCCCTGAGTTCGGTTTTGAGTATCTACCTGAGAGCGACCAGGCAGAACTGCTGGTCACGGATGAAGAGTTGGACGCTTTCCTTCAGGCGCATGCCGAAGCGGAGCAGGGTGCGGGAGTTTCTTTCTGCAGCAGCTCCGGAGATTACACCGAACCAAAGTGTCTCTCAGAGTCGGGCCAAGATCTAGAAGAAGAGCAGATTGAGAAAGGACAACAAAGCTGCAGTCAGGATGGACAGGAAGACCTGGAGGAACTGGCCTCTCCAGAAAGTTGCAGAACAACTGCTGCTACACCAGTATTACAAGACTCTTATAGACCTTGCCAGGAAGACTCCTCTGGAGTCAGCTATTCTTTAACCAGCAACACTTCCCTGTCCCAGCACAGAAGTAGCTCCAATCAGCAACACTCCTATGGAGGTGCGAGACCAAAACAGCCACACAGCCAAACTACTAGACCTCCACCTGCCGGAGAAGAAGGGGTGGAGCTTGATGCCTCTCCAACACCAGAAGACGAGGAGATCCCAAGTCCTATAGAGGAGCACTCCAGATTCAGGGATTCCAACTCCAGCATCGCCTCTCAGAACCATCAGGATTTCTCCATGGGGTTTGATGAACTCTCAGAGCCGCCTCCTTACCCCGGGGAGGAACCAGCAGCTGTTGCTAGATCAACAAGCTGGAAGAGGGACGGCATTGAGGAGCTGGGGAGCAGACAGCCGGAGTGGGTGCCAGACGCTGAAGCTCCCAACTGTATGAAGTGCAAGCAGAGGTTCACTTTCACCAAGAGGCGGCATCACTGTCGAGCCTGTGGGAAGGTGTACTGCGCTGGGTGCTGCAACAGAAAGTGTAAGCTGAAGTACCTCGATAAGGAGGCTCGAGTGTGCGTCCTCTGCTTTGATACCATACACAAAGCCCAGGCCCTGGAGCGGATGATGAGTCCCACGGGCCCGAGCCCAAACCCCAACGTCCCGTCTGAGTACTGCAGCACCATTCCCCCTCTGCAGCAGGCTCGCGCGGCCGGAACGCTGAACTCTCCTCCGCCCACTGTCATGGTCCCCGTCTCTGTTCTCAAACACCCCAACAATGACGCTTGTCCACGTGAGCAAAAGCGCGTTTGGTTTGCTGATGGTATCTTACCCAACGGGGAGGTGGCCGACACGGCCAGGCTGTCGGTGACGAGCCGCAGGAGCTCACAGGAGTTCAGTCCAGACCCGGAAACCTCTGGCTCAGCTGGGTTGGACCCTGGAGGTGGGGCCCCATCCGTCCCTGAAGCCCCTGTAGTCGTGCCGGTGGAGCGAGCTCCAGTGTCTGGACCCTGGGATTACGGGTTGCTTTCTGGAATTGGTTCTTCAGTGACGAGGGTTCCCAGTCTGCTACCAGACAGTCAGGATGAGCTGCCTCCTCTGCTCATCACCACCGGAGAAGATGACGGAGAAGATGTTTTGGTAGAGGAGAGTCCAGCTCCCTGTCAGATCCGACACCTGTTGGAGGAAGGAGGTCCGCGTCCGCTGACCTTCGTTCTGAATGCCAACCTCCTTGTAAACGTCAAACTGGTTACCTACGGCGGCAGGCAGTGCTGGTGCGTCGGCTCTAATGGACTGCAGGCTCTGGGACAGAAAGAGTTGGTGTTTCTGTTGGAGTGTTTGTCAGGAGAAAAAGCGCTTCCAAGAGACCTCTTCTCACTTTATCTCAGCGTTTACCAGGATGCCCAGAAAGGGAAGTTTGTGGAGGAGCTGGATAACATTACTTTCACAAGCAGCTTCCTGGACAGCAAAGATCATGCAGGAATGCTGTTCTTCTCCCCCAGCTGTCAGTCTCTGGATGGCCTCACGCTTCCTCCACAGCCGTTCCTGTTTGGCCTGCTCGTCCAGAAACTGGAGGTTCCCTGGGCCAAAGTCTTCCCACTCAGGCTGCTGCTACGGCTCGGAGCCGAATACGACATGTATCCAACGATGCTCGTAAGTGTTCGTTTTCGGGACTCTGTGTATCGAGAGACGGGACACACCATTATGAATTTACTGGCTGACCTGAGGAACTACCAGTACAGCCTGCCAGTGGTGGAAGGCCTGAGGATCCACATGGAGATGGGACACAGCTACATTGAGATCCCCAAGGCTAGCTTTAGCGAGATGCAGAAGGTGGTGAATTCCTCCAATGAGCATGTCATCAGCATCGGAGCGAGCTTCAGCCAGGAGGCCGACTCTCACCTGGTGTGTTTCCAGAACGAAGAGGGAAACTATCAGACTCAAGCCAACAGCAAGCCAGGGAAGACTCGCACAGTGACTGGAGCCAGCTTTGTGGTGTTTAATGGAGCGCTGAAAGCCTCGTCAGGTTTTATCGCCAAGTCCAGCATCGTCGAAGATGGGTTGATGGTTCAGATCCCACCGGAGACCATGGAGTCTTTGCGCTCCGCCCTGAGGGAACAGACAGACTTCCACATCCCCTGTGGGAAGAACGACGGTGGAGAGGTCCGAGAGAACGTCACGGTCCGCTGGGTCGACTGGACCTCTCCCATCAACTCTGGTAAAACCAGTGGGGTTGATGGGAGGCCTCTGGATGGTGTCCCCAGCGTCAGAATGCAGCAGGATGCCGAGTTTGAGTCTGACAGCTGCTCCATTAGATGCACTGAGGTCTTCTACCAGCCGAAGGCTCCAGACTGCAGCCTGGCGTCCGTGCTGTCGTCCTGCAGCATGTTTCAGAAGGAGATCGCCATGGCGACCTGCAGCGCTCTGGCTCCTCACCTTTCAGTTCTGACCGCAGGCGGCATCAACTCCCTCTGGCTTCGCATCTCCACTCAGACTGACATGGTGGAGTACCAGGCGGGGTCCGGAGGCCGGCTCCTCCCCCAGCGCTACATGAACGAGATGGACAGCGCTCTGATTCCCGTCATTCACGGAGGGAGTGCCAGCGTACCGCAGACGGCCATGGACATGGAGTTGGTCTTCTACATCACACACACTTTCCAGTGa
>g132.t1
ATGACTTCAACCAGGAGACTAGGCAAGGAGCTGGATGACATCCGCAAATCTGGAATGAAGCATTTCCGGAACATTTCGGTGGATGACGCGAATATTTTGTGCTGGCAGGGACTCATTGTGCCTGACTCTCCTCCGTATGACAAAGGAGCCTTTCGGATTGAGATCATCTTCCCTGCAGAGTATCCCTTCAAACCCCCCAAGATCACCTTCAAGACAAAGATATACCATCCTAACATCGATGAGAAGGGCCAGGTGTGTCTGCCCATCATCAGCGTGGAGAACTGGAAGCCGGCCACAAAAACATGCCAAGTGATTCAGTGTCTGATCGCTCTGGTGAACTCCCCCCAGCCGGAGCACCCGCTGAGGGCCGACCTGGCGGAGGAGTACACTAAGGACCGCGCAAAATTCATGAAGAACGCCGAGGAGTTCACAAAGAAACACAGTGAAAAGCGACCTGTGGACTGA
>g133.t1
ATGTCGGGCTCCTTCAGGCGTTTGATCTCGGGCCGCAGCACGGCCGTGCTGCTGGCTAGCCTGGGCGCGGGCACCATGGCCACCGGCGTCCTGCTGAACGAGAATGGCTCCCTGGCTGCCGAGGCCAAGAAGAAGCTCTACCCTCCCAGCTCAGACTTCCCCGACCTGAGGAAACACAACAACTGCATGGCCACCGCTCTGACTCCGGCTGTTTACGCCAAACTGAGGGACAAGCTGACTCCCAACAACTGGACCCTTGACCAGTGCATCCAGACAGGGGTGGACAACCCGGGTCACCCCTTCATTAAGACGGTGGGCTGCGTCGCTGGTGACGAGGAAAGCTACGAGGTGTTTGCTGAACTCTTTGATCCGATAATCAAAGACAGACACAACGGCTACGATCCCAGAAAAATGACTCACCCCACCGACCTGGACGCCTCTAAGCTAAAACACGGGATGTTCGACGAGAACTACGTTCTGTCGTCACGCGTCCGGACGGGCCGCAGCATTCGCGGGCTCAGCCTCCCCCCGGCCTGTTCCAGGGCTGAGCGGCGTGAAGTGGAGCGGGTGGTGGTGACCGCTCTGGCCGGTCTAAAGGGGGACCTCGCTGGCCGCTACTACAGCCTGGGCGACATGACGGAGAAAGAGCAGCAGCAGCTTATTGATGACCACTTCCTGTTTGACAAGCCCGTCTCCCCTCTGTTGACGTGCGCCTTCATGGCCAGAGACTGGCCAGACGCCAGGGGGATCTGGCACAACAATGAGAAGACCTTCCTGATCTGGATCAACGAGGAAGACCACACCAGAGTCATCTCCATGGAGAAGGGCGGCAACATGAAGAGAGTGTTCGAGAGATTCTGCAGCGGCCTCAAACAGGTTGAGCATCTAATCCAGGAGAGAGGCTGGGAGTTCATGTGGAACGAGCGTCTGGGATACATCCTCACATGCCCGTCCAACCTGGGCACTGGCCTGCGGGCCGGGGTTCATGTCCGCCTGCCAAACCTCAGCAAGGACCCGCGTTTCTCCAAAATCCTGGACAACCTGCGGCTGCAGAAGCGAGGCACGGGCGGGGTCGACACGGCGGCTACTGGAGACACCTTCGACATTTCCAACCTGGACCGTCTGGGCAAATCCGAGGTGGAGCTGGTTCAGCTGGTGGTCAACGGGGTCAACTACCTGATCGAGTGCGAGAAGCAGCTGGAAAAGGGCCAGGACATCCAGGTGCCCGCTCCGCTGGTTATGTTCAAGAAGTGA
>g134.t1
ATGCAGAAGAGCGTGCGGTACAACGAGGGCCACGCGCTCTATCTGTCGGTGGTCGCGCGAAAAGAGGGCTCGAAACGGGGCTACCTGAGCAAGAAGACCACGGAGAACAGCCGCTGGACTGAGAAGTACTTCGCCCTGTACCAGAACGTGCTCTTCTACTTTGAGAACGACCAGAGCGCGAGACCCTCCGGCATTTACCTACTGGAAGGATGCACGTGCGAGCGGGCACCTGCGCCCAAGGTGTCCGCCATCAGCAAGGAGCCCGTGGAGAAACAGCAGCACTACTTCCTGGTCATTTTTGGTCATGAAGGTCAGAAACCTCTGGAGCTGCGGTCAGAGGACGAGTCGGACTGCAACGAGTGGGTGGAGTGCATCCAGCAGGCCAGCTACTCTGACATCATGATCGAGCGCGAGATCCTGATGCAGAAGTACATCCACCTGGTCCAGATCCTGGAGACGGAGAAGATTGCAGCCAATCAGCTGCGCACTCAGCTGGAGGATCAGGACACGGAGATCGAGCGGCTCAAGGCCGAGATTGTGTTGTTGAACAAAGCCAAGGAGAGGATGCTGCCATTCCAGAGCAACCAAGAAGAGGAGGACCCGGACATCAAAAAGATTAAAAAGGTGCAAAGCTTCATGCGTGGCTGGTTGTGCCGGAGGAAGTGGAAGATCATCGTCCAGGACTACATCTGCTCGCCTCACGCAGAGAGCATGAGGAAGAGGAACCAGATCGTGTTCAACATGGTGGAGTCAGAGACGGAGTACGTCCACCAGCTCTCCATTCTGGTCAACTGCTTTCTCAGGCCGCTGCGCATGGCCGCCAGCTCCAAGAAGCCTCCCATAAGCCATGATGACGTCAGCAGCATCTTCCTCAACAGTGAGACCATCATGTTTCTGCACGAGATCTTCCACCAGGGCCTGAAGGCTCGCATCGCCAACTGGCCGACGTTGGTTCTGGCTGACCTGTTCGACATCCTGCTGCCCATGCTCAACATTTACCAGGAGTTTGTGCGGAACCACCAGTACAGCCTACAGGTTCTGGCCAACTGCAAGCAGAACCGAGACTTTGACAAGCTGCTCAAACAGTACGAATCCAACGTCGGCTGTGAGGGCCGCATGCTGGAAACCTTCCTCACTTACCCCATGTTCCAGATTCCTCGATACATCATCACCCTCCATGAGCTGCTGGCGCACACACCACATGAGCATGTGGAGCGCAAGAGCCTGGAGTTCGCCAAATCCAAACTGGAAGAGTTGTCAAAAATGATGCATGACGAGGTGAGCGACACGGAGAACATCAGGAAAAATCTGGCCATTGAAAGGATGATCGTTGAAGGCTGCGACATTTTGTTAGACACCAGCCAGACCTTCGTCAGACAAGGTTCTCTCATCCAGCTGCCGTCCAGCAGTGAACGGGGCATGCTCAGTAAGGTGCGTCTGGGTTCGCTCTCACTGAGGAAGGAAGGAGAGCGGCAGTGTTTCCTGTTCACCAAGCACTTCCTCATCTGTACACGGACCTCTGGAGGGAAGCTGCACCTGCTGAAGCAGGGAGGAACTCTGTCTCTGATTGAGTGCACTCTGATTGAGGAACTAGATGCCAGTGATGAAGACTACAACGCTGCAGGTCAAGGCTTCAGTCACCTGGAGTTTAAAATTGTGGTGGAGCCCCCTGATGGTCAGAGCTTCTCCGTTGTTCTCCTGGCTCCTTCCCGCCAGGAGAAAGCTGCCTGGACCAGCGACATCAGCCAGTGCATCGATAACATCCGCTGTAACGGCCTGATGACCAGCGTGTTTGAGGAGAACTCTAAAGTTTCTGTGCCCCATATGATCAAGTCCGACGCCAGGCTGCATAAAGACGACGTCGACATTTGCTTCAGCAAGACACTCAACTCCTGCAAAGTCCCTCAGATCAGATACGCCAGTGTGGAGCGGCTGCTGGAACGCCTCACTGACCTGCGCTTCCTCTCCATCGATTTTCTCAACACCTTCCTCCACACGTACCGGATCTTCACCACGGCCACCGTGGTCATCGACAAACTGGCCGACATCTATAAGAAACCCTTCACCTCCATTCCTGTGAGGATCGAGCAGCACTCATACGACCGTCTGTCCATCATGTCTCTCTGTCCCGACTACAGTCTCAAGATCACACAGCTGGCTTTGGACCAGTCCAAGTCTCTGGAGCTTTTCTTCGCCACCAACCAGGGCTCCTGGGGATCCGACCCGCTGAACAACAAATCCCCCAGACTCTGCCGCAAGTTCTCCTCCCCGCCTCCCATCTCCATCCCGTCCCGCACCTCCTCTCCAGTGCACTGCCGCAAGCTGTCCCTGAGCTCGCCGGTGGGCGTGAAGGTCGGGGCATTGGACCTGTCCACCACCCCGCCGCTGTCCGCAGCCAACTCCCCCACCTCTAGCCACAGCCCCTCCATCTCCTCTCCTCCACCCGGCTCCAACCGGCTGCCATTCGGCTTCTCGTCACCCCCGCCCACCGCCACGCGTTGCCCCAGTCTCCCGCAGGCCTCCGGGGTGTCTTCGCCGCCTCCCGCCTCCACCAGGGCCCCGCTGGACCTCAGCCGGGGCCCCAGCTCCCCAGAGCTGAGTCCGGCCGCGGGGGACGACGTCAGTGGAGAGCTGCCACGCATCGACGCCTTCTGTGGGAAGCTGAGGCGCAGCATCCGCAGAGCTGTTCTGGAGTCAGTATCCCTGGACAAGTTCATTCCTGAGTCACCATCCAGCACCGAGCCGGGGGACCTGTCCCCCTGCCGCTCCCCATCCACACCCAGACACCTCCGCTACAGACAGTCTGGAGTAACAGCCGGGGAGAACTCTCGCTGCACCATGTCACCAGCGTCGGCGTTCGCCATCGCCACGGCGGCCGCAGGGCACAGCAGCTCGCAGGGTTTTAGTAACTCTGAGAAAACATGTGATAAGGAATTCATCATCCGCAGAGCTGCTACCAACAGAGTCCTCAATGTGCTGCGGCACTGGGTCTCTAAACACTCCCAGGACTTTGACCTGAACAGCGAGCTGAAGACAGGAGTGATCAGTCTGCTGGAGGAGGTGTTGCGAGACCCAGATCTTCTGCCCCAAGAGAGAAAAGCAGCAACCAACATTTTAAGTGCCATTTCTCAGGACGAACCAGACGACACTCAGCTGAGGATAGAAGACATCCTACAGATGGTCAGTAAAAGCTGCCCTCTTCTGCATTTCATTGTGGCGGAGAGTCCTAAAGCCGAGTGTTTCGAGTCCCTCTCAGCCATGGAGATGGCGGAGCAGATCACGCTGCTGGATCACATCGTTTTCAGGAGCATTCCCTATGAGGAGTTTTTGGGTCAGGGCTGGATGAAGGTGGACAAGACTGAAAGGACTCCATACATCATGAAGACCAGCCAGCACTTTAATGATATGAGCAACCTGGTGGCGTCTCAGATCATGGCCCACAGCGACGTGGGCTCTCGGGCTGGCTCCATAGAGAAGTGGCTGGCTGTGGCCGACATCTGTCGCTGCCTCAACAACTACAACGGCGTGCTGGAGATCACCTCTGCTCTCAACCGCAGCGCCATCTACAGGCTGAAGAAAACCTGGGCTAAAGTTTGCAAACAGACAAAGGCGCTGATGGACCGGCTTCAGAAGATCGTATCATCAGAAGGGAGGTTCAAAAATCTCAGAGAGACGCTGAAAAACTGCAACCCTCCGTGTGTGCCGTACCTGGGCATGTACCTGACTGACCTGGCCTTCATCGAGGAGGGAACGCCCAACTTCACCGAGGACGGGCTGGTTAACTTCTCCAAGATGAGAATGATCTCTCATATCATCCGGGAAATTCGTCAGTTCCAGCAGGCTCCTTACAGGATAGAGCACCAATCCAAGGTAACTCAGTTCCTGCTGGATAAGACCGTAGTAATGGATGAAGATACTCTGTATGAGCTCTCACTGAAGATCGAACCTCGAGTCCCTCCAGGTTAA
>g135.t1
ATGGGTAAAACCAATTCAAAGCGTGGCGAAGCAAGTACTGAAAAACAAATCATCTTTAAGTCAAAGGACAGCGAAGTGTTCAGGATTCCTGCTATTTACTACAACGAAAGTGAAAAAAAGTTATTTGCCTTCGCAGAAAAGCGGATATCCCAAGATGATGCTGACGCAGTGGCGCTGGTCATGAGGGTAGGACAAGTGAACATTGAGTCGGGAGTGAAGTGGTCAAAGCCTGAAGAAGTAATGAAGAAGTGCACCTGCGGATATCGTCCGATGAACCCCTGTGTTGTGTATGACAAACACACAGAGACAATGTTCCTTTTCTTTATCTATGTCAATGCGACAGAGCCATGGCAGCTACAGAATCACCTCAACATGGCCCGTCTGTGCTACATCACAAAGAAGAAGAATGATGACAAGTGGAGTGAATTCACTGAGGTGACTGAACTGCAGCCTGTGTTTAAAAACTGGTCTACGTTTGCTGTTGGACCGGGCCACGGCATTCAAACTAAGAGTGGCAAAATGATTGTTCCAGCTTATGCTTACTTAAAGGAAAATAACGTTCCACATTCATTCTACTTTTATAGTAATGATTATGGTAGCACGTGGAAATGTGAGGAAATGCTGTCTGAAATATCAACGGAATGTGAGATGACTGAGATTTTTGACAGCAGCAATGGAGACAGCTTGATCTACTGCAATGCTCGCAGTTTGGGAGGCCAACGGGTCCAAGCAAAGATCGATAAGAGTGGTGTCAGTACACTCACAACTGTCACACCCCTTGATGAGCTACATAAAGGTTGTCAGGGGAGTGTGATTTCTTTTCCAGCTCAGTCTGGAGATGCAAAACCCAGCGAGGAAAAGTGGCTACTTTTTTCACATCCAACAAATCAGAGGTCAGATTGGGAAAGACTTGATCTGGGAGTGTATGTGAGCACTTCCCCAGTGATATCAATTAGTGCATTAAATCTGGTATGGAGTCAACCCTGGGTCATTAACAAGGGAACCAGTGGTTACTCTGACCTGACTTACATTGAAGATGGCTGGTTTGCATGTCTGATGGAGTGTGGAGAGAAATCTGCAAATGTAATAGCATGTCGGATGTTCAGCTATAAAGATGTCCTGAAGGGCATTCCAGACTTCAGGATTtga
>g136.t1
ATGGGTACAACCAGTTCAACGAGTGGCACACCGAGAATCGAAAAACAAATACTTTTTAAGTCGAAGAAGGGAAACGTGTTCAAGATTCCTGCCATTTACTACAACGAAAATGAAAAAAAGTTATTTGCCTTTGCAGAGAAGCGGACATCACAAGATAATTTTGACGTTGTGGCGCTGGTCATGAAAACAGGAAAAGTGAACATTAAGTCGGAAGTGAAGTGGTCAAAGCCTAAAGCATTAGTGAAGAAATGCACCTGCGGATATCGTCCGATGCACCCCTGCGTTGTGTATGAAAAACACACAGAGACACTGTTCCTTTTCTTTATCTATGTCAATGAGAAAGAGGCATGGCAGATAGAGCATCGCCAGAACAAGGCCCGTCTGCGCTACATCACAAAGAAGAAGAATGAAGACAAGTGGAGTAAATTCACTGAGGTGACCGAACTGCTGCCTATGTTTAAAAACTGGTCTACGTTTGCTATTGGATCGGGCCACGGCATTCAAACTAAGAGTGGCAGAATGATTATTCCAGCTTATGCTTACTCAAAAGACAGACCACCGATTCCACATGCATTCTGCTTTTATAGTGATGATTATGGTAGCACGTGGAAATGTGAGAGAATGCTGTCTAAAATGTCAATGGAATGTGAGGTGACTGAAATTTTGCAAAGCAGCAAGAAAGACAGCTTGATCTACTGCAGTGCTCGCAGTTTCGGAGGCCATCAAGTCCAAGATAAGATTGATGAGTGTGGTGTCCATACACTCACAACTGTCACACCCCTTGAAGAACTAGATAAGAGTTGTCAGGGGAGTGTGATTTCTTTTCCAGCTCAGTCTGAAGATGCAAAAACCAGTGAGGAACAGTGGCTACTTTTTTCACATCCGACAAAGCAGAAGTCAAATTGGGAAAGACTTGATCTGGGAGTGTATGTGAACACTTCCCCACTAAATTCAAAAGGAAAGTTTAGTGGAAAATGGAGTCAACCCTGGGTCATTAACAAGGGAATCAGTGGTTACTCAGACCTGGCTTACATTGAAGATGGCTGGTTTGCATGTCTGATGGAGTGTGGAGAGAAATCTGCTACAAATGTGATAGCATGTCGGGTGTTCAGCTATGAAGAGCTCCTGAGAGGCATTCCACACCTCAGGGCTtga
>g137.t1
ATGGGTAAAACCAGTTCAAAAAGTGGCGAACAAAGAGTCGAAAAACAAATCATTTTTAAGTCAAATGACGGAAAAGTGTTCAGGATTCCTGCTATTTACTACAACGAAAATGAAAAAAAGCTTTTTGCCTTTGCAGAGAAGCGGACATCACGAGATGATTCTGACGCAGTGGCGCTGGTCATGAGTGTAGGACAAGTGAAGAGAAACTCGGGAGTGAAGTGGTCAAAGCCTAAAGAGGTAATGAAGAAGTGCACCTGCGGATATCGTCCCATGAACCCCTGTGTTGTGTATGACAAACACACAGAAACACTGTTCCTTTTCTTCAACTATGTCAATGAGACACAGTGGTTTCAGCTAAAGCATCACCTCAACATGGCCCGTCTGTGCTACATCACAAAGAAGAAGAATGACGACAAGTGGAGTGAATTCATTGAACTGACCAACCAGGTGCCTGAGATGAATAACTGGTCTACATTTGCTGTTGGACCGGGCCACGGCATTCAAACTGACAGTGGCAGAATGATTGTTCCAGCTTATGCTTACATTGGTTCGGAAGATGAAAAACCAATTTCACATGCATTCTACTTTTATAGTGATGATTATGGTAGCACATGGAAATGTGAGGAAATGCTGTCTGAAATATCAACGGAATGTGAGATGACTGAAGTTTTTGACAGCAGCAATGGAGACAGCTTGATCTACTGCAATGCTCGCAGTTTGGGAGGCCAACGAGTCCAAGCAAAGATCGATAAGAGTGGTGTCAGTACACTCACAACTGTCACACCCCTTGATGAGCTACATAATGGTTGTCAGGGGAGTGTGATTTCTTTTCCAGCTCAGACTGGAGATGCCAAACCCAATGAGGAAAAGTGGCTACTTTTTTCACACCCGACAAATCAGAGGTCAGATTGGGAAAGACTTGATCTGGGAGTGTATGTGAGCACTTCCCCAGTGAGATCAGTTGGAGAATTTAATCTGGTATGGAGTCAACCCTGGGTCATTAACCAGGGAACCAGTGGTTACTCTGACCTGACTTACATTGAAGATGGCTGGTTTGCATGTCTGATGGAGTGTGGAGAGAAATCTGCAAATGAGATAGCATGTCGGGTGTTCAGCTATGACGAGCTCCTGAAGGGCATTCCAGACTTCAGGATTtga
>g138.t1
ATGGACATGATCATGTTTTTTCCAGTGCTGCTGCTAGTCTGCACTGTCTCTGCAGCACAGCTTCAAGAGTCTGAGAAAGACATTATTTCAAATTTAAAGCAAACTGAGACACAGGTAGGAGAACCAGACCATGTCTCTGCTGCCCAGCAGACCCACACACAGGACATCGATGCTGTTCTGAGAGAGATGGGCGCCTGGTTGGCTGCCTTGAAGGTGGAGGTGAAGCACCTACAGAGAGATAATGAAGCAAAGACAAAAGAGCTGTATTCACTCAACCAACGGTACCAAGGCATGTACTTGTCAACTATAACATTGTTTTTATCTTCTCAGGCAGCAGAACTGGCTACTGTTCAGGCCAAAGTGGACAATGCTGAAAACCAAGTGGAGGCTCTGAAGAGAGAGGGAGAAGGGCTGTTCACTGCACCGGTGAGAGGAGCGTATCACTTTGAGTTCTACATATATGGACATGGTTCTTCAAATCCTACATCTGCTGTGTTGGTCAAGAACAGAGAGCAGATCTTCACGGCATGGACAACTCAGCCTGAAGGTGGACAGAAGACGTCTAACGGTGTCACGCTGCTGTTAAATGTCGGAGACGTTGTATTTTTGCGCATGTGGGCTAATTCAAGAATTCATGACAATCCAGATCATCACAATACCTTTAGTGGTCATCTGCTTTTCACCATGTAG
>g139.t1
atggacatgatcatgttttttccagtgctgctgctagtctgcactgtctctgcagcacagcttcaagagtctgagaaagacattatttcaaatttaaagcaaactgagacacaggtaggagaaccagaccatgtctctgctgcccagcagacccacacacaggacatcgatgctgttctgagagagatgggcgcctggttggctgccttgaaggtggaggtgaagcacctacagagagataatgaagagcaggaaagacagatgaaagaactgcagcaacagaaccaagTGCAGGCAACAGAACTGGCTGCTGTCAAAGTCAAGGCAAGCTTCACTGAAAACAGAGTGGAAGCTCAGGCAGCAGAACTGGCTACTGTTCAGGCCAAAGTGGACAATGCTGAAAACCAAGTGGAGGCTCTGAAGAGAGAGGGAGAAGCAAAACGTCTGGCTTTCTCTGCCTCTTTCTTGGCGTTGACTCCAGGAAACTTTGGACCATTCAACACACACACAACTCTGGTCTTCAGACATGTTGTCACTAATGTTGGAAATGCCTACAACCCACATACAGGGCTGTTCACTGCACCGGTGAGAGGAGCGTATCACTTTGAGTTCTACATATATGGACATGGTTCTTCAAATCCTACATCTGCTGTGTTGGTCAAGAACAGAGAGCAGATCTTCACGGCATGGACAACTCAGCCTGAAGGTGGACAGAAGACGTCTAACGGTGTCACGCTGCTGTTAAATGTCGGAGACGTTGTATTTTTGCGCATGTGGGCTAATTCAAGAATTCATGACAATCCAGATCATCACAATACCTTTAGTGGTCATCTGCTTTTCACCATGTAG
>g140.t1
atgtctgaaccgagaagatttgtgagtccgtttcaccgaccgcagtttttggctgctgcagctccggcgggaaaagccaaactaacgcacccgggcaaggctattctggcaggcgggattgcaggaggcattgagatctgcatcaccttcccaacagagtatgtaaaaacacagctgcagctcgacgagaaagccaaccctcccaaatacagaggaattgtggactgtgtgaagcagacagtgaacggccatggggtgaaggggctgtacagaggcctgagctcgctgctctacggctctatacccaaagcagcggtcaggttcgggatgtttgaattcctcagtaataaaatgcgagatgagagcggcaaactagacagcaagcaaggattcctctgcggtcttggagccggagtcgccgaggctgtggtggtagtctgtccaatggagactgttaaggttaaattcatccatgatcaaacatcagctaacccaaagtataaaggattttttcacggggtgagggagattgtaaggtcccaaggactaaaggggacctatcagggactgactgccactgtgctgaaacagggctccaatcaggccatccgcttctacgtcatgacctcgctgagaaactggtacaaaggtgacgaccccaacaaagtcatcaaccccctcatcaccgggctgtttggagctttcgccggagccgccagtgtctttggaaacactccactggatgtgattaagaccaggatgcagggactggaggcccacaagtacaaaagcacagtggactgtgccgttcaaatcatgaagcatgaaggaccaatggctttctacaaaggtactattcctcgtctgggtcgggtgtgtatggatgtcgccatcgtcttcatcatctacgaggaagtcgtcaagttcttgaacattgtgtggaagaataactaa
>g141.t1
ATGTCTCTGAATGGAGGAGGATGCAGAGGCTTCTACTTCAACACCGTGCTGTCTCTGGCTCGGTCGCTCGCGGCTCACCAGCACGCGCCGTTAGACAAGGTGCAGAAGCTGCACTGCATGTGCCCTGTGGACTTCAGAGGCGTCTTCCAGCTTGATGAGAGGAGGCGGGACGCCGTGACTGCTCTTGGGATTTTCCTGGTAGAGTCCAACTTACAGCACAAAGACGTCATCGTCCCCTACCTTCTTGGGCTACTCAAAGGGCTTCCCAAGGTTCAGTGGATTGAGGAGAGCTCTGAACGCAAAGGGCGGGATGCTCTTCCAGTCGCAGAAAACTTCAGCTTTTGTCTTGTGACGCTGCTCTCAGATGTTGCTCAGAGAGATGAGAACTTTAGAGGACAGATCCTGGAGGCGCTCATGGACATCATGCAGGTCCTCCAAGACATCTGCAAAAATCCAGATGCTCACGATAAAGGATACCTGTGCAGGTACACTGTGCCCAGCCTGCTGGGTGTGGCCAGGGCGTTTGGCCGATACAGTAACACGGACGAGCCGCTGCTGTCCAAGCTGTTCCCCCGACCCGCTGCCCCGTTGCTCTCTGTGGGTGACTGCGGCGATGCGACCCGACGGCGCTCCTTCAACGACTTCCGCTCCATCCTGCCGAGCTCTCTGCTCACGGTGTGTCAGGGAGACTCTCTGAAACGTAAAACCTCCTCCGTGTCCAGCGTTTCACAACAGGCAAGTCCAGAGAGAACGGGACTGACGCCCAGCTCTCCTGCCGATCCGTCTGCGCAGTACTTTGAAGGCTCCTATCTCCCTGATGGCAGCGCCGTGGACCCCGATTATTACTTCTCCACCATCAGCTCCAGCTTCTCTGTCTCTCCTCTTTTCACTGGGAGCAGCTCTGGAGAGTTCCAGGTCCCTCTGGAGATGCTCAGGCAGCTCCTTCACATGGTTGAGCAATTTGTTTCTGAGTCGTTTTTGAAGTCACTGGATGGCATCCTAGCAGAATACCAGGAGAGCAATCCAGAAATTCATCTTTACTACAAGACCTTCAGTGACCCGTTATATGTGGCCATATTTAAAATGCTGAGAGACACTCTGTACAATCTGAAAGACCTTCAGACCGACTATGTGAAGGAGGTTCATGACTTCGTCCTGGAGCAGTTCAGCAGCAGCCAGTCAGAGCTGCAGAGGATTCTCCATGACGTGGAGTACCTCCAGAGCGAACTGAGCCCGCTCAAACTGCGATGCCAGGCCAACGCTGCCTGTGTTGACCTCATGGTTTGGGCTGTCACAGAGGAACAGGGAGCTGAGAACCTTTGCACCAAACTGTCAGAGAAGCTGCAGTCAAAGACTTCTAGTAAAGTTATTATCGCCCACATGCCCCTCCTCATATGCTGCTTGCAGGGTTTGGGTCGTCTGTGCGAGCGCTTTCCTGTCGTGGCGCACTCTGTCACCACGTCTCTCAGAGACTTCCTGGTGGTGCCCTCTCCTGTTCTGGTGAAGCTCTACAAATATCACAGCCAGTGCGCTCCAGGAGGAAGTGACATCAAGATCCATGTGACCAATGAACATTCTCAGTCAACCATCAGCACCAATGCAAGCAAGAAGAGTCAGCCGTCCATGTACGAACAGCTGCGGGACATCTCCATCGATAACATATGCAGGTGCCTAAAAGCTGGCCTCACGATGGATAACGTCATCGTGGAGGCTTTCCTCGCCAGTCTGTCCAACCGTCTCTACATCTACCAGGAAAATGACAAGGATGCTCACCTGATTCCGGACCACACCATCAGAGCTCTGGGCCACATCGCCGTGGCGCTGCGTGACACGCCCAGGGTGATGGAGCCCATCCTGCAGATCCTGCAGCAGAAGTTCTGCCAGCCGCCTTCGCAGCTCGACGTCCTCATCATAGATCAGCTGGGCTGCATGGTGATCACAGGCAATCAATACATCTACCAGGAAGTGTGGAATTTGTTCCAGCAGATCAGTGTCAAAGCGAGCTCCATGGTTTACTCCACCAAAGACTACAAAGACCACGGTTACAGACACTGCTCTTTGGCTGTTATAAATGCTCTGGGTAACATAGCAGCCAACATGCAGGCCGAGCAGATGGTGGACGAGCTGCTGGTCAACCTGCTGGAGCTTTTTGTGCAGCTGGGCTTAGAGGGGAAGAGAGCGAGTGAGCGGGCCTCGGACAAAGGCCCCACCCTGAAGGCCTCTAGCAGTGCTGGAAACCTCGGCGTTCTCATTCCGGTTATAGCCGTGCTGACGAAGAGGTTGCCACCAATAAAGGAGGCAAAGCCGCGTCTGCAGAAGTTGTTCAGAGACTTCTGGCTCTACTCTGTTGTCATGGGATTCGCAGTGGAGGGCTCAGGTCTGTGGCCGGAGGAGTGGTACGAAGGAGTTTGTGAAATTGCGACCAAATCGCCGCTGTTGACGTTTCCCAGCGGGGAGCCTTTACGCTCCGAACTTCAGTATAACTCTGCGCTGAAGAACGACACCGTCACTCCAGCGGAGCTGAATGACCTGCGCAGCACCATCATCAACCTGTTGGACCCGCCTCCAGAGGTGGCCGCACTCATCAACAAGCTGGACTTTGCCATGTCCACATACCTGCTGTCTGTCTACAGGCTGGAGTACATGAGGATGCTGCACTCTCTGGACTCGGACCGCTTCCAGGTCATGTTTCGTTACTTTGAAGACCGAGCGATACAGAAGGATAAATCTGGTATGATGCAGTGTGTGATTGCTGTCAGCGACAAGGTGTTTGAGGTTTTTCTTCAAATGATGGCTGAAAAACCTAAAACCAAAGCTCACGAGGAGGAGCTGGAACGCCACGCTCAGTTTCTCCTGGTCAACTTTAACCACATCCACAAGCGGATCCGCAGAGTGGCCGACAAATATCTGTCTGGTCTGGCTGAAACCTTCCCCCACCTGCTTTGGAGCGGCCGGGTGCTGAAGACCATGTTGGACATCCTGCAGACTCTCTCCCTGTCCCTCAGTGCAGACATTCATAAAGATCAGCCGTATTATGACATCCCTGACACCCCGTACAGAATAACTGCCCCGGACACATATGAAGCCAGGGAGAGCATTGTCAAAGATTTTGCTGCGCGGTGTGGAGAAATCCTTAAGGAGGCTATGAAGTGGGCTCCGTCTGTAACAAAGTCCCACCTGCAGGAGTACCTGAACAAACATCAGAACTGGGTCTCGGGTCTGTCCCAGCACACGGGTCTGGCCATGGCCACTGAAAGCATCCTGCACTTTGCTGGCTACAACAGACAGAGTACCACTCTGGGGTCCACCCAGCTGACTGAGAGGCCAGCCTGTGTGAAGAAGGATTACTCCAACTTCATGGCATCTCTGAATCTACGGAACAGATACGCCGGAGAGGTTGCAGGAATGATCCACTTTGCGCAGGCAGTCAGGGGCCAGTCGGATCTGACCCGAATCATGATCAAGCAGATGGAGGAGGCTCTGGACTCTGCTCAGCCCGAGGCCTTCACTGAGGCCATGTTCAAGCTGGCCGCGTTGCTCATCAGCAGCAGAGAGTGTGACCCTCAGCTCCTGCACCACCTCTGCTGGTCGCCCCTCAAGATGTTCACGGAGCACGGCATGGAAACGGCCATTGCATGCTGGGAGTGGCTGCTGGCGGCGCGTACGGGGGTGGAAGTACCGTTTATGCGCGAGATGGCGGGAGCGTGGCAGATGACGGTGGAGCTGAAGATGGGCCTGTTCTCCAACGCACAGGTGGAGGCCGATCCTCTTGCCGCGTCAGAGGAAAGTCAGCCGGTGCCCTGCCCTCCAGATGTCACCCCTCACCACATCTGGATCGAGTTTCTTGTCCAGAGGTTTGAAATAGCCAAATATTCCAGCGCGGATCAGGTGGAGATCTTTGGCAGCTTGCTGCAGCGCTCCCTGTCCCTGGGCGTCGGCGGATCTAACAGCGGCTTGAACCGCCACGTGGCTGCCATTGGACCACGTTTCAGGCTGCTGACTTTAGGTCTGGCTCTGCTGCACTCTGACGTTCTCACCAACTCAACTGTGAGAAACGTCATCAGAGAGAAGATCTACTCCACAGCCTTCGATTACTTCAGCGTGTCTCCAAAGTTTCCCACCCAGGCCGACAAGCGTCTCCGCGAGGACATCTGCATCATAATCCGCTTCTATGCCAGCATCCTGTCGGATAAGAAGTACCTGGCAGCATACCAGCTGGTCCCACCCGGTGAGCTTGGTACTACCTCAGCCCCGAGCACTCTCTCTGCTGGGATATTCGGATCGCTAATCGTGTCCAGCACTACTCCGATATCGATCTTAAATAATCAGGACCCATCCTTGAACAGCCTGTCGGTGATGAACGCCGCTGACCTGAGGAGCAACGTGGACTCCAGCTCCCGATCCCAGCAGAGCGCCCAGGGCTGGATCAACACCTACCCTCTGTCCAGTGGGATGTCCACCACATCCAAGAAGTCAGGCACATCTAAAAAGAGCAACAGAGGAACTCAGCTTCACAAGTACTACATGAAACGCCGGACTCTGCTGCTGGCGCTGCTGGCCAGTGAGATTGAGCGTCTGACAACGTGGTACAACCCGCTCTCCACTCAGGAACTGGCCATCGCCACAGAGCAGTCAGTGGAGACCAGCATCGCCAACTGGAGGTCCAAGTACATCAGCCTGACGGAGAAACAGTGGAAGGACAACGTCAATCTGGCCTGGAGCATCGCACCGTACCTGGCTATGCAACTACCTTCAAGGTTTAAAAATGATGCCATCGTTGCCGAAGTGACCCGGCTGGTGAGGTTGGACCCCGGAGCGGTGAGCGACGTACCCGAGGCCGTTAAGTTCCTGGTGACGTGGCACACCATCGACGCCGACTCCCCTGAGCTGAGCCACATCTTGTGTTGGGCTCCGGCTGACCCGCCCACGGGTCTGTCCTACTTCAGCAGCATGTACCCTCCTCATCCTCTCACTGCACAGTATGGAGTTAAAGTGCTGCGCTCCTTTCCTCCGGACGCCATCTTGTTCTACATTCCTCAGATTGTGCAAGCGCTTCGTTATGATAAGATGGGTTACGTGAGGGAGTACATTCTGTGGGCGGCGCAGAAGTCTCAGCTTCTCGCTCATCAGTTCATCTGGAACATGAAGACCAACATCTTCATGGACGAGGAAGGACACCAGAAAGATCCCGACATTGGGGAGCTGCTGGAGCAGATGGTGGAGGAGATCATGGGTTCTCTGTCCGGTCCGGCCAAAGACTTCTACCAAAGAGAGTTTGACTTCTTTAATAAGATCACCAACGTGTCCGCCATCATCAAGCCAGTTCCGAAGGGAGAGGAGAGAAAACGAGCGTGTCTCAAAGCGCTGTCGGACATCAAAGTGCAGCCAGGTTGTTACCTACCCAGTAATCCAGAAGCCATAGTGCTGGACATCGACTACAAGTCTGGAACCCCCATGCAGAGCGCTGCCAAGGCTCCCTATCTGGCCAAGTTTAAGGTGAAGCGCTGTGGGGTGAGCGAACTGGAGAGGGAGGGTCTTCGCTGTCCGTCCGACTCTGTGGAAGACGGAGAGGAAAATCCAGACGGATCGCGCAGGGTTTGTTGGCAGGCGGCCATCTTTAAAGTGGGAGACGACTGCAGACAGGACATGCTGGCTCTGCAGATTATTGGGCTGTTTAAGAACATCTTCCAGCTGGTGGGTCTGGACCTGTTTGTCTTTCCCTACAGAGTGGTTGCCACGGCACCAGGGTGCGGTGTAATCGAATGCATCCCAGACTGCAAATCCAGGGACCAGCTCGGTCGCCAGACAGACTTTGGGATGTATGATTATTTCCGTAACCAGTACGGCGATGAATCCACTCTGGCCTTCCAGAAGGCTCGGTACAACTTCATCCGCAGTATGGCCGCCTACAGCCTCCTGTTGTTCCTGCTACAGATCAAAGACAGACACAACGGCAACATCATGTTGGACAGCAAGGGTCACCTTATCCACATTGATTTTGGATTTATGTTTGAGAGCTCCCCAGGCGGTAACCTGGGCTGGGAGCCGGACATCAAGCTGACGGACGAGATGGTGATGATCATGGGAGGAAAAATGGAGGCTACGCCTTTCAAATGGTTCATGGAGATGTGTGTCAGAGGGTATCTGGCTGTGCGACCTTACATGGATGCAGTGGTTTCCCTGGTGACCCTCATGCTGGACACGGGGTTGCCATGTTTCAGAGGACAAACCATCAAACTTCTTAAGGGACGTTTTAATCCGCAGATGAGTGAGAAAGAAGCAGCAGCATTCATGATAAAAATCATCCAGAGTTGTTTCCTCAGTAGCAGGAGCAAAACGTATGACATGCTGCAGTACTACCAGAACCAGATTCCTTACtga
>g142.t1
atgttcgtagtttggagcagaggtaacatttcacgaaatgacgtgattagaagacggaagaactctgatcgtttcctgatcccgcatcacttccctcagcgggagaaaaactccgcagaagcagatcagctgctggacgctccagagcctctggctcggtacaacttcatccgcagtatggccgcctacagcctcctgttgttcctgctacagatcaaagacagacacaacggcaacatcatgttggacagcaagggtcaccttatccacattgattttggatttatgtttgagagctccccaggcggtaacctgggctgggagccggacatcaagctgacggacgagatggtgatgatcatgggaggaaaaatggaggctacgcctttcaaatggttcatggagatgtgtgtcagagggtatctggctgtgcgaccttacatggatgcagtggtttccctggtgaccctcatgctggacacggggttgccatgtttcagaggacaaaccatcaaacttcttaagggacgttttaatccgcagatgagtgagaaagaagcagcagcattcatgataaaaatcatccagagttgtttcctcagtagcaggagcaaaacgtatgacatgctgcagtactaccagaaccagattccttactga
>g143.t1
ATGTCCTATGGAGGAGGTTACCACGGACGCACTGAGCGTGTCCGCCAGTCGCCGTTTTATGACCAGGTTCCCCATGAGTCCTTACCCCTGCCCGAGTCGTACGACCTGCAGCCCCTGAGGGAGCAGAGGTCCCCCCATCTGGCCAAGAGCGCCGACCCTCTCCCTCCTCCGCCTCTGCCGGACCAGCCCCCCGTCGGCCCCGAGTTCGACCCCAGCGACAGCGAGCAGGACACCGACCCGGAGCCGGACCCCGCCATCGACATCAAGCCAGTCCACCGGTTCATCCCCGACTCCTGGAAGAACTTCTTCCGAGGGAGCAACCGCAGCAGCAAGAAGGCGTGGTCCATGCCCGAGTCCTCCAGCAACAACAACAACAGCACCACCGAGGGGGTGCGTTGCTCCCCACCGCACTCCCCGTCCCTCCCTGGGTCCTACCGGGACCCGTACGGTGGCTCCGGGAGCAGCTACAACTCCGCCAAGGAGCTTCTAAATGGACAGGACGCCCATGAGTCAGTGTCGGGCCACACGCAGCACACAGCTCTGACCTACAGCGAGCGGGTGGAGGAGTACCACCAACGTTATGGCTACATGAAGTCGTGGGCGGGGCTGCTGAGGATCCTGGGCTGCGTGGAGCTGCTGCTGGGGGCCGCTGTGTTCGCCTGCGTCTGCGCTTACATCCACAAAGACAATGAGTGGTACAACATGTTCGGCTACTCTTCTCCTGGAGGAGCGTACGGAGGAGGATATGGAGGAATGTACGGAGGAATGTACGGAGGATCGTACTACGCCGGGCCCAAGACTCCGTTTGTGCTGGTGGTGGCAGGACTGGCCTGGCTGGTGACTGTGATCCTGCTGGTGCTGGGGATGACCATGTATTACCGCACCATCCTGCTGGACTCCAACTGGTGGCCCCTGACCGAGTTCGTGTTAAACCTTGCTCTGGCCATACTGTACATGGCGGCAGCCATCGTCTACGTCACAGACACCAATCGTGGAGGTCTCTGCTCCAACCCGGTCTTCAACAACCCAGTAAATGGGGCCTTCTGCAGAGTAGAAGCTGGTCAGACCGCCGCCATCATCTTCCTCTTCGTCACCATGGTCGTGTATCTGATTGGGGCCATTGTTTGTCTCAAGCTGTGGAGGCACGAGGCCGCCCGCAGGTACCAGGAGCAGTACGGCCAGCAGATGGTGCCTTCTGAGATGCATGTCGTGCAGTCACTTGCGGTTCCAGATTCTGCTCCGGCCCCCAGATTCCCAGAGCAGGTCCAAGGCTCCTCGGTTGTTCCCATCCTAGCTGCACCCAAACCACTTCCTCCAAAGGTCATTCAGGGAGCCATACCGTCGGGTCATATCCCCAAGCCGGTCATTGTGCCTGATTATCTTGCGAAGTACCCAGCAATCCGGTCCGATGAAGAGCGGGACCAGTACCGAGCCGTGTTCAACGACCAGTACGCAGAGTATAAGGAGCTCCACGCCGACGTGCAGGCCACACTGAAAAAGTTTGATGAGATGGACACCATGATGCGCAGTCTGCCTCAGAACCCCAGCACCCAAACGGAGGTGGAGCGCATCAACAAGATCCTGCAGGAGTATCAGAAGAAGAAAAATGACCCGACTTTCCTGGAGAAGAAGGAGCGTTGCGAGTATCTGAAGAGCAAACTGTCGCACATCAAACAGAGGATACAGGAATACGACAAAGTCATGGAGTGGAACGACGGATACAGCtaa
>g144.t1
atgtcctccagacccaatgggagcccccctccctatgaagaggatgatagatataatggacctcctcaaccagcctactcttactaccctgacgatgagttccagcacttctaccgctggtcctcgcctccgggaatccttaaaatcatggccatcattgtccttgttctgtgtgtggccatctttgcctgcgttgcctcaacgctggcgtatgacagtcaggccatgtccacctttgggggatatgggtacggaggatctggaggaatgtatggaggatctggaggaatgtatggaggatctggaggaatgtacggaggatcaggctactatggagctggaaacagttacggctacggttcaattgggggaaactacaatgacccgcgtaccgggaaagggtttatgatcgcaatggccgcctttgtcttcatcttctccctagtcgtctttatcgtcatcgtgtctcatcagaacctgtctcagagcaggaagttctacatggccgtgttgatcatctgtcccatcctggcattgttgatgctcattgccaccatcgtgtacttggtggcaataaacccctcatcccagacatcgacagcttacggcagccagattgcggctctgtgtgctccatatcaacaacaacagatatcaggaatgtttcagaaccagtacctttaccactactgcgtggtggaaccacaagaggccatcgccgttgtgttcggcttcttggtgaccgcagctttgatcatcatgctcgtcttcgccctcaagactcggcagaagatcaacaactatggaaaagagaacatcttgtggaagaaagtcaaagttgtggatgatcttgcacctcctgaggacgtcgaggcttgggtgaacaacgtctctactcctcctcaagaggcccttgctgcagactacccagattaccccgagaagcggagaggctccgggagttacctggatgatgagagcaactacgacaaaccccccataagctacacaccacaacctgttgttgaaaggcccttgcagaacggggccccttacagcagcagcagctcggagatggcgagctcaacagggcgtcccaaaaagaggcgcgcaggacggccgcaccgcgtcgacgggcaggactacgacacggactacaactcgtctggggacgagctggacgacaacgacttcgacagcgagttcccgccgatagcaaacgagcaggagcgcaacagctacaagcaggagttcgaccgcgaccacctggagtacaaagacctgcaggcggagctggacgtcctcaacaaggacctgtccaatctggacagagagctagacgggctagaggagggaagcccacagttcctggacactctggatgagtacaacaagctgaagagagtcaagaagtctgcagattaccaggtaaagaagcgcaggtgtaaatatctgaagcacaaactgagccacatcaagaagatggtcagtgattacgatcgcagggcctga
>g145.t1
CAACCAGCCTACTCTTACTACCCTGACGATGAGTTCCAGCACTTCTACCGCTGGTCCTCGCCTCCGGGAATCCTTAAAATCATGGCCATCATTGTCCTTGTTCTGTGTGTGGCCATCTTTGCCTGCGTTGCCTCAACGCTGGCGTATGACAGATCTGGAGGAATGTATGGAGGATCTGGAGGAATGTATGGAGGATCTGGAGGAATGTACGGAGGATCAGGCTACTATGGAGCTGGAAACAGTTACGGCTACGGTTCAATTGGGGGAAACTACAATGACCCGCGTACCGGGAAAGGGTTTATGATCGCAATGGCCGCCTTTGTCTTCATCTTCTCCCTAGTCGTCTTTATCGTCATCGTGTCTCATCAGAACCTGTCTCAGAGCAGGAAGTTCTACATGGCCGTGTTGATCATCTGTCCCATCCTGGCATTGTTGATGCTCATTGCCACCATCGTGTACTTGGTGGCAATAAACCCCTCATCCCAGACATCGACAGCTTACGGCAGCCAGATTGCGGCTCTGTGTGCTCCATATCAACAACAACAGATATCAGGAATGTTTCAGAACCAGTACCTTTACCACTACTGCGTGGTGGAACCACAAGAGGTAAACCCTCGCGACATTGGTGCCATCCTTTAA
>g146.t1
ATGGAGGCAAAAGTCTGCAATCTGAGCATAGCAGTGGATTCAGGTAATCCATTGCTAAAAGCAGTTTTCCTCAGACGACTGAGGCTTACAAGGCTGCTTTTAGAGGGCGGTGCGTACATCAATGAGAGTGACAGCCAAGGCCAGACGCCCTTAATGGTGGCTTGTCGGACCAAGCATACCGACTCCCAGTGCGCCAGTCGGGTTAAGATGATCCAGTTTCTCCTGGAGAGAGGAGCCGATCCAAACATTCAGGATAAGAAAGGACGCTCTGCGTTGATGCATACCTGCCGGGATCAGGCCGGTCCCGAGGTGGTGTCTTTGCTACTGGCCAGCGGAGCCGACATCAGCTTAGAGGACCGGTCCGGAATTTCGGCGTTGGTCTACGCGGTCGTGGCCGGAGACTGGAATGTACTGAAGCTTTTGCTCGACGCATGCAAGGCAAAGGGGAAGGAGGTGATCATCATAACCACTGACAAGTTTCCAAACAGAAACCTGGCAGCCAAGCAGTACCTCAGCATGCCTGTCGCCGATCCCGTCGACGAGACCGATCCGATTACAGCAGCAGCTCCTGTGTCTCCCTCTGAAATTCAGCTGATCACCTCCCCGCAGTGCACGTCCTCCTCTTTATGTCCCCCCAAGCAAGTGTTTTCCTTTAAAGAAGGACAGATCTGCGGTGCCAGCTCCCATCCGTGTTCGCCGTCTCGGTTTCGAGGACTTGGACAAGCGACGCCCGGCGGACTACAGCAACCTCTGCAGAGACTGAACTCTGAGCCTTGGTTAAAGATCTCAACGTCTCTGCTTGCTGAACCACGCCAGTCAACTTTTAACCTGACTGAAGATATTTCCTTCACAATCCCCAACCTGGAGAGGGACAGCAGCAATAGCCCCAAAGGTTTCAGACATTATGGAAGAAGATTAACAAAGGATAGAAGAATAGAAGATGGCAAGATTGACTGCAGTGAACATGAAGGAGACGTGATTTCTTTATCAGGTCTGCTTTCGTCCCACTCTGCCTCTCACCCCAACCTGCACTCTGAAACTCGTGGAACAGACCCAGCCGCCGGCTCTTCAGCTCTTTGTAGTGGCAGCAACCTTGGTGCGACCTTTCACGGCTTGGCCTCATCGAGCCTTAATCGTGTCATACAGACGCACAAGCTGAGCGCAGACATCTACGGCTCCGACCCACAGCTAGCTGTGGATCTTCAAAGTCTCTCTGAAGAACAGAGAGACAAAGCCCCGTTAGATGGCATGAAACTGGCGCCGCTGCGTTGCTCGACCACGATGGGTTCCAGAGACTCCCTGAAAGGCTACAGCAAGAGAGGGTTCTCTTTGTATGAGCGCAGGGGCTCCGGGACGTTCCTGCTGGACCACAACCATCAGGCCAGGCCTAGATCTCTGCCACCGCTGACCAAAAACCCCAATGTCAACGTTGCTATTAACGGTTTGGGCAATGGAAGCGGTTTCTCCGAAAAAGAGCTCGGTCAGAAGGGTTTCCTGCCCTGCGCCCCGCCTGGACAACCGAAGGAACTGACCCGGAGGATGCTGTTGAGGAGACACTCGATGCAGACCGAACAGTTCAAAAGCTCGGTCtga
>g147.t1
ATGACAACAGCGCCTGCGTGCAGCAGCGAGCGTGAGAAGGGAAAAATGGATAATCCTCCTACATACACGGACCTTGGCAAGGCCGCCAAGGACATCTTCAGCAAGAGCTACGGTTTTGGGGCTGTGAAGATAGATCTGAAGACCAGGTCTCAGAGTGACGTGGAGTTTCACACTACAGGCTGCAGTAACATGGACACAGGCAAGGCTACTGGCAACCTGGAGACCACGTACAAGGTTAAGGATCACAACGTGACCCTCAGCCAGAAGTGGAACACAGACAACATCTTGACTAATGAGTTGACTGTGGAAGACAAGCTTGCTAAAGGACTGAAGATTGGCATGGAAACTTCATTTGTACCAAACACAGGCAAGAAAACTGGCAAGCTGAAGACGGGCTACAAGTGCCACAATATGAACCTGGGCTGCGACTTGGACCTCGCGGGCCCCATCATCCACGGTTCTGTTGTGCTGGGCTACGAAGGCTTGCTGGGCGGCTACCAGACGTTCTACGATGCCACCAAATCCAAACCGAGCCACCACAACTTCGCTGTGGGGTTCAACTCTGCGGACCTTCAGGTGCACGCCTGCGTTAACGAAGGCAGCGAGTTCAGCGGCTCAATCTACCATAAGGTGGACGATAAGCTGGACATGGCGGTCACCCTGGCCTGGATCGCCGGCAGCAACAACACCCGCTTCGGCATCGCAGGCAAATACATGCTGGACAAGGACACCTCTCTGTCTGCCAAAGTGAACAATGCCAGCCTGATTGGACTCGGCTACACCCAGGGCCTTCGACAAGGCGTGAAGCTCACCCTCTCTGCCCTCATCGATGGGAAGAACTTCAACGCAGGCGGACACAAGCTGGGGTTGGGCTTCGAGCTGGACGTGtaa
>g148.t1
ATGAGTGACGAAAGCAGCAGCACCTCTTCCTCCCAGGTGGTGGAGGACTTCGAGGGGGAGCTGGACGAGGAGGTGGACAGCGATGGAGGGAAGAACCAGACGGGACGGAGCAGCCCGACCCCGCTGTCAAGCTTCGCCTCACTGCGCGCCGTCATCCGCATCAAGCAGAAGTACCAGGCCATGAAGCTGCGGCGTCAGGAGATGGCCCACAGCCTGGCGGCGGCAGGCGGCCTCACCGGGGCTCCCGGGCGCACCAGCCCCAAAATCTTCACCTTCGACGGACTCACCCCGGCCGCCTTCCCCGCCTTTCCTTCTGTCCTTCAGAAGAAGAAGAGAAGGAGGAAGAGACGAGTGTTGTTTCCCAACGGCGGGCCGCGCAAAACCGTGCCCAAGCAGGAGCGCAGCCGGGCCACGTACTGCCTCTACCTGCTGTTCGCAATAGTCTTTGTCCAGGTGTACAACGCCATAGAGAACCTGGACGACCACGTTCTCCGATATGATCTGGAAGGCTTGGAGAAGACGCTGAGGCGGGAGGTGTTTGGCCAGCAGGGGGCGGTGGAGGGCCTGGTGTACCACCTGAAAGACTACCTGTCCACATATGTACACAACAAGCCGCTGGTGGTATCAGTCCACGGGCCCAGCGGGGTGGGAAAGAGCCACCTGGGCCGCCTCCTGGCCGGACACTTCCGCTCGGTGGTGGGGGACGCGCTGGTGCTGCAGTACTACGTGCTCCATCACTGCCCCCGGGAGGCGGAGGCCATGCAGTGCGCGCGCAACCTCTCCTCTCTCATCTCGGAGATGGTGGAGAAGGCGGAGGAGGAGGAGAAGATCCCGCTCTTCATCTTCGACGAGGCCGAGCACATGCACGTGGAGATCCTGGACGTGCTGCTGCAGCTCGTCGCCTCCAAGCAGTCCAACGAATACCTGAACGCCATCTACCTGTTCCTCAGCAACCTGGGCCATTCGCACATCACCAAACACATGCTGCAGAACTCCTCGAGTATTTCCATGGCGATGACGGCCTCGGGCCGTCACAGCAACCTGGTCAAGGAGCTGACTCCTATTTTGCGCAACACATTGGAGAAGCATCACCCGCTGTGGACCGAGGCCGACATCTTGCCTCTGGGACTTCTGGAGAAAAGCCACGTGATGGAGTGCTTTTTGGAAGAAATCACCCGAGAGGGCTTCTACCCAGACCACAGCAACATCGAACGCTTGGCGGGGGAGATCGAGTACTACCCTGTAGTCGCAGGACGCGAATATTCCCAGTCGGGCTGCAAGCAAGTGGTGGCAAAGGTCAATCTGCTGtga
>g149.t1
ATGAGTGTTTCGCTGGTTGTTATCCGTCTGGAAATAGCCGACCAGTCTCCTTTTCCACGAGGTTTTCAATACTCTGCTGTTGAAGGCATGTCCGAGGAGGAGCTCCGGGAAAAAAGTCTCGGTTTAGCCAAACATGCCCTGAGTGGGAAGAGTGAGCTGGAGAGAGCAGCCATCCTCCACCAGCATATGGGCAGCAGAGCCGTGGGGGACATGGTGATAGAAACCTATGAGCCCACCTCAGCAGGAAGGGACGAAGGAAGCAGCAGTCCTCAGAGTGCACGGACTGAGACGCCGGTTTCCCAGGAGACCAGCGGCGCCTCGCAGACAGCTCCAGACTCGCCCTCCAAGCAGCTACCGGAACAGATCTCCTTCTTCAGCGGGAATCCGTCGGTGGAGATCGTCCATGGTATCATGCACCTCTACAAGACCAATAAGATGACGTCGCTGACCGAAGATGTGCGGCGCAGCGCCATGGTGTGCATCCTGACCGTTCCGGCCACCATGACCAGCCACGACCTCATGAAGCTCATGGCTCCGTTTAATGACGTCATGGAGCACATGAAGATCATACGGGACTCCACTCCCAACCAGTACATGGTTCTCATCAAATTCTCCTCTCAGGCCGACGCAGACAGCTTCTACACGGCCTGCAACGGACGCCAGTTCAACTCCATCGAGGAAGCAGTGTGCCAGCTGGTCTACGTGGAGCGAGCGGAGGTCATAAAGTCTGAGGACGGAGCCAGCCTGCCGGTGATGGAGCTGACCGAGCTGCCGAAGTGCACCGTGTGCCTGGAGAGGATGGACGAGTCGGTCAACGGCATCCTCACCACGCTCTGCAACCACAGCTTTCACAGCCAGTGTCTCCAGCGATGGGAAGACGCCTCGTGTCCGGTGTGTCGGTACTGTCAGACGCCAGAGCCGGTGGAAGAGAACAAATGCTTTGAGTGCGGCGTGCAGGAGAACCTGTGGATCTGTTTGATCTGCGGGCACATCGGCTGCGGGCGCTACGTCAGTCGACATGCCTACAAGCACTTTGAGGAGACGCAGCACACGTACGCCATGCAGCTCACAAATCACCGTGTGTGGGACTACGCTGGAGATAACTACGTGCACCGCCTGGTGGCCAGTAAGACCGATGGGAAGATGGTGCAGTTTGAGTGCGAAGGAGACACTTGCCAAGATGAGAAAATAGATGCTCTCCAGTTGGAGTACTCGTACCTGCTCACCAGCCAGCTGGAGTCCCAGAGGATCTACTGGGAGAACAAGATTGTTCATCTGGAGAAGGAGACGGCCGAGGAGATCAACAACATGAAGGCGAAGTTTAAGGAGACCCTGGAGCGCTGCGATAACCTGGAGCAGCGATTAGGAGAAATAAGCAAAGAGAAGCAGAGCCTAGAGAAGAAGTGCACTCAGCTCAACGGTCGAGTGCTGAAGCTGAGCCAGGAGCTCAAGGAGGAGCAGGAGATGAACCGCTGTCTGAGAGCCAATCAGACGCAGCTGCAAGCCCAGCTGGCCGAGGAGGAACGCAAAGGAAAAGAGAGCGGCGAGCGGAAGGATGTGGTGATAACGGAGCTGCAGGAGCAGCTGAGAGACGTGATGTTCTACCTGGAGACGCAGCAGAAGATCGAGCAGCTGTCCTCCGAGGCCCGCAGCGAAATCCAGGAGGGCCACATCAACATCCCGGCCGGCCAGGCGGATGGCGCCCTGGGCCCGGACGGAGCGGGCCCCTCGTCTGGCCGGGGCCGCCGAGGCCGGGGCAGAAAGAGGAAGtag
>g150.t1
atggcggcgagaggccatgtgcaagatcccaacgacaggaggctcagacctatttatgattaccttgataatggcaacaataagatggcaatacagcaggcagataaactgctgaagaaacacaaggacctgcactgtgccaaggtcttaaaggccatcggcctgcagaggacggggaagcaggatgaagccttctcgttggcccaggaggtgaccactctggagcccaccgacgacaactctctgcaggcactgaccattctgtatagggagatgcaccgccccgagctggtcaccaagctgtacgaagcggcggtgaagaaggtcccgctcagcgaggagtaccactctcacctcttcatggcttacgcccgcgtgggagagtacaagaagatgcagcaggcagggatggccttgtacaaaattgtccccaagaatccatattacttctggtctgtcatgagtctggtgatgcaggcgatctcagcgaaggatgagaaactggcccagaccatgttcctgcctctggccgagcgcatggtggagaaaatggtgaaggaggagaagatcgaagccgaagcagaggtgcagctgtattttatgatcctggagcgtctggggaagtgtgaagaagctctcgatgtgatcaggggtccactgggagagaaactgaccagtgagctgcagagcagggagaggaagtgcatgatgctctacactcgactggaacgctggccggagtgcaacgccctggcccaaaagctgctgctgaaaaatcctgacgactggcagttctacccctcctactttgactctctgttccacctgatggaccagtcgtggagcccgccggaggacggagaacactgctcggagggttcggtgcatcacaccgtggccgaggtggtgaggtttgtggaggagagaatcaaagtagaagacgaaaaagactctcgctctctcagagggccgtacttagcccggctggagttgatgcaccgactgagagaacgaggctaccctgaggagaacctgccaggcgagcctctagacctgatggtgcagttcttcaggaagttcggagacaagccgtgctgcatcaccgacctgaaaatataccttcatctgctgagtccagaccagcacgtccagtttattaaccggctgagtgaattggttccactgggggagcagggagaggacggcttcgctttcccagaggacaccaagtctctccagaggcatctgtgtgtttgtcagctgagtcgggccctggggttgcatcactccctggacgtcagcgggaagctgcgcctcatcgccgagctcaaggctcactatcaccacggcctcaagtttgggagcagcgccctgaagaccgagctgcagttctctgacatgtactgcctcatggcagctcatgtgtacatagacctgtggacagaaacaggagatgaggacatggtgtggcagtgtctgggcctcctggaggagggtctgtctcacagctcctccaacgcccagttcaagctgctgctgctgctcctctactgccgcctgggctcctttgagcctgtggtggacctttactccagcctggatgccaagcacatacagcacgacaccatagggtttcttttaacgcgttacgccgagtctctgggtcagttctccgctgcctcccagtcctgcaacttctccctcaggtttttccactccaaccagaaagatacctccgagtacatcatccaggcgtacaagtacggcgcgtttgaaaaaatcccagagttcatcgctctcaggaaccgactgaaccaatcgctgcacttcgcccaggtccgcactgagaggatgctgctggacttgtacctggaggcggacgtcgtcttgagtctagaggaaagtgttaaggccatgtctttgtcttcagaggaagacgatgtcccctgggatactttaagggacaacagagaccttactgtattcacaaactgggaccataaacaaaggcagttaactgatgagcaccggactcgctctatggaggaggagacggcctggctgcggatccgctcgctgacgttgcgcctgctcgcctcgctcacgccatcgggacacgccacctcgcagcagaactctgagatgtccaacgagaacggcgtcggcgacaggagctcgctccaccgcagcctgctgtcgcagctcaaccagacactgcatgcagcggcgcagatcacagagaaacaaacacagtaccccctgctgggccccccctccacccggctggcctcggcgctgtccgtcggcagctgccactgtcaggctgcggcgctgcagctctcggtccacctgcaggagctggagtcagccggactcgacgaatcatcggagcttcaaattcagatctgtaacatttttaagtcattagttgttcaacttcaagaaatacttaataaaagcaaaggagacttattggaaatgaaagagagcaaattaaaaactcaaccctctttattagaaaatctagttttctttcttgagacagtgagcatagtgttgtggagtgctagctactgtgccaagatcctgcgaccactgaagacaagtttacagaagaagaaaaagaagaaaaaggatgccaatacttcaatgccgttggtggtgtgtggataccaggagctgactggggacttgcaggacttgcttacccaggcagtggagcacatcagggggcaagagtctggcatcactgccctaaagctggccagtttaaccttggaaggatgctcaagggaggaggagtcgtttacgaaggctgctatggacaaggtgcagagcagttacctgcgctcgctacaggaggtgggagatctactcaaaaaaagagccgaaactataaagaaccttaaaatctga
>g151.t1
atggtgctcatcaaggaataccgtgtcgtgttgccagtctctgtcgaagagTATCAAGTAGGGCAACTGTACTCTGTGGCTGAGGCTAGCAAGAATGAGACGGGAGGAGGAGAAGGAATCGAAGTTCTGAAAAATGAACCGTATGAGAAGGAAGGGGAGAAGGGACAATATACACACAAAATATATCATCTAAAGAGTAAAGTTCCTGGGTATGTGAAGATGATTGCACCAGAGGGAGCATTAGTTTTTCACGAAAAAGCTTGGAACGCTTACCCATACTGCCGCACTATGTCTCAGAATGAGTACATGAAAGACGACTTCATGATAAAGATCGAGACGTGGCACAAACCCGACAAGGGAACAATAGAAAACGTGCACGACCTGGATGAGGAGACGTGGAGGACCGTAGACGTAGTGCACATAGATATTGCAAACAAAGAAGACGTGGCCCCTGGGGACTACAAGCCAGAAGAAGACCCCGGCCTTTTCCACTCCCCCAAGACGGGCAGAGGACCGCTGGGTTCTGACTGGAAGAATGAGCTGAAGCCAGATTGTCCTTACATGTGTGCTTATAAACTGGTCACTGTCAAGTTCAGATGGTGGGGTCTGCAGACCAAAGTGGAAAACTTCATTCATAGGcaagaaaagcgaattttcaccaacttccaccgtcagctgttctgctggattgacaaatgggttggcttgactatggaggacatccggcggatggaggaggagacccagaaagagctagaggagatgcgtcagaaaggtgatgtgcgaggcaccacggcaacagacgagtag
>g152.t1
ATGGAAAAGCCCAGAGCGAGGAAAGAAAAGTTCTCCCTTTTTGGCTCTCGCACCGCCAGCAGAGCCACCAACCCTTCCACCTCATCCTCTCGTTCTTCATCTCCCGGGATCCCCTCGGCCCAAGTCGGGAAAAGGCTGGATCGGATTTCCGGCTCCAGCGGTCCAGCCGCCTTGAGCAAAGCTGAGTTCTTGGAACGTGTGCGCCGCAGTAACCAGGCCTGCCAGCAGGGGGAGTTTGCGCTGGCTGTACGTCTCTACACCGAGGCCCTCACCGCGGACCCGCAAAACTGCATCCTGTACAGCAACCGGTCTGCGGCCTACCTCAAACTGGGACAGCATGGCAAGGCTCTGGACGACGCAATCAAAGCCCGTCTAATTAACCCCAAATGGCCCAAGGCTTACTTTCGACAAGGGGTTGCTCTGCAGTACCTGGGTCGTCATGCCGACGCGCTGGCAGCGTTCGCGTCAGGCCTGGCACAGGACCCCAAGAGTCTCCAGCTGCTTGTCGGGATGGTGGAGGCGGCAATGAAATCACCACTCAGAGACACACTTGAGCCCACCTACCAGCAGCTTCAGAGGATGAAGCTGGACAAGAGCCCGTTCGTGGTGGTGTCCGTCATCGGCCAGGAGCTGCTGACGCATGGTTACCACGGCGCCTCTGTGGTGGTGCTAGAGGCAGGGCTGAAGATCGGCACATGCTCGCTGAAGCTGCGCGGCTCCGTCTTCTCCGCTCTCAGCTCGGCGTACTGGAACCTCGGAGATGTGGAGAGAAGCATGGCTCACATGCAGCAGGACCTGGAGGTGACCAAGACTCTAGGAGACCAGTCGGGTGAATGCCGGGCTCATGGGAACCTCGGCTCGGCGTTGTTCTCTAAAAGCAGCTACAGAGAAGCGCTGGCCCACCACAGAAACCAGCTGGTGCTGGCCATGAAGCTCAAGGACAGAGAAGCGGCGTCGGGCGCCCTCAGCAGCCTGGGCCATGTGTACACCGCCATAGGGGACTACCCCAACGCTCTGGCCAGCCACAAACAGTGTGTCCTGCTGGCCCGCCAGACCCGCTGCCAGCTGTCTGAGGCGCGCCAGCTGGGTGACATGGGTGCCGTTTACACCGCACTGGGAGACTTCACCAACGCCGTCCAGTGTCACGAGCAACACCTCGATATCGCAAAGTCTTTGGATAACCGGAGAGAGGAGGCCCGGGCGTACAGCAACCTGGGCAGCGCCTACCACTCACAGCGGGACTTTGACAAGGCCATATCTTACCATACCAAGGTGCTGGAATTGGCGCGGGAACAGTCGGACAGAACGATTGAGATGAGGGCGTACGCCGGTCTGGGTCACGCTGCTCGATGCATGCAGGACCTGGAGAGGGCCCGTCAGTACCACCAAAGCCAGTTAGAGATTGCTCAGGAACTGCAAGACAGGGCGGCTCAGGGCCGGGCTTCCTCCAACCTGGCAGAGTGCCTGCTCATCAGATCCCAGCTCATTTTCCACATCTCTAATCCCGGCTGCTCACGCTGCGGCCCGTCCACTCGGGGGGATCCCGCCGTCCTCCAGAGTCTCTGCTCATCAGACATGCTGCGCTGTCGTCACAGGGGAAGCTCTTCGTCGGGTTGTGATTACCCCGCCGTTTGCGGTGTTACCGAGGCGGTGTGTAACCATAACCAAGTCTTTCTGCCAACTCTGCAGGCGTCGGTGTAATCCTCTTAGCTCAAGACCCCAACGAGCAAGGTTTCATAATCAGCCACATCCTCAACTCCCATCAGCTCCTTTTCCAATATATAGTGAGGCTAGCAGAAGCATCAATACCCCGGGCATCATACATCACATGAAGGGGGAGTATGAAACAGCGCTGAAGCTCCACAAAGCCCACCTGTTGTTGGCGCAGGAGCTGGGTGACTATGCGGCGCAGGGCAGGGCCTACGGGAACATGGGTAACGCACATCATGCACTGGGCGTCTACGACCAGGCGGTGCGGTACCACAGGCAGGAGCTGCAGATCTCTCTGGAGGTGAACGATCGCCAGTCGCAGGCCTCCACTCACGGTAACCTGGCAGTGGCTTATCAGGCGCTGGGAGCTCATGACCGTGCTCTCCAGCATTACCGTCACCACCTGACCATCGCACGGGAACTCAGAGACACTCAGACGGAAGCGAGAGCCCTAGCAAACCTGGGGAACTTCCACAGCTGGAGGGGAGAGTACGCTCAGGCTCTGCCCTACTTCCAGCAGTACCTGGCTCTGTCCCCGGGGCTGCAGGACCTGGAGGGCGAAGGGAAAGTCTGCCACAATCTGGCCTATGCTCACTACTGCCTGGGACAGTACAAAGATTCTGTCAGGTATTATGAGCAGGACCTGGCCCTGGCTAAAGACCTGCAGGACAAATTCGCACAAGCTAAAGCCTACTGTAACCTGGGTTTGGCCCACAAAGCTCTCGGAGAGTACAGACGAGCAGAGGAGTGTCAGAGATACCTGCTCTCTCTGGCTCAGGCTCTGGATAACACACAGGCGGTTTTCAGGGCCTACGGGAACCTCGGGGACGTGTTTGTGTGTCGGGGGGATCCACCCGGAGCGCTCAAGTTCTACCAGCAGCAGCTGGCTGTGGCTCAGAAAGCTGCCGACCAGAAGATGGAAGCCGACGCGTATGCTGCACTGGGATCAGTTCACAGGCTGCTCCGCCAGCTGGACGCTGCCCTGTCCTTCCACAGCCGGGAGCTGACTCTCCGTAAGGATCTGGCCGACCCCCAGGGGGAGTGCCGGGCGCTTGGCCGCCTGGCGGCGGTCCACATGGCGCTGGGCGACTACACCACGACCTTCCAGTGCTATGAGGCCCAGCTGGGGCTAGCGCAGGGCCTCCGGGACGCCCGACTGGAGGCGCAGGTCCACGGGAACATGGGCATCACCAAGATGAACATGGCGGTGTTCGAAGAAGCCATCGGATACTTCGAGCAGCAGCTGGCCATGCTGCAGCAGCTGAGCGGCAGCGAGGGCATGCTGGACAGAGGCAGGGCCTATGGGAGCCTGGCCGACTGCTACGATGCCCTGGGAGACTACGAGGAGGCCATCCAGTACTACGAGAAGTACCTGACGGTGGCTCAGAGTCTCAACCACGTCCAGGACCAAGAGAAGGCCTACCGAGGCCTGGGAAACGCACACAGGTCCTTGGGCAGTCTCCAGCAGGCACTGGTGTGCTTCGAGAAGCGGTTGGTGGTGGCCCACGAGCTGGGCGGCGAGGGCGGGGGGAAGGCGCAGGCTTACGGGGAGCTGGGCACCCTGCACAGCCAGCTGGGGAACTACGAGCAGGCCCTGTCCTGTCTGGAGCACCAGCTCAGCATCGCTCGCTCAGCAGGGGATAAATCCCTGGAGGCCGAGGCGAGCGGCGCTCTGGGAGGCGTTTATCAGCTGATGGCAGACAACGAAACTGCTCTGCAGTGGCACCAGAGGGCGCTGAGCATCGCCGAGCAGACGGGCTGCGTGAGGAGCCAGGGCCGCGCCTACGGCAACCTGGGCCTGACCTACGAGTCTCTGGGGAACTACGAGCGAGCCGTGGTGTTTCAGGAGCAGCACCTCAGCGTGGCGGCGCAGACCAACGACCTGACGGCCAAAACTATGGCCTACGGAAGCCTGGGGAGGACACACCACGCCCTGCAGAACTACACTCAGGCTGTGATGTACCTGCAGGAAGGTCTGCGGCTGGCTGAGCAACTGAGCCGGAGAGAGGACGAAGCCAAGATCCGCCATCGCCTCGGGCTTTCACTGTGGGCCGGCGGCAACCTGGAGGAGGCACAGCACCAGCTGTACAGAGCTTCTGCGTTGTTCGAGACAATCCGCCATGAGACGCAACACAACCTGGATTACAAGCTGTCCTTGTTTGATCTGCAAACCAGCTCGTATCAGGCTCTCCAGAGAGTCCTCGTCAGCCTAGGGCGGCACGACGAGGCTCTGGCCATAGCCGAGCGGGGGCGCACTCGAGCGTTTGCCGATCTGCTGGTGGAACGCCAGAGAGGAAGTAGGCAAGCGGCCGGCGCCGACCCTTACATCCCGGTCACCGTGGAGCACATCCTGGAGACGGTCAACGGTCAGAAGGGGCTGATCCTCTACTATTCGCTGGCTGGAGGCTTTCTCTACAGCTGGCTCATATCTCCAGGCACAGGCATCGTGAAGTTCAATGAGGCGTACCTGGGAGAGGCGGGGCCCGAGGCCTCTGAGTTCCAGGATGGCAGTGGGAGCCCACACGGTGGAGGCCCCGTGTCTCTGGATCAGTACATCTGCAACGCCAGAGAGGCTCTGGGAGTGGACAGCCATCACAGCAGAGTGTGCTCCGGCAGTGAGACGGAGAGTGAAGCTGGAGATCTGCTGGAGCAACAGTTTGAGGAGCTGAACAACAATCTGGCCTCCGCCACCGATCCAACCGGCTACCTCCGCATGGTGTCCAGAAATAACCGCTTCAACAGGAGCTGTCGGAGCATGACGAGCCTTTACAGCTCCACCGTGTCTCCAGTGAAGGACGGCTTATCTCCAGTTTGCCGACCGTCTAACGTTGGCAAACCTCCTCTACGAGCCCTTTACGACCTACTCATCGCTCCCATGGAAGGGGGTCTGATGCACAGCAGTGGATCTGTTGGCAGGAACAGGCAGCTTGTGGTAGTTCTGGAGGGAGAACTGTACCTGATCCCCTTTGCCTTGCTGAAAGGCAGCTCCTCCAATGAGTACCTGTATGAAAGGTTTAACATCATTTCTGTACCGTCTCTGGCCAGCCTGCAGGCTACAAGTAAGCCTAACCCTCGCCCCAGCGGTCCCCTGCTGTGTCCGGACGGAGGGTCGGTGGCCGCCGTGGTCGGGGCCCCTCAGCTGCCTCCCAGCGTCATGGACCGCTGGCTGTGGGGGCCCTTACCCTCGGCCCAGGACGAGGCTCTGTCTTTGGGTGAACAGCTGGGCTGTCACCCCCTTACCGGGGCAAACGCCACCAAGGAGCGTGTCTTAGCGGCGCTGAGTCAGGCCGAGTGCGTTCACTTTGCGACCCACACGTCCTGGAAGCTCGCCGCCATCGTCCTGTCCCCCAACCATGAGCGAAGCGCCGGGGACGGGCCGCAGGAGAACGCTCTGCGCGGGACAGCGGCGTTAGCGGACGGCGCGGACCACGAGGGGAAGGTCGAGCGTTTGTTTCCCAGGAGTCACAGCAGCCCAGAGAGACTCCGAGGAGCGGAAGAAAGAAGCGAGGACGGGGAGAGTGTTTGCGGAGTGGAGAGTCTGTGCGACAGCACGCCGCTCCACGACTTCCTCCTCACTGCCGCCGACATCCTGGACCTGTGCCTCTCGGTCAAGCTGGTGGTTCTGAGGTCATACCCGGAGTCTAGCTGTAGAGTGACGGCTGACGGAGTGGTGGGTCTGACCCGGGCCTTCTTGGCTGCGGGCGTTCAGTGTGTGTGCGTGTCTCTGTGGCCGGTGCAGGTCGCTGCTTCCAAGCTCTTCATGCACACGTTCTACACGGCGCTGCTAAACGGCAGCAAAGCCAGCGTGGCTCTGACGGAGGCCATGAGGAACCTGCAGAGCAGCAAGCACTTCTCACACCCCTCCAACTGGGCTGGTTACCTGCTGGTAGGCAGCGATGTGAAGCTGAACAGCCCCATGTCGCTGGTGGGTCAGGCCCTGGCAGAGATCCTGCAGTACCCAGAGAAAGCCCGGGACGCCCTCAGGGTGCTGCTGCACCTGGTAGAAAAGTCACTGCAGCGCATTCAGAGCGGTCACTGCAACCCCATGTACACGTCGCAGCAGAGCGTGGAGAACAAGGTCGGCGGCGTTCCTGGGTGGCAGGCCCTCCTGTCCGCTGTGGGCTTCCAGCTGGAGGTCTCCGGCTGCGGTGGCGGACTCCCTGCGGCCGTGTTCTTCCCGACCTCTGACCCCGGAGACCGTCTGCAGCAGTGCAGCACCACGCTGCAGGCTCTGCTCGGTCTGACTCCTCCGGCTCTGCAGGCTCTATGTAAGCTGGTCACAACATCTGAAGCAGGAGAGCAGCTCATTCACAAGGCCGTGAAAAGCATGGTGGTGACGCTTCATCAGGTCCTGGTGCAGCTGCAGTCCGGCGACAAAGAGCAAGACTTCCCCCTGGCTCCCATCCAGGTGTCGATTAGCGTTCAGCTCTGGAGGCTGCCGGGCTGCCATGAGTTCCTGGCTGCTCTGGGTTTTGATCTGTGCGAGGTCGGTCAGGAGGAAGTCGTGTTAAAGACGGGAAAACAGGCCAGCAGACGTAACATGCATTTCGCCCTTCAGGCCCTTCTTGCCCTGTTTGACTCCACGGAGCTTCCCAAGCGACTGAGCATGGACAGTTCGTCGTCTTTAGAGTCTCTGTCATCCTCCCAGTCGGCCTCCCAGCCTCAGTCTTTGCCCCTCTCTCTCAGCTGTTACCCTCCCCAGCCCTCCTTCTTACCCCCCGGCTGCTCCGACAACCTCTCCTGCGACGCCATCTCTGTCTACAGCCTCAGCTCCCTCGCCTCCTCCCTCAGCTTCCTGTCTCGGCCCGAGCCAGCGGGAAGTGACATCATCAGCCATCGCTCGCATCAACAGGAGCCAGAGAAGCAGGGTGGAGGAACGGGTCTGTACTACTCCTCGCAACGCCTGGCAAGAGGCCGGCTGGCCAATCACggaggagcgtcggcaggaggagaggacgaggagtacgaggGCTTCTCCATTATAAGCAGCGAGCCGTTGGGGCGGGCGGGGAGGGAGTGCGACACACTGCCGCTCCCTGCGGGACACAGGCAGGGCAGAGGTGGTTCAGGCAGAGGGTCTGCGGTGGGCCAGACTCTGATAGTTTCCTCCAAGGGGAGCATCAGCACACCTACGTCCCCGCTCAAAGCTCCACCGCTGGCGCTGCTGGACCATCCAAGCTGCCAGGTCACCCAACAAATCTCATTGCCCACACGGACAGTTAAAGGAAAGGTTAGCAGCTCCGAGTCGGACCAGTCGAGCACCGAAACGGACAGCACTGTCAAATCCCAAGAAGAGAGGATGGGCCCCGCCGGACAACTGGATCCCCACGAATTGGCCCAGAAGATCCTGGAGGAGACCCACAGCCACATGCAAGCTGTGGAGACGCTGCAGAAAGCAAACACCAGAGTGACATCTCTGAGAGGAGCCGGGGGCCGACAAGACCCTCACACCAGGCAACCGTCTCTGTCTACCCCCACGACCCCGACCTTTAAACCCACCAGAGGGGCGTGTGGGTTCCAGCCGTCCGAGACCAGTGCGTTCAGCAGACCTCCCAGCAGGGCTAGTCTGAAGGCCGGCTCGTCCCCTTTTACCGTCCATAAGCACCTTTCACCCCATGCCTCTGATTCGAGGCCTCCTCCAACTCCTCCCAAACCACCGTCCCGCTCGTCATCGCTGCAGAAAATCAACACGTCCGCCTCTTCTTCTCCTTCTTCATCTCTCCTAGCTAAGGAGAAGAAGTCCCCCGTCATCTCACAACACAAACCCAAATACTCCGGTTCACCTTACAGCTGCCACATATCGCCGTCTCGCTCTCCTGCTGATAGCGCCTCATCTCCAGCCCTCTCCTACTCCTCCAGAGGCTCCGTCTCGGCAGCGTCCAGCCCGACTGACCCTTCGGAGCTCAGCCAGTCAAAGCAGGACAAGGTCCAGGCGATGCACAACCTGAAGACCTTCTGGGCCGGCGTCGGCCAGAAACAGGAGGTGCCCGGCCGTTTGGCGTCGCTCCGAGGCGGCGACAAAAAAATGAGTACAGTTCAGAAAGACGTTTTGGGTTTGCTGAACCTCTCACCCAGACACGGGTCTGGTAGGAAACACGCGGACAGACAGGAAGACCACGACAGACCCAATGGGCACCGCAAGCTGGAGCCCAAACCTCCACTTGCTCCATCAGCCGATCTTCCAACAAACCACAAAGGAGGCTTCAAACTTCCCTCTGGGAACGGATACAAGTTTCTCTCACCTGGACAGTTTTGTCCATCTTCTAAATGTTAA
>g153.t1
ATGGGAGCCTTCATTGGGTGGGTTCTCTGTTGTGCTGTGGTCTCTGTGTGCCACACTCTACAACTCCACCAGGATGACTACTTGGTTGCAAAACCTGGATGAACACCAGGATGGCGGTGGTAACCTGTGGGTAGCCTACCTACATTACCTAGCACAAAATTCCACCGGAGAGGCAGGGTGCTACGTTTGTTCCAGACTTCCACTTAGCTCACACCAGCCTACTCTGACCTATGAACCAATGACAGCAGAAGAAGCGGAGTGTTTCCAGAGTCGATCTTTAGGGGGTAAGAACACTGCCCTCAGATACTCATCTACTAATCCCTCTGATATTGTTGAAGTTCACTCCGCCCAGTGTGACAGATTTCCTGCAGTCCTGAAGTGGGAGGGAAACACAGCTCCCCGTACTTTTTGGACTGAACGCCGACCCGATATGAAACATCCTTGCTGCTGGACTCAAGGATCGGTTGTTAGCGGTACAAAACTCGGTAACACCTCCTCCTGCAGCATCACCTTCCTGATGTCACGTATCGGTCCGAGTAATATGGCCGTGCCTCGATTCTCGACTCCTGGAGCAATGTGGCTCTGTGGTCATAAACTATATGACTTTCTACCAGGAGAATTTCAGGGTCGCTGTGCACCTGTGTGGGTGTCAGACGGAACCACTATCATCAGTTGTCGACCAGCTTCATCATCATCGGGTAAACGGAAACGTGAAGTATTGAACTTTAAGCCTCATGACTCAGTCTGGGGGACTGACGTTCCTCCAGAACACAAACACTGGACTGATGGACAAAAGGTTACTCTTGCTTTGTTTCCATGGATAGGTGTGGCAAAGAACATTCTGCGTTTGGAAACGCTCTCTTACAGATTTCATGCATTTGTGAACATCACAATGGACATTGTTAAAGGACAACAGAAGGAATTGGCAGCCATTAGGACAATGGTACTGCAAAACAGAATGGTATTAGATATGCTGACAGCCTCTCAAGGTGGAGTTTGTACATTAATTGGTAAAACTTGTTGTATTtacatacctggtgacaatgatacgcatattaatgaagcattacagtctttgaaaaacctccaacaggcagtcaaagctgatgaagttgataatagtcaatcctggttgagttggttcaccactgggtcgtggtggcaaatgttgctcaagatttttgctccttttctgttaattttattctctttttga
>g154.t1
ATGGTTGATACCAGTCAATGGCTGCTGATGAGGGAATCTGACATTCTGGTCCACGCTCCATACTAGTATATGGCGGTAATGTATCATTTTTGTTGTTTGCCAACAGCCAATAAACATCAAAAAAGAAGAAGAAGAGGGAATCTGATTCAGCTTCATCGATGCGCCAAGATGACGCACATCTCCGCTCTCCTGGCTCTCACTGTAACATCAGCTCTCCTGGGCTGCACGGCCGCGCGAGCCTCCATCCACTGCAGCTGGTCCAAAGTTTCTTCCAACGGCCAACTGGACGTCAGCTTCCTCCGGGGGGATCCGCACGGCAGCGCCGCGGCACCGCGCCTGTACCACGGCGTCTGGTCCGGGGAGCGCGCTCTGCTCGGCTGCACCTGGAGTGATGACGCAGCGCTGATCCAGAGCTACCTGTCTGCGTGCCGGGGGCGCACGCGGGAATTTAACGACCGCGCGGAGGAAACGTTGGATCTGGAGTCTTTGTTTGACGCGGATCGGTGCGTCTCTCTGGCCTCTCCGAGCTTTGCTAATCTCCCGGAGCGCACAGCAGGGAGACACGTGAGGAGCCTCGGAGATCAAAGTGAAGGTGAAAGGTCAGAGGTTAGGATACACGCGCGTGTAAAGCGCGGATTTATCGTACCCGGGACTCTGTGGTGCGGCTCTGGCAACAAAGCGCCATCATACGCAGATTTAGGTGTGTTTTCAGACACTGACAGTTGCTGCAGGGAGCATGACCAGTGCAAACACACCATCCTGTCCTTCCAGTCCGACTTCGGCGTCTTCAACAGCAACATCTTTACCATGTCCCACTGCGACTGTGACAACAAGTTTCGCAGCTGCCTGATGGAGGCGAACGACAGCATAGCTGACGTGGTGGGCTACACCTTCTTCAACCTGTTGAAGATGCATTGCTTCACCTTTTCTCACCGACTCCAGTGCGCCGAGAGGAACTGGTTCGGAATGTGTAAAAAGACTCAGATGGCGCTTCACGCTGACGTCCACTCGCCCACGCTGTACGAGTCCAGTGAGTCCCAAGAGGGCTGCGTCAACAGCACCTGCTCCGACATCAACTCCACCGCATCTGCACAACTCCAGGAAACAAACGCGTCTCGTCCGCATCTGCTGTCCTCCGCCGCTGCCACGGACACGGTCCCTGCATCCTTTCCCACTCCCTCCGTCACCGCAGCAACCGACGCTACAAACTCCACAGACGCCGAGGCGTCAGCATCGACTGTGAGGAGAGATGGCCTGGGGAATGTTGTACCCTCCACGCCGGTCGCTGTGGTTGGGCAGCACAAAGCTGTTACAGAGGAGGGCAGGTCTTGTGTTCTGTACAAAGAACTTGATGAGTGCAAGAACAAGATCCTACCGCAGCAAAGGAAATATGGCCTCCACAACACGGAGACAGGAACGCTTTATCACTGCAACTGCACCGCCAGACTGTTCCACTCTCTGACTCAACAGAGACAACTGAGCAAAGTGGAGACTCTTCTGATTGGACACGTGTCTCAGTCCTGCTTCCTGCCCCAGGACTGCCCATCAAGCAGCAACTGCACTTCGACCGTGGTTAAAGCAGAACTTCCTTGGCTGGACCCAACGAGTGTTGAAGTGGCGAAGCAGCGCCATCTGCAGGCAGAGAGACGTAGGGGCAGGAGGCCAGACACGACGAAAGCGAAGAGGAAAGACCGAGCAGTGAGACTTTACAAACTGTGTGTGAGAATGACTCGACCCAAACAAACCGGGAAGAACAGAAAACAAGTCCAAAGCACAGAACCGCCTCGTATCACAGGAACTCGGGTCAACtga
>g155.t1
ATGAACATGTCTGGGGGCGCCCTGGGAGGCGACCTTACAGATGAGGAGAAGGAGATCATCAACAGCGTCCTGGCCCGCGCCGCCATGATGGAGGCCATGGAGCAGCAGCGCATCGAGCGTCTGTCCAGTCGCCTGGACAGCATTAAGAAGACGGCGTGTGGTGATGGACAGTCTCGCTGCCTGCTGTGTGGGACGTCCTTCGGAGCTCAGGGGGTCACAGCTGTTCTCTGTTCGCAGTGCAAAAAGCACATGTGCAGCAAATGCGGGATTTGGATTAACTGCAGGACTTGTCCGATGTGGCTCTGCCGGATCTGCAACGAGCAGCAAGAGGTACAGAAACGTTCAGGGGCCTGGTTTTATAAAGGAAGAGATCAGCAGGGCCTGCCATCCCCTCTGCCTCTCTCCAGACCTCCTCAGTCCAACTCAGAGGACAGCACCGGTCCAGGCTGGTCAGAGGGACACAGACCAAGTCATCAGACTGATGAGCCTCGGCAGAAGCAGTCCAGTGCATCAGAACAATGGGAGCAGACAGCAAGAACAACAACTGACAGCTGTGATGAGACTCATTCTACTCAGGCAGCTGGAACCAAGACGGAGAGGCATGTGTTAGCGTCCAAAGCACCTCAGGCAAACACGCAGCAGACGGCACCCACCCCAGTTCCAGCGGCGGATCTGGAGAGCAAGCGGCAACCTGTCGTCTCCTCAGGTCCCACTTACATACCTGCAACCAGGATCACTCCACCTGCGAATCCACCTTCCAACAACGCGACGCCTCAGAGGCCCGCTCCAGACCACACAGAGAACGACGACAATGACTACGACTCGGACGATGCCACCACACTGGGATCTCTAGAGTTCAGCCTTCTTTATGAACAGGAGAATCATGCTCTACACTGCTGCATCATTAAAGCTAAGGGTTTGAAACCAATGGATTCTAATGGACTGGCAGATCCGTATGTAAAGCTACATCTGCTGCCTGGAGCCAGTAAGTCCAACAAGCTTCGCACCAAGACGCTTAAAAACACCCTGAACCCTCTGTGGAACGAGACGCTGATCTACCACGGCATCACCGACGACGAGATGCAACGCAAAACACTCAGACTGTCGGTGAGCGATGAGGACAAGTTTGGACATAACGAATTCATTGGAGAGACACGGGTTGCACTCAAGAAACTGAAGTTTGACCAGAAGAAGAATTTCAATGTTTGCTTGGAGAGAGTGATCCCGGTGAAGAAGGCTGTTGGAGGGTCAATTCGTGGCATGGCACTTTATGAGGACGATCTGAAGGAAGGCGAAGACTCAGAGGAGAGGGGCCGCATCCTGATATCGCTGACGTACAACAGTCAGCAGAGCCGTCTGGTAGTGGGCGTGGTCCGCTGCGCTCACCTGGCCGCCATGGACTCCAACGGCTACTCAGACCCTTTCGTCAAAATATGTCTGAAGCCAGACATGGGAAAGAAAGCCAAGAACAAGACGCAGATCAAAAAGAAGACCCTCAACCCGGAGTTCAACGAGGAGTTCAGTTACGAAATTAAACACGCCGAGCTCGCCAAGAAAACCCTGGACGTATCGGTCTGGGACTATGACATGGGGAAATCCAACGATTTCATTGGGGGATGTCAGCTAGGCATCCAGGCTAAAGGAGAGAGTTTGAAACACTGGTACGAATGCCTCAAGAACAAAGACAAGAAGATTGAGCGCTGGCATGTCCTGCTTAATGACAATACTGTCCAGTTTGAGGATtag
>g156.t1
atgacatctcggaggtggtttcaccccaacatctcaggcgtggaggcggagaacctcctgctgacccgaggagtggacgggagctttttagccagacccagcaaaagcaatccaggagacttcaccctctcagtacgGCGAAATGGAGCCGTCACCCACATTAAGATCCAAAACACAGGAGACTACTACGACCTGTACGGCGGGGAGAAGTTTGCCACGCTAGCTGAGCTGGTGCAGTATTACATGGAGCATCATGGGCAACTGAAGGAGAAAAACGGAGACGTTATCGAGCTCAAGTATCCGCTCAACTGTGCCGACCCAACATCAGAGAGATGGTTCCACGGACATCTGTCAGGCCGCGACGCGGAGAAGCTGCTGACGGAGAAAGGCAAGAATGGCAGCTTTCTGGTGAGGGAGAGCCAGAGCCACCCTGGGGACTTTGTTCTGTCGGTCCGCACAGGAGACGACAAAACGGACACCAACGACGGCAAACCCAAGGTCACTCACGTCATGATCCGCTGCCAGGGTGACCTGAAGTACGACGTTGGGGGAGGAGAGAAGTTCGACTCCCTCACAGACCTTGTAGAACACTACAAGAAAAACCCCATGGTGGAAACTCTTGGCACCGTCCTCCAGCTGAAGCAGCCGCTGAACACTACCCGCATTAACGCAGCCGAGATCGAAAGTCGAGTTCGGGAGCTGAGCAAGCTGGCAGAGGCCACGGACAAGGTCAAGCAAGGCTTCTGGGAAGAATTTGAGACTCTGCAGCAACAGGAGTGCAAGTTGCTCTACAGCCGCAAAGAGGGTCAGCGACCAGAAAACAAAAACAAGAACAGATACAAGAACATTTTGCCTTTCGACCACTCGCGCGTCGTGCTGAACGATGGCGACCCGAGCGAGGCTGGCTCTGACTACATCAACGCCAACATCATCATGCCTGAGGCAGACTCTAAGTGCAACAACGCCAAGCCGAAGAAGAGCTACATTGCCACTCAGGGTTGTTTGCAGAACACCATCAGTGACTTCTGGAGGATGGTGTTTCAGGAGAACTCTCGGGTCATCGTGATGACCACCAAAGAGGTGGAACGAGGGAAGAGCAAGTGTGTGAAGTATTGGCCTGAGATGTCGGCTCTGAAGGAGTACGGCGCAATGCGCGTCCGCAACGTCAAGGAGACGAAAGCTCACGACTTCATCCTCAGAGAACTGAAGCTGTCCGAAGTTGGTCAGGGTAACACAGAACGCACAGTGTGGCAGTACCACTTCAGAACCTGGCCGGACCACGGCGTCCCCGCTGACCCGGGCGGCGTGCTGGACTTCTTGGAGGAAGTCAACCTGAAACAGGAGAGCATTTTGGATGCTGGGCCCATAACAGTACACTGCAGTGCAGGGATTGGACGGACAGGGACATTTATAGTGATCGACATCCTGATTGATGTGATCAGAGAAAAAGgggtggactgtgacatcgacgtgccgaagaccatccagatggttcgctcccagcgctcggggatggtgcagacggaggcgcagtaccggttcatctacatggccgtgcagcactacatagaaacactgcagaggcgcatcgaggaggagctgaaaagcaagatcaaaggacgcgagtacaccaacatcaagtactcgttgtccgacctgtccggcggagagcagagccccttaccgctctgctcgcccagtccgactcccgtctgcacagagatgagggacgacagctccagagtttatgagaacgtggggctgatgcaacagcagaagaccttcagatga
>g157.t1
ATGTTTACCGTCTCAGAACTTGTTGTCTTGTTGGCCGTTCTGTGTGCTACCGCGTCCGGCTACTTTGTTAGCATAGATGCTCATGCTGAAGAGTGCTTCTACGAGCGGGTCAACTCCGGCACGAAGATGGGCCTCATGTTCGAGGTGGCCGAGGGAGGCTTCCTGGACATCGACGTAGAGATAACGGGGCCTGATGGTAAACAGATTTACAAAGGGGACAGAGAGTCCAGTGGGAAATACTCCGTTGCTGCACACATGGACGGAACATACAAGTTCTGCTTCAGCAACAAGATGTCCACCATGACACCCAAGATTGTCATGTTCACCATCGACATCGGAGAGGCGCCGAAAGGCCAGGACATGGAGACGGAAGCTCATCAAAACAAGCTGGAGGAGATGATCAACGAGCTCGCTGTCGCCATGACGGCAGTGAAGCACGAGCAGGAGTACATGGAGGTCCGCGAGAGGATACACAGAGCGGTTAACGACAACACAAACAGCAGAGTGGTCCTGTGGTCTTTCTTCGAAGCCCTTGTTCTGGTGGCCATGACACTCGGACAGATTTACTACTTGAAGAGATTTTTTGAAGTGCGACGAGTGGTGtag
>g158.t1
GTGGGGACCACTTGGTTTGTAATTTGGAGTGTTTGGATCTTCTTGTCAGTTCTTTATGTTAATGAATCACCATGTCAGCCTGGATTTGAGTCAGAGATGTTAATATTAAAAGTGAGTAAAAAGGTCCTGAAGCAAGGCACAAGACTTGGCAAAGTTGTCTTCACTGACTGCACGGGCCACACACAGTTTCTCTTCAGCACAGATGACAGTCATTTTGTTGTAGAGCCTGATGGAATAATAACTGTAAACAGACAGGCTGTCCTTCATGAGGGGAACCAAAACTTCTCCGTCCATGCCCGGGATTCACAAGGTCAGAAAATGACTCTTCCTGTGAGGCTGTTGTATCAGGATCATCACTATATGAACAACCATTTGGATGCTGAATTTAATCATGAGGCTCATAAACTCAACACCCAGCTTCTTGATCAGCTGGACTCTGATAGGAATCAGCAGGATCCAGCTGGTCCTCAGATCCTCGTCCTGGATTTCATCAAATCCAGTTCAGGGCTGAAGAAGAGGAAGAGAGACTGGATTATTCCTCCCATTAGTATTGCTGAAAATAGCAGAGGACCATATCCCATGTTTATTGCTCAGATCCGCTCTAATGGAGATAAGGTGAAGAAGATCTATTACAGCATCACTGGTCCTGGAACAGATCAGCCTCCTGTTAATCTTTTCACCATTGACAGAAGCACTGGTCATCTGTATGTCACACAGGAACTGGACAGAGAGAAACAGGACAAGCACAGGCTTAAAGCCCACGCTGTTGCGGCAGGATCAACTACAAGTGCAGAGGAGCCTATGGATATCATAATCAATGTAATTGACCAGAATGACAACAAACCTGTTTTCAATCAGTCTACCTATGTGGGAGAAGTTCCAGAGGACTCAGAAAAAGGTAAAGTCAAACAAATAAATAATGTCTTAATTTACATATGTAGATATAAGTGCAAAATTACAATCATTTTAAGTCACAAATATTTGCAACTTTTATCATTTGCGACCTGA
>g159.t1
ATGGAAAGCGGAACCAAAATATGCGAGCCGGCTTCAGTTTCCCCCCGGCGTGTAAACAACTACGGAACGCAGCGGAAGAAGGTCCACCGTGCAGAAAGGCTGACCATGTGCTAACAGCGTTAGCGTTCTGCTGCTACGTCTTCTTCGTTTACTTTCCAACATGGAAAACATTACAGACGGGACATGGGACAGCTTACCTGTTCGACTAAACGAGAAGATTTTACAAACACTTGAGGAAATGAAATTTACTTACACGACACCTGTACAGTCTGCTTGTATTCCACTGTTCATGAACAATAAAGACGTGGCTGCTGAGGCGGTCACCGGCAGTGGGAAGACTTTGGCTTTTGTCATTCCTATTATAGAGCTGCTGCTGAAACGTGAGGAGAAACTCAAGAAGAAGCAGGTCGGTGCTCTGGTGATCACTCCCACACGAGAACTGGCCCTGCAGATAAGTGAGGTGATGGGAATGTTTATCCAGAAGTTTCCAGAGTTCACGCAGATTTTGCTGATTGGTGGCAGCAACCCAGCAGAAGACGTGGAGAAGTTTAAAGAGCATGGCGGCAACATTGTGATTGCGACGCCCGGCCGCCTGGAGGACATGTTCAGGAGGAAGTCAGAGGGGCTGGAATTGGCCAGCGCGGTCCGGAGCCTGGATGTTCTGGTTCTGGATGAGGCCGACAGGCTGCTTGACATGGGCTTTGAGGCCAGCCTGAACAGCATCCTGAGCTACCTGCCCAAACAGAGACGGACAGGCCTGTTCTCAGCCACCCAGACTCAGGAGCTGGAGAAGCTGGTGAGGGCCGGCCTCAGGAACCCCGTCCGTATCACCGTCAAAGAGAAGGGTCAGGCTGCCTCGGCCACCCAGAAGACCCCGGCCCGCCTCTCCAACTACTACACTATTTGCAGAGCAGAGGACAAGTTCAACAACCTGGTGGCGTTTCTAAGGCAACACAAGCATGAGAAGCAGCTGGTCTTCTTCAGCACCTGTGCCTGTGTGGAGTTCTTCGGCCGAGCCCTGGAGTCGCTGGTCAAGAAGGTCACAATCCACTGCATCCACGGCAAGATGAAAAATAAGCGCAGCAGTATTTTTTCAGACTTCAGGGCCTTAAAGAGCGGGATCTTGGTGTGCACCGACGTCATGGCCAGAGGCATCGACATCCCCGACGTGAACTGGGTTCTGCAGTATGATCCTCCCAGCAGCGCCAGCGCTTTTGTGCATCGATGCGGGAGAACGGCACGTATTGGTAACCACGGCAACGCCCTCGTCTTCCTGCTGCCAATGGAGGAACCGTATGTCAACTTCTTGTCCATCAACCAGAAATGCCCACTACAGAAGATGTCTCCTCTAAAGGACGTGGTGGACGTGCTGCCCAAGGTGAAGGCCATGGCGCTGGCCGACCGCGCCATGTTCGACAAAGGCATGAGGGCCTTTGTGTCGTACGTCCAGGCTTACGCCAAACACGAATGCAGCCTCATCTTCAGAGTAAAAGATCTGAATTTCGTGTCCCTGGCCAACGGCTTCGCTCTGCTCCGCCTGCCGAAGATGCCAGAGCTGAAGGGGAAAACGTTTCCCGACTTTGTGGAGACGACGGTGGACACGGACAGCATCCGCTACAAGGACAAAAACAGACAGAAGCAGAGGCAGAAGATGCTGGCCGAGCTGAAAGAGAAGAAGAAGATGGAGCTTCCCAAGAAGAACTTTGTCAAGAACAAGGCCTGGTCCAAGCAGAAGACCAAGAAGGAGCGCCGGAAAAAACGCGCCGCCAAAAGGAAACACGATGAGGACTCCGACATGGACGAAGAATACATGAAGGAGCTTTTAGAAGACACTCGCCTCCTTAAGAAATTAAAAAAAGGCCAAATCAGTGAGGAAGACTTCGAGCAGCAGCTCACAAACTCAAAGCAGGAAGCAGGTGGACCAtaa
>g160.t1
atgaacgaagaagaactggtggagtacttcagggctcagatgaggaaagacccggacatggcctctgccgtggcagccatccgcaccctgctagagttcctcaagagagacaaaggtgaaaccatcctgggtctgagggagagcctgacgtgggccacggcctgcctgaagggagaggactcctctgtggccgtgtcctctggaggagagctgttcctgcgcttcataagcctcacatccctggagcatcaggatttgtctcgctgtaagaaggtgatggaggaaagaggagaactatttctagagaagatctccatgtccaggaacaaagtcgctaagctctgccacaccttcatcaaagacggagctaaaatcctgactcactcgtactccagagtggtcctgcgggtgctggagaaagctgcggcagagaagaagcgcttctctgtctacgttaccgaatcgcagcctgacgccgcaggacggcagatggcagaggccctgaagaaactcaacgttccagtaacagtagtgctggatgcagctgtagggtatgtgttggagaaggtggacctggtcattgttggagcagagggagtcgtcgagagcggaggcatcatcaacaagatcggcacctatcagatggctctgtgctccaaggctcacaacaagcccttctacgtcgttgcagagagttttaaatttgtccgtctgtatccgctgaaccaacaggacgtccccgataagtttaagtacaaagccgacaccctgaagagcatccggaacctttcggaggaacacccggtcatcgactacacgcccccctccctcatcaccctgctcttcacagacctgggggtcctcaccccgtcggccgtcagcgatgaactcatcaaactgtatttataa
>g161.t1
ATGTCGGGCAGGTCGGTCCGCGCTGAGACCCGGAGCAGGGCGAAAGATGACATCAAGAGGGTTATGGCCGCTATTGAGAAAGTACGAAAATGGGAGAAGAAATGGGTGACGGTCGGAGACACGTCCCTTCGCATCTACAAGTGGGTCCCGGTGACGGAGCCGAAATCAGACGACAAGAACAAAAATAAGAAGAAGGGTAAGGATGATAAATACGGCTCCGAGGTGACGACTCCGGAGAACAGCTCCTCTCCAGGGATGATGGACATGCACGATGACAACAGCAACCAGAGCTCCATCGCCGACTCGTCCCCAGTGAAGCAGGAAAACAGCTGTAGCACCAGCCCCGCCCCGGAGTCCAACGCCGCGTCTCACCGCGACAACGGCGAGGCCAAGACTGACCAGAGCCCAGACAGCAAGAGAGGGAAGAGCATCCCTACATCAGAGACCTCAGAGCGAGCACAAAGTGCCAAGAGAGACAGTCTGTCCTCAGGGGAGAAGGATTCCTCAGACAGCAAAGCCACTCAGGATCTACAGGAGGAGACCCCGCCCAGCAAGAAAAGCAAACTGGAGTCCTCATCTCAGGACTTTGAGGAGAGCTAA
>g162.t1
ATGGCTACTACTGAAATGGAATCTGGGTCTACAGAAACCAGATCTGAGCAAGGATCGTTGGACCCCGATTCGAAATACCCACTTAAAGTTCTTTACTGCGGAGTGTGCTCCCTACCTACAGAGTACTGCGAGTACATGCCCGAGCCAGCCAAATGTAGGCAGTGGCTTGAGAAGAACTTTCCAGATGTGTTTGCCAAGATGACTGTAGACAAATATAATTTTTGCAAAACTGGTTGTAATTCTTCTTTTTGCTTCTTTGGTCCCTCTGGTCCGGCAGGAAATGCTCCCAAACAGGAATCCGGCACTGGAGAAGCTCCCCCTACAGGCGAAGAGGAGGAGAAGAAGAAGCAAAAACGAGGTGGGAGAGGCCAAATTAAACAGAAAAAGAAGACGGTGCCTCAGAAAGTCACAATAGCCAAAATTCCAAGAGCAAAGAAGAAATATGTCACACGAGTGTGTGGCCTGGCAACATTTGGTGAGACTTGTGCCGTTCCCCTCCATCTACGCATTGCTATGTTCGGTTTTTTGCACGTTTGTCTAAATGTCGATCTCTTTGTTGCAGACATTGATCTTAAAGAAGCTCAGCGATTCTTTGCTCAGAAGTTCTCTTGTGGTGCCTCAGTTACAGCCGAGGATGAAATAATCATTCAGGGAGATTTTACAGATGACATAATTGACGTCATTCAAGAAAAGTGGCCTGAGGTGGATGATGACAGCATCGACGATCTGGGTGAAGTCAAGAAGtaa
>g163.t1
ATGAATAGTTCCCATTCAGAGGTCTGTTGTGCCTTTGAGTCGCCCATCCTGGACCGGGTTCTGCCTCCGGTTCTGATTCTGGAGTTCATGTTTGGATTAATGGGGAATTTCTTGGCTCTGGGGATGTTCATCTTCTACATGGACACGTGGAAGCCCAACTCCGTGTACCTCACTCATCTAGCGGTTGCGGACTCCATCGTACTATTCTGCCTTCCCTTTAGAGCGGACTACTACCGGCGTGGGAAGAACTGGATCTACGGTGACATCCCGTGCCGCATCCTGCTCTTCCTGCTGGCCGCCAACCGTGCGGCGGGGATCTTCTTCCTCACGGCCGTGGCCGTTGACCGATACTTTAAGATCGTCCACCCGCGAAACCCCATAAACCGCCTGGGCTTGGGCTACGCTTTGTGGGTTTCCCTCGGCCTGTGGGGGTTGATTTTTCTGGCAACCGGGTATCTTTTGGCCAACGAGCACTTTTTCTACAACAGCAACCGCACACAGTGTGAGAGTTTCAACATCTGCATGGGCTTCACGCCTCTCTCCACCTGGCACAATGCCTTCTACGTCATCCAGTTTTTCCTGCCGACCGCCATCGTGGCGTTCTGCACCATCAGAATCACCTGGCAGCTGAGAAACAGGACTTTGGACAAACTGGGGAAGATCAAGCGCGCCGTTCAGTTCGTCGCGGCCGTGGCTCTCATCTTCATCACATGCTTCTTCCCCAGCACCATATCTCGCATCGCCGTGTGGGTCCTAAAGGTGTGGTATGACGAATGCGGACACTTCGAAAAGGCCAACCTGGCGTTCTACACGTCCGTGTGTTTCACCTACTTCAACAGCGTCCTCAACCCCGTCGTGTACTACTTCTCCAGTCCGGCGTTCAGCGGCTCCTTCAGAAAGGTGCTAAACAAACTGCTGGGAAGAAGCGACGACAAGGAGCCGACGCAGTCGTCCGACAACATTTCCACCGTTTATGGTGACGGCATCtaa
>g164.t1
ATGGACAAACAGGGACCCATCACTACACCAGGCAAATCAAGTGGGCTAAAGCCTCCCAGTAAAATAGCCCGTCCATCCGCAGTACTATCTAGGACGTCCCTGTCATCTGGTGCTCCAAAGCCAGTTCCTCCTGAAAAGTCCTTGTCAGTTGTGACCTCCCCAACACAAGATGTGCACACAGACTTTAAGATCGGCGACAGGGTCTGGGTGAACGGCAGCAAGTCCGGCTACGTTCAGTTTGTCGGAAGCACCCAGTTTGCTCCCGGACAGTGGGCGGGCATCGTCCTGGACGAGCCCATCGGGAAGAACGACGGGTCGGTAGCGGGCGTGCGCTACTTCCAGTGTGAGGATGGACGGGGCATTTTCACACGATCGTCCAAGCTATCCAGGACGCCGCTGCCAACGAAGGAGGCCAATGGAGGGCAGGCCAGCCTGGTACAAGCAGCCCACACAACAAGCAAGGCTGCACCAGCTGTCGCTGCCCCTAGTGCTCCAGTCACCGGTGTAAAGGCCAGTTCTGTCCTGAACCGTACAGTAAATTCCACCGAGTCTGTGTCCAACCTGTCTGACCCCGACTCCCTGAAGAAGACCAGACAGGAGCTCAGGCTGGGAGACCGCGTTTTGGTCGGTGGAACAAAGGCAGGGGTGGTGCGGTTTCTAGGAGAAACAGACTTTGCGAAGGGAGAGTGGTGTGGCGTGGAGCTGGACGAACCTCTGGGCAAGAATGACGGAGCTGTAGCTGGAACTAGGTATTTTCAGTGCTTGCCCAGGTACGGCCTGTTTGCTCCGGTCCACAAAGTGACACGGATTGGCTTCCCCTGCACCACGCCCACCAAGGCAAAGAACTCCCTCAGGAGTTCCACTTTCAAGAGGAGTCCGAGCGCGTCCTCCGTCAGCTCCCTCAGCTCGGCAACCTCCTCCATCAGCGGCAAACCCAGCCGGGCGGGACTGCTGACAGAAACATCTGTGCGGTACGCTCGGAAGATTTCGAGCACCACGGCGCTGCAGGAGGCGCTGAAGGAGAAGCAGCAGCACATTGAACAGCTGCTGGCAGAGAGGGACCTGGAGAGGTGCGAGGTCGCCAAGGCAACCAGCCGTGCCGGAGAGGTGGTGCAGGAGCTGACTGTACTGAGGAAAGGGCGGGATCAGTACGCACTGGAGATGGAGGACAAGCTGGATCAGTTGCGTTCTATGGTGGAGGCCGCTGATCGAGACAAGGTGGAGCTACTCAACCAACTAGAGGAGGAGAAGAGGAAAGTGGAGGACCTGCAGTTTCGTGTAGAGGAGGCATGCATCACCAAAGGAGACCTCGAGACGCAGACCAGGCTGGAGCATGCCCACATAAAGGAGCTTGAGCAGAACCTGCTCTTTGAAAAGACCAAAGCTGAAAAACTCCAGAGGGATTTAGAGGACACTAGGGTTGCGACGGTGTCTGAGCGCTCCAGGATCATGGAGCTGGAGAGGGAGGTGGCAGACTTCAAGCTCAGACTGCGGGCGTCCCAGCAGAAGGAGGACGCCGTGTCTCTGTCGCCGCATCAGGTTGGCAGTCTCAACACCCAGGTTAAATGCCAGGAGAAGCAGATCAGTGAGCTAAGCGTCGACCTGGAGCACAAACAGAAGGAACTTCAGTTTGCACTGCAAGACAGGACGTCTTTACAGCAGCAGCTGTCCAGTCTGAGATGCAAGCTGGAGGTTGCTGAGGAGGAGAACAGGGTCATAGCAAAGACCATGAAAGAGCTGGAGAATACTGTGGAGCAGTCAAAGAAGGACTTCCAAACCCAGCGCAGAGAGATGGAGCTGAAGTCCCAGCTGACAAAGGCAACGGAGAAGCTGGACAGAATGAACGTGTCTTTAGTGCAGATGACTATAGAGAAGAAAGCTCTGGAGTCGCAGCGCGACACTTTGAAACAGCAGAACTCCAAATACCAGGAGGAGCTGAGCCTGTCGAAGGAGCGCAGCGGCGCCGAGAGCCTCCGGATCGGCATCCTCTGCAAGGAAATCAAGGAGCTGAAGCTGGCCTCCCAGAAGTCTCAGCGTCTGGACGAGCGCAATGTGGACCGCAACGGTCAACAGCCAGACATGAAGACCAGGCATACTCAAGAGAAGAAGGGAGATGCGGATCTTCAGAAATCCACGGGAGCTTTAATCTCAGACAAAGACAGAGAACTGGAAACTCTGAGGAACGAGATTGCCGTGCTGCGCGGAGAGAACGCCATGGCCAAGACGCTGCAGTCAGCTGTGGAGACGCTGGAGAAGGACAAAGCTCAGCTGCAGAGTCGAGTTTGCACTTTAGAGCAAAGGCTGATGGGAAGCCAAACCTCAGACTCCGAGAGCACGGAGGCTCCCCCATCAGGCAATCCTGTCCTGCAACAGCTGAAAGAAGAGAAAGAGTTCGCTGAGGGACAGATCAACTTCCTGAACAGCGTGATTGTGGACCTGCAGAGGAAGAACGAGGAGCTGAAGATCAAGTTGAAGAAGCTGGTCTTGTCAGAATTCAACGGAAACGACGGCACAGACGGGTTTGAGGAAGCGATACCAAAGCGTAAAAAGAAGTCGGCTCCTCGTCTGTTCTGCGACATCTGCGACTGCTTCGACCGCCACGACACGGAGGACTGTCCCACGCAGGCACAGAGCCCCGACTCCATACCTCACACCACCTACCATGGCAACCCGTCCGAAGAGCGGCCCTACTGTGACATCTGCGAGGTGTTCGGCCACACCACCGAGTCGTGTAACGACGACCAGACCTTCTGA
>g165.t1
ATGGACGGCAGAAGAAGACTGTTTACCTCCGGCGACAGCGCCTTTCTGCGAGCTGACGACGGCTCGGCTACACTGTGGCACAGCACTCCAGTTAAAGAGAAAGGTAAAGGTTCTCCACTTGATGGCAAACAGCCACGTGGTCCAAACAGAGGTTCGCCAACACAGTGGGTCCAGAGTTCTGCTGGAGTCCCAATAGATTCCTGCTGTGGTCACAATGTTCAAGGTGCTGAGGAGCTTCCTGTGAAAGACCCGAGTAGCTCCACCATCCAGAGGCAGAGGAGGGAGCTCCAGCTCCTGATGGCCGAGCTGAAGGACAGAGAGCGAGAGCTGAACGCCATGTCGGCTTCCCATCAGAGACAGCACCAGGCCTGGGAACAAGACCGTGAGACTGCGCTGGTGCTGGAGCGGAGGTGTTCTCGTTTGGATGATGAGTTGCAGAGGTCCAACGAGGTGATCAGTGTCCTGACTAAACACGTGTGGGTTGTGGAAAGCAGAGAGAAAGAGGCGCAGATGCAGCTAGGCGACGCTAAGCAGCTGCTGTGTGAGCTGGAAAAGCAGCAGCAGCAAGTCAGTCAAAAGTGTCAGGACTACGAGGCAAAGAACCAGAGCCTCAGCTCCGCTGTCATGGCTCTGTCCACACAAGTTGGTTCTCTGCAGGTCCGAGAGGAAGAACTGAGTTCAATGCTCAAGCTAAAAGACAAAGACGTGGTCGAAGCCTCGGGTCGTAACCTGGAGCTGTCGGCGAGGCTCCAGGACCTGGAGACGTCGTTGGCGGAGAGTCGCTCTCAGGAGAACAAGCTGCTGAGAGACTTGGAGGAAATGAAGCGGCGTTACAGAGAAGCTAAGCACGAGGTCTCCCAGCTCAGAGCGGAGCTGCAGCAGCAGGTGAGTCAGAGCAGCAGGCAGAGAGAGGAGATCATCCGTCTGAAGCAGGAGCTGCAGCTGCTCCACACGGACCTGGCCCTGACTGACGAGGGCGAGACCTGGAAGGACGAGCTGCTGGAGCTGTCTCGCTCCAAGCAGGAGCGCATCATGTCGGAGCTGCTCTGCCTGCAGCAGGTGTGTGAGAACCAGAGGAGTGACCTGCAGCTGCTGCGGCTGAACCAAGAACGAACACAGAGAGCTCAGAGGGAAACACACCATCAGCGATTACCTAGCAGGCAGGACGAATCGGCCTGTAACTATGACGACGTTCACTCCCTGAAGAACCTGAGACGTGATCTTGAAACCTCACCAGCAGTTGGCGTTCATGACTCCAACAGCAAACCTGAAGGCTTTCCAGCAAACATGACGGATGTTGCCGATCAGCTGTCAGCATGTTCTCTACAGCAGCCGTTGGGCAACTCCAGGCTGCTTCCAGGAGATCCTGAAAGCAGCAGCAGCTTGAGACGTCGCGTCTCCACAGGTTGTAATTCCAGCTGTGGGACCGCTCAGCCACACACAGCCCACCACCACCCGAACACCACGATACCCAAGGTACAGAGAGGGTGTGACAACCTGGATGGCGTAAAAGCTCCTCTAAGTCTGGGCGTGtaa
>g166.t1
ATGAGTAAAACAAAGAACAAAAATGACGACAAAACGGAGAAGGCCCTGGCTGCTGAGAAACAACTGTTTGGCAAACAGCAGCTCCAGAGCCTCAGCAAAATTGCCAACACAGCTGAAGTTCCACCTAAAGAGAAATATGTTCGCAATATAATTTTGGGAACTCACAAAGAGGGCGGAGCCACCACCTTCTGGTCGTATGTCCCCAACCTGCCTCTGTCCAGCCAATCCCTGGTCAGCTGGAAGGTCTGCTACCTGCTGCACAAAGTGCTCAGAGAGGGACACAGAAATGTCATTACAGATTCTCACAGACACAGCCGCAGCATAAGAGACATGGGAGTCTTGTGGGGAAACCTGCACGATCGATACGGTCACATTGTTGCCTTGTCTGCTAAATATCTCCACCTCAAAATGGAGTTTCATGCAAAGCACAAGGTGATTCCAGGTAACCTGGAGGCCTCTGACGACACCCTGGAGAGAGAAGCAGGAACCGACATGACCAAAGTGCTGGATATGACTCAGGAGCTGCTGGATTACTTGGATGCTGGACTGAAGATGGCTGAGACGGTTCTCCGTCAGATGGACGCCAATGGGGCCAAATCCACGACCCTGGCCGGTCAGTGCAGGCTGACACCCCTCATCCCGCTCATCCTGGACTGCAGCTACCTCTACCACTTCTCTGTCCGGCTGCTGTTCAAGCTGCACAGCCGCATCTCTGCGGATGTTCTGCTAGGACACAGAGAGAGATTCCGTGACCTTTTCACGAGCCTCACCCAGTTCTTCAACAGAGCCAGAGAAATTGAGTTCTTCAAGAGCATCATCCAGATCCCAGACCTCCCAGATGGTCCTCCAAACTTCCTGCGAGCTGCTGCCCTGGCTGAGTACAAAAAGCCGGTGGTGCTGATGCCTGGCGAGGATCGTCCAGAGGAGGACGAAGTGGACACGCAGCCAGAGCTCAGAGAAACTCCTCAGACGTCACAGCAGCACTATTTGGTCAGCCAGATGGGAGGACCGGAGGCGTCTCTGGACTACAGAGATACCGACGGCAATGGCTACAAGAGGGAGCTGGAGGCGCTGAAACCGGAGGTGGAGCTCATCAAGAGTGAGGCTCAGAAATGCATGATAGAGTTAAAGTCTCAGGTGAACCGTCTGGAGGCGGAGCTTCAGGAGCAGCGCTCCCACAGACAGGTCGCCCTGGTCGAAAACGAACACCTGCGGATGGAAGTGGAGGCTCTGCGCAGTGCTAACGTGGCCAACGTCGGAGCTCAGATCGGATACAAAGAGGCGGACAGCAGAGCTCAGGCTGCTGAGGTTCGCTTCACGCAGCTCAAAGAGAGACACGCAGAGCTGGTTACGAGCCACGCCGACCTAATGAAGAAGAATGCAGAAACGGTTAAGATGCTGTCGAGTACAAAGTTTGTGCAGGACGACTTACTGAGAGCCAAGCAGCAGCTGGAGAGCGAAGTGGAGAACCTGAGACTGGAGAAAAGAAACGCGACGAGTCATCAGCAGCAGGAAGTCGAGCGCCTGAATAAAGAGCTGCTGGAGCAGAGAGCGGAGATGGCCGTGCTCCGCAGCACTCTGGAGAGTAAAGAGCAGGAGGGGAGTCAGGTGAGCAGCAGCCTGACGGCGCTCCAGGCAGAGCGGGACCTGCTGCTGCGCTCCGCCGTGGAGAAAGACGCAGAGCTGTCGTCTCTGAGGCAGCTGGCCCAGCAGCAGCAGAGCGCCGTGGATCTGGAGAAGGAGCAGCTGAGACGAGAGCTGGAGGCCCTGAGAGCCCAGCTGCAGCAGCAGCTCGCCATCAACGCACAGCAGAAGCTGGAGATTGACCGGCTGAAGCGAGAGCTGGACTCCACCAGAGCGGAGCTGACTCGAGCCAACACTCTCCTGCAAAGCAAAGAAATGAGCGGCACGCAGCTGAGCAGCACGCTGGCCGGCCTGCAGGCGGAGAAGGATGCGCTGCTGCGGTCGGTCCGGGACCAGGAGGCGGAGCTGAGCTCTCTGAGGCAGCAGGCTCTTCTCCACCACAGCACCCTGGAGCAGGAGAGGCAGCGCAGCAGCATGGAGCTGGGAAGCCTACGCTCCCAGATGCAGCAGCAGGCCTGTCGGGAGGGCGAGCTGGCCCAGAAGCTACAGGACGAGCAGTTCTGTCTGCTGCAGTGTGCCGTGGTGGAGGCCGAGGGCATCATACTGGACGCCGTGGCCAAACTGGACGACCCCATACATGTCCGCTGCATCAGTTCTCCAGATTATTTGATAAACCGAGCTGAAATCACTTTGGGTTCTATTGATAAAATGCAGCAGAGCCACCTGGTCTACATGGGAAACAGGAACGACGCCAGTGGCCTGCTGAGAGCCGTCACCCAGTTTTCCCACCTGGCCGCCGACACCATCGTCAACGGCTCGGCGACGTCGCACTCGGCTCCCGTCGACCACGCTAACGGTTTAACGGACAGTTGCCGGGAATGTGCCAACCACTGCCTGCAGTACCTGAATGACCTGAAATCTCAGGCCAACTTACAGCGAGCCAACCCGTCTGCCATCCGCTACACCGTCCAGCGCATCCTCGCCATGGGTCAGGAGCTGCGGCCCAAAGGACAGGATGTGCTGAAGGAGGAGCTGGGAAGCATGGTGGATAAAGAAATGGTTGCTACGTCAACCGCCATCGAGGAGGCTGTGCTGCGGATGGACGAGATTCTGTCCCAAGCAAAGAAAGACGCCACCGGGCTGAAGCTGGAAGTCAATCAGAGCATCCTGGGATCCTGTTCAGATCTGATGAAGGCTGTTCATATCCTGGTCACGGCTGCTACCGACTTACAGAAAGACATCGTGGAAGGAGGCAGGGGGGCGGCGTCTGTCACCGAGTTCTACGCCAAAAACTCTCGCTGGACTGAAGGACTCATCTCAGCGTCCAAAGCTGTGGGCTGGGGAGCCACTCAGCTGCTAGACTCGGCTGACCGGGTTGTGGGAGAAAAAGGATCTTATGAGGAGCTCATTGCCTCGTCCCATGAGATCGCTGCAAGCACCGCACAGCTGGTTGCTGCATCCAAGGTGAAGGCTGATCGCAACAACAAGAAGCTGTACACGCTGCAGCAGGCCTCTCGACATGTGAATGACATGGCCGCCGTAGTCGTCACCTCCACCAAGCACGGACAGCAGCAGATCTCCGACCATGGTGTGATGGACTTCTCTGGCATGTCTTTAATCAAGCTCAAGAAAGAGGAAATGGAAGCTCAGGTCAAAGTGCTGCAGCTTGAGAACCAGCTGGATCAGGAGCGAGTCCGCCTTGGGGAGCTCAGGAAGAGGCATTACGAGCTCGGAGGCCCGGGCTCCCCCGACGATGATAGCTTCCCCCCCCCTCCACCGCCTACCCTGCTGGACCCCACCTCACCGTCTTCGTCTTTTTCACACACGCAGCCCTTCACAAGCACACCGAGCTTCTCACTGCCTCAGTCTTACACACCGTCACAAACTTACTCTCCATCTCAGCCGTTCACGTCTTCTCAACCCTACACTGCCTCCCAAGCCTACACTCCCTCTCAAAGTTTCACCCCCTCCCAAACGTACACACCCTCACAGCCCTACGTCCCAACCCAACCTTACACTTCATCAATGCTTTACACCCCAAGCCAGAGCAACCTACAGGCCCAGTCTCATTCGCTGTCACAGCCGTCGTCGCTCCCATCGGCCGCTGCCCAGACCAAACCGGCGTCTCAGCCGCAGAGCAACACCGAGTCACACAAACTGGCCTTCAAGAAACCAAACATTTTTGTTAAATCCGGAAACCTGCTGAAAAATGCGTTCAAACGAGGTGAAACTGGAACTGGAGAGTCTTAA
>g167.t1
ATGGAGGTGGCTGTTAAAGGGAGAGCCAAAAGGAAGCACCTGGATGCGCAGGAATGTGACGAACTgcagcgcagcgaagacggcacagacgctctgaccagacgcaacgcagcgcagggcagGCGAGACCCCAACTGGGGCCTTTACCCCAGAACCCCCACAAAGCAACGGCGGAAAGGTCCGTTTGTTTTAGGAAGTCCATCTGGGCAGCAGAAGGCCATTCATGACTTTTTCTCTGTAACAAAAGTTATCAGCTCCAGTCCGCACAAATCCTCCGCCATGCCCTCCACATCGACGCACAGAGCGGGGTCGGGGGTCGTATTCGAGGATGAGGACGAGGACGACGACGACGACGACGTTAGCTTGTTGGCCACCCCGACTGCAGCCGAGGTCATCGCCGAGGACGAGGACGAGATTGACGACGACAGTCTGTTAGCTGCTGAAATGTTGCCAGAGAAGGTTTCCTCTGCTGATGCCCGTCTGCCAGAGGCGGACTATCTGGAGGGAATGACGGCGGAGATGTTCGGAGACGACGAGGACTTTGACGACTTTGAGGAGGAGGAAGTGGAGGTTGAGCCTCTTCCAGATGCCCACTTTGGGCTCCTGAGCAGCGACAAGGTTCTGCTGCACCCGCAGGGCTGCGTGGGCGACCTCCCGGAGGAGGTGCTGAGGGAGGTGCTGTGTCTGGTTCCCGCCGCCGACCTTTATCGCAACGTCTGCCTGGTGTGCCATCGCTGGAGGAACATCGTTCTGGACCCGAAGTTTGTGCCTTTCAAGAAGCAATACTTCCGCTACATGATGAAAGAGAAGGAGACGGTGCTGGAGGTCTGCTCCACTCTGAAAAACAGCAACATCACCTGCCCTGCACCTTCAGAGCACAGCATCCGAAACCTCGTGGTGCTAATGGCTCAGCATAAAGTCGGCGAGCGCGTGAAGCCAGACGACGTCCTGAGCTGCCTGAAGAAACACCGACTCTTCCCTCAGGCCGAAGCCGCCATCAGGCTTCGCATTCCTGACATCCAGAAGTTTCTCCCCCTTGGCATTGAGGGTCCCAACCCGTACGCAGCCATGGCGGTCATATTGGTCCTGAGTGAGAGCGTGGGCGACGTGCAGGCCTTGGTCTCTCTGCTCTCCGGCTGCATGTCGCTGACCACCATCACAGAGTATCTGAGCCACATGGCCATGATGCTGCTCGCTTTGGAGAGGAACAAAATCAAGATTGGCTACAGGTTACACTACAACATCTACTACGTTCTTTACTTGCTGGAAAACGGTCCATTTTCTACCAATTCTAACCAAAACGGACTCCCTCAGATTCATCTCACGAGAGAACAGCAGGAGATCCTGAGCCACAACGTCCAGGACGACCACGTGGTCAAGATAGTAGCGTTTGCAGGCACGGGGAAAACGACCACGTTGGTGAGATACGCCGCTCAGCGTCCGCACCTCCACTTCCTCTACGTGGCGTTTAACAACTCGGTGGCCTCCGAGGCCCGACGGCGCTTCCCTCCCAACGTGGACTGCAAGACGGCCCACTCCTTGGCCTACAGCGACGTTGGGAGGAGATATAAAACTTACGAGAAGCTCACCTTCAACGTGAAGCCGTTCTCCATCAACCTCGCCCTGACTCCTGGAGCCGGAGGGTACAGCAGGGCCAAAGTGGTGACCACCATCCTGAACGCCTTCATGGCCTCGGCGGACCAAACCATCGGGCCCCAGCACGTCCCCTATGACTACGCAATCTGCAAGGGCCACAGGAAAATAATAGAACCCGACGAGCAACAGTTTTTTATCGCCGAGGCAAAGGACATCTGGAACAAAATGAAGGACGTCAGAGAGAAATCAAAGCAGGCCTACTACATGCCTCATGATGGTTACCTGAAGCTGTGGCAGCTCAGAGACCCAAAGCCCTGCCTGACAGACCGATACGACGCCATTTTTATCGACGAGGCTCAGGACTGCACACCAGCCATCATGGACGTACTGCTGGCCCAGCGCTGCGGGAAGATCCTGGTGGGAGACCCCCACCAGCAGATCTACACCTTTAAAGGAGCAGTCAACGCCCTGCGCGCAGTTCACCACACACACATCTTCTACCTCACTCAGAGCTTTCGGTTTGGAGCGGAGATCGCCTTCGTGGGCGCAGCCATCCTGAAAGTCTGCAAAGGGGTCAAGAAGATTCTGGTTGGAGGAATGCAGAAAAGTGGTGTGTGTGATGAGATGGCAGAGAAAGCCCTGGAGGCTATGAAGAAGGGCGAGAGCTGCAGCCGGGGGAAGATCGGCGTCCTGTCTCGGTGTAACCTGGGCGTCTTTAAGGGCGCCGTCCAACTTACAGACGCCAACCAGCAGTGCCGGATCCACTTCATCGGTGGAGTGAAAAACATTGGGCTGGAGAAGATCATGGACATCTACCATCTGATGACTCATGCAGGGCAGGAATCCAAAAGAAGAGCCATCAAAGACCCCCTCATCCGGACGTTTTTCTCAAGCAAGAGGGACCCCTACTTGATCTTTAAGGACTACATCATCCAAACTGAAGACAAGGAGCTGGACGGGAAGCTCAGCATCGTGGAGAAATACAGAGAGCGCATCCCAGAGCTGGTGGCCCGTCTCAAGGCGTGCGCAGAGACCGACTTCCACCAAGCAGACTTTATTGTTGGAACTGTCCACAAGGCCAAAGGTCTGGAGTTCGACACTGTGATCGTCACCGACGATTTTGCCAGCGTCCCCGCTTCCGGCCACAACCTCTGCCGCATTCAAGACTTCTCTTTTTCTAAGATTCCAGACGACGAGTGGAACCTGTTGTATGTGGCGGTGACTCGTGCCATGTCCTCCCTGGTTATAACTAAAAACATCCTCCGGATTCTCACTGTGGCTGGGGAATACTTCCTCAAGTCGAAGATGCCCAGCTCCCTGGCGGTGGGCAGCGATCCTCTGCCGTGCTCCATCTCAGAATGTCCCAACTGCGTCACACCTGGCTCAGCGTTCGTCATGGCCAGACAAAAGATGCAGTGTGCCGAGTGCGTGACTAACGAGGGCCCGCTGTGTGAGAGGTGCGTGTGGACCCGCATCGGGCCCACGGCCTTTCTCATGACCGACGACGTCCTCTCCATGGCGGAAATCCCACAGCAGCTCCACGTTCCCATCCACCATCCGTTTTTCCCGGAGCTATTTTTTtga
>g168.t1
ATGGATCCTCATCGAATCGTCTGGGCCGTGATGGTGGGTCTTCTCGGAGCAACGCGTCTCTCCAGCGGTGGTAGGGCTAACTGCACATGTCCAAAGATTCCCCCCAAAAACTTTACTGTACCTAAAGACGGATGCTTCGAGGTCAAGTATCGCTACGAGTGTATTGCAGGCTACACGAGAAAACCCGGAACGTCAGGCCTCATCAGGTGTCAGGAAAAGAATGGTGTTTCACAGTGGGCAGAATCTAAATTCGAGTGTATAACTGACCCAAACTATCGGCCACCACCTACCACCACCAGGGTCCCATCAGGACCTTCCTCCACCCTGCAGAGTGTCAGAACCTCCACTTCTGAGCCTTCAGCATCTCCCAACATGAAGCATTTTATTGTTCTGGGACCTTCCTCCACCCTGCAGAGTGTCAGAACCTCCACCTCTGAGCCTTCAGCATCTACCAACACGGAGCGAAGCGCTCTGGGAGGAGAAGGCACAGCAGTTTGCATCAGTTTAGTTGGACTGATTCTGCTCCTCGCCGTGGGCGGTGTCATCTTCTTATATCGACAGAGGAAGAACTCGATTCCCCCAAGAGATCCAGAGGAACTGGAAGTTATGAAATGCTGA
>g169.t1
ATGATGGAGGACTTCGGCTCGGCTCTGGAGAAGAACGTCGCCGACCTCACGGTGATGGACGTCTACGACATCGCGGCGGTGGTGGGCCAGGAGTTCGAGCGGATCATAGACCAGTACGGCTGCGAGGCTCTGTCCCGGCTGATGCCCAAAGTGGTGCGGGTGCTCGAGATCCTGGAGGTGATGGTGAGCCGCAGCAGCATGAGCCCGGACATGGAGGAGCTGCGGCTGGAGCTGGACAGGCTGCGGCTGGAGCGGATAGACCGGCTGGAGAAGGAGAAGAAACACAGACAGGAGTTGGAGCGGGTGGAGGACGTGTGGCGGGGAGAGGCCCAGGACCTCCTGTCCCAGATCGCTCAGCTACAGGAGGAGAACAAGAACCTCCTGTCCAACATGTCCCTCAAAGACTCTGTGAACGAGGAGGACCTGCAGAGGCACGAGGGTATGACAGAGAGGGAGAAGCAGGTGATGATGAAGCTGAAGGAGGTGGTGGACAAGCAAAGGGACGAGATTCGAGCGAAGGACCGCGAGCTAACGCTGAAAAACGAGGACGTAGAAGCACTCCAGCAGCAGCAGTCTCGCCTCATGAAAATCAACCACGACTTGCGGCACAAGATCTCCGTGGTGGAGGCTCAGGGCAAAGCGCTGATCGGGCAGAAGGTGGAGCTGGAGGCCGGCGCCCAGGCACAGGCGCAGGAAGTCTGCGCCCTGCGGCAGGAAGTGACGCGCCTACGGGAGCGTCTCCACGGAGAGCCGACGGCGCAGAGCCCCGAGGAGCTCCTGGTGCCTCAGCCACCGTCACCGGCAGAGCGGGATAAGAGCACCGAAGTAGTTTTGAGCGCTGAGGGTTGGTCAGACAGAGCGGGCGCCTGCCGGCTGACGGCAGGGGGCTTCGAGCCGCCTCCTCAGACCCATGCTTCCTTCCTCAGCTCAGAAGGACATGAAGATGTGGAGGCCGAGGACGAAGCTGCGTGGCTTTGGGAGGCGATGTGTGACGAGGACATGCCTGGTGTATTCCAATATTTCACCAAGGAGGCAATGTGCGAGGAGGAGTCGGGCGGAGTGGACCCGAAGGACCCCAACAGGCCCCGCTTCACACTGCAGGAGCTGAGGGACGTCTTGCACGAGAGGAATGAGCTGAAGGCCAAAGTGTTCCTACTGCAGGAAGAGCTGACGTACTACAAGAGTGATGAAGTAGATGAAGACATTGCAACTCCTTCTCCATCTCCCTCCTCTGAGCTGGGGACCCGCTCTCGGTCGGCCGCCCAGCCCGAATCGGGAATCAAGCGACTGTTTAGCTTCTTTTCACGCGACAAGCAACGCGGCGCGCAGCGGGGAGCGCACATCGACGCCGGAGGCAGCTTCAGATCCTGGATGCAAAAAGACGACGTGTACACAGAACAAGCCCAGGAGGCTCTGCAGCATCTGtag
>g170.t1
atgaacggggaagtagtgtgcagtcctcacccagtgatggcgttagcctgcaccaagtccaagccagcagctcacgacgagaagacgagcatcaggttgacgcaggaggggcggggctctcccatctgcatcccgcagctcgacgttcccagtcaacctgaggtcaggtcaacagaccccatcagcgccacgctcagagacccaaagccagatctgacggcgaccggtagcgcctacggccagcgtccgccctgctggcccaccgaccagccaaccctcccgcagctcttctgtcatcgcccccctcacgaactccctatgcccctcggcaacagcttgtctcacgcttccctccacggcaaccacaacaacggcggcgcactccacggaaaccagaggagagggacccgggccaaagtcatggggaagaaatccaccaagagaacggaaggtggcaaaaactctcagaaccgaaaagttacagacttctatcctatcagacgaagctcaagaaaaagtaaaacagaactcaagtgggaacaaaagaagctcatcgatgatctcatcaccaaaggaatcgaggagggaatggaggttcagcatatagaaggaaaggggagggcggtgtttgccactcagtgtttccagaaaggtgactacatcgtggagtaccacggcgacctgctgcagatcaccgacgccaagaagagggaggcagagtacgctcagaaccctgccaccggctgctacatgtactactttcagtacctctgcaaaacgtactgcgtggacgccaccaaagagacgagtcggatgggccggctgataaaccacagcaaaaacgggaactgccaaaccaaactccacgacatcaacggcgtgccgcacctcatcctggtcgcctcccgagacatcgacaaaggcgaggagctgctgtacgactacggggaccgcagcaaagcctccatcgccgctcacccctggctcaagtactga
>g171.t1
ATGGATCCTGGACAGGATTTGCTCCTCGCTGCTTTAAGTGAGAGTGGAATTTGCCCAAATGATCTCGGGCTCTTAGATGTGGATTCTCAGGATGTTATGCATCCTTCTACAGCCCAGCAGTCCATTTCCATCAATGCTCTGGATGTTGGTGTGGGAGCAGAATCGGTGGAAGTTGTTCGATCTGAGCCTCAAACTGCAGTCCCAGTTGTTACAATCAGACAGCATAAACCTCAGCCATCAACAACCACATTTGTCTTAAATCAACTGAATCAGTTGCCGTCATTAGGGACCACTGCTACCAAGCAGTCAGTCACCAACCCAATCAAACATACCATAACGGTCACCAAGGTGGTCCATGTTGCCAGTTCAGGACTGCGTGCTTCAGCAACCCCCCCACCCACAAGTGTTCCTCCGTCAGTGTCCACGCTAGTGCCTTCCAACAAAGATCAGATTCAGCTGAAAGACCTCCTTCGGCCCAACAATGTGAAAACCACCATTTTAAAGGGCAACAGTCTGATGGAGCTGATGAGACTTAAACCTCCACCTGACATCGCTCCACCTGTGGCAACGGCTACAGCAACAGGCGCAGGTGAAATAAACAATGGAATCAAGAAAGAAGTGTTAGGCAAAGATGCTGCCAGGATCTGGATCAAAGACGACATTAAAATGCTAAACTTTTCAAATACTCTGAAAGCTGCAGGCCTAAAAGAAGAGGATGAACATGAGGAGGAAGAAGAAGAGGAGTTGGGTCACGCAGAGACGTATGCAGAGTACATGCCTATGAAATTAAAGATCGGCCTGAGGCATCCGGATTCTGTGGTGGAGACCAGCTCTCTGTCCAGCGTCAGCCCTCCAGATGTTTGGTACAGACTGTCCATCCCAGAGGAAGCCATTGATCGGGGCTGCTTGTCGGCACTGCAGCTAGAGGCGATCACATATGCTGCTCAGCAACATGAGACATTCCTACCCAACTGCGACCGAGCTGCCTATTTGATTGGAGACGGAGCCGGTGTGGGGAAAGGCCGGACTATCGCAGGGATCATTTATGAGAACTACCTTCTGGGCAGAAAGAGATCACTTTGGTTTAGTGTCTCTAATGATTTAAAGTATGACGCTGAAAGGGATTTGAGGGACATTGGCGCCAAGAATATCCAGGTTCACTCACTAAACAAGTTTAAATACGGCAAAATCTCCTCCAAACATAATGGGAGTGTGAAGAAAGGGGTGATCTTCGCCACCTACTCCTCTTTGATAGGAGAGAGCCAGTCAGGAGGGAAGTACAAGACCAGATTCCAACAACTTCTCCACTGGTGTGGGGAAGACTTTGATGGAGTCATTGTGTTTGATGAATGTCACAAAGCTAAAAACGTTTGTCCCATCGGCTCCTCTAAGCCGACTAAGACCGGCCTCGCCGTTTTGGAGCTGCAGAACAAACTTCCCAAAGCTCGGGTTGTGTATGCCAGCGCTACCGGAGCCTCTGAGCCACGAAACATGGCGTACATGAACCGGCTGGGAATATGGGGTCACAAAACACCGTTTAGAGAGTTTGGCAACTTTATCCAAGCAGTTGAACGCAGAGGTGTTGGTGCCATGGAAATAGTTGCTATGGACATGAAACTCAGAGGGATGTACATCGCCAGACAGTTGAGTTTTACAGGCGTGACTTTCAAGATTGAAGAAGTCCCTCTAACTCAGCAGTATGTCCACATGTACAACAAGTCTGTGAGACTGTGGGTTGGCGCACGTGAGAAGTTCCAACAGGCCGCCAACCTGATGGAAGCAGAGCAGCGCATGAAGAAGTCCATGTGGGGTCAGTTCTGGTCCGCCCATCAGAGGTTCTTCAAATATCTCTGCATTGCCTCCAAAGTCCGCCGGGTGGTCCAGTTAGCCAGAGAGGAAGTTCAGAACGGAAAGTGTGTAGTGATTGGTCTGCAGTCCACTGGTGAGGCGAGAACACTGGAAGCCTTGGAGGAAGGAGGAGGAGAGCTCAACGACTTTGTGTCAACAGCAAAAGGTGTGCTGCAGTCCCTGATAGAGAAGCACTTCCCAGCTCCAGACAGACAGAAGCTTTACAGCCTGCTAGGCATCGACCTCTCTGCAAAAAAAACTCCCTCTCCTGCTGAGAATGCAGCACAGCCGGAACAAAAAGGAAAGAAGAGGAAAGGTTCAGAGGCCAAAAAACAGCCTAAAAAGAAGCCTCGCAAGCACGGGGGTCTGTCTGGTACAAGTTCAGAGGAGAGCGAGTCTGAGGAATCGGACCGAGAGTCTGGGAAAGACAGCGACGACAGCTTCAAGTCTGTCAGCTCAGGAGACGAAGACGATGACTTCAATCCATTCAGAGACGAGTCTGACGAAGATGAGGAGGACGATCCCTGGCTAATCAGAAAGGAGCCAAAGAAAGGGAAGAAGGAGAAGAAGAAGAAAAGAAGGAAGAGTATTGATCCGGACTCGATTCAAAGTGCCTTGTTAGCCTCGGGGCTGGGCTCCACCAGGCCCGGTTTCACCGCCTCAGTGAACCCCCCTCTTACTCCTGCTACAGTCAAAACAGAAAGCCAGGAAAGCTACCTAACGAGTCAGGACTCGGTGGAACTTGCCCAGAAAATGAAGAAACAGCTGCTGGAACAACTGGAGGGGTTGGCAGAAGATCTGCCTCCGAACACCCTGGATGAGCTGATTGACGAGCTGGGAGGGCCGGAAAACGTAGCGGAGATGACCGGTCGTAAAGGTCGCGTGGTCAGTAACGACGACGGCAGCATCACCTACGAGTCCCGCTCTGAGCTGGATGTCCCTGTAGAAATCCTCAACCTGACTGAGAAACAGAGGTTCATGGATGGAGAAAAGAACATAGCCATCATCTCGGAAGCGGCCAGCTCCGGTATTTCCCTGCAGGCCGATCGGCGCGTGAAGAACCAGAGGAGGAGAGTCCACATGACCATGGAGCTGCCGTGGAGCGCAGACAGAGCCATACAGCAGTTTGGGCGAACGCACAGATCAAATCAGGTCACGGCTCCAGAGTACGTCTTTCTCATATCAGAACTGGCAGGAGAGCAAAGATTTGCATCCATTGTTGCCAAAAGACTGGAAAGCCTGGGGGCTCTCACTCATGGAGACCGACGGGCGACAGAAACTAGAGATCTGAGCAGGTTTAACTTTGACAACAAGTACGGCAGAAACGCTCTGGAAATCGTGATGAAGTCGATAGTAAAGCTCGACGTTCCGCTGGTGCCACCACCCTCAGACTTCAAAGGGGATTTCTTCAGAGAGATTCAGAGTGGGCTGATAGGTGTGGGCCTCATAAATGTGGAGGACCGATCTGGAGTGCTTACACTGGACAAAGACTACAACAACATAGGGAAATTCCTGAACCGGATATTGGGCATGGAGGTCCAGCAACAAAATGCCTTGTTCCAGTATTTCTCTGACACTCTGGCAGCAGTGATTCAGGAAGCCAAGAAGAATGGCAGATATGACATGGGCATTCTGGATCTCGGCTCGGGTGACGAGAAGGTGAAGAAGGTGGACTGTCGAAAGTTTCTGACGCCAAGCTACACAACATCAGGACACGTAGAACTCTACACTGTCGGCGTGGAAAGAGGAATGTCTTGGGAAGAAGCGACACACGCCTGGGCAGAGCAGAACGGCCCAGACGATGGCTTCTATGTCCAGATGAGAAATAACAGGAAAACAGCCATCCTGGTGAAGGAAGTGAACACTAAGAAGAGGCTGTTCCTGGTCTACAGGCCAAACACCGGCAGACAAGTCAAACTGGAAACATACGCCGACATAAAAAAAAAGTTTAAGAAGGTTCTGTCAGAAGATGCCAAGCAGCACTGGACTGACCAGTACCAGTCATCAGCAAAAATATGCTCTCATGCGTACTGGCGAGGCAACTGCAAGAAAGCCTCAGTTGGTCTGCTGTGTGAAATTGGGCTGCGCTGCAGGACGTACTACGTTCTGTGTGGCTCTGTGCTCAGCGTGTGGAACGAACTGGAAGACGTTCTTTCTCCAGTCAGCGGAAGCAACGTGAAGGTGCAGATTGTCCGCCTGCGCACCGAAGACGGTCAGAGGATAGTCGGGTTGATCATTCCAGCGAACTGCGTGTCTCCATTGATCAACAAGCTCTCGACCTCAGACCAGAGCCAGCAGCTGGCTGTGCAGGAGCAGCAGAAGAGGCAGCTGCTCCACCCTCAAAGTCTTACTCATGTGCTCAACACAtaa
>g172.t1
ATGTCTTTGGGAATGTCTTACAAACCCAATGTCCATCAGCACATTCCGGGAACTTCTGGGAACCAGGCTGGAAACCTTCCTTCCCCCTCAGCAGCTAACCTGGCTACATTGCAGTCCTACAGGCCCATCCTGAGTGACTATGGACCTCCATCTCTGGGATTCTCACAGGGCTCCACTGGCAGCCAAGTGCCTCAGAACAAATATGCCGAGCTGCTGGCCATCATCGAAGAGCTGGGGAAGGAAATCAGACCCACATACGCCGGGAGCAAGAGCGCAATGGAGAGACTGAAAAGAGGGATAATTCACGCCAGAGGCCTGGTACGCGAATGCCTGGCGGAGACGGAAAGAAATGCGAGGTCCtag
>g173.t1
ATGTCCACGGATGACAGCATCTCCGAGGACGTGTCCAGCTCGGGGGCTCTGAGCCACTGCCACGCCAGCGCCGACGGAGATGGAGGAAAGGAGAGCGAGACCTCCCTGGTGTCCTCCGAGGGGACGTCAGCCTCGGGCCTGGCCGTCCTGGAGGAGAGGCACACCGTCTCCCAAACTACGGGAAGCGCCGTGGAGAACAGGCATGTGGACATCACACCAGCGTGCAACAGGATCAGGAACCTGTGTCTGAACACAGACGAAGCATTTGAGCATGGGAAGACCCTGCCGTTCATCAACCCGAGCTCCCTGGAGACCCTGAGGGCCTTGGTGCAGGAGATTCAGAGCAGCGGAGAAACAGATCCTGAGATTTGGAAGGACTGTCAGGGCCGATGGTTGCATTTGTTTCAGCTGGTTGAAAAACAATACCAAGAGCAAATACTTGCTCAGCAAGAACAATATCAGTGCCAAATACAGTTGATTCAGGATGAGATTAAGGCCCTGGTTCAGCTCCAGAACCGCCAGACTAGCAGCGGTCAGCCGCAGACGGAGTTCCCCTCCATCACCAAAACGTCCCCGGACGCTAAAGACTGCATCTTCTCCATCATCTCCAGTGAACGGCCGCTTCTAAAAAACGTGCCAAGTGACAACGAGAGCCTGGGAGCCCCCGTCCTCACACCCTTCAGCACCCCGTCTCCTCCGCCTCCTGGGCTGGAGACCACCAACCATGGGGAGGAGCGGACCACCACGGTACTCAGCAGCGGCTACGGAACACTGTGGGAGACTGGCTTCGAACCTGGGGTGACTCTTGATGAAGATGGGGAGGACGGCAACGCAGGGCGGAAGCACAGGTGGACCAGCATCCTCCAGGAAGACATGCAGACGACTCTGGCAGAGTACCAGCAGGACTTCTCCAGTGAGCGGCCCAACGCCGTCAATGAACCTATTCCATCTGTGTACCAGCAGAAAACATCCAGCAGCCAGCAGCTGACCTCCTGGGCCCAGAGGCAGAAACTCAGAGCCAGGAAGACTAAGGCAGGAATCGGCACAGCACAAACCCCAGACTACCAGGAGTTACCTCACAGCAAGCAGAGTCTGCTGGAGAAACCAGATTCTCATGACCAGCATCGATCGGCCGGGCTGTCATCCAGCTCTTTCCCGCTGCGGCGCAGTGACAGCCTGATGTCAGAGGCTTCAGGTCTGACTTACTGGCGTCTGAACGAGTGCGATCTGTATCGGCCCCTTCCGGACAGCTTTGACAGCGGAGCGTATCTCCTTCTGCAAGAGGCTTCCATGAGTCTTCAAACTCCATCCCAGGAGCCGCGGCTGTCCCTCAGAGAAATCTACCAGAACAAACAAAAAGACTGTAAACAAACCGACTGGGAAGGTTCTGTCGCATCCAGCCCTCTGTCACCACAGATGCTGACGTTGGATCCGGCGGCCGGCACGCAGCAGTCAGATCGAACATCTGGCTTCACTTCACCTTCTCACTTCAGCAGCCCGTCGTTTGCCCCTCCGCCCCACCCCTACCCCAGACTGGGGACCTCCATGACCCCCGACAGCATGGTGGAGGGCAGCCCCCATCCTGGAGACACCGACTGCATCTCTGACGTGTCCAGCGCTTCAGCTGCTGGGCAGTCTCCTGCTAAGACGCAAAGTTCCCAAGGGAATCCGTCACTGGCGGTCAGAGAAAGCATCCAGCAGCGCAGGGCGAGTGCGCTGTTAGCCAGCGAGGAAGAGGGGAGCCGCACCCACACCAGCACCCTGAAGCCCGGCGCCGCCCCTGGAGCCGGGCAGCCGCCTTCAGCCAGTCCGCACATGGACAGAGCTTCGTCCCTGGAGGACCCCGTGGTCCTGTCTCTACTGCGGCAGAACCTCAGAGAGAAACACTCGCGACACATCGCTGATCTGAAAGCCTACTACGAGTCTGAGATCCAGATCCTACGAGACAAACTCCAACTCCGAGATCTGCCTCAGGATCTAGAGAAGAGCAATCAGGCCCTTACAGAGAGGTGCAGACATCTAGAAAAAGCTCTGGCTGAGACAACAGGTCGCATCCAGGAACTGGAGGCAACAAACATGTTACTGGAGAAACACCTGGCTGAATGGCCGGAGCGCTACGCCGTGGCCGGAGCCACCGTGAACTCCCTGCAGCAGCGGCTGGAGGAAAGCAAACGCTCAGCCAAAGAGAAAGACGGCCTGGCAGCGCGCTTAAAGAGCCGCGTGCGTCAGCTGGAGGAGGCGGCACAGAAAACCTGTAGGGAGGCAGATGACAAGGAGGCCAGGAGGGAGAGGGAGTACAAGATGCTGCAGGATCTACTGAAGGAATACAACTCTCTGATGAAGGAACACGAAGCAGCAAAGAACAACCTGGTGTCAGCAGAGAGCAAGCTAGTTGATGCAAACGATCAGATATCTGAGCTGAAGAGAGTCATCTCAAAACTGGAGTCCCAGGTGATGCAGCTGGAGCACGAGAACCAGGCCCGGGTCCGCTACCCCCCCCACAGTAACGCCCAGCCTTCAGGGGCAGGGCTCTTCCACCATCCCGACTTGCTGCTGTCGCCCAGCAAAGGTAAAGTAGAGCCGGACGTCACCTGGAGGAGGTCTGACCAACTGAATGGCAGCAGAAACTCCCAGCTAACTCAAACCAGTCAATCAAACGCTCACAAGCGATCTCCTTACCCGATAAATGACCAGTTGTCTGCGGACGCCTCTTCCTCTGGCGGCAGCTGGAGGTGTGCGTCTCCGCCTGAGTGCGAGCAGACTCTGCCTCAGAGCAGACAGCAGGAGCAGAGCGCCGGGTGGAGAGACAGCTCCAGCCCCCTGACGCCCATGATGAGGGCCCTGATCGAGCTGGAGGAGACCAGAGCCACGGAGACCCGGGCCCCCTGGGTCGGCCATCAGAGGGCCACCGTTGGGTTTGTGGAGCGGAAACACAAAGATCCAGTCCGGAAGCGACCCGACCTGGTTCTGGACGAGACAAAGGCCGCGAAACCAGGAGGAGCGGCAGCTACAGGGGCCGACGGCGGGGGCCCGAGAAGTCACGGCGCAGTGGACTGGACTGCAGCCGTGCTGAGGGCACAGAGGAGTCTGTCCCCCGAGGGCCACAGGTCCTCCTCACTGCCACCTGCTGCTCACAGAAACATCCCTACTGCTACTCCAACCAAGAGAGAGACATTACTCACGCCCCTGTCTGCCATGTCCAGCCCTAAACGTTGCCCCACTGAGAACTACTCCACTGCTTTTGGCCACTTGATGCCGAGAGAGGAGCACGTGCTCCAAAGCGATGGACACGCTGACAGGAGACGGCATTCGTTCCACAGCAGCAGTCCCAGGAAGAGACTCCACTTCACATCAGCAGAAGAGAAAGAGCGCCAGGAGCCAGAGCCCTGCAGCCGCATGGAGCCACTGGACAGAAGCGCCCAGCTGGGCTGGGAGCAGCAGAGAGACGGCGGCGGCCCCGAGCAGCCGAACCCCTCAGAGGACCCGGCTCTGCTGGCCCTGGACAGAACACAGTCACTGACTGAGGCCGAAAGACTGTTTGATGAACTGACGCAGGAGAAACTGCAGATTGAGGCAGCTTTGAGCAGGATGCCTGGAGCAGGTGGCAGAGTGAGCCTGCAGACCCGATTAGATGAGGTGGCCTTAGAGAATCGTCTGGAGAGACTGAACCGCGAGCTGGGCTCCATCCGGATGACTCTGAAGCGATTCCATGTCCTCCGTTCTTCTGCCCACACCtag
>g174.t1
ATGCTGATCAAGGAGTACCGGATCCCCATGCCGATGAGCGTGGAGGAGTACCGCATCGCTCAGCTCTACATGATCCAGAAGAAGAGCAGAGAGGAGAGCTGTGGTGAGGGCAGCGGAGTGGAGATCCTGGAGAACAAGCCTTACGAGGACGGCCCGGGAGGGTCGGGTCAGTACACTCACAAGGTTTATCACATCGGCAAACACATCCCATCCTGGTTCTGTGCCATCCTCCCTCAGGCCGCCCTTCGTGTGGAGGAGGAGTCCTGGAATGCTTACCCCTATACACGAACCCGGTATACTTGTCCATTTGTTGAGAAATTCTCCATAGACATTGAGACGTATTACAAACCAGACACTGGAAATCAAGCAGATGTCTTCAATCTATCCTCCGCTGAAAAGAGACAGAGGACTGTCGACCCTATAGACATCGTGAAGGACTACATCCCTCCCCATGAATACCTGGTGGAAGAAGACCCCAAGCTGTACCAGTCAATCAAAACCAGACGGGGCCCGTTGTCAGAGGACTGGATCGAGGAGATCAACCACAACCCTGGGAAGTCCGTCGTCATGTGCGCCTACAAGCTCTGCAAGGTGGAGTTCAGATACTGGGGCATGCAGTCCAAGATCGAGCGCTTCATACACGATGTAGGTCTCCGCAAAGTGATGGTCCGAGCCCACCGGCAGGCGTGGTGCTGGCAGGATGAATGGTACGGTCTCACCATCGAGGACATCAGGCAGCTGGAGCTGGAAACCCAGCTAGCGTTAGCCAAGAAGATGGCGCAATACAGCCTGAATGAGGAGGGGGGAGCAGAGACCAATGGCTCCTCTGTTAGCCAAGATCAGGAGCAGCCGGGAGAGAACCTGGGGTCAGCGGCAGAAGTCGAGGGAACGCGCGGAAAGCTTGGAGATTCTCTAGAGACGCGAGGGGAGCTCACCAAGCAGTGGTCCACCTCTTCCAGATCGTCCAACAGGTCTTCAAAGAGAGGAACGAGTCCGTCTCACCACAGCCTTTCAGAGTGGAGGATGCAGAGCATTGCCCGGGACTCTGACGACAGCACTGACGACGAGTTCTTTGATGCCCACGAGGACCTGTCGGATAACGAGGACATGTTCTCCAAGGAAATCACCAAGTGGAGCTCTAATGACCTCATGGACAAGATCGAGACAATAGAAGTGGATGAAGCACAAGAAGCGTATCAGGAGTCGAGTGAGGAGCACAGCGTCACTGAGGACACCCAGATGGAGGACTGTCCGTCCCAGCAGTGTCCCCAGCCGTCCAAAATCCACGTCCTCATTCTGGTCCTGCATGGTGGTAACATACTGGACACCGGCTCTGGTGATCAGAACAGCAAGCAGGGAGACGTGAACACTCTCAGTGGGGCTTTTGAGACCGTGATGAGGGTCCACTACCCTGCGGCGCTTGGACGCCTCACCGTCCGGATGGTCCCCTGTCCTGCTGTTTGCGTCGATGCCTTCTCACTCGTCTCCAATCTGAGTCCGTACAGCTACGATGAGAGCTGTCTGTCCAGCAGTCAGGACCACATCCCGCTCGCTGCTCTGCCTCTCCTGGCTACATCTGCGCCGCAGTACCAGGACGCCGTGGCAACGGTCATCCTAAGAGCCAATCAGGTTTACAGTGACTTCATCAAGTCTCCAGAAGGAGCTGCTTTCAGTGGCCAGGTGTGTGTCATTGGGGACTGTGTGGGAGGGATCCTGGGCTTTGACGCGCTCTGCAGCAGCTCTGTGACGGTCTCAGAAAGCCAGAACAGCAGCAGGCGGGGCAGCACCATCAGTGTCCAGGACACAGAACTTCTCTCTCCTGGTATCATCATAAACAGCATCTCCCCGTCGTCGCCGTCCCTCGAAGGCAGCCGCCACCTGAGCCGCAGCAACATTGACATCCCGCGCAGCTCGGGGCCCGACGACCCCAAGAAGCAGCTGCCGCGCAAGCGCAGCGACTCCTCCACCTACGAGCTGGACACCATCAAGCACCACCAGGCCTTCCTCTCCAGTCTGCACTCCAGCGTTCTCCACGGGGAGCCCGGGTCACGGCGCTCCAGCAACAGCACCATGCTGGACGGCGGCTCCCTGGGGAAGTTCGACTTCGAGGTGACCGACTTCTTCCTGTTCGGCTCTCCTCTGGGGCTGGTGCTGGCGCTGAGGAAGACCGTGGTCCCCTCCTTAGACGTGTCCGCCCTGCGTCCAGCCTGTCAGCAGGTCTACAACCTGTTCCACCCAGCCGACCCGTCCGCCTCCCGCCTGGAGCCGCTCCTGGACAAGAGGTTCCACCTGCTGCCCCCCTTCAGCATCCCTCGCTACCAGCGCTTCCCCCTGGGGGACGGACACTCTGCTCTGTTAGTGGACACCGTTCAGAGCAACCCGCAGCTGCTGATGGAGCCCGGCGGAGGGCTGTCCCAGCGTTGCCATGACAGCCCCGCCAGCGAGACGTCCATCCTGGTTCCGGTCCTGAACTCTCAGACCTCTCTGGTCCATGGTGACGCTGACTCTCTGCAGTCTCATCTCCATGCCGATGGTCTTTGTCTGACCTCCACATCGCCGGGAGTCCCCCACCTCCGCTGCAGCCGCAGGGCCAGCGAGGCCAGCCTGGCCAGCCAGGTGTCGGGCCTGGCCGACTCCTACACAGCCACCAACATCGCCACCACAAACAAAAGCCACTGTAAGAGGCCCAGCCTGCTGTCGCAGCTGCCGCTGCCGCACAGTAGATTCACCTCTCGAAGCGCGACTATTCGCTTGCACAGCAAAATCCGTCAGGTGTTCCCGAGAGCTAACGGTGTGGAGTCTGAGCCGAGCTCAGACCCTAGCTCTGACATGACCTCTGACCTCACCGATGTCACATCTGACATCACAGACCTCAGCTCGGTGCCCCCGTCGCCCCGGCTGCTGAAGAACATAGAGCAAGTTGCGTCGCGGTGGTGGGGCAGTAAGCGCATGGACTACGCTCTGTACTGTCCCGACGCTCTGACGGCGTTCCCCACCGTGGCTCTGCCGCATCTCTTCCACGCCTCCTACTGGGAGTCCACAGATGTCGTCTCATTCCTTCTCAGACAGGTAATGAGACATGAGAACTCGAGTATTTTGGAGCTGGACGGTAAAGAGGTGTCTGAGTTCACGCCCTCCAAACCTCGGGAGAAATGGGTTCGCAAGAGGACACACGTAAAAATACGAAACGTGACGGCTAACCACCGCGTGAACGACGCCGTCTTCACGGAGGACGGGGCACAGACAGTGACGGGACGCTTCATGTACGGACCTCTGGACATGGTCACTCTCACCGGGGAAAAGATCGACATCCACATCATGACCCAGCCTCCGTCCGGGGAGTGGGTCTACTTCGACACGGAGCTGACCAACAGCAGCGGACGCGTCTCCTACGTCATCCCAGCTAAGAAGCGACTGGGCATCGGGGTGTACCCTGTCAAAATGGTGGTCAGAGGCGATCACACGTTTGCAGACAGTTATCTCACCGTCGTACCCAAAGGGACAGAATTCGTCGTTTTCAGCATCGACGGCTCGTTTGCTGCCAGCGTGTCTATCATGGGAAGCGACCCCAAGGTTCGGGCCGGAGCCGTGGACGTGGTGAGGTACTGGCAGGACCTGGGCTACCTGATCGTGTACGTGACGGGCCGGCCTGACATGCAGAAGCAGCGTGTGGTGGCCTGGCTCTCCCAGCACAACTTCCCTCACGGCGTGGTGTCCTTCTGCGACGGCCTCGTTCACGACCCGCTCAGGCACAAGGCCAACTTCCTCAAGTGTCTCATCAGTGAGGCCCACATGAGGATCTTTGCTGCCTACGGCTCCACCAAGGACATCTCCGTGTACTCGTCCATCGGCCTGCCCCCGTCTCAGATCTACATCGTGGGAAGACCAACGAAGAAGATGCAGCACCAGTGCCAGTTCATCCCAGACGGCTACGCCTCCCACCTGTCCCAGCTCGAGTACAACCAAAGGTCTCGGCCGGCCAAGTCCACCTCCACCCGCATGGTCCTGAGGAAGGGTAGCTTCGCCCTCGGGGCGGCCGGAGGGGATTTCCTCCGCAAGCGCAGCCACATCTTCCGCACCATCTCCTCCCAGCAGCCAGGGGGCTCCGGCAGCCAGCCGGTACGGACCGAGCGCACGCTGAGCCAGTGCGAAGGAGAGCGCGAGCGCTCGTTCGCCGCCGCAACCCAGAGGAGCATGAGCATAGCGGCGGGTTGCTGGGGCCGCGGCAACAAGGAGGGGCCCAAGtga
>g175.t1
ATGGCCGGGATTTTCGGAAAGATATTCGTGGGCATTTACGTGGAAATAAAGCGAAGCGACGGGCGAATACACCAGGCCATGGTCACGTCCTTACACGAAGACAATGAGAGTGTGACGGTGGAGTGGATAGAGAACGGAGACACCAAGGGGAAGGAGATCGACCTGGAGAGCATCTTCGCTTTGAATCCAGATATCGTTCCTGATGAAGAAATACCTCAGAGTCCCGAGGCTCCTCTTCCTCCATCTAGCATCACTAAAGCCAGCAAAGTCCCCAAGACCCGACGGATCACAGCGATACCTAAACCTGACAATGCTCCACGGGAGAACAGAGCTGCAGCGGTGGGAACGACCCGGGCCCGTCCCAGCCAGCACAGTCAGGCTGCAGAACCCCCCCCGCCCTCCATCACCCCCCAGCCTGCAGTGAAGGAGACTCTGATGCAGCAGCAGAACGCACGAAGAAAATCCAACTGTGTGAAGGAAGTGGAGAAACTGCAGGAGCAACGAGAGAAGAGACGTCTGCAGCAGCAAGAGCTCAGAGAGAAGAGGGCACAGGAGGTCGACGTCAATCTACCCAACTATGAGATCATGTGCATGATCAGAGACTTCAGGGCCAGCCTGGACTACAGACCTTTAACTTCCAATGATGCTATTGAGGAGCACAGGATCTGTGTGTGTGTTCGCGCTCGTCCCCTAAATAAAAAAGAGTTATCAGTGAAGGATCTGGATGTGATCACCATTCCCAGTAAGGATGTGGTGATGGTCCATGAGCCGAAGCAGAAAGTGGACCTGACCCGCTTCCTGGAGAACCAGACATTCCGATTCGACTACGCCTTCGACAAGAGCTCCACCAATGAAATGGTTTACAGGTTTACGGCCCAGCCGCTGGTAGAGACCATTTTTGAGAGAGGAATGGCCACCTGCTTCGCGTACGGACAAACAGGAAGTGGAAAAACACACACAATGGGAGGAGACTTTTCTGGGAAGAACCAGGACTGCTCAAAGGGCATCTACGCACTGTCAGCCAGAGATGTTTTTCTCATGTTGAAGAAACCCGTTTATAAGAAGTTGGATCTGCAAGTTTTTGCCACATTTTTTGAGATTTACAGCGGAAAGGTGTTCGACCTGCTAAACCGTAAAGCTAAGCTTCGGGTCCTGGAGGACGGGAAGCAGCAGGTGCAGGTGGTGGGGCTGCAGGAGAGGGAGGTGAAATGCACCGAGGAAGTCCTCAAGCTCATCGAGATGGGAAACAGCTGCAGGACTTCGGGTCAGACCTCAGCGAACGCTCACTCCTCTCGGAGCCACGCCGTGTTCCAGATCATTCTGCGGCGGCGGGGGAAGATGCACGGGAAGTTCTCGCTCATTGACCTGGCGGGGAACGAGAGAGGGGCCGACACGTCCAGCGCCGACCGGCAGACCCGACTGGAAGGAGCCGAGATCAACAAGAGCCTGCTGGCGCTGAAGGAATGCATCCGCGCCCTGGGCAGGAACAAACCTCACACTCCGTTCAGAGCCAGCAAGCTGACCCAAGTCCTCAGAGACTCCTTCATTGGAGAAAATTCAAGAACATGCATGATAGCAACCATTTCTCCTGGGATGGCCTCCTGTGAAAACACATTAAATACTCTGAGATATGCCAACAGGGTGAAGGAGTTTGGCATCAGTCCGTCAGACATCCCCTTCTCTCAGGGCGGAGGCGGCCGCTCGGAGCTCTCACCCACTTATGAGATGAAGCAGCTGGCGGTGGACCCTGCAGCAGCTCTGGACGGCCACCAGGAGGGGCACATCACCCAGCTGGAGGTCCTAGAGGCCCAGTGGGGGGTCGGCAGCTCCCCGCAGAGAGACGACCTCAAGCTGCTCTGCGAACAGAACGAGGAGGAGGTTTCTCCACAGCTCTTCACCTTCCATGAAGTCGTGTCTCAGCTGGTGGAGATGGAGGAGCAGGTGCTGGAGGACCACCGGGCCGTGTTCCAGGAGTCGATCCGTTGGCTGGAGGACGAGAAGGTTCTTCTAGAGATGACGGAGGAGGTGGACTACGACGTGGAGTCTTATGCAACCCAGCTGGAGCAAATCCTGGACCAGAAGATCGACATCCTGACCGAGCTGAGGGATAAAGTCAAGTCCTTCCGCTGTGCACTCCAAGAAGAAGAACAAGCTAGCAAACAGATAACCCCCAAGAGGCCTCGAGCGCTCtga
>g176.t1
ATGATGGCGGAGCGCGTGCAGCAGCCCCCGGCCAAGCGGCTCTGCTGTCGGCCGGGCTTCGGTGCAACATGTAGGCAAGGCCAGCGGGCCGCTGGGGCTCTGTGCGGCGGCTCGGCTGCCACCCAGGGCGAGTCGAGCCGAACCCAGAGCCCGGAGTCTCTCCTGGACATCGCGGCGAGGAGAGTCGCGGAGAAGTGGCCGTTTCAGCGGGTGGAGGAGCGCTTCGAGCGGATCCCGGAGCCCGTTCAGAGACGGATAGTGTACTGGTCCTTCCCGAGGAGCGAACGGGAAATCTGCATGTATTCGTCGTTCAACACGGGCGGCGGGGAGGAGGTCGGAAGTGGCGGCGAGAGCGGCGACGAGACGCGGCTGCCGTTCCGACGCGGCATCGCTCTGCTGGAGAGCGGCTGCGTTGACAACGTACTGCAAGTCGGTTTCCACCTCAGCGGGACGGTCCGGGAACCGGCCACGTCCTCCGAGCCGGAGCTGCTGTGCAACGTCAGCGTCAGCTTCGACCGCTGCAAGATCACGTCGGTGACGTGCAGCTGCGGCAATAAGGACATCTTCTACTGCGCCCACGTGGTGGCGCTCTCGCTCTACCGGGTACGGAAGCCCGAGCAGGTCAAGCTGCGCCTGCCCATCTCAGAGACGTTGTTCCAAATGAACAGGGACCAGCTGCAGAAGTTCGTCCAGTACCTGATCACGGTGCATCACACGGACGTGCTGCCGACGGCTCAGAAGCTGGCTGACGAAATACTGTCACAGAACTCCGAGATCAACCAGGTGCATGGAGCTCCAGATCCGACGGCAGGGGCGAGCGTGGACGACGAGAACTGTTGGCATTTGGATGAGGAACAGGTCCAGGAACAGGTCAAGCTCTTTCTCTCCCAGGGCGGGTACCATGGCTCGGGAAAGCAGCTCAACCTGCTGTTCAGCAAGGTGAGAGAGATGCTGAGGATGAGGGACTCCAACGGCGCTCGCATGTTGACGCTGATCACAGAGCAGTTCATGGGTGACCCCCGACTGGCGCTGTGGAGGCAGCAGGGGACCACCATGACTGACAAGTACAGGCAGCTGTGGGACGAGCTAGGCGCCCTGTGGATGTGCATTGTCCTGAACCCGCACTGTAAGCCCGAGCAGAAGTCTGCATGGCTCCGGCAACTCCGCAGGTGGAACGGCGTGGACGTGTGTCCCTTGGAGGATGGTAACCATGGCAGCGAGCTGATCAATCTGACCAACGCTCTGCCCCAGGGGCCTCTTGGCAATCCAGATGCTCTGACGGGCCCTCACCGGACCGTCTTCACGCGCGCCATCGAGGCCTGTGACCTGCACTGGCAGGACCCCCACCTGCAGCACATCATCACCGAGGACCACTACAACAACTACTGTTACCACGACAACCTCAACGGCTCTCTCTTTGACTCTAGAGGGTGGCCCCTGTGGCACGAACACGTTCCCACGGCGTGCGCCCGAGTGGACGCCCTGCGGTCACACGGTTACCCCAGAGAGGCGCTACGGCTGGCCATCGCCATCGTCAACACGCTGCGGCGGCAGCAGCAGAAGCAGCTGGAGCTTTTCCGCGGCCACAGAAAAGAGCTGCTCCACAGGGGCGTAACATCCGTCACCAACCTGGAGGGCTGGGTGGGCCACCCTCTGGACCCCATCGGCACTCTGTTCGCCACCCTCCTGGAGACGGGACGGGGGAGCGACGACGGGGCCACCGCCGACTTCCCAGGCTCCCTGGGCCCTGGCAGGAGGCCGGAGAACCCCGTTTACACGCTGCCGCCGCTGCCTCTCCTGGAGGAAGGCGAGACGTTCGCGGCGCTGGCTGTGGAGATGGCGCTGATGGGTCTGGGCCAGCAGAGGGCGATGCCGGACGGCCTCTACGCCCAGGAGAAGGTGTGTCGCAACGAAGAGCAGCTATTGGCTAAGCTCCAGGAAGTGGACCTGGACGAGGCGCTGGTGAAGATCCTCCGGAAGCAGGCCGCGCTTCTGCTGGAGGCTGGTCCTTACAGCGGTCTGGGGGAAGTCCTCTACAGAGAGAGCGTCCCCATGCACACGTTTGCCAAGTATCTCTTCACCTCCCTGCTACCTCACGACGCCGAGCTGGCTTACAGCATTGCACTGAGGGCCATGAGGTTGCCGGTCCTCGAGTCCACGCCCCCTTCTACTGACTTGTCTCGGCCTCAGCACATAGTGTCGGTGGTGCCCAATCGCTACCCTCGCTGGTTCACCCTGAGCCACATAGAGAGCCAGCAGTGTGAGCTGGCCTCCACCATGCTCACAGCTGCTAAAGGTGACGCCTGCAAGCTCCACACAGTGTTAGAGTCCATCCAGAAGAACATCCACTCTTCCTCTCACATCTTCAAGCTGGCTCAGGACGCCTTCAAGATCGCCACGCTGATGGACAGCCTACCAGACCTTACGCTGCTCAAGGTCTCCCTGGAGCTGGGCCTCCAGGTGATGAGGTTGACCCTATCCACGCTGAACTGGCGGCGAAGAGAGATGGTGCGCTGGCTCGTCACCTGCGCCACTGAAGTCGGTGTGTTTGCTCTGGACAACATCATGCAGAACTGGTTCACACTCTTCACGCCGACAGAGGCGACCAGTGTGGTGGCCAGCACCATCATGTCCAACAGCACCATTGTCCGCCTGCATCTGGACTGCAACCAGCAGGAAAAACTGGCCAACTCCGCCCGCACCCTGGCGCTACAGTGCGCCATGAAGGACCCCCAAAACTGTGCCCTGTCCGCCCTGACGCTCTGCGAGAAGGATCACATTGCCTTCGAGACAGCCTACCAGATTGTACTGGATGCAGCCGCCACAGGAATGAACTACACCCAGCTGTTTACAATAGCACGGTACATGGAGCACCGTGGCTATCCCATGAGGGCGTACAAACTAGCAACGTTAGCCATGATGCACCTTAACCTCAGTTACAACCAGGACACGCACCCGGCCATCAACGACGTGCTCTGGGCATGCGCCCTTAGCCACTCGCTGGGGAAGAACGAGTTGGCGGCCGTCATCCCCTTGGTGGTGAAGAGCGTGAAGTGCGCCACCGTGTTGTCGGACATTTTGAGGCGGTGCACGCTGACTACGCCGGGCATGGTGGCACTGCACAGCCGCAGGAACTCTGGGAAACTGATGTCTTTGGACAAGGCTCCACTCAGGCAGCTGTTGGACGCCACCATTGGGGCCTATATCAACACAACGCACTCTCGGCTGACGCACATCAGCCCGCGCCACTACAGCGAGTTCATCGAGTTCCTCAGCAAGGCCAGGGAGACGTTTCTGATGGCGCACGACGGACACATCCAGTTCACGCAGTTCATAGACAACCTGAAACAGATCTACAAGGGCAAGAAGAAGCTCATGATGCTCGTACGAGAGAGGTTCGGTtga
>g177.t1
ATGCTTGCATTCCATGTTTCCTCAATTCCAGACTTGAGGCCAGAAACCGCACAAAGTCCTTCAGAGAGCAACAAATGCCACCCCTGCTCTATACTATAAGATGAACCCCAGCAGCGGAAAGCGCAGCGGGAAGACTTTCCTGTTCACGTCCGAGTCTGTGGGGGAAGGACACTCTGATAAAATGTGCGATCAGATCAGCGACGCCGTCCTGGATGCTTACCTGAGTCAGGACCCGGATTCTAAGGTGGCCTGTGAGTGTGTGGCAAAGACTGGCATGATTTTACTGGTGGGAGAAGTGACATCTAAAGCCATCGTGGATCTGCAGTCCGTCGTCCGAGACACCATCAAGAAGATCGGCTATGATGACTCGTCGAAAGGTTTCGACTACAAGACCTGCAACGTGCTGGTGGCCCTGGAGCCGCAGGCCGAGGAGATATCAGACTGTGTGTTTGAAGGAAGAGATCAGGAGGACATCGGGGCTGGGGACCAGGGCTTGATGTTTGGCTACGCCACTGATGAGACGGAGGAGTGCATGCCTCTAACCCTCCTGCTGGCTCACAAACTCAACCGCAGGATGAGGGAGCTTTCTCTTAACGGAGAGTGTCCTTGGATACTACCAGACTCCAAGTCACAGGTTACGGTGGAGTACCGAGACAGCGAGGGCGCCCTGGAGCCGCTGCGCATCCACACCGTGGTCATCTCCGTGCAGCACAGCCCCGACATCACCCTGCAGGAGATCAGACACAACCTGATGGAGAAGGTGGTGAAAGTTGTCGTTCCTGCCAAGTATCTGGACGAGAAAACCATCTACCACCTGCTGCCGAGTGGCAAGTTTCTGATGGGAGGCCCACAGGGTGACGCAGGACTCACAGGACGTAAAATCATCGTGGACACCTACGGAGGGTGGGGCGGCCACGGAGGTGGAGCTTTTTCTGGGAAGGACTACTCCAAAGTGGATCGGTCAGGTGCCTACGCGGCCCGTTGGGTCGCCAAGTCTCTGGTCAAAGCGGGGCTGTGCAAGAGGGCCCTCGTTCAGATCTCGTACGCCATCGGTGTGAGTCACCCGCTCTCCATCACCGTGTTCCACTACGGCACGTCGGACAGGGACGAAGACGAGCTGCTGCAGATAGTGAAGAAGAACTTTGACCTCCGACCTGGAGTCATCGTGAGAGAGCTGGGACTAAAGCGGCCGATTTACCAGGCCACGGCCTGCTACGGTCACTTTGGAAGAAAAGAGTTTCCATGGGAACAACCCAAGAAACTTGTGTTTTAA
>g178.t1
ATGAAGTGGAGCAAGAGCGTGACTTCACCTCACCCCCTTTATTGCCTTGCAAATCTGCCTGTGTCGAAAACACACAGCCCTTTGCCCGGACATATCAGCAGAGCGCCGGCCTGGATCCTCTCCAGACAGCTGATGGCAGAAGCAAACCCTCAGCCGGCCGCCGCGGCCTCCTCCGGCACGTTCGACCAGGTGCAGAGTCAGGTCAATGAAGTTAAAGTTATACTGAAGGACAACATCAACAAGGTGCTGGAGAGGGGCGACAAAATAGACGACCTCATCGGGAAGACGGACGACCTCCAAGCATCTGCTGACTCCTTCCAGAGAACGTCGACGCGGGTCGCCCGGAAGTACTGGTGGAAGAACATTAAAATGATGATCATAATCGGTGTGATTGTGCTGATCGTCCTGATACTCATAATCCTTGCTGCCACCGGCGTCATTtaa
>g179.t1
ATGTCGGAAGATTATGAATTCAGCGAAGACCCGAGCATGATGAGAATGGAGGAGGATGGGGAGGGCAACTGTGACGATCCCATGTCCGCCTCTGGGGACTGTGGCCTGATGGGAGGAGAGGCCGACGGATCGAAGATTGATGCTAGTAAAAATGAGGAGGATGAAGGGAAGATGTTTGTTGGAGGGCTCAGCTGGGACACGACCAAGAAGGACCTGAAGGATTACTTCACAAAGTTCGGGGAGGTGGTGGACTGCACGTTAAAACTGGACCCTATGACCGGGCGCTCTCGGGGCTTCGGCTTCGTGCTCTTTAAAAATCCAGAAAGCGTTGAAAAGGTCGCCTCACAGAAGGAACACAAACTCAACGGGAAAGTGATTGATCCCAAAAAAGCAAAGGCCATGAAGAGCAAGGAGCCTGTGAAGAAGATCTTTGTAGGTGGGCTGTCCCCAGACACGCCCGAAGAGAAAGTCAGAGAGTATTTCGGTGCCTTTGGAGAGGTGGAGTCCATCGAGCTGCCCATGGAGACCAAAACCAACAAGCGGCGGGGCTTCTGCTTCATCACCTTCAAGGAGGAGGAACCAGTGAAGATGATCATGGAGAAAAAGTACCACAATATCGGACTCAGCAAGTGTGAGGTGAAGGTGGCCGTGTCCAAGGAGCAGTACCAGCAGCAGCAGTACTGGGGAGGCAGAGGAGGATACTCGACCAGGTCTCGAGGGAGAGGTGGGGGTCCCAACCAAAGCTGGAACCAGGGTTATGGTAACTACTGGAATCAGGGATATGGGAATTATGGAAATTATGGTTATGGTAATCAAGGATATGGTGGCTATGGAGGCTATGATTACTCTGGTTACAACAATTATTATGGATATACTGACTACGACAATCAGTCTGGTGGATATGGGAAGTCACCACGGCGTGGTGGTCACACCAACAGTTACAAACCGTATtaa
>g180.t1
ATGGCCTCGGTTTCGATTCCTGCCTGCACCACTGCACTTTTGCTGGACATCGAGGGAACCACTACTCCAATCACGTTTGTTAAGGACATACTGTTTCCTTATATCAGAGAGCACCTTGAGGATCATCTGTCCACCCACTGGGAGGAAGATGAGTGCAAACAAGATGTCCATCTGCTCAAAAAGCAGATCGAAGAGGACATGAGGCAGAACCGGGCGTGTCCCGTCCACACCGTGGACCAGACGGTCCACACGGACGAGGAGAAGGCCATCAGGGAGGTGATGGAGAACGTGATGTGGCAGATGGCGGCGGACAGGAAGTCCACGGCGCTCAAGCAGCTGCAGGGCCACATGTGGAGGGCAGCCTACACGTCCGGGAGAATCAAAGGCGAGATCTACCCCGACGTGGTGCCGTCCGTCAAGATGTGGCGGGAGCGCGGCATGAAGGTTTACATCTACTCCTCTGGCAGCGTGGAGGCCCAGAAGCTCCTGTTCGGATACTCGGTGGAAGGAGACGTTCTAGACCTCTTCGACGGCCACTTCGACACCACGATAGGAGCCAAAGTGGACTCAAAGAGCTACGAGAGGATCGCCGAGCGGATCGGCTGTCAGCCGGAAGAAATCACCTTCCTCACCGATGTCAGCAGAGAGGCCAAAGCGGCGGAGGAAGCCGGGCTGAACGTCCTGCTGGTGGTCCGGCCCGGAAACATGGAGCTGACGGACGAGGAGAGCGCTCAGTACAACCTCATTACCTCCTTTAGTCAACTTCAGCTGACGGGGCGAGCTTAA
>g181.t1
ATGTGGTGCCGACCGCTCGTCCTCTTGCCTCCCATCCTCTCCACGTTTACTGCTGCTGGACTTTGGGTCGTGTACTTCATAGCTCTCTACAACGGGAAAGTGCTGCCTCTGACCTCAACATACAGAAAGGGAAATGTATCTGCACATTCTCCCTACATAAGCCTCACAGGGAATTTCCCCCCAGCCAGCTGCTACTTCAGTGAGATTGTGAACCTGATGGCGTTCGCAGTGTTTGTCGTGGGCATCCTCAGGTACTTTCAGCTGAAGACCAAACTAGACAAGCAGTGGCTGAACATTTTCAGTCTGGTGTGTTCCTCCGTCGCCTGTTTTGGGATGACGATTGTGGGAAACTTCCAGCTCCTTGAGATGTGGGTGATTCACAACGGGGGCACGTTCCTGGCGTTTGGACTGGGCAACTTGTACTGCTGGCTTCAGTCTTACATCACCTGGAAAGTTAACCTGAACAACCAGGGGAAAGTTTTTGCTATCGGCCGTGTGGTGCTGTCTGCGGCCATCACGCTCTGTGTTATACTGCAGCATGCCCTGGTTGTTATCCCCCACATGCACACGGTTCGCTGCCAGTGGGCCGCGGTCATGCTCTTCCTCATATACATCAGCACTTTTGCCATCGACTTTCGTCACTGCCACTTTGAGGTGGTGTGCAGAGACACGGTGGAGCGTGAAGATCGGCATGAAGATCCTGATGGCTCCAAAGAGCAGCAGCCAGAGCTATAG
>g182.t1
ATGAAACTTAAAGAGATCAACCGCACAGCCATCCAGAGCTGGAGTCCTGCTCAGCATCACCCGATCTACCTAGCAACAGGAACGTCCGCCCAGCAGCTGGACGCCTCCTTCAGCACCAATGCCTCTCTGGAGCTCTTCGAGTTGGACCTGGCTGATCCGTCTCTGGACATGAAGTCGTGCGGCAGCCTCTCCTCTGCTCACAGATATCATAAACTGGTGTGGGGCCCCTACGGCATGGACGCCCAGGGCCACCCGTCCGGCGTGCTGATAGCCGGCGGGGAGAACGGCAATGTCATCCTGTACGACGCCGCCAAGATCATGGCCGGAGAGAGCGACGTCATCGTAGCCGAGAGCTTCAAGCACACGGGGCCAGTGAGGGCCCTCGACGTCAACCATTTCCAATCAAACTTGGTTGCATCTGGTGGGAATGAGTCAGAAATTTACATCTGGGACATGAATAATTTTGGCTCTCCCATGACACCAGGACCTAAAGCACAGCCGCAGGAGGACATCAGTTGCGTGGCGTGGAACAAACAGGTCCAGCACATCCTGGCCTCGGCCTGCCCGAGCGGCAGGGCCTCGGTGTGGGACCTGCGGAAGAACGACCTCATTATCAAAGTCAGCGACCACAGCAACAGAATGCATTGCTCTGGGCTGGCCTGGAACCCCGAAGTGGCCACTCAGCTGGTCCTGGCCTCAGAAGACGACCGGCTGCCGGTCATCCAGATGTGGGACTTGCGATTCGCTTCCTCTCCTCTCAAGATTTTAGAGCACCACACGCGAGGGGTCCTGGCTATCGCCTGGAGCTTGGCCGATCCGGAGCTGCTCCTGAGCTGCGGGAAGGACAGCCGCATCCTGTGCTGGAACCCCAACACAGCAGAGGTTCTGTACGAGCTGCCCACCAGCAGCCAGTGGTGCTTTGACATCCAGTGGTGCCCCAGGAACCCGGCGGTGCTGTCGGCCGCAGGTTTCGACGGCCACATCGACATTTACTCCATTATGGGAGGCAGCAGCCAGGCGCAGAGCCAGAGGCACGCCGATCAGATCAGCAACTCCTTTGGCAACCTGGACCCGTTTGGGACGGGGCAGACGCTGCCTCCGCTGCAGCTGCCGCAGACCCCCGCCGCTCCAGCTACAGTCAACCCCCTGAAAAAGCCCCCCAAGTGGATCCGCAGACCAGTGGGAGCCTCCTTCGCTTTCGGAGGGAAGCTGGTGTCGTTGGAGAACGCGAAGCCTCCGCAGCCCCAGCAGCCCACATCCCACGTCGTTCACATCAGTCAGGTCGTCACGGAAACGGCCTTTTTGGAGCGCTCCGACCGGCTGCAGGCCACGCTGAGCTCGGGCAGCTTTGTGGACTTCTGCCAGGACAAGATCAGCTCGGCTGAGAACGAGTTTGACAGAACAATCTGGTCCTTCCTGAAGGTGAATTTCGAGAGCGACATTCGCAGCAAGTACCTGGAGCTCCTGGGCTACAACAAAGAGGAGGTCGCCTCCAAGATTTCAGCAGCTTTGGAGGAGAAACCTGCTAACGTTCCTCAGCCGGACTTGTCCCCCTCCGCCTCACCGCTGCCTTCAGCAGACCTCAGCCTGGCGCCCCCTGCTGACACTCCAGAGGCAGCGTTCGACCTGATCGCCGCCTCAAACCTCCAGCCTGCAGCCGCGCTCCAGCTGAACTCCACTCCTGACCCGGACAGCGAGGAGCCGGCAGAATCAGAAGATGGTCCTGACAGCGAACTGGACACCAACATGGTGGAGGAGGAAGAGGAGGGTGAGGAGGAGGAGGAGGAGGAGGAGAAAGAGGAGGAAGAGGAGGAGATTCCTCTGAATGAGGACCTGACAGCCCAGGTGGAAGTGGAGGAGAGCAGTCCTGTGGAAACGCCAGCAGAGATCCCCCCTCCGGTTCCCACTCCTTCAGGAGGAGTCCATCTCAGCGTCAGTAAAGATGTGGATGGGCTGATCACTCAGGCCCTGCTGACTGGAGACTTTCAGGGCGCCGTGGAGCTCTGTCTCCACGACAACCGTATGGCAGACAGCATCATCCTAGCAATTGCCGGAGGAGCCGACCTCTTGGAGAAAACCCAGAGGAAGTATTTCACCAAAGCAAACAGCAAGATCACCAAGCTGATCAGCGCCGTGGTCATGAAAGACTGGCACGACATCCTGAAGACGTGCGATCTGGAGAACTGGAGGGAGGCCATGGCTGCCGTCATGACCTACGCTCGGCCCGAGGAGTTCTCTTCCCTCTGCGACCTTCTCGGCAGCAGACTGGAGGCAGCAGAGGACCCGCAGCTCCAGTCTCAGGCCTGTCTGTCCTACATCTGTGCGGGAAACGTGGAGAAACTGGTGTCCTGCTGGAGCAGAGCTCAGGACGGACACTGCCCTCTTTCCCTGCAGGACCTGGTGGAGAAGGTGGTGGTGCTGCGTCGGGCGGTGGAGCTGACCCAGCAGTCCGGACCTGAAGCGATCGGCATCCTGCTGGCTGAGAAGATGAGTCAGTACGCCAGCCTGCTGGCCTCTCAGGGCGGTCTGTTCACGGCCATCACGTACCTGCCCGACAACACCAACCAGGTTGCAGTGCAGCAGCTTCGGGACCGTCTCATCCGGGCTTTAGGACAGCAAGCAGCGCCAGCACAAACCCACAGAGCTGCATCTCAGCTGCCCGGCCGCCCGGCTCTCCCCCAGCATTCGTTCCCCCAGGTCCAGCCGGCGTTGGTCCCTCAACCTGCTGCAGGAGCTCCAGCACCAGGCCCTACGCCTGCTTCTGCCCCATCTCAGCCTCAGTATTACCAGCCGGTGAGGGCTGCCTCCACCGTCACCTCCTGGAGTAACCAAACTCCCACAGCCTTCCCAAATGTCCCTCTTCCTCCTCTTTCTCATGTAGGCAGCACCCCAGACCAGCAGGTGGAGCCTCCAAACCCGATGTACGGCCTGCCAGCCTCCAGCACACCAGCTGCCCCTTCGGCCTCCTCCACTCCTGGCTACATGTACTCTCATCAGTACCAGCCCTACCCCCAGGTCAACCAGTACCCGCCTGGAGCTGGGGGGGCTTCCATCTATCAGCCTCTTCAGTACTCTTCTACCGCTCCTCCTCCTCACAGTCCTCCTGCTGAGCCCTCCTCCCCTCCTCAACCTCCCGGCTTCCTCTCTCAGTACACCCAGCCCGTCCCGCCTCCTCTCTATCCGGGACAGCCTCCTGCCGGCCACATGCTGTCCTCCTCTCCTCCCTCTCGCCCTCCTTTCTTTCCCTCCTCGTCTTCCTTCTCCGCTCCGCCGTCCTCCGGAGCGCCTTTCCAGCATGGCGGGCCAGGATCTCCCGTGTCGTACATGCCGCCTCCTCTCCATCCTCCACCGAGCGGAGTCTCAGGTACACAGCTAGACCCCGACCCCGGGCTGATCCCCGCCTCTAAGAGAACAGGACCCCAGAACGGCTGGAATGACCCTCCAGCTCTGACCCGAGCCCCAAAGAAGAAGCAGGTTCCACAGAACTACACCCCACCCGTCCCGATCACGGCTCCCATTCTGGCCCCGCTGGGCACCGACCCCCAGGCTCAGCCCATGTCGTCTGGAGGCCCCCAGGATGTGCTGCAGGGCCCCCAGGGCTCTTACTCAGGCATGCACCAGACACAGCTCCCCAGTCAAAGCATGAACGCCTCAATGCCCAACTCCAACATGGAGGGCGCACCCGGAGCACCGACAGGAGACGCCATCCAGCCTCTGCAGTCGATCCCTGCTGAGAAGATCACGAAGAAGCCGATCCCTGACGAACACCTGGTGCTGAAGACGACGTTCGAGGGTTTGATCCAGAAGTGCTTGGCCGTAGCTACCGACCCTCAAACCAAGAGGAAGCTCGACGACGCCAACAAGCGCTTGGAGGCGCTGTACGACAAACTCAGAGAGCAGACGCTCTCTCCTGCCATCATCGGAGGACTCCACAGCATAGCGAGGACCATCGAGTCTCGCTCCTACACCGAGGGCCTGAACATTCACACCCACATCGTCGGCAGCAGCAACTTCAGCGAGACGTCGGCCTTCATGCCCGTGCTGAAGGTGGTGCTGACGCAAGCCAACAAGCTCGGCGTTtga
>g183.t1
ATGGATGTGGTGTCACCGGAGCTCAACAGTCTCCTTCCTGATGAAATCATGGATACGGAGGCCATAGAGGAGGTCCCTCACTCCCAGTCGGAGCCCACGCATGACACGTCTGTCCCCATGGAAACGGACGCTCCTGTGACATCAGAAAGTTTAAGCACCCGCTCCAATGCCGCTACGGTGGAACGTGTCCAGGCCGCGACCGCTGCTGCAGCTGCAGACTACGCCCCGGGGAGTCAGTCTTCCATCACGATTTCCGCTTCGTCAACCTTGTTCGCCATCAAGCCCGCCTTGGCGACTTCCACAGCTGCGACCAAAACTACAGACAGCCTCACCGGGACGACGGTTTCCACGAGCGGCACCCAGAAGCTCGCGACTCCGTTCGCCTTTTCTGCCGCCAACCACCAGATCATTCTGAATAAGGTGGCCTCAGCTCAAGCCACGGAGGCGGCGAAAGCCGCGGCTGCCCCGGCCCAAGTCATCAAGCAAGAAGGGCAGAAACTTTTGGTCACGACAATAGGGAAGTCGGGGCAGCCGATAGTGCTCCAGTTGCCCCACACGGGCGGCAAACCCGGGGTTTCACAGACTTCAAGGGACGCGAAGTCTCCAACGCCGCAGTTCAAAGTGGTGACTATTGGTGGGAGAGAGCTGAAACCAGTGTTGAGCAGCGCCGGCAACCAGGTGACCACATTACAGGCCCAGCAGCTGAAGACCGTACAGATCCCCAAGAAAACACCAGCATCCTCAACTGCTCCAATCAAGTTCATCATCACAAAGACGGTCAACAGCAAAGGCCTGAGTCCTCAGACGTCGGTGACTCCTGTTATCGCAGGGCGCATGGTGACGCAAACGTCTCCGGTGATGTCACCGAAAACCATCACGCTGTCCGAGCCCCACAACACTACGATCCAGAGCCTTCCTGGCAAAAAGATCGCCATCTCGCCTCTGAAGACTCCCAGCAAGGTAACTGTGGTGTCTGTGGCTTCCCCGCCGTCCAACACTAGCCAGAAGTCGGTAGCTCTGCCCGTCAATGTAGCACTTGGCCAGCAAATTCTTGCGGTCCAGCAGTCGGCGCCTGCATCTCCAGTCAAGGTGGCCACCAGCCAGACGACTGCGCAGAACATTAAGCCTGTCCAGTCCGTCGCCGTTGGAGGAGTGGGCGGCTCCCAGTTCAAGACCATCATCCCTCTGGCCACCCAGCCGAACGTGCAGCAGATTCAGGTGCCGGGAAGCAGATTTCACTACGTCCGCCTCGTCACGGCGACCACGGCCAGCGCGGCGGGTCAGCCCAGCGCTCCCAACACCAGCTCAGTGGCCACAGGTAAACCTTTAGGGGTGAACACTGGAGCGGTCAGGATGTCGGTCCCTGTCGTCCAAGCACAGACAATAAAACAAGTGGCGCCTAAACCCTTGACATCTGCACCACAGGTGGTCACCACCACTCAGACACAGCAGCGGCTCATCATGCCCGCCACCCCTCTGCCCCAGATCCAGCCCAACTTCACCAACCTGCCCCCAGGGACCGTCCTCACATCTGCCCCCGGTGGCAGCAATGTGGGTTACGCCGTTGTTCCAGCACAATACGTCACGCAGCTCCAGCAGTCACAGTTTGTGACACTCGCCAGCAGCTCTAGTTTTCCTGCGTCCAGCAGCGTCCAAACTCAGGCCAAACTACCTTACAATGGCGTGTCGGCAGCAGAGACGACCTCGAGACCCAGAAAACCGTGCAACTGCACCAAGTCACAGTGCCTCAAGCTGTACTGCGACTGCTTTGCAAACGGAGAGTTTTGTAATAACTGTAACTGCAACAACTGCTTCAACAACCTGGAGCACGAAACGGAACGACTCAAAGCCATTAAGACCTGCTTGGACAGAAACCCAGAGGCCTTCAAACCTAAAATTGGCAAAGGCAAAGAGGGCGAGTCGGACCGTCGGCACAGCAAAGGCTGCAACTGCAAGCGGTCGGGCTGCCTGAAGAACTACTGCGAGTGCTATGAGGCAAAGATCATGTGCTCGTCCATTTGCAAATGCATTGGTTGCAAAAACTTTGAGGAGAGCCCGGAGAGGAAGACGCTCATGCATCTGGCGGACGCGGCTGAAGTGAGGGTCCAGCAGCAGACGGCAGCCAAGACCAAACTGTCCTCACAGATCTCAGACCTGCTGATGAGGACGACTCCCATTATATCAAGTGGAGGCGGGAGGCTGCCGTACACATTCGTGACGAAAGAAGTGCTGGAAGCGACGTGTGAGTGTTTACTGGAGCAGGCCAAACGGGCCGAACAGACTCGTCAGCCTCAGGTGGAGGCGGAGAGGGCGATCCTGGAGGAGTTCGGACACTGCCTCATGAGCATAATCAGCTCTGCCGGGAAAGCTAAAACAGACTGCGCCTCCATCAACTGCtag
>g184.t1
ATGGCGGCCGAAGTGAGACAGGAGCTTGCACAGTTGATGAATTCAACCGGATCTCACAAGGACCTTGCTGCCAAATATCGACAGATTTTGGAGAAAGCCATTCAGCTGATGGATGCAGAGCAGCTGGAATCCTTGAAGGCCTTTGTTGAAGCGATGGTCAACGAGAACGTCAGCCTTGTCATCTCGAGACAGCTGCTGACTGACTTCTGCACGCACTTGCCCAACCTGCCGGACGCCACGGCTAAAGCGGTGTATCACTTCACCTTGGAAAAGATCCAGCCGAGGGTCATCTCCTTTGAGGAACAGGTGGCCTCAATCAGACAGCACTTAGCAACTATTTATGAAAAGGAGGGAGACTGGAGAAATGCCGCTCAAGTTTTAGTTGGCATTCCTCTGGAAACCGGGCAAAAGCAATATAACGTCGACTATAAGTTGGACACGTACCTAAAAATTGCCCGGCTCTACTTAGAAGACGACGACCCCGTGCAGGCGGAGGCCTACATCAACAGAGCCTCGCTGCTTCAGAATGAGTCGTCGAACGAACAGCTGCAGATCCACTATAAGGTGTGCTACGCCAGAGTCCTTGATTTCAGGAGGAAGTTCATTGAAGCTGCGCAGAGATATAACGAGTTGTCTTATAAGTCTATCGTCCATGAAAGTGAACGACTGGAGGCGCTGAAACACGCCCTGAACTGCACCATACTGGCCTCCGCAGGTCAGCAGCGCTCCCGTATGTTGGCCACTCTCTTCAAAGACGAGCGCTGCCAGCAGCTGGCCGCTTACGGCATCCTGGAGAAGATGTACCTGGACCGCATCATCAGAGGGAATCAGCTGCAGGAGTTTGCTGCCATGCTGATGCCCCATCAGAAAGCCACAACGGCAGACGGCTCCAGCATCCTGGACAGAGCCGTGATCGAGCACAACCTGCTGTCCGCCAGCAAACTCTACAACAACATCACGTTCGAAGAGCTGGGAGCGCTGCTGGAAATCCCCCCGGCGAAGGCTGAGAAGATTGCATCTCAGATGATCACTGAGGGACGCATGAACGGCTTCATTGACCAGATAGATGGCATCGTTCACTTTGAAACCCGGGAACCCCTTCCCACCTGGGACAAACAGATCCAGTCTCTGTGTTTTCAAGTCAACAACCTGCTAGAAAAGATTCGCCAGGCAGCTCCAGAGTGGGCGGCCCAGGCTATGGAAACCCAGATGACCCAGtga
>g185.t1
ATGGCTGTGACCAACCAACCAGGCAAATACGAGCCCTCCGACTTCCAGACAGATCTGTGCGACTGCTGCGATGACTGTGGAACCTGTTGCTGCGGGTTTTTCTGCTTCCTGTGTCTTGGCTGCTCCATCGCCAGAGACATGGACGAGTGCTGTCTGTGCGGCATCGGCATGCCGATCCGCGCCGTCTACAGAACCAGATACAACATCAGGGGATCTCTGTGTAAGGATTACTTGGCTGCGGGCTGCTGCCCCTTGTGTGCCACCTGCCAGCTGAAGCGGGACATTGACCGCAGAAAGGAGCAGGGCATTTTCtaa
>g186.t1
ATGAGGATGGGCATGGTAAATCTCTTCCCCACACTCCTCTCTCTCACCTCTCAGGGAGCAGGAACGCAGATGGGTCAGTCAGGCCAGGCGTCCGAGACAGAGCCTCTGATTTCTCGACTTCTACCTGAGACCGATGGAGGACGGCGTTTTCCCCTGAGCTGCTGACATGCATTCAGAGGCCTGTGAGATGTGGACCGGCTCGCCTTCGAGGGAAATCTGAGACCTTGAATGAGCCGCGGGACACAGCGCCCTCTAGCCGCACCCCATGTCACAGCCTTCCTCGAATTATGGAAATTTTGTGGAAGACGCTGACTTGGACACTGAGCCTCGTGGTGATGGCAGCTTCAGAATTTCAAAGACTTTCTCACAGCTCTCAAGAGGAGTTCCTGTCTTACCTGCAGCACTACCAGCTGACCGTCCCGGTGCGGGTGGACGAGAACGGGAACTTCCTGAGCTACACCGTGAAGCAACAGCGGCAGGGCCGGCGGAGACGCGCGCTGGCCGACCCCGCCGCCGACCCGCCGGGCTCCCGGATCTTCTACAGGCTGTCGGCGTACGGGAAGCACTTCCACCTGAACCTGACGCTTAACAACAACCTGGTGTCGAAGCATTTCACGGTGGAGTACTGGGGCAAAGAGGGGCCCGAGTGGCGTCACGACGTGCTGGACCACTGCCACTATGTGGGCTCCCTGCGAAGCCAGCATAGCACGACCCGAGTGGCGCTCAGCAACTGCAAGGGCCTGCACGGCGTCATAACAACAGAGGAAGACCAGTATTTAATAGAGCCTTTAAAGAACACGTCCTCCGCCGCCTCCAGTGAGTGGAACCTGGACGGAGCTCAGCAACATGTTATTTATAAAACGTCTGCCATCCCCTCGCCGCAAGAGCAAAGCCAGGAGTTCAGCTGTGGCATTTCAGACCTCACTAGAAGCAACGCACCTTGCCAGTTTAGCACGCCCTCCCCTACCCACCTGTCCCCCGTCCCTCAAAACGCCAGCCAGCAGCCAGCTGGCGCTCACAGGCACCGGAGGTCCGTCAGCTCCGAGCGCTTCGTGGAGACGCTTGTGGTCGCCGACAAGATGATGGTTGGCTACCACGGACGTAAAGACATAGAGCACTACATCCTGTCTGTGATGAATATTGTTGCCAAACTGTACCGTGATTCCAGCCTGGGAAATGTTGTGAACATTATTGTGACCCGTCTAATTGTTCTCACGGAGGACCAGCCAAACCTGGAAATTAATCATCATGCTGACAAGTCTCTGGACAGTTTCTGTAAGTGGCAAAGGTCCATCCTGTCTCATCACAGCAGCGGGAACAGCATTCCCGAGAACGGAATGGCTCATCACGACAACGCCGTCCTAATCACCCGATATGACATCTGCACCTACAAGAACAAACCCTGTGGGACTTTAGGCTTGGCCTCTGTGGCTGGAATGTGTGAGCCGGAAAGAAGCTGCAGCATCAATGAAGACATCGGCCTTGGCTCGGCTTTCACCATAGCACACGAGATCGGCCACAACTTCGGAATGAACCACGATGGCATCGGCAACTCCTGCGGCACCAAGGGCCACGAGATGGCCAAGCTGATGGCCGCCCACATAACGGCCAACACCAATCCGTTCTCCTGGTCCGCCTGCAGCAAAGACTACATCACCAGCTTTCTCGACTCAGGTCGGGGAACGTGTCTGGACAACGAGCCTCCAAAACAAGATTTCCTGTATCCGACCGTGGCCCCGGGGCAGGTGTACGACGCCGATGAGCAGTGTCGCTTCCAGTACGGAACCTCCTCGCGTCAATGCAAGTATGGGGAAGTGTGTAGAGAGCTCTGGTGCCTTAGCAAAAGCAACCGCTGTGTAACTAATAGTATCCCGGCTGCAGAGGGGACTCTGTGCCAGACTGGCAGCATAGAGAAAGGGTGGTGTTACCAGGGAGAGTGCGTTGCGTTCGGCTCCCAGCCTGAGAGCGCGGATGGCGGCTGGGGTCCGTGGTCCTTGTGGGGAGAGTGCAGCCGGACCTGCGGAGGCGGCGTTTCTTCCTCCATGAGGCACTGTGACAGCCCAGCCCCATCTGGAGGAGGCAAGTACTGTCTTGGAGAGAGAAAACGGTACAGATCTTGTAACACCGACGCATGCCCAGCTGGATCTCAGGATTTCAGGGAGAAGCAGTGTGCTGATTTTGACAACATGCCTTTCCGTGGGAAGTATTACAACTGGAAGCCTTACACTGGGGGTGGCGTGAAGCCCTGCGCGCTCAACTGCTTGGCAGAGGGCTATAACTTCTACACGGAGCGCTCCCCTGCTGTCGTCGACGGCACCCGATGTCAGGCTGACTCTCTGGACATCTGCATCAACGGGGAGTGTAAGCATGTGGGCTGCGACAACATCCTGGACTCGGTCGCAAGAGAAGACCGCTGCCGTGTGTGCGGAGGGGACGGCAGCACCTGCGAGGCCACCGAGGGGCTCTTCAACGACTCTCTGCCCAGAGGAGGCTACATGGAGGTGGTTCAGATTCCAAAAGGATCAGTTCACATCGAGATCAGAGAAGTTGCCGTGTCAAAGAACTACATAGCTTTAAAATCCGAAGAGGATGATTACTACATCAACGGAGCTTGGACTATTGACTGGCCCAGGAAGTTTGACATTTCCGGGACGGCCTTCCACTACAGGAGACCCATCGACGAACCCGAGTCTCTGGAGGCGCTGGGACCCACCACCGAAAACCTCTCAGTTATGGTTCTCCTTCAAGAAGAGAACCTGGGGATACGCTACAGGTTCAACGTTCCCATCCAGCGGACAGGAAGCGGCGACAACGAGGTGGGCTTCTCCTGGCACCACCCGCCCTGGTCCGAATGCTCGGCTACCTGCGCTGGCGGCTCCCAGAAGCAGGAGGTGGTGTGTAAGAGGCTTGACGACAACTCGGTGGTGCAGAACAGCTACTGTGAGCCAGACAGCAAACCGCCAGAGAACCTGAGAGACTGCAACCCCGAGCCATGTCCTCCAGAGTGCGTAATGTTTGAGCTTGTAATATCAGCTGGTTGGGTTTCGGTCACAAGGGTCAGGTGGTTTATCGGCGAGTGGTCAGAGTGCGGAAAGACGTGTGACGGTGGGACTCGGACCAGGACCGTCCTGTGTATCAGGAGGATTGGCCCCACTGAGGAGGAGACGCTGGAAGACACCTTCTGCCTGACTCATCGACCCATCGAAAGAGAGTCCTGCAACAACCAGTCCTGCCCGCCGAAGTGGGTAACTCTGGAATGGTCAGAGTGCACGCCAAAGTGTGGCCCCGGCTTCAAGCACCGCATCGCCCTGTGCAAGAGCAGCGACCTGACCAAAACCTTCCCGGCCACCACCTGCCCGAGCCACAACAAGCCTCCGGTCCGAATGCGCTGCAGCTCAGGGCGCTGCCCTCCTCCTCGCTGGGTACCTGGGGACTGGGGACAGTGTTCAGCTCAGTGTGGCCTGGGTCAGCAGATGAGGACGGTCACCTGCCTGTCCTACACCGGACAGATGTCCAATGAGTGTCCAGATTCCCTCCGGCCCGCCACCATGCAGCAGTGTGAGAGCAAGTGCGACGCCATCCCAAACTCCAACAGCGACGAATGCAAAGATGTAAACAAAGTGGCTTACTGCCCACTGGTGCTGAAGTTCAAGTTTTGCAGCCGAGGCTACTTCAGACAGATGTGCTGCAAGACCTGCCAGGGGCACTGA
>g187.t1
atggagacggcggcatttcccagccgactgggcttagtggctgtttatttggacttaattaccaaggagagtggaaaccctacagcttccgaagacagagccctttcaggctggggcgaagcaggaacaatggctgagacggttcgggggaggcatttgacgcttctcctggtggtccacgtttgttctgtcgagtctcagaagttgatgagaccgaaatgttggattaagaaaggtacagagacgagcaacgcgacattcagacacccaggttcacagcaatga
>g188.t1
ATGAGCAACATTTACATCCAGGAGCCTCCCACGAGTGGAAAGGTCCTGTTGAAGACCACAGCAGGGGAGATTGATATCGAGCTGTGGTCCAAAGAGGCTCCTAAAGCATGCAGGAACTTTGTGCAACTGTGCATGGAAGGTTACTATGATGGGACCATTTTCCACAGAGTGGTTCCGGATTTCATCATCCAGGGGGGGGATCCAACCGGCACAGGAACAGGTGGAGAGTCCATCTACGGGCGCCCATTCAAGGATGAGTTCCACTCCCGGCTGCGCTTCATACGGCGGGGCTTGGTCGCCATGGCAAACGCCGGGCAGCACGATAACGGCAGTCAGTTTTTCTTCACGCTGGGGCGCGCGGATGAGCTCAACAACAAGCACACGATATTTGGCAAGGTCACCGGAGACACGATTTACAACCTGCTCCGGTTAACAGAAGTCGAATGCGACGCAAACGAGCGGCCGCTGAAACCGCACAAGATAAGAACGGCCGAGGTGTTACACTCTCCTTTTGATGACATCATACCTCGGGAAACCAAGAAATCAAGAAAGGAAAAGGATAAAGAGGAAGTGAAGAAATCCCAGTCCAAAGCCACAAAGAATTTCAACCTTTTATCATTTGGAGAAGAAGCTGAGGAGGATGAGGAAATGGTGACTCAAGTTAGCCAGACGTTAAAGGGAAAAAGCAAAAGCAGCCATGATCTTCTGAAAGACGATCCCAGACTCAGCTCTGTTCCAGCCGTTAAAGGAAAGAAGAAAGCCAGACCTGGGAATGCGGCTAATTCAGGTAGCGAGGCAGATGACGGCGATGAGGAATCCGACTCAGAAGAAAAGGAGAGGATGAGAGAGCTCATCAGTAAAAAGCTTAAGAAAGAGAAAGGTGCAGAGACAGCGGCTGAACCCGCCGAGACGGAGACAGAGAAGAAGACCAGCCGCAGTGATGAACTAAAGAAGGAGGTCCGGCAGCTGAAGAAGGAACTGCAGGCCATAAAGCAAAGGAGAGAAGAGCGTTCAAACCCTCCTGCAGAAGAAGTCAAGGAGGAGAAAAAGCCGACCAACGAGGCCGTGGCAGAGTACCTGGAGGAAAGGAAGAAGTACGAAGAGCTCAGGCAACAGAAACGGAAAAAAGTCTCAAACAGAGAGGAGCAGACGTTGGCCCTGCTCAACAGCTTCAAGTCCAAGCTGTCATCAGCCATCACTGAGGGACCggaggaggaggaggacgtggaggagctggcagaggacgacgaCAAAGGATGGATGGCCCACGTCCTGCAGTTTGACGAGCAGAGCAAGAAAGTCAAGGACGCCAACATGCAGGATGAGGACACGTTCGAGATCTACGACCCGCGCAACCCCGTCAACAAGCGCCGGAGAGAGGAGAGCAAGAAGATCATGAAGGAGAAGAAAGCCAAGAGGTGA
>g189.t1
ATGTGCACTATAATGTATTATTGGAGCTATAAAAGAAATAGACTGAAAACCCGAGTCGACCGGAAGTACCGCAACCAAAGAAGGACCAGTCGGAAGCTTCGCAGAAATGGCGGCCACCGAAAACAGTGTGGAGTTGAAGCGAAAAGCTGATGATAGTCAGGAGAAGGAGAGAGGTTCTGATGGGGATGGGGATGGAGAAGATGCAGACTGGGTCGGACCCATGCCAAGCGAAGCCACGAAGGCAAAAAAGAGAAAAGTGCTCGAATTTGAACGTGTCTACTTGGACAACCTCCCGTCATCTGCCATGTATGAGCGGAGCTACATGCACAGAGACGTCATCACACACCTGGTCTGTTCAAAGACAGACTTCATCATCACCGCCAGCCAGGACGGCCATGTGAAATTCTGGAAGAAGAAGGAGGACGAGGGAATTGAGTTTGTGAAACACTTTCGCAGTCATCTCTCTGTGATTGAGAGCATCGCAGTGAGCGCAGAAGGAGCTCTGTTCTGCTCCGTCGGGGACGATCAGGCCATGAAGGTGTTCGATGTGGTCAACTTCGACATGATCAACATGCTGAAGATGGGGTTTCATCCAGGTCAGTGTGAGTGGATCTACAACCCGGGTGACGCCATCTGCACCGTGGCCTGCTCAGAGAAACCTACAGGAAAGATCTTCGTGTACGACGGCAGGGGGAGCAACGAGCCCCTTCACCTCTTCGACAAGCTGCACTCCTCGCCGCTCACCCAGATCCGCCTGAACCCCAAATTCAGAGTCATCGTGTCTGCCGACAAAGCGGGAATGCTGGAATACTGGACGGGCCTCCGCAACGAGTTCAAATTCCCCAAACACGTGGGCTGGGAGTACAAAACGGACACGGACTTGTACGAATTCGCCAAGCACAAAACCTATCCCATCAGCCTGGCCTTCTCCCCCGACGGGAAGAAGATGGCCACCATCGCATCCGACAGGAAAGTCAGGATTTTCCGCTTCCTGACGGGGAAGCTGATGAGAGTGTTCGACGAATCGTTGACGATGTTCACAGAGCTGCAGCAGATGCGGCAGCAGCTGCCCGACATGGAGTTCGGCCGGCGGATGGCCGTGGAGAGAGAGCTGGAGAAGGTGGACGCCGTCCGCCTGACCAACATCATCTTCGACGAGACGGGCCACTTCGTCCTCTACGGGACCATGCTGGGCATCAAGGTCATCAACGTGGAAACTAACCGATGTGTGCGTATCCTGGGGAAGCAGGAGAACATCCGGGTGGTGCAGCTGTGCCTGTTCCAGGGCGTGGCCAAGGCCATGGAGGTGGCGCCCACCATAGAGATGAAGGCCTCCGACAACCCCGCCCTGCAGAACGTCGAGCCCGACCCCACCATCTTCTGCTCCGCCTTCAAGAAGAACCGCTTCTACATGTTTACAAAAAGAGAACCAGAGGACACGAAGAGCGCCGACTCGGACAGAGACATCTTCAACGAGAAGCCTTCGAAGGAGGAGGTGATGGCCGCCACTCAGGCCGAGGGGCCCAAGAGAGTGTCGGACAGCGCCATCATCCACACCACCATGGGCGACATCCACCTCAAGCTTTTCCCCGTGGAGTGTCCCAAAACCGTGGAGAACTTCTGCGTTCACAGCAGGAACGGCTACTACAACGGTCACATTTTCCACAGAGTCATTAAGAGCTTCATGATCCAGACCGGAGACCCCACAGGCACAGGCATGGGTGGGGAGAGCATCTGGGGAGGCGAGTTCGAAGACGAGTTCCACTCCACGCTGAGGCACGACCGCCCGTACACGCTCAGTATGGCCAACGCAGGCGCTGGCACCAACGGTTCCCAGTTTTTCGTTACCGTGGTACCCACGCCGTGGCTCGATAACAAGCACACGGTGTTTGGAAGGTGCATCAAAGGGATGGAGGTGGTGCAGAGGATCTCCAACGCTAAAGTCAACCCCAAGACCGACAAACCCTACGAAGACATCAGCATCATCAACATCACCATCAAATGA
>g190.t1
ATGGCCTCCGCTGCAGCAGGGATAAACAAGCAGGGCACTGTAGCGACGATGGAGCCATGTCTCCGGCACGGGAGGGGAGCGAATGGAAGCACCGTCAAGGTGTTGGAGTGTGGTGTGTGTGAGGACGTCTTCTCCCTCCAAGGAGACAAAGTCCCTCGCCTGCTGCTCTGCGGTCACACGGTGTGCCATGACTGTCTCACCCGGTTGCCCCTGCATGGCAGAGCGGTCCGCTGCCCCTTCGACAGACAGGTCACAGAGCTGGGGGACTCTGGAGTTTGGGGTCTAAAGAAGAACTTTGCTCTGCTCGAACTCTTGGAGCGCCTCCAGAATGGAGCAAGCAACCAGTCCGGAATGGCCGAGGAAGCTCTGAAAGGCATGGGAGAATGTATAATCCGTTGCGACGAGGATGAGAGCCACACGGCGTCCATGTACTGCACGGTATGCGCCACGCACCTGTGCGCCGAGTGCTCCCAGCTCACCCACTCCACCCGCACGCTGGCCAAACACCGCCGGGTGCCGCTGGCCGACAAGCCCCACGAGAAGATGCTGTGTCCGCAGCACCAAGTCCACGCCATCGAGTTCGTCTGCCTGGAGGAGGCCTGCCAGTCGGGGCCTCTCATGTGCTGCGTTTGCAAGGAATACGGCAAGCACCAAGGACACAAGCACGTGCTTCTGGAAACGGAAGCCAACCAGATCCGTGCGTCCATCCTGGACATGGCCCACTGCATCCGAACGTTCACAGACGAGGTGTCCGAGTATTCCAGGAAGCTGGTGGGCATTGTGCAGCAGATCGAGGGCGGGGAGCAGATAGTAGAGGACGGCGTCGGCATGGCGCACACGGAACACGTCCCTGGAACGGCGGAGAGCGCGCGCTCCTGCGTCCGTGCGTACTTCGCCGACCTCCATGAGACGTTGTGCCGGCAGGAGGAGATGGCCCTGAGCGTGGTGGACGCTCATGTACGGGAGAGGCTCATCTGGCTGAGGCAGCAGCAGGAGGACATGACCATCCTGCTGTCTCAGGTCTCCACCGCCTGCCTGCACTGCGAGAAAACCCTCCAGCAGGACGACTGCCGAGTGGTGCTGGCGAAGCAGGAGATCAACTGTCTGCTGGAGACTCTTCAGAAGCAGCAGCACCAGTTCACGGAGCTGGCCGATCACGTTCAGCTGGACGCCGGCATCCCCGTCACCTTCACTAAGGACAACAGAGTCCACATCGGTCCAAAGATGGAGATCCGAGTCGTGACTCTGGGGCTCGACGGAGCGGGAAAGACCACCATCCTTTTTAAGCTGAAGCAGGATGAGTTCATGCAGCCCATCCCGACCATCGGTTTCAACGTGGAGACAGTAGAATATAAAAACTTGAAATTTACAATCTGGGATGTGGGAGGAAAGCATAAACTGAGACCTCTCTGGAAACACTATTATCTGAACACTCAAGCGGTGGTGTACGTGATCGACAGCTGCCACCGAGACCGACTGATGGAGGCGCACAGCGAGCTGGCCAAGCTTCTGACGGAGAAGGAGCTGCGGGACGCCTTGTTGCTCATCTTCGCAAACAAACAGGACGTTCCGGGCGCCGTGTCGGTGGAGGAGATGACGGAGCTGCTGAGCCTGCACAAGCTGTGTTGCGGGAGGAGCTGGCACATCCAGGGCTGCGACGCCCGCAGCGGGATGGGCCTCCACGAGGGGCTGGACTGGCTCTCCAGGCAGCTGGTGGCCGCCGGAGTCCTGGATGTAGCTTAA
>g191.t1
ATGTCTCAGCAGGCCCAGCAGACGGGGGCCACGGCCCCTGACTCTCCCGTGATGGTCGTCACAAGTAACGCGCAGAAATATGCCATAAAGAAGAAGAAGGTCCTCAGTGCTGAAGAGAGCGAACTCTTTGAATTGACCCAAGCTGCAGGGATCACAGTGGATCAGGAAGTCTTCAAGATTATCGTGGACCTGCTGAAGATGAACGTGGCCCCTCAAGCAGTTTTCCAGACGCTGAAGGCGATGTGTGCGGGCCTGAGAGTCACTGAAAGCTCCACGGAGTCCTCGCACACAGCGAGCACGACTGCAGCACCTGCAGAAGTCAAAGAGGAAGAATCTCTGGTCTCTGGGAAAAGCCCCAAGCCCGCCGCAGCCCACCATTCAGCATCAGCCCCCAGATCCGCAAGGGTCAACACTAAGATTGTGGTCTACGGCCCCCAAGATGCTAGCTCAGCTCACTCTCAAGTGCGCAATAAACCCGGAGCAAGCCAGAGTGAGAAGAGTCGAGAGCCCTCCAGCCAGAAGGTGCAGCGGCAGCCAAGCGCCACCAGAGGGCAGAAGACCAAGAGTTCAGGCAGCAGTAGCTCTTCGTCACAAATAAACTCGTCAtga
>g192.t1
ATGATGGTCCTCTGCGCCGGCTGCGAGCGGCCCATCCTGGACCGGTTCCTGCTCAACGTGCTGGACAGAGCCTGGCACGCCAAGTGCGTCCAGTGCTGCGAATGCAACTGCAACCTGACCGAGAAGTGTTTCTCCCGGGACGGAAAGCTCTATTGCAAAATGGACTTTTTCAGGCGCTTTGGCACAAAATGCGCGGGCTGTCTGCAGGGAATCTCGCCGAACGACTTGGTGCGTAAAGCCCGCAGCAAGGTGTTCCACCTGAACTGCTTCACCTGCATGGTGTGTAACAAGCAGCTGTCCACGGGAGAGGAGCTCTACGTGATCGACGAAAACAAGTTCGTGTGCAAAGAAGATTACCTGAGCTCCGGGGCCATTAAGGAAGTCAACCTGAACTCAGTCTCGTCGTGCACAGATAGGAGTTTATCGCCGGATCTCCAGGACCCGATACAGGACGACATAAAGGAGACGGACAATTCCACGTCCTCAGATAAGGAAACGAACAATATTGAGAACGAGGAGCAGAACTCCGGGGCCAAGCGGCGGGGGCCCCGGACCACCATCAAGGCCAAGCAGCTGGAGACGTTAAAGGCGGCGTTCGTGGCCACGCCGAAGCCCACGCGGCACATCCGGGAGCAGCTCGCGCAGGAGACGGGGCTGAACATGCGAGTCATCCAGGTTTGGTTCCAGAACAGAAGATCCAAAGAGCGGCGAATGAAGCAGCTGAGCGCCCTGGGGGCCCGACGCCACGCCTTCTTCAGGGGCCCCAGGAGGATGAGGCCTCTAGGAGGCAGACTGGAGGACCCAGACATTTTAGGACCTGGGCCCTACGGTTACTACGGAGAATACCAAGGCGACTACTACGGACCAGGGAGTAACTACGACTTCTTTCCCCATGGCCCTCCGTCCTCTCAGGCCCAGTCTCCAGCCGAGTCCCCCTACATCCTGGGCTCTGGGCCCGGAGCCATAGAAGGGTCCGGACACCACCCATCAGACGACCAAAGGTACACGGACATGATCTCTCACGCGGAAACCCCCAGTCCCGAACCAGGCTTACCGAGCTCCCTTCAGCCGGTCCCCGGGGACGCATATGGGGGCGGACCCAGTCCCCCTTTCTCCTTGGCCAGTAACTCCAGCTACAGCGCTCCCATGTCCCACCAGGGCCAGGAGATGGGCGAAACAGGCGCCTGGtga
>g193.t1
ATGAATGCAAAGCGGTTCATGCTGAAGCTCAGGAAAAAGTTCATCCCCCCCGTCCTCTCCGTGCTGACAGTAATTATCCTGCTGCTGCTCAGCGTCAAGTACATCTACATCCCTGAGTTCCTGGGTCCTACATCAGCTCCAACCAGTCAGTCATTTGTCAAGCACAACATCAGCTGCAAAGCCATTTATGACATGGACCCAGTAGAAGTGGGTAAATCCCTCATCATCAGAAGAAAAACTGTGGTGGAAGATAAAGACGAAAGTCTGATCGACTTTACAGGAAATTGCCCTGTCTTCAGGAAGACAAGGGGTTATGACGATTTGTGTGTTTCCGAGGAAGAGAAGATTTTTCCCATTGCGTACTCTTTGGTTGTACATAAAAATGCGTGGATGGTGGAGAGACTCCTCAGAGCGGTGTACTCTCCCAACAACGTCTACTGCATACACTACGACCAGAAGTCGTCGGCTCAGTTCGCCGCTGCCATGGAGGGTTTGTCCCACTGCCTGCCCAACGTCTTCGTCTCCAGCAAACGCGAGGCCGTTTTCTACGCGAGCATCAGCCGCCTAAAGGCCGACCTCAACTGCCTGTCGGACCTTCTGACATCGGAAGTCAAGTGGAAGTACGTCATCAACCTTTGTGGCCAGGACTTCCCGCTGAAGTCCAACATGGAGCTGGTGTCAGAGTTGAGGGGGCTGAAAGGTTCCAGCATGTTGGAGACAAGTCGACCCAGTGAGCTCAAGAAGCAGCGGTTTCTGTACCACTACAAGCTGCAGGACGCCAGTTTTGAGTATAAGAAACTTCCGGTGAAAACACAGCAGGCAAAGTCTCTGCCGCCGCACAACATAGAGATGTTCATCGGCAATGCCTACTTTGTGCTCTCGAGGGAGTTTATCCAGTTCATGAACTCGTCGGCTGTAGTGAGGGACTTCCTGGCCTGGTCGGAGGACACCTACTCTCCGGACGAACACTTCTGGGCCACGCTTGTGCGACTGCCGGGCGTTCCCGGGGAGGTGCCCAGGTCCCAGCCCGACATCACAGACCTAATGAGCAAGACGAGGCTTGTGAAGTGGCAATACCTGGAGGAGAACCTTTACCCGCCGTGCTCAGGGCAGCACGTGCGCAGCATTTGCATTTTTGGGGCGGCCGAACTGCACTGGCTGCTCAACTACGGTCACTGGTTTGCCAACAAGTTCGATCCCAAAGTGGATCCTATCCTTCTTCAGTGCCTTGAGGATAAACTGGAGGAGAAGCAGAAGTTGTTTCAGAAAGGGACAACGTTGACTTGCCCAAAAGGTtag
>g194.t1
ATGCTGGCCCGTCTTTTCCGCCTCCACGGCCTGCTGGTGGCCTCCCACCCCTGGGAGGTGATAGTGGGGACCCTGGCTGTCACCGTCTGCCTCATGAACATGAACAGCTCGTCGACCAGCAGTCAGATGTGCACCTTGAACAACTGTCCCCAGGTTAAAGAGGTGGCCCCCAGTAGTGATATCATCGTTTTGACCATCACTCGCTGCATGGCTATTATTTATATCTACTTCCAGTTTAAGAACCTCCTGCAGCTGGGATCCAAATATATTCTGGGTATTGCTGGATTGTTTACAGTGTTTTCCAGCTTTGTTTTCAGCACAGTGGTCATCCACTTCTTCGGGAAAGAACTAACCGGTCTTAATGAAGCTCTGCCCTTCTTTCTCCTGCTTATTGACCTATCCAAAGCCTGCACTTTGGCTAAATTTGCCCTCAGCGCCAACTCCCAGGAGGAGGTGAGGGAGAACATATCCAAGGGCATGGCTATCCTCGGCCCCACATTCACCCTGGATGCTCTCGTCGAGTGTCTGGTTATAGGAATCGGCACCATGTCGGGCGTTCCTCAGTTGGAGATCATGTGCTGTTTTGGCTGCATGTCTGTTCTGGCCAATTACTTTGTTTTCATGACGTTCTTCCCAGCGTGCGTCTCTCTAGTCCTCGAGCTGTCCAGGGAAAGTCGGGAAGGCCGTCCCATCTGGCAGATGAGCCACTTGGCTAACGTTCTGGCTGAGGAAGAAGACAACAAGCCCAACCCTGTGACCCAAAGAGTTAAAATCATCATGTCTCTCGGTTTGGCCCTGGTCCACGCCCACACTCGGTTAACAGCCGAGCATTCGGGTCGCAATCGCACAGCAGAGGGACCCGTAGCCGAGAGACTGGAATCAGCTGGGATCGTGTGGCCCCTGAAGCTCACCAGCATGGAGCTGGAACACGTGATAACCCTCGGCCTGGCGCTGCTTCTCGCCATCAAGTATGTCTTCTTCGAGCAAGCGGACACCGAGTCCTCCCTGTCTCTCAGGAGTCCCATTAGCGGCGCCCCTCTGGTTCAGAAGCCCCGGGCAGCCGACGGCTGCTGCAGGAGGGACCAATCAGCTGCCAGGAAAAGCTCCGCTGGTGTCTTAGCAACCGGGGTTGCTTCCTTGGCAGTCTCAGACGTTAAACCATTGCCTGAGGCTGACATTACCTGTAAAGTGAGGCGAAGTGTTTCAGTGGAGGTCAGCGGCTGTGCTTCACCTCCCCTGGACACGTGCAGAGCTCCTGCAGGCTGTGGAGCAGAACCTCGCTCACTGGAGGAATGCATGGCCGTCCTCTCTGACCCCCAGAGAGGTCCAGAAATGCTGACGGATTCAGAGGTGATCAACCTGGTGACCGCTAGGAAGATCCTGAACTACAAACTGGAAACACTGCTGGAGACTCCAGAAAGGGGCGTGGCCATCAGGAGAGAGATGCTGGCGCCGAGACTTCCTGTCAGCTCCGCTTTGTCTGGTCTGCCTTACAAAGGCTACGACTATTCAAAGGTGATGGGCGCTTGCTGCGAGAACGTCATTGGCTACATGCCGGTGCCATTGGGGGTGGCCGGCCCGCTGCTGTTGGACGGCCAGCAGTTTCACATCCCCATGGCGACCACGGAGGGCTGCCTCGTGGCCAGCACCAACAGAGGATGCAGGGCCGTTTCTATGAGCGGGGGCTGCAGCAGCAGGATCCTGGCCGACAGCATGACCAGGGGTCCTGTGGTGAGGCTGCCCTCGGCGTGCCGGGCCGCAGAGGTCAAAATGTGGCTGGAGACGTCGGACGGGTTCGACTTGGTCAAGGAAGCCTTCGACGAGACCAGCAGGTTTGCCCGTCTGGAGAAGCTGATGGCCTGTGTGGCAGGAAGAAACCTTTACATTCGCTTCCAGTCGCAGACGGGCGACGCCATGGGGATGAACATGCTCTCTAAGGGGACGGAGCAGGCTCTGAGTCGGCTCAAGCAGCACTTCCCAGACATGGAGGTTCTGTCTGTCAGTGGTAACTACTGCACTGACAAGAAGTCTGCTGCCATCAACTGGATCCTGGGTCGGGGGAAGTCGGCTGTGTGTGAAGCCACCATCCCTGCCCAGGTGGTGAGGGAGGTTCTGAAGAGCAGCACAGCCGCTCTGGTGGATCTGAACATCAGTAAGAACCTGGTGGGCTCAGCCTTGGCCGGCAGCATAGGGGGCTTCAACGCGCATGCCGCCAACATCGTCACCGCCATCTTCATCGCCTGTGGACAGGACCCGGCTCAGACCGTGGGGAGCTCCAGCTGCATCACTCAGATGGAGGCCGCCGGCCCAGACGGAGACGACCTGTACATCAGCTGCACCATGCCGTCCATAGAGCTGGGCACAGTGGGCGGAGGCACCAACCTGCCACCACAGCAGGCCTGTCTGCAGATGCTTGGTGTCGCCGGGCCCAACCAGCCGGGAGAGAACGCCCGCCAGCTGGCCCGCGTAGTGTGCGCCACCGTCCTGGCGGGGGAGCTGTCTCTGATGGCCGCTCTGGCAGCAGGACACCTCGTCAAAAGCCACATGACTCACAACAGATCTAAAACCAACCTACAGGAAATGGCTTTCCCAGCGACCGAGACAAACGTCCCTAAGTGTTGA
>g195.t1
ATGTCAGACAACCAAAGTTGGAACTCCTCCGGCTCGGAGGAGGATATAGAGCCCAGAGAGGACTACGGGCACACTGTTGGCGTCGTCGAGTTCAGCGGAGTACTCAGTAAGTGGACAAACTACATCCATGGCTGGCAGGATCGCTGGGTTGTGCTGAAAAACAACACGCTGAGCTACTACAAGTCCCAGGATGAGACGGAGTACGGCTGCCGGGGTTCCCTCTGCCTGAGCAAAGCTGTGATTACCCCACATGAGTTTGATGAGTGCCGGCTGGACATCAGCGTGAACGACAGCGTGTGGTACCTGCGAGCGCAAGACCCCGAGCGCCGAAACAAGTGGATCGAGTTCATCGAGCTACACAGGAGTATCAGAGAAGGGAGGAGGCAGAAGGGAGGAATCCAGGGAACAATAATCATCCCTTCACCACTGGCAGATTCTGGGTATGGCTCAGAGTCCAGTTTGCGAAGACACGGCTCCATGCTTTCGCTCACGTCAGCCACTAGTGGCTATTCTGCCACCTCCACGTCCTCCTTCAAGAAGGGTCACAGTCTACTAGAGAAGCTGGCCGAGATGGAGACGTTCAGAGACATCTTGTGCAGGCAGGTGGACACGCTGCAGAAGTACTTTGATAGCTGTGCCGATGTGTCCAAGGACGAGCTGCAGAGAGACAAAATTGTGGAGGACGATGAAGACGACTTCCCAAACACCCGCACCGACGGAGAGTTTCTGCACAACAACAGTAGCAAAGAAAAATTGTTTCAGTCCTTGAATCCAAAGGGAATCAATGGAATAGACTTTAAGGGCGAGGCCATCACGTTCAAGGCCACCACGGCTGGAATCTTAGCCACTCTGTCCCACTGTATCGACCTGATGGTAAAGAGAGAGGACAGCTGGCAGAAGAGACTGGACAAGGAAATGGAAAAGAGAAGAAGAATAGAGGAAAGCTATAAATCGGCCCTTAATGAGCTGAAGAAGAAGTCTCACTTTGGAGGTCCAGATTATGAGGAAGGACCAAACAGTTTAATCAATGAGGATGAATTTTTTGATGCGGTGGAAGCTGCTCTTGACAGGCAGGACAAAATTGAAGAACAGTCTCAGGCAGAGAAGACGAGGATAGAGCGATCCAGCCCACCTCCCCCTGAAGACCTTTACTCCACCTCCGGCTCGCACCGGTTCTCCGATAAGGTGGAGGAGATGGTGCAGAATCACATGACCTACTCGCTGCAGGATGTCGGTGGAGACGCCAACTGGCAAGTGGTCGTAGAAGAGGGAGAGATGAAGGTTTACAGGAGAGAAGTGGAGGAAAACGGGATTGTGTTGGACCCTTTGAAGGCCACCCACTCTGTGAAGGGAGTCACAGGTCATGAAGTCTGCCACTACTTTTGGGACACGATGTACCGCAATGACTGGGAAACTACTATTGAAAACTTCAATGTGGTGGAGAGACTTTCAGACAATGCAGCAATAATCTACCAAACACACAAGCGGGTGTGGCCTGCAACCCAGAGGGACGTGCTGTACCTTTCTGCCATGAGGAAGATTTTGGCCAACAACGAGAACGACCCCGACACCTGGCTGGTGTGCAACTTCTCCGTGGATCACGACGAGGCTCAGTCGAGCAGCAGATGTGTGCGTGCCAAAATCAACATCGCTATGATCTGTCAGACCCTGGTCAGTCCACCAGAGGGAGACAAAGAGATCAGCAGGGACAACATCCTGTGTAAAATCACCTATGTTGCCAATGtgaatccggggggctgggctccggcctccaaaaaaccagcagcaagcccatcttattctgagacatgcaggatcgacaaatga
>g196.t1
ATGGATGAAGCACCTAACAACAGGACTTCCTTGGTCAAAGGTGCCAAGGACATCGCAAAGGAAGCCAAGAGGCATGCTTCCAAAAATTTCAACAAAGCTGTTGATCGTGCCTCTGACGAATACTCTGCCCAACGCAGCTATGACCGCTTCCACAACGAGAATGAGGACAACTACAACGTGTACAATCAGCCGGAATACGGCGACAACGCGGCCAACGACGAGGACGGGGCGTCCAGTGACGCAACCGAGGGCCACGACGACGAAGATGAGATCTACGAAGGCGAGTACCAAGGCGTGCCGGCCTCCAACAACGAAAAGCCCCGGGATGGGCAGGTGGCTCTGGGCCTAAAGAACCTCAAGAGCCAGAAGGAGCTGGAAAACGAGAGGCAGGCCGACGAGGAGGAGCTGGCTCAGCAGTACGAGCTGATCATGCAGGAGTGTGGCCACGGGAGGTTCCAGTGGCAGCTTTTCTTCGTGCTCGGACTGGCGCTCATGTCTGACGGCGTGGAAGTGTTTGTGGTGGGGTTCGTCCTGCCCAGCGCTGAGACGGACATGTGCGTCCCCAACTCTGGCGCGGGATGGCTTGGCAGCATTGTGTATCTGGGCATGATGTTCGGAGCGTTTTTCTGGGGCGGCCTGTCAGACAAGGTGGGCCGCAAACAGTGCCTGCTCATATCCATGTCCGTCAACGGCTTCTTTGCCTTTCTCTCCTCCTTTGTTCAAGGCTACAGTATGTTCCTCCTCTGCCGCATGGTGTCTGGCTTTGGGATTGGCGGCGCGGTGCCCATCGTGTTCTCGTATTTTGCGGAGGTCTTGGCCCGGGAGAAGCGAGGTGAGCACCTGAGCTGGCTCTGCATGTTCTGGATGATCGGAGGGATTTACGCCTCAGCCATGGCCTGGGCCATCATCCCACACTACGGGTGGAGTTTCAGCATGGGGTCAGCCTACCAGTTCCACAGCTGGAGAGTGTTTGTGGTGGTCTGTGCGCTGCCATGCGTCTCAGCGGTGATTGCTCTCACTTTCATGCCCGAGAGCCCCCGCTTCTTCCTGGAGACGGGGAAACACGACGAGGCCTGGATGGTTCTCAAACACATCCATGACACCAACATGCGGGCCCGAGGAGAGCCTGAGAGAGTCTTCACCGTGAACAGGATAAAAATCCCCAAACAGCTGGACGAGCTGGTGGAGATGCAGAACGAGTCGGCCAACCCGGTGCTTAAGGTCCTTTGTAAGATCAAGGCAGAGCTCAGAGGGATCTGGTTGACTTTTATGAGATGCTTCAGCTACCCAGTGAAAGAAAACACCATGAAGCTGGCAGCAGTCTGGTTCACTTTGTCATTTGGGTTTTACGGGCTGTCGGTGTGGTTCCCGGACGTCATCAAACACCTTCAGGCTGACGAGTACGCCTCCAGAGTGAAGATCCATCACAACGAGCGCATTGAAGACTTCACCTTCAACTTCACACTGGAGAACCAGATCCACAGGAACGGAGTATTTATGAACGACAGGTTTCTCAACATGAAGTTCAAGGCTGTGACGTTTATAGACTCATCTTTTATCAACTGCTATTTTGAGGATGTTTCCTCAGTGGGATCCTCCTTCAAAAACTGCACCTTCGTGGACTCTTTCTTTTACAACACGGACGTAGATGATGCCAAGCTGACAAATTCAAGAGTGATCAACAGCTCCTTCCACCACAACAAGACTGGCTGCCAGATGACGTTTGACGACGATTACAGCGCCTATTGGGTCTACTTTGTCAACTTTCTGGGAACGCTCGCCGTGTTGCCGGGGAACATCGTTTCTGCTCTCCTAATGGACAAGATAGGACGCCTCAGCATGTTAGGAGGCTCCATGGTGCTGTCGGGAATCAGCTGCTTTTTCCTTTGGTTTGGCACCTCTGAGTCCATGATGATCTTCATGCTCTGTCTCTACAATGGTCTCAGTATCTCTGCGTGGAACTCCCTGGATGTAGTCACCACTGAGTTGTACCCTACAGACAGGAGGGGCACAGGATTTGGCTTCTGTAACGCCATATGTAAGCTGGCAGCAGTTCTTGGCAACCTGATTTTTGGCTCCCTGGTTGGCATCACCAAGGCTATTCCTATTCTCCTGGCGTCAGCTGTTTTGGTTGGTGGCGGACTGGTGGGCCTCCGACTACCAGACACACGTTCCAACGTCCTCATGTGA
>g197.t1
ATGAGGAAACTTTTTATTCTCCTTCCGCTGTTTGCCCTTTTCACACATGGGACACTTCAGAAAAATGGAAAAAGGAAGACAGCGATAATTCAGCCCAGAGTGTTTTTAGGAATCCGTGCCACAGAGTCTGTTGTCCATGGCACCCAGACTCCCAACTCCACTGGTCCTCCGTCTCTGCAGCAGTTAAGTGACACCGCCGTAGGGTACCTCAACGGACGGCTGAGCACCAGAGTCATCCCTGTCATCTACTTGCTGGTGGTGATCGTCGGGATCCCGACCAACATCACCATCCTGTGTTTGCTCGCCACCAAAATTAGAAAGGTGTCGTCCGCCATCCTCTACTGCAGCCTGGCCACCTTCGACCTGTTGCTCCTCGTCTCCCTCTTCTTCAAGGCTCACTACCATCTCCTCGGAAACGACTGGGTGCTTGGGGAAGCCGCCTGTAAAGTGGTCACCGCTTGTTTCTATGGTAACCTCTACGGCTCGGCCCTGACTCTGGCTTGCATCGCAGTCAAGCGTTACATGGCGGTGGTGCACCCGTTCATGTACAAAACGCTGCCCAAGAAGAAGTGCACGGCCTGGGTTGTCCTGGCCCTGTGGCTGGCCTTCGCTGCCTCCATCGTCCCCGAGCTTTTGGTCCAGCAGACTTTTTGGGTCTCCCAGCTGAACCGCACCACCTGCCACGACGTGATGCCCCTGACATCTGACTCTCACAAGTTCCTGCTCTTTTGCACCATGACTCTGGCAGTTCTGTGCCTTCTGGTGCCCATGGTGGTCACCACAGTGTGCTTCATCAAAATCCTCAGCGCGCTCAACCGGTCGCACTACGACTGGGCGATGTACATCAAGTCCAGCTCTCTGGTGTTTACCATCTTTCTAGTGTGCTTCCTTCCTGCTGGCGTCCTGCACTTTCTCCATTATGTGCAGCTGTCTGCAGAAGGGGCAGAGAGTCTGTACAAATATTTCAACATGGCGGTGTGTCTCTGCTGCCTCCATGCTTGCCTGGACCCCTTCTTCTTTATCCTCATGTCCAAGTCTGCAGGATCCAAAATGTACTTTCTGACCTTCAAAGGCAAGAACCTCAGTGTGTCATTCtga
>g198.t1
ATGATGTTTTCAGGGGATCTAAGGTCTTTGGTTTTTGTGCTGGTTTGCTTGTTTTCTGCTACCACTGCTGATGGTTCTTCCAAAATAAACGGCACTAATCTACGGACCTTTGTCATTGGACAAGCAGGCATAGATGAACCAATAGAGTACTTTGATGAAGATCAACAATGGGTTCCTTCAAACCAAACAGGACGGAATAAAACATTAAACAGATCCCTCTCTGAAGAGGCACGTCAGTTCCTGACGAGCCCCATTTCCACGCTACTCATGCCTTCGTTCTACACCTTTGTGTGCTGCATCAGCGTTCCCATCAACCTCGCTGCCATCGTGGCCTTCTTTAAGGGCATCCAGCCAAAGAAGCCAGCAGCAATCTACATGCTGAACCTGGCCTCCGCTGACCTGCTCTTTGGCCTCTTGCTCCCCTTCAAGATCTCTTACCACTTCATGGGTAACGACTGGATATTCGGCAGGTTCCTGTGCCGAGTGGTCACCGCCAGCTTCTACTGGAACATGTACTGCTCCGTCCTACTCATTACCTGCATCAGCGTGGACCGGTTCCTTGCGGTTGTGTACCCCATTGACTCCCTGGCTTGGAGGAAGACGGAGAACACCGTCAAAGCCTGTGCGACCATGTGGGTCCTGTCCTTCGCCGCCTCCGTTCCTCTTGTCGTCTTCGACCAGACATTTTACCTCAAAGGGCTAAACATCACCACCTGCCACGATGTCCAACTCTATACCGAGACTTCGTGGTTGAAGATATATTTCATTGCCATCTGTTTCTCCCTGTTCGTTTTGCCTTGTCTTGTCACGGTGGGGTCCTACACCAAAGTTATCTGGACGCTGAGCAGTGAAGTACGCGGGCTTCAAGGAAAATCACGCAAAAAAACAAGAGCAGTGGTGATGATCTTGACGGTCCTAGTGATTTTTGTGCTGTGCTTCATGCCCACCAACTGCTTACTGCTGGTACACTACTTGCTGTTTGGGGTATCCAACATTGCCAGCAAGGCCACCGACAGCTCCTACGAGCTCTACTTGATGTTTTTGTGTTTGGGCAGTCTGAACTGCCTCCTGGATCCCCTCCTCTACTACTTCGGCTCTTCCCAGTGCCAGAGACAGCTGTCCGACATGCTGTGTATATCGTCGAAGAAGGGTAGTCTGACCAATTCGTCGTCTGACTCGTACAGATCCAGCACCAGACCCATTCTGAAGTCCAGCCGCACCGAATGCTCCACAATGTCTTCATCAGTGAGCAAAACGGACTCATTAGAAGCAAACCTGAACAGCCAGTACAAGAAACTGTTGGTCTGA
>g199.t1
TTAAACAGATCCCTCTCTGAAGAGGCACGTCAGTTCCTGACGAGCCCCATTTCCACGCTACTCATGCCTTCGTTCTACACCTTTGTGTGCTGCATCAGCGTTCCCATCAACCTCGCTGCCATCGTGGCCTTCTTTAAGGGCATCCAGCCAAAGAAGCCAGCAGCAATCTACATGCTGAACCTGGCCTCCGCTGACCTGCTCTTTGGCCTCTTGCTCCCCTTCAAGATCTCTTACCACTTCATGGGTAACGACTGGATATTCGGCAGGTTCCTGTGCCGAGTGGTCACCGCCAGCTTCTACTGGAACATGTACTGCTCCGTCCTACTCATTACCTGCATCAGCGTGGACCGGTTCCTTGCGGTTGTGTACCCCATTGACTCCCTGGCTTGGAGGAAGACGGAGAACACCGTCAAAGCCTGTGCGACCATGTGGGTCCTGTCCTTCGCCGCCTCCGTTCCTCTTGTCGTCTTCGACCAGACATTTTACCTCAAAGGGCTAAACATCACCACCTGCCACGATGTCCAACTCTATACCGAGACTTCGTGGTTGAAGATATATTTCATTGCCATCTGTTTCTCCCTGTTCGTTTTGCCTTGTCTTGTCACGGTGGGGTCCTACACCAAAGTTATCTGGACGCTGAGCAGTGAAGTACGCGGGCTTCAAGGAAAATCACGCAAAAAAACAAGAGCAGTGGTGATGATCTTGACGGTCCTAGTGACCTTCCTCATTTGCTTCGTCCCCAGCAACATAATGCTGGTGGTGCACTATGTCCTGGTGAAAACCGAAATGGAAGACAGAGGCTACGGCTTTTACATCACGTCGCTGTGTCTGGCGAGCCTCAACAGCTGCCTGGACCCTTTCATCTACTACTTTGTGTCGGACGAGTTCAGGGAGCACGTGAAGAACACGCTGCTGTGCCGCAGCAGCAGAACCGTTGTGTCTCCTGGTAACACTAACACTATGCGGCGTCACCCCGGTCGTGTCTGCCGTTGCTCCCCCGATTGA
>g200.t1
ATGGAGACGTGTGCGTTGACACAAGGAAGTACCAAGGGCTTGACTGGGGGAGAAACAGCTAATGGCGTATTTCTTGGCTCTGAAGCCCAAGCAGTCCTGGAAAGTCCTCTCACAACTGCCTTCCTCCCAGCCGTCTATATCTTCGTGTTTCTCGTTGGGTTTCCCACCAACGCCTTAGCTCTATGGGTTTTCCTCTTCAGGACCAAGAAAAGGCACCCGTCATCCATTTACATGGCCAACCTGGCTCTTGCTGATCTGCTTTTTGTCATTTGGATCCCTTTAAAAATAGACTACCACCTCAACGGCAACGACTGGAAGTATGGAGACGGGCTGTGCAAAGTTCTGGTGGGGTTCTTCTATGGCAACATGTACTGCTCCATGGCCTTCATCGCCTGCATTAGTGTCCAACGTTACTGGGCTATTGTCTACCCAATGTCCCAGCATCAAAGGAGCAATGTTTTAGCAGTTTCTGTTTCTGTAGCGATCTGGGTGCTGGTGTGGCTCATCACCATTCCTCTCTACCTCTACGATCAAGAAGTAAACATACCAAACATGTGCATCCGGACCTGCCATGACGTCACCAAGCCAAGCCAAAAGAAGACTGCGGCTGGATACTTCTTGACAATGGGAACGGTGGGATATGTCGTCCCCACAGTTGTGTGCATAATGTCGTACGTCTTCATGCTCAGGGCTCTCCAGGACAGCATGGGGGACCCTACCATTGCCAAGAAGCGCCGCAAGGCCGTGGTCTTGATTATCACCGTCCTGGTCATGTTTATCGTCTGCTTCACCCCCAGTAACATCATGCTGCTGGCGCACTACATCCTCCTGCTGGGAGAGGTTGTGAACAACGGGTACGGGTTTTACATCACCACCCTATGCCTAGCGAGCCTGAACAGCTGCGTGGACCCTTTTATTTACTACTTCATCTCTGAGGACTTCAGGGAGCACGTGAAGAACACGTTTCTGTGCAGGAGTCAGAGGTCAGTTGAGAGGAAAAAGGTCTCCTTCAGCGCGCTGAAGTTCTCCAAGAAGAGCGGCTCGTACACCACCAGTAGTACGCGAAACACACAGAGCAGCGATTGCTAA
>g201.t1
ATGGATTCAAAGTGGATATTGTCGCTTCTGTCGGTTATCGGCTGTGCTTTTGCTGTTGATGCACAAGGCCGAAGTTTTATTGGAATAAACACTGAGGATGGAGCAACTATTGACGATGTAGCATTAGCTACACTGCAGAGCGGGCTTACCACCGTGTTCTTCCCAATCGTCTACACCGTTGTGTTCGTGGTGGGGCTAACTGCAAATGGGATGGCCATATGGGTGTTCCTCTTCAGGACCAAGAAGAAGCACCCTTCCTCCATCTACATGGCCAACCTTGCCTTAGCTGACCTGCTGTTCGTTGTCTGGATGCCTCTGAAAATTTCCTACCACGTAAACGGAAACAACTGGCTCTACGGGGAGCCCCTGTGCAAAGTCCTGGTGAGCTTCTTCTATGGGAACATGTACTGTTCGGTGCTCTTCATCACCTGCCTCAGCGTGCAGCGGTACTGGGTCGTGGCAAACCCGCTGAGTTCGCAGAGGAAGAACAACAAAGTCGCTATCAGTGTCTGTGTGGCTGTCTGGGTTTTCATTTGGATCACCTCCACTCCTCTGTACCTGTACGATCACACAACTAAGATCAAGGGCATAAACATGACAACCTGCCATGATGTGATCATCATAGGTCGAGATGGCAAAGATCTATATGAATCTATCAAGTACCCTTTCTTCTACTTCATGTTCATGGCAACAGTCTCATTCTTCATTCCTTGCATCGTAATAATTGTGGCGTACGCGTTGCTGCTCAAAACTCTGGGGAGCAACACGGTCGACAACAATGCAACAAAGACCCGGAGAAAAGCCGTCGTGCTGATTTTGGTTGTCCTGGTGACCTTCCTCATTTGCTTCGTCCCCAGCAACATAATGCTGGTGGTGCACTATGTCCTGGTGAAAACCGAAATGGAAGACAGAGGCTACGGCTTTTACATCACGTCGCTGTGTCTGGCGAGCCTCAACAGCTGCCTGGACCCTTTCATCTACTACTTTGTGTCGGACGAGTTCAGGGAGCACGTGAAGAACACGCTGCTGTGCCGCAGCAGCAGAACCGTGGAACAGGAGAAGGCCGCGTACAGCTCCATGAGGTACTCCAAGAAGAACCAGTCGTTCATGTCAGGGAGGACCAACACGGAGAGCAGCACCTGCtag
>g202.t1
ACTGAGGATGGAGCAACTATTGACGATGTAGCATTAGCTACACTGCAGAGCGGGCTTACCACCGTGTTCTTCCCAATCGTCTACACCGTTGTGTTCGTGGTGGGGCTAACTGCAAATGGGATGGCCATATGGGTGTTCCTCTTCAGGACCAAGAAGAAGCACCCTTCCTCCATCTACATGGCCAACCTTGCCTTAGCTGACCTGCTGTTCGTTGTCTGGATGCCTCTGAAAATTTCCTACCACGTAAACGGAAACAACTGGCTCTACGGGGAGCCCCTGTGCAAAGTCCTGGTGAGCTTCTTCTATGGGAACATGTACTGTTCGGTGCTCTTCATCACCTGCCTCAGCGTGCAGCGGTACTGGGTCGTGGCAAACCCGCTGAGTTCGCAGAGGAAGAACAACAAAGTCGCTATCAGTGTCTGTGTGGCTGTCTGGGTTTTCATTTGGATCACCTCCACTCCTCTGTACCTGTACGATCACACAACTAAGATCAAGGGCATAAACATGACAACCTGCCATGATGTCTTGCCTCAGAATCTATATTATTTAGGCATGTACTTTTTTTTTAATTTAAAATATCTTCTAGCTCCAGTGTAA
>g203.t1
TTGATCACGCTGCTGCTCCAGCTGCCAGGATCAGATGGTAATCCCTCTGTGACTCAGTCTCCAGCAGTGAAGTCAGCTGCGTTGGGGGAGACGGTCTCTCTGAGCTGCTCAGCCAGTCCAGGAGTTGAGAGTTGATGGTGATCTGAGTTGGTGCCTGCAGAAACCTGGACAGCCTCCCAAACTGTTATTTTATAAAATCGCCAGCCATCAATCTGATACTCCCAGTCATTTCAGCAGCAGTGGATCAGAGCCTCAGTTCACTCTGACAATCAGTGGAGTTCAGGCTGATGATGCTGGAGATTATTACTGTATGGGAGTGTATTTAGTAAATGATGACTACGTGTTCACACAGTGA
>g204.t1
ATGTCCTGGTATCAACACAAACCAGGACAGCCTCCAAACAATCTAATATATCATGTCACAAAGCTTCAATCAGGAACTCCAACTCGGTTTAGTGGCAGTGGAAGCAGGTCTGACTTCACTTTGACCATCAGTGGAGTTCAGGTCAAAGACGCAGCAGTTTATTACAGTCAAAGTATCCATTGCATAAATAGTGCTGACGTGTTCACACAGtga
>g205.t1
ATGAGAAACGACACATCAGTGATGAGCGCGAGCAGGTTGCTGAGGACTGAGGCTTTGTCTTGGCTGACAGCTGAAGGAAACTTGTCCGGGGACGAGTCCCACGCCTTGGTCTTGCAGCCTCTCTGGGACTACCTCCACCAGAACCACCACGACCTTCTCAGGAGCCCGCTCTTCCCCGTGGTCCTCTCGGTCACCACCTACTTCGTCCTGGTTGGTATTTACACCGCGTTGGACCTGCTGGCTTCCACCTGGCCCTCCATCAACCGCTACCGGCTGCATCCGGACAAACCCGTCACCTGGCCTAACATTTGGATCACCCTTTGCGTCACCATCTACAACCACCTGTTCTTCATTTTCCCCGCGGCGGTTGCGCAGTGGCTGTGGAGGCCGCCGACCCCGTTGCCTCCGGAGGCCCCCTCTCTCTGGAGCTTCCTTCTCGGCATCCTGGGCTGCATGGTTGTCTTTGATTTCCAGTACTACCTGTGGCACCTCCTGCACCACCGGGTTCCCTGGCTTTACCGCACCTTCCACGCCATCCACCACCAGTACAACCAGCCCTTCAGCCTGGTCACCCAGTACCTCTCTGGCTGGGAGCTGTTCAGTGTGGGATTCTGGGCGACTGTGGACCCCATCCTGCTGAGGTGCCACTGCCTCACAACTTGGGGCTTCATGGTCTTTAACGTTTACGTCTCCACCGAGGACCACTGTGGCTACGACTTCCCCTGGGCCATGCACAACCTGGTGCCTTTTGGCCTTTGGGGCGGGGCCCCCAAACATGACGCTCATCACCAGCGACCGGGGACCAACTTTGCCCCATTCTTCTCCCATTGGGACTGGCTCGGTGGAACCAACACGGTGCCAACCGTGTCCGGCCAATCTGCCTCAGAAGAGCCAGAAGACATGAAAGAGAAAAAGGACtaa
>g206.t1
ATGCCCTCCTCACCTGTGGAATTAATTATCTCTGCGAAGATAGAGGATCGCCCGCCCGGCTCCTTCTCATTTCCGAGCAAGCCAGCTGCAGCACGACATTTGAGCAGGATTCTGACGAGGGGCCCACAGGAGTTATCTTCCAGCAGAATGCCGAGCCAGCTTGAGGGTGCCATGGGCGCGCTGATAACGGTTTTCTACAACTACTCTGGGAACGATGGAGATAAACACAAGCTCAACAAGGGCGAGCTGAAGGAGCTGCTGCACAGCGAACTCACAGACTTCCTCATGTCTCAGAAAGATCCCATGCTGGTGGAGAAAATCATGAACGACCTGGACTCCAACAAAGACAACGAGGTGGATTTCAACGAGTTCGTCGTGTTGGTGGCGGCCCTGACTGTGGCCTGCAACGACTTCTTCCAAGAGCAGAATAAGAATGCCAAAtag
>g207.t1
ATGCGTGTTATGGAGCGCACTTTCCGGGAGCAGCTCTTCTTTCTGCTGTTGTGTCTGTCCGTCCTCAAGGGAGACAGCAGGTACATCGAGAACAACGACATCTCCAAAGATGAACTCTTCTCGATTTTAAGCTCGGATCTGAGGAGGGAAATACCCGAGCTGTTGATGTATCGCAGACCTTTGCGTTGCCTGGACATGGTGGCCGTGGAGGGTCAGTTCACCTTCACGGCTGAGACCCCGCAGCTCAGCTGCGCAGCTTTCTTCATGGCGGAGCCCTACGAGCTGATCACTGTGGAGTTTGACAGCGTGGACATCGACTGCAGTGGAGGAGACTTCATTACGATGTTTGACGGCTGGGTGATGAAGGGCGAGAAGTTCCCCAGCTCCCAGGATCACCCGCTGCCTCTGTACGAACGCTACGTGAACTACTGCGACTCGGGAGCCGCGAGGAAAAGCGTGCGCTCCTCCCAGAACGTGGCCATGATCTTCTTCCGCATTCACGGCGCCGGCAGCAGCTTCGCGCTGACTGTCAGGAAGCACGTCAACCCCTTTCCCTGCAATGTCATCTCACAGTCACCAGAGGGCAGCTACACAATGGTGACTCCGCAGCAGCACAGAAACTGCAGCTTCTCCATCATTTATCCAGTGGCTATCGACATCTCAGAGTTCAGCCTGGGACACCACAGCAACTTCCCTAAGAGATCCTTACCTGGCTGTGCAGAGTCTGGGGATTACGTGCAGCTGCTGGGAGGAAGTGGCATCGACACGTCTAAACTGCTTCCCATCACAGACCTCTGCATCTCCTTCACTGGACCCACCCACATGAAGATCGGCTGCGACAACACGGTGGTGAGGATGGTGTCCAGCGGGCGGTTCGTCAGCCGCGTGTCTTTCAGCTACAGGCTGCTGGACAGCCAGGAGCTACAGACCATCAAACTCAACAACGTGGAAGATTTTTGTTTCAACAACtga
>g208.t1
ATGGGCTGCGCTCCCAGCATCCACGTCTCTCAGAGCGGGGTGATCTACTGCCGGGACTCGGACGAATCCAACTCCCCCCACCAGACCACCACCATCTCCCAGGGCACGGCGGCCGCCACGCTGCACGGGCTCTTCATCAAGACGGACGCGGCCGAGACCATCCCCTCCGTCCTCACCTACCAGAGCCGTCTCTCGCACAACAACTCGCACCGGGAGCGAAGTGAGAACAGCGGGGGGCAGGTCCGCATCGAGGCCGAGACCCAGACCAGCCACGCCAGCGTTAAGGTTTCTGCCACAGAAGAATGTGTGGGACCTATGAGGCTGACTAAGGAGCCGATTCAGGTTCTGCTGGTGTTCGCTAAAGAGGACAGCCAGAGCGATGCCTTCTGGTGGGCCTGCGACCGCGCCGGCTTCCGGTGCAACATCGCACGGACGCCCGAGTCTGCCGTCGAGTGTTTCCTGGACAAGCACCACGAGATAATCGTCATTGACGGACGTCACTCGCGCTACTTTGAGTCCGAAGCCGTCTGCCGGATGATCCGCGCCACAAAGCCCTCGGAGAGCACAGTTATACTTGCTGTTATACCACAGAAACTCCCGGACCAAGAGGAACCGTCTGTTCTCCCTCTCCTCTGCGCTGGATTTAGCAGAAGGTTCATGGAGAACAGCAGCGTGTCAGCATGCTACAACGAACTCATCCAGATCGAGCATGGAGAGGTGCGCTGCCAGTTCAAACTCAGGGCTTGCAACTCTGTCTTTACGGCTTTGGAGTACTGCCAAGAGGCTGTGGAAATCACCAGTGAGGATCACATCATTCAGTATGTGAACCCTGCCTTTGAGAGGATGATGGGATACCACAGGGGGGAGTTGATCGGAAAAGAACTGACTGAGCTTCCCAAGAGCGACAAGAACAGAGCCGATCTACTCGATACAATCAACACCTGCATCAAAAAGGGCAAAGAATGGCAAGGCATTTACTTTGCCAGGAAGAAGTCAGGCGACAGCATTCAGCAGCAAGTGAAGATACTGCCTGTCATCGGCCAGGGAGGAAAAATACGACATTTCGTAGCCATCAAGCGAGTTCATACCGACAACAATAATCAGGTCCTCAAAATGAACAAGGAAGACAGATGCAGCGGGGACCATTCTCATTCAGAGTGCCATTCACTGCGACACAGGGACAGACGGAAAGATTCAATCGATGCCAGATCGGTTGGTTCCCGTGGCAGCGACGCTCCTAGTTTACAGAACCGGAGATATTCTTCTGTTGCAAGAATCCATTCGATGACAATTGAGGCTCCCATCACCAAGGTAATAAACATCATCAACGCGGCCCAGGAGAGCAGCCCGGTAACGGTCGCCGAGGCTCTGGACCGCGTGCTGGAGATCCTGAGGACCACCGAGCTCTACTCCCCCCAGCTGGCCTCCAAAGATGACGACCCCCACACCAACGACCTGGTCGGGGGGCTCATGACCGACGGGCTGCGGAGACTCTCTGGGAATGAATATGTTTTCAGTAAAATGTGTTCAGGTTGTTGTGTCCATGTGCTAGATATGAGCCAGAGCCAGCTGGCCATCCCGGTAACGCTGAGCGACGTTCCTCCGTCCATCGCCGAGATGCTGAACGACGAGGAGCGCTGGGAGTTCAACATCCTGGACCTGGAGGCAGCTACGCATAAAAGACCGCTCACTTACCTCGGCTTGAAGATTTTCACCAGTTTCGGAGTGTGTGACTTCCTGAACTGCTCCGAGGCGACGCTGCGCTCCTGGCTGCAGCTCATGGAGGCCAACTATCACTCCTCCAACTCCTACCACAACTCCACGCATGCTGCAGACGTCCTGCACGCCACGGCCTACTTCCTGCGCAAGGAGAGAGTCAAGAGCAGCCTGGACCAGCTGGACGAGGTGGCGGCGCTGATAGCCGCCACGGTCCACGACGTGGACCACCCGGGTCGGACCAACTCCTTCCTGTGCAACGCGGGCAGCGAGCTGGCCATCCTCTACAACGACACGGCCGTGCTGGAGAGCCACCACGCCGCGCTCGCCTTCCAGCTCACCGTCCGCGACGGCAAGAGCAACGTCTTTAAGAACATCGACAGGAATCAGTTCCGAACGCTGCGCCAGGCCATCATCGACATGGTGCTCGCCACTGAGATGACCCGCCACTTTGAGCACGTCAGCAAGTTCGTCAACAGCATCAACAAGCCAATGGCCGCCATCGAAGAAACCAGCACCAGTAGCACCAACAGCGACTGCGAGGGCCAGAGCAACATCAGAAACTCTCCAGAGAACCGCCTGCTGATAAAGCGGATGCTAATCAAGTGTGCAGATGTGGCGAACCCCTGCAGGCCTCTGGAGCTCTGCATCGAGTGGGCGGGCCGGATCTCAGAGGAGTACTTCGCCCAGACGGATGAGGAGAAGCGACAAGGGCTGCCCGTGGTGATGCCCGTGTTTGACAGAAACACCTGCAGTGTGCCCAAATCTCAGATCTCCTTCATAGACTACTTCATCACAGATATGTTTGACGCCTGGGACGCCTTTGCCAGTCTCCCCAACCTGATGGAGCATTTGTCCGAGAACTACAAGTACTGGAAGAACCTGGACGACATGAAGTGCAAGAGCCTGCGTCCTCCGCCGCCCTCCtga
>g209.t1
ATGCTGCGGTGGATTCTCGGTGGTCGGGAGGTGCAGAGCTCGGTGGAGAAAAGCCCCGTGTTGTGCATCGGAGAGGAACAGCCCAAAAACTGCTTCACTGAGCTGCAGGTGCTGAAAGGACATTTTGACATCGTTCGATTTCTGGTGCAGATTGATGACTTCAGGTTTGCTTCGGCGGGGGACGACGGCCTGGTGCTGGTGTGGAGCGTCGAGACAGGAGAGCGGCTGCAGGAGCTCAGAGGACACGCCCAGCAGATCACAGCCATCAGCACCTTCTCCTGCGGTGACGGCTTCACGTCGCTCATCACCGCCTCCTCAGACCGGAGCCTCAGTTTGTGGGATCCTGACACAGGAAACAGAGTGCAGACCATTTCAGACCTGCAGTCTTCTGTGAAGtgtttgctggtgctggagcggctgtctgtgtgGCTCTCTGGTGGGGAAGAGTTGTGCGTTTGGGACAAAGACTTCCAGCTGCTGTGTCACAGACAAAAGCACAGCGACACCGGAATTGCTGCTCTGGTGGAACTGCCGAAGAACTGTGTGGCAGTGGCTGTGGATAAAGAGATAGTGATCTACAGATTGACCCTGTCATCGGATTCATCTGTGCTGCTGGATGAGATCACGCGTTGTTCTGATCACCACGACCAGATCCGAGCTCTCATCAACGTCAACGACGGGACTTTTGCCAGCGGTTCCCACGCGGGCGAGTTGATCTTGTGGGACTCTGCTAACTTTAGGAATGTGGCCTACGAGCACATCCTGTGGGAGGAGTCTCAGCCCAGCAGCCAGATGGAAATCAGACTGGCCACTCCCAAGCCCAGTGAGATGTCCATCCAGCACCTGACCTCCAATGGGAGGCTGATCCTGGCGGCGGTGGGCAGTGGGCTGTATGTGTACGACATTGTGACCAAAGCTGTGGTGGCCTACAGGAGGGCCGCACACGACTCCAATGTGCTGCACACCATGCTGCTGTCTGACGGTGAGCTGATGTCGTGCTCTGAAGACGGCAGCGTGAGGATGTGGGAGATTCAAGATTTACCTTTGGCTGCTGAACCTGCGTCTGCAGGGTTCTTCGGTATGTGGACTTTTGGACGGTCGAGCAAACAGCTCGGTCCTCAGTCAAAGAAGGCCCTGGAAATCCCCAACCTGAGGACGCTGGAGCTGACTGGAGATCTGATTGGACACTCGGGAGCGGTCCAGATGTTTCTGAGCTTCAGGGAGAAGGGCTTGGTGACGTGCTCGACGGACCACCTGCTGATTTTGTGGAAGGACGGGGAGAGGCAGTCCCGGCTGCGCAGCCAGGCGCTGTTCCAGAAGCTGGAGGAGAACGGAGGACTCTGA
>g210.t1
ATGCTTTCTCACGCCGACCTCCTGGATGCTCGCCTCGGTGAGTTATCGTCACCAAACTCCGGTCTCCAACTCTACTGGATGAAGGATGCCGCGGTGGAGCTCCTGGGCCACAGGGAAGCTCTGAAGTGCAGGCTCGGGGGCGGCGGACCTGACCCGGGACACTCCGGAGAGCTCGGTCCGGACGGCGTGGAAGGAGCCACGATGCTCCCCGGTGACGACATCAGCGGTGGCGGCGGCGGCGGCGGCTCCAACCCGGTGCAGGTGAACAACAAGGAGCAGGAGAAGCAGCAGCAGCAGCAGCAGCAGAACAACAGCGGCGGAAACAACCCGAACCAGTCCGGAGGGCAGCAGAGCCAGAAGCAGAAGCGGCACCGGACCCGCTTCACCCCGGCGCAGCTCAACGAGCTGGAGCGCAGCTTCGCTAAGACGCACTACCCGGACATCTTCATGCGGGAGGAGCTGGCTCTGCGGATCGGCCTCACGGAGTCGAGGGTTCAGGTCTGGTTCCAGAACAGACGCGCCAAGTGGAAGAAGCGCAAGAAGACCACCAACGTGTTCCGAGCGCCGGGGACGCTGCTGCCCACGCACCACGGCCTGCCCCAGTTTCCGTCGGCAGCGGCCGCGGCGGCGGCCATGGGCGACAGCCTCTGCTCCTTCCACGCCAACGACACCCGCTGGGCCACGGCGGGGATGCCCGGCGTGTCTCAGCTGCAGCTGCCGCCCTCCCTGGGCCGCCAGCAGGCCATGGCGCAGTCCCTGTCCCAGTGCAGCCTCGGCGCGGGGCCCCCGCCCAACTCCATGGGTCTGTCCAACATGTCATCCAACGGCTCCGGGCTGCAGTCGCACCTCTACCAGCCCACTTTCCCCGGGATGGTCCCGGCGTCTCTCTCCGGCCCCACCAACGTGACCGGCTCGCCTCAGCTGTGTAGCTCCCCGGACAGTGACGTCTGGAGAGGGACGAGCATCGCGTCGCTGCGCCGCAAAGCGCTGGAGCACACAGTCTCCATGAGTTTCACTtag
>g211.t1
atggcggagccaagaatacggcagatcaaaattaaaacgggcatcgtgaagaggctggccaaagaggagctctcctacataaacgaagcaaaggagcaagaggagaaagtggaatgcctgaaagcagagggaggggatgaattcctcatcaagaaacagatggaggtgctgcaggagtccagaatgatggtgccagactgccgccgtcgcctcagtgtagcccacgcagacctgcttcagttactagaatcagaagcggatctggtcgaatcagaggagtacaaagaagctaggaaagtattggactcggtgaagcttgaaggataa
>g212.t1
atgtcgactacagctctgtacaacgaccagcaaggaggcgcggaggctgcggtggaagcggggcaggagaccaccgccacctcctccagcggcggggctgcctttggacttttcagcaccgactttaagaaaagacggtccaggatgaacggcggtttctcgtcactgcgttcggaggtggcaggggctatgaggacggtactggtgtccgccgagagcttgcagctcactctgaagcctgagctcactcaggaggagcaggccctgacgcacgccaccgccggcggtaaacccagggagacgctcaaagccggAAACGAAGACCTGAAAGAGATGCTGGAGAGCAACAAGGAGTCCCTCAAACTGGAGGCCATGAAGAGGATTGTTCAACTCATTTCTAAGGGGAAAAATGCATCCGACTTGTTTCCGGCGGTGGTGAAGAATGTCGCAAGCAAGAACATTGAGCTGAAGAAGCTTGTGTACGTCTACCTGGTGAGGTACGCAGAGGAGCAACAGGACTTGGCCTTGTTGTCAATAAGCACCTTTCAACGGGCCCTCAAGGACCCAAACCAGTTCATCCGAGCCAGTGCCTTAAGGGTCCTGTCCAGCATCCGCGTCCCGATTATCGTCCCCATCATGATGCTGGCCATCAAGGAGGCGGCCTCTGACCTTTCCCCTTACGTCAGGAAGACCTCTGCGCATGCTATCCAAAAACTGTACAGCTTGGACGCAGACCAGAAGGAGCATCTGATCGAAGTGATCGAGAAACTATTGAAAGACAAAAGCACGCTGGTGGCCGGCAGTGTGGTGGTGGCCTTCGAGGAGGTGTGCCCAGACCGCATTGACCTGATCCACAGAAACTACAGGAAGCTGTGCAACCTGCTGGTGGATGTGGAGGAGTGGGGCCAGGTGGTCATCATCAACATGCTGACGCGCTACGCCCGGACGCAGTTCACCAGTCCCTGGAAGGAGGATGGCATTTTTGACGAGAGCGAGAAAGCCTTCTACGACTCCGACTCTGAGGAGAAACAAGACCAGAGAGAAGCAAAGCCGTACATCATGGATCCAGATCACAGGCTGCTGCTGAGGAACACCAAGCCTCTTCTGCAGAGCAGGAACACTGCAGTTGTGATGGCTGTTGCTCAACTTTACTGGCATCTCTCCCCTAAACACGAAGTGAGCATTGTCACTAAATCGCTAGTTCGACTGTTGAGAAGCCACAGAGAGGTTCAGTACGTCGTGCTGCAGAACATCGCCACCATGTCCATTCAGAGGAAGGGGATGTTTGAGCCGTACATGAAGAGTTTCTATGTCAGGTCCACAGACGCCACACACATAAAAACACTGAAGTTGGAGATTCTGACTAATCTCGCCAACGAAGCCAACATTTCCACCATCCTGAGGGAATTCCAGACCTACGTGAAGAGCCAGGATAAGGCGTTTGCTGCCGCTACCATCCAGGCCATTGGCAGGTGTGCCACCAACATCTCCGAGGTCACAGACACCTGCCTCAACGGCCTGGTGCTGCTGCTTTCCAACAGAGACGAGACAGTCGTGGCCGAGAGCGTGGTGGTCATCAAGAAACTGCTGCAGACTCAGCCCACCCAGCACTGTGACATCATCAAGCACATGGCCAAGCTCTTCGACAACATCACCGTTCCCATGGCTCGGGCCAGCATCCTGTGGCTGATGGGAGAGTACTGCGAGAGGGTGCCGAAGATAGCGCCAGACGTACTGCGAAAGATGGCGAAGACTTTCACCTCTGAGGAGGATATCGTCAAGCTGCAGACTGTCAACTTGGCGGCAAAGTTGTACCTGACCAACTCCAAGCAGACCAAGCTGCTGACCCAGTACATCCTGAACCTCGGCAAATACGACCAGAACTACGACATCCGAGACCGGACGCGCTTCATCCGACAGCTGATTGTGCCCAGCGAGAAGAGCGGCGCCCTCAACAAATACGCCCGCCGCATCCTGCTGGCCTCCAAGCCTGCGCCGGTCCTCGAGTCCGCTTTCAAAGGGCAGTTAGGTCAGACCCCTTTACCTTGGACTAATGAGATGGACAGAGACCGTTTCCAGCTGGGGACGCTCTCCCACAGCCTGAACATTAAAACCACCGGCTACCAGGAGCTGTCTGACTGGCCAGCGGCGGCGCCTGATCCGTCTGTGAGGAACGTGGAAGTGATCGAACCGGTACAAGAGTGGGCGCCGTCTCTGGGGAAAGCCAAGAAACCCAAATCTGATGACAGGTTCTACTCAGACGATGAGGAGGAGAAGGAGAAGGAAGGATCTGGAAGTGGTAGTGAAGACAGCAGCAGCGGCAGCAGCAGCAGTGGCAGCAGCAGCAGCAGTAGTAGCAGTGAAGAGTCAGGCAGTGAGAGCGAAGAGGAGAGCAGCGAAGACTCGGAGAAGACCTCCAGCGATTCCGGGAAGAGTTCGAGCGGATCTGAAGCAAGCTCCAGCGAGTCTGAATCCAAACAAAAGAAGAAACGAACTAAGAAGGCGATGCCGAGGAAAAGCAAGCAAACTGCTGCGTACAGTGACTCGGATGAAAACGGAAACGGTCCTGTGGGCAAAACCAGCAGCTCATCCGCTGAAAGCTCCTCCGACTCGGAGTCTGACTCTGACTCCGACTCCGACTGTCCAGCTCTGCAGAAGAAGACTGTTGCAAAGACTAAATCGAAGGTGGAGGTAAAGTCCAAGAAGGAAGTCTCTCTATTGGATCTAGATGACTTTTCTTCTGCGCCTCCGAGTGCACCAAAGTCCTCTGTGTTCTCCTCGAGCCTGCTGTCCGACCTCGAAGGCCTCTCTCTCTCCAACGTCTCGTCCGCCATGCAGGTCACGTCTTCACCGTTTGGCCCCGTGAAAACCTACGAGCTGCTCCACCATATGACAGGAAAAGGCTTGTCGGCCAAGTACCATTTCCCCCGGCAGCCATGCTTATACCAGCCCAGTATGGTTGCAGTGCAGGTCATCCTGACCAACAGCTCAGATCACAGCCTGGAAGAGATCCATATAGGAGATCGGAGCCCAGGCAGCCTGAACATCCACTGCTTTAACTCTGTTGAGCGGCTGGAGCCGGGGGCCTCGGTGAGCGTGTCCATGGGCATCGACTTCAGCGACTCAACACAAGCAGCCAACTTCCAGTTATGCACCAAGGAGGACCAGTTCAGCGTGTCCATCCAGCCCGCCGTAGGAGAGCTGCTGATGCCCAGCACCATGAAAGAGCCAGACTTCTGCAGTGAGCAAAAAAAGCTCATGGGCATGAATGAGACTTCTGCAACCATCACCATGGCAACTGCCAACACCTCCAAGCAGAACATCAGCAAGCAGGTCCTGTCGGTGGCTAATGTAGGAGTGGTTTCATCTGACCAAAACAACCTTCAACGGTTTGCTGGGCGCACTGTCAGCAGTGGAGCTCTGGTTTTGGTTACGCTGGAGCTGAGAGACTCCTCCACTGCCCTCCTCACCATCAACACAGAGAAGACCGTCATGGCTTCCATGTTGCTCAGAGATCTCAAACAAGCCCTCTTCCAGGCGtag
>g213.t1
ATGTCCGACTTCGACAGCAACCCATTCGCGGACCAGGACTTTAGCAACCCGTTTCAGGATCCATCGGTGACACAAGCAAGACAGACGGCCACTTCAGGGCTGGAGGAGTACAACCCTTTCACAGATGCCAAACCAAGCCCTGCAGGTGTGGCTCCCAGGAGTGCAGGCCCCGGGGCCTCCACACAGCCTGCCATCATGAGGGCCTCAGAGGAGCCTCCAGCCTACGCACAACCTCAGCCGCAGGAGTCGTCAGGAGCAGCTTCTGAGCTTCTGCGGCGGCAGGAGGAGCTGGAGCGGAAGGCGGCAGAGCTGGACCGACGGGAGAGGGAGATGCAGACCCTCAGCGCGTCAGGAGGCAGGAAAAACAACTGGCCTCCTCTCCCGGAGAAGTTCCCAGTGGGGCCGTGTTTCTACCATGACATCACCGTGGATATTCCTGTCGACTTCCAGAAGACAGTCAAAATCATGTACTACCTCTGGATGTTTCACGCAGGGACGCTGCTGGCCAACCTGGTGGGCTGCCTGGCCTGGTTCTGCGTGGACGCAACACGCGGAGTGGACTTTGGCTTGTCCATCCTCTGGGTGCTGCTTTTCACGCCTTGTTCTTTCGTCTGTTGGTACAGGCCGCTTTACGGAGCGTTCAGGAGCGACAGCTCTTTCAGATTTTTTGTCTTCTTCTTCGTGTACATCTGTCAGTTCGGCGTCTACGTCCTCCAGAGTATTGGGATTACTGGTTGGGGTGCGAGTGGCTGGATCTCGGCTTTGACTGGCCTGAACAAAAGCATCCCAGTGGGCATCCTAATGATCCTCATTGCAGCTCTCTTCACCTCCCTGGCTGTCCTGTCCCTTATTATGTTCAAGAAGATCCACACGCTCTACCGTACCACTGGCGCCAGCTTCGAGAAGGCCCAGCAGGAGTTTGCCACGGGCGTCATGTCCAACAAGACGGTTCGGACGGCAGCTGCCAACGCCGCCTCCACGGCTGCACAAGGAGCGTTCAAAGAGCAAGTCTAA
>g214.t1
ATGTGCCATGTCATTGTCACCTGCCGCTCCATGCTGTGGACTCTGCTGAGCATCTTGGCTGCCTTCAGCGAGCTCATCGCCTTCATGAGCACTGACTGGCTGGTGGGATTCCCCCGCACGCACGACTCCGTCTACCCCCACCTTGCCACGGCGGCCGGCGAGGCCTACAGGCCGACTCTGGGGATCTACGGGCGCTGCATCAAGCTGGCCCACATGCAGCGGGGGATACTGTGCGGACCGTACGCTGTTCACTTCGGGGAGATTGCCAGCGGGTTCTGGCAGGCCACCTCCATCTTTCTGGCCGCGGGGATCCTGCTGCTGTGTGCCGTGGCGTTCATCTCCATCTTCACCATGTGCTTCCAGAGCATCATGAAGAAGAGCATCTTCAATGTGTGCGGACTGTTGCAAGGGATCGCAGGTCTGTTCCTTATTCTGGGTCTGATGTTGTACCCTGCTGGCTGGGGTTCCGACAAAGTTCAGCTGTACTGCGGCCACGACGCCGCCCCGTACCGCGCCGGGCTCTGCTCCATGGGCTGGGCCTTCTACACCGCCATGGGGGGCACTGTTCTCACCTTCATCTGCGCCGTCTTCTCGGCTCAGGCCGAGATCGCCACGTCCAGCGACAAAGTCCAGGAAGAGATCGAGGAGGGCAAGAGCCTGATCTGCCTCCTGtga
>g215.t1
atgtgccacacatgcctggtgatgtacagactggtgtctcctgccatcctgacaagagacaccttaaaaaaaaacgccacctccttcgcctttcatggtctgccgttctgcggcggctccagaacattcccggctctttctctcgggtggtccccaatcgttgtaaaagagccgtcaaggacttccgtctttacgaggcggcgcagacagacgccatcttgtttggaattccagtccctcttcaccgccgaccgaggccttcgctccgtccttcgctccgtccttgcggacattccagaaggggtttcaaggatggtagccgcttgtccgtccttcatatggcgtttttaa
>g216.t1
ATGACGCGGGACGGTAAAAGTCAGGCGGCTTTCTGGTTCCTCGCTGCGGGGCTCCTGTCTGTCTTGATCGGGCTGGTTTCAGCAGTTCGGCCGCCTCACATCGTTTTCATCCTGGCCGATGACTTGGGCTGGTACGATGTGGGCTATCACAGCTCAGAAATCAGGACGCCAAACCTGGACAAACTGTCGGCTCAGGGGGTCCGCCTGGAGAACTACTATGTCCAGCCGGTGTGTACCCCATCCAGGAACCAGCTCATGACCGGGAGGTACCAGATCCACACAGGCATGCAGCACCAGATCATCTGGCCCTGCCAGCCATATTGTGTCCCTCTGGATGAGAAACTGCTGCCTCAGCTACTGAAGGAGGCGGGCTACGGCACTCACATGGTGGGCAAGTGGCACCTGGGCATGTACAAGAAGGACTGCCTGCCCACGCGCCGCGGCTTCGACACATACTTTGGTTACCTGACGGGAAGTGAGGACTACTTCACTCACGAGCGTTGCTATGACATCGCTCCTCTGAACCTGACGCGCTGCGCGCTGGACCTCAGGGACGGGGAGGAGGTGGCCGCCGCTTATAAAGGAGACTATTCCACTGAGCTGTTCAGTCAGAGAGCCGTCAGTGTCATCAAGAAACACAACTCCAGCAAGCCACTGTTCCTGTACGTGGCGCTGCAGGCGGTTCATTCACCCCTGCAGGTACCGGAGCGTTACTTGGCCCCCTACAGTTTCATTGAGGACCGTCATCGCAGGCTGTACGCCGGCATGGTGTCGGCCATGGACGAAGCCGTGGGCAACATCAGCCTGGCTTTGCAGCAGGAAGGACTTTGGGACAACACGATCCTCGTGTTCTCCACAGATAACGGAGGCCAGACGGTGTACGCTGGCAGCAACTGGCCGCTGCGTGGGAGGAAGCTGTCGCTGTGGGAGGGGGGCGTGCGGGCAGTGGGGTTTGTTGCCGGCCCGCTGCTGGAAAAACCCGGGACCATCAGCCGGGAACTCATCCACGTCTCCGACTGGCTGCCCACTCTGGTCGGCCTGGCGGGAGGCAGCACCGGCGGCACAAAGCCTCTGGACGGCTTCAACGTGTGGAAGACCATCAGCAAAGGCTTCGCCTCGCCCAGACAGGAGCTGCTGCACAACATCGACCCTTTGTATTCTGACCTCACTCCATGTCCTGGCAGGCAGAGTCGGTTAACTCTGCCCCGGGGGGTCGCTGAAGACCGCTGGGCCAAGTTTGGCTTCAATGTGTCCATTCACGCCGCCATCCGATCCTCAAACTGGAAGCTGCTGACTGGATACCCAGGCTGCGAGGTTTGGTTCCCCCGACCTGGCCACAACGGGTCAGACTCTGAGGTCCCTAAGCTCGGCCCGCTGAAGCCCATCATGCTGTTCGACGTGGAAAAAGATCCAGAGGAGAGGAACGAGGTGTCGGCCCAGTTCCCTGACGTGGTGGATTACCTCCTCACCAGACTCCAAGAGCACCAGAAAACCGCGCTGCCCATAAACTACCCCGACGACGACCCCCAGTGTGACCCGGGCCCCACCGGAGCCTGGGGGCCGTGGGCTtag
>g217.t1
ATGTCTCGGATATTAAACCTCATTAGCATTCAGCTGCGCAAAGACTTCAGTGTGCGTGGAGGGATTCCACGGCTCCCCGTGAGGACCATCTGCTGCACCGCAAGAAAACATGCAGAAGAAGGTGATGCCGCTTCAGCTCTGGGGAAGCGCTGGAAGGACACCGCAGACACCGTCATCATTGGCGGAGGATGTGTGGGGGCCAGTCTGGCCTATCACCTGGCCAAAGGCGGCGTGAAGGATGTGGTACTGCTGGAGAAGTCTGAGCTGACGGCGGGCTCCACCTGGCACGCTGCGGGTCTGACGACTTATTACCATCCAGGCATCAACCTGAAGAAAGTCCACTTTGACAGCATCAAACTCTACGAGACCCTGGAGGCGGAAACGGGACAGGCTGTGGGCTTCCACCAGCCCGGCAGCGTCCGCATCGCCTCAACGGCGGCCCGCGTGGACGAGATGAAGTACCAGATGACTCGGACACACTGGCATGTGACGCCGCAGTACTTCATCGGACCGGAAAAAGTCCACGAACTTTTCCCCCTGCTCAACATCGACAAGGTGCTGGCGGGTCTTTATACGCCCGGAGACGGCCACATCGACCCGTACTCTCTGACCATGGCTCTGGCTGCGGGAGCTCGCATGTACGGGGCCCAGATCTACAACCCGGCTCCGGTCACCGGACTTGACCCGACAGCAGACGGGAAGTGGGACGTCCAGACTCCTCATGGGACCATTCGTGCAAATCGCATCGTGAACACAGCAGGATTCTGGGCGCGTGAAGTGGGCCAGATGATTGGTTTCCAACACCCCACCATCCCTGTGCATCACCAATATGTGGTGACGGCAACGGTACCAGAGGTGAAGGCTCTGAAGAAGGAGCTGGCTGTCATCAGGGACTTGGAGGGCTCCTACTATCTGCGCCAGGAGAGAGACGGGCTGCTGTTTGGTCCGTATGAGAAGATGGAGAAGATGGTTCTTCAGGACTCCTGGGTTAGAGATGGAGTCCCACCAGGTTTTGGGAAGGAGCTGTTTGAGTCGGACCTCGACAGAATAATGGAGCATGTAGAGATGGCCATGGACATGGTTCCTGTGCTGAAGAAGGCCGACATCATAAATGTCGTGTCTGGACCGATCACATACACCCCGGACCTGCTGCCCATGGTTGGACCACATCAGGGCGTCCGCAACTACTGGACCGCCATTGGGTTTGGGTATGGAGTTATCCACGCTGGCGGCATCGGTAAGTTCCTGAGCGACTGGATTAGGAACGGTGAGCCTCCTTACGATCTGATTGAATGCGATCCCAACCGATACGGCAAATGGACGGACGTACCTTTCATGTGCGCCAAAGCGAGGGAGTCTTATGGCTTCAACAACGTGGTCGGTTACCCCAAAGAGGAGCGGTTTGCCGGCCGGCCGACCTCCAGGACGAGTGGCGTGTATGAGCTGCTGAAGGACAAATGCTCCATGGGCTTCCACGCCGGCTGGGAGCAACCGCACTGGTTCTACAAACCTGGAGATGACACCGGATACATGCCCAGCTTCCGACGTACCAACTGGTTCGGACCCGTCGGGAGAGAGTGCAGACTGGTGATGGAGAAGGTGGGCGTGATCGACCTCACGCCTTTCGGGAAGTTTGTCGTGAAAGGGAAGGACTCGCTCAAGTTGCTCGACCGCCTGTTTGCCAACACCATGCCGAAGGTCGGCCAGACTAACATCAGCCACATGCTGACGCCTGCTGGGAGAGTTTTTGCCGAGGTCACCATCACCCAGCTGACCCTGGGAGAGTTCCTGCTCGTCACAGGCTCAGGGTCTGAGCTCCATGACCTCAGGTGGATGGAAGCAGAAGCTGCAGAGGGCGGATACGACGTGGACATCAGGAATGTGACGGACGACATCGGCGTGCTGGGAATTGCGGGACCGAATTCCCGGAAGGTTCTTCAGAAGCTGACAGACGAGGACATGAGCGACTGCGGGTTCAAGTTTCTACACTGCAGGAACATTCAGCTGGCTGGCATCCCGGTCAGGGCCATCAGGATCTCCTACACCGGTGAGCTAGGCTGGGAGCTGTACATGGACCAGAAGAACTTGGCGGCGGTGTACCAGGCCATGATGGCAGCGGGAAAAGATGAGGGCATCGACAATTTCGGCACCTACGCCATGGCCTCGCTCAGACTGGAGAAGGGCTTCAGGGGCTGGGGGGCGGAGATGAACTGTGACACAAATCCTCTGGAAGCTGGGCTGGACTATTTCGTTAAGCTGAACAAGCCGGCCGACTTTATCGGCAAAGCGGCGCTTCAGGAGATCAAAGCCAAAGGCCTGAAGAGGAAGTTGTCCTACCTCTCTGTGAGGACGGACGACGTCGACCCGGAAGGCAACGAGACCATCTGGCTAAACGGCAAGGTGGTGGGCAACACCACGTCCGGAGCCTACAGCTACAGCAGCCAGCAGAGCCTGGCGTTCGGCTACCTGCCCCTGGAGCTGTGCTCCGTGGGCCAGCAGGTGGAGGTGGAGCTGATGGGGAAGAAGCAAACTGCCACAGTGATCCAGGAGCCCCTCGTCCTCACCGAGCCCACGCGGACCCGGCTCGCTAAGAAAGGAAAGGCTAAAGCGtaa
>g218.t1
atggcaccaaagaaaggcattctggagcgcctggatgcaggagaggtggtcctcggagatggagggttcgtcttcgccctggagaagagaggctatgtgaaagcggggccgtggactcctgaggccgcggccgaataccccgaagcagtgcggcagctgcacagggagttcctgagagctggctctaacgtcatgcagaccttcaccttctatgcgagcgacgataaactggagaacagagggaacactcagcgcttcactggggagcaaatcaacgaggcggcttgcgacctggccaggggggtggccgacgagggcgacgctctggtggcgggcggagtctcacagacgccctcgtacctcagctgtaagagcgaggaagacgtcaaggccatcttcaagaagcagatcgacgtcttcgtcaggaaaaacgttgactttctgatcgcagagtactttgagcatgtggaggaggctgagtgggccgtccaggttctgaagacctctggaaaacccgtggctgcaactatgtgcatcggacccgagggagacctgaatggagtcagtcctggggaatgcgccgtcaagcttgtgaaagcaggggcaaacattgtcggcgtcaactgccactttgacccagagacctgcgtgaagaccgtgaagctgatgaaggaaggagtggaaaaggccgggctgaaggcccactacatgtcccagccgctgggcttccacacccccgactgcaaccgacagggatttatcgatcttcccgagtttccgtttgccctagagcccagaatcttgaccagatgggacatgcagaaatacgcccgggaagcgtacaacgctggcattcgttatattggcgggtgctgcgggttcgagccctaccacatccgtgctgtttctgaagagctggaagcggagcggggtttccttcctgccggctccgagaagcacggcaaatggggcaccggcttggagctgcatacaaagccctgggtcagagccagggcccgtcgggaatactgggagaaactacagcccgcctccgggcggccattttgtccttcgatgtccaaacccgacagctggggtgtcaccaagggacacgccgacctgatgcaacagaaagaggccacctcgaaggagcagctgaaagtcctctttgacaaggccacccaaaatgcctga
>g219.t1
ATGTGTGATAGTGCTGGCCTGTGTTTTATCCAAAAGGCACTTGGAGAACTTCACTCACGAACCATCTCTAGAGAGAGGCCATACAGCTGTGACCAGTGTGAGAAAGAAATTCATGATGACTGTCTGAGCAAAGTCTGTCAAGGCATCCATACTGGAGAGAGGCCATACAGCTGTGACCAGTGTGAGAAGAGTTTCCTCAGAAAAAGCGATCTGACACGCCATCAACGCATCCATACTGGAAAGAGGTCATACAGCTGTGACCAGTGTGAGAAGAGATTTACTCAGAAACAGAATCTGACACACCATCAGTGCATCCATACTGGAGAGAGGCCATACAACTGTGATCAGTGTGAGAAGAGTTTCATCAGAAAAAGCGAACTGATGTCCCATCAATGCATCCATACTGGAGAGAGGCCACACAGCTGTGACCAGTGTGAGAAGAGTTTCCTCAGAAAAAGCGATCTGACACGCCATCAACGCATTCATACTGGAAAGAGGTCATACAGCTGTGACCAGTGTGAGAAGAGATTTACTCAGAAACAAAATCTGACACGCCATCAGCGCATCCATACTGGAGAGAGGCCATACAGCTGTGACCAGTGTGAGAAGAGTTTCATCAGAAAAAGCGAACTGATGTCCCATCAATGCATCCATACTGGAGAGAGGCCATACAGCTGTGACCAGTGTGAGAAGAGTTTCCTCAGAAAAAGCGATCTGACACACCATCAACGCATCCATACTGGAGAGAGGCCATACAGCTGTTACCAGTGTGAGAAGAGTTTCCTCAGAAAAAGCGATCTCACACGCCATCAACGCATCCTTACTGGAAAGAGGTCATACAGCTGTGGCCAGTGTGAGAAGAGATTTACTCAGAAACAGAATCTGACACGCCATCAGCGCATCCATACTGGAGAGAGGCCATACAGCTGTGACTTGTGTGAGAAGAGTTTCATCAGAAAAAACGAACTGACGTCCCATCAATACATCCATACTGGAGAGAGGCCATACAGCTGTGACCAGTGTGAGAAGAGTTTCCTCAGAAAAAGCGATATGACATGCCATCAACGCATCCATACTGGAGAGAGGCCATACAGCTGTGACCAGTGTGAAAAGAGTTTCATCAGAAAAAGCATACTGACGTCCCATCAACGCATCCATACTGGAGAGAGGCCATACAGCTGTGACCAGTGTGAGAAGAGTTTCCTCAGAAAAAGCGATCTGACACACCATCAACGCATCCCTACTGGAGAGAGGCCATACAGCTGTTACCAGTGTGAGAAGAGTTTCCTCAGAAAAAGCGATCTGACACGCCATCAACGCATCCTTCATGGAACTAGGTCATACAGCTGTGGCCAGTGTGAGAAAAGATTTACTCAGAAACAGAATCTGACACGCCATCAGCGCATCCATACTGGAGAGAGGCCATACAGCTGTGACCTGTGTGAGAAGAGTTTCATCAGAAAAAACGAACTGACGTCCCATCAATACATCCATACTGGAGAGAGGCCATACAGCTGTGACCAGTGTGAGAAGAGTTTCCTCAGAAAAAGCGATATGACACGCCATCAACGCATCCATACTGGAGAGAGGCCATACAGCTGTGACCAGTGTGAAAAGAGTTTCATCAGAAAAAGCAAACTGACGTCCCATCAACGCATCCATACTGGAGAGAGGCCATACAGCTGTGACCAGTGTGAGAAGAGTTTCCTCAGAAAAAGTGATCTGACACGCCATCAACGCATCCATACTGGAGAGAGGCCATACAGCTGTGGCCAGTGTGAGAAGAGTTTTGTTCAAAAAGTACATCACGTAGTCCATCAGTGTGACTGCAGAAGTCATCATACTTAG
>g220.t1
ATGTCATTCGCCATGGAGGATAATTTGGAGTCCGGATGGGTGTCAGTCCGACCCAGAGTGTTCGACGAGAAAGAGAGGCATAAATTTGTTTTCATCGTGGCCTGGAACGATATCGAGGGAAAGTTCGCCATAACCTGCCACAACAGAACCGTCCAGAGACGGAGCACTTTTCTGGACTTGGATTGTAGCCCCGCGGCTGCGCTTCCTGTCCCCGCTGCTGCTGCTAAAAGTTCGGCCAAAGCGAAGAAAGACGAAGCCTGTCAAGCTGGTGAAGTTAGACCGCACTCTGTCCCGACAGGAAACCCCACAACAAACACCAGAGCCGGAGACAAAAAGACTGTAAACGACGATGGCTTGAAGGCGATCGAGTGCGTCAGCCTCACGTTAGGGTCCTGGAATATTGTTACACCGAAGGAGACGGACATGGAGATCCTGGACGTCCCTTCGTCTCCCGAGGACGCAGACCCGGGAGACGGTGAGCTCAGCCTCCGCGAGGACTTCAGCTGGGCCGGCCTGTTCTCCTTCCAGGACCTGCGGGCGGCCCACCAGCAGCTATGCGCCGTCAACTCGGATCTGGAGCCCTGCTTGCCCCCGTTCCCGGAGGAGCAGTCCGGCGTGTGGACGGTGCTGTTCGGCGCCCCGGGGATGTCGCAGCGGGAGACGGACGCGCTGTGCTACCAGCTGCAGGTGTATCTGGGTCACGCCCTGGACACCTGCGGCTGGAAGATCCTCTCCCAGGTGCTTTTCTCCGAGGGCGACGACACGGAGGAGTATTACGAGAGCCTGAGCGAGCTGAGGCAGAAAGGCTACGAAGATGCGCTGGAGGCGGCTAAAAGGCGGATGCAGGAGGTGTTGGACAAGCACAAGACCATGGACAGCATGGTGGAGCTGCTGCAGGTGTACCCCGAGGAGGACGAGGCGTACGGCGAGCTGCTGGAGGCGACGACTCAGCTGTACCACTACCTGCTGCAGCCCTTCAGGGACATCAGGGAAGTGGCAACGCTGCGGCGGCAGCAAATTAAGATCTGCCTGGAGACGGAACGTCTCGGCCCTCGCCGCGTGGAGAGCCTGAGGAAAGAGGATGAGGAGTGGCAGAAGAAGGCTCAGGCTGCCGTGCTCGCCATTCAAGACCTGACTGTGAAGTTCTTTGAAACCACAACCCGAGCTCAGAAAGCTCTGTATGAGCGGATGCGCGCCGACCAGAGGAAGTTCGGAAAGTCGGCGTGGGCCACGGCAATCGAGCGCATGGAGCGGCTGCAGTACGCCGTTTCTAAGGAAACCCTGCAGCTCATGAGGGCCAAGGAAATCTGCCTGGAACAGAAGAAGCACGGCTTGAAGGAAGAGATGCAGAGTCTGCAGGGTGGGGAGGATGCAATGATGCGTCTGGACCAGCTGGAGGCGCTGTACTATGAGCTGCAGCTGCAGCTGTACGACATTCAGGGCGAGGTGCTGCGCTGCGAGGAGCTGCTGCTGACCGCGCAGCTGCAGAGTCTGCGCAGGCAGATGATGGAGCAACAGGATGAGGTGGTCTACTACGACGCCTTCGAGAGCCCAGACGCCATGAAGGGCGAGGAGGAGCCCGCATCCCCTCCGTCACCCCTCAGAGACGAAGAACTGTGCGTCCTCCAGCAGAGGACGCGGCAACTGGAGGCCCGGAGGGGCCGCATCACTGCCAAGAAAGTCTACCTCAAAAACAAGAAGGAAATCTGTATCTTCAATCACAACCAGAAAATCCAGCAGCGCCACGGAAACGACGTCGACTTCAGCTCTCTGCAGGGAGGAGAAACTGCAGAAGATGATGAAGCAAAGAGAAATGTAACTGTGAGTCAGGAAAGGCAGAGGACTCTGGACAGGCTGCGGAGCCTCAAACAGCGTTATCCGGGTCAGGTGACCCTCCGGTCCAGTCGCCTGCGCCTCGCCCAGGCTCCCGGCCGGAGGCGGGCGGGGCAGCAGCCCAGCACCCAGGCGGTCAGCGTCCAGACCGACTCCATCTCCGACCTCCCAGAGCTCTCTGCTCCGCCCCCGGCTGACGTCTTCAGCTGCGAAGGCGCCTCGCTGCCCTCCATCGGCCTCCAAAGCGTGGAAGCGGCGCCTCCTTTCCTCTCGCTGCCTCCGCTCTCGTCGCCTCCGTCTCTGCTCTCGGTGGGGCCGCCTGCCGCGCCTCCCCCTCCGCCGCCTCCTCCTCCTCCTCCCCCGCCTCCTCAATCGCTTCCTCCCGTCGAGAGCCAAGCGAGCAGCCCGACCAAGACGCAAAAGTGCGAGTCTGAATGCATCTCGCTGCCGCTGGCTCCGTTTTCCCCGCGATTCTTTGACAGCAGCCAGCTGCTGACTGCCAGGAAGAAGCTGAGGAAGACCGCATCGCTGGACTCATCACAGTGGAGGAAAGCGAGCTCGCCCATGGACGAGGTGCTGGCCTCGCTGAAGCGCGGCAGCTTCCACCTGAGAAAGGCCGAGCTGCGCGTCCTCGGCCCCGACCCGGACGACGACGGCAACAACATCCTGGCTCAGATCCGGCAGGGCGTGCGCCTGAAGAAGGTCCGCGCCCGGCCGGAGCAACAGCGCCACCCCAAGAGCTTCCTGCACTCCGCCGACGCCCTGACCCGCAGCATCCACGAGGCCCTGAGGAGAATCAAGGAGGCCTCGCCGGAGTCGGAGTCTGAGGACGAAGGACTGCCTTGCACTGACTGGGAAAACtaa
>g221.t1
atgggtgagcagcccatcttcagtacgcgggcccacgtcttccagatcgacccgagcaccaagaagaactgggttcctaccagtaagcacgccgtcacagtctcctacttcttcgacagtaccaggaatgtgtatcggatcatcagtctggacggctccaagGCTATCATCAACAGCACCATCACCCCCAACATGACCTTCACCAAGACGTCGCAGAAGTTCGGCCAGTGGGCCGACAGCCGGGCCAACACCGTCTACGGCCTCGGCTTCTCGTCCGAGAGTCACTTGAGCAAGTTTGCGGAAAAATTTGCAGAGTTCAAGGAAGCGGCCCGGTTAGCGAAGGAGAAGTCCCAGGAGAAGACGGAGCTCAGCAGTACGCCCTCGCAGGGTGGCGCTATAAAGCGGAATGTGTTATCTGTCAACAAACCTGGTAAAAAGAAGGAATCTGCGCCAGGTGACCTCCAGTCACCTTTGACCCCAGAAAGCATCAACGGTACAGACGAGGACAGAGTCACACCCAACACGCCGAAGCACAGCGAAGCCAGAGCAGAACCTCCCCAAAACGCTTTACCGTTCTCTCACAGTTCCTCGAGCATCAACAAGCACTGGGAGGCCGAGCTGGCGGCGCTGAAGGGGAACAACGCCAAGCTGACGGCGGCGCTGCTCGAGTCCACGGCCAACGTCAAGCAGTGGAAGCAGCAGCTGGCGGCCTATCAGGAGGAGGCGGAGCGGCTGCACAAGCGGGTGACGGAGCTGGAGTGCGTGAGCGGCCAAACGACGGTCAACAAGTCTCAGAAAACGGAGCTGAACAGAACAATAGAGGAGCTGGAGGCGGCGCTGAGGGCCAAGGAGGAGGAGCTGGAGAGACTTAAGGAGGAGGTGGAGAGTGCCAACGAGTTTAAGTTTCAAAAAGACTCCCTGACACAGAAACTAAAGGAGACGGAGTCGAGGAACCAGACGCTGGAGGCGCAGCTGAGCGACCTGGAGCAGCGCCTGGAGAGCAGCCAGCTGGAGCGGGAAGCCTACATGAAGAGCCTGCGCTCCCTGCTGGAGCTGCTGGACAGCAAGATCTTCGAGCTGACGGAGCTGCGGGACACGCTGGCCAAGCTGGTGGAGGGCAGCtag
>g222.t1
ATGGATACATTGACAGAAGATTTAGCACGGTCTGATGTCGAAGCCGAAATGACGATGTTGGGAGCGGAAGATGCAGCAGAACAAAATGTTGAAGCAAGTGATGAAGTAGAGAACCTTCGAAACAGtttacgtgaggccgtccacgatgacagcgtccgacctaaaatgcagtgcctgctgatggatacctctttctccatggtgaccatgcaaggcgaagacagcgggatcgcgtgggaaacaaccgcgagtagctgtgccacaccttggacacctgaagcaggacgaccggaagttagctcaccagctccagtccgactcggaacatcgggatctcagcctgcaggaaagatcatatttgtcatggacgaagagatgattgcaagacagagaaaacctaaagaaagggtgaacaatcagaagagcaaagtggaaagagagcaagaactgtgggatgaaacctttgacagtgtctcagggcgaccagagttggtagaagtgtcccagcccaatgtaaaaactgatgcagaaggggagcaagaggaggcgactgattttctggaggacaaggagcagcgtttgttcaggatagtgtcagaaggttcagaaatcctcaacattctcgtccctccaaaatttgccaccgtggacgaagaggagagtaaggaaatggtggacaacctgtcatatctggaggagagtcttgttcccaaaaccagtgcagagactcaagacagtgacttaccattctcagcagaacctggcgatcagattaaggttttacttcctacaggtcctggtgcaatggacccaccaggggctccagtggccagacctccagtgagaggagtgactgggaatgtggactactttgaggcgttctctctgattgaggcccaggctccaggaagtcctgctgtgattccacaagggcaggaggagcacaaggcaaaaacagcctctgacaacctggatgctgagaaaccagtggcacctgaagaccacacaacgactaaaagtgtggatattgacaaatcagacacagtaagttcagaggaaataaccagtgaccttctagatgatgtcttctatggcggtacagaaaactacgctttaaaaaatgtggacactactgatgaagttggaggagcaaaaagtccgatatctaggcttgcttccaaaccaagtggttcatctttgttcggtagccaagaggacatcctgacaccaatcttcctacctgaaggaccaccaaaaatcattgaccaaatattgctggaagagccgaaagccatggctttcctttacactgacctgtatgaggaagcattgggcagtaggaaaaaggaggaggacacagaaagcatgacgtctgaaaagtccttccatagcaggcattcagaccgagaggccagaggttacttagagaaatttgtcctgattgatgagactcctgcggtggagacagaacagcaagaaaaagaaattttcacatcagaagaatctcggactctacctcaagacatgtatgactttgaagacattcttgccaagtctgaaaaagggaggcaacactcagacgaagtcacagacttcttaaggtctagtgacaattcttctccctgtgacatagagccttttcttcgatccctagaagaggatgacattcaaacagcaaagagtggcatcaagactcaaaaaagcgtctcaatagctgcagaaaaagtctcagagaccccaatagatcctcttggcttttcaagctatgagttcctgccagatgaaccagactgggaggatgtagatgatggtcctacagacctagacaggagatctgttggaggagaagaactgggaaggcaagaatccaagctcaataaaccagatgtccctcccaggagaaagacggcatcctctcctaaatcatgtttggatctaacacctcttactccggttgatatgattacacaagagaaagaggaggctggaggaaaggagcacagggtggaggaaaaagagacagcatcacctgtagagactgctgacgaaggggatggaaatggagaagacattgtgccgtctgaatctgaagttgacagcgatccagttgagttgaaacccggggctctggagagtgaaaacacaaaagactctgatgagaagactgtcacagacgcaaaaccagatgaagagggagaaacaaaaccgaatgaagatagaagtgagagtcaagcagcaacgaccgctacaggactcaaagaaacagatgttgagacagaggttaaaacagagaaacaagaagacaaacccaccaccacatcagctgatcctgctataaacaaaaggcagtacatctgtcaacgagctagatcacaaatgaaggacatcgaggcggatgacaagagccacatgagtggctcggtgacgtctgtaccagagaactatagcatcatcaacatgagagaaattcatgatgactgtctgagcaaagtctgtcaaggcatccatactggagagaggccatacagctgtgaccagtgtgagaagagtttcctcagaaaaagcgatctgacacgccatcaacgcatccatactggaaagaggtcatacagctgtgaccagtgtgagaagagatttactcagaaacagaatctgacacaccatcagtgcatccatactggagagaggccatacaactgtgatcagtgtgagaagagtttcatcagaaaaagcgaactgatgtcccatcaatgcatccatactggagagaggccacacagctgtgaccagtgtgagaagagtttcctcagaaaaagcgatctgacacgccatcaacgcattcatactggaaagaggtcatacagctgtgaccagtgtgagaagagatttactcagaaacaaaatctgacacgccatcagcgcatccatactggagagaggccatacagctgtgaccagtgtgagaagagtttcatcagaaaaagcgaactgatgtcccatcaatgcatccatactggagagaggccatacagctgtgaccagtgtgagaagagtttcctcagaaaaagcgatctgacacaccatcaacgcatccatactggagagaggccatacagctgttaccagtgtgagaagagtttcctcagaaaaagcgatctcacacgccatcaacgcatccttactggaaagaggtcatacagctgtggccagtgtgagaagagatttactcagaaacagaatctgacacgccatcagcgcatccatactggagagaggccatacagctgtgacttgtgtgagaagagtttcatcagaaaaaacgaactgacgtcccatcaatacatccatactggagagaggccatacagctgtgaccagtgtgagaagagtttcctcagaaaaagcgatatgacatgccatcaacgcatccatactggagagaggccatacagctgtgaccagtgtgaaaagagtttcatcagaaaaagcatactgacgtcccatcaacgcatccatactggagagaggccatacagctgtgaccagtgtgagaagagtttcctcagaaaaagcgatctgacacaccatcaacgcatccctactggagagaggccatacagctgttaccagtgtgagaagagtttcctcagaaaaagcgatctgacacgccatcaacgcatccttcatggaactaggtcatacagctgtggccagtgtgagaaaagatttactcagaaacagaatctgacacgccatcagcgcatccatactggagagaggccatacagctgtgacctgtgtgagaagagtttcatcagaaaaaacgaactgacgtcccatcaatacatccatactggagagaggccatacagctgtgaccagtgtgagaagagtttcctcagaaaaagcgatatgacacgccatcaacgcatccatactggagagaggccatacagctgtgaccagtgtgaaaagagtttcatcagaaaaagcaaactgacgtcccatcaacgcatccatactggagagaggccatacagctgtgaccagtgtgagaagagtttcctcagaaaaagtgatctgacacgccatcaacgcatccatactggagagaggccatacagctgtggccagtgtgagaagagttttgttcaaaaagtacatcacgtagtccatcagtgtgactgcagaagtcatcatacttag
>g223.t1
ATGAGAGAAATTCATGATGACTGTCTGAGCAAAGTCTGTCAAGGCATCCATACTGGAGAGAGGCCATACAGCTGTGACCAGTGTGAGAAGAGTTTCCTCAGAAAAAGCGATCTGACACGCCATCAACGCATCCATACTGGAAAGAGGTCATACAGCTGTGACCAGTGTGAGAAGAGATTTACTCAGAAACAGAATCTGACACACCATCAGTGCATCCATACTGGAGAGAGGCCATACAACTGTGATCAGTGTGAGAAGAGTTTCATCAGAAAAAGCGAACTGATGTCCCATCAATGCATCCATACTGGAGAGAGGCCACACAGCTGTGACCAGTGTGAGAAGAGTTTCCTCAGAAAAAGCGATCTGACACGCCATCAACGCATTCATACTGGAAAGAGGTCATACAGCTGTGACCAGTGTGAGAAGAGATTTACTCAGAAACAAAATCTGACACGCCATCAGCGCATCCATACTGGAGAGAGGCCATACAGCTGTGACCAGTGTGAGAAGAGTTTCATCAGAAAAAGCGAACTGATGTCCCATCAATGCATCCATACTGGAGAGAGGCCATACAGCTGTGACCAGTGTGAGAAGAGTTTCCTCAGAAAAAGCGATCTGACACACCATCAACGCATCCATACTGGAGAGAGGCCATACAGCTGTTACCAGTGTGAGAAGAGTTTCCTCAGAAAAAGCGATCTCACACGCCATCAACGCATCCTTACTGGAAAGAGGTCATACAGCTGTGGCCAGTGTGAGAAGAGATTTACTCAGAAACAGAATCTGACACGCCATCAGCGCATCCATACTGGAGAGAGGCCATACAGCTGTGACTTGTGTGAGAAGAGTTTCATCAGAAAAAACGAACTGACGTCCCATCAATACATCCATACTGGAGAGAGGCCATACAGCTGTGACCAGTGTGAGAAGAGTTTCCTCAGAAAAAGCGATATGACATGCCATCAACGCATCCATACTGGAGAGAGGCCATACAGCTGTGACCAGTGTGAAAAGAGTTTCATCAGAAAAAGCATACTGACGTCCCATCAACGCATCCATACTGGAGAGAGGCCATACAGCTGTGACCAGTGTGAGAAGAGTTTCCTCAGAAAAAGCGATCTGACACACCATCAACGCATCCCTACTGGAGAGAGGCCATACAGCTGTTACCAGTGTGAGAAGAGTTTCCTCAGAAAAAGCGATCTGACACGCCATCAACGCATCCTTCATGGAACTAGGTCATACAGCTGTGGCCAGTGTGAGAAAAGATTTACTCAGAAACAGAATCTGACACGCCATCAGCGCATCCATACTGGAGAGAGGCCATACAGCTGTGACCTGTGTGAGAAGAGTTTCATCAGAAAAAACGAACTGACGTCCCATCAATACATCCATACTGGAGAGAGGCCATACAGCTGTGACCAGTGTGAGAAGAGTTTCCTCAGAAAAAGCGATATGACACGCCATCAACGCATCCATACTGGAGAGAGGCCATACAGCTGTGACCAGTGTGAAAAGAGTTTCATCAGAAAAAGCAAACTGACGTCCCATCAACGCATCCATACTGGAGAGAGGCCATACAGCTGTGACCAGTGTGAGAAGAGTTTCCTCAGAAAAAGTGATCTGACACGCCATCAACGCATCCATACTGGAGAGAGGCCATACAGCTGTGGCCAGTGTGAGAAGAGTTTTGTTCAAAAAGTACATCACGTAGTCCATCAGTCTGTTCAGATAAAACAAAAGCCATTCATTCGGACAAAGAACCTCGTCACTTTTTCTACAGATTCGGCTAAATTTGGGGCTTAA
>g224.t1
ATGTCCCATCAATGCATCCATACTGGAGAGAGGCCACACAGCTGTGACCAGTGTGAGAAGAGTTTCCTCAGAAAAAGCGATCTGACACGCCATCAACGCATTCATACTGGAAAGAGGTCATACAGCTGTGACCAGTGTGAGAAGAGATTTACTCAGAAACAAAATCTGACACGCCATCAGCGCATCCATACTGGAGAGAGGCCATACAGCTGTGACCAGTGTGAGAAGAGTTTCATCAGAAAAAGCGAACTGATGTCCCATCAATGCATCCATACTGGAGAGAGGCCATACAGCTGTGACCAGTGTGAGAAGAGTTTCCTCAGAAAAAGCGATCTGACACACCATCAACGCATCCATACTGGAGAGAGGCCATACAGCTGTTACCAGTGTGAGAAGAGTTTCCTCAGAAAAAGCGATCTCACACGCCATCAACGCATCCTTACTGGAAAGAGGTCATACAGCTGTGGCCAGTGTGAGAAGAGATTTACTCAGAAACAGAATCTGACACGCCATCAGCGCATCCATACTGGAGAGAGGCCATACAGCTGTGACTTGTGTGAGAAGAGTTTCATCAGAAAAAACGAACTGACGTCCCATCAATACATCCATACTGGAGAGAGGCCATACAGCTGTGACCAGTGTGAGAAGAGTTTCCTCAGAAAAAGCGATATGACATGCCATCAACGCATCCATACTGGAGAGAGGCCATACAGCTGTGACCAGTGTGAAAAGAGTTTCATCAGAAAAAGCATACTGACGTCCCATCAACGCATCCATACTGGAGAGAGGCCATACAGCTGTGACCAGTGTGAGAAGAGTTTCCTCAGAAAAAGCGATCTGACACACCATCAACGCATCCCTACTGGAGAGAGGCCATACAGCTGTTACCAGTGTGAGAAGAGTTTCCTCAGAAAAAGCGATCTGACACGCCATCAACGCATCCTTCATGGAACTAGGTCATACAGCTGTGGCCAGTGTGAGAAAAGATTTACTCAGAAACAGAATCTGACACGCCATCAGCGCATCCATACTGGAGAGAGGCCATACAGCTGTGACCTGTGTGAGAAGAGTTTCATCAGAAAAAACGAACTGACGTCCCATCAATACATCCATACTGGAGAGAGGCCATACAGCTGTGACCAGTGTGAGAAGAGTTTCCTCAGAAAAAGCGATATGACACGCCATCAACGCATCCATACTGGAGAGAGGCCATACAGCTGTGACCAGTGTGAAAAGAGTTTCATCAGAAAAAGCAAACTGACGTCCCATCAACGCATCCATACTGGAGAGAGGCCATACAGCTGTGACCAGTGTGAGAATCTGTAAATGCACCACACCTACTTCACATAA
>g225.t1
ATGGACAATGGTCCTTGTGTGTGCTCTCCTGTCAGCCTGGAGGAAAACGGACTTGATGCCTGTGACGGTTCTTACGCAGACGACGAGTTAGTGGACGCCTTCGGAGACCTGGCTGCACTCCCAGTTGAAGTTGAGGAAAGAAGACCGACCTGTTTGCGCTGCCGTCGCCCTCAGAAGGTGTGTCTCTGTCCCTTTCTCCCGCAACAACCACTGGAGGTGTCCACATGTCTGTACGTAGTGCAGCATCCTGCAGAGGAAAGCCGAGTACTTCGGACTGTGCCTCTTCTCGCTGCTTGTTTGCCACAGGGAAAATGCAACGTTATAGTAGGGAGGCGGTTTAATGAGGAAAAACATCCAGAGCTAGCCGCCGTGTGTCGGGATGACAGAACGCTCATCCTGTACCCCGGACCTAAATCCCAGAACCTGGAGGAGTTGGCGCAACGCCTGGAGATCTCCGTCGTGAAGCACAATGTGATCATTATAGACGGCACGTGGAGCCAGGCTAAAAACATGTTCCTGAAAAACAGCATGTTCCATCTGCCCAAACAGGTCCAGCTTAACAGGAATCTGTCGAGCCAGTACGTGATCCGGACTCAGCCATCCAACATCTGTCTGTCCACGCTGGAATGCGCCGCCGTGGCCTTGTCGGTCCTAGAGCAGAACGATGAGATCCAAGAGATATTACTGAGGCCTCTGAAAGCCCTGTGCTCCTTCCAGCTGCAGCACGGCGCTCAGGTCCACCACAGCAAAGAGCATCTGCTTCGAAACGGCATGTACGACAAACCCATGCCGAAAAACAAGCGCAAGATCAAAAGGATGGAGAAGCTAATGACGGACCACAGCGTCTGTCCAAGAtga
>g226.t1
ATGGACGACGAGCAGCCGAAAACCCTGTATGTGGGGAATCTGTCCCGGGATGTGACGGAGGCCCTCATCTTGGAATTGTTCAGCCAGATTGGGCCTTGTAAAAGCTGCAAAATGATAGTAGATACAGCAGGTCACGATCCATACTGCTTTGTGGAGTTCTATGAGCATAGACACGCCACTGCTACAATCGCAGCCATGAATGGTCGGAAAATACTGGGTAAGGAGGTGAAAGTCAACTGGGCCACGACCCCTACGAGCCAGAAGAAAGACACGAGCAGTCACTTCCATGTTTTTGTTGGAGACCTTAGTCCAGAAATCACCACAGATGACATAAAAGCAGCTTTTGCTCCTTTTGGAAAAATATCGGACTGTCGCGTTGTGAAAGACATGGCCACAGGTAAATCTAAAGGCTATGGTTTTGTCTCCTTCTTCAACAAATGGGATGCAGAGAACGCCATCCAGCAAATGGGGGGCCAGTGGCTAGGAGGACGGCAGATAAGGACCAACTGGGCCACAAGGAAGCCTGCTCNNNNNNNAAATATTTTAGCAGCCAGTACCAAACAGCTCTCCTTCGATGAGGTGTTAAACCAGTCCAGCCTCAGTAACTGCACAGTCTACTGTGGAGGAGTCACACAAGGTCTCACAGAGCAAATAATGAGACAGACCTTCTCACCTTTTGGCCAAATAATGGAGATCCGTGTTTTCCCAGAAAAAGGCTACTCCTTTGTGAGGTTTAACTCCCACGAGGCTGCAGCTCATGCCATAGTTTCTGTAAACGGCACCTCCATAGAGGGCAACATAGTAAAGTGCTACTGGGGGAAAGAAACGACAGACATTGTACAGGGCCCCATACAGCAGGTACAGATGGCACAGCAGAACACGCTGAGCTTTGCAGCCCAACCCTATAACCAGTGGGGCCAGTGGTACAGCAACACGCAACAGATTGGTCAGTACGTGCCCAACGGATGGCAGGTGCCAAGCTACGGCGTCTACGGACAGGCCTGGGATCAGCAGGGCTACAATCATTTACATGCTGGAGCTGGATGGACGGGCGTGGGCGCCGTGAGCAACGGGGGCATGGTGGAGCCTGCGCAGGGAGTCAACGGGACAATGCTAACCAACCAGGCAGGCATGAGCACCACTGGATACCCCACCCACTGA
>g227.t1
ATGGACAGTGAAGTCATCGTGTCCTCCTCATCGGCCTCCCCTCAAACTCCCGCCACCCAGTCCAGCTTAGCTGCAAAGCAGCGAGAAAGCAGGAGGTCCACGGCCACAACTCCCGCCTTTCTCTCCAACCTGGGTAGGGCAACCCTGCGGGGCATCCGCAAGTGCCCTCAATGCGGGGTCTACAACGGCACCCGAGGGCTCAGCTGCAAGAACAAAGCCTGCGGCGTGACCCTCAGAGATGCCTCGGCGGGCTGTAAAAGCGGCAAGAAAGCCGCGGTGGAGGTGGTGAGAGTGATAACCGACAGCGAGGAGGAGAGTTTTGGGAAGGAGCAGGAAGCAGGAGGCGGAGGTGCGCAGGTGTTTTCGGTGTGCCACAGAAGTAGAGGAACCACGCAGTGGGGCTTCGTGGAGCTGGTTCCCACAGACACGGCCATAGCTACCGGGGATGGAGCCACCTTGCTCACGCGCATCAACCTGGGCCGCTGCTTCCTGCCCTCGTGCAGGCAGGGCGAGAGGTCAAGCAAGCGCGAGCCAGACTCGGCGTCGACGGAGCCGTCCTCCGACAGCCTTTGCGTCCACATCAAGCAGGCCATAGACTGCCGGAGCCGCGCTACGCCGCTCACCTTCAAGAGCTCCGTCCTGGAGGCCTTACAGGCTTCCATCCAGGCCAGGGAGGAGCTGTGGCGGCTGGCCACCGAGTCCCCCGGGCCTCTGGTGCAGCGGGTTTCTAAAGACACCCTGGTGGTGAAGTGCCACACGGACTCGCAGCATCCTCTGGGCCTGCTGCACCTGACCGTGGCTCAGATGGAAACGCAGAACAACAACAGGAGCGTGTTTCACTGTAGCTGCCAGCTCAGCGCAGGAAGGATGAAACATGGCGCGGATGGAGCATGCTCTCTCCCGGGCGCTTCCGAGCCCTGCCTTCACTTCTACGCCTGCGTGTGCGCCTTCTCAAGCAACGAGAAGCTGGCGGCAGAGTTTGCGGCTTTCGTCAACTATTCTTCAGTCGTGCAGCAGAACGCTGCCGGTGAAAAACCCCTGCAGCAGGCCGAACCCAACAACTCCCACCACAAAGTGAAGAAGCAGCGTTTGGATGAGCCCACCTCTGCGGCGGGGAAAGAAGGCGCCCCGGCCTCCGCTCTGAGGAAAGCCGGTCAGAGGAAAACCGCTGGAGGGCTGAAGGCTGCAGGCAGCGCTCAGGTGGTGGACGAGCTCTCGGTGACGATGGGCTTCCAGCAGTGGCTCGCAAGCGTGACCGAGAGGATCCATCAGACGATGCATTACCAGTTTGACGGGAAACCCCAGCCGTTGGTCTACCACATCCCCCAGGAGTTCTTCAACGCTCTCCAGCAGCGTCTGTCGCTGGGATCTAAGAAGAGAAGACTGCCCAACCTCACAACAGCGTTTGTGAAGAACGACGGACTTCCTCTGGGCTCCTTCTCCAAGTACACCTGGCACTTCACCAATCTGCTGCACGTCAAACACATTTTTGACACTGCGGAGCTGCCACTGGAGGTCACTCAGAGTTTTGTAAAGAATCTGGATGGCTCCTACTCTCGCTTTCACCTCCCTGAGCTGCCGCCTGAGCCAGAGTCATTAGACGTTTACAGAACGGAGCGTCCGCCGACCATACGACCGATGGAGCACCGCACTTTCCTCAAAGTCGGACCGAGTTCTGGGGACCAGAAGGAGTCCAGCCCCTTCGTGATTGAGTGGATCCCCAACGTTCTGCCTCGCTGTCGGATGGGAGAGCTCAGGATCAGCTTTGAATTCGGCCACCAGCAGAGCGGCCAATCGGAGTGCCAGGAGAAAGCGGGCGGAGCGGAGAAAAAAGCTCGCAGAAAGTCGGACGGCTCTCAGGCCAAAGTCCCAAAGAGTGTCGATGTTCTTTAG
>g228.t1
ATGAAATATCAGCCTTCGGGACCAGCTGCGGATCGAGTTAGTGAGCGGATCGAACTCAGCGACACCACCGAGTCTAAGAGGTCTCGCCCCGGCGCCGCGGTCTCACTGCTGACCCCTCTGGACCCTCTACGGCAAGCGAAGCGGCTTCCCATCCGGCTGATCAAGATGTTGACGGCGCACACCGGACACTTGCTCCATCCGGAATATCTACAGCCTCTAACGTCCGCGCCAGTGAGCATCGAGCTGGATGCTAAGAAGAGTCCACTGGCCCTGCTGGCTCAGACCTGCTCTCAGATTGGTAAACCGGACCCTCCTTCTTCCTCCAAGCTCGGCTCCTCCTGCAGCCCGGGGGACAAAGAATCCAGCAGTCGGTCGTCATCCTCCAGCCTGAAGCTGGGGGAGCACCGCCCTTCTCTGGAGGACAAATCTAGCTTTAAACCCTACAACAAAAGCAACGTAGACTGTCGCAGGGATGGTGTTGCCAGCAGCTCTAGCGGTGACAAAGTTGGATTCAGGGTGCCGAGCAGCAGCAGCTCAACCACTAATGGGAATTCAACCAGCGGCCAGCAGTCCTACCCATCCCACGCTTCTTCGCCTGGCTCCAGAGGCACCAGCACCCCCCCAGGACAGGCTCAGCAGCATCAGCATCACAAACAGAGCCAGTCTCCCAGTGGACAGCCTGCCTTGCAGTCCCAAACTCTTAGCTCTGAACCAGGACGTGAGCAGAGCAGCCCCACCAGCACTTCCACTAGTAATAACCACAGCAATCCAAAAAAAGACGCTGATGTGAGCAAGGCGAGCGCAGACAGCCCGCACCACGCAAACTCCAGCCACGTCCGGGCGAGCACAAACTGCAGCAACAGCAGCTCCGACGGCGGTTCCAACCAGGACGTCGGCGGTAGAGCCGAGGCCGCCCAGCCTAGCCTTGGCCCTGGACACATCACGCCCATCTCTCCTTACAAAAACAGCCAGCCACTCTTCCCCTTACCCTCTTCCAATATGGCCTATCATGGATCTGTCATGGGGGGTTACGCGGGCTACCCATCCCAGTTCCTACCAGGGTTGGACCCGTCCAAATCGAGCCTGAGCATGGGAGGAAAACACACAAGCTCTAGCCCTCTGACGGGCGCCTCCCCGCCATCCTTCATGCAGGGCCTTTGCAGGGACCCTTACTGTCTAAGCTACCCTGGTGTGTCTCATCTCGGCAGTAGCAACTGCAACTCCTGCATCCACGACCCTTCCTCCACCCTAAAGTCGAGCTTTCCCATGGTGTATCCCTCCCACCCGCTTCACTCCCTCCACCAAAGCTCCTTGTCGTCCAGCGTGTCCCCCTCCCTGTCTCATCCCCTTTACACGTACGGCTTTATGCTACCAAACGACCCCCTTCCCCACGCCTGCAACTGGGTGTCCGCTGGAGGACCTTGCGACAAGCGCTTCGCCACCTCAGATGAACTCCTGGCTCACCTTCGCACCCACACAGCTCTGACTGTGGGGATGGACAGTAAGCTGCTCTCCGTTTCCTCATCTGGACCCGCATCCTGCCACTTGCACCTCCCACACCAGAGCAGCCCGGGCTCCCTCCCCAGCTCTCTGTCGCTCAGGGCTCCCCCCAGTCTGGGCTTAGCTCGCTATCACCCCTACAGTAAGGTCCATCTCCCCTCTGGGCCTTCCTCCATCTCCCTGCACTCTCTGCCCACCACTGGCCCTTACTATCCTCACTACACTCTCTACAGTCAAAGACTTGGATCTGCGTCAGCTCTTGGATACCAAtag
>g229.t1
atggtcccgatgagcgagcaggcggacgcacctctgaccccgctgtccgccccagatcaacttccctgcaaagactcccgggggaaaagcttgacgtcctcagaggggaacaatgaggaggagaggaggcagaagaggcgtggactggcaccggcagacctccagctgctgctggactccgagtcagaaccgtcagagagcaagaagaaaccagccagcatcagacagaaacccgtggagccgttgtcaccaatgctgagcctgagcgactttgaaaccaagtttgaccggaagaaatcccagaccaaccagttgtcaaagaccaatgcgcattaccacaagttattcaaggcgatcagcaaagatgagctgctcaaacagagttacacctgcgccctgcagagagacatgttgtaccagggcaaaatgttcgtctcgcaaaactggatctgcttccactccaaagtctttggcaaagacatcaagatttccatcccggtgatgtcggtgaaacttataaaaaaaactaagactgcgttattggtgccaaacgctctgataattggaactacagacatagatcatgtctttgtatcatttctctctcgaaacaacacctttaaatttctgaaatccatctgccctcatctggaggtggataagataagtagcagccctgtagcttcctcctgtgaaaacagcttcagagctagctgccccacgtcgcttcctctggacttttctggagacttctccgacctggatggagttgtgcaccagaggcggcaggacatgattgagagcagcagctctgggtcacagactccagactatgataaaataagcgacttcaacagcctcccagacacatttctgagtgcagcgaagaccagagaggtttcggtccacgcagacattcacctccagaacccgagccaaaagcacggagccgccctcaaaaatggccaaagcaagccgccacatggacttacaccaaaagactcgtcctcgcagccaaagtctttacacgtcatcctcttcatctatctgtttttagtcagcattcttgtcttgtcctcttgttacatggctttcaagattgcggctcttgagcaccgcctgaactccctgctgtcgatgggggaactcgttgataacgaaaatgctgggagccagaggtcgcaggtggaagtgaatgctgagatctacggggagctttccactaacctgttcaagttagagaagattcaaaggaacctcaggaagctcctggaagagacttaa
>g230.t1
ATGGCCACACAGGAGCCGTCCCCTCCGTCATCCATGGAGAGCAATAAACCCGGCTTCCCCAAGAAGATCCTGGGCAACAAGCTGGAGGACAAGCACCTGTGCAACTGCTGCCACAACATCCTGAGGCGGCCATTTCAAGCCCAGTGTGGACATCGCTTCTGCTCCTACTGCTTCAACAGGACCGTGAGTAATGGACCCCAAAGATGCAACGCTTGCATTAAAGAAGATATTTTTGAGGAGCCGACATCAGTTTTGAAGCAGGGATGTGCATTTCCTGACAATGCCGTTCGAAGGGAAGTTGAAAGCCTGTCTGCAGTTTGTATCAATGAGGACTGTACTTGGGAAGGAACTATTAAAGAGTATGAGCTGAATCACGAGGGGAAGTGCGAGTTCATGATCATCCCCTGCCTCTCCTGCAAAGAACGAATCCGCTTCAACGAACAAGAGCGCCACAACGAGCGGGAGTGCCCGGAGAGGACGCTCAACTGCAAGTACTGCAAGGAGCCATTTCACTTCAAAAACATCAAGGCTCATGACGAAATCTGCCCCAAGTATCCGATGATCTGTGAAGGTTGTGCCAAGAAGAAAATACCCAGAGAGAAGTATGTGGACCACATTAAGCTCTGCACTAAATTCCGAACTCCATGTCGATTTCATGTCGTTGGATGTGACATGTCTGTGGAGAAAGAGAAGATTCATGACCACGAACGCGCTTATGCCTACGAGCACCTTAACCTGCTCCTGCACTTCATTATGGGTATGAAGGTGAGCATGGAGGGCCTGCAGCCCCAGGGACTGGAAGTAGCTGGACACAAACTGTTAGAACTCCAACAATCCCTCAGGGAACTCGAGGCCAGAGTCTCCCAGCTCAGCACCACCTCTTCTGGGCCTCCCGTGCAGGGAGCTGCCGCTTCCTCCTCTTCCTCCTCCATCTGCAGTGCCGGCCCGCCTGCATCAGCTCCTCTTCCTCCACCTCCCACTCTTCCTCCAACGCTCTCTGTGTCTACCTCGTTCACACCCCTGCCCAGCTCGGTGGGCGCAGCGCTGGAGCTTCAGCTCCACAGCGAGAAGACCAAGGTGGCCGAGCTTGGCCGCAGATGCATGGACCTCGAGGTCAAGGCGGGGACGTTTGAAAATGTGGTGTGCGTTCTTAACAGGGAGGTGGAGAGGTTTGCCACAACCATGGAGGCCAGCAACCGGCAGCATAAACTGGACCAAGACAAGATCGAAGCTCTTAGTAATAAGGTACGACAGCTGGAGAGGACCGTCGGACTGAAGGACCTCACGGTGGTGGAGATGGAGGGCCGCCTGAGGGAAATGTCCGCCACCACCTTTGATGGCGTCTTCATCTGGAGGATATCAGACTTTGCCAAAAAACGACAAGATGCCATTGCAGGTCGGGCTCCTGCCATGTTCTCACCAGCTTTCTATACTAGCAAGTATGGCTATAAGATGTGCCTGAGGATCTATCTGAATGGGGACGGTACGGGGCGAGGCAGCCACCTGTCCCTGTTCTTTGTGGTGATGAGGGGACTGAACGACGCTCTGCTCAAATGGCCGTTCAACCAGAAGGTAACCCTGATGCTACTGGACCAGAGCAACAGGGAGCACATCATCGACGCCTTTCGACCCGACGTCACTTCCTCTTCCTTTCAACGACCCGTGAGCGAGATGAACATCGCCAGCGGCTGCCCGCTCTTCTGCCCGCTCTCCAAGCTTGACGGAAAGAACTCGTACATTCGCGACGACACAATATTCATCAAAGCCATTGTGGACCTCACCGGCCTCtag
>g231.t1
atgctaaggctagttagcatgatcactgatgacggcagagaaacagttcctgtaaacctgagtcacgtgatcaacatccagatgcttccactggcgcaaaccatgaagaagaaggaaatggttggagtctcatggatgcaggacctagacagagatttgcgcacatttgtaaaggaaatgcagctacgtccaggtcctgagaaccgctcctttctctggacatga
>g232.t1
ATGGGCGCACAAAGTCTTCTGGGCTGCCTTCTTCTGTTTACTTTGATGAGTTTATCAACTGCTGGGCTTGTCAAGAAAGTCCTCCGCCATCGACGACAGACTCTTTCTCCCCTCACAGAACACAATGCTTCCCTTCCCAGTGTAGGCCACCCAGTGGTTTTCAGCCATGTTTATAACATCAATGTTCCTGCAAGTTCCCTGTGCTTGGTGGACCTGGAGGAATCAGAGGGCACTCAGGTCCATCCCAAAGATGTAGCGTCGGTCCCTCCAGGCCATCATGTCACCGAACATACGCTTAATGGGGAAAACCAGATTGTATTCACCCATCGCATTAACATACCTCGGCAGGCCTGTGGTTGCACTGATGACTTTCCAGGCCTGAAGGACCTCCTGAGCCGCCTGGAGATGCTTGAAGGAGAGGTTTCAGCTTTGAGGGATCAATGCAGCAGTGAGCAGCTCACAGGTGAGTTGGGAACAAAGCCGTACTGCAATGGCCATGGAAACTACAGCTCTGAAACCTGTGGTTGCATATGTGATCCTGGCTGGAGGGGGCCCAACTGCACTGAGGCCGAGTGTCCTGGGAGATGCCAGGACCGTGGCCGCTGTGTGGACGGAAAATGTGTGTGCTATAAGGGCTTCGTCGGAGAAGACTGTGCCCTCGAGACCTGCCCTGTGGTGTGCGGAGCCCACGGCCACTGCGTGGGAGGCGTTTGTGTCTGTTCCGATGGTTTCTTTGGCGAAGACTGCACTCAGAGCCGGTGCTTGAACAACTGCTTGGGCCGCGGTCGCTGTGAGGAGGGAGACTGCGTGTGCGACGAACCTTGGACTGGCTTTGACTGCTCCGAACTCATCTGTCCCAAAGACTGCTACGACCGCGGACGCTGTGTGAACGGCACCTGCCACTGTGACGAGGGCTTCAGCGGGGAGGACTGCGGAGAACACTCTTGCCCCAACAACTGCCGCGGCAATGGGTTTTGTGTTGACGGCAAATGTATTTGCACTGCTGGGTACAGCGGTGAAGACTGCTCCCAGCTCACCTGCCTGAATGACTGCAATGGCAGAGGAACGTGCTTCAATGGACTTTGCATCTGTGACTCAGGGTATCAAGGTGAGGACTGCAGCCAGCTTGCGTGTCTGAATAACTGCAACAACAGAGGTCAGTGCATCAACGGACGGTGTTCTTGTGATGTCGGGTTCCACGGAGACGACTGCGCCGAGCTTTCCTGTCCGAACAACTGCCGGCTGAAGGGGCGCTGTGTCAACGGCCAGTGTGTCTGTGACGAAGACTTTGCGGGTGAAGACTGTAGCGTGCGCATCTGCCCATCAAACTGCTACGGCCGTGGGGAGTGCATCAAAGGACGCTGTGTGTGCCACATAGGCTTCGTCGGCGACGACTGCAGTCAACTGAGTTGCCCGAACAACTGCAGAAACCGCGGTCGTTGTGTCGACGGGCAATGCGTTTGCGACGAAGGGTTTAGCGGGGAAGACTGTGGCAAGAAAGCTTGTCCCAACGACTGCCTGGCACGCGGTCACTGTCTAGACGGCAAGTGCTTCTGTCAGGAGGGCTACACGGGAGATGACTGCTCTGTGCTGGCTTGTCTGGACAACTGCAACAACAGGGGGCGCTGCGTCAACGGGAGGTGTTTGTGTGAGAGTGGATATGAAGGGGAGAGCTGTGCAGACCTGAGCTGCATCAACAACTGCCAGGATAAGGGCCGCTGCGTGAATGGCCAGTGCTTCTGCGATGAGGGATACATCGGAGAGGATTGCTCCGAAGTGTCTCCTCCTAAGACCCTGACTGTCGGGGAAGTCAGCACCGAGACTGTGGACCTATCCTGGAACAACGAGATGCTGGTCACAGAGTACCTCATCACATATGTGCCCACCAGTCCTGGGGGTCTCCTCATGGAGTTCACTGTTCCTGGAGATAAAACTGCTGCCACCGTTAAAGAGCTCGAACCTGGCATTGAATACCTGATCAGCGTCTACGCGGTCCTGAGCAACAAGAGGAGCATTCCTGTCAGCGCACGAGTGGTTACAGATCTCCCACAACCAGAAGGTTTAAGATTCAAGTCAGTGAGAGAAACCTCTGTCGAAGTTGTCTGGGACCAGCTGGACATTTCCTTTGACAGCTGGGAGATTTATTTCCGCAACACGAAAGAAGAAAACGGAAAAGTCGTGAGCACCCTTCAACCCTCCCAAACCGACTTCCTCCAGTCTGGGCTCGGACCGGGACAGGAGTATGAAGTCTCCATCAGCATCATAAAGAACAACACCAGAGGCCCTCAAACATCCAAAACTGTCACCACCAAGATCGACAGTCCCAGGCAACTGGAGGTGAAGGATGTCACAGACTCCTCAGCGCTGATCAGCTGGTATCTGCCGGTGGCTCCGGTGGACAGGGTCGCCATGTTTTACATGCCTAGCTCCGACCCCTCAGATGGAACCACGGTGGACGTTTCCCCACCAGACAAACAGTACAACACAGACAACCTGAGGCCGGACACGGAGTACACCGTGTCCATCATCTCAAGACGTGGAGAGGCAACCAGTGACCCCGTCACCACCACGTTTACCACAGCTCTGGACCCCCCTACAGATGCGCAGGCTGTGTCTCAGACCGATGACAGCATCACCCTGGAGTGGACCAACAGTCAGGCTGATGTCAGCAGTTATCGAGTGAAATACAGTCCCATCTCTGGTTCCGCTCACGGCGAGAAAGTCTTCCCACGAGGATCAGGACACACCACACAGGCCACCATCACTGGGCTGAAGCCAGGGACGGAGTACGGAGTGGGAGTGACAGCTGTGAAGAACGAAAGAGAAAGCCTCCCTGCCACTACAAACGCAGCAACCGACCTCGACCCCCCCAGAGACTTCAGAGAGGTCCGCTCCACCGAGACGTCTCTCACCGTCGCCTGGCAGAAACCCCAGGCCAAGGTCGGCGGCTACAGGCTGGCGTACATGTCCAGAGACGGCCATGCGGAGCAGATGGAGATCCCGGCCTCTGAAAGCGCCTACGTGCTGCAGAACCTGGTTCCCGGTACGAGCTACACGCTGACGCTGGCGGCGGAGCGGGGACACAGGAGGAGCAAACCCGTCTCCCTGACGGCGTCCACAGCCACTTTCACTTTTTATTTAGCTGCCTCAGACGACCGTGAACAGATGACCCCTACAGTCTTGGACGACAATGTCACTAGCTCTGTAATTTTAGACCCGCCAGAGACACAGGTTTCCGAGACGGAGGCCGAGGATGAGCGTGGAACCCTGACCGCCTCGGGTGTTGTGTCCGACGGACTTGACCTCTCTTGGGAGTTAAAAACTCCTGGCGCCTCCGGCGGCGCTGCCGTACGGTATAAGGACGCTCAGATATCACGGGGTGGGAGCGAGGTCCAGCTCCCTGGAGATTCCCGTGTCGGCGGCCCGGGGCCGACAGCAGAATATCAAACTGAGTTGTTTGGAGTAAAGAGTAGCCAGGGACCTGCACTACAGGAAGCTGTTGCGGTTACAGCACCCCCAGACGTTCTCGCGCTGAGCATCAAAGAAGCCCCGGCGGCCCCAGAACCCGCCAAGGAGGAAGAGAACCTTGAACGTGTCGACAAGGTTCACAGTGAATCGCCCTCAGAAAACGATGCGATGGTCTCTGGGGCCGAGATCGAAAGCTCAGGCATGGAGCTGATAAGCGGCCTCGCGGTCAGCGTTACCGCCACGAGCGTGAGCCTGACGTGGTCGGCGCATGACGACGCGTTCGACAGCTTTTTGGTGGAGATGGTTGCCGTGTCGGCTGAAGCGGCGCAGCCTCAAGCGAACGAATTGCCCGGGAGTTTTAGGAAGGCCGAAATTGAGGGGCTGTTGCCCTCGACGATGTATGAAATAACACTGCAAGGGCTGATGGAAGGGAGGCGATCTGTACCGCTCAGAGTTTTTACTGCAACAGCGGGGCTGGAGCCAGCGCTAGGGAACCTGGTCCTGTCTGACATTACATGGGACAGCTTCACAGCATCCTGGAGCCCCACAGGGGGAGACTTTGACAGCTTTGTCATTGAGGTAATAAACATGGAGGATCTCGCAGAGAGACAGAACCTTACTCTGTCTGGAGACGCGTCGAGCCTGGTCATCTCCGGATTGAATCCCAATACCAACTACATGGTTGGCTTGTACGGGATGCATCAGGGCTCCTACCTCGAGCCCCTGTACCGTGAAGCCACAACAGTTGTTAGACCAGTGGTTGGCAAACTGTATGTCTCAAACTTAACGTCCGAAAGCTTTACGATCCACTGGAACAGCACTGAGAGGGAGTTTGATGCTTTTGTTCTGGAGATAATTGACTCAGACTGGCTCATGGAGCTGAAGGAGTACAACATTTCTCAAAATGTATCGGCCCATGATGTCACAGGGCTCAGGCCCAGCACTGATTACATAGCCTACCTCTATGGGACGTACAAGGGATCTCGAACACGACCTGTCAGTATTGTTGCATCAACAGCTGAGGAGCCCGATTTGTCCAATCTAGTTGTTTCCAATGTTACCTCAGACAGATTCTCTCTGTCATGGCGAACGAGAGAGAAGGCCTTTGATACGTTTGTAGTCGAAGTCAGAGAGTCTGCTTTGCCGTCGCAGGCGATGGGGCGCACTCTGCCCGGAGATGTTCGCGCCACGGTAATGGCGGGGCTCAAAGCGAACACGAGCTACGATATAAAGCTTTACGCCAGTAAAGACGGCAGGCAGAACACACAGCCTCTCCTGGCTGTAGCTACTACAGAGGACGTCCCGCAGTTGGGGCCGATAGTTGCTTCATCTGCTAACCCCCATTACCTCAGCTTGTATTGGAACATATTGTCTGGCCACTTTGATGGCTTTGTTGTCCAGGTTAGTGACTCGGAGCAGCAGTCTGACACGCTGGAGTTCAGGCTGCCCGGTGAAGCCCGTAACATTACAATCCCTAACCTGATGGATGACACGGGCTATGATATTGAAGTGTACGGTATTTCTCATGGCCGTCGCACTCCGTCTGTGTTCGTCCATGCTGTCACAGCTCCTTTACCTAAAGTGGAAAACTTGACCATATCCAACGTAACCCCCTACGGTTTCAGAGCGTCCTGGGAAGTGAGGCAGCAGCCACCGCCGCCGCCGCAACAGGAGGAGTTATCCACCTCTGGTGGCGGTTTTAGCCACTTTCACATAGTGGTGACAGACTCAGGCTGGCTGCTGGAGCCTCAGGAGTTCACCGTGCCAGGAGACCACAGTCACCTGGACATCTGGGGCCTCATCACCGGCATTGGCTATGAGGTCAAGCTAACCGGCGTGTCTGAGTCGGGGCTTCTCTCTCGGCCCCTGACTATGGTGGCTGTGACAGAGGCAGAGCCAGAAGTGGATCAGGTCTTCGTTTCGGACATCACGGCCGACGGCTTCCGCCTGTCATGGACGGCCGACGAAGACCAGTTTGATAGATTTGTGATCAAAATAAGAGACAGTAAAAGATTAGCTCATCCGCAGGAATACAGCGTTCACGGCAGTGAGCGGACAAAGGTCATAACTGGGCTCATGAGTGGCACTGAGTATGAATTTGAGCTCTACGGCCTCACGTTGGACCAGCGTTCCCAGCCTATAACAGGGGTTGCTCAGACAGGTCTGAGTGCGCCAAGGGGACTGCATTTCACCGAGGTGACTGACTCCACCGCCGTAGTTCATTGGTCCATTCCACGTTTTCCGGTGGATAACTACAGGATCACCTACGTGCCCTTTGAAGGAGGAAGCCCATTGATCGTGACGGCGGACGGCAGCGTGTCTGAGACGGTGCTGATCAATATGTTTCCCGGAAAGACGTACCAGGTGACGGTGAGTTCCCTGAAGGGCCTGGAGGAGAGTGAGCCCAGCACCGGCACGGTTACCACAGCTTTGGACAGTCCACAAGGTCTGACTGTCATCAACGTCACTGACACGTCGGCTCTGCTGCTGTGGCAGCCGTCTGTAGCCACTGTCGACGGCTACGTCATCACCTACAGCGCCGACGCAGCATCCCCAGTGGTGGAGCATGTTTCTGGGAACGTAGTGGAGTTCCAGATGAACACCTTGGTTCCAGGATCTCTCTACACGGTTGGGGTTTACGGTATGAAAGAAGCTCAGAGGAGTGCGTCCACTGTTACTAAATTCTCCACAGACTTGGATCCTCCTCGCGACCTGATGACTGTTAACGTTCAAACTGACAGCGCCACTCTGACATGGCAACCCCCCACCGCTGCCATCTCTGGCTATGTGCTAACCTTCTTCTCTGCTGACGGTGCAGTCAGAGAGGTAATGCTAAGCCCCACAGCGTCGTCTTACAGCATGTCTCAGCTCACTGACTCAACAGAGTACAGTGTCCGCCTTCAGGCCATCTCCGGAGGCCAGAGGAGTCACTACATAACCACCACCTTTTCCACCAGTAAAGCTGGACAGATGTACGCCCGCCCTCGGGACTGCGCTCAGATTCTGTTGAATGGGGAGACCACCTCTGGTCTGTACACTGTCTACATAGGAGGAGAGGAGAGCCAGCCCGTTCAGGTCTACTGTGACATGACCACAGATGGCGGAGGATGGTTGGTTTTCCTCAGGCGCCAGAACGGAAAGCTGGAATTCTTCAGGAACTGGAAGAGCTACACAGCTGGCTTCGGGAACATGAGTGATGAGTTCTGGCTGGGTCTGTCCAACCTCCAAAAAATCACGTCTCTGGGACATTACGAGCTGAGGGTGGACTTGCAAGATAACGGAGAGTCGGCCTACGCGCAATATGACAAGTTCACGCTTGCCGAGCCGAGAACACGATACAAAGTCTACTTAGGAGCTTATAGTGGAACAGCAGGCGACTCCATGTCCTACCATCAGGGCCGGCCGTTCTCCACCTACGACAACGATAACGACATCGCTGTGACCAACTGCGCCTTGTCCTACAAAGGTGCCTTCTGGTATAAAAACTGCCATCGTGTAAACCTCATGGGGAAATACGGTGACAGCAGTCACAGTAAGGGGATAAACTGGTTCCACTGGAAGGGCCACGAACACTCGATTGAATTTGCAGAAATGAAGATTAGGCCATCCAACTTCAATAACCTGGAGAGCCGAAAAAAGCGATCGtaa
>g233.t1
atgagtttatcaactgctgggcttgtcaagaaagtcctccgccatcgacgacagactctttctcccctcacagaacacaatgcttcccttcccagtgtaggccacccaGTGGTTTTCAGCCATGTTTATAACATCAATGTTCCTGCAAGTTCCCTGTGCTTGGTGGACCTGGAGGAATCAGAGGGCACTCAGGTCCATCCCAAAGATGTAGCGTCGGTCCCTCCAGGCCATCATGTCACCGAACATACGCTTAATGGGGAAAACCAGATTGTATTCACCCATCGCATTAACATACCTCGGCAGGCCTGTGGTTGCACTGATGACTTTCCAGGCCTGAAGGACCTCCTGAGCCGCCTGGAGATGCTTGAAGGAGAGGTTTCAGCTTTGAGGGATCAATGCAGCAGTGAGCAGCTCACAGGTAGGAGTGAGTTGGGAACAAAGCCGTACTGCAATGGCCATGGAAACTACAGCTCTGAAACCTGTGGTTGCATATGTGATCCTGGCTGGAGGGGGCCCAACTGCACTGAGGCCGAGTGTCCTGGGAGATGCCAGGACCGTGGCCGCTGTGTGGACGGAAAATGTGTGTGCTATAAGGGCTTCGTCGGAGAAGACTGTGCCCTCGAGACCTGCCCTGTGGTGTGCGGAGCCCACGGCCACTGCGTGGGAGGCGTTTGTGTCTGTTCCGATGGTTTCTTTGGCGAAGACTGCACTCAGAGCCGGTGCTTGAACAACTGCTTGGGCCGCGGTCGCTGTGAGGAGGGAGACTGCGTGTGCGACGAACCTTGGACTGGCTTTGACTGCTCCGAACTCATCTTGTCTCCTCCTAAGACCCTGACTGTCGGGGAAGTCAGCACCGAGACTGTGGACCTATCCTGGAACAACGAGATGCTGGTCACAGAGTACCTCATCACATATGTGCCCACCAGTCCTGGGGGTCTCCTCATGGAGTTCACTGTTCCTGGAGATAAAACTGCTGCCACCGTTAAAGAGCTCGAACCTGGCATTGAATACCTGATCAGCGTCTACGCGGTCCTGAGCAACAAGAGGAGCATTCCTGTCAGCGCACGAGTGGTTACAGGTACCTGCTGTGCTCTGTCAGACCTCGACCCCCCCAGAGACTTCAGAGAGGTCCGCTCCACCGAGACGTCTCTCACCGTCGCCTGGCAGAAACCCCAGGCCAAGGTCGGCGGCTACAGGCTGGCGTACATGTCCAGAGACGGCCATGCGGAGCAGATGGAGATCCCGGCCTCTGAAAGCGCCTACGTGCTGCAGAACCTGGTTCCCGGTACGAGCTACACGCTGACGCTGGCGGCGGAGCGGGGACACAGGAGGAGCAAAcccgtctccctgacggcgtccacaggtgggtcacccgagaactcgaaatcgaattttacaggtggatatttttttctaaatgctcatcttcattttacttttttaaacatattagtttcagttaatggttttaggcttgtatgcgacctgttgaaaaattggtga
>g234.t1
CCTAAGACCCTGACTGTCGGGGAAGTCAGCACCGAGACTGTGGACCTATCCTGGAACAACGAGATGCTGGTCACAGAGTACCTCATCACATATGTGCCCACCAGTCCTGGGGGTCTCCTCATGGAGTTCACTGTTCCTGGAGATAAAACTGCTGCCACCGTTAAAGAGCTCGAACCTGGCATTGAATACCTGATCAGCGTCTACGCGGTCCTGAGCAACAAGAGGAGCATTCCTGTCAGCGCACGAGTGGTTACAGAGATCGACAGTCCCAGGCAACTGGAGGTGAAGGATGTCACAGACTCCTCAGCGCTGATCAGCTGGTATCTGCCGGTGGCTCCGGTGGACAGGGTCGCCATGTTTTACATGCCTAGCTCCGACCCCTCAGATGGAACCACGGTGGACGTTTCCCCACCAGACAAACAGTACAACACAGACAACCTGAGGCCGGACACGGAGTACACCGTGTCCATCATCTCAAGACGTGGAGAGGCAACCAGTGACCCCGTCACCACCACGTTTACCACAGACCTCGACCCCCCCAGAGACTTCAGAGAGGTCCGCTCCACCGAGACGTCTCTCACCGTCGCCTGGCAGAAACCCCAGGCCAAGGTCGGCGGCTACAGGCTGGCGTACATGTCCAGAGACGGCCATGCGGAGCAGATGGAGATCCCGGCCTCTGAAAGCGCCTACGTGCTGCAGAACCTGGTTCCCGGTACGAGCTACACGCTGACGCTGGCGGCGGAGCGGGGACACAGGAGGAGCAAACCCGTCTCCCTGACGGCGTCCACAggtgggtcacccgagaactcgaaatcgaattttacaggtggatatttttttctaaatgctcatcttcattttacttttttaaacatattagtttcagttaatggttttaggcttgtatgcgacctgttgaaaaattggtga
>g235.t1
ATGAGCGCGGAAGGATACCAGTACAGAGCGCTGTACGAGTACAAGAAGGAGCGGGAGGAGGACATCGACTTGCACGTGGGGGACATCCTGCTGGTGAGCAAGGGAGCCCTGGTCGCCCTCGGTCACACCGACGGCTTGGAGCAGCAGCCGCAGAAGATCGGCTGGCTGCCGGGCTTCAACGAAACCACGCAGGAGAAGGGCGACTTCCCCGGGACATACGTGGAATATGTGGGGAAGAAGTGGATCTCACCGCCGACGCCCAAGCCAAGGCCGCTCAGACCCTTACCTGTCGCTCCAGGTTCCTTCAAGGCAGAGGACTCCGACTCGGATCAAGGCGTCTGTTTGGCGGACTTGACGGAGCAGTTTTTTCTCCCAGAGACCGCTCCGCCCTTGCTGACCAGACTCCTTGAAGCTATCGAGAGGAAAGGTGTGGACAACACAACTCTGTATCGAACGTTCACCGCTGGAGGTGGACTCGAAATCAGGCAGTATTATGATTGTGATCCTCCCGCCGCTGAGCTGGATCAGCTGGAGCTGCCCGCCCTGTGCGATGGCCTGCGCAGGTACCTGCAGGATCTGCCCCAGCCCATCGTCCAGGCCACCCTCCACGCTCAGATGGTCCACGCCGTCAAAGAGGCGGCGAACCCCGAGGAATGTGCCCAGCTGCTGCGCCACATCGCCAGCTCCCCGACCCTGCCGCCCCAGTACTGGCTCACCCTGCAGTGTCTGCTCAGGCACTTCTCTAGAGTCTGCCAGAACGCGCCCAAGAACCAGCTCAGCGCCAGATCGTTGGGCGAGATCTTCAGCCCTGTGTTTTTCAGACAGCAGGCAACCAGCTGCGAACCCAGTCTGGATGCTTTCATCAAGATCATTGAGGTGCTGGTGACCAGCGAGTGGAGCGAGAGCCAAGCAGCTCCAGCTCTACCTCCAAAACCACCCAAGTCCACAGCTGTGACTAACAACGGTATGAACAACAACATGGCTCTTCAGGACGCTGAATGGTACTGGGGGGACATCTCTCGGGAGGAAGTCAATGAGAAACTGAGGGACACTGCGGACGGTACGTTTTTGGTGCGGGACGCCTCGACTAAAATGCACGGAGACTACACTCTGACGCTGAGGAAAGGAGGCAACAACAAGCTCATCAAAATTTTCCACCGTGACGGAAAGTATGGCTTCTCAGATCCGCTGACCTTCAGCTCCGTCGTGGAGCTCATCAACCACTATCGGAACGAGTCGCTGGCTCAGTACAACCCCAAGCTAGACGTCAAGCTGCTTTACCCGGTCTCCAAACACCAGCAGGACCAGGTGGTGAAAGAAGACAACATCGAAGCTGTGGGGAGGAAACTTTGCGAATACCACCAGCAGTACCAAGAGAAGAACAAAGAGTACGACCGTCTGTACGAAGAATACACCAGAACGTCACAGGAAATCCAAATGAAACGCACAGCGATAGAAGCCTTTAACGAAACCATTAAGATATTTGAGGAGCAATGTCAGACGCAAGAGCGGTACAGCAAAGAGTACATCGAGAAGTTCAAGAGAGAAGGCAACGACAAGGAGATCCAAAGAATTATGGGTAACTACGAAAAGTTGAAATCAAGGATCAGCGAAATCGTTGACAGCAAGCGCAGGCTGGAGGAAGACCTGAAGAAGCAGGCGGCGGACTACAGAGAGATTGACAAGAGGATGAACAGCATCAAACCCGACCTCATCCAGCTCCGCAAGACCAGAGACCAGTACCTCATGTGGTTGACACAGAAAGGAGTCCGACAAAAGAAGCTCAACGAATGGCTAGGAATCAAGAACGAGAACACCGAAGATCAATACTCGATGGTGGACGATGATGAAGACCTTCCGCATCACGACGAACGCAGCTGGAGACTGGGCAACATCAACCGGCTCCAGGCCGAAGCCGTGCTCCAAGGCAAGAGAGATGGAACATTCCTTGTTCGGGACAGCAGCAAAGCAGGGTGCTACGCCTGCAGCGTTGTCGTGGAAGGCGAGGTGAAGCACTGCGTCATCAATAAGACGCCGTCGGGCTACGGCTTCGCCGAGCCGTACAACTTGTACGGCTCGTTGAAAGAACTCGTCCTCCACTACCAGCACACATCTTTGGTTCAGCACAACGACTCTCTGAACGTGACGCTAGCGTATCCGGTGTACGCCCAGCAGAGACGGtga
>g236.t1
ATGGAGCAACAGCAGCATTTCTCGGTGTCTGGAAGCGGTAGAAGTCTGTCTTCGTCTTCCTCCAGTTCCAACGTCGTGTCCGAGGGAGAAGAGACGACGCCTGGTGCGGAGATGAAAGTTTATGGTGATAATGTTGATAACGCACAAGATCCGGACCGTGGAAGCAGCAAAGCAGCTGAAGACGGTGGGAACGCAGACCATGACAAGGAGACACCGGAGAATGATGATGATGATGATGATGAAGAGCAGGAGGAGGAAGACGACATGTTGGACTACATTCTCTACCCACCTCCGAACCTCCTGAGAAAGTCCAGTATTCCTGAGCTAACCCACGGATTAAGTCCTGCTCTCAAATTCAAACGGCATCTCAGCGAGGATGGAAGACAGCTTCGTAGAAGAAGTCTCGGCGGTGGCTTGACGGGAAAGTACCTGTTGCTGCCCCCCAGCCTTCAGCAGACACAGACGATGCTGCAGTCATCATCCGAGACCTCTAATTTGGTGCGCATGCGATCCCTGAACCTTGGAAAGTCGGACCCGTCCCTCACCTCCAGCGCGAAGGAGCTGAGTCTTCCCAGAAGAGGCAGTTTCCTCACTCCCCGAAGCTTGAGCCCCACTCCCACTAGCCCCTGCAGTCCGTGCAGCCCACTGCACGCCTTTCATTTCTGGAGCTGTCGCACGAGCAACAGAAAGAGCCTGATTGGAAGCGGTCAGTCGTCGGGTTTACCGCGACCCCACTCTCCCCTCTCTTCTCTCACAGGAACAAGCCCACAAGACAGCCCAAGAAATTTCTCCCCCAGTGCCTCTGCTCATTTTTCTTTTGCACGAAGGACCGATGGCCGCCGCTGGTCCCTGGCCTCCCTGCCGTCCTCTGGATATGGAACCAACACGCCCAGCTCCACCGTCTCTTCATCCTGTTCATCACAGGAGAAGCTGCACCAGCTGCCCTTCCAGCCTACGCCCGATGAACTGTACCTCCTCTCCAAGCACTTCTGCACCGAGAGCATCTCCGGGGACGAATGCCGCAGAGCGACCGCCATGCGACCCCGCTCACGCAGTCTCAGCCCTGGAAGATCTCCATCCTGTTACGACCATGAGATCATCATGATGAACCACGTCTACAAGGAGCGGTTTCCTAAGGCCACCGCTCAGATGGAGGAGAAGATTCAGGAAATCATCCGCAGCAACTCCCCGGAGAGCGTCCTCCCTCTGGCAGATGGCGTGCTTGGCTTCGCCCACCACCAGATAATTGAACTGGCACGGGACTGTCTGGAAAAGAGCCGGCTCGGCCTCATCACGTCCAGCTACTTCTGCGAACTCACTGACAAACTGGAGAAACTCGTTCAAGAGTCCACAGAGAGGTCAGAAAGTGAGGAGGTTGACTTCATCAGAGAGCTGGCAAAGAAGATCCTCATTGTGATAGCTCGGCCTGCTCGGCTGCTGGAATGTCTGGAATTTGACCCAGAGGAGTTTTACCACCTTCTGGAAGCAGCTGAAGGACACGCTAAAGAAGGCCAAGGCATCAAAACGGACATCCCTCGTTACATCATCAGCCAGCTGGGACTCACACGAGATCCTCTAGAGGAAATTGCACAGCTGACCAGTAGTGACAGCGGCATTGCAGAAACTCCAGAAACAGATGACTCTTCTCAGAGTCTCAGCACCGTCTTGCGTTCCCGACGGAAACCCTGCGAATTGGACTTTGAGATGATAAAACTCATCAGCAACGGTGCTTATGGAGCTGTTTATTTAGTTCGGCACAAGGAAACCAAGCAGAGGTTCGCCATGAAAAAAATCAACAAGCAAAATCTGATGTTGCGGAATCAGATACAGCAGGCCTTTGTGGAGAGAGACATCCTCACCTTTGCTGAGAATCCCTTTGTTGTCTCCATGTACTGCTCCTTTGAGACGCGGCGGCACCTGTGCATGGTGATGGAGTATGTCGAAGGAGGAGATTGCGCCACCCTGTTGAAAAACATGGGTCCCCTGCCGGTGGATATGGCCAGGATGTATTTTGCAGAAACCGTTCTTGCTCTGGAATATCTTCACAACTATGGCATCGTCCACAGGGATCTGAAACCTGACAATCTGCTGGTGACGTCGATGGGCCACATCAAACTGACCGACTTTGGCCTCTCTAAAGTTGGGCTGATGAACATGACCACCAACCTGTATGAGGGACACATAGAGAAAGATGCCAGGGAGTTCTCAGACAAGCAGGTATGTGGAACACCGGAGTACATCGCTCCAGAAGTCATCCTGAGGCAAGGCTACGGGAAGCCGGTGGACTGGTGGGCCATGGGCATCATCCTCTACGAGTTCCTTGTAGGCTGCGTGCCGTTTTTTGGAGACACACCAGAGGATCTGTTTGGACAGGTCATAAGCGATGAGATCAACTGGCCTGACGGTGAGGACGCTCCACCTCCTGATTCTCAGGAGCTCATCACCCTGCTGCTCAGACAGAACCCTCTGGAGAGGATGGGAGCAGGAGGAGCATCGGAAGTGAAGCAACATCAGTTTTTCCACAACCTGGACTGGAACGGCCTGCTGAGACAGAAGGCTGAGTTCATCCCTCAGCTGGAGTCTGAAGACGACACCAGCTACTTCGACACTCGCTCTGAGAGGTATCACCACCTGGAGACGGAGGAAGACGACACAAACGATGAAGACTTCAACGTGGAGCTGCGGCAGTTCTCCTCCTGCTCTCACAGATTCTCTAAGGTCTACAGTAGCTTGGATTTGTCCCGAGGACATCTGGAGGAGAAGGGAGAGACGGAGGAGAAGAAGAGTGAGAGCCCGCTCACTGTGGACTCCCTAAGCTGGACGCCAGACTTCGCTGAAATGCCCTCACTGTCCCACTCGACAGACACAGACAGTACCAACCAGGTCCCCCGACCCGCTTTGCTCCCGAAGTTCGCCATCTCCGCTGAGAGCGAAGGGGACGACACCTCGGGCCTCAGCGACCCCAGCAAGGTCTCCTTCTCCATCGGAGAGCTGCCACAGGACGAGCCTGACGTCGTCACTCCCGGCAGCACTCACAGCGGAGCCACGCTGTCTGGAAGCTTCTCTGAGCACCTGGACCAGTTGACACCCAGAAGTGAGGAGGTAAAGATCCCCGACGACTCCAGCCAGGCCCCCACAGATCAGGCTCCTCCGACGCCCTCCCTGCGACCAGAAACCGCCGCAGAGAAGACCAGACCTTTGGCCAGAGTTCCCAAATCCATCTCAACCGGAGCCCTCTCCCTAATGATCCCTGCTGATATCTTTGGGGCGTCTCCGCTCGCCAGCCCTCTGTCTCCGTACTCCCTCTCCTCGGACCCGTCCTCCAGAGACTCGTCTCCCAGCAGAGACTCGTCCCTCTGCACCACAAACCCACGGCAGCCCATCATTATCCACAGCTCCGGGAAGAAGTTTGGCTTCACGCTGAGAGCAATCAGGGTGTACGCCTGCGACAGCGACATGTACACAGTCTATCACATGGTCTGGAACGTAGAAGATGCTGGGCCGGCACATAAAGCAGGACTCAAAGCTGGAGATCTGATTACTCACGTGAATGGAGAACCGGTTCATGGTCTGGTCCACACAGAAGTGGTGGAGCTCCTGCTGAAGAGTGGAAGCAAAGTGGCGATCTCTACCACTCCCTTTGAAAACACGTCAATAAAAACAGGTCCAGCCAGGAGAAACAGCTACAGGAGCAAGATGGTGAGGTGTGGAAAGAAGCCCAAAAAAGAGAAGACACCAGAAAGGCGCCGCTCCCTTTTCAAACGTTTCGCCATGCAGCCTTCTCCTCTGCTCCATACGAGCCGCAGTTTCTCCTCCCTGAACCACTCTCTGTCGTCTGGCGAAAGTCTGCCCGGCTCCCCCACTCACAGCCTCTCCCCTCGCTCCCCCACCGCCGCCCTCCGAACTGCGCCGGATTTCACCCAGTCAGGTGGCAACTCCTCCCAGAGCAGCTCTCCCAGCTCCAGCGCTCCGAACTCCCCTGCCGGCTCCGGCCACATCCGTCCCAGCACGCTGTACGGCCTCGGCCCCAAGCTGCCGAGTCAGCGGCTCCGACAGGGGCGTCGAAAATCTGCCGGCAGCATCCCCCTCTCTCCTTTGGCCCGTACGCCTTCACCCACTCCGCAGCCAACCTCTCCCCAGCGCTCACCCTCTCCGCTACTGAGTGGACATCCTGTAGCAATTTCCAAGACGGCACAACCTTTCCCGGCCAAAATACACTCCCCTCCCACAATTGTCCGCCATATTGCTTGCCCTAAAAATGCCGAGCCTCCTCGCTCACCCCTGCTGAAGCGCGTTCAGTCCGAGGAGAAGCTGTCCCCTTCCTACGTGGGAGAGAAGAAGCACCTTTGTACTAGAAAACACAGCTTGGAGGTCACCCAGGAGGAGGTTCAGGACGAGGAGGTGAGGGCTTCTGAACGAGATCACACTACCCTGCAGAGCGTGGACGAAATGGCTAGCGAGCCACTGCCCATCAATCGCCTGCGGCCCGTTGAGCAAGGCTGCTTAAAGAGGCCCATTGGTCGTAAGGTAGGCCGACAGGAGTCTTTGGAGGAGCTTGACAAGGAGAAACTGAAATTCAAGATGGTGGTTAAAAGGCAGGACTGGTCAGAGAGGAGGGAATCTCTGCAGAAGCAAGATGCTCTGCTTGAATCTGACTCATTGCCTCCGTGTGGCGATGAGAAGGAGGAAAGTTTCCTTTTTCCAAACCAGAGCAAACTCCAGAGCAGCCAAGAGTCTGGTCTGGAGATCAAAGCTGCAAGCACAACACTCAAAGATGTCCTCTACAAAAAACTCTCCACACGGATCTCTGAGGGCTTCGCCGAAGCGTCCGGTGCCAGCTGTGAAGGCGAAGGAAGCACCCGGTCATCTCCCTGCACTCCCCACGCGGAGCGGCAGCTCACGCGCCAGGGGAAAGACGCGGCGAAGCCCGACAGACTGGACTTCAAAGCTCCAAGCATAGAGTTCACCAGGAAGAGGCTGTCGTTTGAAGACAGAGAGGACTGCTTGTGTCGGCTGTCGTCTGGCCTCCACGAGAACCTTCACTTTGGCTCCATGAGGTCCAAGAGCCTCCAGTTGGACACGGTCATGTCTCATGACCACATGAAGGGCAGCATTCACTCAAATCCCGAAGGTCTAACCCCCAAGCTTTATTCGGGGAGGGAAGGGAGCGCTGTGGAGAAACTCCAGCTCATTTCCTCTGCTGAGTCTGCACTGAGGAAGACTTCATCCGAGTACAAACTCGAAGGACGCCATGTCTCCTCGCTTAAGCCCCTGGAGGGGACTCTGGACATTGCTCTGCTTTCAGGGCCCAGGGTTTCCAAAACCGAGAGCTGCCTGTCCAAAATTGCAGACCACACAAGTGACACTCTCTCTCTGAATCCATCGGTACGGCTCAAAAGTCCAACTGATAGGCAGATCATCGTCCCCCAACTGAAGGCTGATAAGGTGAAAACCTCTCTGACCTGCTTGCCAAGTAATGAAGTTGTTTTGCCTGTAACCAGCGGAGTTGTCTCCAAAGAGCAGCCGAATACTTCAGCAGCAGACGTTAAAATTGCTTCAATTGTTGACAAGACACAAGACAGACACAGAGACTCATTAAAGCCTTCAGGAGTCAAACAAGATGGCCGTGCCAGTGTAAAGGCCTCATCTTCTTTAGTTCATGACCTCAGAGGCCCCAGACACACCTCCCACTTCTCCTCCAGCGGGAAAACACCCTCCATACGGGAAGTGAGCAACGAAGATCAGGAGGATGAAGCGGAGCAAGAGGAAGTTTCGCCTAACACTGCAACACCAAATCAAAACGGGTCAGAAACTGTGGCATCTTTAAGTTCAGCGAGGCTGGAGGTAAACAGCACAACTCCTTCACATGTTGAGGTGGCTGGTAATGAAAGGCCACGAAGGCAGAGCACAGACTGTGGTTTGGATACGGGTCAGCATCAGAGTGCTGAGAAGCCAATATCCGCTGTTAGCTCGGGGCAAGTACAGAACGTCCCCACTCCTGAGCTCACTCCAGAGAATGTGCTTTCTAAACAGCAACCACTCAACATCTGCTCCTCAGACGCACAGGCAAGAGTTCCTGTCACAACATCAGCATTATCTTCCGAGTGTGATAATAAATCCAACTGTTTAAATCCTGAAGTCACCTGCGGAACATCTGCTGGTGAAGACGCGGCGCTGCCTAGCAGAGGAACGAACAGCTCTGAAATCAATACCGGCGCCTCCAAAATGGAGCAAATCACAAACACTTACTTCAATCTTACAACAAAAGAGAACATAAATGTGGACAGAAAAACTAACTCCGCACCTGCTGATGACTCACAGGACAGGTTCTTGAAGAAACAACTTCCTACAATCTCGTCAAAGAACTCTGTCTGTTTGAAAGATGTTGGGCACTCTAAACACTGTCCAGATGAAAAAGCACAGCACAAAGCATCGGATTCAGAGTTCAAGAAGGGAGCAAAGGAAAGCATTGCGGTCCAGCCTGTGAAACTCAAAGTTTCACCTATGAATGAAAATGCTTCGAATCCTAAAGGTAAATCGAGGTCTGAACCCCAAACTGAAGGTTTTGCATCTGTGAAGGATTCATATCCACCTGAGGTAAAGTCTCACATTACAACTCCTCCAATCCCAAGCACAAAACACCCTAAGGAATCTGGAGGCAACACTACAACTGTTCCAGCAACTAAGGACATTAAACGTGGAGAGGTTTCATTGTCCGTCGGGTGTGGTACGAAGCTGGAAGAACCACCTCAGCCAACACAGTCACCCAAGCAAAAGGTGACCCAACCCAACAGTTCTTTTACCATAAAAGACAGCACAGACACAAAGCCAAAACCCCCGGCTCCTAAAACCTCATCGTCAACTCCTCTCATCAAACAAAATCTGGATGCAAAACCAAAAGATCGTTCACCCAAAAACCAACCTCACCCTGATTCTAAACCAAAAGATCGAATCTTGTCTCTCCCAGAGGTTAGCCCTCCTCCCAATCCTCCACCGGTGCTGCCAAAGCCTGCAGTGAAAAAGAACACGTGCTTGCCGAGCCAAGGAGACACCTTAGACAAGGTCAGGTGCGAGCCTGTGGTCAAGGGGTCTAAGGACACGCTCAAACAAGACAGTCACAAGCCTCCGGACACCCAAAACACAACCCCCCTTGACAAGCAGCTCTCGTCCGGCCGGAAGGAGCAGGCGGAAAGGAAGAAAAAAGACGCCGTTCCAGAGGTCACGTCTGCGCAGAAAACCACAAAAAGGGACGCATCCCGGGTTTCTCCCTCTACGCTCAAAGAGACTTCAGATAAGGACGGTAGCAGGTGCAAGCAGCAGAAGGATTTACCCCGTAACTTCAGTAACAAGAAGtaa
>g237.t1
atgaactccttaatagaaaccactttattagtcaagtgtaataaacctccaatcgtactgaagctaaatgcagttTCCTTCACTGATTTAAGGAGCTGGGCCTCCACTCAGGAGCTCATCGAGGAATTCGACCACACCCCGACAGAGAACAGGAGGAAGCTTGACAGCCTTGCCAATGTTGACGGGGACTTTGTAGTAGAGTTTCTCAAGGAGGAGCTCTGCCCCTCTACTCCTCTGTTACCGAAGCCTTCTCTTTCTCCCGTTATCCCTGCTCCTCCACAGATGGGACAATCTAACGAAGGTCCAGGGAGCTGGACCGGTACAGGGAATAAGGAGGATTCAGAGAGTTCTGTGTCTGACAGCACGCACAAGGGAGAATCTGATGGGATCCTAGCAACAAAGAAGAAAGTCCTGGTTACGCTTGATTGGGACTCTGTAAATGACCTGCTTAGGGAGACTTCAAGCAAAGATGAAGATTCAGAGGGCTTTGACTCCATCAAGACGTTCTTGGAAGAATTTAACGTGACCCTGCAAGAGGAGTTTGAAAACCAGGTCTGGACTTACAGGGACAATATGGAAGACCTTCTTAGGAAGGAGGTGCTCCTCCCTCCTCCTCCATCACTACTCCTTCATCATCCTGCTCTACCGCCAAACGTGAGCTCTGCTTTACCAGAGTTCAGTGTCGACGCTACCATTCTGGTCAGATACAACAAAGATCAAGATAATGTCTTCGGGCCTCCTCCTCTGACATTTCTACCTCCAGCTCTGTCTGCCCCTCCTCCACCCTCCTTCCAGGGGATGATGGAGGACGTCGACTGTATCCTGGCAGAGAATTTCTGCAACGTGGTCCCCATTGACTGGAACGTCAACGAGGAATTTCTTTCGGGAAATGTGCTCCTTCTTCTTCCTCCTCCTCCTCCTTCTCCTCTCGTCTTTCTTGATTCACCACAGTTCCACACTGATACTTTGATTCTGCACAGTTTACCCATAGTCCACGTACCTGAAGATTTCAAGCTAGAATCAATTGGAGTCCTGAATGGAGAAACCTTGTACGACGTTGTTCCTCCTCCACTGAATGTTGGTCGAAGAAAGTCGAACTTCAGCACACCGTCACGAGTCAAAAAAGAGCGGGATGAAGGCCGACCGTACGTTAAAAAGCCACCAAACGCCTTCATGCTTTTCCTGAAGGAGGTTAGACCAAAGGTCATGTCTGAACTCAACACCAACAGAAGTGCTATGGTGAATACAGTTGTGGGAGAAATGTGGAAATCTTTGCCAGCCGAGGTGAAGGCCAGATATTTCGAGAAGGCCAGACTGGAACAAAAGCTCCACGAGCAGCAACACCCTGGTTGGTCCACCAATAATAACTATGGCAAAAAGAAGAAGAAGGTGACAGATAAGACCTTAGAGCAGCAGCAGCAGTACGGCCTACCCTCCACAAAGCCTGGTCCATTTCTCTGCTTAATTCCTGACTCCACCTCAGAGCCGTCCCAAGACCATCAAGAGCCCAAAGCAGAGACTGATTCAGGGGGGCCCTTTTCTATTtag
>g238.t1
ATGTCGGGTCGTGGGGTGCAGAGCGGCGAGGCAGAAACAAAATACTGTTGGCTCGGAACCTACACGCATGTTCTCGTCGTTGGGTTGATGCTCGTTCTCTATGCTCCAATCTTCACACACGTCCATGTTTCTGCAGAAAAGTGCAAGCCAAAGAACATTTCAACCAAATACCAACACTGTGGGATTCACCCAGATGGAGTCCATAATCTAGACTGTTTCCGTAAATTCAAGAACGACAACAAATGTACGTGGGAATCTGGAAAACATGGATCAAAGAGCTACACGTTCATCTTACAACAAGCAGACAGATCTCATTGTGTAGTTAACTACAACATAACCAAACCCAGTCGAAAGCTGATAATATATGATCTCAACTTTACGGTGGAGGTTATTGAAAACAATGCGGGGATGGCAAATTGCACAAAGGCAGTTTTCAGTGGTTCAAAAAAGACTCTGAAGCGGTCCTGTGGGCCTCCTAACGAAGTGTTGCCGACTCGCACACCTGGGGGGCTGCAGGTGAACGTGACCTGGCTCAGAGAGGACGGAAGTAACAAGATCTCTGTGAGATACAGAGCGCTGGGCAGCCACTCGTGGAACGAGACTGTAGAGTCTCAGCTTCCAAACACAGCCATGGTGGAGAAGCTAACGCCCTCATTGGTCTACGTTGTCCAGATACAGTGTGTGACTACTGCTGAATGCACACAGTGTCCATGGAGTAAAAACTACTACGTCCCATCAGAGCTTACAACTCGACCGATCCTTGTCAGTGCCAAATACACCGATATTACGCAGAAAACCGGCTGCCGGTTGATTTCCATAACCTGGAAGTTTCCTGTCAAAGATGTGTACGACGGCTACCGAGTGACCGTTTGGAAAGAGTCCGGAGAGCCTCCGCAGGAGCAGCTGACCACCTCAGAGCCGGCGATCAGACTGACCCTCTCCTACTCGGCGTACCGCCTCAACATCAGCGCTTACAACAACGCGAGCGTTTCCCCAGCTGCCACCCACGTCATACCACAGCACACAGACGCCAACATTTTGGGAGACGGGAGGCTGAACGTGACAGTCCACAACAGCACGGCGTTTACGATCCACTGGAGGCCCGATCGGATCAGGAAGTACGTCTGCTACGTGGTGGAGTGGATGAAACAGGGACATTCGGGATGGTACCTGTCCTTCTTTGAGGACGCCATTGCCAGAAAGACCGTGTCCTCTATACAAGAACATTTGGAGCCTTACACCAGATACAGAGTCACTCTGCATTTGCGACCAAACAAGAACACCTGCAACATGAAGCACATCAACAACAGTGAGAGCACCTACGGGACTACAGAGTTTTATCACACTGAAGGATCTCCTGTCGGCGCCCCAGCAAACGTCACCTTCCACAACGTGACACTTAATTCAGCAGTGCTCCAGTGGTCACAAATCCCAGAGGAAGACTTGAGAGGGTTCCTGCTGGGTTACATTATCTACTACACTGAGCATCACTACCAGGAGACGAGCACAGCGCACAATATAACGGTGGATCCAGGTTCTACCAGCTTTCACATGGAGGCCCTCAAAAGTGGAACAGCGTATCAAGTCCAGATATCTGGTTTCACATTGGCGGGCGAAGGAATCCGAAGCATTCCAAGTGTCTTTAAAACGGATCCGAAAGTGAATTTCAGCATCAGGGGCGCAATCGCAGCCTTCGTAGTGGTGGCCTGTTTGCTGGTATTTGGGTCTCCGGTGATAAAAAGGGTAAAAGCCATTCTGTGGCCAAGGGTGCCCAACCCTGGACACAGCAACGCAGTGCAGAAAATAGAGAGTCCCGGACAACTGAAACTCCTGGAGGCATTAGTGACTCTAAAAGCGGTGGAGGAATGGGACACGAAGAGTTTCCAGATTCTAGAGAGGGAAGCCGTGATCCCGTCTCAGACGTTGTCGATGCTGCCGCACGTCAGGACCTGTGAGGATGACAGTCTGGAAATGGCTCACGCCTGGAGCGAGAGGGACGGAGACAGCACAGCAGACGATGATGACACAATGAACACTTTGCTGGACACACAGAGGACACACTTCCAAAGCTCACCTTTTACCTTTGCAGGCGGTTATACGACGATGGAAATGTTCCAACAGCTCACCCCGCAGTGGACGATGGAAGGTGGCTCAAACACACCGAGCATCGAAGGCGAACCGGAGGACTTCACTGTGTTAAAGTCTATGAGATTAGACTACGTGAGACAATTCAGCACCAGTCCACCGTCAGACAGTGAATTTACACCAGCCCTGGTGtga
>g239.t1
ATGAGTGGTATACCGGGGACTGCAGTCGTCCAGGTGACCAACTTGTCGTCGGCCGTGAGCAGCGAGCAGATGCGCACTCTGTTCGGCTTCCTGGGAGACATCGAGGAGCTTCGTCTCTATCCCCCCGACAACACCCCTCTGTCGTTCTCCTCCAAAGTTTGTTATATAAAGTACCGAGACCCCTCAAGTGTTGGTGTGGCGCAACATCTCACCAACACTGTTTTTATTGACAGAGCTTTGATAGTGGTTCCATGCGCAGAAGGGAAGATCCCAGAGGAGGCCAAGGCTCTGTCACTGTTGGCACCTGCAGCCCCGGTACCCAGTCTGATTCCAGGCGGAGGACTGCTGCCGATTCCCACTCCGGCTCCACTTCAGAACCTAAACCTTCCTCTGGTGAATCGGATCACAGCGGGCCTCGACGCCACAGCTTCTGTGCTGTCTCAGCCTCCCCTCATCGGCAATGTCGACCCAACGAAAATCGATGAGATTAGGAGGACGGTATACGTTGGAAACCTAAACTCACAGACCACCACTGCAGAGCAGCTGCTGGAGTTCTTCAAGCAGGTGGGAGACGTGAAGTTTGTCCGGATGGCCGGAGACGAGACTCAGCCGACCCGCTTCGCCTTCGTAGAGTTTGTGGAGCAGGACTCTGTGGCCAGAGCCCTCACTTTAAACGGAGTCATGTTTGGAGACAGACCCCTGAAGGTCAATCATTCCAATAACGCCATAGTAAAGCCCCCTGAACTGACGCCTCAGGCTGCTGCGAAGGAGCTGGAAAGTGTAATGAAGAGGGTGAGGGAGGCCCAGTGCACCATTGCTGCTGCCATAGAGCCAGAGGCAAAGAAGCGTTCTTCCAGCCGCTCGCAAAGGTCACGGCGGTCCCATTCCCGGACGCGCTCTCGTTCCCACTCGAGATCACAGAGGAAAAGGTCCCGCTCCAAACACAGACCAACACAAAAGTCTTTTCCTGGTGGTGACGCCCACAGTTCGAGGAGCGGCCACAAGAGGCGCTCTCGATCCAGAGACAGGAGACATGCCAGGAGTCGCTCCAGAGGCCACAAAAGGAGGAGCAAGGATCGGTCCAGAAGCCCTCGAAGGAAAGTGAGGTCACCTTCACCAAAACGAAGTAAACGGGAGAAGAAGAGGGAGCGCAGCAGAGACAGGAAGGAGCGCTCCACGTCCAGGAAGAGAAGCCGCAAAGACGAGGAGCGAATAAAGAGCAAATCCAAGACAACCAAGGACTACAAAAGGGAAGAAAAGGCGGCGTACGGGAGCCAGAGGGAAGGCTCAGCCGCTCCAAGTGAAAACATGACATCATCACTGCGCGCCCAGCACAATGGCAGCTACAAAACTCACAGAGAGGAGGCTGCGTTTCTGGGCCGCAACGCCACCAAGtga
>g240.t1
ATGTCCAAGCGGAGCTTCTTTGTTCGGCTGGTGCCGTGCCGGTGCTTGCGGGGTGAGGAGGAGGTGGTGACATCTCTGGACTACTCCCACTGCAGCCTGGAGACGGTACCTAAGGAGATCTTCAGCTTCGAGAAGACGCTGCAGGAGCTCTACCTCGATGCCAACCAGATTGAGGAACTGCCTAAACAACTGTTTAACTGCCAGTTACTCAACCGGCTGAGCATGCCAGATAATGACGTAACGGTGTTGCCCGCAGCGATCGCAAATCTCATTAACCTCAGGGAGCTTGATGTCAGCAAAAACAGTATCCAAGAGTTCCCAGAAAACATCAAGAACTGCAAAGTCCTTACTGTTGTGGAAGCCAGTGTGAACCCTATTTCCAAGCTCCCAGAGGGTTTCACTCAGCTCATCAGTCTGACGCAGCTCTACGTGAATGATGCCTTCCTTGAGTTTTTACCAGCCTCGTTTGGCAGGCTGACGAAGCTGCAGATCCTGGAGTTGAGGGAGAACCAGTTAAAGATGCTGCCAAAGAGCATGCAGAAGCTCACACAGCTGGAGAGGCTGGACCTGGGGAGTAATGAGTTCACTGAAGTGCCTGAGGTGTTGGAGAACCTGAATGGACTCAAGGAGCTGTGGATGGATGGGAACAAACTGACTTTTCTTCCTGGGATGCTGGGGATGCTGAAACAGCTGGTTTATCTGGATGTGTCGAAGAACAACTTGGAAATGGTGGATGAAAAACTCTCCGGCTGTGAGAACCTGCAGGACCTCCTGCTCTCAAACAATGCCCTCACACAGCTGCCCGGCTCCATTGGCTCTTTCAAGAAACTGACGACGCTGAAGGTGGACGAAAACCAGCTGATGTATTTACCGGACTCCATCGGGGGACTGACATCTATCGACGAGCTGGACTGCAGCTTCAACGAGATCGAAGCCTTGCCTCCGTCCATCGGCCAGTGCGTCAGCATTCGCACTTTTGCTGCCGATCACAACTTCCTCTCCCAGCTTCCCCCTGAGCTGGGCAGCTGGAAGAGCGCGACAGTGTTGTTTCTGCATTCCAACAAGCTGGAGTCTTTGCCCGAGGAGATGGGCGACATGCAGAAGCTCAAAGTCATCAACCTGAGCAACAACAAGTTAAAGAATCTTCCTTACAGTTTCACTAAACTCAATGAGATGACTGCAATGTGGCTGTCTGAGAACCAGTCAAAGCCCCTGATCCCCCTCCAGAAAGAAGAGGATCCGGAGACCCATAAAACCGTGCTGACCAACTACATGTTCCCCCAGCTTGCAGAGGACTTTATCCCTAGCAGCGACTCTGAAAACTTCAATCCGGCTCTCTGGGAGGAGCAGCGCAAGCAGCGAGCTCAGGTGGCCTTTGAGTGCGACGAGGACAAGGATGAGAGAGAAACACCGCCAAGGGAGGGACACCTAAAACGCTACCCGACACCTTACCCAGACGAGCTGAAGAACATGGTAAAAACGGCCCAGTCTGTGGCTCACAGGCTGAAGGAGGATGAAACGAGTGACGAGTCTGGGAAGGAATCCAAACCAGTGGAGAGGAACCACATTGGAGTTCAGGACGTGGGAGTTAAGGTGATCGACGGCCCCTTTCCCAACGGTGTGGCATCAGACGTTGACGCTCCGGTCTCTTCCACTTGTCCCCAAAGTTCTTCTGCAACTGAATCCAGAGAAACGTCCGAGCCCTTCAGCTCCCAGAATATTCCCCTCAAATCTTCCGAAGGTTCAATGATGAACCATGAGGACACACTGGAGGACACCGAGGAGCTTTCAGAGGAAGAGGAGATGAAAATAGCAGAGATGAGACCCCCACTTATTGAGATTTCCATCAATCAGCCTAAAGTAGTGACTCTAAGTAAGGATAAAAAAGATGATGCTGATTCTTTGCTGGACGACACTGTAGCCAACAGCAACCAGAACAACAGCAACTGCTCGTCGCCATCGCGGATGTCCGACTCTGTGTCTTTAACCACCGACAGCAGTCAGGACAACTCTCTGTGCACGCCAGAGAGGGAGTCCAAGATGCCTTTCCTTCCAAAAAGCAGACAAGACGATGAGAATATGAACCAGCCAAAGGACACCACCCCTCTCCTCCACAATGGCAACGGCTCCGAACAATCACTCCAGACCCTGTTAAAAACCCAGCAGACCCCACCGGACTACGACCTGTCGATGGAAGCCTTCATTGAGAAGGGGATCACCAACGGGATGGGGGACGCCTACACCAAGTGGGACCAGATCAATATGAATGTGACCAAGCTGCCGCCGTACCACGCGGCACAGTTCAGCGAGCTGGACAAAGCAAAGAACGGTTCGGTCAATGACTGCAACGACTTCCAGAACGGAAACCAGCAGGGGAGCGACTGCATCAACAGCCTGGTGAACAGAAGCCAAGGGACGAGAGCGGAGACGTCCGCCTCGATGAGCGTGGCTGCCAGCAGTGACATGTCGTTGTCTCGCAGCACCGAGGAGCTGTCTCCGGAAAAAAGATGCCCACTGCCGCCGCAGGTGACGAAATCCCACAGCGTCAGCAACATAGAAGCGGGTGGGATGAAGTTGTACTCGTTCGATAGGGACGACGAGGCTGCCGCAGCAGCGGCGGGTAGAATCGTCCCGGGGCCGGGAGCTCAGGGTCAGAACATCGTCCGGAGCAAATCGGCCAGTCAGCTACTCAACGACCAGAATCTGCTGGTCTACCCCGGCTCTTTATCGTCTTCCTCAGACCTGCTGTCGTCCTCTAAGCCTCCGGTCAGCACCAGCAGATATCCAGGGTCGTCCAGCATGACCATGGGAGTCCCTCCCCCTCAATATAACATCCAGTACGCGAGCAGCAGCGCCGTGCCTAAAGATGGTCTCTGGGCTCAACGGGACCACCCAGGCTACCTCCCGCCTCATCCACACTCCCTCGCCAACACCAACTACTCAAACCGTAACCAGGCACCTCCATATACTCTACAGCCCCAGCAGAGGGGCGTCCCTATAGCCCCCATGGGAGACTGGACCAAAGAGAGGCTTCCTTCTGCCGGCGGGCCGCCTCGAAGCAGCACTCTGCAGCGGCAAGGCAGTTCCGCCTCCTCAGTCTCCATTGGCGACCCAAGGCGCGTCCAAGCTCCCGAGGGGGAGTACATGACCTACAGGGACATCCACACCCTCGCCAGGGGGCCACTGGCGATGAGCCAGGCCATGCAGAGGCCCTTCTCCGCTCGCACTTACAGCATCGACGCACCCATCACTTCCAGACCCGTCGCCGCAAGGCCCCAGCCTCACGAGCTTCCAGAAAGGACCATGTCCGTTAGTGATTTCAGCTACCAGCAAAGCAGCCCCAGCAAGCGGCCCAACACCAGGGTGAAGTCTGAGCACTCGCTTCTTGACGGGCCGGGTCAGGTGTCGGGAGGGATGGGACCAGGGAGGGTGCCAACTGACTGGAGGGACCAAGTGATGCGGCACATTGAAGCCAAGAAAATGGAGAAGAATGCGCTGTCTCGCTCCTATAATTTCAATACTTCTCCGCTGAGCTGGTCTCACTACGGCAGCTGTAGGGATATGCATGCCGGCCAAGGGGGCGTGGCCTTTAGCGGCGCCGACCGACAGCCCTATGGAGCCCTGAGCTTCCGTGATGATGTTTTTGTTCCCCAAGGGCCACAAAGCTACACCATGGACCCCCACAGAAAAGTGCCTTCGATGAATGGTCAGATGGGCCCTTCTGTTCGTCCTCAGATGAGCCAGACCTCAATGGCTCGTCACCCTTCCAGAGAGCAGCTCATCGATTATCTGATGCTCAAAGTCTCCCAGCAGCCCCACGGGCCTCCGCGCATTCCTCACGACACGCTACAGCAAGAGATCCGTGTGAAAGTAGAGAAGAATCCAGAGCTGGGTTTCAGCATATCGGGCGGAGTGGGAGGCCGGGGAAACCCCTTCCGTCCCGAGGATAATGGCATTTTTGTGACTCGAGTTCAACCTGATGGGCCAGCGTCCAAAATCCTTCAACCTGGAGATAAAATAATTCAGGCAAATGGCTACAGCTTTGTGAACATCGATCATGGGAATGCAGTGTCCCTGCTCAAGACGTTTCCAACCACTGTGGATTTAACGATCGTAAGAGAAGTGCAAGCAtag
>g241.t1
[truncated: 1,481,284 more chars]
