# Supplementary material for: Identification of the male-specific region on the guppy Y Chromosome from a haplotype-resolved assembly
Source: Genome Res. 2025 Mar;35(3):489–98. doi: 10.1101/gr.279582.124 (PMC11960691; doi:10.1101/gr.279582.124)
Supplement: Supplement 13 [file Supplemental_Data.zip › Supplemental_Data/Maculatus.210427/Maculatus_chr12_v1.4.rdy.fasta]

>Chromosome12_Mac
GAAAACGCCGCCGGATCGCTAGTCGGCATCGTTTATGGTCGGAACTACGACGGTATCTGATCGTCTTCGAACCTCCGACTTTCGTTCTTGATTAATGAAA
ACATTCTTGGCAAATGCTTTCGCTTCGTCCTCTTGCGCCGGTCCAAGAATTTCACCTCTAGCGGCGCAATACGAATGCCCCCGGCGTCCCTCTTAATCAT
GGCCCCAGTTCAGAGAGAAGAAAACCCACAAAATAGAACCGGGGTCCTATTCCATTATTCCTAGCTGCGGTATTCAGGCGACGGGGGCCTGCTTTGAACA
CTCTAATTTTTTCAAAGTAAACGCTTCGAGCCCCGGCAAGACACTCAGCTAAGAGCATCGAGGGGGCGCCGAGAGGCAGGGGCTGGGACAGACGGTGGCT
CGCCTCGCGGCGGACCGTCAGCTCGATCCCGAGATCCAACTACGAGCTTTTTAACTGCAGCAACTTTAAGATACGCATTGGAGCTGGAATTACCGCGGCT
GCTGGCACCAGACTTGCCCTCCAATGGATCCTCGTCAAAGGATTTAAAGTGTACTCATTCCAATTACAGGGCCTCGAAAGAGTCCTGTATTGTTATTTTT
CGTCACTACCTCCCCGAGTCGGGAGTGGGTAATTTGCGCGCCTGCTGCCTTCCTTGGATGTGGTAGCCGTTTCTCAGGCTCCCTCTCCGGAATCGAACCC
TGATTCCCCGTTACCCGTGATCACCATGGTAGGCACGTAGCGTACCATCGAAAGTTGATAGGGCAGACATTCGAATGAGACGTCGCCGCCACGGAGGGCC
AGCGATCGGCCCCAGTTATCTAGAGTCACCAAAGCGGGCCGGGGCGGGCCCCCGCACCCCCCCCGCGAGAGGGGAGGAGGGGAAGCCGCACCCGCATGGG
TTTTGGGTCTGATAAAATGCACGCATCCCCGACCGCCGCCCGCCCGCGAAGGGAGGCGGCCGGGTCAGCGCTCGTTTGCATGTATTAGCTCTAGAATTGC
CACAGTTATCCAAGTAACGGTAGAGCGATCAAAGAACCATAACTGATTTAATGAGCCATTCGCAGTTTCACTGTACCAGCCGTGTGTACTTAGACATGCA
TGGCTTAATCTTTGAGACAAGCATATGCTACTGGCAGGATCAACCAGGTAGACTCCCGGTGAACGATGACCGCGGCGCCGAGGCCGGTGACGGAAGGTTG
CTCCCGCGACGCACCGCGTGGTGTGCGCGCTTTATCCGGAGGAGAGCCCGCCGACTTCCGGCTCCGACGCGCGGCGCATGCATCTCGGAAGTGCGGAGGA
ACAAGTGGGGGCGGGCGTCGTCTTGGGCGGAGAACCGCCTGCCATGCCTTGCCTGCCTGCCTGCCCCCACTGCGGATCTCCGTAGAGGGCCCCGCAGCGG
CTGTGCCAGCCTCCGGCCAATCATTGGATACGGATCCCGGTGGTGTCTGTGAGAGATCACACTTTGCCCGGGGGAGAGCCGTGGTCCGCAGCGTCCTTCG
AGCTGGCACATGTGCGCGGGGGTATGGTTCTGCATATGGGTTTTGAGAAACTCGATGATTCCTGGAGCCACCGCAGCTTCCTGGAGGCCGGTTCCACCCC
AAACGATACCTAACTGGAACCGACAGTCCTGCTGCGATGGACCAGTGAAAGACGGCTGGGACAGACGGGACGTCTCGGTCTCGCTACCGATGGGACGACC
GCGGGCTGGAGCGGGTGGGCCAGGCCCACGACTGTCAGTGCCCGGGTCTGGAGGCGAACCTGCAAGGTTGGAGGAACCCTTCGCCGAAGCGCCAGTGCTT
GAGAGCACCAGGGCCGGCGGGAGCCCTCCATGGCAGGCCACGTGTGCTGTTCGGTCGGTTGTGTGTGTGTAAGTGTGCATGGGAGACATCCACTGGAGCT
CCAGGACCTCCAGCGGGACCCCGGGCGGACCGGAGTCCACTCAGAGCACACCGCCTTCGGCCTGGGCCCAGGGTGTCCTTGCCGCTCTGTCCTGCCTTCC
ACGGAGCTCCGGGGCGAGCCAGAGAACCTCCAGGCCCGTCGGAAGGACCCAGCAGACCTCACCGGCCAAATCTGAGACATGTCGGCCAAAGCCCCGTTCT
CCAGAGAAAAGGCAGACTTTTTTTTTTAAAACCGCTCAAAATGCACTAAAATGGGGGAAAAGAGGGCTGAAACCTGCTTAGATAGGCTCGCCAGACATCC
AGGTTTCCGAAAATATAATTTTCTAAGACCTCACTTTCCCATTTTTCTTCTAAGTCCCTCTTTTCCAACTCTCTCCTGATATCGTTCCGGCGGTGTTTTG
ACGGGTAAGGTGACGCAATACCCTCGACCGAGTTTCATGGGCGAAAGTGAAAGTAAAAAAGACCGGACATTTTAGTGTGCACCGGACCTTCCGGTGCTAA
TATCTCGGTCGTTCTTTGCGGTAGAAGGAAACGGATGGCACGGGGCTGTTCCCCGGACTCCGGACTATCGGCCATGGTGCGTTTTTACCGAAAAAGTGCA
TTTTTTTCCGCGAAAGCGGACCGAATGGACCCGCTTTGGCGAAAATCACTTAAAAATTCGTTAAAAATCGTAGGAAGGTCCTGGAGCAAATCGGACACCA
CCAGCGCACTCCTGGGACTCGCCCGGTTCCATCGGGGTATGACATGCCTGGGTCCCGTCCGTTTGGACCGCTTTTTCGGGGGACCGAATGGACCGCTTTG
GCGAAAATCACTTAAAAATTCGTTAAAAATCGTAGGAAGGTCCTGGAGCAAATCGGACACCACCAGCGCACTCCTGGGACTCGCCGGTTCCATCGGGGTA
TTACATGTCCGGATCCGAACAAGCGTTCGGGGTCTGGGTCGTGTTTCGGGACCCTGGTAAGGCACATGACAGTGGCGCTGAGGATGATGATGTTGGAGCA
GCCGATGAAGATACTCGCGTCGGGCGGGGCTGAGCGGGGGATGAGCGAGGGCTGAGACCCTCGACAGAGAACCGGGCCTAGGGGACCGGGACTTTGGTCC
AGGCCTCCGGGAGTGACATCACCCGAACCGGGGGCATCCCAGGAGCACGATGGTGCCAGTCCCCGTTCGTTTGGACCGCGGGAAAGGGTACTTTTGACCC
GACTTCCGGTAGACGGTTTAAACACCCCATAGACGACCGCAGGAAGGTCCTGGAGCGAAACGGAGGCCACCCTAGTAATCCCCGAGCGGCCCGGATCCAA
CGGTGTACGGCATGAGCGGGTTCCGGGCCTTCCGGACCGCCTACTCGCCCCCCCCCCAGGCCCGGTTAGGCGCAAATCGCTTAAAAATTCGTTAAAAATC
GGGGAAAGTCCTAGGCGAAATCGGAGACCACCGGGGCACTCCTGGGACTCGCCCGGTTCTTCCAGTATATAGTTTGCCTAGGTTCCGTACGAATTTGAAA
TCCGGGCCTGGAGCAACAGAGACATCCAGGCCTGCAGAACCAGGCTGGGACATCCAGGCAGAGACATCCAGGCCTGCAGAACCAGGCTGGGACATCCAGG
CCTGCAGAACCAGGCTGGGACATCCAGGCAGAGACATCCAGGCCTGCAGAACCAGGCTGGGACATCCAGGCAGAGACATCCAGGCCTGCAGAACAGGCAC
AGACATCCAGGCAGAGACATCCAGGCCTGGACATCCAGGCAGAGACATCCAGGCCTGGACATCCAGGCACAGACATCCAGGCAGAGACATCCAGGCAGAG
ACATCCAGGCTGGGACATCCAGGCAGAGACATCCAGGCCTGGACATCCAGGCAGGCACAGACATCCAGGCAGAGACATCCAGGCCTGGACATCCAGGCAC
AGACATCCAGGCAGAGACATCCAGGCCTGGACATCCAGGCAGAGACATCCAGGCAGAGACATCCAGGCAGAGACATCCAGGCCTGGACATCCAGGCACAG
ACATCCAGGCAGAGACATCCAGGCCTGGACATCCAGGCACAGACATCCAGGCAGAGACATCCAGGCCTGGACATCCAGGCACAGACATCCAGGCAGAGAC
ATCCAGGCCTGGACATCCAGGCTGGGACATCCAGGCCTGGACATCCAGGCTGGGACAATCCAGGCAGAGACATCCAGGCCTGGACATCCAGGCACATAGA
CATCCAGGCAGAGACATCCAGGCCTGGACATCCAGGCACAGACATCCAGGCAGAGACATCCAGGCCTGGACATCCAGGCACAGACATCCAGGCAGAGACA
TCCAGGCCTGGACATCCAGGCACAGACATCCAGGCAGAGACATCCAGGCCTGGACATCCAGGCTGGGACATCCAGGCAGAGACATCCAGGCCTGGACATC
CAGGCACAGACATCCAGGCCTGGACATCCAGGCACAGACATCCAGGCAGAGACATCCAGGCCTGGACATCCAGGCAGAGACATCCAGGCCTGGACATCCA
GGCTGGGACATCCAGGCAGAGACATCCAGGCCTGGACATCCAGGCAGAGACATCCAGGCAGAGACATCCAGGCCTGGACATCCAGGCAGAGACATCCAGG
CAGAGACATCCAGGCCTGGACATCCAGGCAGAGACATCCAGGCCTGGACATCCAGGCTGGGACATCCAGGCAGAGACATCCAGCCTGGACATCCAGGCAG
AGACATCCAGGCAGAGACATCCAGGCCTGGACATCCAGGCAGAGACATCCAGGCCTGGACATCCAGGCACGACATCCAGGCAGAGACATCCAGGCCTGGA
CATCCAGGCACAGACATCCAGGCAGAGACATCCAGGCCTGGACATCCAGGCACAGACATCCAGGCAGAGACATCCAGGCCTGGACATCCAGGCACAGACA
TCCAGGCAGAGACATCCAGGCCTGGACATCCAGGCACAGACATCCAGGCAGAGACATCCAGGCCTGGACATCCAGGCACAGACATCCAGGCCTGGACATC
CAGGCACAGACATCCAGGCAGAGACATCCAGGCCTGGACATCCAGGCCTTGACCTCCAGGCCCACACCCCAGACTTGGCTCCGGGGTCAGACACAGTCTT
GGAACCCCCCCCAACCCCCGATAGGACCAGGCTCTCCACACGAGTATGTGAACCCACACTTAAGCACCCCTCCTCGGACTAAACCAAGCAGTACGCAGGC
CCTGGAAGCTCGTGCCCCTGGTAAGGCAACTCAGTTTTACGATGTGGCCTTGGTTGACCGGGAGAGAGGCTACCCTCCCCAGCTCTTCCGGCCGAGCGCC
CCCTTTCTTCCCCCTGGATGGGACTTAGACTTTTTCTCGCCATCAACTGAGAACCGGGCCTGCCAGGCCCACCGGCCGAGCACGTGAACCCACACTTAAG
CACCCATCCACGGACTAAACCCAGCAGTACGCAGGCCCTGGAAGTTCGTGCCCCTGGTAAGGCAGCAGGACTTTGATTCTGGTAAAAAAATGTTGGGTTT
CTCCATAGGTTTAACTGGAGAGTGTTCGCTGCGTACCCAAATTTGCACATCTTCTAACGGCCACCAACAGGGCAATTTTGACCCGATCGCGATGCGGCTT
GGCAGCCTTTGCGATCTCGTCTCGCCTACACACACACCGAATTTTGGAGCTCTAGCATCAAAGCTTGGCCCTTCAGAGCCATGTGCGGTTTTCGGACCCC
AGGTCCGGATCGACACAAGGGGGCGTGCCTGAATTGAAAAACCGGTGACATTAGTTCCATGTGGTCGGACTGAACACACCCCACGAAGTTTCAGCTCCGT
TGGACCACGTTAAGTGGGTCTCCCTGGTGTTTGAATTTCGTGTTTCCAGAAAAACCGCTCCATTGATTTGAATGGGAAATGGCCGCCCGGAACCATAATT
TTCCACATATTCTAACGGCCACCAACAGGGCAATTTTGATCCGATCGCGATGCGGCTTGGCAGCCTTTGCGATCTCGTCTAGCTCTTTAAACGTACCGAT
TTTTATAGCTCCAGCTACTACGGTTCTTGCTGGGGGGCCGGTGCCGTTTTTAGAAATGGGGGGTCCGGATCGACCCCACAGGGGCGTGCCTGGATTGAAC
AAGCGGTGGCATACGGTCCATGGGGTCGGACTGAACACCCCCACGAAGTTTCAGCTCTGTGGGACCACGTTAAGTGGTAATGCCACGCGGTTTTATTTCC
AGTTACCATAACCCTAATTTTCTGACATTCGGGACTATGGGGTCTAACCCTATTTATAGGACTTAGACCTAACCTGGCCATCCGGCAGCATTTTGGGCCT
ACTTTGAAAATTCCCCACGGCCGAACCGAACCTCGCGGGCCCGCGGGACCGGGGCAGACGAAAGAGCTCGACCTCGAGTATTCCATTCCAAGTAGACCCG
ATTTTTAACGCGCACGGCGGCCGCGCGGCGGCCGCTTGAAAATCGCAAAGTCGCTCAAAAACACTTTGAACTTTTTGCGAATGCTGCCGGATGGCGACCT
TAACGGTATATCCCCGCGACCGACACCAGGTGGCGCTTGACATTTGGGCGCATCAGGTTTTGCTGCCTTGCGGCAACTTCTCCCGAATGGCCGGGATGCT
TCCCGGAGTCACCCCTCGCTGACATTAGGCAGCACCGCCTCCTGCCTCCGGGTGTCTGGGTGTCCCGCCCGCCCTCGTGAGCCCTCGTAAGTGCTGCCAC
TCTTTATCTCTGTTTGCGAAGTGGTCCTGTAAGCCATCTCCCGCCCGGGAGGCCCGGGTTCGCGGCCCGCTCGCTCAGAGAACCCTTTTATGTACAAATT
CTTGGAAAGGCGCTTTAACCTTTTTTGCCAAAACCATAGAAGAAGCCAAAAGTACCAGGAGCCGAGTCAACCCTCGTGGTTTGTGTAGTCCTGGGGCTGA
GCCGTTCGCGCTCCACCCGAGAGACCTTGGTTCGATTCCCTCTGGCTACACAAATCATTTTATTTTTTTTTTGCAGAGTCCCGTTCCGCAAAATGGCTGG
ACACTCCCAGCAAATGGCTGGACCCTCCCCGGGACTCCGACGCCCTCAGCCCCGCGGCAAATTGTCAAAAATACCCATGCCTGGTTCTACGGAACCGGGA
CCGGTCCCTGGACCTCCACTGGACCGGCCCCGGTCCTGGAGGACCAGGGGGGGGGGAGTTATGGAGCTTTTTTGCCCGGGGTAGGGGCACCGAACCCCGG
TAGGAGCTCAGACATTTTGGCGGAATCCCTGGACGTCTCCTTATGTCAGACTTGAGGTCATAAGCACTATGAGCCAAAGCAACCCACATGGCTCGAGTAG
TCTTGTGGTTTATCCCTTGCGGCGGCCCTCCGCAGACCGGGGTACGATTCCCACAAGCTACTTAAGCCTTTTCTATCTTTTTGGCCGACGACAGACATAA
GCAGGCACTCTAGACGTCCGGATACCCTTTTCAGTCTCCTTATATCTCTTTTCTATGTTATTTTTGCCAAGTCCCGTTCCGCCAAATGGCTGGACCGTCC
CACCGAATGGCTGGACCCTCCCCGGGACTCGGACGCCCTCAGCCCCGCAGCAAGTTGTCAAAAATACCCCTTGCCTGGTTCTCCGGAACCGGGACCGGCC
CCCGGACCCTCCGCCGGACCGGCCCCGGTCCTGGAGGACCGGGGGGGGGAGTTATGGAGCTTTTTTGCCCGGGTAGGGGCACCGAACCCCGGGTAGGGGC
TCGGACATTTGGCAGCATCCCTGGGCGTCTCCTTATGGCAGGGGACTTTGTTAAAACGGCACGAGTCCCGTTCCGCCAAATGGCTGGACAGTTCCACCGA
ATGGCTAGAACCCAAGCCGGGGAAGGCGCACGGACCCCGGGTAGGAGCTCAGACATTGTGGCGGAGTCCTGGACGTCTCCTTATGGCTCGTGCCCCTGGT
AAGGCAGACATCCGGCAGCATCCCCGTATGCTCCCATATGGCCGGCCCGTACCTCCTCAACCAAAGGGCTCAGGAATGGAAACTCGCTCCCCTTTCGTTC
CTGGGACCCTCCCCCACCGGCCCGAATCCAACCCCCACCCGACCTGCGCTCCCACAGGATTTTTCAGGCTCAAACACACTCGCAGACATACGGCAGCATA
ACACAATCTCGCCTTATGGCGACCCGGTTCTCCGGAACCGGGCCGCCCGAGGCGATACCGGACCCCGGGCTTTCGTTAAAGGGGCCCCTGCCCGACCTCT
GCTCCGAACCCCGCGGCTCTGGGACCTCGGAAAACCCAAAACCCCAACCCTAGCCACCTAAGGGTTTCCCAAGGTTCTCGCCTGGCTTTTTCTACAGAGT
ACCGCTTCCGGCTCGGTCCCCACATGAGGGGTCCCGTCGACCGACCGCCCGGTCGACGGGACCCACGCCGGGGAACCCCCTGGACCCGCGGGAGAGCCCC
CCTGTTCGTTCCCTCTGGCGCTTGACCTTTTGACCTGCAGCAGCAGACCTGCGACATCCGGCAGCATCCCAGTATGCTCCCAAATGGCCGGCCCCTCCCT
CCCCAACCAAAGGGCTCAGGAATGGAAACTCGCTCCCCTTTCATTCCTTGGACCCTCCCCCACCGGCCCGAATCCGAACCGCACCCGACCTAGGCTCCCA
AAGGACTTTTCGGGCTGGATTACACTCGCAGACATACGGCAGCAAAACACGATCTCGCCTCATGGCGACCCGGTTCTCCGGTACCGGGACCGCACGAGGC
GATAACGGACACCGGGCTTCCGTTAAGGGGCCCCCGCACGACCTCTGCTCCGAACCCCGCGGCTCTGGGACCTCGGGAAAGCAGAAACCCCAACCCTAGT
CCGCGACATACGGCAGCATGGCCTTGTGCTCCCAACTGGCTGGCCCCTCCCTCCCCAACCAAAGGGCTCAGGAATGGAAACTCGCTACCCTTCCGTTCCT
TGGACCCTCCCCCACCTGCCGGAATCAGAACCGCACCCGACCTGCGCTCTCACAGGATTTTTCAGGCTGGATTACACTTGCAGACATACGGCAGCAAAAC
ACGATCTCGCCTTATGGCGACCCGGTTCTCCGGTACCGGGACCGCACGAGGCGATACCGGACCCCGGGCTTTCGTTAAGAGGCCCCCGCACGACCTCTGC
TCCGAACCCCGCGGCTCTGGGACCTCGGAAAACACAAAACCCAAACCCTAGCCACCTTAGGGTTTCCCAAGTTTCTCGCATGGCTTTTTATACAGAGTTC
CGCTTCCGGCTCGGTCCCCACATGAGGGGTCCCGTCGACCGACCGCCCGGTCGACGGGACCCACGCCGGGGAACCCCCTGGACCCGCGGGAGAGCCCCCC
CCCGTTCGTTCCCCTCTGGCGCTTGACCTTTTGACCTGCAGCAGCAGCAGACCTGCGACATTCGGCAGCATCCCAGTATGCTCCCAAATGGCCGGCCCCT
CCCTCCCCAACCAAAGGGCTCAGGAATGCAAACTCGCTCCCCTTCCGTTCCTGGGACCCTCCCCCACCGGCCCGAATCAGAACCGCACCCGACCTAGGCT
CCCACAGCTTTTTTCAGGCTGGATTACACTTGCAGACATACGGCAGCAAAACACGATCTCGCCTTATGGCGACCCGGTTCTCCGGTACCGGGACCGCACG
AGGCGATAACGGACACCGGGCTTCCGTTAAGGGCGCCCCCGCACAACCTCTGCTCTGAACCCCGCGGCTCTGGGACCTCGGGAAAGCCGAAACCCCAACC
CTAGTCCGCGACATACGGCAGCATCCCCGTATGCTCCCAACTGGCTGGCCCCTCCCTCCCCAACCAAAGGGCTCAGGAATGGAAACTCGCTACCCTTCCG
TTCCTTGGACCCTCCCCCACCGGCCCGAATCCGAACCGCACCCGACCTGCGCTCTCACAGGATTTTTCAGGCTCAAACACACTCGCAGACCTACGGCAGC
ATTACCTTAGGCTCCCATATGGCGACCCGGTTCTCCGGAACCGGGCCGCCCGAGGCGATACCGGACCCCGGGCTTTCGTTAAGAGGCCCCCGCCCGACCT
CTGCTCCGAACCCCGCGGCTCTGGGACCTCGGAAAACCCAAAACCCAAACCCTAGCCACCTTAGGGTTTCCCAAGGTTCTCGCATGGCTTTTTGTACAGA
GTACCGCTTCCGGCTCGGTCCCTACACGAGGGGTCCCGTCGACTGGCGACTGGACCACGCCGGCAAACCCCCGGACCCGCGGGAGCCCACGTTCAACTCT
GGTGCGTGACCTTTTGGCCTGCAGACCTGCGACATCCGGAAGCATTCCTTAGGCTACCAACTGGCTGGCCTCTACCTCCCCAACCAAAGGGCTCAGGAAT
GGAAACTCGCTACCCTTTTAATCCTGGGACCCTCCCCCACCGGCCCGAATCCGAACCGCACCCGACCTAGGGTCCCACAGCTTTTTTCAGGCTCAAACAC
ACTCGCAGACTTTTGGCAGCAAACGTCGATCTCGCCTTATGGCCGGAATCACCACCCCACGAGGTCAAGGGTCGACCCCTCAACCGGTCCTCCTTCCCGT
CACCCGATGCCTGCGTATGGCAAAAGGGCCCCCCCGCGGCCCCCCCGGGACCCCGCCCCACCTCGGAGCCCACCGCACCCGAACTGCGCTCCCACAGCTC
TTCTCAGGCTCAAACACACTCGCAGACATTTCGCAGCACAACACGATCTCGCATTATGGCCGGGATTAACGACCCCACGAGGTCAAGGGTCGACCCCTCG
ACCGGTCCTCCTTCCGGTCGACCGATGCCTCCATATGGCAAAAGGGCCCCCCCGCGGCCCCCCGCGGCCCCCACGGGACCCCGCCCCACCTCGGAGCCCA
CCCCCACCTCAATCCGGCCTTTGGAGACCCTTTCCGTTTCGCCCTCACCCCATATGGCCGGAATGACCCCAAACGGCTACACCCCAGCGATCAGAGAAAA
TGGAAAACACCTGGCTCTTCAAAAAACCAATGCTGGAGCTCCCCCAAGTGGGTCTGGAGCCACACTACACATCCGCCCGAATGGCGCAAGATGATCCCGT
ATTCCCCATGCAAATGCCGCAGAATGGCTGTGTTGGTGTTCCCTTACTTTTGGAAGCAAGTTGCGCAATGGCGCAGCATTCCAATTCTAATTTTCTGACA
TTCGGGACTATGGGGTCTAACCCTATCCCTAACCCTAACCCTAACCCTAACCCTACGCCAGGGGCCGTGGCCGACCCCGGCGGGGCCGATCCGAGGACCT
CACTAAACCATCCAATCGGTAGTAGCGACGGGCGGTGTGTACAAAGGGCAGGGACTTAATCAACGCGAGCTTGTGACCCGCGCTTACTGGGAATTCCTCG
TTGATGGGAAACAATTGCAATCCCCAATCCCCATCACGAGTGGGGTTCAGCGGGTTACCCGCGCCTCTCGGCGAAGGGTAGACACACGCTGATCCACTCA
GTGTGGCGCGCGTGCAGCCCCGGACATCTAAGGGCATCACAGACCTGTTATTGCTCAATCTCGCGTGGCTGAACGCCACTTGTCCCTCTAAGAAGTTGGA
CGCCGACCGCACGGGGGCCGCGTAACTAGTTAGCATGCCGGAGTCTCGTTCGTTATCGGAATTAACCAGACAAATCGCTCCACCAACTAAGAACGGCCAT
GCACCACCACCCACAGAATCGAGAAAGAGCTATCAATCTGTCAATCCTTTCCGTGTCCGGGCCGGGTGAGGTTTCCCGTGTTGAGTCAAATTAAGCCGCA
GGCTCCACTCCTGGTGGTGCCCTTCCGTCAATTCCTTTAAGTTTCAGCTTTGCAACCATACTCCCCCGGAACCCAAAGACTTTGGTTTCCCGGACGCTGC
CCGGCGGGTCATGGGAATAACGCCGCCGGATCGCTAGTCGGCATCGTTTATGGTCGGAACTACGACGGTATCTGATCGTCTTCGAACCTCCGACTTTCGT
TCTTGATTAATGAAAACATTCTTGGCAAATGCTTTCGCTTTCGTCCGTCTTGCGCCGGTCCAAGAATTTCACCTCTAGCGGCGCAATACGAATGCCCCCG
GCCGTCCCTCTTAATCATGGCCCCAGTTCAGAGAGAAGAAAACCCACAAAATAGAACCGGGGTCCTATTCCATTATTCCTAGCTGCGGTATTCAGGCGAC
GGGGGCCTGCTTTGAACACTCTAATTTTTTCAAAGTAAACGCTTCGAGCCCCGGCAAGACACTCAGCTAAGAGCATCGAGGGGGCGCCGAGAGGCAGGGG
CTGGGACAGACGGTGGCTCGCCTCGCGGCGGACCGTCAGCTCGATCCCGAGATCCAACTACGAGCTTTTTAACTGCAGCAACTTTAAGATACGCTATTGG
AGCTGGAATTACCGCGGCTGCTGGCACCAGACTTGCCCTCCAATGGATCCTCGTTAAAGGATTTAAAGTGTACTCATTCCAATTACAGGGCCTCGAAAGA
GTCCTGTATTGTTATTTTTCGTCACTACCTCCCCGAGTCGGGAGTGGGTAATTTGCGCGCCTGCTGCCTTCCTTGGATGTGGTAGCCGTTTCTCAGGCTC
CCTCTCCGGAATCGAACCCTGATTCCCCGTTACCCGTGGTCACCATGGTAGGCACGTAGCGTACCATCGAAAGTTGATAGGGCAGACATTCGAATGAGAC
GTCGCCGCCACGGAGGGCCAGCGATCGGCCCCAGGTTATCTAGAGTCACCAAAGCGGGCCGGGGCGGGCCCCCGCACCCCCCCCGCGAGAGGGGAGGAGG
GGAAGCCGCACCCCGCATGGGTTTTGGGTCTGATAAATGCACGCATCCCCGACCGCCCGCCCCGCGAAGGGAGGCGGCCGGGTCAGCGCTCGTTTGCATG
TATTAGCTCTAGAATTGCCACAGTTATCCAAGTAACGGTAGAGCGATCAAAGGAACCATAACTGATTTAATGAGCCATTCGCAGTTTCACTGTACCAGCC
GTGTGTACTTAGACATGCATGGCTTAATCTTTGAGACAAGCATATGCTACTGGCAGGATCAACCAGGTAGACCCCCATTCAACGATGACCGCGGGCCGAG
GCCGGTGACGGAAGGTTGCTCCGGTGTCACACCATGTGTGCACTTTATCCGGAGGAGAGCCCGCCGACTTCCAGCTCCGACACGCGGCGCATGCATCTCG
GGAGAGCGGAGGAACCGAGTGGGGGCGGGCGTCGTCTTGGGCGGAGAACCGCCTGCCATGCCTTGCCTGCCTGCCTGCCCCCACTGCGGATCTCCGTAGA
GGGCCCCCGCAGCGGCTGTGCCAGCCTCCGGCCAATCATTGGACACGGATGCCCCGGTGGTGTCTGTGAGAGATCACACTTTGCCCGGGGGAGAGCCGTG
GTCCGCAGCGTCCTTCGAGCTGGCACATGTGCGCGGGGGTATGGTTCTGCATATGGGTTTTGAGAAACTCGATGATTCCTGGAGCCACCGCAGCTTCCTG
GAGGCCGGTTCCACCCCAAACGATACCTAACTGGAACCGACAGTCCTGCTGCGATGGACCAGTGAAAGACGGCTGGGACAGACGGGACGTCTCGGTCTCG
CTACCGATGGGACGACCGCGGGCTGGAGCGGGTGGGCCAGGCCCACGACTGTCAGTGCCCGGGTCTGGAGGCGAACCTGCAAGGTTGGAGGAACCCTTCG
CCGAAGCGCCAGTGCTTGAGAGCACCAGGGCCGGCGGGAGCCCTCCATGGCAGGCCACGTGTGCTGTTCGGTCGGTTGTGTGTGTGTGTGTGTAAGTGTG
CATGGGAGACATCCACTGGAGCTCCAGGACCTCCAGCGGGACCCCGGGCGGACCGGAGTCCGCTCAGAGCACACCGCCTTCGGCCTGGGCCCAGGGTGTC
CTTGCCGCTCTGTCCTGCCTTCCACAGAGCTCCGGGGCGAGCCAGAGAACCTCCAGGCCCGTCGGAAGGACCCAGCAGACTCACCGGCCAAATCTGAGAC
ATGTCGGCCAAAGCCCCGGTTCTCCAGAGAAAAGGCAGACTTTTTTTTTTTAAAACCGCTCAAAATGCACTAAAATGGGGGAAAAGAGGGCTGAAACCTG
CTTAGATAGGCTCGCCAGACATCCAGGTTTCCGAAAATATAATTTTCTAAGACCTCACTTTGCCATTTTTCTTCTAAGTCCCTCTTTTCCAACTCTCTCC
TGATATCGTTCCGGCGGTGTTTTGACGGGTAAGGTGACGTAATACCCTCGGCCGAGTTTCATGGGCGAAAGTGAAAGTAAAAAAAGACCGGACATTTTAG
TGTGCACCGGACCTTCCGGTGCTAATATCTCGGTCGTTCTTTGCGGTAGAAGGAAACGGAGGGCACGGGGCTGTTCCCCGGAGTCCGGACTATCGGCCCA
TGGTGCGTTTTTACCGAAAAAGTGCATTTTTTTCCGCGAAAGCGGACCGAATGGACCCGCTTTGGCGAAAATCGCTTAAAAATTCGTTAAAAATCGTAGG
AAGGTCCTGGAGCAAATCGGACACCACCAGCGCACTCCTGGGACTCGCCCGGTTCCATCGGGGTATGACATGCCTGGGTTCCCGTCCGTTTGGACCGCTT
TTTCGGGGGACCGAATGGGACCGCTTTGGCGAAAATCGCTTAAACATTCGTTAAAAATCGTAGGAAGGTCCTGGAGCAAATCGGACACCACCAGCGCACT
CCTGGGACTCGCCCGGTTCCATCGGGGTATGACATGCCAGGGTTCCCGTCCGTTTTGACCGCTTTTTCGGGGGACCGAATGGGACCGCTTTGGCGAAAAT
CACTTAAAAATTCGTTAAAAATCGTAGGAAGGTCCTGGAGCAAATCGGACACCACCAGCGCACTCCTGGGACTCGTCCGGTTCCAACGATGTATGACATG
TCCGGATCCGAACAAGCGTTCGGGGTCTGGGTCGTGTTTCGGGACCCTGGTAAGGCACATGACAGTGGCGCTGAGGATGATGATGTTGGAGCAGCCGATG
AAGATACTCGCGTCGGGCGGGGCTGAGCGGGGATGAGCGAGGGCTGAGACCCTCGACAGAGAACCGGGCCTAGGGGACCGGGACTTTGGTCCAGGCCTCC
GGGAGTGACATCACCCGAACCGGGGGCATCCCAGGAGCACGATGGTGCCAGTCCCGGTTCGTTTGGACCGCGGGAAAGGGTACTTTTGACCCGACTTCCG
GTAGACGGTTAAACACCCATAGACGACCGCAGGAAGGTCCTGGAGCGAAACGGAGGCCACCCTAGTAATCCCCGGAGCGGCCCGGATCCAACGGTGTACG
GCATGAGCGGGTTCCGGGCCTTCCGGACCGCCTACTCGCCCCCCCCCCCAGGCCCGGTTAGGCGCAAATCGCTTAAAAATTCGTTAAAAATCGGGGGAAC
GTCCTAGGCGAAATCGGAGACCACCGGGGCACTCCTGGGACTCGCCCGGTTCTTCCAGTATATAGTTTGCCTAGGTTCCGTACGAATTTGAAATCCGGGC
CTGGAGCAACAGAGACATCCAGGCCTGCAGAACCAGGCTGGGACATCCAGGCAGAGACATCCAGGCCTGCAGAACCAGGCACAGACATCCAGGCCTGCAG
AACCAGGCTGGGACATCCAGGCAGAGACATCCAGGCCTGCAGAACCAGGCACAGACATCCAGGCAGAGACATCCAGGCCTGCAGAACCAGGCACAGACAT
CCAGGCAGAGACATCCAGGCCTGCAGAACCAGGCACAGACATCCAGGCACAGACATCCAGGCCTGCAGAACCATGCACAGACATCCAGGCCTGCAGAACC
ATGCACAGACATCCAGGCCTGCAGAACCATGCACAGACATCCAGGCCTGCAGAACCAGGCTGGGACATCCAGGCACAGACATCCAGGCCTGCAGAACCAT
GCACAGACATCCAGGCACAGACATCCAGGCCTGCAGAACCATGCACAGACATCCAGGCACAGACATCCAGGCCTGCAGAACCATGCACAGACATCCAGGC
AGAGACATCCAGGCCTGCAGAACCAGGCTGGGACATCCAGGCACAGACATCCATGCACAGACATCCAGGCCTGCAGAACCATGCACAGACATCCAGGCAC
AGACATCCAGGCCTGCAGAACCATGCACAGACATCCAGGCCTGCAGAACCAGGCTGGGACATCCAGGCCTGCAGAACCAGGCACAGACATCCAGGCACAG
ACATACAGGCCTGCAGAACCAGGCTGGGACATCCAGGCCTGCAGAACCAGGCTGGGACATCCAGGCCTGCAGAACCAGGCTGGGACATCCAGGCACAGAC
ATCCAGGCCTGCAGAACCAGGCTGGGACATCCAGGCCTGCAGAACCAGGCTGGGACATCCAGGCACAGACATACAGGCCTGCAGAACCAGGCTGGGACAT
CCAGGCCTGCAGAACCATGCACAGACATCCAGGCACAGACATCCAGGCCTGCAGAACCAGGCTGGGACATCCAGGCCTGCAGAACCATGCACAGACATCC
AGGCAGAGACATCCAGGCCTGCAGAACCAGGCACAGACATCCAGGCACAGACATCCAGGCAGAGACATCCAGGCCTGCAGAACCATGCACAGACATCCAG
GCACAGACATCCAGGCCTGCAGAACCAGGCTGGGACATCCAGGCCTGCAGAACCATGCACAGACATCCAGGCAGAGACATCCAGGCCTGCAGAACCAGGC
ACAGACATCCAGGCACAGACATCCAGGCAGAGACATCCAGGCCTGCAGAACCAGGCACAGACATCCAGGCCTGGACATCCAGGCACAGACATCCAGGCAG
AGACATCCAGGCCTGCAGAACCAGGCTGGGACATCCAGGCCTGCAGAACCAGGCACAGACATCCAGGCCTGGACATCCAGGCACAGACATCCAGGCAGAG
ACATCCAGGCCTGCATAACCAGGCACAGACATCCAGGCAGAGACATCCAGGCCTGCATAACCAGGCACAGACATCCAGGCACAGACATCCAGGCCTGCAG
AACCAGGCTGGGACATCCAGGCACAGACATCCAGGCTGCATGGAACTCCACATAGCCTTGACCTCCAGGCCCACACCCAGACTTGGCTCCGGGGTCAGAC
ACAGTCTTGGAACCCCCCCACCCCCGATAGAACCAGGCTCTCCACACGAGTATGTGAACCCACACTTAAGCACCCCTCCTCGGACTAAACCCAGCAGTAC
GCAGGCCCTGGAAGCTCGTGCCCCTGGTAAGGCAACTCAGTTTTACGATGTGGCCTTGGGTTGACCGGGGAGAGGCTACCCTCCCCAGCCTCTTCCGGCC
GAGCGCCCCCTGTCCGGTCCCTGGATGGGACTTAGACTTTTTCTCGCCGTCAACTGAGAACCGGGCCTGCCAGGCCCACCGGCCGAACACGTGTACCCAC
ACTTAAGCACCCATCCACGGACTAAACCCAGCAGTACGCAGGCCCTGGAAGTTCGTGCCCCTGGTAAGGTCTGATGACCCAGAGACTGGGAGGAGAGGGG
ACGGGCCTGCCACACGCCCGAGTGTGACAGGCCCCGGCCGGCCTCGAGAGGCCGACCGGCCCCCTCCCCAGCCCGGAGGGTCAGAGAACCGTAACCAGCA
AGGCACCGGCCGAGCCTGCGCACCCACACTTAAGCTCCCCCTCCTCGGACCCAACCCCCCAGCACGCAGGGCCTGGAGGCTCGTGCCCCTGGTAAGGCAC
GATCAAACCAGACCCTGGGAGGAGAGAGGGGGCTCAGGTCTGCCACGCCGGAGTGTGGCAGACCCCGGCCGGCCCCGGAAGACCGACCGGCCCCCTCTCA
CCTCTGGAGGGTGAGAGAACCGGGAGGGAGGAACGGAGGGAGAGGGGGGGCTCAGGTCTGCCACACCGGAGTGGGGCAGGCCCCGACCGGCCCCGGAGGA
CCGGCCGGCCCCCTCTCGGCTCCGAGCTGGGACTTAGTCTGCGAACCGACTTCGTGCCCCTGGTAAGGTAACGTTCCAGCAGGGGGGAGGGAGGGAGGCC
CCGGAGGTCGGCCGACAAAAGGTTGGATCGAGGGCTGACTCTCAATGGATCGCAGCGAGGGAGCTGCTCTGCCACGTACGAAACCCTGACCCAGAATCAG
GTCGTCTGCAAGTCATTTAGCACCACGTTCTCCACGAACATGCTGTGCGCGATAGGAGAGGGGTGACCATCGTCCGGCCACGCCCCAGCCCAGTCACGGA
AGGCGCTCCTCGCCGACCGGAGTCGGGTATCGGAGTCCGACCGAAGCGATGCGGCGCTACGGTATCGTTACGTCTAGGCGGGATTCTGACTTAGAGGCGT
TCAGTCATAATCCCACAGATGGTAGCTTCGCCCCATTGGCTCCTCAGCCAAGCACATACACCAAATGTCTGAACCTGCGGTTCCTCTCGTACTGAGCAGG
ATTACTATTGCAACAACACATTATCAGTAGGGTAAAACTAACCTGTCTCACGACGGTCTAAACCCAGCTCACGTTCCCTATTAGTGGGTGAACAATCCAA
CGCTTGGTGAATTCTGCTTCACAATGATAGGAAGAGCCGACATCGAAGGATCAAAAAGCGACGTCGCTATGAACGCTTGGCCGCCACAAGCCAGTTATCC
CTGTGGTAACTTTTCTGACACCTCCTGCTTAAAACCCAAAAAGTCAGAAGGATCGTGAGGCCCCGCTTTCACGGTCTGTATTCATACTGAAAATCAAGAT
CAAGCGAGCTTTTGCCCTTCTGCTCCACGGGAGGTTTCTGTCCTCCCTGAGCTCGCCTTAGGACACCTGCGTTACCGTTTGACAGGTGTACCGCCCCAGT
CAAACTCCCCACCTGCCACTGTCCCCGGAGCGGGTCACGCCCCGCACGCGCGGGGCGCTTGACGCCAGAAACCGAGAGCCCATTACAGGCTCAAGCTCCG
CTTCACCGGGTGAGTGAAAAAACGATAAGAGCAGTGGTATTTCACGGCGGCCGAAGCCTCCCACTTATCCTACACCTCTCATGTCTCTTCACAATGCCAG
ACTAGAGTCAAGCTCAACAGGGTCTTCTTTCCCGCTGATTCTGCCAAGCCCGTTCCCTTGGCTGTGGTTTCGCTGGATGGGAGTTAGGGACAGTGGGAAT
CTCGTTCATCCATTCATGCGCGTCACTAATTAGATGACGAGGCATTTGGCTAAGAGCTGGGCGGCGCATGACCGCTTTCCGGCTTCATGTGGCCGTCACT
CGTCACTAGGATCTCGCCATGATTTATAATCATCACGAGATCCCGACTATCCCCAACGCCCGAGCGATCGCCATGGAACGAACGCAGAATCAGGTCATCC
GCAACAACGAAAAGACCAGAGTTAGCGTGGCTCCCCCTGCAGGGGGAGGCTCACGACGTGCTTCACAGTCTGAACTTCAAGGGACGGAGGCCTCGGTTGA
CTGCGCATAAAGCCGGAAGATCCGGCCCCCCGCTGGCCAACCATGCCTACGACACCTCAACTGCGGAAGGGGAGTCTCCTGTCCCCTCCCGATTGATAGT
GCGGGAGTAAGAGCTCGCTGGTCAGGCGATACTCTCTGGGCCCATATGTCCCAGTCCCACTAATTACGCCCTGTCCCCCTTGTCCCACAATTTCATGGCT
CCGTCGCCATGGGGGTGTGGTCAACCCGCCCTCCCCGGGGGACAGACATCATCAGCCCGCCGCCACCCTTCGGCCCGGCATGCTGAAGCACCAGTCCCCC
GGTTCAGGCAACCGCCCTGTCCCCCTTGTCCCACAATTTCATGGCTCCGCCGCCATGGGGGTGTGCTCAACCCGCCCTCCCCGGGGGACAGACATCATCA
GCCCGCCGCCACCCTTCGGCCCGGCATGCTGAAGCACCAGTCCCCCGGTTCAGGCAACCGCCCTGTCCCCCTTGTCCCACAATTTCATGGCTCCGCCGCC
ATGGGGGTGTGCTCAACCCGCCCTCCCCGGGGGACCGACATCATCAGCCCGCCGCCACCCTTCGGCCCGGCATGCTGAAGCATCAGTCCCCCAGGTCAGA
CAACCGCCCTGTCCCCTTGTCCCACAATTTCATGGCTCCGCCACCATGGGGGTGTGGTCAACCCAGCCCTTCCAGCTCCCCGAGATAGCCCCAGTTCACC
TTCCAGGCAATGACAACGGCCTATTCACACTCTTGTTTTTCCATGTCAGTGTGCGACATATGGTATAGAGAATTAATTCTCGTTTGTTACCAAAGATACC
CAGGTCGGGTGGTAAGTCCGACCCTTTGAGGCAGGTTGTTTAGCCGGCGAACCGTTGCCCCGGCGGGACCACGTGGAGGTACAACCCAGTAACCATCGCT
CCGTCGACCTTAGGGGGCAGAGTGCCTAACTACCACCCCTGTTTGTTGGCCGCGGGACTCCAGAAAGGACAGCCGGAGGTGCCCTTAAGAGAGTCATAGT
TACTCCCGCCGTTTACCCGCGCTTCATTGAATTTCTTCACTTTGACATTCAGAGCACTGGGCAGAAATCACATCGCGTCATCACCCAGCACGGGCCTTCG
CGATGCTTTGTTTTAATTAAACAGTCGGATTCCCCTGGTCCGCACCAGTTCTAAGTCAGCTGCTAGGCGCCAGCCGAGGACACCCGCCCGGGGGGCCCGC
GGGGAGAACCCCAGAGGGGAACCCCCACGGGACCCGGACGGGCACCGCAGCCGGGGAGATCCGCAGGAAGGGCACAGCGCACGCCCAGAGTCGCCGTCGC
CACCGCCGACCGCATCCCCCCCACCGGCCCGCCTTCCGGGCGGCGGCGGACACCGCCCCGCGAGAACCCGAGCCGCGGAGGCGCCGAAGCGCCCCCGGAC
CCGGGCCCCGCGAGGCGGGCCGCGCGCCGCCCCTCCAGCGGCGGGGGGGGGAGGGTGACGGGGCGGCTGCTCCCCCAGCCGCGGCACGCGCCCAGCCCCG
CTTCGCACCCCAGCCCGACCGACCCAGCCCTTAGAGCCAATCTTTATCCCGAAGTTACAGATCTGACTTGCCGACTTCCCTTAACTCCCTTCATCCAACA
TGCCAGAGGCTGTTCACCTTGGAGACCTGCTGCGGATATGGGTACGGCCTGGCGCGAGATTTACACCTTCTCCCCCGGATTTTCAAGGGCCAGCGAGAGC
TCACCGGACGCCGCCGGAACCGCGACGCTTTCCAGGGCACGGGCCCCTCTCTCGGGGCGAACCCATTCCAGGGCGCCCTGCCCTTCACAAAGAAAAGAGA
ACTCTCCCCGGGGCCACCGCCAGCTTCTCCGGGTTCGTTTGCGTTACCGCACTGGGCGCCTCGCGGCGCCGATCTCCGCCGCTCCAGGTTCGGGGATCTG
AACCCGACTCCCTTTCGATCGGCCGGGGGCGACAGAGGCCATCGCCCCGCGCTTCCGAACGGCGTTCGCCCATCCCTTAGGACCGACTGACCCATGTTCA
ACTGCTGTTCACATGGAACCCTTCTCCACTTCGGCCTTCAAAGCTCTCGTTTGAATATTTGCTACTACCACCAAGATCTGCACCCGCGGCGGCTCCACCC
GGGCTCGCGCCCCAGGCTTCCGTGCTCACCGCGGCGGCCCTCCTACTCACCGCGGCCTAGCCCTCGCGGCTCTTGTTGCCGGCGGCGGCCGGGTATGGGC
CCGACGCTCCAGCGCCATCCATTTTCAGGGCTAGTTGATTCGGCAGGTGAGTTGTTACACACTCCTTAGCGGATTCCGACTTCCATGGCCACCGCCCTGC
TGTCTATATCAACCAACACCTTTTCTGGGGTCTGATGAGCGTCGGCATCGGGCGCCTTAACCCGGCGTTCGGTTCATCCCGCAGCGCCAGTTCTGCTTAC
CAAAAGTGGCCCACTGGGCAGCTCGCATTCCACGCCCGGCTCCAAGCCAGCGAGCCGGGCTTCTTACCCATTTAAAGTTTGAGAATAGGTTGAGATCGTT
TCGGCCCCAAGACCTCTAATCATTCGCTTTACCAGATAAAACTGCTGCGAGTCTGAGCGCCAGCTATCCTGAGGGAAACTTCGGAGGGAACCAGCTACTA
GATGGTTCGATTAGTCTTTCGCCCCTATACCCAGGTCGGACGACCGATTTGCACGTCAGGACCGCTACGGGCCTCCACCAGAGTTTCCTCTGGCTTCGCC
CTGCCCAGGCATAGTTCACCATCTTTCGGGTCCTATCACACACGCTCATGCTCCACCTCCCCGACGGTGCGGGCGAGACGGGCCGGTGGTGCGCCCGGGC
CTCGGAGGGGCCCGGGATCCCACCTCAGCCGGCGCGCGCCGGCCCTCACTTTCATTGCGCCACGGGGTTTCGAAAAAGCCCTCTGACTCGCGTGCGTGTT
AGACTCCTTGGTCCGTGTTTCAAGACGGGTCGGGTGGGTAGCCGACATCGCCGCAGACCCCTTGCGCCTGTTGACGTGGGCCGGTCCCCGCCCTGGCGGC
GCGGCGCGGTCGGGGCGCACTGAGGACAGTCCGCCCCGGTCGACAGCCGCGCCGGGGGCGAGGGGGCCCCGTCCCTCCCCAGGGGGAGAGAGGGCGCAGT
GAGCACTACGTTCCACGGCCCCGGAGAGCGGCAAAGTCCAGACGGGGGGGCGCTGTAAAGCTCGCGGCCGGAACCGCGAGCCACCTTCGCCCCCGAGCCC
TTCCTGGCCGGTCCGGAGCCGGTCGCGGCGCACCGCCGCGGAGGAAATGCGCCCGGCGGGGGCCAGCCGGCGAGCCGGGGAGAGGTCCCGCGAGGGGATC
CTCCCGCACCGAGCCGGCGTGCCTTACCCCGCCGGGTTGAATCCCCCGGGCAGACTGCGCGGACCCCACCCGTTTACCTCTTAACGGTTTCACGCCCTCT
TGAACTCTCTCTTCAAAGTTCTTTTCAACTTTCCCTTAAGGTACTTGTCGACTATCGGTCTCGTGCCGGTATTTAGCCTTAGATGGAGTTTACCACCCGC
TTTGGGCTGCATTCCCAAACAACCCGACTCCGAGAAGACCGGACCCCGGCGCGACGGGGGCCGTTACCGGCCTCACACCGTCCACGGGATGAGCCTCGAT
CAGGAGGACTCAGGCCCCCGAGCCGCACCGGGCAAGCGGTCTTCCGTACGCCACATGTCCCGCGTCCGCCAGTCGGACGGGGATTCGGCGCTGGGCTCTT
CCCTCTTCGCTCGCCGCTACTGAGGGAATCCTTGTTAGTTTCTTTTCCTCCGCTTAGTAATATGCTTAAATTCAGCGGGTCGTCTCGTCTGATCTGAGGT
CGTAGTCGAGAGTTGTCGCGGGGAGGCGGGACGGGGTTGAGGGGGGAGCCGGGCGGAGCGGAGCGGAGGGGCGGTGCGCAGATCCGGGCCGAGACCCGGT
CCCGCGCAGCCGCCCCAGCCGCAGCCGCAGCCGCCGGCACCCCCCCGCTGCCCACCCCGCAACCCCACACCGCGTGGCTCCCCGGAGGGAGGCTCACGAG
CTCTGGGAGCGGGCCGGGTTCCCGAACGCGACGCGGGGCCCCGCTCCGGAGAGCCGAAACCCCTCCGCGCGCCCATCCGTCCCTCCTTGAGCCCCAAGCG
ACCTTCCCCCCCGATAGGGGCGGCCGTCTCCGTGTTCGACCGAGGTCCCCGACGCGCGTAAACGCGGGCAGCGCGGAGACTCGAGGTCCACCGGCAGCCG
CGCCCGCACTTCGCGGGGGCCTCGACGGAGGCGGTGCCCCCCTCCCCTCCGGAGAGGGAAGGGGGAGAAGGAAGCAGGGAGGAGGAACGGCGGACGGCGG
AAGGGCCCGGTCCCGGAGCGGGAACCGAACGCGTCGCGCCGGGCGTCCCGGACAGTCTGCACTTAGGGGGACGAAGGCCTCGGGGGAGCGACGGACGGAC
TGACGGGAGAGGGGGGGAGGACGGACCGAGGCCCGACTCCCCCCACGAACCCGCACTCCCGCCCGCCACCCGCGCCGGGCCTGCGACAAGCCCCAGCCGC
GGAAGGGGAGCTCCGGAGAGCCCCCCTTCCGATTGATGACAAAGCGACCCTCAGACAGGCGTAGCCCCGGGAGGAACCCGGGGCCGCAAGGTGCGTTCGA
AGTGTCGATGATCAGTGTGTCCTGCAAATCACATTAGTTCTCGCAGCTAGCTGCGTTCTTCATCGACGCACGAGCCGAGTGATCCACCGCTAAGAGTTGT
CTGTTTCGGTTGTGTAGGACAAGCTCAGAGAATGGGGGTTTGACAAAAGCGACCGACTGGCGCTCGACTCGCCGAGGGCCCCCGCCCGAGAGGGCGAAGG
TCCGCCGCCGAGGCGAGTCATTGAACCCCCCGTGCCCTCTCCGGGGGAGAGGGGAGAGTTGGGTACCAGCCGGCGCGCGGAGAGCGGCCAGGGCTTAGCC
GCGTCCCCGCACTGGGGGTTTTCGGTTCCGAGTTTGGGGCCGTCACCGTAGGTTCGCCGTGCGCTCGGCGCCGCCCAGACGCAGCCTCCAACGCTCGCTC
CGCCGTCCGGCCCCGCGAAGCCCTTCGGGGTCGGAGCGACGGTTACGAGCGCTTTGGAGCAGAGGCTGCCGGGCGGCGCCGGAGGGCGCCTTCGGCGGGT
GGTCGGCCCCGGACTAAGTCGGTGGAGCCGGTCCGCGGCAGAGACCCCACCCCCCCCCCCAACCAGGTCGGGGGGGGGAGAGAGCACAGAGCCGCGGGCC
GGAGCCCGGCGCGGAGAACGGTCGTGCGCCGCGGCGGGCCGGAAGACGGACGGAGCCGAGGCTCCGCCGCTCCCGCCCCGGACGCCACGCCCGGCCGCCG
AGACCCCCGCGCCGGGGATCTGCCATCAGCGGGGGGAGAGGGGAAAGCGGTGTGAGGGAGACGGGGGGCTCAGGTCGAACCACAACCGCCGAAGCGGCGT
GGCCGGCCCCGGCCGGACCCTGAGGACCGGCCGGCCCCGTCTCCCCGCGGCGCTCCCCCGAAACCCCCCGCCCAGCAAAGAGTTCCGAAGCCAACTAGAG
CCGACGACTGCCACGGGCCGAGAGCGGGGCCCACTCGAGGCCCCGCAACACGACGCCGCCGCAGCGCGCCTCTCTCTTTCCCGGTAATGATCCTTCCGCA
GGTTCACCTACGGAAACCTTGTTACGACTTTTACTTCCTCTAGATAGTCAAGTTTGATCGCCTTCTCGGCGCTCCGCCAGGGGCCGTGGCCGACCCCCGG
CGGGGCCGATCCGAGGACCTCACTAAACCATCCAATCGGTAGTAGCGACGGGCGGTGTGTACAAAGGGCAGGGACTTAATCAACGCGAGCTTGTGACCCG
CGCTTACTGGGAATTCCTCGTTGATGGGAAACAATTGCAATCCCCAATCCCCATCACGAGTGGGGTTCAGCGGGTTACCCGCGCCTCTCGGCGAAGGGTA
GACACACGCTGATCCACTCAGTGTGGCGCGCGTGCAGCCCCGGACATCTAAGGGCATCACAGACCTGTTATTGCTCAATCTCGCGTGGCTGAGCGCCACT
TGTCCCTCTAAGAAGTTGGACGCCGACCGCACGGGGGCCGCGTAACTAGTTAGCATGCCGGAGTCTCGTTCGTTATCGGAATTAACCAGACAAATCGCTC
CACCAACTAAGAACGGCCATGCACCACCACCCACAGAATCGAGAAAGAGCTATCAATCTGTCAATCCTTTCCGTGTCCGGGCCGGGTGAGGTTTCCCGTG
TTGAGTCAAATTAAGCCGCAGGCTCCACTCCTGGTGGTGCCCTTCCGTCAATTCCTTTAAGTTTCAGCTTTGCAACCATACTCCCCCCGGAACCCAAAGA
CTTTGGTTTCCCGGACGCTGCCCGGCGGGTCATGGGAATAACGCCGCCGGATCGCTAGTCGGCATCGTTTATGGTCGGAACTACGACGGTATCTGATCGT
CTTCGAACCTCCGACTTTCGTTCTTGATTAATGAAAACATTCTTGGCAAATGCTTTCGCTTTCGTCCGTCTTGCGCCGGTCCAAGAATTTCACCTCTAGC
GGCGCAATACGAATGCCCCCGGCCGTCCCTCTTAATCATGGCCCCAGTTCAGAGAGAAGAAAACCCACAAAATAGAACCGGGGTCCTATTCCATTATTCC
TAGCTGCGGTATTCAGGCGACGGGGGCCTGCTTTGAACACTCTAATTTTTTCAAAGTAAACGCTTCGAGCCCCGGCAAGACACTCAGCTAAGAGCATCGA
GGGGGCGCCGAGAGGCAGGGGCTGGGACAGACGGTGGCTCGCCTCGCGGCGGACCGTCAGCTCGATCCCGAGATCCAACTACGAGCTTTTTAACTGCAGC
AACTTTAAGATACGCTATTGGAGCTGGAATTACCGCGGCTGCTGGCACCAGACTTGCCCTCCAATGGATCCTCGTTAAAGGATTTAAAGTGTACTCATTC
CAATTACAGGGCCTCGAAAGAGTCCTGTATTGTTATTTTTCGTCACTACCTCCCCGAGTCGGGAGTGGGTAATTTGCGCGCCTGCTGCCTTCCTTGGATG
TGGTAGCCGTTTCTCAGGCTCCCTCTCCGGAATCGAACCCTGATTCCCCGTTACCCGTGGTCACCATGGTAGGCACGTAGCGTACCATCGAAAGTTGATA
GGGCAGACATTCGAATGAGACGTCGCCGCCACGGAGGGCCAGCGATCGGCCCCAGGTTATCTAGAGTCACCAAAGCGGGCCGGGGCGGGCCCCCGCACCC
CCCCCCGCGAGAGGGGAGGAGGGGAAGCCGCACCCCGCATGGGTTTTGGGTCTGATAAATGCACGCATCCCCGACCGCCCGCCCCGCGAAGGGAGGCGGC
CGGGTCAGCGCTCGTTTGCATGTATTAGCTCTAGAATTGCCACAGTTATCCAAGTAACGGTAGAGCGATCAAAGGAACCATAACTGATTTAATGAGCCAT
TCGCAGTTTCACTGTACCAGCCGTGTGTACTTAGACATGCATGGCTTAATCTTTGAGACAAGCATATGCTACTGGCAGGATCAACCAGGTAGACTCCCAT
TCAACGATGACCGCGGGCCGAGGCCGGTGACGGAAGGTTGCTCCGGTGTCACACCATGTGTGCACTTTATCCGGAGGAGAGCCCGCCGACTTCCAGCTCC
GACACGCGGCGCATGCATCTCGGGAGAGCGGAGGAACCGAGTGGGGGCGGGCGTCGTCTTGGGCGGAGAACCGCCTGCCATGCCTTGCCTGCCTGCCTGC
CCCCACAGCGGATCTCCGTAGAGGGCCCCCGCAGCGGCTGTGCCAGCCTCCGGCCAATCATTGGATACGGATGCCCCGGTGGTGTCTGTGAGAGATCACA
CTTTGCCCGGGGGAGAGCCGTGGTCCGCAGCGTCCTTCGAGCTGGCACATGTGCGCGGGGGTATGGTTCTGCATATGGGTTTTGAGAAACTCGATGATTC
CTGGAGCCACCGCAGCTTCCTGGAGGCCGGTTCCACCCCAAACGATACCTAACTGGAACCGACAGTCCTGCTGCGATGGACCAGTGAAAGACGGCTGGGA
CAGACGGGACGTCTCGGTCTCGCTACCGATGGGACGACCGCGGGCTGGAGCGGGTGGGCCAGGCCCACGACTGTCAGTGCCCGGGTCTGGAGGCGAACCT
GCAAGGTTGGAGGAACCCTTCGCCGAAGCGCCAGTGCTTGAGAGCACCAGGGCCGGCGGGAGCCCTCCATGGCAGGCCACGTGTGCTGTTCGGTCGGTTG
TGTGTGTGTGTAAGTGTGCATGGGAGACATCCACTGGAGCTCCAGGACCTCCAGCGGGACCCCGGGCGGACCGGAGTCCGCTCAGAGCACACCGCCTTCG
GCCTGGGCCCAGGGTGTCCTTGCCGCTCTGTCCTGCCTTCCACAGAGCTCCGGGGCGAGCCAGAGAACCTCCAGGCCCGTCGGAAGGACCCAGCAGACTC
ACCGGCCAAATCTGAGACATGTCGGCCAAAGCCCCGGTTCTCCAGAGAAAAGGCAGACTTTTTTTTTTAAAACCGCTCAAAATGCACTAAAATGGGGGAA
AAGAGGGCTGAAACCTGCTTAGATAGGCTCGCCAGACATCCAGGTTTCCGAAAATATAATTTTCTAAGACCTCACTTTGCCATTTTTCTTCTAAGTCCCT
CTTTTCCAACTCTCTCCTGATATCGTTCCGGCGGTGTTTTGACGGGTAAGGTGACGCAATACCCTCGACCGAGTTTCATGGGCGAAAGTGAAAGTAAAAA
AAGACCGGACATTTTAGTGTGCACCGGACCTTCCGGTGCTAATATCTCGGTCGTTCTTTGCGGTAGAAGGAAACGGATGGCACGGGGCTGTTCCCCGGAG
TCCGGACTATCGGGCCATGGTGCGTTTTTACCGAAAAAGTGCATTTTTTTCCGCGAAAGCGGACCGAATGGACCCGCTTTGGCGAAAATCGCTTAAAAAT
TCGTTAAAAATCGTAGGAAGGTCCTGGAGCAAATCGGACACCACCAGCGCACTCCTGGGACTCGCCCGGTTCCATCGGGGTATGACATGCCTGGGTTCCC
GTCCGTTTTGACCGCTTTTTCGGGGGACCGAATGGACCGCTTTGGCGAAAATCACTTAAAAATTCGTTAAAAATCGTAGGAAGGTCCTGGAGCAAATCGG
ACACCACCAGCGCACTCCTGGGACTCGCCCGGTTCCATCGGGGTATTACATGCCCGGATCCGAACAAGCGTTCGGGGTCTGGGTCGTGTTTCGGGACCCT
GGTAAGGCACATGACAGTGGCGCTGAGGATGATGATGTTGGAGCAGCCGATGAAGATACTCGCGCCGGGCGGGGCTGAGCGGGGGATGAGCGAGGGCTGA
GACCCTCGACAGAGAACCGGGCCTAGGGGACCGGGACTTTGGTCCAGGCCTCCGGGAGTGACATCACCCGAACCGGGGGCATCCCAGGAGCACGATGGTG
CCAGTCCCGGTTCGTTTGGACCGCGGGAAAGGGTACTTTTGACCCGACTTCCGGTAGACGGTTAAACACCCATAGACGACCGCAGGAAGGTCCTGGAGCA
AAACGGAGGCCACCCTAGTAATCCCCGGAGCGGCCCGGATCCAACGGTGTACGGCATGAGCGGGTTCCGGGCCTTCCGGACCGCCTACTCGCCCCCCCCC
CCAGGCCCGCTTAGGCGCAAATCGCTTAAAAATTCGTTAAAAATCGGGGGAACGTCCTAGGCGAAATCGGAGACCACCGGGGCACTCCTGGGACTCGCCC
GGTTCTTCCAGTATATAGTTTGCCTAGGTTCCGTACGAATTTGAAATCCGGGCCTGGAGCAACAGAGACATCCAGGCCTGCAGAACCAGGCTGGGACATC
CAGGCAGAGACATCCAGGCCTGCAGAACCAGGCTGGGACATCCAGGCCTGCAGAACCAGGCTGGGACATCCAGGCAGAGACATCCAGGCCTGCAGAACCA
GGCTGGGACATCCAGGCAGAGACATCCAGGCCTGGACATCCAGGCAGAGACATCCAGGCCTGGACATCCAGGCACAGACATCCAGGCAGAGACATCCAGG
CAGAGACATCCAGGCTGGGACATCCAGGCAGAGACATCCAGGCCTGGACATCCAGGCACAGACATCCAGGCAGAGACATCCAGGCCTGGACATCCAGGCA
CAGACATCCAGGCAGAGACATCCAGGCCTGGACATCCAGGCACAGACATCCAGGCAGAGACATCCAGGCCTGGACATCCAGGCTGGGACATCCAGGCAGA
GACATCCAGGCCTGGACATCCAGGCTGGGACATCCAGGCAGAGACATCCAGGCCTGGACATCCAGGCACAGACATCCAGGCAGAGACATCCAGGCCTGGA
CATCCAGGCACAGACATCCAGGCAGAGACATCCAGGCCTGGACATCCAGGCACAGACATCCAGGCAGAGACATCCAGGCCTGGACATCCAGGCACAGACA
TCCAGGCAGAGACATCCAGGCCTGGACATCCAGGCTGGGACATCCAGGCCTGGACATCCAGGCTGGGACATCCAGGCAGAGACATCCAGGCCTGGACATC
CAGGCACAGACATCCAGGCAGAGACAGCCAGGCCTGGACATCCAGGCACAGACATCCAGGCAGAGACATCCAGGCCTGGACATCCAGGCTGGGACATCCA
GGCAGAGACATCCAGGCCTGGACATCCAGGCACAGACATCCAGGCAGAGACATCCAGGCCTGGACATCCAGGCAGAGACATCCAGGCCTGGACATCCAGG
CACAGACATCCAGGCAGAGACATCCAGGCCTGGACATCCAGGCACAGACATCCAGGCAGAGACATCCAGGCCTGGACATCCAGGCTGGGACATCCAGGCC
TGGACATCCAGGCTGGGACATCCAGGCAGAGACATCCAGGCCTGGACATCCAGGCACAGACATCCAGGCAGAGACATCCAGGCCTGGACATCCAGGCACA
GACATCCAGGCAGAGACATCCAGGCCTGGACATCCAGGCTGGGACATCCAGGCAGAGACATCCAGGCCTGGACATCCAGGCACAGACATCCAGGCAGAGA
CATCCAGGCCTGGACATCCAGGCAGAGACATCCAGGCCTGGACATCCAGGCACAGACATCCAGGCAGAGACATCCAGGCCTGGACATCCAGGCACAGACA
TCCAGGCAGAGACATCCAGGCCTGGACATCCAGGCTGGGACATCCATGCCTGGAGGTCAAGGCTGCATGGAACTCCACATAGCCTTGACCTCCAGGCCCA
CACCCAGACTTGGCTCCGGGGTCAGACACAGTCTTGGAACCCCCCCACCCCCGATAGAACCAGGCTCTCCACACGAACACGTGTACCTACACTTAAGCAC
CCCTCCTCGGACTAAACCCAGTAGTACGCAGGCCCTGGAAGCTCGTGCCCCTGGTAAGGCCACTCAGTTTTACGATGTGGCCTTGGGTTGACCGGGGAGA
GGCTACCCTCCCCGGCCTCTTCCGGCCGAGCGCCCCCTGTCCGGTCCCTGGATGGGACTTAGACTTTTTCTCGCCGTCAACTGAGAACCGGGCCTGCCAG
GCCCACCGGCCGAGCACGTGTACCCACACTTAAGCACCCCTCCTCGGACTACACCCAGCAGTACGCAGGCCCTGGAAGTTCGTGCCCCTGGTAAGGCAGC
AGGACTTAGATTCTGGTAAAAAAAAGTTGGGTTTCTCCATAGGTTTAACTGTGAAATTGCCCCGCTGTTAACGGGCGCTGACAGGGCAATTTTGATCCGA
TCGCGAAGCGGCTTGGCAGGCTTTGCGATCTCGTCTAGCTCTTTAAACGTACCGATTTTTATAGCTCCAGCTACTACGGTTCTTGCTGGGGGGCCGGTGC
CGTTTTTAGAAATGGGGGGGTCCGGATCGACCCCACGGGGGCGTGCCTGGATTGAACAAGCGGTGGCATACGGTCCATGGGGTCGGACTGAACACCCCCA
CGAAGTTTCAGCTCTCTGGGACCACGTTAAGTGGTAATGCCACGCGGTTTTATTTCCAGTTACCATAACCGTTTCTCAGGCTCCCTCTCCGGAATCGAAC
CCTGATTCCCCGTTACCCGTGGTCACCATGGTAGGCACGTAGCGTACCATCGAAAGTTGATAGGGCAGACATTCGAATGAGACGTCGCCGCCACGGAGGG
CCAGCGATCGGCCCCAGGTTATCTAGAGTCACCAAAGCGGGCCGGGGCGGGCCCCCGCACCCCCCCCGCGAGAGGGGAGGAGGGGTAGCCGCACCCCGCA
TGGGTTTTGGGTCTGATAAATGCACGCATCCCCGACCGCCCGCCCCGCGAAGGGAGGCGGCCGGGTCAGCGCTCGTTTGCATGTATTAGCTCTAGAATTG
CCACAGTTATCCAAGTAACGGTAGAGCGATCAAAGGAACCATAACTGATTTAATGAGCCATTCGCAGTTTCACTGTACCAGCCGTGTGTACTTAGACATG
CATGGCTTAATCTTTGAGACAAGCATATGCTACTGGCAGGATCAACCAGGTAGACTCCCGGTGAACGATGACCGCGCGCCGAGGCCGGTGACGGAAGGTT
GCTCCGGTGTCACACCATGTGTGCACTTTATCCAGAGGAGAGCCCGCCGACTTCCAGCTCCGACACGCGGCGCATGCATCTCGGGAGAGCGGAGGAACCG
AGTGGGGGCGGGCGTCATGTTGGGCGGAGAACCGCCTGCCATGCCTGCCTGCCCCCACCGCGGATCTCCATAGAGGGCCCCCGCAGCGGCTGTGCCAGCC
TCCGGCCAATCATTGGATACGGATGCCCCGGTGGTGTCTGTGAGAGATCACACTTTGCCCGGGGGAGAGCCGTGGTCCGCAGCGTCCTTCGAGCTGGCAC
ATGTGCGCGGGGGTATGGTTCTGCATATGGGTTTTGAGAAACTCGATGATTCCTGGAGCCACCGCAGCTTCCTGGAGGCCGGTTCCACCCCCAACGATAC
CTAACTGGAACCGACAGTCCTGCTGCGATGGACCAGTGAAAGACGGCTGGGACAGACGGGACGTCTCGGTCTCGCTACCGATGGGACGACCGCGGGCTGG
AGCGGGTGGGCCAGGCCCACGACTGTCAGTGCCCAGGTCTGGAGGCGAGCCTGCAAGGTTGGAGGAACCCTTCGCCGAAGCGCCAGTGCTTGAGAGCACC
GGGGCCGGCGGGAGCCCTCCATGGCAGGCCACGTGTGCTGTTCGGTCGGTTGTGTGTGTGTAAGTGTGCATGGGAGACATCCACTGGAGCTCCAGGACCT
CCAGCGGGACCCCGGGCGGACCGGAGTCCGCTCAGAGCACACCGCCTTCGGCCTGGGCCCAGGGTGTCCTTGCCGCTCTGTCCTGCCTTCCACAGAGCTC
CGGGGCGAGCCAGAGAACCTCCAGGCCCGTCGGAAGGACCCAGCAGACTCACCGGCCAAATCTGAGACATGTCGGCCAAAGCCCCGGTTCTCCAGAGAAA
AGGCAGACTTTTTTTTTTAAAACCGCTCAAAATGCACTAAAATGGGGGAAAAGAGGGCTGAAACCTGCTTAGATAGAGTCGCCAGACATCCAGGTTTCCG
AAAATATAATTTTCTAATACCTCACTTCGCCATTTTTCTTCTAAGTCCCTCTTTTCCAACTCTCTCCTGATATCGTTCCGGCGGTGTTTTGACGGGTAAG
GTGACGAAATACCCTCGGCCGAGTTTCATGGGCGAAAGTGAAAGTAAAAAAAGACCGGACATTTTAGTGTGCACCGGACCTTCCGGTGCTAATATCTCAG
TCGTTCTTTGCGGTAGAAGGAAACGGAGGGCACGGGGCTGTTCCCCGGAGTCCGGACTATCGGGCCATGGTGCGTTTTTACCGAAAAAGTGCATTTTTCG
CCGTTTTTTGGACCGCTTTTCCGCGAAACGCTTAAAAATTCGTTATAAATCGTAGGAAGGTCCTGGAGCAAATCGGACACCACCAGCGCACTCCTGGGAC
TCGCCCGGTTCCAACGGTGTATGACATGCCAGGGTTCCCGTCCGTTTTGACCGCTTTTTCGGGGGACCGAATGGGACCGCTTTGGCGAAAATCACTTAAA
AATTCGTTAAAAATCGTAGGAAGGTCCTGGAGCAAATCGGACACCACCAGCGCACTCCTGGGACTCGTCCGGTTCCAACGATGTATGACATGCCCGGATC
CGAACGCGCGTTCGGGGTCTGGGTCGTGTTTCGGGACCCTGGTAAGGCAGCTGACAGTGGCGCTGAGGATGATGATGTTGCAGCAGCCGATGAAGATACT
CGCGTCGGGCGGGGCTGAGCGGGGGATGAGCGAGGGCTGAGACCCTCGACAGAGAACCGGGCCTAGGGGACCGGGACTTTCGTCCAGGCCTCCGGGAGTG
ACATCACCCGAACCGGGGGCATCCCAGGAGCACGATGGTGCCAGTCCCGGTTCGTTTGGACCGCGGGAAAGGGTACTTTTGACCCGACTTCCGGTAGACG
GTTAAAGACCCATAGACGACCGCAGGAAGGTCCTGGAGCGAAACGGAGGCCACCCTAGTAATCCCCGGAGCGGCCCGGATCCAACGGTGTACGGCATGAC
CCGGTTCCGGGCCTTCCGGACCGCCTACTCGCCCCCCCCCCCCCCCGGGCCCGCTTTGGCGCAAATCGCTTAAAAACTCGTTAAAAATCGGGGGAACGTC
CTAGGCGAAATCGGAGACCACCGGGGCACTCCTGGGACTCGCCCGGTTCTTCCAGTATATAGTTTGCCTAGGTTCCGTACGAATTTGAAATCCGGGCCTG
GAGCAACAGAGACATCCAGGCCTGCAGAACCAGGCTGGGACATCCAGGCAGAGACATCCAGGCCTGCAGAACCAGGCTGGGACATCCAGGCATGCAGAAC
CAGGCTGGGACATCCAGGCAGAGACATCCAGGCCTGCAGAACCAGGCACAGACATCCAGGCAGAGACATCCAGGCCTGCAGAACCAGGCTGGGACATCCA
GGCACAGACATCCAGGCCTGCAGAACCAGGCTGGGACATCCAGGCACAGACATCCAGGCCTGCAGAACCAGGCACAGACATCCAGGCACAGACATCCAGG
CCTGCAGAACCAGGCACAGACATCCAGGCACAGACATCCAGGCCTGCAGAACCAGGCACAGACATCCAGGCACAGACATCCAGGCCTGCAGAACCAGGCT
GGGACATCCAGGCAGAGACATCCAGGCAGATACATCCAGGCCTGCAGAACCAGGCACAGACATCCAGGCCTGCAGAACCAGGCTGGGACATCCAGGCACA
GACATCCAGGCCTGCAGAACCAGGCTGGGACATCCAGGCACAGACATCCAGGCCTGCAGAACCAGGCACAGACATCCAGGCACAGACATCCAGGCCTTCA
GAACCAGGCTGGGACATCCAGGCCTGCAGAACCAGGCTGGGACATCCAGGCAGAGACATCCAGGCCTGCAGAACCAGGCACAGACATCCAGGCAGAGACA
TCCAGGCTGGGACATCCAGGCTGGGACATCCAGGCCTGCAGAACCAGGCTGGGACATCCAGGCAGAGACATCCAGGCAGAGACATTCAGGCAGGGACATC
CAGGCCTGGAGGTCAAGGCTGCATGGAACTCCACATAGCCTTGACCTCCAGGCCCACACCCAGACTTGGCTCCGGGGTCAGACACAGTCTTGGAACCCCC
CCACCCCCGATAGAACCAGGCTCTCCACACGAGTATGTGCACCCACACTTAAGCACGCCTCCTCGGACTAAACCCAGTAGCCCGCGGGCCCTGGAAGTTC
GTGCCCCTGGTAAGGCAGCAAAGTTCGTGCCCCTGGGAAGGCAGCAGTGAGGGGCAATGTGGCCCTGTGCTGACCGGGCAGAGGCTACCGTCCCCGGCCT
CTTCCGGCCGAGCGCCCCCTGTCCGGTCCCTGGATGGGACTTAGACTTTTTCTTGCCGTCAACTGAGAACCGGGCCTGCCAGGCCCACTGGCCGAGCACG
TGTACCCACACTTAAGCACCCCTCCTCGGACTACACCCAGCAGTACGCAGGCCCTGGAAGTTCGTGCCCCTGGTAAGGCAGCAGGACTTAGAGATTCTGG
TAAAAAAAGTTGGGTTTCTCCATAGGTTTAACTGTGAAATGTACAGTTAAACCTATGTGATTTTGCCCCGCTGTTAACGGGCACTGACAGGGCAATTTTG
ATCCGATCGCGAAGCGGCTTGGCAGGCTTTGCGATCTCGTCTAGCTCTTTAAACGTACCGATTTTTATAGCTCCAGCTACTACGGTTTTTGCTGGGGGGC
CGGTGCCGTTTTTAGGAATGGGGGGGTCCGGATCGACCCCACGGGGGCGTGCCTGGATTGAACAAGCGGTGGCATACGGTCCATGGGGTCGGACTGAACA
CCCCCACGAAGTTTCAGCTCTGTGGGACCACGTTAAGTGGTTGTGCCTCGCGGTTTTATTTCCGGTGACCATAACCCTTCCTCTGACCTTTTTTAAGACT
CGTGGAGACAGATCTTTTAAAGCTGTGGCGCCCCGCCTATGGAATGAGCTACCTTGCACCATTCGATCTCTACATTGCATAGACACTTTCAAGAAACAAC
TTAAGACCCACTTTTTTAATCTTGCTTTTTAGTGTACTACTGTGTTTTATTGTTTGTATGTTGTTTTTAATTTGTTTTATTTTTTATACTTTGTGCAGCA
CTTTGTGATCCTGGTCTGTGAAAAGTGCTATAGAAATAAAGCTTACTTACTTACTTACTACAATGGTTGGCCCAAATTTTCCATATTTCTCCGTTTTCTT
CCTGGCTCTTCTTGCCAGGGTCCCCGCACTCATTTCGTAACTGATGGTTACATCAACCACCAGACCGATCTTCTTTTTGGTCATGATTAGGTCTGGTACT
GCCATGCCTAGTACATCATCGATGATTTTCTTCTCTCGTCTGACCTTCCAACCAAGGTTACCCGCCTCGATTGCTAGTAAAGTACAGATTCGGTTGTAGT
TTTGCATTCTCATCTTCTTGAATGCTTCACACGAGCTTATGATGTGAGGTAGGCCCTCCCACCCTTTTCCACAAACTCTGCAACTGGGGTCACCTCCCTG
ACCCCTGTTCAGGGTTGTTTGATTTCCAAACGTGTTGGACCTCATTTGGACGCCCAGGATGAAGTCTGATTGGCAGAGTTGTTCAGGGCGGGATAGCCAG
TTGTTACTTAGTGGATCGTCACGGAAAGAGTTGATTCCTCTGCCTTGAGATTTTAGTGAAACCCACTTTTGCTGCTCCTTTACTCTCCAGTCAGCTCCAA
TTTTGCTGTGATCTTCCATACTTAGGACTTTGCGTATTTTTCCTTGGGACGGGTGGCCAACTACCGCTGTCCATCTTAATGCAAGATCCTTCTTGGGGAA
GAATGCAGCAGATAGGGATTTGCATAGTGTGTTTTCAGATTGGAGCAGCTTGGCCCAGCGTCTCAGCTGAGCAATCGGCACCTGTGTTTCGAGTTTCTGC
AGTCCAAGGCCCCCATCCCTTTGTTTGGCATATAAAACGCCATTGTTAGTAGAAGGTTTGAGGTGTAGCCACTTCTTTACAGCACCTCTCAACATCTGGT
CCGCGTTTTGGAGGTCTGAGATTTTGACCATGCTCATTTCGGTCATGTATTGGATCCTGGGATACCAAAGTTTGAGAGTAGTTGCAACTTTTGTGTGGGT
TTCAGTGGAGCAACATCGATGTTCTCGACAATCTTGGACAATGGACTCAGGAAGTCCGCAGGTTTTACTCCTGTAAGGGGGCTCACATTCATTCCCAGGT
ATTTGGTTGAGTGTGAGGGATCCAACATTGGTACCGGAAGTCCCCCAACACACCATGGGTCACAGGCATTGATGGACATGATCCCCTTCCTGCTGCACAA
ATAAAATCCACAACATTTGTGGATTTTAACCTGCAGGCCTGTATTTATCAAGAACTTGTCCAGAATCCTTAGATTGGCAGTCATTCCATTCCAGGAATTG
CTTATTATGACCAAATCATCAGCATAGGCCAGGGCTGTGATTTTCTGGTCACCCACCAGGAAACCTGTGCCGTTGTCGTCCAAGAATGATAGGAGTGGGT
CGATCGCCAAGTTAAACAGGAGTGGAGATAGAGGGTCTCCTTGTTTAACTCCCACCTTCAAGTTGATCCTTCTGGTGAACCCTTCGCCAGTTCTTATACG
TGAGTACGAGTTTCGGTAGGAGTCTTTGATTAGGTTACGGAAACCTACATCTACTCCTCTTGCTTTCAGAATGTCATCAATGTGTTTATGGGATACCGAG
TCAAACGCTCTGGCTAGGTCAATAAAGACCATGGCCAGGGATTCTTTCTTTTTCCAAGCACTTTTTATCAAGCCATCCACAATCATGAGGTTGGAACCAC
AACCCTCAGCTTTGAGGAATCCTTTCTGAGAAGGGTGGGTGGGGCAGGCTTCCTGCAGTCATTCACCAAGCATTTTAGAAAAAAGCCTTAAGATGTTCGA
GCTCCGTGTGATTGGCCTCCAGTTATCCATTGATCGGAGCTTTTCCTGTTCCAGGCTCTTTGGCACCAAGGTTGTACAGCTGCCTTTCAGTCGTTTTGGT
AGCTTTTCATTGTATAGGATGGTGTTGAAAAGGCAGGCAAGGAGTTTCCCATCCCGGTCCCAACGCTGAAGGTGAGATTTCCTGACACCATCAGGCCCAG
GGGCTGAATTCTCATGGAGAGTTTTCAGTTTTGAGGTAACTTCCTCAGGAGTTATGGGTGTTTGAATCGGGTTGTTATCCGCCAAATTCAGCTTTCCAAA
CACACCAAGGTGTTTGTAGGTATCAGGACCTTCCCAAAGTTTTTCGTATGCCGATTCAACTGTCTGTTTGTCAAGGTCACATGGTGTCTTTTCCGTTTTG
TCCAGGACATAGGAAGCAGCAGATGCTATGTCCTTGGACCACATTGCCTGAAATTTACGTCTCTTGGAGCATTTGTTCCACTTGCTGGTTTTGTGGGTTA
AATGCTTTCTTTGCAAACTAGTTCCCTTCTTCAGGCAGGAAGGTTGCATCATTTTGGTAGTGTATTTCCGCAGCATCTTATTAACCTCCGCAGGTGAGGT
TTTAAGGGGATGGAGGCCCCCTCTTGGGACATCATTTTCAAGGGCCAGCGAGAGCTCACCGGACGCCGCCGGAACCGCGACGCTTTCCAGGGCACGGGCC
CCTCTCTCGGGGCGAACCCATTCCAGGGTGCCCTGCCCTTCACAAAGAAAAGAGAACTCTCAGCTTCTCCGGGTTCGTTTGCGTTACCGCACTGGGCGCC
TCGCGGCGCCGATCTCCGCCGCTCCAGGTTCGGGGATCTGAACCCGACTCCCTTTCGATCGGCCGGGGGCGACAGAGGCCATCGCCCCGCGCTTCCGAAC
GGCGTTCGCCCATCCCTTAGGACTGACTGACCCATGTTCAACTGCTGTTCACATGGAACCCTTCTCCACTTCGGCCTTCAAAGCTCTCGTTTGAATATTT
GCTACTACCACCAAGATCTGCACCCGAGGCGGCTCCACCCGGGCTCGCGCCCCAGGCTTCCGTGCTCACCGCGGCGGCCCTCCTACTCACCGCGGCCTAG
CCCTCGCGGCTCTTGTTGCCGGCGGCGGCCGGGTATGGGCCCGGCACTCCAGCGCCATCCATTTTCAGGGCTAGTTGATTCGGCAGGTGAGTTGTTACAC
ACTCCTTAGTGGATGCCTGACACACAATACGATCTATAAATTTAATAGCACAACAAAAAATTAAATCTTTATGACACTTAAATCCAATTTGTATAATAAT
TTGGAACATGGTGAATATCATTGTCATCATGTGGGGGCAATGCAAAGCAAATGTAGTCTATATTTTCCCCAACAGGTATAATGTTGCTGTTTCTGCTACT
GACAGTGCTGGAGGTCTGTGCTGATCCGACACTAACTGTTAAACAGACCATCGGAGAGAAGGTGAATGTTATGAAGTATGTTATTAAATAAGCAAATTTG
CTGCTATTTTAATAAATAAGCTTTCTGCTTCTGCTTAACCTCTACAACAACTTGGCTGCAGAGTGCTTTAAAGATAAAAACAAACTCAGAGGGGTTAACT
CTACGTAATTTTTCAATGTAAGCTCCTCTGAGATTTAGAATTGGAAGACTGGGATATCAAGGCAAAGAAAACTCAGTAGCTACTGGTAGGGCCCTCCAGA
CATTCAGGGGCCGATAGAAAAGGTTGAATTGTAACACAAACCATAGATCTAAACCTGTAGCATTTATTTACAGAGAATGACAATGTTATTTAAAGCATTC
AACAGAGAAAAAATAAAAGATTAAATAGTACATTTAAGATTTAATTAGGAAGTTTACTTTGTTATGGTGTGTTCACACCAAAAGTGTTTTCAGCGTTAGG
GCATCTGGTTTACAATCCTAAATCATGATTCTGTCTAAGGCCCCATATTACCTCGGCCTGGTCCTACATGAAGAGCGAGTCGCTGCACTGCATCTCTGCT
GGAATCCCCTGGTAGCCAGTCCGCCCATGCTTTTGGGACATTTTGATTTACTTGATTGTGGGACCGGGTTGAGCTTTATGCTGTGGTCCAAATTATTGGT
ACATTATTTTTGCTGATGTTTACGTGATATTGTGTGAACTCCAAATGCTCAAATGCTATGGGCCCAATCTTCCTTTAACAGTTGAGGTTCTGCAGTAACT
TCTATTCACAGCCGCTCAGGACTTCTGTGAAGACTGACATTCCTTATATTTGTCGTTGGGAGCGACTCAGGCTGTTAGTCCAGCACTGGGGCAGCCTGAT
AAAGATAATGTCAGAAGTTTTCTTTGCAGCTGAAGCATTTCTGTGTTTAGAGATGAGGAGGCTTTTTCCGCTATTGAGACGACAATTACGAAAAATAAAC
AGAAACAGCTTTTCTAACTTCTACATCAGACCTACGTTTTTTTCCACAAACAAGTGTATGTTTGAAAAAAAAAATTATTCTTGCCCTTAACTTCAGGGGG
GCGGGGGGCAGATCCACCCTCGCCTCCTCACCGTGGACCCGTTTTCTTAACAACTTGGAAACAGAGAAACTGAGAATCCATTCTCAGTTTCTGAGGGTCC
GAGGGCATTAGTAGAATGCCCTCGGAATGACCGAGGGCATTATTAGAAAATTAATTATTAGAAAATAAATTAGTCTGGCTACCCTCGGTCATTATTAGAC
TGAGGTCAGCCAGACTAATTTATTTTGCTAATTTATTATATTTAGCTAAATATTATTGTTGAGGGGCACAAGCAAACCTCCTGATGCACAAATTTTTAAA
AAATGAAAAAAATGTAAGAAAAAAAAGAAAAAAGGGCCCAAGGGACATCAAGGATATAAGAGGTGGGGGTGCGCAAGCCTGCTATGCCCCCCCCCCCCCC
CTCCTGCTCTACACATGCCTGTGTGAGAGTATTTTCTTTCCATTTTGTCTAACTTGTCTAGGCTTTCAACCGCAGGCCACCTTACGGAAGACTCGGTGTC
TATTGTTTGATCTCGCAAGAGTTGCTGGTTAATTCAGTGGCAAGTGTCTGCCGCTGCTGCAGCTGCTGAACCCTCCCGACCCGGTCTCATCACTGGACCG
CCAGGAAGTGGGGACACCAACTGATATGGAGCTCCTCTCCAGGGTGAGATTAAACTCAGAACAGTTTGGGTAGTTTTTACAACAACCTTTCACCTGGACT
CGTTGTCCCTCGTTGAGCATTAAGCTCTCGCCAGTAGAGGGAGGATGTGGATGCTCTGCATCCAGGAAGCCTCCCCTTCAACTCCGTTGGGATTTGGAGT
CATAGCTCAGGTTTTATTTTAGCTTTTTAGATGCTAATCAGCAACTCTGAGCTGTAAAAAGAATATGTTGTTATCTCAGTTACTAGACCTGTCACAATAA
CAAATTTTACTGGATGATAAATGGTCCCAGAAGTTATTGCAATAAACAATGTTGTTTTGAGACTACTTTCAAGTACTGGCATAATAGTGCAAGAACACAT
CCTCAAAGATCAATAAACGTTAATTCTAATGAACATTTAACCCTGGAACTGGAAGACATTTTAAATTTCCAAAACAAATCAAAACCAGAGAAATAACTAA
TAAAATGAGTTACGAAGTATCTGTAAACAAAATTGCAGAGGCTAGACAAAGAAAGGTCTAGTTGAGACCAAAATACCAGACTGAAGAAGACTTTTGTCAC
CCAGTTTTTGGTAGAAAGAGAAAAGAGAAAAATGATCAATCATGTAAATGGAAATTACTGAGCTTTTTCTGATTTATTATGCGATTAATTGATCTATTTC
CTAGGCTTATCACAATAATCAATAAGCCAATTTATTGCATGATAAATTAAAACAAACGTAATAAATTCCATTGGCAATTTCCATACATAATTGTGATTTT
ATTATATTCCAGAAAATTGTCAAATGCAGAGTTAAATGATGCCCCCTGCAGGCGACCATATTTCTTACTTATTCTGCACTGCTGCCTCAGCCTTACTTGA
TGTCATGTTATACTTTGTAATTGATACGGCAAGTAACAAAAGTCACATTTACTGTCATACATAAACGCAAATATTGCAAAATTCCTTGATAATATTTGTA
AAGTAGTACAACAAAATAGTGACTAAAAAAATACAAAAACCTTTGGAGGTTTTGCTATTCATTCAGATTAGATTTTCTCTGAAGACTATATGACAGAAGA
ACAATAAAAATGTTTTAAAGACAAAGATGTTATGTTGCCCATCATAATCAATGGGAAAGGGTGATGTCATTGACATTGCAGCAAAGGTTAAGCCTTTGCT
AAGGAAGCTGACTCTTCACAAAATGCTTTAATCCAAGCATGTTAATGGAAAATTGTGTTGAAGGACAAAATCTGGAAAAAAAACCAAAAACTAAACCCTA
CCCTACGGAGCGGTGATGAAGCAAAGTCCTGTCATGGGTTTTGAGGAGTGGTTGCTGCATTGTGCTAGATAATGCACAATGGACTAGTGGATTTCGTGCC
TCTCCTCTCCTCCTACAGGCTCTGGGATCTTGATTTCAAAATGAAATGCAAAATGGACTTACTCTACCAAGACATTTCTGAGCTGCAAGGAAACAGCTCT
ACCAACTGTGGCACTGTGCAGCTCCTATATATACATATATGGACATTCTGACTGATCACTCTCTTTCAAAGAGCCGTACCTTCAGTAGCAAAATCATCTT
CATGCATGACAATGCACCATCTCACGCTGCAAGGAATACCTCTGTGTCATTAGCTGCTATGGGCATAAAAGGGGAGAAACTCATGGTGTGGTCACCGTCC
TCCTCTGACCTCAACCCTATTGAGAACCTTTGGAGTGTCATCAAGCAGAAGATCTGAGGGCTCCTATTAAGATACAGTTCATATCAAAACAGCAGCTCTG
GGAAGGTATTCTGACATTCTGCAAAGACATTCAAGCAGAAACTATCCACAAACCCACAAGTTCAATGGATGTAAGAATAGTGCAGGTGATATCAAAGAAG
GGGTCCTATGTTAACATGTAACTCAGTCTGTTAAGATGTTTTTCATTAAAGTAGCTTTTGATTTTAGTACATGTGACCACTGTTGAGGAAAAATAAATAT
TTTTAGTGTTTAATCTTAAGACATGTGAAAAAGATATATTGAGCATGGTTATTTTGTACAAAATTCTTAATTTATAATTGGTTTGTGTTAATGATTTAAT
CTAAAACTATTGATGGGTAAGTTTTCAACTTACAGGATGGAAAGATAGATAGAGATCCAAAGGGAACTCTGAGTGAGGCCTATTGTGTTAAGAGAAAAGG
ACAGGAGGGCTGCACAGTGGCACAGTGGGTAGAGCTGTTGCCTTGCTGCAAGAAGGTTCTGGGTTCGATTCCCGGCCTGGGGTCTTTCTGCATGGAGTCT
CCATGTTCTCCCTGTGCATACGTGGGTTTTCTCCAGGTACTCCGGTTTCCTCCCACCGTCCAAAAACATGACTGTCAGGGTAATTGGCCTCTCTAAATTG
CCCCTAGGTGTGAGAGTGTGTGTGCATGGTTGTTTGTCCTGTGTGTCTCTGTGTTGCCCTGTGACAGACTGGCGACCTGTCCAGGGTGACCCCGCCTCTC
GCCTGGAACATCAGCTGGAGATAGGCACCAGCAACCCTCCTGACCCCACTGAGGGACAAGGGTGTAAGAAAATGGATGGATGGATGGATGGAAAAGGACA
GGAGGCCATAAAATTTGCATCTGCAGGAAGGCAGTATCACTTGGATGAATATGGGAGAGAGAAGTTTGCTCTGTTCACGGAAGATCAAAAGTCTTCCAGA
CTAGCATCTGGGATGGTGTGAAGATTGGTGAAAAAACTGAATACAACATAGAATATCTAAAACCACTATCATCTAATTTGTAAGACATTTTTCTTAGTTA
TTAACAGCATGCTCTGATTGAAAATAGTCTAATCATAGTTTTAGAATTAATAATTTTAGTGAGTGACTAATTCATTCTGAAATTGTAATATCTGTTAGTT
TATCAGAATCAAAATGTTTGATTCATACATGGAAAATGTATGAATGACAGGAAAACAAATGAGCTCTATGGAGATAACCTTTACTACAACTTCCTACAGG
ATTTTAACCCTCCTATTATGTTGCGGGTCAAATTGACCCGTTTCAAAGTTTAAAAATATTTTAAAAATAGTTGCAAGTATTTTTATTGCATGAAACTCTT
TCTATTTGTCTTAATAAATTGAAAATGTATTCATTTTACACATTTGCAGCCCCCCCTGCGTCTACTTGTTACATCGATACTGTTCGGGTCAATTTGACCC
GAACAGTGTCAAGTTAAAGTGCAAAAAAAGATTTAAAATGTCCAATTCTGTTTGTTTCCTTACAGCTATGAACCTTATTTCACCACACACACACAAACAC
AACACAACACACACACACACACATACACACACAAACCCATTTTCTCCCTGCTCTCTTTACTTCACAATAAACTGCGAGAAAGCAGGTGTTCATACAACTT
TTGACGGGAACCTTTTCTGTTCCCGTGGGCAAACTCCACCCACACTGAGTGGACACTCAGTAGAAGTGGAGGAAAACATAAATACTCTCTGCATGACTCA
TTTATCTTGATTTTAATTGGCGGGTCAATTTGACCCGGAACAGTATGTGTGTCTCAAATTCAATTATAAAGATCACCCTTTGAAAAAAAAAAATTAAATG
TAATATAAAAAAATTTACCAAAGATCACTTTCAAGGAAATTATAGTTTTTTTGTGTCTAGGTTTTTTTCAGTGGACATAAAAAATGTAAATCCCATTTTT
TATGTCCAAATGAGTAATTGAGTAAGTTGTCGTCATTAATCATTAATTTCTGAGAAATAAAAAACCATTTTGCACAAATTTTGATTGAGATGGTTAGTAT
TAGAGTTAATAATCAGATAAAAAAATGTTTTGGAGGAATTTTTTGGTTCCTGACACTATTGCATGATAAAACACTCCCCGGGTCAAATTGACCCACGAAC
ATTATTGCTATACCTCAGAAACGAACATAACAGGAGGGTTAAGTTTCTCTTTGAGGTATCTGAGTAGGGAGAAGACAGGAGAGATTCCAGATTTCACACT
TATCTGTGAAATGCCTCTCTGTTTTTCTCTGCTCAGAAAGCCATAAAACAGCAGGAGTTCTTGGTTGATATAGGCTGTTGCTATGTTGTACTGTGTTTTA
AGGTCTTGTTCATGAGCCTCTGCCCCTACAAAATTTTTTGCACGGCCCTGCATTTATGACCAATGTACCCATCTTCTGATGGCTACTTCCAGCACGATAA
CGTGCCATTTCATAAAGACTACTGAACAACAACAACAAAAAAAACCCTCTTCATACAGGAGAGTTGTAATTGCCATTTGTAATCTATAATGGACCACAAT
TTTTCACTTTAAATTGACAAACAGGGAGCACTGTGAGGACCATATTCTTTGATTTCTCCAGTCATTTAACACAATTCAGCCTGATTTGCTTTTTCCGAAA
CTCCAAAAGACACAAGTGGAGACCTCAGCAATCACCTGGATCTGTGTCTACCTCACAAACAGACCACAGCTGTACAACAGACTGGACTGGAAATGCAACA
TCTTTAAAAGGGACAGAGCTGACAATACTTTTTGAGGAAGCTAAGATCCTTCAAGATTTGCAGCAAAATGCTGAAGATCTTCTAAAAGTCTGTTATCTCT
TCCACCGTCATCTGCTGGGGCAGCAGCATCAGAGCCAGAAACCTGATAAAGAAAGTTAGTTCTGTTCTGGGGACAACTGTGGAACCTCTGGAGATGACGA
TGCAAAGAAGGATTCTTCATAAAATCAAGTTAATTCTGGACAACCCTGACATCCGGGCTGAACAGTGGCGCAGTTGGTAGAGTTGTTGCTTTGCAGCAAG
AAGGTTCTGGGTTCGATTCCTGGTCTTTCTGCATGGAGTTTGCATGTTCTCCCTGTGCATGGTGGGTTTTCTCCAGGTACTCCGGCTTCTTCCCACAGTC
CAAAAACATGACTGTTAGGTTAATTGGTCTGTCTAAATTGTCCTTAGGTGTGTGTGCAGTTGTTTGTCCTGTTTTTCTCCGTGTTGCCCTGCAACAGACT
GGTAACCTGTCCAGGGTGACCCTGCCTCTCGCCTGGAACGTTAGCTGGAGAGGCACCAGCACCTCCTGACCCCACTGAGGGACAGCCTCATGAAGACATC
CTCTTCATGAGGCTGTCTTGGTAAAGCAATGTTTCGTCAGTCAGAGGCTTCTTCAAATTAATACAGACTGCTGCAAGAGTTCTTCCCTGCCAACAGCCCT
CACTATCTACAAAACCTTCTCTTCCCAGCCTTCCTCTGTCACATCAGGAGTTCCACAGGGATCTGTCTTAGGGCCCCTTCTCTTCATTATTTATCTCCTT
CCCCTTGGCAATATTTTTCGCAAGTATGGCATTGATTTCCACTGTTATGCGGATGACACCCAGCTCTATGTTTCCAGTAAGCCCGCCTCCAACCTCCCAC
CGTCTTCGCTTACTGACTGCTTGACTGAAATAAAATCCTGGTTCTCCTCAAATCTGCTTCAGCTTAACAGTGATAAAACAGAGGTTCTTCTCATTGGTAC
CAAATCTACTCTGGCCAAAATCAAAAGCTTCAGTCTTGTAATTGATAACTGTCCCGTTTCTCCCTCCCCTCAGGTAAAGAGTCTGGGTGTCATCCTTGAC
AGCACCCTGTCTTTCCAGTCTCATATTAATAACATTACCCGCTCGGCTTATTTTCACCTACGCAACATCAACCGCCTCCGCCCCTCCCTTACTCCCCATT
CCACTGCCATCCTTGTTCACTGTCTTGTGACATCACGCCTGGACTACTGCAACTCCCTTCTGTTTGGTCTCACCCAGAAATCTCTTCATAAGCTCCAACT
GGTCCAGAATTCAGCTGCCCGTATCATTACCAAAACCCCATCCATGCACCACATCACTCCTGTCCTGCAAAGACTCCATTGGCTGCCCACCAAGTTCCGC
ATAGAATACAAAATTCTTCTGTACACTTTCAAGGCCCTTTACAATCTCTCCCCACCATATCTTTCAAATCTTATTCATATTGCCATTCCCTCTCGCTCCC
TCAGATCATCCTCCTCCATCCATTTCACTGTCCCCTCTGCCCGTCTCACCACCATGGGGAGCAGAGCTTTCAGTCGCTCTGCTCCCCAACTATGGAACTC
ATTACCACCATACCTTAGAAACATAAAGTCATTATCAAATTTTAAAACCGAACTCAAAACACACCTTTTTAGATCTGCCTTTTCCACATGACACAATTGG
TTTGCCTGATTTTACATAGTTTTTATATAGATACATTGTTTTGTTTTATTTATTTTTATCTACTTTTACTTGTTACATTTTATTTGTTTCTGTCACAGTT
TTTTACTATTGTACGGTGTCCTTGAGTGCCAGAAAGGCGCCTTTGAAATAAAATGTATTATTATTATTATTACAATAACAATTCATATTAATTTGAATTA
ATATACAGGTCCTTCTCAAAAAATTTGTATATTGTGATAAAGTTCATTATTTTCCATAATGTAATAAAAATTAAACTGTCCTATATTTTAGATTCATCGG
ACTCCAACTAAAATATTTCAGGTCTTTTATTGTTTTAATACTGATGATGTTGGCATACAGCTCATGAAAACCCAAAATCCCTGTCTCAAAAAATTAGCAT
ATCATGAAAAGGTTCTCTGAACGAGCCGTTAACCTCATCATCTGAATCAACGAAGTAACTCTAAACACCTGCAAAAGATTCCTGAGGCTTTTAAAAACTC
CCAGCCTGGTTCATTACTCAAAACCCTGAGGAAGATGGTGGAGAAGGTCCGATTCCAGACCTTGGGGGACCTGAGGAAGTAGTGGACTGAGTCTGGAGTA
GAAACATCCAGAGCCACCATGCACAGGCGTGTGCAGGAAATGGGCTACAGGTGCTGCATTCCTCAGGTCAAAGGTCAAGCCACTGTTGAACCAGAAACAG
CGGCAGAAGTGCCTGACCTGGGCTGCAGAGAAGCAGCACTGGACTGTTGCTCAGTGGTCCAAAGTACTTTTTTCGGATGAAAGCAAATTTTGCATGTCAT
TCGGAAATCAAGGTGCCAGAGTCTGGAGGAAGACTGGAGAGAAGGAAATGCCAAAGGCCAGAAGTCAAGGGTAGGTCAATGCAGCAGCTATCAGGAGGTT
TGGAGCACTTCATGCTTCCATCTGCTGAAAAACTTTATGGAGATGAAGATTTCATTTTTCAGCACAACCTGGCAACTGCTCAGTGCCAAAACCACTGGTA
TTACTGACCATGGTGTTACTGTGCTCAATTGGCCTGCCAACTCTCCTGACCTGAACCCCATAGAGAATCTGTGGGATATTGTGAAGAGAAAGTTGAGAGA
CACAAGACCCAAAACTGGATGAGCTTCAGGCCATCGAAGCATCCTGGGCTCCATGACACCTCAGCAGAGCCACAGGCTGATGGCCTCCATGCCGCATTGA
AGGCTGCAAAAGGATTCCTGACCAAGTATTGAGTGCGTAACTAAACATAATTATTTGAAGGTTGACTTTTTTTGGTATTAAAACACTTTTCTTTTATTGG
TCGGATGAAATATGTTAATTTATCGAGGTAGGAATTTTGGGTTTTCATGAGCTGTATGACAAAATCATCAGTATTAAAACAATAAAAGACTGAAATATTT
CAGTTGGTGTGGAATGAATCTAAAATATATGACAAGTTTAATTTTTATCATCACATTATGGAAAATAATGAACTTTATCACAATATGCTAATTGTTTGAG
AAGGACTTGTAATTTCTTCAGGATCAATAAAGTATTTTTGAATTTGAATAAGTAAGTTGAATCAGTGGTGGGAAGTAACGAAGTACGAAGTACAAGTACT
TCGTTACTGTACTTAAGTAGAGTTTTCGTGTATCTGTACTTTACTTAAGTAGATTTAATAATGGGGACTTTCTACTTTTACTCCACTACATTTTACAGTA
AGTATCTGTACTTTCTACTTCACTACATTTCTACAAAACTGTCGCGTTACTCGTTACATCCAAGTCTCGTTGCGCTTTTTTCCGTTAAAATGTGAAGTTC
AGGGGTTTAAGGTGGCGCCGTAAAATCCGAGCAATAACGTGACGTAGTGTCTGTTGTCACCCATTGGCTCCACCTTTACTCGCACGCGGAGCTCCAAGAC
ATGCGCAGTGGTTTCCTCTGAGCGGCAGGAGATGTTTGTTTAATCGATAATAGCTGCATAAATCATAAGATATGGCGACATGTAAAATCAGCAGCGCTTC
GCTTTCACAGACGGTGGGACTTCGTCCAACTTTTAGCGTCACTTGGAAGGAAAGCTTAAAGAAAGGTAAGATCTGTGGACGTGATGCTAGCAAAGTTAGC
TGTTCAGAGACACATGTTGCATCTGATGAAAAAAAGTTGTCACTCATGCGCTGAATTACTGTGTGGAGGTTTTGACTGAGGTGTCGCATATATGGGACAA
CGCTGTGACCAAAGTCTGCAATATAGTGATATAACATTCAGGAACGATCCGATTCTTCTGGACGGATCTTTACTAAGTCCTAAGGACTGAAGCCGACGAG
GGTCCCCGTGGTCAATCAGTGTTGCTTCCTAAGTGGACAGTTTGATTTCACAGAAGTTTGATTTACTTGGAGTTATATTGTGTTGTTTAAGTGTTCCCTT
TATTTTTTTGAGCAGTGTATGTGCTCAAAAAAGCACATACACTGTGCTTTTTTGTATATATATATATATATATATATATATATATATATATATATATATA
GTGATGTGATTACTAATCACATCACTAATTATGTGATTAGTCATAGATCACATGGGTAGGATCATCAGGTGCCTAACAGTCATGCTTTTGGACTTTTGGG
GGAAGCCGGAGTACCCGGAGAGAACCCACGCATGCATGGGGAGAACATGCAAACTCCATGCAGTTACTATGAACCCCTAGAGATCGGGCAGGAGACGGAC
AGGACGCGCTATGAAGTCCTGGAGAAGTGTGTTGCATATTGCATTTTCAAAAGTGTAGTGGAGAAGTTTCCGACCACGCGTCTGAATACCGGTGGCTGCT
TCTGTGGCTGTGGCTGGTCTGAAGCAGCTCCAAAACACGTGATTAATGATGTGATTAGTGATCCCATGGGTAGGATTGTCAGATGCCTAACAGTAATGCT
TTTCTAATTTGGGAGGAAGCCGGAGTACCCGGAGAGAACCCACGCATGGGGAGAACATGCAAACTCCATGCAGTTACTATGAACCCCTAGAGATCGGGCA
GGAGACGGACAGGACGCGCTATGAAGACCTGGAGAAGTGTATTGCATATTGCACTTTCTACTTCACTACATTTCTACAAAACTGCCGCGTTACTCGTTAC
ATCCAAGTCGCGTTTCTCTTTTTTTCCTTTAAAATGTGAAGTTCAGGGACTTAAGGTGGCGCCGTAAAATCAGAGCAATAACGTGACTTAGTGTCTGTTG
TCACCCATCGGCTCCACCTTCGCTCGCACGCGGAGCTCCAGACATGCGCAGTTGTTTCCTCTGAGCGGGAGGAGATGTTTGTCTATAATATAATAGCGCT
GCATAAATCATAAGATATGGCGACATGTAAAATCAGCAGCGCTTCGCTTTCACAGTCGGTGGGACTTCGTCCAACTTTTAGCGTCACTTGGAAGGAAAGC
TTAAAGAAAGATAAGATCTGTGCTAGCTAGCAAAGTTAGCTGTACTGAGACACATGTTGCATCTGATGAAAAAAAGTCACTCATGCGCTGAATTATTGTG
TGGAGGTGTTGACTGAGGTGTCGCAAATATGGGACAACGCTGTGACCAAAGTCTGCGATATAGTGATATGACATTCAGGAACGATCCGATTCTTCTGGAC
GGATCTTTACTAAGTCCTAAGGACTGAAGCTTCACTTAGAGCCGTTCTTTGTTCTTGTGTACACTGCGGTAGCTATATATATATATATATATATATATAT
ATAGACATTTATTTAATCGCTGAATAAGTAAAAGTTGAACGTATGAACACAGAGCATGCTCATTGCTCATTGATTGATTTCGTCTCCTGTCATGGTGGCA
AACATCGCAGTGGGAGGGAGGGTGAGAACAGTCATGATGCTCATTCTGCTTAGTTACTTGTTGTGCCGTTGGACAGTGTTCATAGTTGAACGTTATTTAC
CGTTAATTGCGATGTTTCAGTTGTGGTTCTGACATGGGCAATATGGGCAACCGCCCAGGGCGTTATTTTTCTAGGAATAGCAGGAGACCTCTGCGGATTG
TAGCACAGCGATGAAGGCAAAACAGAATGAAGTGAGTTTTAATTGATACTGGTTAAATTCATTTCAGCTCTTAAGTATTTAATATCTAGGTGTTTTTATG
GGAATGTGGATCTTTCAGATCAATCTGAAAACCAATTTTGATAGGTAAAGTTAATTTTATTGTGTCATTTAGCGCGGGGCGCTGGTCTTGGGTTCGGTGG
TCTTGACTACAACTCTGCTACATGGCTCCTTGGTTGCATGTCCTCCACCCCGCCCACACCTTCTTTACATCCCCTTTCAGTTAGATTTCTTTCTAAATAA
ATGTGACTAATGAAGTTCATGTTATGTTAGGACAGGAGACAAAATGTTTCCATCCCTGAAATTATGATTCATAGAATCACATATCCAAGTCTAAACTGTT
ACAGAGAATAAACACAATAAGAACATGTTTAATCTGTGGTAGTGTTAATTAAAATGGCAAATTTCTGATGTATTAAAATTAAATACAATCGGCACACTTA
ATGATATTAGCGATTAGGTGATGCATTCAGCGAGTACTTTTACTTTTAATACTTAAGTATTTTTAAAAGCCAGGACTTTTTTACTTTTACTTAAGTAAAA
TGTTAATGTGGTACTTTGACTTTTACTTAAGTACATTTTTGACTGTGTATTTGTACTTTTACTTAAGTAAATGTTTTGAGTACTTTCTCCACCACTGAGT
TGAATAGACTTCACATAATACCGATAAAAACAGAATTGTATGCAGTAAAGCTACAGGAAGCTAAACAGGCTAAACGTGTGTTTAGCTTCACAGTAGCACT
GTATGCCACAGTAACAAATCAATCTACTTCATAGTTTGTGAATGTTTTACCCATGTTTAGTTTGGGTAAATGAATAGTTTTGTTATTCAAGGCCACCGTT
CATTGTAATTATGACTTCAGTGCATTTAGATTAAATTATAATTTTAGTATGCCCCGTCAACAGTCTGTGCTCCAGTCCAACACCCCTAAGAAGAAAAATC
TAAAGATGCCCATAGCTATAGATAATAGCTGACTTCTTGGTGAGTCCATGACAAACTAACTTGTGGAATTCTAACTATTAGGGCCAATGTACTGATGGCT
GTTTCACTATAACCAGCAAGGGACAGCGGCCACTCCCTCAGGCGGTGGCTACTCGGGGCAACTGTGGGAAGAGTAGTTGTCTTGTGATCAGAAGGTTGTA
GGTTTGATTCCAGCTTTCTCCTGCCTCATGTCGATGTGCCCTTGGGCAAGGCACTTAACCCCAATCTGAGTATCGGTGTATTAATGTGTGAGTGTTTGTG
AGTGCGAATGGGTGATTGTGACTCTACTGTAAAGCGCTTTGAGTGGTCAAAAATGATTGAAAAAAGCGCTATATAAGGTCAGTCCATTTACCATAGACAC
CAGAACCAGCAGTGCAGATGACCTGAATGTAAAAGCTTCCTGAAAAACTCAGGAGAGGTCATCAAGGCTGATCTCTACGACATGCCACATTGATGCAGTA
ATTCATACAAAAGGAGTCCAAACCAAATACCGAGGGCATACCTTTCAGAAGTCTGACATTTCCTTTTCAGATATACTTTATTGTTCTTACAAACTGAATT
TGGGGTTTTTACTCTGCAAATCAAAATCAATAGGTTTGAAATATTTTAATCCATTTGTAATGAATCTTTCTAAAACAAGTGACAAAATATGAAACTTCAT
GATATTCTAATATTTTGAGTTGTACGTGGTGATAGCAGTTTTGGGCAGCACAGAATCATGTCAACATTGGTCAAGTGAATTGAAAAGAACAAAAACTGCA
TGAACTTTGCATTGAACTTGTGTTGTTCCAGTGCAAATATCAAGTTATTGATATTTTCTTGAGGTTCAAGTTTTGTGTATTTTGTTTTAGATGAGGCAGA
TAAAAACCCAAACTTATTCCAGAGTTTTGAACAGTTCGGATTAATAGTCAAAGTTAACTTGATAGTGCATGCTCGGTCTCATTAAGGTAGTGAAACCAAA
GTGGTGGTTAATGCTTGCTTTCAAGTAAAATTGGCTGACAAGGGCATTACATGAATTATAAAATACATCTTGAGATATTTACCATGGCAAAAGGAAGCTT
GCTCATAGAATAGTTTCTGATATATGTCAGAGCTTGATAATAAATGGATAAACACATAAGAAGAATTTTAAATTTTCTTCTGGATTCCACAGGAAGCCAA
TGAATAGAAGCTAAAATAAGAAAATGATCATTCTTTTCTTTTCAGTGGAACTCTTGCTGCAGCATTTTAGGTAAGTGGAAGACTTTTACCTGAATTTTTA
GACTTACTAATAGTAAGGAATTACATTTGGTCCACCGTCAAAGTAACAAATGCATAAACTGGCTTTCCCAGCTCCACTCTTGGGTAGGATATTTCTAATT
TTGGCAATTTCCCAGATAATAAAAAATATGGGCTGTAAATGACATGTCCAGGTCTAGAAAAACACCAAGGTTCTGTACCTTTTATTACCAGAAGCCAATT
TAATGCCATCCAAATAGCTGACTGACAAACTGAACATGCTGGACTTGAGGTAAATTTAGATGACAAAGATCATTAATCTTCCATTGTATTATGGAAATCA
CAAGTGATTAAAGTGTCCTGAAACTACTGTTACATGCCTCTGATAGCTGATGTCACTGACTAAACCTACAATGAGTCAAAACAGAATAAAACAGCAGTTT
GTTAAAAAAAAAAGTTTGCATGTGAATACAGCGACATATTTTAATGATTTTATAAACAACTATATAAAAACAGCCCATAAAAACGCATGCACTTTCAGTG
TAAATTCCTTTGGAAATATATAGGAAATTTATACAAGTTTAAACCTTAACAGTGACTTCATTCAGTTAGGTGATTCACAACAAATATACTTGGGTGCATA
GACACATTGACAATATTATTGCCTACATGGAAAATAAATTGAAAAGTAAAAAATTAAAATCAAGGTGATTTTAATTCTTACAGGGGCTTCTGCTGAAACT
ACACCATAAAAATGTGATGGAGGTCAGCTTCCATTTCTCATTTCACCACACTAAAGAACTTCGCAGTAGTGAATAAAGTGAGCATCCCCATTAAAAATAC
ATTCTGATTATTACTGACAAAAAAAACTCACTGATAAAATGATGAAAAAAGCCTGAGTTAAGAGAAATGTGGAGTCATAATAATAAGCCTGAGGAAACAG
TTCACTGATTCACTATTTTACAGAAGTAAACATAAAAAAATATGTACAAAAGCATTATTTTATGTAAAAAATCCAGGTTGCATTTTTCTATTTATCTTAT
TAAACAATTTACAAAGTTGCTGGTGGAAAAAACTGAAAAACATGTAAATGAGGTACTGCAGGTGTTGAGCCTGAGTCCATACTGGATTAAACCAGACAGC
TCTACATCACTATGTGTCACGGTTCACGTGAGAAGTGACATCTTACTGTCTTAACTTTTAAATAAGGAACATGATCACATTAAGTCTGAATACAAAGACA
AGCACTGAGAGAAGTCAAAAATAAGATCCAGTGTCATTTGCTGGGAGGAATTGGAGGCAGCATAAAGGGTCAATTATGTCCACTTCAAGCTTGAAGATAG
TAATAACATTTTGTTGAGAGCCGTAGAGTCTAATGGAGCAACAAGTCCTTCGTGTTTTCTTTTTCTGACAGGGTTCGCAGGTTGAGGACCCTGTCACTGT
TACTGAGATAATGAAATGAAGAGACTGAAACACAGTGCTTCAAACAGCATCATGGCAGGGAACCCGAATCAGCGTAAGGCATTTACTGAGTTGCCATGTC
TAGGACTGTTGCTGCAGAACCAAGCAGCTCCTGTTATGTCTTCCGGCTGCTCCAGTTCTGCTCAGGCGTACTCTTGTGGTCTGATGAGTAGTCAAATGGT
GAGTGAGACTCACAAGGTGAGCGTTCATCTCGAGGAGAACATGTTCCACTTGCTGACGCTCTCTGATCTGTTTGCCAGTCTGAATGGTAGCGGTAGGAAG
AACGGTAGTCTGAATGAGAAAGCTCCTTCACCTCCTGCCGATGGTCTCTGTTGCTGCGGAATTCCTCCAGTTTCCTATGCTTATTGTCGTTATAATACCT
GAAACACATCAGAATCAGTTGGGTAAACCTGGAGCAGATAATAGTAAAAAAAAAAGCTGATAACTAAAGACAGATGCATATGTGACTGATTTCTCAATTA
GTTAACATTTACAAACTAAATTGTTTTAAAAACAAATCCTAAGTGAGGTGTATAAACTGACCACATTCTTTTATGATCACAAATATTGATTTGATGGTAG
TTCAAGCTGTTTTAGTAGGTGGAAATTTATTCCCACCTGTCAAAAGCAAAATGGAAGTAGTTAAAATTCAACTAAAATCGCCATCAGGGAGCATTGTAGC
AGGAGGAAGACAGCACGACTACTTCCCAGGGGTGAAAGTAGTTTTAAATCCTTGAGGGTACTATGACAAAAGCGTGTGTGTGTGTGTGTATATATATATA
TATATATATATATATATATATATATATATATATATATATATATATATATATATATATATATATATATAAACTGCTTCTTTGTGTGCTTTGGAGTTTCTGT
GCTGATTAATTTTTTTGCGAAGTGATTAAAGCTGGTAGCTCTTGAATTACTACAAAATAAAGCTGTATTTCCTCCTAAACTCTGAACATCATGGGAGTTC
ATCCCAGTTTTCCATGTCTGGCATATAACCATTAATTTTAGCTTTTAAACTGGTTCTATTGATCCTGTGTCCAGACAGAGGGATAATCAGTAGCCCAGCA
TCATGACCTGTTTGTTCTGAACATCCTGCAGCTTCCACTTCTCTTCCTAACATGGCGCCTCCTCACCCTGACTCTCATACTGACAGGAGGAACCATAGAG
CTCTGTTAGGTTAAAGCTCATCTTCTGAAGTCGGGATATTTTTCCTCCAACAGGTTCCAGAGGAATCACCTCAAACCAGATGTTGGACTGGATTTTATTT
CAGCAACATTTGTGAATGTTAGCTTCTCATTTCCAACAGTTCTCATTTTCTCATTATAAAGTTTGAAAAAGGTTATTATTTTGGAGAAAATCTCAACATC
AATATTTGCACTAAATAAGAGGTAAAAAAAGTAGTTTGACAGAGGAAAAGCCTCTCAGACTCTGAGCTCAAAGCAAGATGCAAGAGAACACCAAACAATT
TTTAAAAAATTAGACAATTTAATTTCACATAATTATCGCGGTAGAAGCCATTTGTTTGTTAAATACTTAATTAAACACATTTACCGTGTTTGATGTTTGT
TGTGGATGACGTGTACCAACAGACGAACGAGTTAATTAGTCCAAGTTTGTCATTTATTGAACGTTCAGAAACTACAGCGGCTGTACATTATGTATTTAAT
GTACTATGTTTTTATTGTTACCAACTGTGTGTAACGAGTTTCGTTTTAAGCTTTATGTAATAAAGCTTAAAACATAAAAATAAAAAAAAATAAAAAATAC
AAGTTTGAACCCAACAATAAAATAATTTAAGAGCCACATTTTCAAGATGAAGGCATCTTCAAAGTGCTTCATACAATACTTCCCACCATTAAAGAATTTT
TCTGCTCCTGATCTTTAAAAAATGAGTTGATGCGCCACAGTAAAGGTAAACAAAGGTAAAATAACCCAAACATGTGATCAACTCTAAACCACTCGCACCT
TTTTTCTCTCTCTCTTTGTCTTTTAAGCACATGTTTTTATGCAAAAACTGATTAGTAGCTTAGAATACTCTGAAGAAATCAGCCTAAGTTTTTGAATTAC
TATTTTTGGTGGTTTTATAAGCTGGTTATGTAACAATTATGTGGAACATTTTGGAGAACATCATCAATTGAAGGATTGGAAGAGTGTTGTTACGGCTTCA
GTGGGTCTCTGCCCTTGTTTCCTTGTAGGGTTCTGCAGACAGGTCCCTGCAGGTGATGCATGTTGCCCTGATTGGTGCTCTGCAGCTTTAAAACTGCCAT
GCATGCAGCAGTCAGGAGGCTTTTCCTCCTCTCTCCTCAGAACCCCATTTGGTTTGGTTTGTATCTTATGGTTGAGATTGGTTAGGTTTGTTTTGCTTAT
TTCTGGTCAACTATAGGTTCTGCTTTAATCTATTTTGGTTTCTCATTTCAGTCATTCCTTTTTTCAGGTTTATTTCTTTAATATAATTTAATAAATTCTA
TTTTCATTAAGTCATTAAATCCTTGTGTGGTCTCCTTTAATGTTACCCCATCAAACAAGCCTGGTGGACGTAACATTGTGCATTCAGAAACCATATTGAT
TTGCTGGGACATGTTTACTAGTGTTTAGATAGCCCAAAGTGATCATCCTGGAGATCTGTGCAGAACTTAAAGAAAGAGCCGTGTGTTACAGGTGACAGTG
TAGCTGGAGCTGGTGGTCAGTTCGAGACAGTCAAGTCACGCCACAAAGCATCTCCCTTCTGTAAATGTGCAACTTGTATGTGTAAAAGTGCCTCATTAGT
GAAATATTGGCCTGATTCCTCCATTTAGAAAAAATGTCAACATTCCCCACTCACCACAAAGAACTCTCTGATATGTTGTCTGTCTTTAAATCCAGGCTGA
ACAAGCATTTCTACTTGGATTTATTTCCTTTTTTTTATTTGGAAGTTTAGTTTTTCTTTCAAATTTCTTATTTTTTGTGAAGTAACCTTTTACATAAAAG
ATATAATTATCATTAGAACTACTTTTACTACTACAAGCAAAAACCGTTTCCATGGTTACTGGGAGCAGTTGGGGGAACTGACAGCGGCACTCCATTTCCC
ACAAATTGGAATACATAAAAAAAGTGCGCGGTTTTATATGTCTGAATTTTTGTGCGTACATTTGTCCAAATGCCAATTTTTAGTCTGAAAGCTACAAACT
CTTATGAGGCCCCAAATCAAGAAGGTTTCCCTCTCACACACTTAAAGTGAAACTAACACCCATATAATTTTTTTCTTGCTGATATACTGTTATTTAGGGT
TCTGCCTTTATGTTTCCATGAACATTTTGACATTTCGTGCTATTCCTTTAGTTCAGTACTATGTTGACCACAATCATCTTACTGCTAGCCTCCTTTGAAC
GTTTCTTAGGTAGTTGCATTTTCCTATTGGTTTGCAGTGGTACAGCTTCGTCACATTCCCTCTTCCTAGTTTGAATCGCGACCCGACCAAGCATTGTGAG
CTTGTCACTGCGAGTATTGATCGCAGCATTAGTCAGCTTTACAAATTTGCTATTTATTTGCAACGTGGTCACGGGATCGAATAGGTCTCCTCTGCTCTGA
CTATTGGTGAAGGTATGGTGTTGACTGTGTGAGACTGGCTGCAATTCTGAGGAAGTAGAGAGGCTAATGGCAGAAAGTTGAAACTCATTCAGGCTGAGCT
GAAGAGCGTTGTCGCCATGAAAGTCAGCAAACACAGAAAAAGAATTACTAAATTATTAATAGTTTTGAAAAAAAGTCACATGAGTCTGAACATTTGATAA
ATATAGTGACAATATAGATAAGTTGAGAAAAGTGTTTATTTTGTCCAGATCGCGGCCACTCATCCCCACACTTGGGTATATCTCTTGGATCCACCCACTT
TGTTAGAAATGCTTGAAAACCATTAAAAAATAAATCTTACAATTTTCAGAACTAGTTATGTTTTCCAGAAGTTAGAAAACACTTGTACAGAATAATCACT
GTCCTCCAGGTAATATATAGCCCTGTGACAGACAGTCACTGTGTCAACAGAGCGGCTGCCCCAGGATATGCCTATTTAACAATAGTCAGGCAAGGTCAAT
TGCCGATATATATATAAAAAAGGCAAATAATGGTCAATTTGTTGTTCGACTTTAAAGTTAAGAAAGATAAGAAGTGTTTCCTTGTGTGAATGTTCATGCT
TACCTGTCCTGTCTGTCTCGGCTGTCTGCCTTATAGTGGTCTCTGTGGTCTTTCCCATTGCTGAAAGAAGAGTACGGTCTTTTCCTGGAGTCTACCACAC
TGGTCTTCTTGTGGTACTCAGAGCCGTGTCTGTCTTTATTGCTGCTGCTTTCAGAGTATCTACCTGCAGGCTGATGTCTGTCTGAGCAGTAGCTATCTCT
GCTGCTCTCATCTTGGTGGGAACTGTCCTTCAGTCTTTCAACTTCTATGCACAAAAAACATATCCAAACTGAATGAATGGTGGCTTCTTGATTTTATTAT
ACGTTCAGAAGACACTTACCTGCATGCTTATAGCCTTGAGTGTTTACTGTTCTAGTGTTCTGCTCCACAGTCTAAAGACACAATAGTCATATTCTATTAA
AATGAGAATACGTTGGCAAAGATTCCCAGTTATTTAGGACATGACAATAAATACTTAGGACATTGGGATACTTTTCTTGTTCCTTTAACATGATTGACCT
TGCATCTTCTTCAAGTTCTGAAAATGGCTGGAAGTAACATACTTCTTAAAGACAAAGAACACTTGATTGGCGACAGCATTGTGCACATTTTTGACAGGGA
AGGAACTTGTGAGGTGAGTGAGAGAAACCATCAAAACAAAAACTAAACAGAGCAGGTGGCCTCAGATTTAATGTTTATAACACCTGCTGTACAGCATTGA
CTATTATTCAGGAAAACTTGTCTGAACATTTGATAAATATAGTGGTATATTATTCGAAGACATAAATAGGCGCTCCCCCTCCGAAGGATGGAACGTGAAG
GAGCACACGCCCTATATTTCTCAGGTGGATGCGTAAAGAACATACGCTCGCTTTTTAGAGATTATCTGTCTCATGTTAGGACAGCGAAAGTTTTAATACG
TATGTAAAATGTATTTTTTTAAAAGTTAGATGCTGCAGCTTTAAGCAGAGGTTCGGTGTGAGAGTCACTACCAGGTGGAGCAGAAGCGGCGCTCCGTCTG
TGAAATATTACTACCTTTAGCGTAGCAGCGGTTCAACAGCGAGAGCAGAACCAGCGTCTTACATCGCAGCTTGAAGACTTAAATAATTTTGTGGGTTATT
TGTTTAGCTTTCTGACCGTCATGCTAATCCGGGTGAGTGTTTGTAGCTGTGCTCTGCTTTACCTGCTATCTGATCCTCCATATGTCTTTCCTGCAGTGAA
CCTCGATGTAGCCAAACTCCGTGACTTGTTTTTATGCCATATTACATTTGTCGTGTTGATGCATTGTGACCTGCTTCAATTTTCCGCCGCAACACGCAAA
CTTCCCCATTCACTCAGTGCGTTATAGTTCCACATCGCTTAGGATTTGTTGCTGCGCGTTTGCACAGTGTGAAGGAAAGAGGAGACCAGCTGCACAGGCA
GGCTGCCAAATGAGATGCAGGTGATCGGTATCGGCAACAAGGGACCGCGATCACCAATCATACACTTTTTCACGGAAATTGGCCGATTATGATCGGTGGC
CGATCAATCGGCACACCTCTAATGATAATATAAGAAAAAAATTAATATAATTAAAGCTGCAAGAGGCCTCAAACGGCCCTCGCAACTTAGTGCCGCTCCG
GCCTTACGGCAACAGCGGGAGCTCCAGCAGCGCCATCCGCTCACCACCATCAACGGTCTCGTGCTGTTCCTGCACCCGTCCGCTAGGCAATACACATCGA
TGTGTTCAGCAGTGCTTCCTGAGAATGCACAAAAAAATCTGGTGCAGATCAGCTGATGTAGTGAGGAGATATAGCTGATGGAATAACCTAGGGGGCGCAG
TGGAGTCAAATTGAAATTTAATGCTATTGTACAATTTAGAGGTTCCCAAAATTAGTCATTTAAAGTTTGGTCCAAATCAGATGATGCATTTTATTTAGAG
ACAATCGTATGTATGCAGCAAGGGATTGATATTCACCATTTAGTAATGCCCATATGGTTCAGCCAGCAGCAAACGTTCACAGAATTCATCATGTCATTGC
ATGTCACTTGGCACAGGTTTAACCCTACAGTCATGGCCAAAAGTTTTGAGAATGATTCAAATGTTAATTTTTACAAAGTCTATTGCTTCAGTTTTTATAA
TGGCAATTTGCATATACTCCAGAATGTCATAAAGAGTGATCAGCTTAACAGCAATTAATTGCAAAGTCAATATTTACCTAGAAAATGAATTTTATCTCCC
AAAACATATTTCAACTTCATTGCAGCCTTAAAAGGACCAGCTAACATCGTTTTAGTGATTGCTCACTCTGGTGTTGATGAGGACAGGGCTGGAGATCAAT
CTGTCATGATTAAGTAAGAATGACACCACTGGACACTTTAAAAAGAGGCTGGTGCTTGGCATCATTGTTTCTCTTCTGTGAACCATGGTTATCTCTAAAC
AAACACAAGCAGTCATCATTGCACTGCACAAAAATGTCCCAACAGGGAAGAGTATTGGAGCTAGAAAGATTGCACCTCAGTCAACAATCTATCGCATCAT
CAAGAACTTCAAGGACAGAGGTTCCATTGTTGCCAAAAAGGCTCCAGGGCGCCCAAGAAAGACCTGCAAGCGCCAGGACCGTCTCTTAAAAGTATGTCAG
CTGCGGGATGGATCGGGCTACCAGCAGTGCAGAGCTTGCTCAGGAATGGCAGCAGGCAGGTGTGAGTGCATCTGCGCGCACTGTGAGGCGGAAACTCTTG
GAGCAAGGCCTGGTCTCAAGGAGGGCAGCAAAGAAGCCACTTCTCTCCAGGAAAAACATCAGGGACAGACTGATCTTCTGTCCCTGATGTACAGGGAGTG
GACAGCTGAGGACTGGGGTAAAGTCATTTTCTCTGATGAATCCCCTTTCCGATTGTTTGGGACATCTGGAAAACAGCTTGTTCAGAGAAGACGAGGTGAG
CGCTACCACCAGTCTTGTCTCATGCCAACTGTAAAGCATCCTGAAACCATTCATGTCTGGGGTTGCTTCTCAGCCAAGGGAGTCGGCTCTCTCACAGTCT
GGCCTAAAAACACAGCCATGAATAGAGAATGGTACCAGAATGTCCTCCGAGAGCAACTTCTCCCAACCGTCCAAGAGCAGTTGTTCATCAGAACAATGCC
TTTTCCAGCATGATGGAGCACCTTGCCATAAAGCAAAGGTGATAACTAACTGGCTCAGGGAACAAAACATAGAGATTTGGGTCCATGGCCTGTAAACTCC
CCAGATCTTAATCCCATTGAAAACTTGTGGTCAATCATCAAGAGACGGGTGGACAAACAAAAACCTAGGAATTCTGACAAAATGCAAGCACTGATTATGC
AAGAATGGACTGATATCAGTCAGGATTTGGTCCAGAAGTTGATTGAGAGCATGCCAGGGAGAATTGCAGAGGTCCCGAAGAAGAGGGGCCAACACTGCAA
ATATTGACTTGGTGCATTAACTCATTCTGTCAATAAAAGCTTTTGTTACTCATAATATGATTGCAATTGTATTTCTGTATGTGATGAAAACATCTGACAT
ACACATGAAAACCAGAGGGCAGCAGATCATGTGAAAATATAATATTTGTGTCATTCTCAAAACTTTTGGCCATGACTGTATATGAATCAAAGAACAAAAG
TAAGACATCCAGCAGAGAAAAACAGGTGACTTCCTGTTGGAAAGGGGTGGGGGTGGGAGGGTAAGGTGATGTTATCAATTGACCATGTAAATGTAATGAG
GGCTAGTTTGTAATGACATAGTTCTGATGCAGCTGTGACCTTGCATGTAGAAGTTATTGCACCTTGATGTTTCATGGCGAAGTTATATTTTGACACTTAG
CCACACCCACATGCTTTAATGTACAAAAAATCTTAGGATAACTTTTGACCTTCAATGCCTCAAGAGAGTGCTGATTGATTCTGAAATCTGTGTCTCAAAA
GCTGTAGGACAAGTTCGATCAGATACGACATCAAAAAAAGACGAGTTGGCGGTTTTGATCCAAAATTGCTGACTTCCTGTTGGGTTTGGACCATAGGTCC
AAGATACTTTTTTGTAGGTCCTGATAAGATATACATGTATACCAAGCTTCTTAATTGTCGGTCAAAGCATGGCTTGGGGCTGATTTTTAAAAAAATATTC
TAAGGGCCATTGTGGAGGAATTAGGCCATGTCCATTGGACTGCATTCCTGTCGGGGTGTGGATAAGGATCGATCACAGTGAGTTTGGTGTAGCTTGGCTG
AAAGATGTGGAATCTATAGCCAAACGTATGGCAACGCCGTCACCTGTCATTTCGCCACGCCCTCCAACGAAAACTCTACGTTTTTTAGTTTTTCTTTTAG
ATAACTAGTTGGTCTCACTATAAAACAATTTTATTACTTAGAACCTGTGGAGTACTCATTATGTTATTTATTTATTTTTTTACAAATTTAGAGCACACTT
ATAAAGTCCAGAAAATACTTACACTTATTTAGCAACCCAGAACAGGTATTAGAACTCCAGAAATCCTACTTTAGCAAATATGTTTTAGACTCCTATTCTT
AAAACCAGAAAAGGAATTAGACCAGAGGATATTTACTTATACTTATCTAGCAACCCTGAATAGGAATATCTAGTTAATTTACTTTGGATCAACATTAGCT
TTTTCTTCTTTTGTATTATGTGTATTTGCATTTCCTTTTAATTCCTGTAAAGCACTTTGTTTTGCCTTATTGCTGAAAATGTGCTATATAAATAAAATTA
CCTTACCTGTCTACTGACACAAGATCATGTTGATTAGTTCAAGAGGGTCAGAGACGGAGCTTTCAAAGAAAAAATAGTCACTTCCTGTTCTGAGGGGGCG
TGGCTTAGATGACGTCAAACTACAATGACATAGGATCATCAAACATCCAACCAGGATCACTCATGCCAAGTTTGGTGCCAATTGACCTTTTTATGTGAAA
GTTCTAACACTTCGTTTGCTTTGGCGAGTAAGCCAACTTCAACGTCAGTAAAATTTAAAAATGACCAAAATTTGACCCAAAATGGTCACATTTCTATACA
TTTTAGTGGGTACCTCTAAGAGACTTTTTTTTTCTTGATTTAGATCTCTATGACCGTAGGTCATAGAGATCTGAAACTCTGTACATCGGTAGATACCTAT
GTACAGAGTTTCAGATCTCTATGACCTACGGTTTGTTCTATCTCACGTTAGGGGGCACTGTAGAGCACTTTGGTAACACACACTGGAGTCGCCTCCACTG
GAATTAAAAAATGTTAGTTGTGTTACAATTTAGAGTGAAGTGTGGTGAGTTTTTGAACATGCCAAAGCCTCCAAAAAGCCAATTAATTTGACGGAAGCAT
AATAAGATACGGAGCAATTACAATAGGCCTTCGCAGCACTTTCGCTGCTCGGGCCTAATGATAAGTATTTACAAAGGGCTTTCAAACAAAGCACTGCACA
TTTACAAGGAGAAAAACAAAAACAAAATATAACTATGCAAATAAACCAATGAAACAAGACAATAGGATTCAAAACAGACAGGACTGAGTGAACAAGTGTG
TCTTAAATTTGCTTTAAAAACCTACACAGAACATGTCTGTGCAATTAAGTTTGTTACTTCCAACCATGTTCAGACCAAAACAGGTCGTTTGGATGACAGG
TGAAACATTTTTAATAAGAGAGATCATATTACCTTTTCCTTAAGCATTTAATGTTAAGAGGAAAAGAATAAGGTTTAATTAAATGATTTTACATACTTGG
GCATTTTCTTGTCTCTTCTTGATTGCGTGCTTATAGAGTTTGTGTAGTTTTCTTGCATCAAACTCTGTGAATTTAGAGACAAATATCCACAGGTTCCTGT
AAAACAAAATGAATGTCATGTGGTTCAATGACTTTAACCACTTTGGTGAGAATCTGTAACATGCTATCAATTAACTTTTGTCCCTGCATTGAAATTTATC
ATAGTATTTTGATTTGAGAAAATCAACAGATGCAATGTAAAAACTAACTTTCTCCATTGCTTGATCTGATCAGGATTCGAATATTCCTTCAAACACTGAG
TGATGTGGTCCCCAATCTTTATGAGGCATTGTCTGGTGTGCTCCAGCTGCTCGCGCTCTGACAGTCCTTTCTCTGGTCTGTCCAACTGTTTCAGGGCAGC
TTTTACTGGACGCATTCTTTCTTTGCACTGCAACATTAAACAAACACTTTGTTCAAGTAAACACAAGTACAATCATATACATGTAAAATCAAAGTTTCTA
AGCCAAATCTACTCTATTAGACTTTTGTCTTGAATCTGTGTCCTTCTGTTTACAGCTCTGTTTGGTTACCATGGAATAAGCACTGGGATTATTTGGATGT
GATAGTGAGCAGCAACTGCTCATGTCTTTATGAATGTCCCACAAAATCTGTTATTGGAACTCTCAAAAAAGTGGGAAAAGTCACAAAGGCAACCATTTTG
TTTTTCTTTCTTTTCCTGCAGACTAGTCACTAAAAGGCTTTCAATTCTTTGCCTTCACTGTGTAGTGCACAAATGTTGAAAAGGTTGATGGAATAATGAC
AACCTGTAGACTTATATAACAAAAAGTTCTGTCTATATGCTGTTACAGGCAAGTATATTTAGGCAAGGCTTTAGAGTGGGATCAATTTGGTTAAAAGTTT
CTAATTAGCGAGACCTTCGACTGGTGCAACCCCAAAAATATTTGGGGTTGCACCAGTCGAAGGACATGTGTGAATAGTGAATAGCCCAGTTCTTTTTACT
CTGTTAGAGGAGTGGATGACTCCTCTAACCTCCTGTTAGGAGTCATGTGGAGCCATCCACTCCTCTAACAGGGTTCTAAAGTTTGCAGACCATTATGGCA
GTACCATAATGGTCTGATAAACAATTATAAGACCCTGTACGGAGATGAGATCCATATGTTTATTGTTTTGCGTAAAAAGAAACTGGAGTTTCTGGCTTGT
GTTTTGACCGGTTATAATAAATGAATTTTTGACTATTTAAAAAGTGTCTGTGGACTTTCAAGATGTACAACCCCTGGCAAAAAGTATGGAATCATCAGTC
TTGGATGAGCACTCATTCATTCAGACATTTCATGCTGTAAAACAAACTCAGATCAAAAACATGATACAATAATAAGGTCATTCCAAAGTGCAACTTGTTG
GCTTTCAGGAATACTCAAAGAAATGAAGAGAAAACATTGTCCAATAAAAATGATACTTTTATTGGCCAAGCACAGGGAAATAAATATGAAGTCACTCAAT
TCTGAGGAAAAAAGTGTGGAATCATGAAAAACGCATAAACAAAAGACCATTCAAAATACATCACTAGTATTTAGTTGCACCACCTTTGGCTTTTATAACG
GCTTTCAGTCTCTGAGGCATGGATTGATGAGTGACAAACAGTATTCTGCATCAATTTGGTGCCAACCCTCTTAGATAGCAGTTGCCAGATCAGCTTTGCA
GGTCGGAGCCTCCTTGTGGACCATTTTTTTCCAATCTCCACCACATGTTTTCAATTGGGTTGAGATCTGGACTATTTGCAGGCCATGACATCGACTGAAT
GTGTCTTTCTTCAAGGAATGCCTTCACTGTTTTTGGCACGATGCATTGTCACCTTGGAAAATTATTTCATTATCTCCAAACATCTGTTCAATTGAGGGGA
TGATAAAACTGTACAAAATGTCAATGTAAACTTGTGCATTGATAGAAGAATTAACCACAGTCATCTCCCCAGTGCCTTTGCCTGACATGCAGCCCCATAT
CACCAAGGACTGTGGGAATTTGGTTGTTTTCTTCAGGCAGGCCTCTTCATAAATCTCACTGGAACTGCACCAAGCAAAAGTTCCAGCATCATCACCTTGT
CCAATGCAGATTCTTGACTCATCACTGAAGATAACTTTCATCCAGTCACCCACAGTCCATGATTGCCTCACCTTGCCTCGCCCATTGCAGTCTTGTTCTT
TGATGTTTAGGTGTCAATGCTGGTTTTCATTTAGCTTTCCTGTATTGGGGCGTTGTGGAATACTTCGAAGACCTCCTCAATCCCACCAACATGCCTTCTG
CTGAGGAAGCTGAGCCTGGGGACGAGGTCGCCGAGGTGGTCAAAAAGCTCCTCGGTGGCAGGGCCCTGGGGGTGGATGAGATCCGCCCGGAGTTCCTTAA
GGCTCTGGATGTTGCAGGGTTGTGTTGGCTCACGCGACTCTGCAATATCGCATGGACATCAGGGGCAGTTCCCCTGGACTGGCAGACTGGGGTGGTGGTC
CCCCTGTTTAAAAAGGGGGACCGGAGGGTGTGCTCCAATTACAGGGGGGGTCACACTCTTAAGCCTCCCTGGTAAGGTCTATTCAGGGGTCCTGGAGAGG
AGGTTCCATCGGATAGTCGAACCTCGGATTCAGGAAGAGCAGTGTGGTTTTCGTCCTGGTCGTGGAACACTGGACCAGCTCTACACCCTCAGCAGGGTCC
TGGAGGGTGCATGGGAGTTCACCCAACCAGTCTACATGTGTTTTGTGGACTTGGAGAAGGCGTTCGACTGTGTCCCTCGAGAGGCCTTGTTGGGGGTACT
TCGGGAGTATGGGGTACCGGGCCCTTTGATACGGGCTGTCAGGTCCCTGTATGACCGGTGTCAGAGTCTGGTCCGCATTGCCAGCAGTAAGTCGGGCTCG
TTTCCGGTGAGAGTTGGACTCCGCCAAGGCTGCCCTTTGTCACCGATTCTGTTCATTACTTTTATGGACAGAATTTCTAGGCGCAGCCCCTCGGCTCCCC
TCAACAACGGGGATCAACGAGGTGTTGATCCCCTCAACACCTCGTTGAGGGGATCCGTTTTGGTGGCCTTAGGATCGCATCTCTGTTTTTTGCGGATGAT
GTGGTCCTGTTGGCTTCATTGGAACGTGATCTGCAGCTCTCACTGGAGCGGTTCACAGCTGAGTGTGAAGCGGCCGGGATGAGGCTCAGTGCCTCCAAAT
CCAAGGCCATGGTCTTGAGCCGGAAAAGGGTAGATTGCCTTCTCTGGGTCAGGGGGGTCGTCCTGCCTCAAGTGGAGGAGTTTAAGTATCTGGGGATCTT
GTTCACAAACGAGGGAAGAAGGGAGCGGGAGATCGACAGGCGGATTGGGGCAGCGTCTACTGTGAAGCGGGCGCTGTACCGGTCCGTCGTGGTGAATGGA
GAGCTGAGCCAAAAAGCGAAGCTCTCGATTTACCGGTCGATCTACGCTCCCACCCTCATCTATGGTCATGAGCTTTGGGTCATGACCGAAAGAACAAGAT
CACGGGTACAAGCGGCCGAAATGGGTTTCCTCCGCAGAGTGGCTGGGCTCTCCCTTAGAGATAGGGTGAGAAGCTCGGTCATCCGGGAGGGACTCAGAGT
AGAGCCGCTGCTCCTCCACGTTGAGAGGAGCCAGTTGAGGTGGCTCAGGCATCTGGTCAGGATGCCTCCTGGACGCCTCCCTGGTGAGGTGTTCCGGGCA
CGTCCCACCGGGAGGAGGCCTCGGGGAAGACCCAGGACACGCTGGAGGGACTATGTCTCTCGGCTGGCCTGGGAACGCCTTGGGATTCCTCCGGAGGAGC
TGGAAGAAGTGGCTGGGGAGAGGGAAGTCTGGGCCCCGCGACCCAATCCCGGATAAGCGGAAGAAAGTGGATGGATGGATTTCCTGTATTGAAATCCCAT
ATTCCTTAGGCAATTTTTTACGGTTCGGTCAAATACATTGACTCCAGCTTCCTCCCATTTATGCTTCATCTGTTCAGTTGTAATTTTTCGGTTTTTAAAG
ACAAATGGCCTTAAGTTGTTTGTCTTGACGCATTGATGTCTTTCTTGGTCTACCAGTACGCTTGGCTTTAACAGCCATTCCATGCTGTTTGTATTTGGTC
CATATCTTGGATACAGATGACTGAACAGCCCACATCTTTAGCAACCATGCATGAAGGGTTACCTTCTTCAAGACGTTTTACAATCCTCTCTTTTGTTTCA
AGGGACATTTCTCTTGTTGGAGCCATGGTTCTCGCCACTCCACTTTGTCCAGCAGCCCTCCAAGGCGTCATGACTGCAGGTGTTTTTAACTGCAGACTAA
CGGGCACATCTAATCTGGGGCAGGTATCCATTTAGGGAAAGGAAATAGACTGGGTGTGTCCTTATTTTCTACCTCCAATTTGAGTGATTCCACGCTTTTT
TCCGCAGAATTGAGTGACTTCATATTTATTTCCCTGTGCTTGGTCAATAAAAGTATCATTCGCTGACTTCCGCAATGTTTTCTCTTCATTTCTTTGAGTG
TTCCTGAAAGCCAACAAGTTGCACTTAGTATCATGTTTTTGATCCGAGTTTGTTTTACAGCATGAAATGTCTGAATGAATGAGTGCTCATCCAAGACTGA
TGATTCCATACTTTTTGCCAGGGGTTGTATATTCGAGTACTCCTGCTCTAAACACTAGAGGGACAATAAATATAACCTTTAAAATGTGTGCTTAAAAATA
TTTTATCGTTCAAATTAAAGCAGTTTCTATCTACAGTCAAATTGCAATCAATGTGAAAAGTTATACAATATTATTTAATTTTAATAAGAACTCATGGCAT
GGAGATGAAAAATGAAAAAGAGTTGAACACCCCTGCATTTGGCACCAAGTCTAGGATAAGCTACTCACCGACAGAAAAGGTTAGAGTGAACTTAGGGTTG
TTTATTTTAATGCAACCTGCATTTGACTTTGAATGACTGTTTCCTTTTTTACTTGACAATATTTGATATATGCAATATTGAGATTTTCTTTCTTATTTCA
CAAAGACGTTTCAGTGTCTTTGTGACTGTGTGCTAGCTTGCAGTAACTAATCTAACATTTTCTTCAATCTGTCTCTGGGTCATGTGTCTCTCATCTTTTT
TCTGGTAAATCCCCCAGAACAGTTAATTCTCCTTCATTCTCCGGCCCTGCCACAGTCAAACTTGTGGTAGCAATCAATAGCAAAGTTGCACCCACATGGA
GGCTTTTAAGCATTTTTCCTGTGGCCCCTTGCACTTTTGAGGTTTATCTGTTTAAACTCACTTCTCTCCAACTCTGGTCAGCTCAAATAGCAACATTTGA
TAACCTTACTCAAAGGTTGAGAAATGTCATTGGTTTAGCCCGCTGTTTTTCGAGAAAAGTAACCAATGGGCTCTTGCAGTTGATGAAAGTTATTTGTAAT
GCTCTTTTTTGGCTATGACGGCCTTGGCCCGGGTTATAAGTGGGCGTCGGTCTACCGATACACCAGTCTATCTGTCTATTTTAAATTCAACTGTGACTTT
AATAACTTCTCACAATAAGTTATGTCTGTTTAGTAATGTTGGCCATTTTTACAGAAATTTTAGATGTTAAAAACAATTTACGGTTTATAAACCCGGAAAT
AATGAGACATTACTGTGACCTAGTCTTATTTTCAAAATCCAGTTCATTTCTCATTTTTAAAAGGGCTTATGGGTCTGACTCACTTGAATAAGAATATTGT
GATAAGTCAAATCTGTTGTCCTATCCTCTTGTGTCAACACATGCTGTTTACTTCACTACTTCAGTTTATATACAATGTGAATGAATAAGACTGAAGCACT
GATCAACATACCACACTGAAAGTTCTTTGGTCCAATTCCTCAGATTCCTCACATACTGGCACATTATCTGCAGCATATGCCTTCTGAACTGATAAGTTTG
AAGCTCTCTTTGTCCTTTCGCGTACCTCGGTTTTTACTTCAATCTGATGAAAAGAATTTGGAATCAAAGTTAAAGAAAAAGCTAGATTTTTTATATTTAT
GAACAAAAGGAACAAAACGTAGTTGTTCACTTTGTCTTTAGACAACTTTTAGCACCTTTTCACCGTTGTCATCCTCCTGTTTCTGTATTGGCTCCTTACT
CTCTTTAATGTCACAGCTTTCAGCCTCCTCTTTTTTTTCACAGTCTCTCTCCTCTGATGAAGAAGCTTGATGCTCATGATCCTCATCATAATCGTCCTTT
CCCTTTAACTTGTCTTCTTGAACATGTTTGGTTGGAGCCTTCCCAGTTGCCATCCTCTAAAACAGTAAACCATGTTACCATATCCATAAAAACTAAGGTT
TAAGGCAGTAAATAACAAATAGGATTCAAATTTACCTTTTCCACATCAATTTCATTCTCATCATCGGATCTCTTGTCTGATGTCAGATCTGAAGATGGGC
TCTTGATCACATCATCCCCCTTTATTGACTTTAGAGTTTTGACGGTTTTCCTTCTTGGTTTCTTCTTCCGTGAATTAGCCTAGACAACATACAAAAAGTT
CATTTAAGTCCACATTAAGACCTTAGAATAGGTCTTAATGTGGAAGAATAAATTAACGAAAATGAGACCCACTGTTACAGTTTGTTTCTGTGCTTCTCTT
TTGGCCAGGTCTTTGCTCAGTAATTTGATGAGGTAGTCTGCTCTGGCTTGGAGCTGCTTGGCTTGTGGCTTCTTGTCCGGATCATCTGGGAGAAGCTGGA
TTACAGTTCATACAACACTGTTATTTTCATTAAAGACACATTTATTTACAGATAGAGTTGAAACCACGATCTGACTAAATTTAGTTTGGAAATATAACGA
CGGACAGTCACCTCCTTCATGAGTTTAACCCAAAGAATACAATCTGTGAAAATGAACCTATTACCAAGATTTATCTTCTTGATCCAAGCCCTACCGGTAG
AAATGACAAAAAAGCAATTTATACAGTGGGATGCAATGTTTTCCAAATTTACATGGCTAGCAAAAGAGCCAAGAATTAGATTTAAAAACACTACAGCTCG
CAAAAGAAAAAGGGGGCATGAATGTACCACATTTGAATAATTATTTCTATTCTGCACAAATTAAACTGACAAACCTTTGTAATAAAAACTATCACAGGAC
GAAAAATGGGATTTTCGTCAGCTATTGACACCTTGTTCTGCCGTGCGCATGGAGATTGAGGGCTTTCGGCAAGAGGTTTTAGTCAGAGTCGAACACTGCC
AAAAATGGTCAAAAACGCTGTGTCCGTGTTCCCCTATCACCCCCTGTCCCCTTGTGCCTAGCAGAGGTTTTCGTATTTAAATGAAGTTGCTGATGCCATG
CAAATGCAAATCAACTGTTGAGCACCGCCTTTTGACTCTTATTCATGTTGTAGCTAATCCCTTTTAATTTCTGTTCACCATAAAGAAGTATGTTTGGAGA
AAACAATCCATCTTATCCATTAAAATATATATTACATGTGTGTTAGGAGCACTGAAAAAATTTAGTTTTGGTTGAATTGATGATATAAAAGAAGAATATG
CATGATTACATACAATAGACTTTTGTGAAACGTGATCTTTGACATTCCTCCTATCTGAAGATTTATCTTGTGATGGGAGGAATTGCACAACTTAATCAAA
AATAATAATAAAAACCATGTTCCAGAGGTAGATTGTACATAAAGTATTTTTGTGAATAATATTCAAACTAATGTTAATGTTCACTGATTGCTTTAAGGAC
CCAGAGTCATTCTATATATGAGTGGTAGTGGTCATTCCACATCACAATACAGGACTTGACAAACTACAGATTTTTCAGTATTCAGTTGCTTAGCTCTCAA
GTTTAAATTGAAGAACAAAATGGTTGAAAGTTTGTGATACCTTCTGATAGAGTATAAACATTTGTATTTATTTTTTTTAAAGTTTTGTTAGTTAAGCATT
AAATATAAGTCACGGATTATGAATCATATTTTGTATAAACTAAAAAGGAGACAGTTCAAAGTAGAATTGAGTAAAACATATAACTAATTATACTAAAAAT
AAAATATACTGTCACATAACTTTAAAAAAAATAACTTATAGAATTTTTTTTTTTCTGTCAACTTTCATTTAACACTCCAGTCCAGTTGGTGGCAGTAATG
TACTTTCATAGTCGGTCAAGCAGCCGCCATTAAACTCCAGAGGAAGATATGCACTGGAAAATACCTGTGCGTTGTGTGAAATGTCCTATTTCACGGAGTT
ACCTTTTCAGTATCGTTTTGATATTAAGCAATGATCCGGCGGAAAACAACAGATGACACCGCGGCGGTCCAACAAGACCGAACTCACGGTAAGAAAGCTT
TAATAATTAACACGTGGAGCGAGGCCAGTTGCTTTGTTTGTTTCTTACAGAAAGCGGTTTGTCGTTTTCTTAATGCCGAAACAAGTGTAGGGTGAGATTT
TGTATTGCGATCTCTATTACATGTGATGTTCTGAACTCTTAAAAATACTCGCGTCTTTGATTTTTTCAGACCTGAAAAATGGCCAAACCTACCAGCCAGA
CCTCAGACCACGGTGCTGAGGAGCTCTTACGGAGTCCAGCAGGACGAAAAGAAATTCAGTAAGTTATGATTTCACATTCAGTGAATAGTGAACACTCGCA
TATTTGTAAGGAAAACTGATCTTCCCGTTATTTTATTTATTTTGTTGTAACACAGTACAGCAAGGCAGAGTGTGGAACGCAGTAAAGATCTACAAAATGG
AGGACGGATGTGAGGACGAAGTCATGAAGCCGGTATGTATAATCACTGCGTTGATTCCCGACTGTAAAACGGCTGGTTGATAATAATTTTAACTTATTTA
CTTACGTATTTTTGAGAAATCGATATATTTGCTACAATGTTTTTTTTAATTTTACATTTATTTCCACAGACTCCACAGAATGAGAGTCACATTTGTGTCA
ATCAGACTCTTCAGGAACATTCTGATGTCCGTGATGAGGACAGAGATGCAACTGTGTGTGAGTATCTACTATTTTAGAATGTTGATGATATTTTATGCTT
CAACATTGTTTATGAATATAATGTAATTATGCTATGTATTGACGATGCACAAAAATGTTTTCCAGCTGCATCCAGGACCTACTGCCAGTCATCCAGCTGT
AGCTAAAGAAAGAAGCAGGTCAGATTTATTACTAGAGATGTCACAATTGCATCAAATGCATCAGTTTTGCATGCATGTCTGTATATATGTGGGTATGAAT
GCATTCAGCAGTGAAAAGAAAAATAACATTACATTTTCTTAAGAAGCTGTAACGTTTTGGGACAAGATGTTGTGCAATAATTTTAATGTAGCCTCAATGG
TTAATGACAAATCACTTAAGTACTTTTATCAATGATTTGTTAAATATCATGTTTATTCACATGATATTCAGGAGTTGATACTTTACCACATAGCCATAGT
TTTCAATGACAAATGGATTACACCTCCCCATATTTGGTGTTTCTAAACCAAGACACTTAAAATGTCAGTATAGTTTCAACAATATGTTTTCATAAAAATT
CTTTATGACTTAATGTCTGTTCTGTGTCAACAGCTGCTGGAGGCGAGAGAGAGCGTCCTGGCAGCAGAGGAGATTTCCTTTTGGGAAGGTGTCACCGTTG
ACCTCATGTCTGATGAAGAGGATGGCGTCTTTGAGGGTGAATCGGGCTGGATTGTGAAACCACCAAGTTTCCGCAGCCAGGAGCTCGACAACCTCTGCTC
CAAACTACAAGAGAGACTTGAAGCCAACCCTAAATACAGCATGTTGCGTCACAAGCATTTGTATGTTGGATCATGCTCAGAAAGAAAGCCACCACCACAC
GGCCCAGAAGTAGACGAGCATTTTGTGCTGTAATTATTTATTTTTTTTAAGCTGAAGTTTTTTTTTATTTATAGATGTGTTATTTTATGTGTGGTTTCTT
TATTTGTAGATGTGTGTTATATGCATGTATGTACATATTTCTTTTTCAACAAAATTTTAAAATATAAACTTATGCCTTGTGCTTGGAGTATTTTTATTTC
TGGGTTATTTTTTATAATTTATTAGGGGAGGGGCTTAACCAGGCCTGTAATTATAAAGGTCTAGTGTGTCCAATAGGGAGATATCTACCAACCAATCACG
TGTCAGTAATAATGAATTGTGATGTCATTGTTTTTTCATCCAATGACTGACAATTCACGTGGGTCTCCTGTTGCTATTCACAAGTTAAGTAGAGTCGTTA
AGCTGTTAACAGCCCCCCTCTCCCTCTCCCTCCCTTGTAGGATTCCGCATTCGACAGCATTCGACTGCGGCCGGCGAAACTGCGTTGCCCCGCCAACTGT
CGATTGCTGTCGATATCCGTCGCTGAGTAGCTGCATTTGCGTCAGAATACAGGGTCAAAAATCCCACTTTTCGTCCAGTGTATAATGGAGACAGTGGTGG
AGAAAGTACTCAAAAAATTTATTTAAGTAAAAGTACAAATACACAGACAAAAATGTACTCAAGTAAAAGTAAAATTACCCCTTTAACATGTGTACTTAAG
TAAAAGTAAAAAAGTACTGGCTTTTAAAAATACTTAAGTATTAAAAGTAAAAGTACTTGCTGAATGCATTACCTAATCCCTAATATCATTAAGTGAACTA
ATCGTATTTAATGTTAATACATTAGAAATGTGCCATTTTAATGAACAATGCCACATATAAAGCATGTTTTGATTGTGTCTACTCTGTAACATAGTTTAGA
CTTAGATATGTGATTCTATGCATCATAATTTCAGGAATGGAAACATCTTGTCTCCTGTCCTAACATAACATGAACTTCACTTTTTTGCCACTAGTGGCTT
TTATTTTTAAAGAAATCCAACTTAAAGGGTAGGCAGGGGAAGACATGGAACCAAGCAGTCACATAGTAGAGTTGTAGTCAAGACCACCTAATCTAGCAGT
TCTCAACGTGGGCGGTACCTCCCCCCAGGGGGCGTTCAGAGGACGGCAGGGGGCGCTGGCGGACATTTTTACAAAAGGGGGGCCCTGGGATTCCTTTGGG
GGGCGTTTAGTTGAAGGTAAACTTTACACCTTAAATCCACAACAATACCAGTTTAGACTTTGAGCAACTTGGTAAAACTGTATTGTGTAACATTAAATCA
TGCTTGGCTGCAACTGTATCGATGGCAGCTCTTCTTCTTCTATTCAGTGTTTGTAGCTTCATGGCGCAGCTCCGCATCAGTTCAGCATTACACCAGTTGA
TGACGCTGCTGTGATTCACCTTGTCTGGTATTTATGTAGGCTACATGTTTTGGCAGTTCTGTGATCATGCCAAAGCAGCAATTAATATTAAAAAGTGTCT
TATTTCCATTTGAAAGCTGCCCGCTTCCATGGAAGGACAACAGAAAATCGTTCTTATAAACATATAATTACTAAAATCACGATACCCTCACTTTGTATCC
CTTTGAAAAATGAACCCATTTAAACAAAGAAATCCCTCCATGGGTGAAACCACGATAGAGAGCGTTCATTTTATAGCGTTAACACGGTGCTGTAAGTGGT
CCGGTATGAAACAGGGGTGATAGAACAACACAGCACTTTTAAATTTCAATAATCAGAATACCGACATCGTTTCCGTTGTTTTAAAAGGTTCATATCAGTC
TGCCTTTTCCCCATCAATATGTTTCCCAACCGCCCTGCACCTTAGGGAGTTAAAGAAAAAATAAACGCTGCGCACATTGCGCAAAATTCTGAAACATGAG
AAGCGGGCAAAACGGAGCGACGAACTAGATGTGAATTATGGCATAAAAACAGAGAATCCGACGCTGAAGAGTGAAAAATCAACACATGATGTGAAACATG
ATGATTAGGAGGCGCAGCAGGTGATGAGTGAAGATTACTGATGGTCAATAAACGATAAAATAAATGTAGCAACAGGAAAGAAACTAAAGTGGACATAGCA
ATAAACCGAGAAAGGATAATACTAATCAAATGAAACTAAATGGAAATGAATGAAGAACCAAATGCAAGAATAAACTAAGAAACTAAAGTAAATACGGAGG
AATAAACTGGTATGGCAAGACCTTTCGAGCAATAATTAATACAGAGACTGTATGGCAAGAATAAACGGACACTATTACAGATAAAAGGTAAAATAATATT
GTTTAAGTGCCATGGGCATTGGCGCAACTACACATTATTCAGGTGGATGCGAAAACATAAATCGGCGCTGTCTGGAGCTCCGCGTGCGAGTAAAGGGGGA
GGCGATGGGTGACAACAGACACTAAGTCACGTTATTGCTTGGATTTTACGGCGCCACCTTAAGTCCCTGAACTTCACATTTTAACAGAAAAAAAGCTCAA
TGCGACTTGGATGTAACGAGTAACGCGACAGTTTTGTAGAAATGTAGTAAAGTAGAAAGTACCCATTATTAAATCTGGTTTTATCCCAAAAGATAAAACC
AGTGAACATATTAAGCACAAAAAACAGATGCCTTCCTTGACAGTCTTCTCCAATAAAAGTTCCAAATGTTAAAATAAATAAATATATATGAAAAATGAAA
ATTTGGAGGGAATATTTGTTTGTCAATACAGTAAAAGCACAGGCAACCTGACTTCAGATAGAGCCAAAGTGCTTTTAAACAGTTACCAGTTGCCAATGGT
TACCCACTGTTGTCTTGCTGTTTTACATTAGCCAGCATGTTGTCAGCATACTTCAACTGTTTATCACAGTATGATGAAATAAGTTATGCTACCAAATTGA
CATTAGCAAATGATATACATCTTAATGAACCAAAGCATTACATGGAGGAAGAGGGGGGAAAAAAGGAAAACAGAAATCAAAAGTGCAGCAGGCTCAATGA
GGCAATGCGAAGTGCAGAGACTGTGTCCGCGTTTGTTCAGCTGTTGTGCCATGCATGCTCAGTATGAGGGAATTCTGTAGCATTAATGCCCCAACGCAAT
CAGCGGCCCACTATCATTTCATTTACATCTAGGAGTGAATCTGCAAGTCAGAAATTCAAATCTATTGGGTGGGTTTCCCAAGCAGGCCCGGCGGCATGGG
CGGTCATTGGCTGCCCACAGAGTCAGCCGTGCACCCCCTGTACAGGAAGCAATTTCTTTCATTTTTACCTGAGTGACCCACTTTCTGATAGTCCTATCTC
GACCTGATGCAGCAGGGGCTCCCACACTTCCCATATCACAGCCCGCTGCCTCAAGCATTTTTTTCAACCGCTACAACTGTGTAATCCATTGTTAACATGT
CGCAATGTGTTTTTCCGAGCTACATTTAAACGCAACATGAGCACTAAGATGCTCGTGTCGTTTTACACCTGTGCGGCAGCGACGGAGACATGCTGCTGAT
GTGCAGAGCTGCTCAGGTGTGTTAGAATCATGGCAGCAAAAGAACTTTTTCCGCCCCAAGCTAACCGAGTGAGTTGAGTAAAGCTGTTCAATAGAGGCAA
TGTTAGCTAAATGATGGCTAGATAATGCCAATATATCACGTAGACCTTGTTAACAAGAACAGGCTACTAGTTTTGTTGTTATCTATGTTCAAAAGTGGGT
AGTACTGGTTACCACTTTTATTGGAAAAAGGTACTTATAAGAGTAGATTTAATGCACTGCGCTCTGTTGTCTTAATTAACTAATATTATATTTACTCTTT
CTTGATTAGATTGATTTTGCATTAAGAAATGGACTTCAGAGACTGGAAACATTACATTTCTGCAACATATGAGCTAATTTTAATGAAAATTTGAGTATAA
TTACTCAGCATTTTATACATGACAATGTTAATATCCTTACTGTTTATTTTGCATTAATAAACATGGTTATTTTATCTGAAATATTACATAAAGGTTTGTC
TGCGTATTTATTATTAAAGTAAATCTTGTTTTACTTTACTTCCCGTTTGTTCAGACCGGGATGATATAAGTTTATTGTGCGGTTTGTCCGTAAAGCTGCT
CTTACCCTGTAAGCATCGACCCTCAGCCGCCCGCCGTGTTCAGTCTCTCCGTTCACCTCTATAAATCCTCCTCAGCTTCTTCCCGCCGTTCAACCAGCAG
CTCCACAGCAGAAAGGCTCCCGAACTCCCGGCATCTCGCCGGTCATTTTAAGGATGTTTATTGATCCCACAAAAACGATGAAAACCCGGAATTATCACCA
ATCAGTAAAATCCCCGCGGGCCGAACTTGAAGATTGGACGTTATGCCGCTAACACGTAGCTTCTGTCAACAACTCAGAGGCGGAAGTCAGAGCTCCGCGC
AACGCAAATAATGTTCCGGCTGAAACACTGTGCGCTAAATGACAAAACATAAATTAATAAAATTATTAAAATTAATTTTAATAATCGAGGTACCCGAATC
ACTCGAGGAATCGTTTCAGCCCTACTGGTCTTGACTTTCTCTTCAGTGAAAATCTATTTATTCCTAAAACCCATGCCAGGATTGATGAATCTGAGGAACC
AGGATAATTCTAGGTGAGCTAGTCTGATGTTTGAGCCACAAGGGCCTGTTTTCTCTTTCTCTATCTCATTTTTTTCCCGTGGGCTGGTGTCCAGACATGA
CAGTGGGTTGATCAGATAACCTTGCTACTGCTGAGGTGGACAGCAGTCCATCTCCACTGGGAACTTTCTCTTTTATTTAATCCTTTTTCCAAAGAAGCAA
TAGACATAATATGCTAATGCATTCGGCCAGTAGTGTTTAAAAGATGGAAAATAGAAAGAGCAAGGGTTTTATTTTATTTTTTAATATAATATGTTATATT
ACGATATATAATTAGATAATTTTAATATTAAAGTCCACATTATCTTAAGCGTGCCAGTGTGAGGGATGGAAATACAGGGCTGAAAATGGGTTCTACTCTA
GAGTCAAGAGAGTCCATTGATAAAGTCACGTAGTGTCAATGTAATCTCCTTGACAATCCCTCACAAGGAGGATTGGCAAGGATTGAAGGATTATCAACCC
CATATTAGTATGGGGTTGATGATAAACCAATATTATTTAACATCTATCATATTTATGCATAATATCCTGGCTTAGTAGCCTATCAAAGCTAAGACCGCAT
TGAGATGATGTGAACTTACCTTGTGTGTGAGATTTAGGTCCGGGTCCATCTTGATCATCTCCCAGCTGCCATATCCATATTCATAAATTCCTATGAGAAG
ACTCGAATCATCCTCCTTTCCCCATTCAATGTCAAAGTGTGCTGCCTTCGAGTGACATGGAATCATGTACCTATACAATTAAAAAAAGTTCAGGCTTAGA
CATGAAAACATACTTCTTGTGATTATGAATATGTAAAAAACAAACTCAGGTTGTGGTTGAGAACTACAGTATGCTATTTTTCAAATTCCTAGCAAAGTTG
TCAATTTAGAGTTTTACACAAGTAAAAAAAAGACTAAACACAGTTTATGAGTTCCTTTAGTAAATGGAACTTATATGGGGGAATTTCACTGCCATAAGTT
GAGAGTACACAATTTCAGTCTGAAATCAGGATTTCATGTCTTGTTCTCAAAACTTGTAATACTTACACTCAAAACTTCTTCTTTCTTTCAAATATCCACT
GTGTTCTCCCATACCTCGTGCTCAAAACTTCTCTCTGCTCAGATCAAACCTCTGCTCGCTTGTAAATTCTCTTCTACTCTCTCAAAACATAAAAGTACTG
TAGCCTGGCAACTGTCTCTGCCAATAGAATGAATGAAATGTGTTGTAGATAGAAAGTGCTGTACTGGGCAATGAGAAGCTCCTCGAGGGTGAATTTGTTT
CCTTCTAGTGGGTGTGCCTGTGTGGCTATGTATCTCTCTGTTCTATATCGACCTATAGATAACAACCTATATCGATAGATATTAAAAGAAAACTGATAAA
ATTCAACAGCCATTCTTTCTAAAGCATACCGTGACTCTTTAAAGTGTAACTAACCTCTGAAAGCTAAACCCCACCCATGGCAAATTTAGAAAAATTTCAA
CAAATGTGGCTGATCCAACAGTTATAGCTGAGTCAAGGAATGAGCAGAGGAGATGGGTCGGGGTGTGATCAGGACGAAAGAAGCACTATTATCAATTTAT
CCACTTTGTCGCTATGTTAATCAATTTTCAAACTTCTCTAGAGACTTCTTGAGGTTTAAAAAAAAAAAAAAAAAAACATGTCAAGGGCATGTCAAAATTC
CTCTAGCTGTTGTCTTCCCATTGCTGGCTTATTTGTTGGACACGCTTGATGCGTCAAATGCTCCGCGAACCGCGCCACGATGGGCCATCGATGTGCCTCC
ACATGGATTTTGAATGTAAACCAGACACACCTGACATGTGAAACGCGTTTGATGTGAAGGCACCATAAGGTTCTGGCTCGTTTATTATAGTCATCATAGT
AACCACGGTAACACTTTATTTGATGGGGTGTGAATAAGACTGTCGTGACACTGTCATAAAAATGACATAACACCTGTCATGAACATGAATAAGCCTTCAT
GCATATTTATGTCTGTTGTCATAAAGAGTCATTCAGTAAATCATGACACTTAATACAAAATTGACATTATTTAAAATATCTTTGTGACAACTTGACATTA
ACCAAGAAATCGTGATCTGACAAATTTGTTATAAAAGTATTACTGATTAAACTTTAGAAATTATATAGCTTTATATGGTAATATTTTATTCCTCTGCCAT
TTTGTTTAGTCTTAAATTTCTGAATTTAATTGATCCTAAAGTTTTACAGCAAGATGTCTACGAACTTTGCATTTGAAACATTATTTAAGGCTGTTTTAAG
TAGTGCAATACACCATCTCCACCAGTGAGAGGCAGCAGTGCACGAACAGGCATGCATTGTGTTGATGAAGAAGAAATCTTCCATATTGTGGGGCCAACCT
AACAAGTTATAATGGCCAAACCTCCTGTTTAAAACGAAGCTAAAGTTCGTCACCTACAGGTCCTTCTCAAACAATTAGCATATTGTGATAAAGTTCATTA
TTTTCCATAATGTAATGATAAAAATGAAATGGTCATATATTTTTGATTCATTCCACACCAACTGAAATATTTCAGGTCTTTGATTGTCTTAATATTGATG
ATTGTGGCATACAGCTCATGAAAACCCAAAATTCTTACCTCAAAAAATTAGCATACTTCATCCGACCAATAAAAGAAAAGTGTTTTAATACCAAAAAAAG
TCAACCTTCAAATAATTATGTTTAGTTATGCACTCAGGACTTGGTCAGGAATCCTTTTGCAGCCTTCAATGCTGCGTGGAGGCCATCAGCCTGTGGCTCT
GCTCAGGTGTTATGGAGCATTTCTGGACACCTTCAAAGAACTGCTGCCAGGAAATGAAGACAACAAAATCTCCATGTTTTCAAAGCATTACAGGAAGGTT
ATGACGAAGGAGATGGCTGACTGTTGAAAGAACCCATTTTCTTAAGTTAAAGAATAAGTAATTCTGTTTTAGTTTTTCAATCATTATTTCAGAGTAACAA
TATACTGACCAGAAGTTAAACATTTTGTTTGAAGAACAGGTAATCTTTTGTTTTATTCCAATGTACAAAGGGTTTGTTCTACAGCTATGATGGTAGTTAT
AAGTAGCCCAGTGTGTTTCACTTCACTTGAGGTAAGACTTGATATCAGTGACTCTGTTAGCATAGCATTTATCACTGTAATAATACTAGATGACATCTTT
ATAATTGTTGCTACTAGTTTCACTTTACTTGAGGTAAAAGTTATTAATGACTCTGTTAGTATAGCATTTGTCACTGTAATGACAATTAATGACATCTTCA
TAACTGTTGCTACTTGTTACAATTTACTTGAGGTAAGAGATAATATTAATGACTGTAATAACACTTAATGACATCTTCGTAACTGGTGCTACTTATTCCA
CTTGATGTAAAAGGAATTATTATTGACTCTGTTATTAAATAATTTGACAGTGTAATAAAGCTTAATGAAATCTTTATTGTTGGTCCTACTTGTTTAGCTT
TGTTTCAGGTAGAGGAAATATTAATTACTGTTTTGTTACTTTTTGTCTGACAGTGTAATAACACTTAATGACATTATTATGACTACTATTTTGACATTTA
TGACATGATTCTTGGTTAATGTCAAGTTGTCATAACAAAGACATTTTGAGTTATGTCAACTTTGTATTAAAAGTGTCATGATTTACCAAATGACACTTTA
TGACAACAGTCATAAATATTCATGAAGACTTACTCATGTTCATGACACTGTCATATTTATGACAGTGTCATAACAGTCTTACTCACACCCCGTCAAATAA
AGTGTTACCGCAACCACTAACAGCTGACATAGCTACTGTCATGTCAGTTGGGTACAGATACGAAATAGCAACCTTTTCCACTGGCTCTACTTCAGCAGCC
CTGCTCTACTCATTTGTACTACGAAGTAATCACATTTCCACAGACCAGGTCTTGTGCGAAATTCTGTTCCCCTGTGAAAATATGTTCCTTATGAGTCAGG
AGTGCACACTGCAGCCAGCAAGGCGCATCCAACCATTTTCAAGTCACTTCTGATCGAATTCTTGGTAAAACAAAACAACAATCATGTCAAGGTAACATTC
ATAATATACAGTGCCTTGCAAAAGTATTCGACCCCTTTGAACTTTTCAACCTTTTGCTGCTTTTCAGCCTTCAAAGTTCAAAAATGTGTATTATTTTGTG
AGGAATCAACAAGTGGGACACAATCGTGAGGTGGAACAAAATGCATTAGATATTTTAAACTTTTTAACAAATAAATAACTGCAAAGTGGGGCATGCAATA
TTATTTGTCCCCTTTACTTTCAGCGCATAAAACTCACTCCAGAACTTCAGTGGATCATTGAATAATCCAATGTTGTACTAAATGACTGATTATAATAAAT
ATAATCCACCTGTGTGTAATCAAGTCCTGTATAAATGCACCTGCTCTGTGATGGACTCAGGGTTGTGTTTAAAGCACAGAAACATCATGAAGAAATGGAA
GGAGTATCGGAACACTGCAAATCTGCCAAGACCCGGCCGTCCCTCTAAACATTCACCTCGAACAAGACAACAATCAGAGGTACACTGCACAGATCTGGCC
TTTATGGAAGAGTTTAGGAAAGCCATTTTTCAAAGATATCCATAAAATGTCTGGTTTAAAGTTTGCCACAAGTCACCTGGGAGACACAGCAAATGTAGAA
GGTGCCCTGGTCAGATGAAAGCAAAGTCCAACTTTTTGGCCACAATACAAAACAATATGTTTGGCGTAAAAGCAACACAGCTCATCACCCTGAACACACC
ATCCCCACTGTCAAACGTGGTGGCAGCATCATGGTTTGGTCCTGCTTTTCTTCAGCAGGGCCAGGAAAGATGGTTAAAATTGATGGGAAGATGGACGGAA
CCGAATACAAGACCATTCTGGAAGAAAACCTGTTTGAGTCTGCAAAAGACCTGAGACTGGGACGGAGATTTATCTTCCAACTATGATCCCAAGCATAAAA
CAAAATCTACAAAGGAATGGTTCACAAATAAACGTATAAATGTGTTAGAATGGCCAAGTCAAAGTCCAGACCTGAATCCAATCGAGAATCTGTGGAAAGA
GCTGAAAACTGCTGTTCACAGGTGCTCTCCATCTAACCTGACTGAGCTCCAGCTGTTTGCAAGGAAGAATGGCCAAGAATTTCAGTCTCTTGATGTGGAA
AACTGATGGACATACTCCAAGTGACTTGCAGCTGTAATTGCAGCAAAAGGTGGTGCTACAAAGTATTAACACAAGGCGGCCGAATAATATTGCAGCCCCA
CTTTGCGGGTTTTTTATTTGATTTGTTAAAGTTTAAAATATCAAATAAATTTTGTTCCACCTCATGATTTTGTCCCACTTGTTGATTCTTCAAAAAATAC
AAAACTGAGTATTTTTTGACCACTCCACAACTTGTATTTTTCCATTGGATGTCAATGAAACTTCTCTACTACAGGTAAATTAGGCTGCTGAATAAAATGG
ATAGCCAAAAAAGGCATCCATTTTTGGTCATCTTCAATAGTTTCCTTGATATTGCTGGTAGGGAATAGGGATTTTTATTTTATTTTTTTTAAATCAGATT
TTAGAGAAATTTTGACTCTGCTGTTAAATCATTTGACAGTGTAATAAAGCTAAAGAATTATCAAAATGTTATTTTTTTAAGTGTTTCGTTGAACGGTCCT
TTCTAGATGTCAATTTGGCTGCTGCATCAGATAACATTTATTTGTGGCCATCTTTAGTAGCTTTTTTTTCTATTGCTCGTAGAAAATTGAGATTTTTTGG
TAACACTTTATTTGAAGGGGTGTGTGTAAGACTGACATGCCCATGCCGCTCATATCAGAAACTGCCACAGAGCACATCTGCTAAGGTGCATCATGTGCGT
GTCACACAAATAGCACAAACCTAAACCACACAAATGCAGGTCGCCATGCATAATGCCCATGTCCCTTAAAAACAGTGGATCTAATCCGCTTTTTAAAATT
ATTTATTCTAATTATACTTATCGTTATAATAAATAATGACAGGGAAGCAAAGCCTACCTGTGTGATCCACAGGAGGAGGAGGAGGATGAATAACCCCATG
TTCAGGTGAGGAGGTGAAGTGACCATGTTTGCTTAATTTCTCCTCTTTTGTAAAAGTTTTGACTAGATTTAACTGTTTACCCCTCCCGCAGTCTTAGCAC
AACGCTCAGGAGAAGCACGGTGGAGCGCAGCAGAGCACCGTCGTCTGCTTTACAGTTTGCAATACCACAAAAAATCTGTTAAACCGGTGACCCTGCTAGA
ACTGTGCACGCGGTAAAAAGCTCAGGAGCGGTTCACTCCACCACTCTTAGAAATGCAGGAGACTTAAAACTCAGGTTATTCACTTTTAGCTAGCTTCACT
ACGTAGCCACATTTAGCTTATGGAAGGAGCAAAACCTAGAAGGGGCGACTCGGGCGAAGTCTGTTCGTGTATTGATATGCGTGGAGCATCACGCACATTG
GTTCTATAGGTTTGGTACCAATATAACATTAAAGCTCACAATTGAATCTTTATTTTGATACCCATTTTGTCAGGTTTAATTTTTATAATTCATTCGCTAT
TTGACGATCTGTTCGGAGGCTTTGATATTTTTATAATTTACAAAAAAACATCAAGGATGCACAATGTCTGAGGGACTCCTCACTGCCAGATGCACTCAAG
TTCTAAGCTTGCTTTGAGGATCCTAATTCCCCCTTCAGCACCAGATTAATACCACATTCCAAGGGTGACCACAGCAGATGTGAAGAAGTTCTTCACATCT
GTAAGACCCGCTTAAAGACAGCCATTACTGTCCCTGTCCCCAAGTGTTCCACAGTGACAGGCCTGAATGACTACCGACCTACAGCGTTAACATCAGCAGC
CATGAAGTGCTTTGTAAGGCCCACATGACCCACATCGAGCACTCCATCACTGTGGACCCACATCACTGCTGCTGATGCCATTTCATCAGTGATCCACACA
GCACTCACCCACCCGGAGAGCAGGAACTCTACAGCAGTCTGCATTTCCTGGAGTTCTTCTCCAGGATGATGGTCTTCAACACCATCATCCTACAGACCCT
GGTGCAGAAACTGTCCACTCTTGGACTGAACTCTAGACTAAGCAACTGGATTCTGTTCATCCTGACCAACACACCTCAGACTGTCAGGATCCACAACACC
GTCTCCTCCTCCATTACCCTTAGCACTCGCTTGCCGCAGGGCTGCGTGCTGAGCCCCTCCTCTTCACTCTGCTGACGTATTAATGCTTGGCAAGACACCC
CAGTTGTCACATGGTGACAACACAGCAGTAGTGGGAACTCAGTCCTGAGGAGCTTTAATTCGCTGTGTGGTGGAGAGCGTTCTCTGCATCTGCATCACCA
TGTGGCACAGCAGCTGCACTGCTGCTAAGAGGTTGGACCTGCAGTGGGTGGTTAAGGATGCACAGAGGACTGTGGGGAGCAGCCTTTCTTTCACCTTGGA
CCTCTACACATCATGATGCAGGAGGAGGGCGCTCCTGATCAGGAAGGACTCCATCCATCCTGCACACAGACTCTTCCAGCTGCTCCCCTCAGGCAGGAGG
CTGAGCAGCATCCAGAGCAAAACCACCAGGCTGAGGAACAGTTCTTCCCTTTAGCCGTCAGACTGCTGAACTAAAGCTGCACCAAATTCAGCTTCATCTT
ATAAATGATTTACACACAAACTTGTTTTAAAATATACATATCCATATGAGATAAATTACTTCATTATTTATTTATTTTGTGTAGCATATTTCTTAATATG
GGACCTGAGCAGGGCTTAAAGTAAAAGCCTTGAGACTTGACTGGACTTTTGCCTGTCTTTACTTAAGACTTGACTCGGACTTGAGGACAGAGACTTGAGA
CTTGCAACACAGTGACTTGGTCACACCTCTGGTGTGACGTCACATGCAAAGGGTCAAGAGCAGTAGTTACCTGGCTTGAACAGTTTCAATTTTGTGAGGT
GAAAACAATGTTTATCAAAATGTAGACAATCTGAAGCCATCATTGAAAAGGAAACAAAAACGTAACATAAGGAAACGGATTGTTCTTTTAAAAAGCATTT
CTACATGCATTGTTTTGCTTGTAACTTTTTGACATTTCAGTGGCTTGTAAAAGTAGTCATACCCCTTCAACCTTTCCATATTTTGCTACATTACAATCAC
AAATAAATATAATTCACTTGAATAAAAGTGATGCACAATTGTGAAGAAAATTGTACATGACTCAACATTTTTTACAAATAAGAAACTTGGTGTAATGTAA
CTTTCCAGTTCAATTCCTAGCCTTTATTTGGTTTAAACTAGGGCTGTTGTAAACAAATATTTTGGTAATCTAATCGACTAATCTATCAATTATTCTTACG
ATTAATCGAGTAATCGGATAAAAAATTGATAAAACAAAATACTGATAAATTCAGCATAACACCAGTGTTACTATCGGATATCAATATCAGTCCAATTGTT
CATTTTTTAGCATCCCTAACAATTACATTTTTGTAGTTTAGGAAACAATAACAATAATAGCTCACTTTCTAAGTTAACCACAGCAAAAGTTACACAAAAG
TCTGAAATTACATTCAATTTAATAACAAAGAGGCAGGCTCACAAATACGCTTATAAAAAATGTCTATACTCCAGCTTTTAGTTTCTGTGTTCATCTTCAG
TCAGTTTAATAGATTAACTCTCACCTTGCCCCAAACCTGTAAAGCTTTGGCTTTCAGAATATGGGAAATGTCGTCTGGAGTCCAGTGCAATATTTCCCAT
ATTGTGGGGGGCTTCGGGTGGGGAGCGGAGCGGAGGAAATAGACCATGGGACAGATGAACATAAGTCCAGGGACCGGTAGACCAGGGATGAAAGTAAGAA
CGGGGGGGTGAGCAATACGGGATATTTACGGCACCTTCGTTCGTCAAACTCAGAAACTCATCTACCAGCCATTTACCGTAACCCATTTGCTGAGACCGGG
ATGATAAGAAATTTATTGTGCGATTCGTCCATAAAGCTACACTTACACTGTAACCATCAACTACTCAGCTGCCCGCCGTGTTCCGTCTATCCGCTCATCT
GTATAAATACTCCTGCAGTTCTCTTCCCGCTGTTCACTTTCAACCAGCATCTCCCAGAGGAAAAAGGCTGCCGTACTCCAGGTATCGCGCCTGTCATTTT
AAGGATGCTTACTGGTCCCCCAAAATCATTGAAAACCCGGGCATTATCAATCAATAAAATCCCCATGGGCCGCACTTGAAAATTGGACGTTATGCCGCTA
ACACTTAGCTTTCATCAACAACTCAGAGGCTGAAGTAAGAGCTACGCATAACGCAAATAATGTTCCGGCCAGAACACGGTGCGCTAAATAATAAAGCATA
ATTTATTTATTTTTTTTGGCTCTAGTGGCCTTTATTTGAAAGTAGTTTGACAGGAAAGAGGGTTATGATAGAGTGGGAAGACATGTGGCAAATGTCGGCA
GGCTGGGAATCGAACCTACGACCACCGGCATGAGGACTAAGGCCTCAATACATGGGTTGTGCTTTGCCCCTGCGCCACCACAGCACCCATTAATAAAGCA
TAATTTAACGAAGCTTCGAGGCAGGTAAATTTTCCTAGAGGAATTTTAATAATCGAGGTACTCGAATCATTCGAGGAATCGTTTCAGCTCTAGTTTAAAC
TGTAAATAGTAACTGTTAAGATGTTGATACTTCAGTGTGTATTACAAGGGTAATAAAAGAACTGGAGAAAGGCGAAAGTTACTCAACATAAATTTAGAAA
CCTTACCTCTTTCTCTCCTCAGGATCAGCAGGGATGGCCTTGTGGAGTGGAGCCAGTTCTTCTTCGTGGGAGATAACAAGCTTGGCATTAACTTGGACTC
CAGAGATCCTAAATGTTGGCCCTTTCACTTTTCCTCGTCTTCCTCCTAATAATTATTGAACAACAATAAAAAAATATATAATTCATTTCATACCAGGAAA
ATAAAGTAATGCGGCCAAGTAACAGGTTGAAGAAGGTACAATATCAATATGTATATAATACATATTCACTAATTTCATGTACAGGGAAATTTCAGACAGC
TGAAAACAGACGTTTTCATAAACTAAATGACAGGATGCATACACATTTTTTTCCTCACTATCTGAAGTTAATCAGAACTTCTCTCGTCTTAGGTGAGTTA
AAAATTATATACTTAAATATACATATTTACAATTCACACACACACATATATATATATATGTATATATATCGTGTTCCAAATTATTATGCAAGTGATATTT
TCTCGGATTTTCCTAAATGGTCAATGCAAATTATGGTCAGTAAAATTTTCAAGTCATGAACTATTACAGTATAAATCAAATTTTACTGAACAAAGCTCCC
AATGAGAACAGTATTTTTTTTCAAAAATAAAAAACTCAAAATGCATTGTTCCAAATTATTATGCACAGCAGATTTTCTAAACATTTTATAGAACTGCAAA
CGGTCATTCTTTGAATGTTCAGCATTAAGTGGTCACATGTACTAAAATCAAAAGCTACTTTAATGAAAAACATCTTAACAGACTGAGTTACATGTTAACA
TAGGACCCCTTCTTTGATATCACCTGCACTATTCTTACATCCATTGAACTTGTGGGTTTGTGGATAGTTTCTGCTTGAATGTCTTTGCAGAATGTCAGAA
TACCTTCCCAGAGCTGCTGTTTTGATATGAACTGTATCTTAATAGGAGCCCTCAGATCTTCTGCTTGATGACACTCCAAAGGTTCTCAATAGGGTTGAGG
TCAGAGGAGGACGGTGACCACACCATGAGTTTCTCCCCTTTTATGCCCATAGCAGCTAATGACACAGAGGTATTCCTTGCAGCGTGAGATGGTGCATTGT
CATGCATGAAGATGATTTTGCTACTGAAGGTACGGCTCTTTGAAAGAGAGTGATCAGTCAGAATGTCCATATACTTTGCTGAGGTCATTTTCATACGCTC
AGGGACTCTGAAGGGGCCGACCAGCTCTCTCCCTGATTTCGGCCCAAAACATGACTCCACCACCTCCTTGCTGACGTCACAGCCGTGTTGGGATGTGGTG
GCCATCCACGGGCATTTTAGCATCTGCTCTTTTAATCCGATGAATTTGTCTAACAGAAACCTTCCTCATTATGACTTTATCTGCATAAACGCATCTTTGT
TCTGAATCAGCCACCTTGTCATACGACACTGCACTACCTGATGATTTTCAGCAGCAGAGAGATCCTTTCTCTTTCCCATATTGCTTGAAACCTGCGGCCT
GCTTAATCATGTGGAACAAACTTCTCAAGTACAGTGCATCACAAAAGTGAGTACATCCCTCACATTTCTGCAGATATTTAAGTATATCTTTTCATGGGAC
AACACTGACAAAATTACACTTCAACACAATGAAAAGTAGTCTGTGTGCAGCTTATATAACAGTATAAATTTATTCTTCCCTCAAAATAATTCTATATACA
GCCATTAATGTCTAAACCACTGGCAACAAAAGTGAGTACACCCCTTAGTGACAGTTCCTTAAGTGTCAATATTTTGTGTGGCCAACATTATTTACCAAAA
CTACCTTAACTGTCCTGGGCATGGAGTCCACCAGAGTTTTCAGGTTGCCATCGGAATGTTTTTCCACTCCTCCATGATGACATCACAGAGCTGGTGGCTT
TTAAAGACTTTCCGTTCCTCCACCTTCCGCTTGAGCAGTGTTTTTCAACCACTGTTCCGCAGCACACTAGTGTGCCGTGAGTGATCGTCAGGTGTGCCGT
GGAAATTAATCAATTTCACTACGGTACCGTATTTTCCGGACTAAAAGCTGCTACTTTTTTCCTTAACTTTGAACCATGCGGATTGTAGCCCGCTGTGGCT
TTTCTGCGGATTTTTCTTCAACCACCAGGGGGCTCTCTAGCAGGAAGTGAATCATTAGAAGTCAAAATTGTAAATCAAAGAAGAACAGCAAATTTTCATT
TAGAACAAGCACATGCTAGCAGCAGGCACGACAGAGAAATGTTTTCAAACTCATATCATGCAGCTTTTAAGTTGAGGGTTGTCGATCTGGCACTACAGGA
GGGAAGTAGAGCCGCTGCATTTAAGCTCGGTGTGAACGAAACCATGGTTTGAATTTTGAGACTGAGGGCTGCGTCCTTACAGCAGTAATTGGAAAGAGTA
ATCCAGTCCCACCACTGGATTTAGACTATAGAATTTGGTAAAAACTGTGAGCTTTGCTGAAGTAATTAAAAACAAAAGTTCAAATCCATGCTGAGAGTGG
AGCTCCTTCTATCAGTGCTCCTCCGCAGCTCTGATTGGCTAAGCAATGTAGCGTGAATCTCTGGAGCAAGCGTCATCACGACTTTACACAAGTGTGTCTT
TACCTCCGCGGCAGAGGCTCTGCCGAACCCGAGACCGACTCATCGAACCCCTGGGGTTCGATCGAACCCAGGTTAAGAACCACTGCCTTAAACCTAGTAA
CACCAACTAGTCACATGACATTTTGGAGGGAAAATGACAAGTAGTGCTCAATTTGGACATTTAGGGGTGTAGTCACTTTGTTGTCGATGGTTTAGACATT
AATGGCTGTATAAAGAATTATTTTGAGGGAAGAATAAATTTACACTGTTATATAAGCTGCACACAGACTACTTTTCATCGTGTTAAAATGTCATTTTGTC
AGAATTGTCCCATGAAAAGATATACTTAAATATCTGCAGAAATGTGAGGGGTGTACTCACATTGGTGATCCACAGTAGATTTCCTTTAATTGAGCTCACC
TGGCAAACTAATCAATCCAGGTCTCTAAAATTATAGATATTCAAAGAGCCCTGAGCATCTATGAATTTAATAGCACAACAAATTTTTTTAAATCCAATTT
GGATAATGATTTGGTATATATATATATATATATATATATATATATAAAAATAAAAAATTCCCTTCTCACCCTCTGCGGGTGGTCTCTCTCTCTCTTTCAT
CCTCTCAGCTCGGGTCCTCTACCAGAGGCCCAGGTGCTTGAGGTTCTCCTCCAGTATCTTGACTGTGCCTAGAACTGCACATTTCTGGACTGAGATATCT
GATGTTTTTCCTGGGATCTGATTTAGCCACTGCTCCAGTTTGGGCGTGCCTGCCCCGAAGGTCCCAATGACTACAGGCACCACTATACAGGTTCTTCTCA
AAAAATTAGCATATTGTGATAAAGTTCATTATTTTCCATAATGTAATGATAAAAATGAAACTGTCATATATTTTAGATTCATTCCACACCAACTGAAATA
TTTCAGGTCTTTTATTGTTTTAATACTGATGATTTTGGCATACAGCTCATGATGTGAGCAGATGATGATGAGGTTAACGGCTCGTTCAGAGAACCTTTTC
ATGATATGCTAATTTTTTGAGACAGGGATTTTGGGTTTTCATGAGCTGTATGCCAACATCATCAGTATTAAAACAACAAAATATCTGAAATATTTCAGTT
GGAGTCCGATGAATCTAAAATATAGCACAGTTTTTTTTTTATCATTACATTATGGAAAATAATTAATGAGACACATTAGCCGACAGAAATCCTAGGTTTA
CGGTTCGATCGTGCCGAACCCAATCGAACCGTTAAAATCAAACCCAATGCCGTGTTAAAATCAGGCATTAATCAATGCTTTACTAGAATCTACCTGTGAT
GCGTGTGGCTAGAGTCAGCGTAAAGTCGTGACTGAATGAAAATCATTATAACGTTAACATATACATATACATATACACTGATAGATAACGTGACATATAT
GTCACGTTAACAAAGAACAGCTGAGAAGTTACCGGGTTTATCAACTGCGGTAGCAATTTGGCTCCAGTTCCTCCTCTTGTCATTTCTATATTCTTTGCAT
AAAATGTTGAATAAACATTAATGTTGTTTTCACATATCATCTCCAATGTCCGCTGGACTTCGGGTTGCGCCATGTTAGCTGTGTGGGATTCCCCTCCGTA
ATTTCCCCTCAGAAAGCACAGAGGAGAATCCGCGCTTTCTGATTGGCTACCTGTCACATTCAACAGGCTGCGTTAAGCTCCCAGTCGGGAAAACCTCCTG
ATTTAGATCGGTGCGGCCACAACGATCTACGGTAACCCACCACACACTGCAGGATGATCGGTTACGAAACCACCAGCGACAATCTTAGATCGGCCAACGA
CCTAAGATTATCGTAAGGGGAAAATAGGGGCAAAAAATCGTGTAGTGTGAACTACTGCATTAGGTAGTCGGATGTGCCCATCTTCTCTATTTAAATCTTG
TGATTACTGAAGGGCAATATAGTACACAGACTTCATAATTTGCACTATTTTGGTTGAATTCTAATTTGGCTTTATGTTGTTTAGTTTTTATTCAAGTACG
TCTTTTGTTAATGGAGACTGAGAATCCATTAACAAAAAAAAAAAAAATATATATATATATATATATATATTTATATGTTTATTGAGACTGAGAAGCTGGG
CTGAACAGTGACGCAGTTGGTAGAGCTGTTGCCTTGCAGCAAGAAGGTTCTGGGTTCGATTCCCAGCCCCGGTCTTTCTGCAGGGAGTTTGCATGCTCTC
CCTGTGCATGGTGGGTTTTCTCCGGGTACTCCGGTTTCCTCCCACAGTCCAAAAACATGACTGTCAGGTTGATTGGTCTCTCCAAATTGCCCCTAGGTGT
GAGTGTGTGTGTGCATGGTTGTTTGTCCTGTGTGTCTGTGTTTTATATATATATATATATATATATATATACAAACAAACAAACACATCAGTGATGTGTG
GTCACATGAAGGTGACCTGTCTTTATGGAAAAATAATTTATATTGCTATATTCACCCTGTGGTTTGTACTGTAAAGTATTTATTTTTCATTTAGCTTAAC
CAAATTTTATTATTATTTTTTCTTCAAAATAGCTGAATTTTTGCATTTTCCCAGTCAAATGCTCAGAAGTGCAGCTGGTGAGGCAGCAGCGAGCTGAGCC
TCACCTTGTGCAACCTCTCGCTAACTGCACTGGCTGCTATTTGATGGTACGTTGCCAATAAAATGGTTAAAAAACATTTAATATATGAACAGATTTTCCA
TAATTTAGCATATTATAATGTACAGTGTTTTTTGTCACCAACTGTGTTTGTAACGTGTTTCGTGTGCTGAGGAGTGATCATTAACAGCAGAGAACAGATT
CGAGGTGGGCAGGCAGTTTTCTTGCCTCATGGCAGGGGGCGCTCATGATCCCAGACATTGGTCTCCATTCCACGTCTGCAGAGTAAGAGACAGCGAGCTA
GCCATACAGAAAATAAGTCAAGTGCAGCGATAGATTTGTTTTCTTCTCTCTTCCAACGTCAACATGAAAGACTACATTTCTACACTTAAACAGTTTTCTA
AAGTGGATTTTTAATCGAAGCAGGAGATGATAACTAAAGGAAGAAAAACACCACAGCTGAAAGGTTTGCTTCAAAGTACGAAGGGTACTGCTCTTTTCAA
ACGGAGTGATATACAAGAAAAGACAGGCTTTGTGGATGTCCTGCTAGGAACAGACATTATTGCTTTGCTTCCCTACTTTTGTCAACTTATCTCAAGGACA
GACTTGGCTTTAGATTAACTGATATTTTTGTGGAGAATGAGTGGCGCATAAGCTTGTAAGTAAAGGTAAGATGGCAATACATTTTTTGCTTAGTTTATTA
ATGAAATGTGCATTTTCTGAGCTACAGTTTGTATGTGTTAAGAATGCAGAAAACAAACATAACCAGCAAAATGCAGTGTTAATTAGCTAATAGCATCGGT
AGATATAGTCTACCACAGCGATCACTTTTGCAAAATAAACATTAAGCCTGAAACCATACTACTGCAACAGACTGAATGTTCTGTTCTTTATGTGAAGAAT
ATTCGAGTGGTTTTGGTGCTGAATCCTAAAAGATAAAATGGTGTTTTGTCAGCTGCTATGGCAACGAGTCTGTGTGTGTGTAGCTCAGCTCATACAGAGA
GCGAGAAAGAAGTGGTTTCAAGTTGTACTTCAATGGTTTTTCTCTTGCTGTGGAGCATAGCACATGCAAACAATAATACGGAGGGGGTCTTTATTTGTAA
ATCAGATTATAATAAAGTCAGTGCCTCACAGACGCACGCACGCACACACATAAATATATACATATACTGAACAAAAATATAAAAGCCCCATGTCAAATAT
CATTGTCATGTGTAGTTAACTGTAAATGACCGTTAGCTGACATTTTATTGTACAAAAGTAATATTTCCCTTGATATGACCATTATTTTTAATCCAATTTG
CTGTCAGTGAGTAATGCTCTACCCATGCCAATACCAGCGGGTATTGGCATGGGTAGAGCATGTCCAGTGGGTGATCAGACAAAATTAACAAGAACTGGAC
AATCCTTGGACTGGGGTCTATAAAAGGCCACCCCAAAATGTCAAATTTTGTCACAAGTCAATGCCTCAGATGTCACAAGTTATGCGGGAGCGTGCCATTG
TCATGTTGGATGCAGGTGTAACCAGGGTGTAAATTTCTAGCTTTCACCTACTAATTTTCTCCGGTTTCTCCAACTCTATCAAATCACATGATAATCCTGA
TAATAATGTCGCTCTCACGAGACTATGAAGCAACCAATCACTGCTCAGGTTCCAAGGTCACGTGTAGTATTGCAGTCTATGGGCTGGCTATATTAATTGG
AACAGGAAGTTTGAACACTAGATGCGTTGAGGGGAGCAGAGCTACAGGAGCTGACTACCACCAGACCAGCCAGTAGAGATGTCAGTTATATGTAGAACAA
ATGGCAGATCTGGCCAGAAGATGGCGAGCTAAATGTCCAGGCCTAAGAAAGGATTACACTTACATGTGTTAAAGATTTCCGCTCTCCTGCCAGGATGGTA
GGAGACTCCTTGTAGCCTGAGAACACTTTTTCTGTCTCATTCCGACTCCTGATTTTCCATCTTGGACCTGTACCACATCAAGCACCTTACCCAAAGCCAG
CTTGTCTTGGGATTTGTTTACCCCGGCTTGGGGTCAAAGGACTGAAGGGTTTGGGTTTAGTTAACGGTGGGATTAATTAACTTTGGTTTTGTTTATTTAT
TGGGTTTTTTTCTTGTTGGGTATTGTGCATATTTGTTTTTTTTCATATGGCCTTTTAGATGTCTGTTTTCCTTGTTGAATTTGTAAGTATGTATAATCAT
TGTTGTCTTTCACCATGAATATAATGCACTGGCACACTGCAAATCTTCCAACTCTGCGTCTCTATTATGAGCCGAATCCTAGTCTTCTGAGAAACCAGCC
CAATTGATCCATTTATTTAAATTGCAGTATTCTTTAAATATCCTCCAGAGCAGTAGCTGCACAGCTCAATGTCCATAATTGGACTGTAGGCCGTTTAAGA
GTTTGTTTCCAACAGACCGGCACTACTGCATATCAACCTCATCCTCGCTGGCCACGTGTGACCACTCCAGCACAAGATCCCCACATCCGGCTCGTCCATC
TGTGGGATCAGCTAAAGCCAGCGACACACACAACTCATGAGATTCCTGCATAATTTGCGATATTATGACTTGTGATAAAATTTGACATTTTGAAGTGACC
TTTTGTGGGCCCCAGTCTAAGGATTGTCCAGTTGTTGCTCATTTTGTCTGATCACCCACTGGACATGCCCCACCCACGCACCGAGGAAAAAAAACAACTC
ACTGAGTAATGCTCACTGACAGCAGGTTGGATTAAAAATGATACACAAATCAATAGAAATATTACTTTCGTAAAAATAAAATGTCATCAAATGCTCATTT
ACAGTTGTTAACTACACATGGCAGCAATATTTGACAATGGGGCTTTAATATTTTTGTTCAGTATACATATATATCAACTGTAAAAACATCAACAAGAGTT
CTGGAATTTATCATGAGCTAAGCTGAAACCATGCCATCATGCTGCCAGGTCCACATCATGGCATGTGAAATTACTCCCAGCTCACGTCTCCAAGGCCTCA
GTGTGAAGCCTAAATCAAGCATGCTGAAGATGTTAGTATGTAGAGATTTCTTTTTATAGAACAGTGAAATGCTGATAATAATCAGTAGTATTACACACAG
CATCAATTGTCAATGGATTTCACTATTTTTCTAACATGCATATACATTATTTATATGTATGTTTATTTAAGTCTTTAAAATACTAAATTTTGCAAGTAAC
TATACTTTGTCCATCTGCTATCTTAAAATATCAAAATATAAAAAAAAATTCAAGTAGATGTCAGATTTAACTGTTCATGTCTTTTTCCAAAGCATTAAAA
TTGATGCTTTTTCCCATTAAAATTTTTCTAATAGAAGCTTTACTGATATTGTCTTTTATATGCATAAATGTATAGCAAAATAAAGTTTTTATCATTACTT
CTGCCTCGGTAGTCTTTAATCTTTACTGTCATTAAAACAAGTCAACATTGTCTGCAAGCATTCACTGAATGTTTATGACATATGTGGGACGTTTTCCAAA
TGTTCAAACATAGGTGGGAAGCCACTGCACAGAAAAGGATAATGGTGCCACAGACTTTTTGTGGTGTTGCCATAACCAAGTTACAGGCTCCGTTTCTCTA
CTCCTGTACACTAAAATTCAGCGTTCACAGGCAACTTCATGACAAAGGTTCACAAAACACAAGCTCACTGCCTTGTTGCAAAAATTGACAAAAGCTGAAA
CTTTGTAGAAAGAAATACAGTATATTTTCTAGTAGATAAACCAGACAAAAGGTGGCTTATGAGCGCACACCTTTATCTGCACACGTTCCTAGGTGTGGCA
TACTCGTTTACAGCCAGGTGGGATTAATGCTAAGTAATTTAACATTCGTTGTCAACACCCAGATTGCTCAACAGGTTTGGAAGAAACTTTGAGAGCCATT
TTCTCAGGAATTTGGATTCCTGAGTGCCAACATTCAAATGGCCATAACCTTTTTATTTTATTTTCACGTTTGATATCATTTTGAAAACAATATGTAAATA
ACTCAAAACGCCCTGAAGTAGACGTATTCTTGGATTTGCTGTAGCCAGTCACATTTACCATTATTGTAATGAGTTGTAATACATATCACCAAAAAACTCT
TAAAAGAAATTTAGACTTACAGTTATGGTGGCCACGTAAGAAGACATACGGAGCTTCGCCCTGCTGTTTGCTGCTCTAATAAGGAAAAAACTGCTGTTCA
CCAAAGATTTATGCGGAAAAAGGACAATTTGATGTATAATGCCTAGCTCGACTAAACAACGCAAAGGGAAAAGTGAGGCATCCAAGCCATCGAAGCTGTT
CGACCACAACCTCTGTGGAGAAGTTCGCAAAGCTAACAAAAATATGGCTGCGCAAGAAGGAAAAAGCCAATCAGAAAATAGTAAGTCTGATCAAATCCTG
GCCGCACTGGAATCATTACGAAACGAGTTTTCCTCGCGGCTTGATGGTCTGATGGTGACACTACAAGATATGAAACAGGAAATGAATGACTATAATGAAC
GTATGTCGCGAGCAGAGGACCGTATTTCCACCGCGGAAGACGAGGTGGCTAACCTACAAGCTAACGTGAGCACCTTGCAGGTGAAAAACAAATCGATGGA
AGACAAACTCATGGACTTGGAAACAAGGTCTCGCTTGAATAACTTAAGGCTTGTGAATTTGCCAGAAGGTGCCGAGGGTCCAGACTTATGTGCTTTTTTG
GAGAAGTGGATACCCGAAGCATTAAGGAGTGAAGCTCTGCAGTTTTCTGTGAGCTTGGAAAGAGCTCACAGGTTATGCCGAGAGCGGACAGCGCTTCCTG
ACCGAGAGCCCTGATAATGAAGTTCCTCAACTACCGAGAAAAGCAAGCCGTCATTCGAGCCACACGAGAAAAAAAGGACGAATTCTACAAGGAACAACGG
GTCCACTTCTACCCCGACCTGACCACCGGGCTTCACCAGCTGAGAAAAAAGTTTGATCTGATCCGGGAGGAGCTGCATAAACTGGGTATTTGCAATGGAG
TAACTCACCCTGCAACGCTTCTACTGACTTATGAAAACAAAACACCTGGGGAAGGAAGTGAGTTTCTCAAGAAAATCCAAGAGAGCTCAGGACATGCAGA
GCGCCAAGTAAAGAATGATGCCTCAGATGGCATGTAAAGTACACAAATAACTGAAATCCATTATTTGACATTCTACAGTTTGCGCTTACTCATGCAGAAC
GCAAATTTCTATTTCATTGCAGTGCGTTTGATTCGGTTTGTTATATTTTTATGTTCCTAAATATGTTGCATATCTATGTTCCTAAATTTTGTAGCAATAA
TCACTTAAGTGTGAAACTGTCCTTTAAAATGTTATTCAATAGTAGTGAACGGAGGTGAAAAATGTTGTTTAGCAGTAACGGGGGTATTTTTTGCAGAATA
AGTCAAGAGTTGTGGATGGTTCCTGGCAATAATGGGAGACAATGGATGTGGGTGGGACTCTCCCATTTTGGGGAAGGGACTTGGAAGAAGGGAGATGTTT
ATGTATTGGATGTTCTAACATCTGGTTTTGTTGTATCTCACATTTCTATAATATTAAGCAACCCACTACTTTTGTTGCTGTATGCCTCAAACCGTGAAAT
TTTATTTTATTTCATGGAACTGCAGAGGTCTTCAACGTCTCCAAAAAGTCAAACAAGTCATGAATAGACTCCGTTTGTCCTTACTGTACCTCCCTTATGA
CCGTGGAGGCTTCAAGTGCCCAAATTTTCACTTGCGTTACTCTGCTGTGCAGCTGAGGTCTATGATGTTTTATTACAGTCATCATTCTCCACATTGGAGA
CCTGCCAAGTCAACTTCAGAAAAAATGTTAAAGGACAGTTTGAAGAAAGGTATCATGTCAGAGTTTGATCACCCAATGATGTTACATTTATCTGAAGGAT
CTCATGATAAACTAAAGTCTTGGAAGAAAGATTTACTGCTAGTTATCTGAGGAAGATTGGCAAACAGCAAGTAAACTGGCCCACACTAGCTCCATCAATA
TAGCTCTTAAAATGACCCAATTCAAATGGTTAATGTGGCTTTACATAACACCAGTGGACCCCTACAGGTATAACAGGGAGACACCTGATGTGTGTCCAAA
ATGTACAGAGGACAGAGGGACTCTGGTTCACTGTCTGTGGTATTGTAGAAAAGTTGTACTCTTTTGGAAAGAGGTAAAAGATGTAATTGAAAAAATAATT
TCCAAACAAATAATTTTGGATCCAAAGCTGTTTGTGTTTGAACTGCACCCTGAAAAACATAATTATACTAAAAACGAACGAACCTTTATAAACCTAAGTT
TATAAATGCGAAAAGATGTATATCATTGTTCTGGAAGAGGAGTCATGGAGCGACTGTAAACCAACGGCTGCAGCTGGTGTCATCTGCCTCCCTCTGGAAA
AGATCACATGTGTACTAAAGGGCAAACAGGATCAGTTTGAGTTCATCTGGAATCTCTTCATCATGCATGTCGAGGATCTGAACAGCTCGGATGACGGTCC
AAGTGACTGAAGAGCATGTTAACTGCACTTCCCAAAGACAATTCTATTAGAGGACATACACTGTTGAACTTAATATCTCAATATAAAGATGATATGTGAA
ATATGTGATGGACTGCATTAGAACCAGGATTGTGAAGCGTTTTGTTTTGTTTGTATTCTATTTTGACCTGACCAGTGCTGCTGCTAATACTGCTGCTTTC
ATACTTTGCAGATGTTCAAGCTGTTTGTCTAAAGTGCTAAAATCCCAATAAAGACATTTTTGAAAAAGAAAAAAAAAGTATATTTTTATCTTCCTAATTT
TTCATAAGAAAAAGAGGACTACCTGATGTCTTCTCTGGCCCACACGGGTTTTCACGTAGTGTTCTTACACATCCATTATGAACAGTCTCTGCCAAGCGTT
TCAAGTCATGTTCAGATTTATCCACAAGTTCAGCATCACGAGCAATGGCATCCAACCTGAGTTAAAAAGCAGATGTTAAGTTAGGCTATATACATCTTTA
ATTATATGTAAAGATAATTAGAGAGCCTTTACAAAAATCTGTCACTATGACAGCTTACCTTTCGAGTGGTCCTCCAAATTTTTTGTAACTCTTGACAAAC
CTGGCAGCAGTCCATAAATATGTCAGTTTAAATATAAGACCACACTGAGGCAAAATAAGGAAGAGCAATGCTTCTGAGCTTCACCTGCGGATCTCAGCAT
CTGTAAAACCTTTGATATTTTCCCGTGGAATGGTTCGAGGTCTTCCCCGTTTTTTTGGTCTCTTTCGGTCGGAAGTGGAGTCGCTGTCAGAGCCAGAATA
TCTTCTATTCCTGCTCTGCCGTCTATCAGAATTGAAACTTATCTGTCAACACAAACCAGAAAAAAATACTCAGTTGTTCAAATAGAACTCACAATACTAA
AAGCAAGAATATGACTAAAACAAAACAAAAATACAAAAAAATCCCAATGAAATATACATCCCCAATAGAAATCAGAATAAACATTTTCTGTTTTAGGCAA
ATTAGGATTACCTTTTTTTTAATCATTTGCTAAATGCCAAAATAATACGGAAAAGAACTTTAAGGCAATTTTTATTACTTTCTTCAAAGTCCAGGGTTTA
AATACACTTCACTAGTATTTGGTGCCATTGCACTGTGGGGGGATTTTTTTCCCATTTGTTTTGTCTTCAGTATCCTTTTGAGTCCGTGGTGATTTTCTGC
TCTCAGGTGTTGAAATTATTATTTTTTGTTTTTGAAATAACTTGGCACAAAATGATAGATTAACCATGACGTTTTTCATTTTGTGTTTATTGTATAAATA
TTATCAGCTGTCTCCCACTCAGTCCCGTTCTGCCCACACATTTAGTGGAAAATGCAGCAAATATAACCTGTGACACATTTTCTGGGTTTTAGACCCAAAG
TATTTAGACATAATTGTGTTGTTGTACAATAGTGTGATGATATGCTGGGATCATGACGGAATTCTAGTAGTGTTGGAGTGTGAAACAAACTTTCTGAAAA
TTCTGCTCCTCCCCAAACAGCTTTTCAATTCTCACCCTTTTTACACATATTATGCACCAAAATGTAGCAGTGACAAAGCATGCAATTTATTCAGCAAACT
TAAACTAGCTCTTTCAGCCTGCATGGAATATTTTTGCCTTGAAGTGAATATTCCTCCTTCATAATATTCTTGATATAATTCATAATATCATGAGTGGTGC
ACCTGTTTAGCACAATTCCTCATGCGTGGCAACATGTAAATTTCTTCAAGCTCCTTCTGTCTCTCCTCTTCCTCCATTCTCCTCCTCTGTTCTTCAGGTA
TGATGTCATCCCAGCTCCGTTGACTTCGCTCAGAATCAATATCAATATCTTCATCTTCCATCATTGAGAAGTTAGCAACCTATACAATTAAGACCAAACA
AATAAATATTAAGTGTTCAGAAACTGGATAGTTGACCAACAGCCATAAAAGTTCTCTGACCTTGAACTGAGACAGCAATTCCTCGCCAACAGTGGACGGC
CCAGGGTCATTCTCCCTGGTCTCAGCTCTCTTCAGGATCTCATCAATGTCCATTTCCTGACCAGCACAAGTGCCAACATTCCCAACAAAATAATCAGAGC
AATAACATTCACTTCACCTTTATGTTTGGCTCTTGTGCCACATTCTTTATTGCTATTAATTTTAGCTCAATGGCTTGAATCATAGATATTTTTTCTATGC
TTATTTTCCATTTCAAGTAGGTATTCAGTCAGAATAGTTCATCTTCCTGGTTAATGGCAAGTTCCAATAACGTGAGATGTATCTGCATGATGGCGTATTG
TACATGCTCTGTGTTTTAATTTAAAACATGTCCACGATGGCGTTGAGGCTCCAAAGTATGTTTACATTTCACAAAAAATACCTTTGAGCAGGTATGAAGC
ATATCTTTCATTAGACCCACGTTTGAGAATTTAGAATATTTTTTATTGATTTGATGTAATATTCCATCAGCCCAATAAATAAAATTGAATGTTTTCATTA
GTTTTAAGCAAGAACTCAACATAAATAAAAGCTTTAAAACATGGCTCTGTGGGGAGTTAATCTATGTAATCTGTTTAACTTGTGAGCTGAGTAACTGAAA
TACATTCACTTTTCATTAATATTCAAATTTATGGATTACGACTGTAGTTGACGCGAGCTGCCAGAGTGATGCTGGCTTAGAGGTTTAAACTCTCACACAG
TTTTAGCTCCTCTATCAAGATAAAGAAGAGAAAATGTCAGAGGTGAAACATTAAGTAACATCTGAGACGGTCGGTGTTTTCTAAACCTGGAGACAAACTG
CGTCTTTAAAGACATGCAAATTTCTCTGCACTGTTGTGTGAAAAGTTGCATTTCTTTTGACAGATGGATTCTTATTTTTTAAGCTTGTTTGAATCAAACG
GAACATGGTGCATTTTTTTTATTAAATTGTTTATTTTCTACCTCAGTGAGAATCAAGAACACAATTAATGAGGAATCGAATTGTTAAGAGAGATCAATAT
TGCTAAATTTATATCAATTCCAGACTTTAATTTCAAAATAATTATTTTCCTGAATTCAATATTGTATCATTATTATTCTTGCCCACATTTTTACTGTATA
AACCAGGGGTCCCCAAACATTTTCCTGTGAGGGCCACATAACATTCCCCTTCTCTGCTGGGGGCCGGAGTCAGTTTGTAACAGAAAAAGTGTGACGATTA
CAGGAGTGCCTAAATGTAAAAATGTATTGTTTTTCTGAAAGCACAATCAAATGACCCTCTCTGGGTTCTTCACAGAAAAAATCCAGGAAGGATCATAGTC
TGTATTTTCCGAACTATGAGCCGCACTGGGCTATAAGCCACAACCCCAAAGTTTTTCTTTTAAACCAGTAAACATGCACATATAAGCCTCAGATTTCTCT
GCCGCTCCAGGTTTTCCACAACGATGCAGCAGCAGCAGAGGGGGGCGGACACCCAAAATCTGAGTCATAACAGGTCATTTGAATATCACATTTATTACGG
TTGACAAAGAAAAAGTTGCCAAGATTAGATTTAACAGAACTGATTACGGTAGTTTTCCAAACGGTAACTTTAACAGTAAAAGTGCTGATCCTTCGTGTTG
CTACTAGCATGTGCTAAATGAGTGGTCCCCAACCTGTTTATTACCGCGGACCGGTCAACACTTGGACATTTTGTTGCGGCCAGGAGGGAGAGGGGGAGTG
GGATGGGGGATGAACAGTCAGATGATGCTTCTGCATGTTGGTGTTCCCACTAAATACTGAATATGCCCAATTTGGGTTGTCTTGGCCCTTTTATCGCAGC
CTGTGGGATTTTCCCTGTCTGAGAACTACAATACGACCTGTTGAATGTGACAGGTAGCCAATCAGAAAGCGCGGTGACGTAAGAACAGAGGGAATCCCAA
ACAGCTGACATATCGCGCAACTGAGAGTCCGGTGGATATCGGAGATGACATGTAGAAATGTTTATTATATGTAAATATCATTATGTTTATTCAGTAAAAA
ATGTTAACTATGAAAAAACATATTCACCTCCAAATCATAATGTAGCAAATAGAGCAGCTGCTCCCGTCGTCTTTTATCCACCGCCTTTTCTTTTTGTTAC
GTCTTTTATCTCTTAAAATGACTCCACAAACTATCACTACTGTTTCTACATAGTCATCCGTGTTTGGTTATTCTAAATTCACGTTTGCTATGTTGGGGGT
TTTACTGGATTATCCTCTGGAATTGGGATGTTCGTGACTGGAATCGGTTCGTGTTGCTCCTGCCTTGGACACACCGGCCGACAATTCTTAAATCTTTCTG
TCTAAACCAGACTTAAGCCTCACAAGTTCTACTCATCTCCTCTCGACCACTGCCCAATTGCTCTGACTCTGGTCGCTATGGTAACGTTTAGATATCCCTT
CAAAATAACATAAGCGCCACAAAAACAAACATTTTACTTTCGTGAAAATTTTAACTCACGATAATGACTAACGGGAGACCTCAGCTTGTTTCTCTGCAAC
AAGACATATAAACGGCTTGTAGTCCGGAAAATACGGTAAATTAAAAAAAATCTGAATGCTTTCTGGTATTGTTCAGGGGGCCGGACCAAATGTGGAGGCG
GGCCGGATTCGGCCCGCGGGCTGTAGTTTGGGCACCCCTGGTATAAAGTAATTAAATGTATATTATATCAAAGCAAAATGTTAAAAATGTAGACTTTTAA
AAAAATACATCAAATGTCTATGTATTTTTTGCCCACACCCCAGATAATTTCAGTGACATCAAATAAACTGTTCTTAAAAAAATATACACACCCATGTTCA
ACCAGGTTTTTGTGATATAAAAAACACTGACCGTGGAATATAATTGAATGTTTCCACCTTTAATGCAGCACTTATCTTCCTTGGGTCAACTTAAACACCC
AGATTTCTAGATGGAACATTTTAAGAATGTTGTCTGGTTTGGGGCTAATCTGTCCATGCCAATAAATGTTTTACAGTTGAATTGTTGAAGGTAAATGTCA
CAGCAAAGGTAGAAAAACTGTTTCATGAAAGTTCCACTACCATGATCACTTGTGCAGCAACGTCCTTTTGGTACAACATACCTGAGGCTCTTGCTCTTCA
CCTTCTGGCTCTTTAAAAAGTTCTTCAGCACCAAACTTCAGAATTGCAGAGAGCTCCTCTTTGCTAAAAGGTGCTGAGCTGTGTACAAGAAACACTGACA
TTAGATGTAGTGATTATTGTTACTTTTGTAATTAGTGTTACAAAAGTGTTGTCAGAGCAGCCAGGAAAAAGAAGGAAAGCGACTGAGTTGCTTGCCTAGA
AGGTGCAGATCCAGTATGCAAGACGGTTTTTCCTGTAGTGTCCATTCTTTGAATGACGAGGTGGTCTAAAACCATTTTCTTTTTTGCCCTCTCAATGATA
TCTTCCTCCACTGAGCCTTTTGTCACCAGCCGATAGATATTTACCTGCCAGTCCAAATAACAAATCATAAGAAAAACATTGTACAATTGTCATGGAAGAA
TAACAATATTAATTATGTTTGGAAAAGTAATCATAAAAAATGTAACTACATCTAAGATATTTTCCTTACTTGCATTACTAACTATAAGAGTCCATGACAA
GATAAAACCAAGACATCAGGAGAGAGATTCACTGCTACACAAAATATTTTAATATACACATTTATCACAGACTACTATAAATTACATTGCATTGCTTTGT
TGCCATTTTCTTCTATATGTCACCGGTGTGACATATAGAGGGTAACCCAAAACGTAAATGACTAAGCCTGATTACACAGAAGCAGAGGAAGTTCTGAGAC
ATTTTAGCAAATGTTCAAGGAAATTATCTGCAGTTTAGGGCAGATAACTAGATAGATTCATCAATCTATCTAGTTTCTACCTAAGAAACTAGATAGATTG
ATATATATATATATATATATATACACATTACTTCTTTGTGTGCTTTGGAGTTTCTGTGCTGATTAATTTTTTGTGAAGTGATAAAAGCTGGTAGCTCTTG
AATTACTACAAAATAAAGCTGTATTTCCTCCTTCAGCCCACTGGCTGTAATGTTGACACCTTGAGATGCCATGAGACCTAAACTCTGAACATCATGGGAG
TTCATCCCAGTTTTCCATGTCTGGCATATAACCATTAATTTTAGCTTGTAAACTGGTTCTATTGATCCTGTGTCCAGACAGAGGGATAATCAGTAGCCCA
GCATCATGACCTGTTTGTTCTGAAGATCCTGCAGCTTCCACTTCTCTTCCTAACATGGCGCCTCCTCACCCTGACTCTCATACTGACAGGAGGAACCACA
GAGCTCTGTTAGGTTAAAGCTCATCTTCTGAAGTCGGGATATTTTTCCTCCCAACTTGGGAGGAAAAATATCCAGTCCAACATCTGGTTTGAGGAATCAT
CTCAAACCAGATGTTGGACTGGATATTATTTCAATGTCATTTGTGAATGTTAGCTTCTCATTTTCAACAGTGGAGTTATAAAGGTTGAAAAAGGTTATTA
TTTTAGAGAAAGTCTCATCAACATCAATATTTGCACTAAATAAGAGGTAAAAAAAAAAAAAGTAGTTTGACAGAGGAAAAGCCTCTCAGACTCTGAGCTC
AAAGCAAGATGCAAGAGAACACCAAACAATTTTAAAAAAATTAGACAATTTAATTTCACATAATTATCGCGGTAGAAGCCATTTGTTTGTTAAATACTTA
ATTAAACACATTTACCGTGTTTGATGTTTGTTGTGGATGACGTGTACCAACAGACGAACGAGTTAATTAGTCCAAGTTTGTCATTTATTGAACGTTCAGA
AACTACAGATAAAACAACCTGAACAAGTGATCAACTCTAAACCACTCGCACCTTTTTACTCTCCGTCTCTGTCATTCAAGCACAAGCGTTGCCATGGCAA
CTGCTGCGGTCCTCAAGCAGAGCAGCGATTACATTAAAAACATAACATTCAGTCCGCTACAATATCAGGTTTTCAGGCTTGATATTTATTTTGCGATCAT
TAATAAGCCTCATGAACACAGCGGTGGTTGGTTAGTTAATTTTAAACTCCTGCTCTGCTGGTTATTTTGGGAATAAAACCAAAACGCACAGAATTGCCCA
ACTCCTTGTTGAAACAATAATTACTGAGATTATTATTGTTGTTGGGTCATTAATTTGAACACATTTTGTTGACTTTTTTTGTTTTAGTTTTTTAATAAAG
TTACGAATGTTTTGCTAAGAAGTCAGAGGAGGACATGCTGCTCTCAGCCTCCTGGCTGCGTTCAGTTTGTCACCTAATGCCGAGATCGACTCAAATCTAC
ATATTGCCCCCCTGCTCTTAGCACGAACAGTTTAGAAACAATATGAAATGGGGAAAAAACTATTTATTCACTGATCAAGTCGTGTTTTAGTTTGTTCTTG
AGAAACTAATCAGTCATGGCTGATTAGTGGGTACACTCACGACTGTACAGTGAACCCACTGATTTTTTTTTTTTTTTTTACAGCTGACAGCCGCTCTCCT
CTCTCCTGCAGGTACTGCGTACCCCTGATAAATCTTTTAAGGGAACACAGTACCCTACCGTACCCCCTTACTTTCACCCTTGTGGCTTTACTGATGAACA
GCCAGGTTTATTGAAAGTAAACCATGAGTTTCACCGTAAGAGCTGTACAAACACACACAAAAAAGTCTGGTAAAAGCTTTTACAACCGTAATGTTTGAAA
CCTAAAAATAACGTTCACCACTAAAAATATCGACTGATTCAAAAACTATACCCTATTAGATTACAATAAAACAAATTCACAATTCCAGCCGATCAATATT
AGAAATATTCTCATTCACAAAATAAACATTGAATAACTTTTTCAATAGATTTAACCATTATGCTTCACCCACCATTACTACATTTACTCTTCCCCAGTGC
TTTCCCCCAGTACATCCTCTTCCTTGTTAGCAGGTGCAGTAATTCCACCATCCTGGCATCCTCGCCTCACCTTTATCCCATACCATCCCCCTGACCCAAT
CTCCTCCTCCAAGGCAGTCTAGTAGCTCCTCTCCTTTCTTTCCCTCCAACCAGCCTCCTCTCCACTTTACAGCTGATCAAGTGAGGGCAGAACTGAGGAA
GCTTCGACCCTGAAAAGCTGCAGGACCCGACAGAATATCCCCTCGGATTCTCAAGATCTGCGCTACTGAGCTCGGGGAACCATTACAACGAATCTTCAAC
CTTAGTCTGCAACTTGGCAGCGTGCCCACACCCTGGAAGACATCCTGCATCATTCCTTTCCAGTCCTAAGAAGAGCAGGCCCAGTGAGCTGAATGACTTC
AGACCGGTAGCACTGACATCATATCTGATGAAGACTCTGGAGAGGCTCTTCCTCTCGCACCTGGACAAGGGAAGTGGAAATGTCAGGATCCTCGTCCTGG
ATTTTTCAAGTGCGTTTAACACCATCCAGCCCCCTGCACTACTGGAAAAACTCACTAGATCAGTGTTTCTCAACCTTTTTTGGCCCAGCTCCCCCCAGCC
TTTATCCAGGTCCCTCACCGCCCCCCACCAAATAATTTGTAGGCTACTTTGCACTGACCATTATTTTATCCTTAATATTACTATCACTACTGTAGATGTT
TAGATTTTTATGCTTGTTTCTGTATTTATCATCAAAAATAATTTCTCAGAGAAAAAAAAGTCATGGGAATAGAAATTATTTTCACAGGTGTCTACAAAAA
ATGCAATGAATTAACATTCAAGTTAAAATTGGTAGGCCTAACAGTAGCCAATCAGAGTGGAAAAGATATTCTTGTTTGCCATTTTCTAGTTGTTAAATAT
TCCACAAAATGACCAGATTAAAGATGAACAACATGCCAGTTTAAACTTTGAACTATTTGCAAACGACGGAGCTCTGCAACATTAAAACATGGATAGAACT
GTAACTACATTAATCATAACTCTTCTTCTCTTCAGTGTTTGTCAGTTTCTGGTGGTGCAGCTCTGTGCTGCCTTCAGGAGAATGGGACATCAGAGCATCA
TCCATAAAACTTCACCCACATGGCATTTATTGTGCAAACCAGAGCTTTCAGTGGAAAAACAAAAGTTCCAGATCCTTTTAATGCCATACAAATATGAGAC
AGAAACATGAATTATATCTTTATATAGATCTGTCTATTGATTATAGATTAATAGTTTTACTGGACAGAAATTACAAAGAACAAATCTGGTTCTTAATCAA
ATCCTAATGAGTCAAATTGAAAGTGTCATGGAGTCATCAGCCTCATGACATTAACACCGACATGAAGAATAATATTGAAGAAATAAATATATCAAATATA
ATTAAAAACATAAATAAGTGTTAAGTTATTTACTGTTATGGTCTGTAAGATATATTTATTCTCAGTATTAGATGTGGTCTCTACAAACCCATGACATTTC
AACAATATTACTTTGCCTTTTATCTGGAAATAGTGTCTGTTTATTCTTGCCATACAGTCCTCTTTATTAATTATTGCTCAAAAGGTCTTGCCATACAAGC
TTATTCCTCTGTATTTACTTTAGTTTCTTAGTTTATTCCTGCATTTTGTTCTTCATTCATTTCCATTTAGTTTCCTTTGATTAATATTATCCTCTCTTGG
TTTATTGCTATGTCCACTTTAGTTTCTTTCCTGTTGCTACAGTTATTTTATCATTTATTGACGTTCACTATCAGTAATCTTCACTCATCACCTGCTGCGC
CGCCTAATCGTCTTGTGTTTCACATCATATGTTGATTTTTTTTACTGTTCAGCATCGGATTCTCTGCTTTTATGCCATAATTCACATCTAGTTTGTCGCT
CCGTTTTATGTCCCGCTTCTCCCGTTTCAGAGTTTAGCGCAATGTGCTCGTCTTTTTTTTTTTTAAGCCCCTATGGTGCAGGGCGGTCGGGAAGCGTATT
GATGGTGAAAAGGCAGACTGACATAAACCTTTTAAAACAACGGAAACAAGTTCTGCATTCTGATTATTGAAATTTAAAAGTGCTGTGGTACCGTTGTTCT
ATCACACCCGTTTCATGGGGTAATAAATTCCATGTTGAGGAATATGCCATTGTTCTCCTTGTTTCCTTTCATTTTGTACTTTTTCCATGTCATATTCTTT
GATGATGTCCTTCATGTAAGCTATGTTGTCTCTTTTGTAGCTTTCCTCTTTGTTGAACCTTTCTTTTAAGAGTTCAAGTCTGATTTCAGCAAGCTTTCTG
TTGTCAGGTAAGTGTGATCTTTGTTTGAATGGTAGAGGCATCTCATAGTATCCTTGTTCAGTTTTCCTTTTTCCTTCATTGAGTATGTCCAAAAACATGA
GATCCTCCTTTGAGAACATATTGTCACTGCCTTCCGTATCTCTGAAATCTGACTTTGGCACATTAATCACATCCAATGGCCTCACCGGGGGTAATTCTTT
TGAGACTCTGTGACACAAACTTGACTTTGTTACATCAAGTGATGGTTTTAAGCCTCCAACAATACTCCACCTCAAGTCTGTATGAACTGCATATGGCTCA
AAGTTTTCTCATAGTACAACTTGTTTTGGTGCTAAAGTTCTGGGACAGTTGAATCCAATAAGAAGCCTCACATCACAGCTCAGGGAGAGGTGGGACCTTA
TCAGAAATGTCTGTCAAATGGGGCCATTTTCCTGTCAATAGTGAATTGACAGGAAAGTGGGTTGAGAGAAGGGGGAAGACATGTGGCAAAGGTCACCAGG
TCGGGAATCGAACCTGCGACAGCCGCGTCGAGGACTAAGGCCTCAATATGTGGGTTGTGTAGTATTCACCTATTCATATACTTTTCTGTGGAAGGAAACT
TCAAATTATGTGCAGAAAAGATGCCCATTTGCATTTTTTTGTACATCATATCTAAAATATTCAGAAGAATATGCAGCTTGGGAAGCAGCCCAGTGCTACC
TGATGTGCTATAGAATACCGTTTGGAAAGCAGCCAATCCAGAAGTGCAATTTGATTTCCTTGGCTCTGATTGGCTCTACCCTCAACAGCAAAAATGAGGA
AGACTGTAAACATTAGCTAATGCAGTAGGACTAAGACAGCTTCCCTTGTTTGCATTAATGCATATTATGGTCAGGGTTTCCCCCAGTGTAATATAAGCCT
AGCAGCCCGCCATGGTTTGCTAGGCCCCCCGCCAGGCCAAGTGTTGCTTATTTTTATTTTTAGAAAAATTTGTAACTGGGGAAAATAAATAAATAAATCA
CTTAGTTGTTTATTTTTTTTATCTTAAAGCCAGATTGCAAGCGATGTAATCGCTTAGAACAACTACTCTGTTGTTCTAAGAGTTTCACTCGCAGACTCAT
TTCTAAAAGATAAGGGTATATTTTATGCATTTAAAGCCGGAGAGCAGACCAATCACACTGCTGGCGCGTTGCCTTCTCCCGCTACCGCTGCTTGAGCTTT
AAAATTTACCGTGCGCGTCTCCTTTCACTCAAACTGGACGCAGGCTGACCTGCATGCAGTGATGGCACAGTAACTTTGAAAAAGTAACTTTAATCGGATT
ACTGATTACTCCTTGAAAAAGTAACTTAGATTACCGATTACTTGATTTGGAAAGTAACTAAGTTACATTAAAAGTAACTATTTTAGCTGCTAACACTCCA
CCACCTGTGAAAATTACATTGATCTGTAAAAATAACTTGTAATTTGTGTGTTCCAGTATTGTCTGGAAAACTATAAATAGAATTTTACCCCGCAGCCTCC
AGGTTGTGCATTACGGCCCTGCGTTTGGTGTCAGAGCGCAGCGCACAGAGCTCCTCCTGCGGCTCCACAGCTCAGATGTCCCGCTACACAGATTTGTGAC
ACTTATCTTAATATTAATTATTATAATGGCATTTAGTTGAACAATTTTACGGACTCGTTCATTCGTGGCTGTTTTCATGTTTATTGCGCTGTTCATATTA
ATCTCGATGTTTGCAGTTTTCTGGAGCGCAACTCGAAGTTCGATGTAATTCACAGGTAATATATTAACATCAACAAAGACGCAGCGTGATGGGTCATCCG
GGAAATGATGGACAGGGAGAGTCTGACTAAAACTAACTAGATGTCAGACAAATTCTGGGGTTTATGTCTGCTTACTTCTAAGCCTAAAAAGCGCAACCCG
CGACTCATTAAATCTGCAAGCGACTATAGAAAAAAACAAACCCAAAGCTGCTTATAATAATCGGACTTGACGAGCAAAACTTAAAATAATTCCTGTTTTT
CCAGCAACAAACATGCATCTCCCTCTTCCCTCCATTGTTTACATTTCTGTCGCTGCTGATACTTTTGCATAGAAACAGCGATCACGCCCCTAGAGGCGTA
GAAGAAATAACATTAAATGACTAAAGAAAATAGTAAGACACAGTAATGCAAAGAGATTTCATTAAGTAACTGTAGTCTGACTACTGGATTTGAAATAGCA
ACACATTAGTAACTTTTTTCAGTAATGAGTAATCTAAGTAACGCGTTACTGACATCACAGCCTGTATGGATATTTACATGAACCCCCTGTGAGGAATTAT
ATGTCTTTGGCGAACTCCACATCAAGGTAGGAGTTTAGGGGTGCTGTGGTGGCACAGGGGCAAAGCCCAACCCATGTTATTGAGGTCTTAGTCCTCATGC
CGGTAGTCGCAGGTTCGATTCCCGGACTGGTGACATTTGCCGCATGTCTTCCCCCTCTATCATAACCCTCTTTCCTGTCAAACTACTTTCAAATAAAGGC
CACTAGAGCCAACAAAAACCTAAAAAAAAAAAAAAAAAAGGTAGGAGTTTTAACCCTGCCGAGTTAACTCTGGTTGCGCAGCTCTATGTGAACCACAGGA
ATAACTTGTAGTCACATTTCAGAGGTGCCTTGAGGGAGCGGTGAAAATGATTTATCTTTGTGAACAAACAATTATGAGCAATGTTTAAATCTCAACACGC
TGCCCAGCGTGTGGCTCTGTCTTCTCTGTAAGGATCATGTCAGTGTTCCCGGTTGGCGGAGCATTAGTGGTTAATGAACCAGAGCTAACCTCATCATGCA
GGTTCAGCCTGGTGAGGAGCTTTAGCGCTCATATTGTAGTCGTGCATCACGTTGGTTTTATATTATTTTATTATTATTTTTAATATTATATTACCCAGTA
ACAATTTTACATTTCCTGTCTACTTAACATCTTTTAATACAAAAACACGGTGGACTGCTTCAGCGGCCCGACCACCGGGCTTAGACAGTTTTCTGGGGGA
AACCCTGCTATGGCGTCTGAACAATTGACTAAGATACAAGTATTTGTAGATTCTAGTTGATGATGGATGGCTGTGGTGCCCAACACGTGTATAACAAGGG
GTCCATTCCATAGCCTTACAGATGAGTTTCGTTAAGCGAAATTTACTTAAGTATAGAGTGTTTCGCCCAAAGTGTCTTTAGCCACAACTGCCCATTTCCT
CAGCCCAGACATGCTGTGTTCATTCAAGGCACTCATGCCTTTTAAATCCTTAGTGATTTATTTGAGTTTACGATCAGCAAAATTACACACAGCACCTCTT
AAATTAGATAAGTTTACTTTCATGTGAGATCCAATCACTTTTACCTCCTGAGGGATGGTACTGACCATTCTAGCTTGCAAGGACATACCAGGTTTTAAAG
GGAACCATGATTAGTTATAAAATTAGACCTTATTTGAGAAATATTTAAATAAATATTTTAAAAAAACAACACAGTAATACTGTAGGTTATTTAGTTTCTA
TAATTTTTTATAAAATATTTTCACAGGAATGTCACCATGTTGTTCACGCTGCAGTGCATTCTGGGTAAATGACATGCTATGGTCCTCCAGCCAGTGATGG
AGTAACGTTATTAAGCCTTTTTAATTTGAACCGGAGCGCATTGAAACCGATCAGAACGTAGAAACAAGAGGTGATGAGGAGGAGGACCAAACAGAGGAAG
AGGTCAGAGTTGGCCGTAGGAGCTGCTGGTGCTGCTGCCTTTAGCTTCATAAATGAAACGATGAATGACACATACCTCTGGTGGACTGTGTGATCCTGTA
AGTACTTCTATAGCTCTGTGTCCAGTTAGGCAACAACTGTTTAGGGTCCAAACTTTGTTCGATGTTGGTAGTGGTTTCACAGTACTGGTGCTCTAGCTAA
ATTATCATTTCCAGTATAATAGCTCCATCGTCTCTGATGTTTCTCCCAGCGTCTGTAGAGCTGTGTCCGGTTTGGCAACATTGTGCTGTTTAGAGTCTGG
TGCGATGTAACAGCGACACCGGACTTTGTTACCACCGACACCAGACCTCCAGGGGTCCGGTCGGATTGGTGGTTTCAGTACCACAGGCAGTATAGCTCCT
GTTAACATCTCAAAGAGCGTCCAGCTCTGCCTCTCTCAGCAGCAACACTGCATTTAATTTGAGCTCGTTAAGGTAATGATCACCTGTTGGAGCCTTCGTT
AGTTCTGCTGGTATAAATGACTCAAAGTGTTGAGGAAAAATGTAGAGGGTCCAGATTAGGTCCTTCGCTGTGTTCCACTCCGCTCTCCTTTCTTTCATGT
GGGAAATTATCCAGATTTGCATTATTATTATTATTATTATTATTATTCTTTTTTAATCACAGTCGATAGTGTCACAGTGTGGCATTATCTAAAATTACAC
CAGTCAAATGCAATATGATAAACAACTAATCTGGTAAAGTGAGTCTTCCTGTGTTTACTCTGTAGACTCCAGTACAGAATGGACCAAAACACATCATGAA
CCCATCGGTGAAAAAATGGCGACCTTCATGGGTGAAAAATGTAACAAAAGACGTACATTTTTGAAGTAGTTATGAATTTTGGTGCATCACAAACAGCAAT
TTTTTAGGTAACAAGAAAATTGCAACATATTTAGGCCAACATGTTCAGCTAGTTCTGGATCCTTTTAAAATATGCTGCCTTCATGTTTCTCTTTTTATTT
CACTGGTGTATTGCCTTTCCTCTGCCAATCATGTCCTTAAACATGCAAATCAGAAGTCTTCAAGAACTAACTACACACGTCCATGTGCTTTGCTTTCATA
ACAAAAGTCAAATATGAGCAGAAATGGACAATTTAAACAATTTATGCTCACCTGTCTTTTCTGTCCGATTCTGTGGGCTCTGGCCTGAGCTTGAAGATCA
TTTTGGGGATTCCAATCCGAGTCAAAGATCACCACTGTGTCAGCTGATGCTAGATTGATACCCAGTCCACCCGCACGTGTAGATAACAAGAAGCAGAAAT
CCTGAACAAGAAGGATGAAATTCACTTTTAGTCAAGGGAATAAATTTAATTTCATTACATTCAGTGCATCAAACAGAGTACCTCTGAGCCCTCTGCATTA
AAATGATCCAAAGCTTGTTTCCGTATTTCTCCTTTGATAGAGCCATCTAATCTCTACAAAAAAGCGAAAACAACCCGTTAGTTTCCATTTCATCTGGTTC
TTCAGACATACACACAGGTATCTATTTCTGACATAAAATCTGGTCAGCGTTGTGTGTAAATACCTGAAAGAGGAACTGTCTGCTCTTTAAATATTCAGCC
AGAATGTCGAGCATCCGTACCATCTGGGAGAAGATTAGAACTCTGTGACCTCGCTCCTTCAAACGAACCAGGAGTTTGTCCAATAGCACAAGCTTCCCAC
TACTGCGGACCAGTTGCTTTAAGGAGGACAAATATTGCTTTTAGCTCATTAAGAAATCATTACTGAAAGCTAAAGATATTTGTTTGAAATACTGTAAAAA
TACTGTAGAAGGAGACAAAACATTGCAGTAAAAAGGCAACAATCATATCTGTTTCACAAGTGAGATAATAAGTACAGTGCATCTTTCTACTAAATGCCAA
GTGTGTTCCTCTTTGAAAACAAACATATTTCACAGAAAATTGTCAGAAATCCACAGAAATGAGACACTTCTGGCCAATCACAAATGCAGGCTGTGATGTC
TCACGGAGCTGTGAGCACACAGAAACAATATAGGAATGTGCAATATGGAATAAAATTCAAGTTCTGGAATACAGTTTTATGGTATTACATCTACCAAAGT
GTGTAGGAAAAAAAGGAACTGCTTATGATCACACAACCTCATCTGTGAAGCATGGTGGAGGTAAAGTCATGGATTGGGCCAGGCTGCTTCTGGAACAGGC
TCAGACATTTTTACTGATGATGTAACCGATGATGGTAGCAGCAAAATGTATTCCCAAGTGCACAGAAACATTTTGTCTGCCATTTTATGGAGAGATGCAT
ACAAACTAATATGGAGGAATTTTACCATGCAGCAGGACAATAAGAACAAAACACAGCAGAAACATGAATAATGGAGGCTGTTTGCAGATGTTGCTTCAAC
AGGCATACCACAAACACAAGAATATGAAAAAAGAAAAAGAAAAGCATAAAAAAAGTTTAATGCATTAAAACTAAGGCAATTAATTTATTGAAATTAATGC
CTTAAAGAAACGGCATTTTACTACACTTTATTTTCATGTGTAAATCTTACCTGCAAAGCTTCCATTTTGTTCAGAGACTCGTTGTCATCAGGAGGCTTGA
TAAGGTAACAGTGATTGCAACATTTCTTCAGTTCCATCATGATGTTCAGGAAGCCAGATGTGCTGCCTTTTGTGCCTTTACTCAGAGCTTTGTAGTTCCT
GGTCAAAATCCATCTGATCAAAAACATATTTAAAAGTTAAAGATTATAACTTGTATACATAATACTAAAAGTTCGAGCAGCTTTGCAGGTCCTTATTTTA
ACAAACCAAAAACTGATATTACTATTGAATATCAGAAGCATAACGTATTGGTGATCATACTGCTGTTGTTGTTACTTATATTTGGAGAGCACTTTACGTA
AAATCAAAAATCATAAAAGTTTCCATGTCTAATTGCATGACAAAAGACAAAGGAGTCCTTCATCAGCTTGTTGGCCCTGCACTTTTCTAAGACGAGGTCT
CCCACTGAACACACTTTTCTGGCAGCTGATGACAATGTGCAAAGCGTGGCCAGCATTGTCCATAATAGCCCGGAGTTTCTGCATTGTTGTTGCCAGACAG
TCCAGCCTTGTGCCAACAACTGAGCCAGACCACCTGATTTGTTTCTCCAGCTTGGAAAGATCGCCTTGAAAATGCTTCCGCCCCATCACACCACTGCATA
TGACAAGACGCTGGCAACAACAGATTGATAAAACAACTCCAGCAACTTTCTACAAAATGTTGAAAGATCTCAGCCTGGAATGGGTTAAATAATGGAGGTA
ATATGGAAATGATGTAACCACCGTCTCCAAGCACTTCACGATGGTGGGTGTTATTCTACCATCATTGAGACATGTGATGGTTGGCTCCTTGAGCAGTGGG
TTAGGGTTATGATTGTCTGATATGGTGACGTATTGAAGATGAAGGTGAACATATGGGCAAGCTGGTCTGCACACGCTTCCTAGAATGTGTCTGAATAGAG
ATCTCTACCATAGGCCAAATGTCTATTGTACCATATATGGTACCAATTACAGTACCAATTGTACCGGTACCAATGGTACCAATTACATTTTTTTCAAAAA
TGTAATTCATTTTTGAAAAAAACATGAATTACATTTAAATAGCTTAGATAACAAAACATGAAATGTCTGTATCCTGGGGATACATTGCCCAGTTACAGGT
ACAAAAGAGAATAACTACACTCAAATTTTCTTTTATTTTGAGTCATTAAATTTATAGATATCCACTATTAAAATATGGTTTAAAGCTTTACTTTACCCTC
AAATGTGGAGTATTTTAAATAAAGTTAAAGTTAAAAAAGACAGTGCTGAGGAGCGACAACATTTTCCTACCATCTCATTTATATTACACTGAACAAAAAT
ATAAAAGCCAATGTTAACAAATGTAAATGAGCATTTGCTGACATTTCATTGTACAAAAGGAATATTTCTCTTGATTTGTGTATCATTTTTTAACCCAAAT
TGCTGTCGGTGAACAGTAGTCATTGAGATACATACTGATGTGAAAGCTGTAATAAAGTTAAGGCTTTTTTTTTTTTTTTTACTCAGTGCATGGGTAGAGC
ATGTCCAGTGGGTAATCAGACAAAATGAACAACAGCTGGACAATCCTTGGACTGGGGTCAATAAAAGGCCACCCCAAAATGTCAAATTTTATCACAAGTC
ATAAAGCTTCAGATGTCGCAAGTTATGCAGGAGCGTGCCATTGTCATGTTGGATGCAGGGATGTCCTCCAGAGCAGTAGCTGCACAGCTCAATGTCCATA
ATTGGACTGTAGGCCGTTTAAGAGTTTGTTTCCAACAGACCGGCACTACTGCATATCAACCTCATCCTCGCTGGCCACGTGTGACCACTCCAGCACAAGA
TCGCCACATCCGGCTCGTCCATCAGCTAAAACCAGCGACACATACACTGATGAGAGTATTGGTCTGCACAACAGATGCATCACACCTCAGACTGTCTGTA
ACCTCAGACCTTATAGTACTGCTTCTGGGAGGAAGCCGGAGTACCCGGAGACAACCCACACCTGCATGGGGAGAGCATGCAAACTCCATGCGGAAAAAAG
GCCTGGAATCAAACCCAGGACCTTCTTGCTGCAAGGCAACAGCAAGAAGCCATGTTTGGCTTCTTGCTGTTGCCTTGCAGCAAGAAGCCAAACATGGCTT
CTTGCAAACATGCATGTTTGCAAGAAGCCAACTTGCATGTTTGGCAAATTCCTCAACCTGACCCAGTCAATCCAGTACAAATGGCCATACCACGATGATA
TCAATGACAATATGAAGATCAGTAATTACTGAAAATATATTTTCAGTTTCTCTATATATTGCGTAACCCAAATGTTCATAAAACTATATTTGACATGGGC
CATTTATATTTTTGTTCAATGTATGTTGCTGATACAAATTCTCTTGATTCTCTTCACAGATAAGTGAGTTCTCATAGTTTACAGTAAAAACTGAATTTAA
ATATCAATTTTCTAAAGAATATTGATTCCATTGCTCTTACTTATAGTACTGTTTCTGGATAGCACTCATCTCCACTCGGAGAATCTGCTCCACTTTAGCT
GGCAGAGATTTTTCCACGTCCTTCTTGACACGACGCAGCAGGAAAGGTTCCAGCTCCTTGTGGAGACTGGTGTAGCCAGAGTCTCTGCCTTTTCCATGGT
CCTCCTCAAACATCTCCCAGGAGTGAAACCTTAAGGAAACAAGTGGAAAATAAGACATCTGAATAATGATGGTTTCTACTGTGAGATGTAATAAAGCTAA
AGCTAGTTTGTCTAGTGCTTCTCTGGAGTAAGTTATGATAAAACACAGTTGCAGAAACATCTTCTGCAAGCACCATTTTAAAACCTGATTATGAAACATA
TTGGCCACTAGTCAGAATAAGTCTGAAGCCCATTAAGGCGATTTTCCACTGGAGTGCCTCTAACCGGTACGGTCCTGGTCCGCCCCGGCCAGATTCATTT
TCCATTAGAAGATCAGGCGCGGCTCTGACCGGCTGTTCTCAGATTTTCTTACCTACTTCAGTGATAGTACTAGCTGCACCGAGCCAGGTACAGCATTGCA
GTGATTTGATTGACAGCTGACCACATTCGCTTATTGGCATGTGATTACTTGGATAGGGTTAACCCTAATCCTAACCTCCTCCACAACAGTATCTGGGACC
TGCCTGGTGTGTTCCTTGGTCTTCATGATGTTTCTGTGCTTTAAAAACAACCCTGAGTCCATCACAGAGCAGGTGCATTTATACAGGACTTGATTACACA
CTGTGGATTATATTTATCATCATTAGTCAATTAGAACCATATTGGATCATTCAGAGATCTTCACTGAACTTCTGGAGTGAGTTTGATCCACTGAAAATAA
AGGGGCCGAATAATATTGCACGCCCCACTTTGCAGTTTTTTACTTTTTAAAGTTTAAAATATCCAATACATTTCATTCCACCTCATGATTGTGTCCCAAC
TTGTTGATTCTTCACAAAATAATAAAAAATTAAAATCTTTATGTTTGAAGCATGAAAAGCGGCAAAAGGTTGAAAAGTTCAAGGGGGCTGAATACTTTCG
CTAGGCACTGTACATACTGATGTGAAAGGACTTGATTTTGTAAAATGTTGTTCTTTGAGTGATTTAATATACATTTTTGAAAAAAACGAATTACATTTAA
ATAGCTTCGATAACAAAACACGAAATGTCTGTATCCTGGGGATACATTGCCCAGTTACAGGTACAAAAGAGAATAACTACACTCAAATTTTCTATTATTT
TGAGTCATTAAATTTATAGATATCCACTATTAAAATATTGTTTAAAGCTTTACTTTACCCTCAAATGTGGAGTATTTTAATTTATTGTGCATTGTATGTG
TATTCAGGGTATTTCGAAGCAGAGGCAGTTGGAGGTGTTGTACTGAGTCAGGTTTTGGTTCTGTTGGAGGTTTCTTCCTGTTATAGGAGAGTTTTACCAA
TCTGTCAATCTGTCACTACATGCATGCTCAGTATGAACTTGGTTTGGATGGGTTGAACTGAATTTTTTTTTTAACTAACCTGAGACACTCATAAATTGAA
TTCATAGTGTTTTTTTTTTATTATTTTGAAATGAAAACCATACAAAAACAAGGTAGATTCAAAGGTAGATTGGAATTTTCATATTTAATAATAATAATCT
TAATTCTGACATTTGTCACAAGCAGTTTCAATTAATTCAATTACTTTATAATCTCCATTCAATTCAAAAATACTTCAAGGTTTCCCCCAGTGTATTATAA
GCCTGGTGGGCCGCCAGGCTTTACCTGACCCCGCAAAAGCATTGCTTGTTTTTATTTTAAATAGGGTTTTTTTTTGTACAACAGTAATAGCATGTCTTTA
TTGCGTTTTGCTACGCTGCACACCAGCGGAGCTGAGTGCTTCCTGAAAGTCAAGTTCATAGTTGGGTAACCCTAAACCAATCACATTGCCAGGATGCTGC
GCATTGGCTGCCTCGCGCTCTGTGGCGGCTTAATCTCTGAAGCCTTAAGTGGATTGCAGCACCACCTTTCACTCAAACTGGTCGATTTGGAAGGTGTTCA
AAATCAACATTTTTGTTCTATTAGATAAAAATATCTGAGAGAATATTCAATATATGGAATATTCATTGAACTCTGATTCAGCACAGCATTCTAGGAGATG
TAGGCAGCAGAAAGGATTTAGCTGCTCAACCTCTGATGGTGAGCTAAGAAAGGTGGGTGGCATCAAGCAACGCACTCACTTTTTGATTACCTAGCAACAG
CCTGTTGAGTAACTTGTGCAGCAGCTTCAAATTTGGCCACTCTGCCTCATAACGGCTTAAAAATAGATAATAGCATAGAGTGAAACTGTGGATAAACAAG
GAAAAGTCATGCCACCATTTTGTCAGCATTTAAAATATTTAAGACATAAAAACTACTCAATTATCAATAGACAATTATCAGCATCGACTGATATCAAAAG
CTTACGCTGTGATAAGTTTTTAGTAGTATTATCCAGCCCCAATTTCTGTACACATTGCAAGCAGTAGCAAATACCAAAATTAATTAGACGACTAATTTCA
CAATCTCATACTTTTAAGGACATTGGACTGAATTAGTCTGGCACTGTTTTTTTTTTTTAGAACAACTAAATAGACTGGTCAAACTTGAACTGAATTATTC
TATTTCCAGTGGAGATTATTCATGACAGTTTGACCAGTGAAAGGTTTATCCCACATGGAAAAACATATTTAGGCCAGTTACAATAAGCAACAAATCAATT
ATTCGGATGATAAATTCAAACAAACTCAATTTCCATTTGTATGATTTATAAATTTTTTTTGTTGTTCTTTTTTCTCCCTCTACGAAAAACTGGATGACAA
AAGTTTTCAGTCTGGTGATTTGGTCTCAACTCACTTTTGGTTGAAGAACTTTATTATTCATTTTATTTGCTTGTTTTTATGTCAAGGTGACCTTGGGTGT
CCAGAAAGGCGCCTACAAATAAAATGTATTATTATTATTATTATTATTTATTTGATGTTTCCGTTATTTTGTTGATGTATTTTAGGCATTTAAAATGTCT
TCCAGTTCCAGGGTTAAATATTCATCTGAATTTAAACTTTATTGATTTTTGAGAATGTGTTCTTGCATTATTATGCCACTGATAATGGTCTCCAAACAAC
ATTATAGTTTATCGCAATAACTTCTGGGACAATTTATCATTCAGCAATATTTGTTATTGTGACAGGTGTACATATTTCATCTGTTCAGGAAAGAAGCTTT
CAATATTTTTGTAGGTTCCAAAGCAATCAGCTGCATTTAACAAGTCGTTTTCTTTACTGCTTGAAAACATGACAATGTAGAGACACCAAGGTGAGGTTTC
AAGGTCTACAAACTAGAGAAGGTTCAGGATTGTACCAGTACTGAGAAGAAAAGGTGGAAAGAAAGAGGGGAGTGAGTTTCATAATTGTTAACTAACCAAA
ACAAAATTGATAGGGAAATCCATAACATTTGTTGCCTCATCAATGATGAAATCTGACTGAAATAGTCCTAACTAGCAAAAACAAAAGTATATGCATATGA
ATGGAGTACACAACATTAACATGAAGAAAACTTTTATACCAAGGAACAATAAATACAACCTACTTTTCAGGCATAATGAAGTGGAGCAATGACCAGAGCT
CTTTTAGGGAATTCTGCAGAGGTGTTCCTGTGATTAGAAGCCTGTGACTGGATTTGAAGTCAATCATTGTTTTGTATAGAAGAGAGTCGTCGTTTTTCAG
CCTGTGTGCCTCATCCACACCAATGAAGGCCCAGTTAACACCACCTAGAAATGACTGGACAAACATTTTATAGGTAGTATATGTGTGTTTACATAGACAT
TTCTGTAGAGCTTTAAAAAAGAAATATACAGATAGGATTAGAAATGAAGCAGACCTTGTCTTTTAGAAGAATTTCGTACGTTGTGAGGAGGATGTTAAAT
TTCAATCTCTTGTTGTGGACATGCATCCACTCATGTGTTCGTATCTGTTCAATAAAAACAGATCGTAACTTTTTCTTGTCAGTAAATAAACGGCTAAAAT
GCTATACCTACTCTACACCAGCCTACCATATTCCTGCTGTTGATGTCTCCGAGGTAGACGACAACATTCATCTGTGGGGCCCATAACAGTATTTCCCTTT
GCCAAGATGTAAGTGTAGAAAGAGGCACCACTAGAAGAAATGGTCCATACAGCTGGTGCTCATGAAACAGGTAGTTGAGGAAAGAGATTGTTTGGATGGT
CTTTCCTAAGCCCATCTCATCAGCAAGAATACAACTGTTGCCTCTATGAATAAAAATAAAAAATAAAAAAAAACATATGTAAATGTTTAACAAATTCTCG
TACTTTTGATTGTTAAACAGATAAAATATAAGTTATTTAAATTAGGACATTTATACATTCCAATAAGCAAAACCAATAAGTTAACTCATTAAGAACTGAT
CATTCCTCGAACATCTGAGAAACAGTCAAGTTAATTTCACTGCAATACGGGTAGGTGATACATTTTTCACTGTATATTTTTTTAAATACGTCAATAAGAA
CATCACAGATTATATTTGACATATTTTGCTTTTTTATTTTGGGTTTGGCCAAACAAATATATAACTTCAAAACAGAGGGATTTTTTTAACATTGCTTTAT
AAACAGTCACCAGAATAAAAATTGTACTCGTATGGAAATATATACAGTTAGGTTATTGATTTTATTGGCCTATCAAAGTAACGTCGGATCATGTTGATCA
TAAACAATTTCTATCCCTACGTGGTTGTTCGCAACCACGTAGGGATTGGCGTGGTTTTGGCGTTGGCGCTTCAAAAGCGCCAACGCCAAAGTTGACAGCA
GCTGGACGAAAGCACACTCTTCTACTCTGTCACCAGCGCTCATATGCACTGAGTCAGGAGTGTTTGTTTATTTATTTAAAATATATATAAATACAATTTA
TGAAAGATTAATAGAGAATATTTTAAAGTTTTTTTTTTCCTTAAGAATGTTCAGTCAAAAATGCAGAGCTATACAAAACCTCTTTAAGTTCTTTAATACA
GTAAACCATATTTTTGGTATTAATGATCATTACATAGATTACTCCAGTCAATTGTTTTACAGACTGATTGCTGTAATTAAAAGAAAGTAGGGATGCACTG
ATTGCAGTTTTCTGGCTGATCACCGATATTTAAAAAGCCAGACTGATTTCGACCCATTTCGATTTGCTTCTGTACTAAATATAGCAAAAAAGCTGCAAAG
TTGGCAACAGTAGGCTGACTATTGCTAAACTCAGCCTTCTATTAGATCCTTGTGGTGGTAGAAAAATCCATGTCCCTGGGGGACGCACTGATTAATATAA
TAGGAAATATTCCTTTTAAAAATGCTCAACAAGTAACACCACAATATATGCCCCGGACATCTCCATTGAAGTAATATCTGTAAGTATTTTGATTTTTAAC
TTTCATGCTCGAGTAACTGCATCCTCCCAAACCGCAGGGCTGTTTTCATTGCTTTGCAAACATTGAGCTAACATTGTTTCATATTTTCTCTTAAAGTACA
GGTGCTGATCACAAAATTAGAATATCGTGATTGTTTTATGTCAGTAATTCCATTCAAAAAGTGAAACTTGTATATTATATTAATACATTACACAGATTGA
TATACAGTGAACCCTCGTTATAACACGGTTGACCATTCGTGGTCTCGTTGCTTCACGGATTTTTTTGTACAGTTTTTTTTTCACAATGCATTGTGTTCTG
CGTCCTGATTGGCTAAAATAGACGTAATACAGATTGGCCATTCAGGAGATGGAAACTGAAACTTTGAATGCCTGCTGAAAAAACTGTGGCCTGAGGCTGT
CGTAGATACAGCTGTGAATCTCGTAAAGCAGCTTGGAGGAGAAGCTTTAATGACATTAATGCTGTGATTGATGCACACGCACATCCGCTGACCTGTAAAC
AGATTTTGTTCTTTGGTTTCAATGTACAGTATTTAATTATACTCTGTAATAGTTGTAAAAAAATAAAGGTAACTTTGCAGATTTCACTTATCGCGGGTTA
TTTTCGGAACACAACCCCCGCAAAAAACGAGGGATCACTGTACATCAAATGTTGATGATTATAACTGACAACTAATGAAAACTCCAAATTTAGTGTTTCA
AAAAAATGTTAAATATTAAAGACCCTTACAAAAAATAAACCAAAGGAGGAGGGTTACTTTTGTCCTCAAGGGTCATTGAAAAGCAATTTGCTGAGAAAAC
AAAATACATTCACAAATATATTATATGTGAAAGAAATTTGCATGTGTTTGTCACCAAGCAACTAATTATTGAGCAGAGCGGCCATTTCGGGTCAAAGGTC
AAATTTTTCCCATGTCGAATTTTAACGAACTCCTCCTTGAATTTTCGACCAATCGACTTCATTCTTGGTCAGAATGCAGGAAAGGCATGGGGATTTAAAA
GTTATGAAAAAAATGGACTTTTTGTATATGTTCAGGGGGCGTGGCAGAGTGGCAAACATGGCATACTCGCCAAAACAAACGAAATGCTATAACCTTCTCA
TAAAAAGGTCAATTGGCACCAAACTTGCTATGAGGGATCCTGGTTGGATGCCTGACGATCCTATGTTGTCAGAGTCAGACCTCACCTAAGCCCCGCCCCC
TCAGAACAGGAAGAGATTTTTTTTTACTTGGAAAGATCCAACTCTGGCTCACTTGACCTAATCAAGATGATCTTGTGTCAGATGACTGATAACAAGTTGG
TCTCACTTGCTTTAGAGCACATATGTCAAAGTCAAGGCCCGCGGGCCACATCCGGCCCGCAAATCAATTATCTATGGCCCCCTGAATGATATTTAATTAC
TATGAGAACCGGCCCGCAAGCCAGAGCCGCCCGCTCGTGTTTTGCCTGCAAACACTTCATTTCCCATAATGCAACGGTAGCCCGCGAAGTGACTACAGCG
CGCCCAAACGGCTTCATTCATTATTCAGAGCCTCACCCCGAACATTGATGAACTTGTACAAAAGATGAGACACCTCCAAGTATCAGGCTCAGCCTCAGAC
AAGTGAGCATCACAGAGCAGTAACGTATTTTCAGTTTATAAGTTTCAGGTAAATTTTTACATTTGTTTCTACAAGACGTGATTTTTCTTTGAATGAAGTA
TTGTTTTGTCTGTGTGCCATATATTTTTGTATTTTATTTTATTTTATTGTATTTATTTTTCAGTTGAATGGATTCAGGTAAAATTGCAGATAAGAGCCAT
GAGAAAGAATACAACTGATTTATTTTTTTACTTTACTATTTGAAAGCAGTGATCGGTAGGATCATAGAGCAGCACACTAATGCATTTTCAGTTTATAATG
CATGCACTTTGATTTATGCATTTATCTTGATATTAAGAAACATATTTTGTTTTTAAAAACAATTAAATTTGTTGCTGTTTGCCTCTTGAAAAATGTTTTC
CCTTGAAGTTACGGACAGAGCCATAACAAAATATTGCTTTATTCATTTAATCGTTAAATAATATACACTGTGTTAGGTCTTGGTTCAATAGGCTATGTGC
AATCATTTCAATATGTTTTAATAAACATTAAACCAGTCCGGCCCTCGGCTTGTAGCAAATTTGTTTTTTTGGCCCTCTGTGTATTTGACTTTGACATCCC
TGCTTTAGAGTTTCCAGCGGAGGGCGTGGCCATGGCGGCGCGGCCAAGTCACATCACGCCGACGCCATACATTTTGCTCTAGATTCCACGTTTCAGCCCA
GCTGCACCAAACTCACTGAGATCAATCATTGTCCACCCCCTAACAGGAATTCAGTTTAATATTTGGTGGGCGTGGCCTAATTCCTCCGCAGCGACCCCTA
GAATATTTTTTTTAAATCAGCCCCCAGCCATGCTTTATCACACAAATATGAAACTTGGTACACATGTGTACCTTGTGAAGACCTACAAAAAAGTCTCTTG
GAGCCATGGTCCAAACCAAACAGGAAGTCGGCCATTTTGGATCAAAGTCGCCCTTTTGTCTTTTTCATTGATGTCGTATCTGGGTGAACTCGTCCTAGAG
CTTTCCAGTTCCAGGCTTCAAACTCGGTCAGCACAGTCTTGAGGCATTGAGGGTCAAAAGTTATCAAAGGAATTTTCCTATGTCAAAGCATGTGGGTGTG
GCCAAGCCTCAAATCTGGCCATTCACCATTAAACATCAAGGCTGCGAGAACTGCGCGAGAGTGTCAGCGGTGGCGAGAGAGTGGCGGTGCTGGAACCCCG
CGGTTGCCAATAGGCCTTCGCCGCGCTTTGCTGCGAGGGCCTCCAACGCCGCTTGCAGCTTTAATTTACTATTATGATTGAACATTAATGAAGTTCCATG
TTGTATAGTTTTGGTCTAAGGTTTTTGCTTAGGAAAAGCTCAAATATCAGGGTCATTTCAAATGCACTGATTTGTTACCAGGACTGTTACAGTGTAGTCA
AAGAGAGTTAAGCAGAAGAGAGGTTATGAGAAGATGATGATGCTGGAAAAGCTTTGTGAAGGTAGATGTTGTCACTGCTATGTTCCTAAAAGTATGGTTT
AGCTTCAAATCTAAATAATTTAAAATAAAGCCTTACTTTCTCCTGCTGTCTAATACATTTAGATATTCAGATTCTAGCTGGCAAAATGTTTTTCACTTCA
AGCTAGAGTTGAGCAATGTGTGCCAACCGTAGCGATCCTTATCACTAATAGATGAAGGAATTCCATAGAATGAGAAGATTTCCCATTAAAGATGCAGGAT
AAATCACTAAATGACAAAGACTGTTGAGTCATACTTGCTCCAGGAGTGGGCCATCCAGTTTAAACCATCCAGCTGGTAGTCCCTGAGCTCCAGTCCATCA
CCTCCAATGTAAGCTGGCTGCTTCTTCATTGGTACAAACCTGGGTCTCTGTTTCATCAACTAATAAAACAAAATCCTCATTTGAATTTCTTTAAGTGGAA
TACTGATATCTAAAAACATCTTCTAAAAACTAATACTAAATACATTTCAATAGAATTGACATAACTAAGCAAACCAAGTTTAAATGATATGCACAGTAAA
TCTGTTTTTATTGATGAAGTGTCACGGGAAAAAATGTTTTACAGAACATACATTTTATTCTGAAACTTTACCTTCAAATCTCTAGAGGGAATGGTCTTTG
ACTGATTTCTGCCCATGTAGTCATCAATGCACTTCTGGAACTTTTTGGCAATCAGACCACCATCTTCCCAGCTACACTCTGAGTATGGTAAACCTTGCCA
CTTGCAGAGGTAGTCTGGGTAACCAGCAGCTGACTTCTGATTTGAATGTCCTGCACAACACATTTCAATCATTTATTGGATCACACAAACTCAGGGTTAG
CAAACACATTCAGAGTAATCATAGAACAATACCTATGATGCGTTCAACAAGCCGATACTGAGAATGCAGGTCGTCCATCAGTTCCTCTTGACAATTAAAA
TATTCTCTATCTTCTGGTGATGCTGCCTTTAACCTAAAGAAACAGATACAGTTAAAATGAATTTGAGTATTTATATTACAATAAACATTTTAAAAGTCTG
ATGTAAAAAAATATTCTTAAACCTGTCATGATGTTGTACAAACAATTAAGTTATTCTAGCATCTTTCTAGAGATTGAAGGACACCACAGGAAAAAAAGCA
ATTCAAAACGGGAAGAACATAAAGAACGAATAAGAAAAGGAAGTAATGCAATAGAAATAATAAAATTAAAAGAGTAAGTGATATCTCCATGGGCTGCCAC
CTTCTCGTGGTGAAGGTGTTTGAGTGTCCCAGTGATTCTAGGAGCTATGTTGTCAGGGGCTTTATGCCCCTTGTAGAGTCACCCAAGGCAGACAGGTCCT
TGGTGAGGAACTAGAAAAAGTGGCGCTTATGACGAGTAAAACCAATGGAAACATTTTTCCCTTGCAGAGGAAATAAAGGAAATGACAATGACAATGAGAC
CTGGAGGGGTGTGATTGGCAGGAATGGTCCTGTGGTCTGAACCTGAGTGGTGTTCTGTTGTTGGGACTTCTGTGCTCGTCATGGACTGTCCATAACGAAC
ACCATGTTCAAGCATAAGGGTGTCCATATGTGCTCTTGGTACCAGGACACCTGAGGCTGCAGTTCGATGACTGACTTGTTGTCTTATCGGATCTGCAGCC
ACATGTCTTGGACACTCAGGTGAAGAGAATAATATTTTAACAACAAATGAAAATGAAAATTTTATCAGATACTTGTGATAATGACTTGTATTGACTAAAT
TTGAAAACAGAAAATCAGGTGCTTAGTTTGGAGTCAGTTATTTAAAACTATTAGGAGTAATAAACAGCAGCAACATATACACATACATATCCATATACAT
GCAAATATAAATATATACAAGTATAAATGTTACTATGTGATCTGGCAAAATGGAAAAATGATCTGGCAATAAATTCACCTAATTTAGACAAAATATGCCA
AATATTTGCAGGCACAATATAGCAGCTTTCAGTCAAAAGGACAACTGAAAAACATGCAATCAGTAAAACAATATCTAACATTAAGGTTCTCATAAATAAT
AGGAGTCAAATAAATCTCACACCACCACATACATCAAATAGAGTGAAAAAGGAAAAGTTCATTCAAAGTCAAATGCAGGCAGCATTCGACTTTGAAGGCA
GGAAACCTTCATGTAAGCTAGCAGGCAGTCAGAAAAACACTGGTGGAATAACATGGTAATGATGACCACGCTGAATTAATAATGGACGTCGAGATATTTT
AATAAGAATAATTGTGAATTTCAATACAAAACATAATAAGGGGAAACAAATAGAACAGTTAAAAAATAGCTATTGATACCATTTAAAAATGCATAAAAAA
TAACTAGACACATCGTCAATAAATACTATCTGGGGAGGTTGTAGCCAAAATGTGGAAATGATTGCAAGAATGTTAGGGATGTGTAGTTAAAGTTTGCTGT
TAGTAATTACTTCAAGTGAACTTACTGCACTACTCCTCTGTTAAGGTATCCATGCTTTATGTTAAATTAGTCTATATTCATACAAATGGTAAACTTATTG
TCAGTAAATCGGTTTTCAGAGTTAAGAATAAATCTCATCTTTTATGTCATTTGCTTGTCCTGGTGGGGTTTTGTTATCGAGGCTGGTGAAATGTCTGAGT
GGCCAGTAAAAAATTTTCTCTACCAGCCACTGTGGTTGGTGGAGAAATTTTATATTTCCACCGCTGTGTGTGTGTGTGTGTGTGTGTGTGTGTGTGTACA
CCCTTTCCAAAAGATTATACCATGGAAAAGTTTAATTCATAGGTTATAGATTCAACAATTTAAAGTTCATTGTTACATAATTTTATAAAACCACCAAAAA
CAGTAATTCAAAACCTTAGAATTAAAAGTAAACTGTGGTTGGTGGACAAAAAAATGTATTTCCACCCCTGTGTGTGTGTATATATATATATATATATATA
CATATATATATATATATATATGTATAAGAGGTTGCGCTAACGGAATATTTTCCGTATTTGACCAGTTATTTTTTTAAACGACGGGAAAAATTAAAGCCCG
TCATTTGACAGATTATAATTAACACCCTTGACTGGTGCACATGCGAGGACATGATAGACTTTACGCAAAGAGTTCATTGCAGAAGCAACTAAAATCAATC
AATAAAAAAATCCTTTCTGAATATCACCTCATGGACTCTGAACTAAATGCGTCTTTCTGACCGGGAGCTGACAGCGTGTTGAAGAGTTATGGACCGAACG
CTTTGGAGCGTCTGGTTCAGAAATGCATTGCAAACCTTTAGTTGAAATGGCACGTTTAATTTCAGTCACCATTACATACAGAACAGAGAAAACTAAAGAG
AATGCAATGTTGAGTTAATCCATTTGTAGTCTAAACCAGTGGTGTCCAAAGTCGGTCCTCAAGAGCCGGCATCCTGCATGTTTAATGCACCTGGCTCAAA
TGATGGCTCATTAGAGGCCTAAGAAGAACATTGAGATGCTGAAAAGGTTGTTACTAAAACTAGGGAGAGAACCAAAACATGCAGCATTCCGGCTCTTGAG
GACCGACTTTGGACACCACTGGTCTAAACAGAAGAGCCGGCAGTTTATCTTGAGGCAATAAATAAAGTTAATTAGACCGTAACATGCGCTGCGGTTGCAC
AACCAAGGCGGACGCGGCTCCGCCGCTGTGAAGAATTAAGCTTAACTCACCCTGCGGTTTAAACAAACGGAGCTGAAGACGTTACCCTCCCGCGCCCAGA
AGGAAAGCGGCGCTCAGAAGCACGGCAGACATAACATCTGGCTGTTTCGGGAAAGTGAAACCATGCAAAGAAAAAAAATCCTCGCAAAAGCGCCGCACAG
GTTATAAAAAAAAAAAAAAGTTTAATTGATCGGTTTGATCAGACAGATCCAACTGACTGATGAACCAGTGCAGATTTCTCTGTAGATGTGACCAGGAGGA
ATTAGTGAGGCTGTGCGTTCAGAACCCAGCAGGTGAAGTGCTGGTAATTTAAGGGGAGTCGTTTCATCTCATTTATTATGAGTTATTGGGGCCACAGTCA
GTGGTTTTTGTAACTACGGAGAAAAAGTTACATGCATCTGCTTTAGGTGTGATGGGACCTGGATTCACGGTTCAACTGGGCGAATATTAACTAAACCGCA
TAAAAATGCGGCTAAATAGCCGATGTTAATGTGATTATAACGGGTAAAAATAGAACATGACCAATTTTTTTTTATCCTATCGGTCAAAATGACGGAGAAC
TAAAAAGTCTAGCGCGACCTCATACACACACACACACACACACACACACACACACACACACACACACACACACACACACACACACACACACACACACACA
CACACAGGGGTGATATTCTCAATCTAAGCCATACATTATCAAGTGGAAAGTGTCAGATGCAGTGCTGTAAATAAAGGTAAAGATAAAAACCACTTACCAT
TTTTTTTTCTCTTGTTCCTTTTTCTTGAAGTTTTCCAGTTTCTTCATGCCTCTGACATTTTGCAACTTTAGTGTTTCTTCAGTTTCCCAAGTGTTATGGA
TGTGTGCCCAGTTTTTCCACTTAATGAAATATTGAACCTCGCCAGTCTCTTTATTTGAATCAAAATCAAAATTGGGGTCCCCATCTGCTTCTACAGCATA
TACAGTGGTTGAACTTCCTGTTGCTGAAAATAAAAAAAAACTTAACATTATAATTAGGGAAAATATTCAAGCTTAATCATCCTCACTTGGATTTTTATTT
AATTTCAAAGATGAGAAGTATAAAACTGCACAGGACTCCTCAAAGCAAACCTGCAGTCTTAATCAAACTCCTCCATTTCCCCAACTAATCTTCAATATTT
ATATTCATTCATTAAATCTAACAGAGTTAGAATATACTTTATTGATTAGGTAAAGACATGTTCTTACCCCTTTTTCGTCCAAGCCTGCAGTCCATTACTC
TTTCAATTGTTTCAAACTCTTCCTCCTCAGGCATTGGAACATCTTCACCCAAAACCTCCACCAAATCATCAGAATCTGTATTTATGTCTTCATCTTCCTT
ATAACTTATGTTGACAGTAGCCTGTCGTCGTGGCCCTCCACATGCTATCTTTGCGTAGTTGTTTTCATCCTCAGAAGATGAACACTTTTGGGATTTCTTT
CTCTGACTGATACTTTTTCCATTTCGAGAATTCATCCTAAAATCAGAGAGCAGTAGAAAAGTGGTAAAGGTTTCTTCAAAGTTGATGTCATCAAGTATGA
TGATTAGTTTTATTTCAGCTTCTACATAAACTTAATTGTGCAATTACAAGATTTCCATATTGGTGCCTTCAATTACAACTAGACTATCTGTGTAACAAAA
CCACTCCAAAGTAATTTAAACATTTTTTATTCTCAAATATAAGCACAACCTACAAATTCCGAGACAACACTGAACACTTGCAATATAGCTATCCCACATA
TTTAAGTGGGACAGCTTAGGTTCAAGATCAGGGGTGCTCAATACGTCGATCCCGATCGACCGGTCGATCGCGGAAAGGTTTTGAGTCGATCTCGGCAGCA
GGTGACAAACTGAACGCCGCCAGGACGCTGAGACCAGCACTTCCTCTTCTGCAGGCTTATCAAAAATATTCACTAAGATCCTAAACGTTTGTAGCTTCAT
TAAAAAAGAATAATTATAAAAAGTCAACGAAACATTTAAAATTAATAATCTCAGTAATTATTGTTTCAACAAGGTGTTGCGCAATTCAGTGCGTTTCGGT
TCCATTAACAAAAAAAATAAAGAAAAAAAAGGCGACTCAAAGACCGACTGACTAACAGAGCAGGAGTTTAAATCAGCTACTTAACCACCGCTGTGTTCAT
GAGAGGCTTATTAATAATCGAGAAATAAATATCAAGCCTGGAAACCTGATATGTAACGGACTGAATGTTGTGTTTTTAATGTAATCTTTGCTTGGCTTGC
GGGGCGCAGGCGGTTGCCACGGTAACGGGTGTGCTTAAACGACAAAGAGAGAGAGAGAGAGTAAAAAGGTAGAAGTGGTTTTGAGTTGATCTCTTTTCGG
ATTGTTTTACCTTTCTTTACCTTTGCTGTGGCTCATTACACCTGCTGTAGTTTCTGAACTTTCAATAAATGACAAACTTGGACTAATTACCTCGTTCGTT
CGTGACTATACGTCACAACAAACATCAAATAGGACAAATATATCTAATTAAGTTTTAACAAATTCTACCACGATAATTATGTGAAATTAAATTAATTATA
TCCCGACTTCAGAAGATTTGCCTTTACCCTTACTGGGCTCTTTGGTTCCTCCTATCAGTCTGTAGTTTCTCATATCGAGGTCATCAAACCAAATTTCAGA
TCCACCATGACTGACTGACACCTGCTGGCGTCAGGTTTGCAACCAGCTTCTGACTGAGAAACCAGTAACCAGCTCCCAGTGTCAGAATCTCACTGAGGAA
GAAACTGGATTAGGTTTTCTGTCACTTTATTATTTCTGCTATAACTGATGTTTATTCGCATATAAAATAAGTCAATAGAGTTTAATTTGCTATTTTTATG
TCTTTGTGTCATGAGGTAGATCTCAGGCGGCTGGTGAGAGAAAAAGTAGATGTTGGTCTCAAAAAGTTTGGGCAGCCCTGGTCTAGATCATATTCTTATT
AGAACATTACATTTATTAGAAGAAATTATGGCTGGATGGATAGATTCTCTTTAAAACAGAAGTCCATACCAAACTGAGATTTTTGTGTACCATTAAACCC
GTAGTACGGGGGGGTTGGCAACCCGCGGCTCTAGAGCTGCATGCTGCTCTTTAGCGCTGCCCATGTGGCTCCCTGGAGCTTTTTCAAAAATGTTTGAAAA
TGGGAAAAGATGGGATGGGAAATATATTTTTTGTTTTAATGTTTTCTGTATGACGACAAACATGACACAATCATTCTTAACGTTTTCCAATGCTATAAAA
ATGTGTAGAATAAATATAAAATGTCAACATTTCCGTCAACAAAGATTTGCGTCATAGCCTGTGGCACATTTCTTTCAGCTGGGCGGGGTGCGAAGCAGGT
GGTTGTTGTAAACCAGTGGTCCCCAAACTACGGCCCGCGGGCCGGTTCCGGCCCGCCCCCACATTTGGCCCGGCCCCTGAACAATACCAGAGAGCATTCA
GATTTTTTTTTGATATCAGTCATTCTTCAGTATTTATTATGCAATAAGGGCACATCGCCTGTCCGAAACTGATCATCTCCATAATGGATATATGTCCGAT
CTTCTAATTTTCTCTGCTACATAATGTACATTTCATTTATTCTAGCATTAGGTAAATGCATCTTGAAGGAGAATAACACTTAAATTAAAGTCCAACAAGG
ACATTCATTTAGAATGAAAAATAACTCACCCTGAATTACCATGATAGATATAATGTATGTAATAAAAGTGACATTAATGAAGGGGAAAAAACTCAATCCA
ACCTTTAAGTTTAGGGTCTGGTTCTCAGAGTATGAAGTTAAATTTGTTTCCCAATTACTCAATGAAAAAAAAACTAACCTCAGTTAAGTAAAATAAAATT
GTAATCAAAACTTTTGGAATTGTAATGATTCCTTAAAAATCTTTTTTTAATTAAATAACTCATTTTTACCAAACAAACATTTATTTGCACACATCATAAA
TCTTTTGTTGTGATTTTAGGCCCTGCTCACGACGTCAAGTGAGAATCACAAGCAAAAAACTTAGAATAGCAAGAAAAGATTTCTGACTTGCACAAATAAA
GTTTGTTTTGCAAATAATTTTTTCATTTCATGAGACAAAAATGTGTGATTTTAATTTTTTTTTTTTAAGTTTTTTAAGCAAAACCCAGTAGGTTTTTCTC
ATGGTGACATGCATTAACAATTTAATTTTTGCTTTTGTTTTTTTCGTTTTTCTGCATTTCCACGTTAAAGTTTGGTGCAGCTCTGCTCTCCTGAATGGAC
CGTCTTCATCTCCACTGCAAGTGTAGCAAACAGGCAGCTCTTTTTATAGATTACAGTCACTGAAAGGTTGCATTGTGCCCTTGTTTATATTTTTAATAGT
GTAATTCTGTAAAGACAAAATATGTCTGGTGGTCCAGCTCTGATTTACATATCTTGTTAAATTGCGAGTTTGAATATTGCAAAACTTTCCTATAACAAAA
TAGACCTGCAGAAAGAAATTACTAATAAAATATCTTACATTTGCATAGTGTTATGCTCTATATGGAGATGTTTGTTAGCTTTGATTGTATATCTCACAAT
TTTGTAATTTATCATTTTTATTAAACTCTGAAAGCTGAGAGGCTTTAATATTCTGTCCTAGAATGAGGTTAGATGGGCCCTTTTTTTGTTGAGTACCTGC
CCCTGTAGCGGCCTCTGCACGGCCCTGACCGACAATGTATTCATCCGATGCAGGTGTCCTTGCTCCGCCGCTGTGAAGAATTAAACTTAACTCACCCTGC
GGTTTAAACAAATGGAGCTGAAGACGTTACCCTCCCGCGCCCAGAAGGAAAGCGGCGCTCAGAAGCACGGCAGACATAACATCGGATTTTTCTTAATGCT
ATCTGTCCGTTTCGGGGAAACGAAACCACACAATAAAATTCTCATAAAAGCACACAGCCAGACCACACACTGGATAAAAAGCTAGCAGAGTTCAATTGGT
CGGTTTGATCAGACAGATCCAACTGACTGTTGAAGTAGCTCAGATTTCTCTGTAGATGTGACCAGGAGGAATTAGTGAGGCTGTGCGTTCAGAAGCCAGT
GGGTGAAATGCTGGTAATTTAAGTGAAGTTGGTTAATTTGATTTATTATGAGTTATTGGGGCCACAGTCAGTGGTTTTTGTAACTACGGAGAAAAAGTTA
CATGCATCTGCTTTAGGTGTGATGGGACCTGGATTCACGGTTCAACTGGGTGAATATTAACTAAACCGCATAAAAATGCGGCCAAATAGCCGATGTTAAT
GTGATTATAACGGGTAAAAATAGTACAGAACTGATTTTTCTTAATGCCATCGGTCAAAATGTCGGCGAACAAAAACAGTCTAGCGCGACCTCATATATAT
ATATATATATATATATATATATATATATATAATTCAGAACATTAATGTCTGTTTTTAAAAAAGTTTTAAATCAATTGACTCCCGTTTTTCTATATTGGAT
TGATATTGGCCGATACTAAACCTTAGATGTAGGCCTGTCGCGATAAACGATAAATCAATTAATCGCACGATAAATTAAACCTATCGACCTCATTTTAATT
ATCAGCTTTATCGTCTCTTTCGGCCTTTTTTCTTTCTCTTGATGACACTGAATGAAAAAAGCTCAACTCCGGGGCTCTGCACTGACCCTCCCTTCCTCAT
TTCCTTAGTGCAATGTCCAGCGCACACTACACGAGTTGTCGGCCTATTTTCAAAACCTGAGAGACGCATTAGCCAATAGAAATCCTAGGTACAACGGTTC
GATCGGGTTCGATCGTGCTGTGGCCACACAGCCATTATTTTGGACTTGTAGCCCAAAATAATGTCTACACGTCCAGTTAACTAATCTTAATATCAGCCAT
CAATCAATGCTTTACTAGAATCTACCTGTGATGCATGTGGTTAGTGTCAGCGTAAAGTCCTGACTGAATGAAAATCATTATAACTTAAATAAGTTATAAT
GATTTTCATTAACCCGGTAACTTTTCAGCTGTTCTTCGTTAACGTGACATAAATATGTCACGTTAACGAAGAACAGCTGAAAAGTTACCGGGTTCATCAA
CTGAGGTAGCAATTTGGCTCCAACTCCTCCCCTTGTCATTTCTATATTCTTTGCGCGAAATGTTGAATAAACATTAATGTTTCCACATATCATCTCCAAT
GTCTGCTGGATTTTGGGTTGAATCGCAAAATTCAACCCAAGCTGTTTGGGATTCCCCTCCGTAATTTCCCCTCAGAAAGCACGGAGGAGAATCCGCGCTT
TCTGATTGGCTACCTGTCGCATTCAGCGTTAAGCTCCCAGCCGGAGAAAACCCCTGATTTAGATCGGAGCGGCCACGACGATCTAAATCACACTACACAC
TACTTATTTCCACTTTGGCTTGATGTTTAGTTTTTATTCAAGTACGTTGAATAAAATTTTGTTCACGGAGACCGAGAATCCATTTTATTTTTGTTTTTGG
TTGTTTTGTTTAGTTTATCAGTTCCAGTGTTATGCGTTCTTTTGAAAATGAAGTGCATCTATCCATGGCAGGAAATAGCATGCATTATTATGTAATTTCC
ATTAAATCAGTGTCAAAAGGTCTTGAAACAATATTATCATTTATCGCAATAATTTTTAGACAATTAATCGCTCAGCAAAATTTGTTATTGTGACAGGCCT
AGATATGTGTATTGTATCATAAGTGAGGTAAGGTAATTTTATTTATATAGCACATTTTCAGCAGCAAGGCAATTCAAAGGGCTTTACACTATGTGAAAAG
GGTGTGTTGGTGCATCCCTAGGCAGATGAGCACTCTCTCTGAGCCAGGTTCTGCTGGCAATTTGTTTCTGTTGAAGGGGAGGTTCCAATTTTTTGGTAGA
TGCTTAAACAAAGCCATGTTTGTCCTTGTAAGAATGTTTTGATAAAAATTAACCTAAAGTGCCAGTTCTTGAAGTGGCCTGAACTTGTAAACCTCTTTTT
GGTTGGCAGCAACTATTCAGTCAACAATACACTTACTTGGTTGGAAGTTTTCTGCTTTTAAATTTGAGACTGGGCTCATAGTCTGATGCAGTTTCATTAC
TGTTATCCTCTGTCGATGAATCTGACCCAGTATCACTCCCAGAGACTGAGCCTGATCCAGAGTCAGAGGAGTCTGAATTCCCTCGCTTTCTGGATCCACT
TGAGGTGTCAGATTCGTCACTACTTGAAGAGTCCTGAAAAACAAAACACAAATGTAAACGTTTGAAAGGTACCACGCCCTCCTGCAACTTTAGCCAAAAC
TGTGCTTTGGTCAGATGAGATCAATATTAGGCTATTGAGCAACTAAGATTCCAGGTCATTCTGCTATTAATATGTAGGAACACAACTAACAGAATTTGTG
CTACTTCCATAGGCCATGGGAAACTTCGGCTGCATGTCAGGGTTTCCCCCAGTGTATTATAGGCCTGGCGGCTCGCCATGCTTTACTAGCGCCACCGCCA
GGCTAAGCCTTTTTTTTTTTAAGTTAAATAAAATAAAGGGGGGAAAAAAAATCGCCTTTTTTTAAGCCAGATTGCAAGTGTTTCTGTTGCTCCGAGCGTT
TCACTATCAGAGCAGATTTATTCCTAAAAGATATGTTTATAGAAGATGTATTTATAGTTGATGAATTTAAAGCCGGACCAATCACACCACTGGGCCTCTG
CGCGTTGTTAATCTCAGCGCGGATCTCGCTCCTCCTTTCACTCGAACTGGACACAGGCTGACCGCTATGGATATTTACATCAACCCCCTGTGAGAAATTA
TGATTAGTTATGAGGAGTTATTAAGGTAAGAGTTTAAACCCACCGCGTTAGCTCTGGTTGCGCAGCTCTACGTGAACCGCAGGAATAACTTGTATTCAGA
GGTGCTTTGAGGAGCGGTGAGAATGATGTATATTTGTGAACAAAACATTATGCGGCGTTTCCATCTCAACACGCTGCCCAACGTTTGACTGTCTTCCCTG
TAAAGTTTAGGTCTGTGTTCCCGGTTAGCCGGTGCGTTAGTGGCTAACGACCCAGCGCTAATCACTCACCGTGCAGGTTTTACCCGGTGAGGAGCTTTCA
CGCTCTCCTCGCAGTCACGCATCACGCTGATTTTATATTATTTTATTATTATTACTAGTATTATTTTTCCGGTTACGCTAAGCATCAAACTGTATCAAAT
GTTTTGCCCACTTAGTCAGACAGAGTTGATGCGTGCGGCCACCTGAAAAAGTCGTCCAGAAACTCGACCAACCAAAATAGTTTCTGTGTTAAAAACTCAA
CAGACACGAAATGAAAGAGCTACTAAAGTTACACCAGCAGCATTGAACTAAATCGCCCATTTGTTGCCCATCAGTGCAGCGGATTACCACATCATGCAGG
GCCGGTCCAAGGCTGTATGAGGCCTGGAGCAGAATATGAATTAGGGGCCCCTTTTGTTGCTAAAAACATCAGCACCTCTAACAGCTTCTGTGTTAGATTT
AGTGAAATCTAGGTCAGGGGGAGTAGTTTAACTGACAAACCTAAAAAGCAATAAATTATAACTGCAGTTTACTAATTTGTATTTGTGAACAAACGGAGCT
GAAACTCAAAGATTAAACTCAGAATCAGATTGTAGCTGTGGTAACAAACCAATCTGACTATGAATATTGTTCTTTGAACTTCTACAAAGTAAACTTGCCA
TCTCCTTAAAATCTTATCTCTAAATGTTAATTAAAAGTATTTTAATTTATATATGCTGAAACCATTATGTCAAATTTAGCAGCAATGATAATCTCAATAA
ACAAATGTTATATATCTGTGGTCTATGTTAAATTATTAGCATTTATGGTCCCTGAAGCTCTGGGGGCCCAATGGAGCCGCTGACTTAATTTGGATTTAAC
AGAACTGGAAATAATTGATATTCATTTTAATTGTATTTTTTGATTAGTTTTTAAGATTAGTTGTGGGTTTATATAGCAGTTTACTGATGATGTTTTCCCA
TAACATATAACTACTCTACTTAACATCTTTTAATACAAAAACACGGTGGAGCGCCTCGGTGCCCTGACCACCGGGCTTAGATAGTTTTCTGGGGGAAACC
CTGCATGTCATTGTAAATTCTTAGAAATACTACAACATATTGGGCTGTGGCATAAAACTGATAATGAGTGGTCGCTAGGTCAACTTAACATCTTTTAATG
CAAAAACACGGTGGACAGCCTCGGCCACCGGGCTGAGCAAGTTTCTGGGGGAAACCCTGCACCGCACATCCTTATCTGGCAGTGAAATAAACAAATAATT
AAGTATGCAAGTGACACAGCCTTAGTTAGTCTTCTATTTGATGAAGACAACGACCATGGCTCAGTTTTAGATTGTTTCCTTAACTGTTGTAAGCAACAAT
CTCCTTTAAGCCTAATCAAAAGAGAAAAAAAAATTCCATAGATTTCTGAAAAAGCACAATTTGTATTGACTATGAACTTATGGAGTCTGTTACATATTTT
AAATATCTTGGTGTTGTGCTTTATCACAAATTGAAGTGGGATTTATGGAATGATCTCATTAGTGCAAAGACTCAACAATGTACTTTTTAACGTTGTTTTT
TTAATGTTTATAGCTAGATTCTTGTTTTATTGAGCTTTTATTGAAAGTGTTTTATCCTTTTCCATCATCTGCTGGTTTGGAAATGCTGTCCAGAAAAATG
CGATCAGAAAAACAGTGACAACAGCAAGTAAATTATACCACCAGCATAATGACTTTTTACTTTGTTATTCTTTTATAGCCTCTCTGCTCTCCATGACGAG
TCAGTGACTCATTCAAAATCCTCATTTAAAAAGGGCAGTCTGCACCACTGTTGCTCTTTTTAATCAATTGCACAATCAATCTTTGTAGATTGACAACAAC
GCGCCCACTTACTGCACATACATTATGACCCTTTGAGCCCTAACAAAAGTGAGAGGGCATCACAGCTTTTTTATTCCTTTGCTAAATTTACTGGACTTTA
TTTGTAATTTTAGTAGATCACTCCCTTTAGTGTACAATATTAACCCCATTTTGGCAAAGCATACTTAAACCTTTTACCAAATATTTTCCATATAGCTTAA
GAATGTACGCACTCTTGATTGTACTTGGAGTTTTTGATCAGCTCTACCAGTGTAATGAATGCCACAAACAATTGTTATCTATACTTTGTTTCGATATTTT
TTTTAAAGAAAAAAAGAACAGAAATTCCATCTGTCAAATAATAGCTGGAGGAAATAGTAAGACTCTGATCTGGAAAAAACATAGTTTTCCTTAGTAAACA
AATTGAAACAATTCAATAATGCCCCTTTTCCACCGGCTTCGAAGCATGGTCAGCATGGTCAGCCTGGTCAGCCTGGCCAGCCCTGCTTTGGTGGGTGACG
CAAGCTTCACTCCTGTTCACTGACTGGCCGTGGGCGTGGTCAGACGGAGCAGAAAGAGAGAAGAAAAACAAAGGCACAACGTTTCAAACTCGCTGCAACA
CGGAAGTGATGGAAGATACAAGCAAGCAGTGAACAAAGATGCCAACTTTTGGGTGTGCTGTGGTGGTGCAGAGGTTAAGCACAATCCACATATGGAGGTC
TTAGTCCTCCACGCAGCTGTCGCAGGTTCGATTCCTGGCCTAGGCCACCTTTGTTGCACGTCTTCCCCCTTCTCTCATTACCCACTTTCCTGTCAATTAA
CTATCAAATAAAGGCCACTAGAGTCAATAAAACCTTTAAAAAAAGAAAGATGCCAGCTTTTTTCTTTGCTTCGGATTCAATATTCAGCGGCAGCTCGATG
GAGCCGTGAGGAACGAGTTGTTTTTGTCAACGTAGCGCAGAGAATGAAAAGACATTCCTCAGTTATAAATAACTGTCAATATTGTACAGCATGTTGCCCT
TCATTTGTTTTTTTATGTTTTATCTTCTTCGATTGTTTCTCATTTTGCTGTTGTTGCACCGGAGTAAGATAAAACATATTACATGATATTCTATTATTGT
TAAATGGCTAGATATCAGTTCTCTAATTAAACAGTTGTGAACTATTCATTGTATAGGACATAAAAACAAATAAACCTGAAGAAAATAATAGTGACATTTT
ATCCATGGTTGTATGTCTGCATAAGTCTAAAACTTAAAAGTAATTACGTTTTGTCTTTAATTTACACAACTAGTAAAATTTAGAGTACTGAGAATCTTTG
TTTCTTTTATTGATTGCAGGTTTTTTAGTTGTCCTATTGACTGAATAGCTGCTGTATTGTGCCTGCAAATGTTTTGCAGGTTTATGTCTAAATCAGGTGA
ATTTATTGCTTGATCATTTTTTTATTTTGACAGATCAAATTGTAGAATTTATACCCAACGCGAAAAATGAACAGCCAATCCAGGTGATTGGCTGTGAACG
GCCTCATGGGTGATCAGAATCGGAAGCAAAAAACCTGATCAGAGTATCCCTAAAATTTTACATTTCCTGTCAACATTTTTTATTAGAAAAACATGGTGGC
CCACTGCCCTGCCATCCTGACCACAGGGCTTGGCAAGCTTTCTGGGGGAAACGCTGATATTTATAATTGAAGAAGGGTTGATGAAGGGGAGTTGAGTGAG
ATATGGGAATGTTCTTGTTCATTTATGCAACTTTTGTTGAGTTTTTTAATGTCTTTATATTTTTTATGGCTAAATTAGAAAAAGAGGAATGGTTGCCACA
AATACTGGTAACCATTCCAGTTTAGGTTGCCATTGGAGATTCAAGTATTTCTCAAACAAGCATGAGGGAATATCATGCACGAGTAACATAATAATATTAT
GTAAAACTCAAAAAAGGATGTTATACGCAATACCCCGCATTAAACATCATAAACACACAAAGAAGCGGCTGAATACAGACCTCATCTGACCCACTGTTAG
AGGAGGCTTGTCTCTGTTGTTGCTGCTGTTTCCTGAGCATAGCCGATCTTTGAACTGCCAGAATGCTGGGGTTGGACTTCCAGAACTGTGATTAATGCAA
AAGAAATTAGTCATCTAAACCAAAGTTTAGGACACAACTCAGTGATTAGCAACAGAAAAAAAGATTGCAACTCCTGCAGCATAAAATAAATATATTTAAA
AGAAAATAATCTTCTGTAAGTTTAACTTTTAGACTTTGTTAAATAAAATACATGAAGCAATACTAAAATTTGAGTAATTTATTTTCAAGAAAAACCTTTT
TGGCATTTGCTCTAAAATAAACAACACTAAAAATGTGTAGTTTAAAGAAAAGTCTACAGATTTTAAACAGTCAAAGCTGCCGTCTGACTAACTGGAAGCA
TCAATCCAACAGAGCTGGAAGATACAAATGGTAGGAACTTTTTCACTTATGCAAAAAATGTCCCTTCTTTCCAGTCAGCGGGATGAAACATTTTCAAGAA
AAGTTTACCTTAAAACAGAAATACAAATAAAGAAACTAAAAGCAATCTGCCTAAAAATAAAAACTGCATAATAAAGAAATTAAACACAGTCAACTTTTAG
AAATCAGCTCATTAAAATTAATTTGGATGCAAAAAAGTCAAAACTGTGTTTTACAGCTAAACGGATAAAAACATTTCAGTTGAAAAGGCCCGTGAAAATT
AAATTACAAAAATAATGTTATGGATGTCGTCGAATCACGGCATCGAGTCCCAGCCCATTAACCTTTGTTGTCATTTCAGCTAATGGCAAAAGTGAGCAAA
TAAGTGGTGGGGCAGGTCAGAAAAAATGTGCCTAAGTGCAAGGAGAAAAATGTGTCAAACTAACCACACAAACCTTGACTGCTGGAGCAGATTCAGGACT
TTATAGGATTTCTTTATTCTACATGTACATATGGCCTAACTAGTGACATAATTATGTTATTGTAAAAACAGTATATTTCATAATGTAATATTTCATATTA
CATTTGTCGTGTTGATGCATTTTGACCTGCTTCAATTTTCCGCCGCAACACGCAAACTTCCCCATTCACTCAGTGCGTTATAGTTCCACATCGCTTAGGA
TTTGTTGCTGCGCGTTTGCACAGTGTGAAGGAAAGAGGAGACCAGCTGCACAGGCAGGCTGAGAAATGAGATGCAGGTGATCACCGATCACACACTTTTT
CACGGAAATCGGCCGATTATGATCGGTGGCCGATCGATCGGCACACCTCTACTAGCTAGTCATCTTTTAGCTAACTTTACCTGCATCCAACAGCTTTACT
CAACTCGGTCTGTTAGTTTGGGGGAAAAACTGTGAAACGTTCTTTGCGTTTTGCTGCCATGATTCTAACACACCTGCGTAGCTCTGCACAGCAGCAGCAG
GTCTCCTTCACGACACACAGGCGTAAACCCAGCGAGAGCGTCGTAGCGCTCATGTTGCGTTTAAAGGCGGCTCGAAAAAACAGGTTACCACATGTTAACA
ACGGATTAAACAGTTTTAACTGATAAAAGTGACAGAGGACACAGATATGGGAAGTGTGGAAGCCCTACTGTATCAAATTGACAGAGACTTGGCCATTCTA
AGGTAAAAACCCAGCGCATACAGCGTTCAGGTTTTTTGGGGTTTTTTCATTCAGACGGCTTCCTGCCCCCCCCTGCAATGGCACGGCACCCCCCCTATGG
GGCGCGCCCCACAGTTTGGGAACCTCTGGCGTAGTGCATTGTGGCGGTACATGGCTGGCAGATGCATTTCTGTGTGTGATGGAGGAGTCAAATACAGTCA
TTAACGTGGACACAAAAGCTATAAATGTCTGTGCAAAGTGAGAGTTCACCTATTAAATTAACTGAAGATGAATACATAAACTAAAAAATTTTAGAAGTGT
TTTTATTTAATTATTAATTTGAGTATAATTTCAGATTGTTGTATCATTTTTGTCCTGGTTAACTTAAAAAGTGAGCTATTACTGTTACTGGCTAGTTTTC
TAAACTATAGAAAAGTAATTGTAGGGATGCAAAACATGAAAATTTGAGCCAATGTTCATATCCAATAGAAATACTTCTGTTATGGTAGAATTTACCAAGA
TCTTATTTTATAACATTTTTACTTAATTACTTAATTGTCAGCATAATCAATAGAATATTCGATTACTAAAATAATCGTCTAAAAAAAGCCATAATACAAA
CGAAAGAACCATTTGCCAAAATGATTTAAATTAGTCACAAACACATTAGGCCAACAGGCCACACATTAGTGGCAAAGCTTTGCTGACATCTTGAATTTGT
TTACCTCAGCTCCATCAATGTTTGGCTTATTTGGTGATTCCTTTTTCTCATTGGATTTCTCAGTGTCGGACTCAGACTGACTGCCAGAGTCTGAGGCGCT
TCCTGAGTCGCTGCTCCCCGACTGGCTGCTACTGCTGGAGGAGCTGGAACTGGAGCCGGAACCCGAAGCAGAGCCTGACCCAGACTCATCATCAGAATTG
CTTGAATGTGAGAAGACAAAAACATTAGCAGTTGTTGAATAAATAAATCACAACTTTATAATCTTATAGTTAAATCAAAATTCAACAAACAAGTGTTTGT
TAGCATCCCAATAAATACAAACGTATGATTAAAATATTTAATCAAGATTCTATCTTATATATGAAAACTAACTAATTCTAATACTTGTCAATCACAGAAG
ACCACAGATAGAAGATGTGTTGCTTAAACAAGGGTAGTCCTCTGTGAAACAGACTAATGGCAAAGGATGACCTCTCAATGTAGTGAAGATGATGATTTTT
GTTGTTATGATGCAGATGAAAGATAAGCAAAGTATCAGAAAACTAAAACAAGCAATCTTACTAATTGACCCTGTTGAAAGTTTCTAAAAGAATCACTGCT
TCATTCTTGATTTTTAATAATGAAGTTTAGACATTTTTGCACTGGAATGTGTACACTTCTTGCCAGTTTTTTTTTATATACTATTTTGAGAGTTTTTTCA
TTTATTTTGTCAGTTTAAACCCCTGATAATATTAAAGATATTTCTCATAAAACCTATCTAAAACTTTCATTCAGAGCGTTTCATCATACTTGTAGGAAAA
ACATTCATATTTCCAGCATACATTTGTGGTGCAGGTAGAACAAGTTTACCAGCAAAAATGAACATGCATAAAATAATCTGATCATTTTCATTTTTGAATT
GATTTTATTCCAGATCTTTTTATGGTTTGTGAGATTTATTGAAAAAGATTATAGAAATAAAGCTAGCTTAAAACCTAAATGTTAATATGTGCATCAGCAT
GTCACAAAATAAAACTACATCCATTTGTTCCTAGTGAAATGCTTTTGTTCAGCATAAGGATTTTCTATAAACATCCAGGAAGCCTTAAAAATAACACTCC
TTTTATAGCCTGTATTTCAATCCTCTAAATTTACATTAAATTAACTCAAATTAAACAAGACATAAGCAAAAATAAAGAGAAGTGATGAACTAAATTAATT
ATTTTTAGGGTACTAATGTCAATTTAGTCAATAGAATCAGGGAAATGATCAGGACAATGACAAAAAAGAACATACATGTGCAGTCATTTAAAAATAATTG
AACTACAGCCAAGACAAAGTTTTCAAAAATACCTTTTACATTATTACTAGCATTAAATGTGCAAGACACAAACTATCAAAACAGAATGTTCCAGTCATCC
TGTAAGGAGGAGGCACTTTACCTCGATTCTCCATTGCTATTGCTCACACTTTCATCTTCACTGCGTCCAGCCATGTTGAACTCCACAATAGGGACGTGCG
AACCACTGGTAAAAAAAAGTTCCCAGAAATAAACCTGAAAGAGAGAATGCCAGTTAAAAAGATGTTTTTGAAAAAGTCTGAACTATACTGGAGTTTTGCT
AATTTGTTTTGAGTGATGAATCACAGGCGGCCACATTTTTTCCATCATGAAATCTGATGGAAAGAGAATTCTGCATGTAGGAGCACAGCTGCCTTGACTA
GTCATCATATAGTTTCAACCAGTGTTTCTCAACTAGTGTGCCATGAGTGATCGTCAGGTGTGCCATGGAAATTATTCAAGTTCACCAACAGCACCATATT
TTCTGGACTATAAGCTGCTACTTTTTTTCTAAGCTTTGAACCATGCGGATTGGCTTTGCTGTGTATATTGTTTCAACCACCAGGGGGCTCTCTAGCAGGA
AGTGAATCATTAGAAGTCAAAATTGTAAATCAAAAGAAGAACGTGCTAATTTTCAACTTGTTCAGGGGTATTTTTAAGCAGCAGGCACGATGGAGAAATG
TTTTCAAACTCATATCATGCAGCTTTTAAGTTGAGGGCTGTCGATCTGGCACTACAGGAGGGAAATAGAGCCGCTGCATTTAAGTTCGGTGTGAACGAAA
CCATGGTTCGGATTTGGAGACGGAGTGCTGCGTCCTTAATATATGCAGCAGATTTATTAGGACGCAGCCCTCTGCTGGGTCCTTATGGAAAACCGAGAGC
AGCTTCCAGTTTTTTAAAAAATGTTTTATTGAAGGTGCTAGTATGGTGCGCTCTATAGTCTAAAAAATACGGTAATTGGTTTTAAAAGATTTTTTGATAA
TGAATTATCTGCAAATAATGCCATCTTCAAGTGTCTGCTGTAGCAGTGACTAGCAGCGAAATCATGTAATTTTCTTACCACTAGGTGGCAGTAAGTACAC
AGCATTTTACATTACAACAAGAGAATTAGTGATGCATGAATGTTACAGGTAGCGGTGAGAGCATCGTATCTAGCAAGACAGTGATGGAAAAGACAGAGAA
GCTCAGCAGTAGTTGGGTTGGAAAGAACATGGGTCCATTTCCCACAACATATCTGTGTGAAATTAGCTTCTCTAGTCTGGTTACTATAAAAACTAAAACC
AGAGAGAGACTGAGAGCAGTGGAGGAAGAGCTTTGTCTTTCTTCAATTTCTGCCAGAAAATCAGCTGTTTTCATCCAAACATGCTCAGGTTTCACACCAG
GTGGGTAAAATATACAGATATTGACATTTTGTACATGCAACTCTTCATATTGTAACAGTGAATATGAAGTGAAATGTTTCCCAAATATTATTGCTTCTTT
CAGAATAAGAATTATTTTCTATATTCTGGCTATAAGATGCTTGTGGATTAGTTTGTAAAACAGTTTGAAGTTTTCTACAATTTCTTTAAATTTAACCCCA
CAGTGTTGTTTCGCTGTTCAGGGGTATTTTTGAAGTGTTAAGTGCAATTTGAAATAAGAAATGTAAAATGTGATAAAAAAATACATTTTTGTGTTTGATT
CCTATTCAAGACATTTTGATAAGAATGACTATATATGTAATATAGGCGGCTACAGAGTATCTTTGTTTATATTTTTGGTTGGTGGTGCCTCATGATTTTT
CAATTAAAACGATGAACCTTGGCTCAAAAAAGGTTGAAAAACACTGGCTTAAACCAATATTTTCAGCACACACTGGATTATTTTTTAATTTATATCTTTT
TATTTCCATTTTTCTTTAGCCAAACCATGTAATAGCTCTTTTGCCTTCAATTGATAGAATTTTAAAAAGATACTCATCTTCTTTTTGAAACACTTCTCCA
GTTAACAGCCCCAGCAGAAACATTCTGGGGTGTTTGGGGATGACATACCCCACAATTATCAGACAGGAACAGATTCCATCCCAGTAAGGTGCCAACTTTG
GGCAGGACCAAAATACATGAGAGTGATTGACGTTCTGATGGCCACATAGTCTCCAACATTGCTGTTCTTCTCCTCTATATCTACTAATAATTTGAGGTGT
AGTAAAGTATCTAATTAACCACTTCCATCCGAATTCCTTCCATCTTTTAGAACTGGTAGATGTCTGTTGTGTCACACATTGAAAGCCAGTCACCCTCCGT
AATTTTCACTCCCAATTCCCTTTCCCATTTTGACTTAATATTCAAGGTGTTATTTCCATTATGTTTCTGCAACCCCTTATATAGTTTGGAAACGGTTTTA
CATGGGAGGTGAGTATAAGCATTTGTAAAAATTTGCACAATAGTGTTACCTTCTGAAGGAACACCTTTTTTTATTTTGGTAATGTAGAAATGTCTTACCT
GAAAATATTTAAATACCCTCATGTTTTAAAGGTTTAGGAGAGTTTGGCTGCAGGCATTGGCCGGTTTCAACAGAATAGCTGTTCTAAACCGTATCCCACA
TATTCTATTCCATTCACATTATGGAACCATTAATATTTCAATAGGCATCTGACATCCATGGAAACTATAGTTAACCTACACTCCATATTGTATCTAATTG
GTGTGGATGGAGAGACTGTAAAATACACTAATAACTAATAACCACTGTGATGCATTTATTTGGATATGTGGTTCAGCAGGTTGGTCGTCTTCATCCTCCT
GCTCTGGGTCAGACATGTAAGGTTGGATGGACAAGCCTTCCATTGTTGACATTTTTAATAAACTTTGGAATAAAAGGTTTCTCTACCAGTAGATAATCGT
GTCGCTGCCATCAAACTACAAATATGGATAAATGGAGTGAAGTGCGATCTGGAGGGAAGCGGGACTTGAAATGTCTGTTTCACATTTAAAAAGACCACAA
CAAAACGAGGAACTATAACGAGGAATTCAGACCAAAGCATTGCTGTTCTACTGTAAATACCATAAATGAATGACTTACATGTGAAAAGGAAGGATTTAAA
AGCATGACATCCACTTTGAATATCTGCAGTGGAAATTGTGAAAACAGCATCCTATTGCCTTATCCTATGCAGTCTGTCCACGACAGAGCCTATATTCCCT
AGAGGCATTTCTAAACATCTAAAATGCCAGATTCAGTGAATCTTTTGGTACATTAATGTTCATGGAACAATGAGTGACTGGTTTTAACACCATTTCATTC
TGTTTGCCAACATCTGATTCAAAACTTTCAGAAAGGAAAATTTCAATGCTTTGAAGATCTTTGGACCAACTATACACCTTTAGTTTTATGTCTAGAATAA
TTAGACTGGATTTCTGCAATAAACAGTGATTTGTGAAAACAAATTGAAAACTTTATTCTACTCTGGAAATCATAAAAAGAATCTCTCCAAAGGTCAATCA
CACTGAGACAAGTTCCGTTTAAGGGTTCTTCCTATTAAAAGAACATTTTTCATTCCAGCATTATTTCACTGCAAACTCAATATAAGAGAGCAAAGTTGAT
TCATAAATTGTCTTCACACAGGAGGATTGCTGCAAGCATAATGACATGATTCAGCATGTTGGACTTACTTACATTTTACCAATTGGAAGTATAAGCTGAT
CTCAGTCCAAATTTAATTGTGTTATGCATGCAACTGACTTTGAAATAGTCTATGTCTAGGCTAAACTAAATACCTATTTCTATTCATACATTGGATCCGT
TTTTGGAAAGTGGCTTCAGATAATACTTGTCAATCAGTGCTATATGAATAAAATGAATTGAACTGCAACCTTCTCACTTACTTCTACCAATAGATAATTC
TGGGAATGTGAGACGCAGCAACTGAACGCTGCGTCTCTGCCATCTTATTCCTCACCTTCCTTGAATGTTCGTCCTCCTTAACTATAGTGCTTAAGCCCAA
CCGTAGCTAGCGGCAACCAGCGACGCTTCCTGTTCAGCTTCTGCTGTTAAAATGAGACCGAAACAAGCGCACTTCTGCGGCCTGAAGGCCTATAAAGAGG
CGTATTCCACGGTCATAAAACATCAAGAAACACGCCTTCTATATACGAAATAATTTAAGTACCTAATGTTAATCACATAATAAGTCACAGTTTATATATC
AAAGATATTGCAATGCATGGCTGCAGTTAACCTTGTAGCATTAGCCAACAAGCTACATCTGACTACTGACGCAAGTGAACGCAGCTATTGGCGGGGCGAT
ACGTCTCTTCCGCGCCAGCGACTAGTTAAAAATATGATTTAAGGACAACACTCATTTTCTTATATATACAGGACGAATTGATTCATTATCTATGTTGGCT
GTTAAAGAATTGTGCTCTTGCTAAACTATATGAACTACTAGATTTGTGCTTTGGAATTGATACATTTAAACAATAAAAAGTTCGGTTTATCTTAATATCC
AATACCGTCTAATCCAATCCTGCGTAACAAAATACTTGCCTCGTTTTATTCTAGTTCATGATGGATAAAGAAATAACTGCTAATGTTGGGGGTTCGTGTA
CAAGTGTCAGCTAACGCTACAAAGCACGAGGCTAGCGTGGAAGCTAACAAAATTTCACAATGTTGTACTAATACGGGCACAATAAAAAGATCAATTTCTC
CAAAGCAGCTAAACATCACATTTTACCAACCATTGTGAATAGTTAAGAAAACATCTGCCACAAGAGTAAACCAGAGTATGGCGTTAAGATCGCTTTGATT
ATTTAACCAAAAGCAGCTAACAAAACTTCACCTTCTCCCATCTTGTTTTCATTTGCTCTTCACTTCTCGCGGTTTTTGGCGCATTGGTATAGAATATTAG
CTGACTTTTTCATTCATTTATGCCTAGAAAAAACAAATCGATTGGCGTACCTTATTTTGTGTTATATACAATCCTCTCCAAAAAGTTGTCAAAATGCGAT
TTTCAGATTTGTAGAGCTCCTTTGGTCCTCGAGATCTGCTGTGGAAACAGCAGCATGAGCTAACGCTGCTTCAAGCTAGCAGCAGTTCCCGGTCGGTCGC
ACAGTCAGAGGCTCTGGGTGACTGAAGACGGTGGGGCTGTTGGAGGGCGGCTCTCACTGCCCGCTTAATACCGAGAAGACATCCACTAAACCGCATTACA
GGGAGCAAAGCCAGGTTAGCGACCCATGGACTTCCTAAAACAACCGGCCTCAGCCATTACGACGTAACGTTCACTACACACGAAGGAAACCCCACGCAAT
GACGTCACATTTCCAGGACCCGATCAGTTGTCTTCACTCTTAAATCAATGGTGAATTCCATTTCACAGGGTTGTCCAGGTGCTGCGGTGGCGCAGGGGTT
AAGCGTAACCCACACATGGAGGCTCTAGTCTGTCGCAGGTTCGGTTCCCGGCCTGGCGACCTTTGCCGTATGTCTTTTCTACTGTCAATTCATTATCAAA
TAAAGGCCAATAAAACCAATACTGCTTTGGGGGTAAGGCTTAAATATATTAGTTTTTGTTGACTTTTGTTGCACAGAAAGAGATTTAACTTTATATAGGG
AGGTATGTTGAGTAAACGGTTAGAAATCCAGCAGCAGACAATATCTTAAGAATGTTTAGGAAACCATGTACCATGTTTCAAAAATAACTAATAGCTATTT
TAACAGCTATTTTGAAATAGCTGGTCCAAAATAACTACTTTTTAATAAAAACTAATCATCTTAAAATAGGCTAGTACTTTGCCTTGTAGCTCTACCTTAA
ATCATACAATTTTAAAAGTTAATTTTTTATAAGCACCTTACAAAATACAATTTATTAAAAGATACAATAATAAAATCACTAAGATAGAAAAAGCAGAAGG
CATCAGGTAGAAAAAACATTTTGAACAAATATGTTTTGAGTTGTGATTCGTCACAGGAGAGTGTGACGAATCACAACTCTCCTCATTACCTTGTCCAGAG
ACGCTTGACAACCCTGAGGAGAAAACTCATTTCAGCCAATTGCATCTGTAATCTTTCGGTCAGGTCCTAAAGTTCATGACCATGGATTAAAGTAGGAAAG
TAGATTGACCAGTAAACCTAGAGATTCTGCTTTTGACTCAGCTGTCTTCACCACTACAAACCGGTACAGTACTCGCTTCACTGATACGCCTGCTGAGCTG
ATTCAGTCTTCCACAAGGACACGAACCACACTGCTCCTCCTGAACGGGGGTTTGACTATCCACCGGACCCCCTGTTCACAATCTCTGAACAGACTTTGAA
GAGTGGGATCTCCCTGTAGTTGGAACACAGTCTGCAGACCCTCTTTTTGAATAGGGAGACCACCATCCCTTTTCAGTTCCCCTAGGAGATCCTTTTTGGT
GGCCTTAGACTGTAAAAAATCATTTTAAAAAAAGCATAAAATTTATGGTATAAAAATGTGACTAACATCCAAAGCATTATGTTGTCATAGAAAATAAACT
GAATTACCATAACTCAAAAAAACTAATTCATTGGGATTTTTACAGTTATGAAATTAATAAAACACATAAATGTATTGTGAAAATCTTAGAAATTGTAAAA
TAGAAAAATCCTGTAATATTGTGAGCACATAATTACCTTAAAATTAATGTTATTAATTAGCCAAAATAATATATTTTGGTGATATTTATATCTACAATGT
AAAACCATACACCAGACTGCAAAAATCATTTTTACAGAGAATAGAATTTTGGTACGATACTTTGGCTTCTTTTATTTTTGAATAATCAATGTAATTCATA
ATGCCTTTGTATATCAAATTGAAATCTTAAAGCAAGACTTCTGTTGCTTGTTTATAACGCTGCAATTCTGTAGTTGAGCAGCGGCTCCGGGGTTCCTGAA
CTCACCACCAGGCCTGTCATGACAACTAATTTTGCTTGACGATAAATTGTTCCGGAAGTTACTGGGATAAAAGACAATATTGCTGTTTTGAGACCATTTA
TAAGTAATGGCAAAATAAAACTACGATAATACATTCTCAAAGATCAATAAACTTTAAATTCTAATGAACATTTAACACTGTAACTGGAAGACATGTTAAA
TATCCACAATAAATAAACAAAACAAAAAATAACATGAATGTTGAAGTCCTTCTAAACGAAATTGTCCTTTAAAAAAAAGTTCCAGTTGAAACCAAAACAA
CAAACTGAAGATTTTTATCATCCAGTTTTTGGTCGGAATAGAGAAAAATAAATAAATAATAAATCATGCCAATGGAATTTATCGAGTTTGTTTCAATTTA
TCATGTGATGAATTGATTTATTGATTATTGTGACAGGGCTGCTCACCACAGTATTATCAGTTCAAGTGCTCAGGTGCTACCTAATGGTGAATGGAGACGC
AGCCTTTGCAATCAAGTTTGTGCCATTTCTGTGGCTCAGCAGGACAACAACACATTACAGAGTTTTAACTGAAGTTAGCTAACTTTACGCAACTGATAAA
GAAATGTTTCCCTGCAGTTTCTGTGTCATTTCTATTTACATGCATTGCAGCTGGTATGAAACAAGAATTTTTGCAATATGGAGCATTTAATGATAATTTT
TCCCAGATGCAAAACTTCCATTAACATTTCTGTAGGAACAACTGCAGAGCAAGTATCATTCGAATAATTAGCAGTTATTTAATACAGATAGATTTATATG
CTTCAAATATTATTTCAGGTCTATTTTAGACCTCATATTGTTAGAGTTGTTAATACCAGAAGCAGCTTTTTCAAGTTTGAATTACTTGAGTGTGAAATGG
TCGAGCATTCAAGTTAAAACATTGAAGAACATTTTAGCTTTTGTTTTAGATTGAAAGCTTGGTATAAGGGTTAATATTTAACACTTTCCTTCAACTTCTT
AACTATCACCCCAAAATATTTACAAGCAAGTCAATGGGTCCATGAGGACACCAGTGTCCTTCTGACAGTTAAAGAGTTTTAACAGAAGGAAACTTTAATG
TTTTAAAGTTTTTCTCAGTTTCTGGGTTGCATTTCACAAAACAGAATTTAAATTCTCAAAACTGTTTGTTTAATCTTCAAATCATTGTGTCGTTTGTAAA
AAAGCATCTCGTCATTCCTTTGAGAAAAGTGCAAATACTTCTGTACATCATGCTAGTGATTCTGTACATGTCTCTTTTCCTCCCAGCCTTTCCAACACTA
CACCTTCTGGTCGTCATGACAACGCTTCTCCCTGCCGTCCATTAATGGCGTTTACAGCTCAGCAGTCACTTAACACATATTTAGCCCAAACAGCTGGCAA
AGCATTGCAAATGTAAACAATAATATTAAAGTATGTAATGCAAACAATACACAGATACGACAAAAAGACTAAATATATCTCTGACTTATAATGGATGGTA
AATGAACACATTTCAATCCAAGCCAGTTAAACCCAATATGTAGATTGGAGCCATGTTGTCACCAACAAGGTAATAACATTTTACATAGAAAAATGCTTTA
GAAACTTTAGAAATACATAAAGCAGTTTTATAAAACTTCTTAGTACCTATAAATTCTTCAAATGACATTTTCTCTATTCTAATTTATCCAAACTGAAAAA
TTATATAATGAAAAACGTGATTTAACAAACACTTCAGTACTCAGTACTTTGGGCTTCAACTTCCCATCAAGACTTTCTGAATGAAGCTGAATGTGCAGGA
CAACATGGTGGATGATTTAGATGGCCAGTGGGGCAGGAGGTGGGTAGAGAAGGTCCTGGGTTCAGTTGGCAACCTGGGGTCTTCCTGCATGTTCTCCCTG
TGCATGGTGGGTTTTCACCAGGTACTCTGGCTTCCTCCCACCGTTTGGTTAATTGTTCTGTATAAATTCTCCTTGTTTGAACATCCTGTTCCTCTTAGTC
TCATCAACACAAATTACATTTCTGGATTACTCAGAAATTAATTGTTTCAACTACAACAAGCCAAAATACAACACATTTTCAGCAAAGTCACATTGTCATA
GCGATAACTAAAGAAATTAATTGGAAATCCAATTTTAAGCTGGGTAAACTGTACAGTGATCTTTGGTTGAGCTAGAAAATTATAAGATAAGATAAGGATC
CCCTATGGGAGGACATTTGGTTTTTCCCAGCATAGTACACAATAAAAATTTAAATAATAAAGTAAAAATAATAACATATCACAATAAATGACGATTAGCA
GTGATAGTTTTAAATTATTAGCATTATTTATGATAATCTTAAGGACCAGCATAAATAGTTGTCGTTTTGATGACATTACATAGACAATGTTGTAGACGGA
CCCAAAGGATGGAGATACTTTCTTATACACTTTCAAAGTGTTATGTTTTGGGAAACATGATCAAGGTTAATAAAGGATATTGTTAAATTTGCTGAAAACT
TACATCCCATGTTTTGATGAAGGTGGAGGAGTCTGAGTGCAAATAGGGAGAAATGGTGTGAAGAACAGCATGTCATACATGAATATCAGCGTTCCTGAAT
CATAAGAACATTTTCTTCCAGTCATTGGTTTATTTTGTAAAATAAAAAAATAGGTAAAACTTATTTTACCTACCTATAAAAGCTCAAAAACAAGAATAAG
AACAAACACTAACCTAGACATCATGGGTTCTTTAGAGCTGAGACAGAAAATCATTCACTTTTCCAGTGCAAGCAGCTCCGTCCTAAATAAGCTCTGGAGC
TGGGAGGCATGTTGGTCCAATACAGCATCAAACTGGAGCTTTGGAATCCTGTGAAAACAACTGCAACTTAATGAAATCATTAAAAAAATACTAAAATTAA
ATAAAAAGCAACATGCCACTGTAAATGTGCAGGGAACAAGGAAGCAGCCACCTCGGTAGAAATGTTAACTTCAGTATGCAAAACAGAAAGTAACGATCCA
GTTGCACAAGTTTCTCTGTGCAACATTTCACAGTCAGTGGGCGGCGAGCGGCCAGCGGCGAGCGGCCAGCGGCCAGCGGCCAGGGACGGATTCGCTCCTC
AAATCTCAGGGCTGCGCCGGCGTTACGCCGACAAACGCACAAGCCTCTTCGGTCATCAATATGCGAGAGTTAAGAGCGATGCGCGTTCCCGCGATAGAGC
ACGCGATTCTCGGCATGACACCATAGTGCCAAAAAAATGCTCCAAGCGTTGCAGTTACCTACCGGCTCCATAAAGCGGTTCTGGGTGACTATGATGAAAA
CACTCCTCTTGTTAGTTCTCCACCCACTGAGCCACTTCCATGCGGAATGAAGCATCTACCAAATATATGTTGAAAACATACTTTGTACTAGACCAATGCT
TAAGGTGAGCTGAACCAAACGATGCGGTGTCTGGGTCCCATAAACGGCAGTACTCCGAGTCGGACTGCAGGATTTTTGCAGCTCATGTTGCAGCCGAACA
CTGCGCGCCTCGACCAGGATAATCGTCATTGCAGGTTCGTGCGACGTTTCACATGTCTGTAAAAATGATGTAGAATTTTGTTTATAGCACAAACCAGGGT
CATCCTTCTTTTACAGAAAAATAACAGCAGTGGACCGCAGACCCATAGGCGCTGCAGTTCTGATTCACTGCAGTTCATTTAGACATTATTGTGAATAATG
ACTAAATGGAAGTCGGCTGTGACTTACGCAGTCAGGCAGATGATTCCCGTCTGTGGTCATTAGCGGTTCCCTCTGGGTGGTGGGAGGCGGTGTGTCCCAC
AGGACGCCCTGCAGAGCAGCAGGGACTCTAGTTCATACATTTCCACGTAAAACACCGGTATTCATCCCTTGGGAAAAATAAATACGCAAAGTAAATTAAA
TATTAGCATACTTGGGCATACTTAAAGCAAGACTAAAAATCGGTATATTTTAACTTTATTAATGATTATTTAACTTAAAGCATGCTTTTTTAGAACAGCT
ATTTTTGCACTTAATATTTATTAGTTGTGATTAAAGTGTAGAAAGTTACAATGTGAACAGTATTAAAACACTATTACGTGCTAAATTGGAACAACTTCAT
GTGCCGGATTATAAAACTTGCCAGTGGAACAAATAAAAGGAAAGAAGAAGTGATTATAACCGTCCTGCTATAAGGAGCCTGGAGAAAAAGAAGAAAGTGA
GGTGGAACATGAGGAACTAACCCCAATGATAGACATTAAAGAAACATATTTAGTTTAATTATACCAATATTAATATGGACCCAGTTGCATTTACAACCAG
TTACATACGAATAGATGAACATGTAGTATGTGTCGATCACAGTTTCATTCAGCTGGACATGAGGTCGGCTGCAGGCCTTAATCCACCTCTTGCATTTTCC
AGATTCCTTTTGGATTTTGCAAATGTAATAAATTGTATTCCACGCTCTAACAGCTGGATAACAGGGGTGGGAATTGCATGTTCCTTCTGACAACATTTGA
TAAGAATTTCCTATTATTTTCCTCAAAATCTCCATGACCGCAATTCATTAGCAATGATGAAGCCCAGCAATGTTGTCGGAGGTTCAATTCCTCAAGATAA
GAAACATGTACTTCAGAGCAAATTACGACTACTACCGATTGGTCACTTGCTGACAAACCCCCTAGAATGATTGAAAGATGGCGTCATGGAAATTAAGTAA
TAAGCCAGTATACATTAAAAACAATGCTAGTCACATTCAGAGCTGACATACGGCATAAAATGAACAAAGCAGCTGCTTAAGATTCCCAGAGTCATGTTTA
GTGTTTGTTGGTGAACCAAAATGCAGCAGGTGGAGGCATCAAGTAGATTTTGTGGTTTTTAATGAAAAAATAAACAAAATCTTACAATAACAGTCATGGA
GAACACAGGGAACCAGAGCAGAGTAAATCACAGGAATCTAAAAATTACATTAGGGAATAGACAGGGAGATAACAAGAGGAAGTGAGGAGTGAGAGGTTAA
AAGGTGTGCAAGTACTGGGAGAGTGAATACTGGAAAAAACAAACCTGGGCTGATTGGCTGACTCAGGGGTGGGCAACTGAAGGTCTCCTGCAACTTTTAG
GTGTGTCTCTACTTCAACACACCTGAGTGAAATAATGAGGTCGTTAGCAGGACTCTGGAGAACCTGACTGCACTGAGGAGGTGATTCAGCTGTTGGATTC
AAGTGTTGGACCAGGGAGACATTAAGAGTTGCAATCCTGGCCCTCAAGGACCAGGATTGCCCACCCCTGGGCAAACTGATTGCAGTTTTGAGGGGAGAAA
GAGAGAGAATGAGAGAAAGTGGCACAGGGGACTAGGAAAAATGAATCTTAACACTAAGGCATAACTAAACATACTTAACAATAATACAGAAGAACAAACT
AGAATCACTAAGAAAGGACTGAACTAAAGACAAATAGAAACAAAACTAATCACAATGAGAAAAAGAATAAAACTAGAATCAATAAATCATACTCCGAAAC
AACTCTACAACCTGGGATCCTAACACCCAGGCTTTTCAGGGCCCCTGTCAATGTTAGCATTTTAACACACACTATAGATCTAAAATGTTGACATTATTTA
TTGAGAATGAGAATGGAGTACCCCAATGATCAATTTTAGGCCCTAATTTGTTTACATTGTATTTGCTGCCTCTTAGACATATTTTAAAGAAGTTTAATAT
CTCCTTTTACTGTTTGCAGATGATGTACAAATATACCTAAAGAAATTACATGACAAGGATGACTCCTTACAGCAGAGGTGCCCAAAGCCGGACCTCGAGG
GCCGGCAGCCTCCATGTTTTAGTTCTCTCCCTGGTTTAGCGCACTTGGATGAAATGATGGTTCATTAGAGGCCCAAGAAGAACATTGACATGCTGAAAAG
GTTGTTACATACCATCAGGGAGAGAAATAAAACATACAGGATGCCGGTCCTCAAGGACTGACTTTGGTGTCCATGGGGGCCCCTCCCAGACCCCCCACTC
CCAATAGCTTCACCCCTGGTTCACTCTTAATGTCATGGTACAAAACCTGGATCAAAGGTATGAAACCTGAAACCAAAAGCAGTCAAATATTGCCACAAAA
TATTGATGTCTAACCTGGTCAAACACTTTTTCTTGATCTATAAAAATAAGACCAATATCTATGCCCAATGAGCTGAAGATTTCCAAAACGTCTCTGATTA
AAGTGATAAAGGGTAGTGGTTTTGCTAAATTCAAGCTGGTGACCTTCTAGACCAGTGGTTCTTAACCTGGGTTCGATCGAACCCCACGGGTTCGGCGGAG
CCTCTGCTGCGGAGGTAAAGACACACTTGTGTAAAGTTGTGGTGACGCCCCACTTTGCCATCACTTGCTGCAGAGGATCACGTTACATTGCTTAGCCAAT
CAGAGCTGATTGAAGGAGCTCCACTCTCAGCATGGATTTGAACTTGTGTCTTTAATTACTTCAGCAAAGCTCAGTTTTTACCAAATTCTGTAGCTTTTGG
TGAACTTCTAAATCTGCTCCTTAGTCGCATCTTTTCGGGGTTGCTACTGCCTCTAGTGGCGTGGGGGTGGTAAACACAACTAATATAATTGAATACCGCA
AAGTCTTTATTATTGATTATTAATTTTTCATTCTCTTAAGAGTGTAGAGCTAATTAAATTATCTAAACAACACCTTAAAGTGGTTCCAGTTTCTCTTGAT
GGCCAACTTGTTGAAACTGTGGCAAATTTTAAATACCTTGGGTCGTTCCTGAACAGTCAGCTCAGCTGTGCTGAAAACACTGACTATATTTTGAAGAACT
GTTCTTAGAGACTCTACCTTTTAACCCTCTGATGCATAATTGGGTCCTTTCTGACCCGGTGAGGTCATCTTTTTGCGATATCTTTGTAATGAAACGTTTT
CATCACTTCATATTCCAGCTATTCCTCAAGAAACATGTTACTGATATCATGCAATTCAAATGTTTAATTTACCTTTTATACATTTTAAGAAATAGCATGT
TTTATGTTACTACCTCATTCTTTCGTGAGTGGGTGCAAAATGACCCGCATTCATTTCCTATGGAATTTAATGGGAATCTTAGTTTCTTACCAATTGTTAC
TGTCAGGAAAACATTTTTTTGTGAACCAAACACACTGAGACCTAAGTGTCACCCCTGAATATTATTTTACATAGCAAGAGCTCTTGCATACAAGTATTAT
CTTTATTTTTTATCTCACAAATGTGTTTGTGTGTCAATCATGAGTAGTGTGACAGCGTTATTGCCACAAATCAACATATTAGCCTTCTTCAAAGTTACCC
AACATTAGTTATCTAACCAACTAGCTAACATTACCACCTATACTTTATTGTGCATCTTTATTATTTGTGTGTGCGTGTCTGTGTGTGTCTCTGTGTGTCT
GACAACTTGGATGAGAAAACCAAGAGAGTGTGTGTTGAGTGACATGCAAAACCTGTTGATAAATGTGTTCAAGGTTATTTCTTTTATCATCTCAATAAAT
AAAATAAAAATTCATAGTTATAGAAATAAATGTATAAATAAATGAGCCAGAAAAGTATAGAGTGCCTTCTTTGGGTCAGGAAGGAAGGATGGATGGATGG
ATGGATGGATGGATGGATGGATGGATGGATGGATGGATCATACACATACACACACTCACATGCATGACACACATACAGTAGCATAATAGAATAGAGACAG
TAATGTTAGCTAGCTTGGTTAGCTAGCTAGTTTCAAGAAATGTGCTCTTTTGCAGCCCCCATGCCCACACACACCCACACACACATAATGGATGTTAACA
TTGTCCATTATTGACATTTCATCATTGTTGTTGTAAAATTGTTGCTGTTGTCATTTTGTTTTAAAAATGTTCTACAAATTGTCAGAAATGTTCTACAAAT
TGTTCTAAAAACGTTTAAAAAAGTGAAAAATTTAAATATTTCAAACATGAAATAATTTTTGTGTAAAATAAAACACAGTAGAAAGTATACAAAACATTAT
TTAGAATCAAAATGACAAAAGTAGCATAAAAACACATTGATTGTAACCCGGGTCAAAAAGGACCCATCACAGAAGACTGTATAGTCAGTCACTCACGCAT
CAGAGGGTTAAGAAGACTTAGTGATCATGGGGTGACCCAACTAAATTCAAATGTCTTGAATTTAGGGGGGAAAAAAATCATATTTTATTTATCACTACAG
AAGGGTTCAATGAATGCGCATATGAAACCGGTGGATTTGGTACCTCAAAAAAGGTTTAGAACCACTATCCTAGACCAAGCTGAACAATAACACAACAGGA
CAAGAACTGTATGGAAAATATGGTGCGAAAAGGGCAAAAGGAGCTAAAGTCTTGCTAGCTTGTGGTAAGTTCACTTAAAAATGGTAATTATCTTCATTTA
ATTATAAACACTGCAGTACACATATAAACATACCTATGTTTGTTTCAGAAATAGTAATTTAATCAATATATATTATTATAACAACCATTCAACTTCATGC
TACGACTGCATGGAGGCTCCATGTGTTGCAACTTAATATAGTTTTCTTGATAAACTTAACCTGGTTTTAATTAAACTCAGTATGACAAAGAGACTTTTGT
GAGGCTGTTGTAACTCATTTTTCATTGTTTTATCTTCAACACATTTTTGCAGTCTGCAAATCAAGATGAAAGAGGAAGCCAGGGATCAGGTATTTGAAAA
CCTAAAGACTTTCCTGTCAGAAGAGGCTCTGGCTCCACCAGATCACCAATCAGTTCTGAGGATGAACCTCCACATTGTCTTCATGGTGTAAAGCTTTTTT
TTCTTTTTTTTACCAGAGCAGCTGGCTACATTTTTAACATCAACACTGATGTGTTTCCAACACAAAGTGCTTAATAAACACATCTTGATTTGAAAATAAT
TGGACAAAATTTTGTTAATCTACCACTTCTCTTTCATACATTTTATTCATCGTTAGCTTTCAGAGCCCTGTGATGGACTAGGGGGGGGTCGACTTTTTTG
GGGGCAAAATGAATGTATGTAGCTTAGACAACAACATCAGTAGCCTACAGGCTACTTGTTAAGCTTAAGGTGATGTATTGATATTAGCTAGTCATCTTTT
AGCTAACTTTACCTGCATCCAACAGCTTTACTCAACTCAGTCGATTAGTTTATTAGTTTGGCGGAAAAACTGTGAAAAGTTCTTTGCGTTTTGCTGCCAT
GATTCTAACACACCTGCGTAGCTCTGCACAGCAGCAGCAGGTCTCCTTCACGACACACAGGCGTAAACCCAGCGAGAGCGTCGTAGTGCTCATGTTGCGT
TTAAAGGCGGCTCGGAAAAACAGGTTACCACATGTTAACAACGGATTTAACTGTTTTAACTGCTGATAAAAGTGACAGAAGTGGGAAGTGTGGAAGCCCT
ACTGTATCAAATTGACAGAGGAATAACGGAGACTTTCTAAGGTAAAAATCCAGCGCATACAGCGTTAAGGTTATTTTGTTTTTCTTTCTCATCCAACAGT
TTGTGAGCCTCTGATGTATACGGTATATTATATTCTGGATTATAAGGCGCATAGAATAGACGCTACAGTAAGGGTACGGGACGCGATTTGTTCCGTTCTC
TACAAATGTGGATGTGTAATAATAAAGAAGCCTCTGATGTATACGGTATATTATATTCTGGATTATAAGGCGCATAGAATAGACGCTACAGTAAGGGTAC
GGGACGCGATTTGTTCCGTTCTCTACAAATGTGGATGTGTAATAATAAAGAAGTTGTCCCCGAGTACTTTATATAGTAGTCTGCCCCAGTCATTGTTTGA
CTCATGGTGTTGGTGTTGCGATATTGTGCCCAACTGCTTTCTGGGTAACACAGACCAACCGACACGCTGCCGCCGCAGTTTCTGTCTCTCTCTCCTCTCC
CCCCCGGCTTTAAATGTATAGGGGCTGGTCCCTTGGTAACTCTCGTCGAAGCACCCCGGATGAATATCTAAAGCCACTTTGTTAACAAAGAATGTCAACA
AAACAGTCCGACTCCGGTCGGCGAGAAGAGCCTTCCGCGTCTGGGCCGGGGCGTGGCCGGACAATGGTCACCTTTCTCCGTTCGCGCACAGCATGGTCGT
GGAGGACGTGGTGCTAAATGACCTGCAGACGACCTGATTATTAGGTCAGTAGGTAGATAGGTCAGTCAAACTTTATTAACAAACCAGTTTTTTGACAACT
ATCCCAGCATGCACCGCGCGCTTCTTCTACGGGCGAAAATGAAGTCGGCGGCTGCTTACCGTAGCGCCCCGCCTCCAGGCGCTATGTGCTGTGCTTCGTT
ACATGCGACCTAACGCGAGTTGCTCTGCCATCTCTGCTGGTAGCTGCTTCCTCCTGAAGGAGATCCAGGTGTTCTGATGGTTCTCCATCATGTCAGCCAT
GTTGTTCTCCTTCTGCTCCCTGGTAATCAGATGATATAGCTTATAGCACATAAATGTAGATAAATAACAGAGTTACTAATGCGGACATTACATACACAAA
ATGAATTATTTAAAACAGAAATATTACATTATAAACATACAACACTTTTTTTTTTTTTACCATCCAGCCAGTATTAAAAAAATGGAATAGTTGTGTAAAT
TAAAGACAAATGCAATTACTTGTAAATTTTAGACCTATGCAGACATACAGCCATGGATAAAATACCACTATCGTTTTCTTCAGGTTTATTGTTCATTCTA
CAATTAATAATTCATAACAATTTGATTAGAGAACTGAAATCTTGCCATTTTACAATAGGATGTCATATGACATGTTTTATTATCTCACAATGGGGGAAAC
TCAGATGCAACAGCAAAATGAGAAACAATCAAAGCTTGACGATTCACACAAAGATAAACAAATGACGGTAAGATGCTGAACAATATTGAGTCATTTATGT
GCAACTGAGTGTCTTCAGAAAATGCGCATGTTTGAGCAATAAAAACACAGCAGGCTTTGTGTTTTAAATGTCGTCCATGGCTGTATGTATGCAACCTTAA
ATGTAGTAACAACCAGACAGATATATCTACAAACTGCTCACCTGGCTGGACAGCAGCAGCGTTAGCTGCGTCCGAGTCGGTGTTCACCGTGGGGCTCCAT
CGAAGCGGCTAACGAGGCTAATGAAGCTAACGAGGCTAATGAAGCTAACGAGGCTTTCTAAGCAAAGAAAAAAGCCGGCATCTTTTAGTTCACGGCTTGT
TTGTATCTTCCATCACTTCCGTGTTGCAGCAGGCCTTCATTTTTCTTCTATCTTCGCTGCTCCGTCTGTCCACGCCCTCAGCCAATCAGTGAACAGCAGC
GAAGCTTGCGTCACCCACCAAACCAGGGCCGGCCCGGCTGGCCAAAGCAGGGCCCTAAAAAGCAGCGCCAGCCCCGTAAAAAAGCCGGTGGAAATGCGAG
GAAAGCGAGCGGAGCCGAGCCGGGCCGATGGAAAAGGGGCATTAGTTGTTCTAAATAAAATCATGTGATAGTACACTTAGTACGCTTCAAATTGTGTTTA
ATTATAATTACAATGTAATTATAATTAAACTACATTAAACACAAAATAAGTTCTTCCAAAATAACATGCTTCGAGTTCAATAATCCTTAAACTTGAAATT
TACAGATTATTAGTCTGACTTCAAGTATGCTCAAGTATGGTGAAATTGTATATACTTAGCATATTTATTTTTCACAAGGATATAATTTGAGACATGATTA
CATATTCAGCTGTTACTCCTTTAGAAACATTAAAGACATTAATATTAATTCTCTGTCCACTACTATTACCTCCACTTCAACATTTTTTGACTCCTGATGA
ACTCACTGCTCATTACAATACTCACTTAATTCACATTCTGAATTCCTTTGCTCCAGTTAAAACATGATCTATTACCTTTACTCATTCTGGTTTACTCCTG
AACTCCGGTCCATCAAAGCCAAATGTTGTCAGTTGGAACAAATATATAAGAAATCTGGTCTTGCAATCCACAAGGACATGTACCTTTCACATACTCTACA
TTACAAGACTTTAATTTGTCAGACTAAATCTGTTTACTATTCTGGCATAATTTCTTCTAGCAAAGGTAACACAAAGATCCTGTTTTCACTGTTCAGATCT
TCTGTACGAACAGTTACAGTCCGGTTTTTGTCCTGGTCACAGCACAGAATCTGCTTTCCACAGAATCACCAACACTCTGCTCATGGCAGCAGATTCGGGT
TTACTTTCTTTTTACATTTTCCTTGATCTCAGTGCAGCTTTCAATACCATCTCTCACACAGTCCTGCTCCACAGACTCTCTTCCATCGGTATCACACAGA
CACTCACACGCCTCGCTTGGAGGAGTGTGTGTTGGGCACACTCATCCAACTGAGTGCGACCAGTTGAATGAACTGGCCTCAGTTCGTCCAACTTCGCACG
TGGTTTTAGGTGTACCACAGGGCTCTGTCCTGGGATCCCTTCATCTATCTTCTCACCCTTGGCAATATCTTCCGTAGATTAAACATCTACTTCCACTGTT
TTGCCAATGACACCCAGATTCTTCCCTCTGACCCTCCTCCCTGACTTTGTGTTCAGATTAAATAAAATCCTGGTTTGCATCAAACTTCCCCAGATTAAAC
AGTGATAAAACAAAGTTTTTACTCTTTGGCACTAAATCTACACTATCTAAAGTCAACAACTTTTCCCTCACAATTGTCAGTTCTCTGGTCTCTCCAACCC
CTCAAGTTAAAAGTCTGGATGTCATTCTCGCATAGTTTTATCTGATCTGCACACTTCCGTCCACGTCCGTAATATTAACTGACTTCATCAGTCCCTCTCC
CTGCACTCTGCTTCCATCCTGGTCCATAGTCTGGTCATTTCTCAAATTGATTACTGTAATTCCCTCCTGGTTGTTCTGCCTCATAAATCGATCCATAAAT
TTCAACTGACTCAAAACTCTGCTGCTCGCATCGTTACCAAAACGGTCTCATTTCACCGCATCATTCCAATTTTACAACTTCATTGGCTTCCTGTTTCTTT
CAGAATTCAATTTAAAATCCTGTTCTTTACATTCAATGCATTTCACAACCTTGCCCCTCCTTGCCTGTCTGATCTTCTGCACATCTCCACCCATTCATGT
TCCCTTCGTTCTTCCTCTTCCATCCTCGTCAGTGCGCCTCTTGTCTGTCTCAGCACCACAGGGAAAAGAGCCTTCTCTTGCTCTGCTCCCCAACTCTGGA
ATGCTCTCCCCCCCTGACATCCGTAATATTGACTCTCTTCTGACCTTCAAAGCACAACTCAAAAGCCATCTCACTTTGACTGTGTAGTTATTTTGTGGTT
TTGTCTTGTAGTAACTTCTTTACTGTTTAATTTGTGTTTTTAATGTTGTAAAGTGTTCTTGGGTGTTTTGAAAGGCGCTGTCAAATAAAATGGATTAATA
TTATTACTCAAAAAACATCTTTTATGTGGCTAAAAGTTAGTTTGGTATAAGGTGGAGCTAATGTGGTAACAAATAAGTTAACCCCTTAACCTGCACTGAA
ATGCCCATCTGCCGTTTTTCCATTGTATTTTCCAGGGGTGAGATTTAAGGGTTTAAACTCTGCCGGTGTCCATTATGATACTTTTTGATTGACACCGCAT
TATACCAATAATGTTATGAAATGGCTTTTTCTGAGCCAATAATATCCAGAGAGCGACTTGAGCTCATTTTGGCATGCTTCTATTCTTTCTGGAATAGTTC
CAGAAAGAATAGAGGCATAGATTTAGTCAACTTGGAGACTTAAACTAAAGCCAACTGTCATAAGGACGCATGTTCTTATGACAGGATATAAGGCACCTTG
GGGTTTGTTTTGACATGAATCCACCAGCTGCATGCGTAATCTGTGCGCCTTTTCTGTGTCAAAGGCACAGAAAAGGCGCCTTTGACACAGGCGCCTTTTC
TGTGTCAAAGGCGCCATCCTGTAAACAGGATGTTTACAGGATGTTTATCCTGTAAACATCCTGTAACGGTGTTTACAGGATATTTTCTCACCAACAGAGA
GCCATGGAGAGACATGTTGTCAGAACATGTCAAAACTGGATGTATTTCTTCAGCAAAACTTCACAACTCACAGGAGTGGATGATTATGGCCGTAAGAGCT
GACACGTTTTGAATTTGAGAATACCGGAAACTTTTAGTCATCTGCTGCAACAGTCAGAGCAAGGGGGGGTAAAACGTACTGAAGAGGGAGAATAGGGCGC
TGGAGGAATGGAGAGGACTGGGAGGGCTAGCGTACAGTTAGAAAAAAGGAGGGGGGTCCGGGGTCGAAGGAGAGATGGTGGGGGGAGGGGGCGGTTAACG
TAATTTTAAGAGGGGGTGAAGAAGGGGGACGGGTAGTAGATGGTGGGGTGGGGAAGCTAGGGTACTGTTAGAAGGGGAGGGGGTCAGGGTGTTTGGTGAC
TGAGATTTTCCACCGTTTTTCATTTGCAACTTCGTTAATGTTTTTAGAAAGATTTTCAAAAGGTGATATTGTACAATAAATCTATTCCATTTTTAAGATA
TAATATAATAAGATGTAGTTTTCTAACAGAATTTCTAGGCGCAATCGAGGTGTTGAGGGGATCCGTTTTGGTGGCCTTAGGATCACATCTCTGCTTTTTG
CGGATGATGTGGTCCTGTTGGCTTCATCAGATCGTGATCTGCAGCTCTCACTGGAGCGGTTCGCAGCCGAGTGTGAAGCGGCCAGGATGAGGCTCAGTGC
CTCCAAATCCGAGGTCATGGTCTTGAGCCGGAAAAGGGTAGAGTGCCTTCTCCGGGTCAGGGGGGTCGTCCTGCCTCAAGTGGAGGAGTTTAAGTATCTG
GGGATCTTGTTCACGAATGAGGGAAGAAGGGAGCGGGAGATAGACAGGCGGATTGGGGCAGCGTCTGCCGTGAAGCGGGCGCTGTACCGGTCCGTCGTGG
TAAAGAGAGAGCTGAGGTGAGGTGTTTTGGGCACGTCCCACCGGGAGGAGGCCTCGGGGAAGACCCAGGACACGCAGGAGGGACTATGTCTCTCAGCTGG
CCTGGGAACGCCTTGGGATTCCCCCGGAGGAGCTGGAAGAAGTGGCTGGGGAGAGGGAAGTCTGGGCCTCCTTTCTGAAGCTGCTGCCCCCGTGACCCGA
CCCCGGATAAGCGGAAGAAAATGGATGGATGGATAGTTATCTAACAGGGGATGAATAGTTAAATTATCATATTAACAATTTAACTCTCTAGCTAAGATTT
TATTCACAAATACCACTTTCTGAAAATCACCTCCATTTCTAAAGTGAAATAGTTTTATTTAAGAGAGTGCCTAAATGTTGCAATATCACAAAAGCCCAAT
CTTTATATCAGTGGTGCACAAAGTCGGTCCTCAAGGGTTTTAATTCTCTCCCTGGTTTAACTCACCTAGATCAAATGATGTCCATTTAGAAGGCCTAAGA
AGAATATTGACATGCTGGAAAGGAGAGAACTAAAGCATTAGTTTTAGTTCTCTCAAGGGCCCTTAAGGGCCGGTTGGGCACACCTGTAAAGCAAAAATAG
GTTGTAACTATTCCTTTTTATTTCTTCTTTTTTTGGCTCAGTTTATGATACCATACTTTTTTCATTGCTAACGTATTCCTTCTCATGCCATTTTCTTTTA
ATTTTTTATCCACCATATTCCTAGCCCCCATGAGGCTTTGCGTGATTTATGGGCGTGACTTCTGCCGCTAACTGGAAACGCCATTTCTTTACATGTTAGC
TACATGCTAGCCAGCTTTCCACAGAGATTTTAAGCTATAAAATATGTGGGAATTCCAGCTATCACAGCTTGCATGTTTCAATATTGTTTTACCGCTACCT
ATAACTAATGCAGGGAGGGATGGCGACTTGAAGAAATGGCCGCAAATAACCCACACTACCATAGTTGGCTACTTCACTGACACAGTTGCTTCGGATTCTT
CCCTTGGCTTTCTGTCCACACAATGAAATGAGCACACAAAGAATTTTGTAGCCCAGCATCATGACCTATTTGTTCTGAAGATCCTGCAGCTTGCATTTCA
TCTTCCTAACATGGCGCCTCCTCACCCTGACTCTCATACTGATAGGAGGAACCACAGAGCTCTGTTAGGTTAAAGCTCATCTTCTGAAGTTGGCATATTT
TTCCTCCAACAGGTTCCAGAGGAATCAGCTCAAACCAGATGTTGGACTGGATTTTATTTCAATGTCATTTGTGAACGTTAGAGCCTCATTTTCAACAGTG
GAGCTATAAAGGTTGAAAAATGTTATCATTTTGGAGAAAGTCTCATCAACATCAATATTTCCACTAAATAAGAGGCATAAAAAATAGTTTGATAGAGGAA
AAGCCTCTCAGCTCAAAGCAAGATGCCCAAACTTTTATTTATTTTTTTTAAATATTAGACCATCCATCCATTTTCTTACACCCTTGTCCCTTAGTGGGGT
TGGGAGGGTTACTGGTGTCTATCTCCAGCTAACGTTCAGGGTGAGAGGCGGGGTCACCCTGGACAGGTCGCCAGTCTGTCACAGGGCAACACAGAGACAC
ACAGGACAAACAACCATGCACACCTAGGGAGAATTTAGACAGGCCAATTAACCTGACAGTCATGTTTTTGGACTGTGGGAGGAAACCGGAGTACCCGGAG
AGAACCCACCATGCACAGGGAGAACATGCAAACTCCATGCAGGAAGACCCCAGGGAACAAACCCAGAACCTTCTTGTTCAAGGCAACAGCTCTACCAACT
ACGCCACTGTGCAGCCCTAAATATTAGACAATTTAATTTCACATAATTATTGCAGAAGCCATTTGTCTGTTAAACACTTAAACATATGTTTACCATGTTT
GATGTTTGTTGTGAATGACGTAATACTCAGACAAACGAGATAATTAGTCCAAGTTTATCTTTTATTGAACGTTCAGAAACTACAACAGCTGTGATGAGCC
ACAGCAAAGGTAAACAAAGGTAAAACAGCCCGAACAGGCGATCAACTCTAAACCATTTGCACATTTTTACTCTCTCTCTGTCTTTGTCAATTAAGCACAC
CCGTTGCCGTGCAAGCCGAGCAGAGATTACTTTAAAAACATAACAATCAGTCCATTACGATATTAGGTTTTCAGGCTTGATAATTATTTTGCGATTATTA
CTAAGCGCTCCCCAAAGACAGCCGTGGTTGATTAGTTAATTTTGAACTCCTGCATGTTACCCTAACGCTAACCAGCTTTCGTCAGAGCTTTTAAGCTATA
AAATATGTGGCAAAGCTTAAATGTGACAATATCGGTTTACTGTAACTTACAGCTATTGCGGGGAGGGATGACAACTTGAAGAAATGGCCGCATTTCTTCA
AGTTGCACTAGCATATGTAGCTACCCGCACTAGCATGTAGCTACTTCACTGACTCAGTTGCTTCAGATGCAGATGTGGGTTCAAGATAATGAGTTATCTT
GAACTTGCTGCAGCCACAAACTACACAAGCTACCCAGGTCCTTGTTGAAAATGAGATCTGGATCTCAACAGGGTTTACCTGGTTAAATAAAGGAAATTAA
AAAAAAAAAGTGGGCTGATTATTGGAGTGCAGCCACGAACAGCACAACAGTTACCAGAGCTCCACAAGGGCATCTTACGACACTTTAATAGGTTAATGTG
TGATTCGGTTCTAGTCCAGTGGGGAGATTCAGCTGTTGCGCAAGATCTAGAGCGCAGCAGCTGCGGTTATTTCTCCACTGATTTGCGTCGCTGCAAATCA
CTCGGCAACGGAGAACCTCAAGATTCTGGTTCTGATTTATTAAATAAATCCAGATATTTTATTTTGTCTTATAAATAACATTTCTAGGCCCGATCATAAT
GATAAATACTCAGATCATGAACTTTATTATTTTTTTAATTCAAACGAAAAATAAAATTCACATCTTACCAAGCTAATGTTGTGTAGTTCTGGTGTTTCAT
ATTGTCGGCACAACTCAGATTTATGACAGATCTGAGATCTTCTCTGCTTTTCTCTTTATTACTATCAGTTCTTCAGAGAAACGAGCTGTTAGCAGCGCTG
CTAATTCACAGTCATTCCATTACAAAATTTAACGATCTTGTTCCTGTCGCTCCCCTGATTAAACTCACAATTCCGATAATCTGTACTGAGCATCTCTCTG
ACAGCAGACGGTGTGTCCGTAAACAAGTTTTACTAAATGCTGTATTATAACCAAAAAGAGATGTAACTTCTATCATGAATATATTTAAAGTGTGATCTAT
TTTAAAAAATTTGTCACCTTTATTGTTTAATTACACATTAAATGTTTAAAGATGGGCTCTTTCATCTGGTTTGTGTCATGATGTGGCGGTGGACACAGCA
GGCAGTAGACTTACTTTATGTGGATGTTATTTTAATGAACAAAATAAACTAAATCCAAAATCCAGGGAAAACAAGGAAATCCAAAACACAATGAAACAGG
AGACACGAGGGATAACAAAGGTAACAGCTGGCAACATGGTGAGCAGGATAACAAGTTGGACTGGTGAGTTGTGACTGAAAAAGAGGAGCTTCAGCAGCTT
AAAGGCCTAAATGAGAAGAGTGACAGCAGGTGTGAGTAATTTGGCACAGAAGCTGCGGAGGGCTGGGGAGAAGGTGGAACAGGGAAACTAAGGAGATCTG
CGGGGACACAAACGGGAGGAAACAAGGAACTGAAAAATACTTCAATACAAAAGACACTAAGAGTAAAGAAAACCTGATGAACTAGGAGAGAAAGATATGA
GGAAAACCAGAACTAAATAGAAACAAGGCTGATCTAACAATAAGATCTAAGGAACACAGAGCTAGAGAAACTAGAAGATCTAATCAAAGAAATAACCTAA
CTAGAATTACTATATATATATATATATAAATAAATTCCCTTCTCACCCTCCATGGGTGGTCTGTTTCATCCTCTGAGCTCGGGTCCTCTACCAGAGGCCT
GGGAGCTTGAGGTTCTCCTCCAGTATCTTGGCTGTGCCTAGAACTGCACACATCTGGACTGAGATGTCTGATGTTGTCCTGGGATCTGTTTTAGCCACTG
CTCCAGTTTGGGGGTGACTGCCCCGAAGGCTCCCGATGACCACAGGCACCACTGTGGTCTTCACCTTCCAGGTCTTTTCCAGTTCCTCTCTGAGACCCTG
GTATTTCTCCAGTTTCTCATGCTTCTTTTTCCTGATGTTGTAGTCACTTGGTATTGCTACATCCACCACAACGGCTTTCCTCTGTTCTTTATCCACCACC
TCAATGTCCGGTTGGTTCTCCATTACCATCTTGTCTGTCTGGATCTGAAAGTCCCACAGGATCTTAGCTCGGTCATTCTCCACCACCTTTGGGGATTTTT
CCCCACTTTGATCTCGGGGCTTCCAGTCCATATTCTGCACAGATGTTCCTGTACACTATGCCCGCCTCTTGGTTATGTCGTTCCATGTACGCTTTCCCTG
CCAGCATCTTGCACCCTGCTGTTATGTGCTGGACTGTCTCACAACCTACACCTTGGGTCTTGTCTGGTGTGGTAGATCTGAGCCTCTATTGCTCTGGTGT
TTAGAGTCTGTTCCTGGGCGGCCAGGATGAGAGCCTCTGTGCTGTCCTTGAGTCCAGCTTTCTCCAGCCATTGGTAGGTTTTCCTGACATCAGCCACTTC
AGTTATTTGTCGGTGGTACATCCCATGTAGGGGCTTGTCCTCCCATGATGGTACCTCCAGCACCTCGTCCTCTGTTCCCCATTGCCTGAGACATTTGCTG
AGCACATCGTCTGTTGAGGTTTTGTCCTTGATGTATTTATGGATGTTTCATCCTGGACAGTGGCTCTCACACTCACGAGTCCTCTGCCTCCTTCCTTACG
GCTCGTGTACAGTCTCAGGGTGCTGGATTTGGGGTGGAACCCTCCATGCATGGTTAGTAGCTTCCGAGTCTTAACATTCGTGGCCTTCATCTCTTCCATT
GGCCAGCTAATTATTCTTGCAGGGTATCCGATTATATATATATATACACACACACACACACACACACACACAGGTCCTTCTCAAAAAATGTGCATATTGT
GATAAAGTTCATTATTTTCCATAATGTAATGATAAAAATTAAACTGTCCTATATTTTAGATTCATCGGACTCCAACTGAAATATTTCAGGTCTTTTATTG
TTTTAATACTGATGATGTTGGCATACAGCTCATGAAAACCCAAAATCCCTGTCTCAAAAAATTAGCATATCATGAAAAGGTTCTCTGAACGAGCCGTTAA
CCTCATCATCTGAATCAACAAAGTAACTCTAAACACCTGCAAAAGATTCCTGAGGCTTTTAAAAACTCCCAGCCTGGTTCATTACTCAAAACTGCAATCA
TGGGTCAGACTGCTGACCTGACTGCTGTCCAGAAGGCCATCATTGACGCCCTCAGGCAAGAGGGTAAGACACAGGAAAATATTTCTGAACGAATAGGCTG
TTCACAGAGTGCTGCATCAAGGCACCTCAGTGGGAAGGAAAAAGTGTGGCAGAAAACGCTGCACAACGAGGAGAGGTGACCGGACCCTGAGGAAGATGGT
GGAGAAGGTCCGATTCCAGACCTTAGGGGACCTGAGGAAGTAGTGGACTGAGTCTGGAGTAGAAACATCCAGAGCCACCGTGCACAGGCGTGTGCAGGAA
ATGGGCTACAGGTGCTGCATTCCTCAGGTCAAAGGTCAAGCCACTGTTGAACCAGAAACAGCGGCAGAAGTGCCTGACCTGGGCTACAGAGAAGCAGCAC
TGGACTGTTGCTCAGTGGTCCAAAGTACTTTTTTCGGATGAAAGCAAATTTTGCATGTCATTCGGAAATCAAGGTGCCAGAGTCTGGAGGAAGACTGGAG
AGAATTAAATGCCAGAAGGCCAGAAGTCAAGGGCAGGTCAATGCAGCAGCTATCAGGAGGTTTTGGAGCACTTCATGCTTCCATCTGCTGAAAAACTTTA
TGGAGATGAAGATTTCATTTTTCAGCACAACCTGGCAACTGCTCAGTGCCAAAACCACTGGTATTACTGACCATGGTGTTACTGTGCTCAATTGGCCTGC
CAACTTTCCTGACCTGAACCCCATAGAGAATCTGTGGGATATTGTGAAGAGAAAGTTGAGAGACACAAGACCCAAAACTGGATGAGCTTCAGGCCATCAA
AGCATCCTGGGCTCCATGACACCTCAGCAGAGCCACAGGCTGATGGCCTCCATGCCGCATTGAAGGCTGCAAAAGGATTCCTGACCAAGTCCTGAGTGCA
TAACTAAACATAATTATTTGAAGGTTGACTTTTTTGGTATTAAAACACTTTTCTTTTATTGGTCGAATGAAGTATGCTAATTTTTTGAGGTAGGAATTTT
GGGTTTTCATGAGCTGTATGCCAAAATCATCAGTATTAAAACAATAAAAGACTGAAATATTTCAGTTGGTGTGGAATGAATGTAAAATATGAGTTTATTT
TTTATCATTGCATTATGGAAAATAATGAACTTTATCACAATATGCTAATTTTTTGAGAAGGACCTGTGTGTGTATATATATATATATATATATATATATA
TATATATATATATATATATATATATATACACTGCTCAAAAAAATAAAGGGAACACTTAAACAATGCAATATAACTCCAAGTAAATCAAACTTCTGTGAAA
TCAAACTGTCCACTTAGGAAGCAACACTGATTGACAATCAATTTCACCTGCTGTCAGCACATTCAACTTTGTACAGAACAAAGTATTCAATGAGAATATT
TCATTCATTCAGATCTAGGATGTGTTATTTGAGTGTTCCCTTTATTTTTTTGAGCCGTGTATATATATATATATATATATATATATATATATATATATAT
ATATATATATATATATAGAGAGAGAGAGAGAGAGAGAGAGAGAGACATAGAAGAATAACTGAACCTATGGTGATCACATGAAGAAATAAACCTTACTAGA
ATCACTGCAGGGAGGCTAAAATAAGAAATAACTAGAGGGATAAAATAGAATTTAACTATAGTCATTAAAGAAGGCTTGAGATGGACTCAGACAAACAAGG
ACAAAACCTAAGGTAACTAAAGAATAAACCTAACTAGAAACACTATAAAGGACTGAAAATAAGGAAAGCAATAATATAATTCTAATTACACTAAATACCT
CTAATAATAATATCAAAAGGACCATGATGGGCTAAACTAAAGTGAATTAAAACATGAAGCTAAATAAATGAAAAGCAAAACAAACCCAAAAACCCAGTGT
CCTGACAGTTTGCTTATTACATTTAATGTAACAAGCAGACGTCTGATTTTATAATTTACTTTAATCACATAAAATATTAAAAAATATCTTTCATTACGTG
TATGTTTATTACCTGAAATATTTAAATATCAAATTTTGACTTAAAATGTGATTAATTACTTCACCTGTTTACATGCAACTTGAAGTGCTTGAATCAAATG
TTTCATGAATGTTTAACCCTTGTATGTAGAAATGGGGTCCAACCAACCCCACACATGTAAAACTTGTATCATTTGCCATAGTCCTCTATGTTTGCTTCAG
TTCTCTCACACACATGGGTTAATACACTAAATTATTAAATGAGAGAAAACAGCCACTTCCAATTGCACACATATTTCAACACAAATGGTTCCTGTTCCTC
TTCAGAGTCTGCAGCCTTGCTGAGCTCCTCTCCTAGGGTTCCTTCCTCCTCAGCCTCTCCAACTTGCTCCTCTTCTGTGGCCTCCGCTACTGTGTTTTCA
TTATTTACCTCTTCTGGGGTTAATAATGAAAACAGTCTCAGTAACGTATTAATCCACCATGGTTTTGCTGTTTCACCTCTTTAATTGATGCCCATGTCGG
TCCGACGTTGTGTCGTTTACCTTGCAGTGACCCATATTCATCGATGAACAAAGTCAGGATTGAGCTCATCCATTTCATACATCGGTTTACCTTGAAGAGG
ACATATCAGAACACACATCAGTATTAATACCGTACATTTGATAACACTAGAAAACTTACATAGTTTACTTCACAATAATGGAATAACCTCGATGTCCACT
GACAAAACTCAGACTACGCTACATAAACAATACAAGCTCGATCTAAACAAGGTTGACCCACTGAAATTAACTCAACATAAACTGAACATGAGAACACCCG
GACAAAATCACAGCAAAAAAATATGACACAACACCAACAAAGCAAATTTAGACAGAATGGAAATGTCTGGAGCAAACTTGTAGGTATCTGGGGATATTGG
AGAATGTGATATCAGGACGTCTTAACCGCTGATACAAGGTCTTTTGTGTTCTTTTTGTTAGCTCCGATAGCTTTTCCTGCGTTGTTTCCAAGCAGGAAAA
TAGTGAAACGAAAGTCTGTTTTCCATCTTTTTACAGTTTCAGTCGTGTGATCGGACATTACATCCAATAACGCAGCAAGTTCGTACCATAGCTAAATTAT
TTTAAGTAACTTGGATCCCAAAAATCTGCAAGGATGTTGTTTTTGTCGGTTATGTTTATGGGTCCCAAAGATGGTGCTGATATCCCTGCGTCTACAGCAG
TGACGTCACGTTCCAAAGCTCTATAGCAGTGGTTCTTAACCTTTTTTGAGGTACCGAACCCCCCAGTTGCATATGCGCATTCACCGAACCCTTCTTATCC
CCCACCCCGACACACAAAATACTTTGCGGTATTCTGATTTAGTAATGTAATTATATTAGCTGTGTAACCACCCCCACACCACTAGAGGCAGTACCAACCC
CGAAAAGATGCGACTAAGGAGCAGATTTAGACTATGGAATTTGGTAAAAACGGTGAGCTTTGCTGAAGTAATTAAAGACAAAAGCTCAAATCCATGCTGA
GAGTGGAACTCTTCAATCAGTGCTCCTCCGCAGCTCTGATTGGCTAAGCAATGTAACGTGATCCTCTGCAGCAAGTGATGGCAAAGCGGGGCGTCATCAC
TTCCCATATCTGTGTCCTCTGTCATTTTTATCAGCAGTTAAAACTGTTTAATCTGCTGTTAACATGCCGTGACCTGATTTTTCCGAGTCGCCTTCAAACG
TAACATGAGCTCCAAGTTGCTCGGGCAGGGTTTACACAGCAGCGACGGAGACCTGCTGCTCAGAAGCTGCTAGACTCATGGCAGTAAACCAGCATAACGC
AAAGTTTTTCTCCCAACTAACTGACTGAGTTGAGTAAAGCTGTTTGGATGCAGGTGATGTTAGCTAAAAGATGACTAGCTAATATCAATACAGCACCTTA
AGCTTGTTAACAAGTAGCCTGTAGGCTACTAATGTTGTTGTCTATGTTCAGCTATGTCGATCCATTTTGCCCACCAAAATAACTTGATGCTCCATCCTGT
TAAACTCATCTGGAGCCCGGGCTGCCCCAGCATCTTGAACAGAGGAGCGGACGGACATCATGTCCTGGGGTTGTCTTTTATGCATTTCCCCCAGTTCCAT
TGATTCCACAGCTCCTGGACCGAGTTCAGGAGGAACAGCTGTCGGTAATCCTGGCACCCGAGCGCAAGAACGCGGTGTGGTTTCCTAGTCTTCAGCAGCT
GGTGTCAGGCCAACCGTGGAAGCTGCTATGGAGCGAGGACGTGCTCTCCCAGGCCGGGGGAGCAATCAGGAGCTACCCAGGAATAGGCCAGCATCTCTGG
GTCTGGCGGCTGAACGGGAGCACCTAGAGAGGCTCGGTCTCCCTCAGGGTGTAGTGCGCACCATTCAGGGGGCACCAGCCGCTTCTACCACAGCGTTATA
TGCTTCGAAGTGGTCAGCCTTTCAACGCTGGTGCGCGGGAGGGACCGTGGAGCCCATTTCATGTCCATTAGGCTGCGTGCTGTCATTTCTCCAGCAGCTG
ATAGACAGAAACTTAGCTTTCATCACCATTAAAACGTATACTGCAGCTATTTCCTCCTGCCATGAGGGTTTTGGTGACAGAACGGTCTTCAACCACCTGG
TTTCTGAGAGATGTGCGCAGAAGCAGACAGGTGTCACGTCCACTTGCTCCTCCGTGGGATTTAACACTGGTCCTGCACGCGCTGGTTGAAGCTCCATTTG
AGCCTTTAGCCCAGGCTCCTCTGAAGTTCCTGTCTTTAAAAACTGCTCTGCTGTTGGCCCTTACGTCTGCAAAGAGAGTGAGCAATTTTTTCTCTCTCTG
TTGCTCCTTCTTGTCTCGGAATACGAGTCAACGGCAGCTCAGCTGTGCTGCGTCCCAACCCTGCTTCTACTCCTCAAAACATCACAAGCTCGTTCAGATC
AAGGGAGATATCTTTGGAGGGTTCTTATCCCCCTCCTCAAATCTGAGACAGAAGTTGCTTCTCATCTTCTCTGTCCTCTCTTGTTATGTGGCGCGCACGT
CTGCACTGCGACGCTCTCATCGTCTGTTCGTGCATTACAGAGATCACTCAGTGGGACGTCTTCTGTCTGCCCAGCGTCTTTCTCACTGGTTGTGTGAGGC
CATCTCACAGGCTTACACTTCTTCTGGATTGGATCCTCCAGAGAATCTGAGAGCTCACTCCAAGAGAGGGACTTCATCCTCCACAGCTCTGCGTGGAGGA
ATGTCTGTGGAGGACATTTGCACAGCAGCGTCCTGGTCATCTCCATGCTCATCTATTCGATTTTACCTGTGTGATGTTTTCACGTTCTCTATGACCCATT
CTGTCCTCAGAGTTCTGACAGAATAGTTATTTTTGTCACGTTTATTTACAAAGCATTTGAGAACATGGTTGTCCAATGTCCTGTATATTAAGTTACCTCT
TCTGTTCATTGTTACACTTTTACAGTTCATAACGTTCGTTCTACCTGTTCACAGCAGCAGGTCTGTTTGTCTCAACATTTCTGACCAGAGTCTATTCTCC
TCTGGTCTTCTGCTGTTTGGGAGGCCAGGAGTGCCTAATTACGCACTCTAGGCTGAGACTGTTTTTTGTTATATGAGAGCAGATGCTTCATGGTGGTGGT
CTGGATGGACCCAGTGAGGCATAGACTACATCCTGCTTCGCCGTTAACCCACTAGAGATAACATTAAAGGGCGAAGCCTATACGAAATAGAACATTGGTT
ACGTATTGTAACCCCAGACTCTATGAGTATAGGCACAGCCCTTTAAGCTGTGGGCCTCACTGGTTCCTGAATAGCTGAAGAAAAAGGCTGTTAGGGAGCC
GTTTGTCCGGTCTGACCGTTTATTTATATAAACCGAGGTGGGGCCCACCCAGTAGGTGGGCATGGACTAAGCTGTTTATCCCTCATGCTGCGCTGTGCGT
GAGGGATAAACCCACTAGTGACAGCCTTAAAGGGCTGCACCTATGCTCATAGAATCTGGGGTTACAATACGTAACCAACGATTCTGGTTGTGATGGACTA
AATGAACCCAGATATTTTATTTTGTCTTATAAAACATTTTCCTAGCCCAAACATAATGATAGATTCAGATTATGAACTTTATTCTTTTTTAAATACAAAT
GAAAAGGAAAATTCACATCACATGAAGCTAATATTATGTAGTTCTGGTGTTTTACACTGTTGGCGCAGAACGGCAGCTCAGAACTCTGACCAGCTTCTCT
GCTTTTCTCATCGTTATTACTGTAAGTTCTTCAGAGAAACGAGCTGGTAGCAGCGCTGCTAAGTCACGGTCATTCCCTTACAAAACGTAATGATCGTGTT
CCTGTCGTTCCCCGTGATTAATCTCAATTACAATCCTTTCCTTTCAGAGAGCTACTCAGTAGTAGCTCTCTGATAATAGATGGTGTGTCCATGAATAAGT
TTGTGTCCATGAACAAGTTTAACTAAATATTGTGGCGGATACAATGTATATATTTCACACCCGAATGTATGCTTTTATTTTGAAGGGGAGAAGATGAGGT
GAGAAGACACCAATGGTTCATTTCATTTTTGGTTTTGGTTGGAAGACATTGAAAATAAAACAAGGCTCAAATTACTTTTTCTGCTGACTTCCACAATATT
TTGTTATAACCAAAAAGAGAGATGTAACTTATATCATGAATAGAAGTTCATGATATAACTTCTATACAGATATTCATGTAACTTCATGAATATCTGTATT
CATTAATGAATAGCATTCATGAAGCGACTGGGGATATGGTAAGCCATTTTTAACATAAATCCAGTTTTGTCCCTGCCCCTGTGCAGAGGCCGCTACAGGG
GCAGGTGCTCAACAACAAAAAAGGGCCCATCTAACCTCATTCTAGGACAGAATATTAACAGCCTCTCAGCTTTTAGAGTTTAATAAACAACGATAAATTA
AAATTAAATAAAAATTGTGAGATATACAATCAAAGCTAACGAACATCTCCATATAGAGCATAACACTATGCAAATGTAAGATATTTTATTAGTAATTTCT
TTCTGCAGGTCTATTTTGTTATAGGAAAGTTTTGCAATATTCAAACCCGCAATTTAACAAGATATGTAAATCAGAGCTGGACCACCAGACATATTTTGTC
TTTACAGAATTACACTATTAAAAATATAAACAAGGGCACAATGCAACCTTTTAGTGACTGTAATCTATAAAAAGAGCTGCCTGTTTGCTACACTTGCAGT
GGAGATGAAGACGGTCCATTCAGGAGAGCAGAGCTGCACCAAACTTTAATGTGGAAATGCAGAAAAACGAAAAAACAAAAACAAAAGCAAATATTGAATT
GTTAAATGCATGCCACCATGAGGAAGGCATACTGAGTTTTGCTTAAAAAAAACTTTATAAAAAATTTAAATCACACATTTTTGACTCATGAAGTTAACTT
TCTTTTTTACAAAACAAACTTATTTGCGCTTGTCAGAAATCTTTTCTTGCTATTCTAAGTTTTTGTTTGTGACTCAAAGTTTTGCTTGTGATTCTCACAT
GATATCGTGGGCAGGACCTAAAATCACAACAAAAGATTTCTGATGTGTGCAAATAAATGTTTATGTTTGGTAAAATTTGTTATTTAATTAAAAAAAGTAT
TTTAAACAAAACTTTTTTAAAGGAATCATTACAATTCCAAAAGTTTTGATTACAATTTTATTTTACTTAACTGAGGTTAGTTTTTTTTTTCATTGAGTAA
TTGGGAAACAAATTTAACTTCATACTCTGAGAACCAGACCCTAAATGGTACTTAAAGTCTGGATTGAGTCTTTTTCCCCTTTATTAATGACACACATTTA
TTACATACATTATATCTATCATGGTAATTCAGGGTGAGTTATTTTTCATTCTAAATGAATGTCCTTGTTGGACTTTTATTTAAGTGTTATTCTCCTTCAA
GATGCATTTACCTAATGCTAGAATAAATGAAATGTACATTATGTAGCAGAGAAAATTAGAAGATCGGACATATATCCATTATGGAGATGATCAGCTTCGG
ACGGGCGATGTGCCCTTATTGCATAATGAACACTAAAGAATGACTGATATCATCAACAATACAGGGAAGAAGCTTTTTAGTTATCCAGCTTTGCTAGCAA
AGTCGTTAGCTAGCAGCTAGCTAATAGCACAACAACAACAGCCTAATGTCTGTATGATAAAATACTGAATCGATGGATAAGAACAGTTTTTCCTCACCTG
GCTGTCTCCTCCCCTCAGTAGTTCTTCAGAGAAAGGCAGACGCAGAGGCCTGTCAGTGTCTGTTGTATTTCATTACCTCTCTGCTTAAACCGCAACTCCG
AGCTGAAGCAGAAACGATACTTCAATGTTTTCCATCATCTGACAAGCAGCAAGTCTACTCCACTCTCCCCTCTGCACGTGCCTGGTCTGACTATCCGTAA
TTACATTTTAGATATCTAAACATGCATTTTGGCTATCCGGAATGATAATTTAGGATATCTGCATTTACATTCTGACTAGTAAGAATAATAATTCAGGATG
TCTTCAATTACATTTTGACGAGTCAAAATTCCTTTCAAGATATCTCAAATTACATCACTGGATCCGTCATTTGACAGGACACATCCGTAATTACAATGTA
AGATATCTTTAACTTAATTACAACTAGTCAAAATTACAATTTTAGATATCTGAATTAAGAATTGTGTGGAAGCCCCTTTGTGCTGTCCAAACAGTTGCCT
GCAGAATTTTATGTTTCCTGCACAAAATTGTCTCTAAATGCCACAGTGTAGAAAGAGCTCGACAATGTTGGATATTTGGAGAACGCAAAACTTCATGAAC
TTTAAAGCTGCTTCAGAAATCTGCAAAGAATTTCCTGTTAATTCATTTCCGACAAACCGAATGCACTGATAAACAGCTTTGAAAAACTAAAATCGCTATT
GTCAAACCATTTTCAACATGAAAGTGGCACATTTTCAAGCATCTTGTTTTGTTTTTTCTATTTGTCATTGTTTTATTAAACTTTCAAATTGTTATGTATG
TCAGGGACGTTTTGACTATACAGAAAGCATATTCAAAATATCAGTAAAGTCATTCTGACTTGTCAGAATGTTTAAGATATCTTAAATGGAAAAGCTGAGT
AATTCATGATATCTCAAATTCATTTAGAGACAGCTTAAAAGAAATTTTGACGAGTCAAAATTACAAATTCAAGATATCGTTAATTTAGTTTTGTCTAGTC
ATTTAAAATATCTATAGTTTAGTTTTCATTAGTCAAAACTACATATCTCCTATCCAAAAATACATTTAAGATATCTTGAATTATGGAGTCAGAGATATCT
TTAATTAGAATTGTGACTAGTCAAAACTAAAATTGAGATATCTTGAATTTACTTTATGACTATAGTCATAATTTAATTGTAGATATCTGAAATGTGTATT
TCAGATAGTCAGTAATTCATTGTAGATATCTTGAACTGAAGTCTCCGTACGACTAAATGGTAAATCTGACGTCATTTTGACTAGTCAGAATGTAATTAGA
GATAGCTTAAATCACTTAAACGTGTAGTCATAAAACCATTTGAGATATCTGGAATGTAAGGGCGGTAAAACCGAATTTATGCTAAAATGGCTTGCCATAC
TCAATCAACATGGTGCTGACCTGCTACTGACAACATTAAGCTAACCTTACAATTTGGGCTAATTTTGTTTACACACCAATTGTAGCACACTGAATGGAGT
AACTCCATGTAAGAGAGCACAATGATAACTTACATGCTTTGGACTACATTTTAGTTCACTTTAGCATTGCTGCTAATTTTCAGCATCAGAAACGCTGGTT
TCCAGCCAAGAGGCACACGTTAGTTTGCCCATTTCAAATTTCTTCAGGAATTTTGTAGTTTAAGGCTTGCGATACTTACATTACACAGCATAACTTCATT
TATTTTTATATGTTGCAATAATATATATATATATATTTTTTTAGGATATTGGTTTATATGTGATAGTAGGGATTGGCCAGCAAGGTATCCCATGATGCAT
TGTGCCACCAGCAACAGCAATTAAACATTTTTATTCGTCACAAAAATTAGTTTTAAGATGGTGAAGGTAAAAACATAGACTCCAAAGCTTCATTTATGCC
AGGGGTGCCCAAAGTTGGTCCTCGAGGGCCGGCATCCTGCATGTTTTAGTTCTCTCCCTGGTTTAACGCACCTGGATCAAGTAATGGCTCGCTAGAGGCC
TAAGAGGAACATTGACAAGCTGAAAAGGTTGTTACTACCACCAGGGAGAGACCTAAAATGTGCAATCAGTTCATCAAGGAAGAGGTTACTTTCAGCTAAT
TGAACCAAGTATTGACTAGATTTTAGCATTTACATTTTAATATATTAAAATGCATCATGAGGGAGTTGCATGCAAATGACTGTTTTACAAAAAAACAGTG
AACAAACTATCACTGCTTTCCATATTTTCTGTTGAAGTTTGAGCAGAGAAACAAATAACAAGCAGGAGCCTGGAACTGTTTCAAACAAGTATTTTCTTTT
TTTATTTAAGTAGTTTCTAGTTTTAAAAAAATACTTCTTTTTTTTACATGCAATTGCTAAATTAAAATACAGTAATCAGCAAGAAATCAGGATATTGGTA
TTGACCAGTAAAAGTCTGATCAGCGAAACGAATAAAGGAAATTATAAAGTTGATACAAAATGGCATGATTTTAACACACCAACTGATATTCTACTTTTAT
GAGTTTCTTGCAGGATCTACACTCTTCTAGTCACAAAGAATAGAATCAGGACATTGTTGTAAAACGCTAAAGCAGTGCAAGTATCTTATTTTTTGAAAGC
TTAGTGTATACTCCTTGACAGAAAGTAGTCTTCTTTTAACTCCTTGAATTCCGTAAAATGTTTGGAACTACCTGTAGTTGTTTCTCCATGTTGAACATAC
TGCTTTCGTCCACAAGGTGGAGCTAAATTAAATTAAATTGTCTGAGTAAATGTAATTTGTCTTCAGAATTTAAAGTATGTAGCTTTTTAAAATGGTAGTT
TTAGAATTGTATTAATATGTGACAAGAAAAATAACATTACTACCTTTTCAGCCTTATAAAACTGATCAGGACTTATTTAGCAGGATGATCATTCATTTAA
TTACCCATTTCTGTTATTAGCTGTACAGCTGGAGATTTCACACAGGCAAATATGATAGTGCACATACCAGTGTTGTTTATAATCTGGACATATTTAGACT
TACTTTGAACCACTGAGGAAGTGAAATGTGTTCACTTCCCCCATGGGGAAGACAAGACAGCAACTTAGACAAAGTTGCTCTAAGGCGACACGACAAAGAC
CACAACGTGAAAGCTTCACTTCACATAAGCACAAATTTTCCATTTGTCAGTTCACTGACTCCAACTGAACCTGAACTACTCCCTCCTGTAGAGGAACATG
AAGTTTATCTACTCTCTTTAGCTTGAAATGTCACACCATTGCACAATCTCTCATGGTGTGTTGAGTATAGCTCTGTTCCTCACTTTACACCTTCAAACAG
ATACATTACAACTTTCCATCAGTTCTTCAATTTGCAAGTTTTAAGTGCATTAACTAGACTAAACATGTTCTTGTTGCTAAATTAGTTTCTAAACAAACAA
ACAAACAAACAAAACAAAAACATGGTCCCTGATTGCTTTCTGGAGTGAAAATCTTTAATTCCAAATTAATGAAAAGCTTTTATTGTGCTTAACACAAACG
TCGTAAAAAAAAACTTCAAAGAAAAAAAAAAGCTTTTAAAAATAAATAGCATTTAGTTGAATCTCCTAGTTCATTCATATCTAGAGATTTTAGAGTGTAC
CTTGTCTTTCATTTTAGTTTTGCATTGACCTTTGTTTTGTAAATAATGACAGATTGTAGTTGGTGGTATGTATTTTTGTACTAATGAATTAAAAACACTT
TTAGAATCTGGCATAGTCTAATTCATTTATATTTTAAAACTCTTGGATAGAATATGACTATATCTAGAATAGAATAGAATACAACAGAATATAATTTAAC
AGAATATACATACTCAGCAGTGGACGTAAAATTATATTTATATATATACATAATACAGTATATTGGAAAAGCTTTAAGCAGTTTCAAGTAAAATATAGAC
AATAAGTACTAATACTCATTTTGTATTTGTGCTGTCTTCTAGAATGTCACATATTTTATTTCCATTTTGAAACTTTGGTTTTTTAATAATTTTATTGTTT
CTGTTTTGTTTCTGCATCTTGTTCTTGCATGTCACATGTGACAAGATTAGGACAGCTTACTGCAACCACAATCATCTTAGTCTACTGCAACAAAAAATAA
ATGAATTCACATTATTAAGAATTATATTTGTAATTATGTATTTTGACTACCAATCCAACAATGTCTGTATTTTAGTTGTTATTGTATTTTCTGGAACTGA
GACAGCAAAGCATGTTTTCTTGTTTTTTTAAAGTTAGCTATGTGAGAGAGATGTTCTTTATTTCCTGTTGTATCGCTGACATGTTGGTCAGTGGGCAGAT
TTTAAAAAAAGGAAGTAGAAAAATAAAGTTGCTAAGGAAGTTGTTGAAATGAGGAAGCCTAAGAACTTATACGTAGCACTTAGACATAAGGTAGTTTACT
CCTGTTGGACCACACTGCACTGCCAGGATCACCTTTAACTTGCTCACATTTTTGGAGGGTTTATTTTGATATTCTTTATGTTTTAGGACCTGGCTGAACT
TTGTACTTGGATGACCTGTTCATATGATTAACATTTCTCTGTAAGCCACTGAAGGATCGATAGAACTGAACTGGGGAAGGACCCGTCTCTGGAACACGTT
CTTGTTTTCAGTAAGTGCATTGAAGCAATTTTCTTTGCCAAAAATGTGAATGACTTTACTGATACCGATTCAAAATGTTCTCAAAAATAATTTCTTTATG
AAGCAAGGAAAAACAGCACCAGAACCAACCTATTTGCTCTAAGTGTTGTTTTTGTTATCTTAATAAAGGATACTGTTGACAAAATGTCTGAAGACACGGT
AAGATTTCTAACAAGTATATATATATATATATATATATATATATATATATATATATATATATTATATAATTTCTTCCCTTCAGCCGTCAAACTCCAGAAC
TCAAGCTGCACCAAATACAGCTTCATCCCATAGATTATTTACACAGTGATATATAACCATATATATCACTTAAATTACCGTATTATTTCTTTATTTCCTG
TAGTAAATTTCTTCTGGAGCCTGAGTCCAAATTTTGTACCACAAAGTCTGCTGAATGTTGAGCGTGTATTTTAGATCTGAGGTACTTTTTGCATCTTATT
TTTATTTATTCTGGTGCTTCGGAAGTGTGATGTGGTGGTTAAAGTCTTCTTAGCTCTGCTGGGGAAAAGATATTGAGCAGATAAAAAACACAAATGCATG
TTCATTGAAATTAAATTACTTTCAATATAAAATAGATTTTTTAGCCAAGCATGGGTGAGTTTCAAAATGATCAAATTCAAAATGGTCATGTTCAGAGAAA
AATACCCATGTTAATTTGGATGTTTGCATTGATAAATCCAACAACTTCATAGTCTTCACTTTTAAAAGTGTTGATTTACATGCTGAGACAGAAACCCTTG
ATATGTTGAAAGTTTAGACTGACATAAATGTGAAATTATTTATTTGGGAAACTTCAAGAAGCTTTTTGCTGTTAAATAACGTCACATAGTCAAAGCTTCC
TATAGGTTTTTGGGACGTGTTGTTAGGTTTACTGGTTGCTGGAAACAGAAATTATTACAAACAGGAAGTCAAACTTGCCCACAAGATGTATTTCATACTT
TAACATAGGTCATAGCGTAGCTAGGTTTTTACATAGGTTTCTTCTGTCTCAAAGGAAAAAGTCACTTTGTTTTGCTTGAATAGTTTTAAAATATGCTCCC
TGTCTATTCAATTAAGTTTTTACGGTTATTTTTGCCATAATGATAATAATAGAAATTATCCTTTTAATTCATATAGTGTTTTAATTGCTTTTAAGTATTG
TATGCATTATTTAAAAAAAGCATTAAATATAAAATTAATTCTGAACTATTTTACTCCTGGTTGAAGCAAGACCAAGCGCTGAAATTTGCTGATTGTGAAA
CTCTGATTTTCTGGTTCTTGTACACTGCTAACTTTGACAATGTGGCTCGCAGCATTCTATTGTTTTAGCATTGCTAAGAGTTGAAAAGTTTCAGTGGTTA
CAATGATTTTAGTCGTAGCCAACAAGTACCTCCATTTGTGCATTTGCGTTTGCATTTGTCATGGTTTATGGAAAGAGTTTTGAAAATTCAAGCTACGCTT
GTAGAAGTGTTGATTTGTTTAACTATTGGAGGCAACTATGCTTTTATTCTAGCTCTAGAATTACCTTTAACTTCTTAAAGGTTAAATTCAGTCGTTTAAA
AACAAGTATTATTAAACTAATAATACTCTTCAAGTTAGTTTGAAGATTTTTAGGCCATAACACAACATGAGGTCACTACGAGATTTTAAAATCCACCTCA
GATTGACTAAATATTGAAATGATGTAAAACTATCATTATAATTTTAATTTGCCAGTATTTCCTTAACAGCTTTAAAAATGTCCTACCTTTCAACTGGACT
GAGAGATAGATTAAGACTCTAACAAGCAGACATTTTCTCCATGATCTCAATGTTCTTTTTGTAAATATTAAATTACATTTAAACTTTGTTGATTCTCATG
CTCATTCACATACTTTTAGATAAGCGCATGTCAGAGAGAATGCCAGTAGTCATCAGGTAAATCTTCCATTTAATTTGGGCACGTATTAGTAAGTGAATTA
TATATTTTAACATCCAGTTTGCTGATTGAAAGTGAGATTCTTAAGTCTATTTTGGAAAATTTTAAAATTTTACATTTTTGAGATTAACTTTGTGGGTTGA
AGTTTAAGAAAGCCAGTTGTTACCAGAGGACAAATCTTTAAAACAGGGAAAGTTCCTTCCATCAAATATGCCCTTTAAATGAGTTATTCCTTCATTGTTG
CATGTTGAAAAGTCAATCAATCAATCAAATTTTATTTGTATAGCACATTTCAGCAGCAAGGCATTTCAAAGTGCTTTACATAATTAAAATAAAAACAACA
TGTGACATTAAATAAACAGTGAGAAAGAGATTTTTTTTAAAAACATTTAAACATTAAAACCCACACCCCTTGAGTACTTCAGTTAAACGCCGTTTAACTG
GGATTCTAACCCTCAGGGACTTTAGTCAAAAACACAGTTTGACAAGGACTCCAACCCTCTAGGTTTTTAGTTGAAACTCCGTCAACTGGGACTCTAAACC
CCCTGGAACTTTAGTTAAACGTTGTTTAACTAGGACGTTTTCCGGGGGGCTTTACATCATTAAAACGTAGAAAAGAAATAAAAAGAAATTAAAAACATTA
AAGACATAAAAACATGGAAGACATCAAAACCCGCACTCTAACCCTAATTTAGCCATAAGCAACTCTAAACAGGTGGGTTTTAAGTTGAGATTTAAAGGCA
CTCAGTGTTTCAGCTGTTTTACAGTTTTCTGGAAGTTTGTTCCAAATTTGTGGTACATAGAAACTGAATGCTGCTTCTCCTCGTCTGGTTCTGGTTCTGG
GGATGCAGAGCAGAACCAGAAGATCTGAGGGGTCTAGACGGTTGGTACAGTAATAACAGATCTTTAAGATATTGTGGTGCTAAACCGTTCAGTGATTTAT
AAGTCAATGGTCCTTTTATGTTGCACAATGTCTGGGCTATTTCAAATATGTGTTGGTCTACATGACAGAACTGAAGACCTATTCATTTTGTGATATTCCC
CCCAGGCTAATATAGATGATAATATTGATGCTTTTAAAACAAAAAAATACTTTTTAAAGTGCTCCTTATGTAGCTTTTATATGATGTCTACCCCTGGTTT
GTCAAATGGATTTTTAAAAATCCATTGTAAGATATATTTTAATCTAATTGAATAGTTACATTTACAGACGTTTTGAAGTTCCAAGCCTCCTAGACATTAG
TAAAGTAAAGTGTAAATATCCATAAAATGTTGATATGATGGAATCAAAGCTTTTGAAGCAGTTCTGTGGTGGTTTAACTCGAGAAGATACAGTTTATGAC
AGAGAGAACTATCATTTTAATTGCAGGCACTCTTTCCAGAAAGGGAGATTTCTCTACCATGTGGGGTCTTTTTCTATTAATATGAGTATTGGAGAAATAC
TTTTAGTTGCAGCTGCCAGCTCCTGAATCACTGGTAGGACATTGCCTGACAGGGGCAGACATTGCTTGTATGTTTAGACATGAGTTTATTAAAGTTTGTA
ATTCTTTGCACACTCTACAAAATGTTTTTGGCTGTAGTTAATTTTATGGACTTATTTACATTAATCTCACTTAATTCAGTTGGTTTAGTGATGACAATTG
AGCACAAAAATGTAAACTAACTTAACAATTACAAATCTAGCTACTTGAAGGAACGTTTTGCTTTGACTTTATTTGAAACAATTGAGTTCAATGCCAGTTT
TGTATCCTACATCTGACCAATCAACATCCAACTCAATATATTATCACCCAAACCAATTCACTAAGTTTATCCAACTCAATTTACTGTTTTATAACTTAAT
TCATTAAGTGTGTTTAACATGACAAACTTAAGTCACTCTTACTCAAATAATTTATTTCTGTCTAATAAATAATTCAGATTTCTTTTGTTAAATTCTACAG
AGAATCTACTCAAATTTTGAAGTTGTTCCAAACTAAAAAACTAAAATATCCACAATTACATTTTCACTCACATTGTACTTAAAGTACAACTAGAGCTTTA
AATGCATGTTTTAACATGTTATTCTGGTTTTTCAAAGATCCTGCATACTGAAAAAAGAAAATGGTGTATATAGTGTTTGACTTAAGGGCTGCACAGTGGT
GCAGTTGGTAGCACTGTTGCCTTGCAGCAAGAAGGTTCTGGGTTCGATTCCCAGCCTGGGATCTTTCTGCATGTAAGTTTGCATGATGGGTTTTCTCCAG
GTACTCCGGTTTCCTCCCACAGTCCAAAAACATGACTATCAGGTTAATTGGTCTCTCCAAATTATCCCTAGGTGTGAGTGTGTGTGTGCATGGTGTTCTG
CCTCTGTGTTGCCCTGCGACAGACTGGCAACCTGTCCAGGGTGTACCCCTACTAAGAGGGGGAAGACATGCAGCAAGGGCCATCAGGTTGGAATCAAACC
TGTGATGACCATGTAGAGGACAAAGACCACTGCACCACCACAGCAAGTATAGGTTCTGTGCCTGGTGGAACTTGTGTCATGGCATCAGATGGAAGATACG
AACATAATTGTTTCAAATGCACTTTTTAGAGCACTCTCAAAAGTGTATTTGAAACAATCAATATTGCTTTCGTATCCAACATATGATGTCATGGTGCAAG
CTTCATCAGGAACAGATCTTGTACCAACCAGGTGCTGTGAGTTGTGCAGGGGTTAAGCACAACTCACATAGGAACACCTTAGTTCTTGACATAGCCGTTG
TAAGTTCGTTTCCTACCAGATTACCTTAGCTGCTCGTCTTCCCTCTCTGTCATTACCCACTTTTCTGTCTAACTACTCTGAAATAAAAAAGCAATCATTT
ATTAGTTTCCTTCTTTATTTGAAATAGACTAAATGATTTGAGTAAGACTTACTTAAATTTGTCATTTTAAACACACTTAATGAATTCAGTAAAGAAAAAA
AATTACATTGAGTTGGATGAACTTAATGAATTGAGTTAGCTGATTGTAATATATTGAGTTAGATATACATAACTTAAGTTGGTTAAACTTGATAAATTAA
GTTGAATAAACTTAATTGAGTTGCTTGTTACCAATTGAAACAATTAAATTAAGTTTGTTCAACACATTTTTTTTACAGTGCATGCAGTTCTGACATACAC
TGCAATTTCAAAAACCTGATGAAAAATCTTGACATGTCATAGAGCAAGTATGATGGAAGATGTCAGATTGTAATTTTTTCTGGCACAGCTGAATCATATC
AGAAATATCACACTGAAATATTGGTCCAAGCCTAAAAGAAGTGAAACTTTCAAGTCTCATGGAGTCAAACTTTGAAAAAGGGGGAAAGAGGATGAGGAAA
ATCAGACAGCTATTGTGGCAAAAAAAGGATAATAGGAGATCAGTTGAACCAGTAACAGATACGGTACTGGTTCATGACCATCATTTCACTACAACATGGT
GGACCCAAGTTGTAGTGAAATTCTGCTTTTAATGAAGATAAACACAAAATCCAGGTAGCACAGGTGAGCAGTAAGGCTAGGAGCTCAGACACTGGTAGCA
AATACACTAGACTGGACCGTGACAAAGTTCCAGTCTAGTGTAGATCATGGTAGATCTGACCATGAGAAAGGGACACTGGTGAGGTTAAATACACATTGAG
TAATCAGGGAACACAAGGCACAGCTGGAAACAATCAAGGACAAGATGTGACAACGCAGACACTCAATTAACACAAAAAAAACAAATCCTCACAATTTGCT
TAATATTGAGCGAATGCTCAATATGTTTGAATAAAACATACCTTACAAAACATCCCATGAAATTCACATGTGAAAGTCACATGTGAAACCCATGTACCAC
ATGAAAACTTCATGTGGTCCACACAAATGTTCACGTATGAATGACATGTGAATGATGTGAATCACATGTACGTTTCATTTTAAAAACCCATGTGATTCTC
ATGTTATCACATGGTCTTACATATTTCCATATGTGTATCACATATATGAAATATATGCGATACGTCAATGTGCATCACAGGGGATACACATGTGCTACAC
ATGCTCTCATGTGTACCACGTTTCTTAAAGCATTTGTACAACATGATACAAATGTGAAAATGTGATGCACATATAGGACATGTGCATCACATATTGTCTC
ACATATTAAAACATTTGAGACAGTAAAATATGATATATATGGGAAAAATGCATCACATGATGTGATACATAAAATATGTGATACCCATGTGTAAGGGATA
GCTGATCTTTTTTTTTTAAATTGGAAGCAAACTAACATTTCAAAACTATATTTTTATGGAAGTCAAATCATGGTCTTTTGATTCTTACGGAGATACTGCT
AAAGCCAAAACCTCAGTCTGCTTCACATTTTCACAGTGAAGCTGAAAATTGAATATTGAGTTTGAGCATGTGAGGATTTGAGTTTTCTGTGTTTATTTTT
AGTTTCCTTGTGTAGTGAGTCTCCGTGTTGTCCTGTCTTCCCCCTTGATTGTTCCTCTGCTGTGTCTCGTTCCCTGTGATTACCTCCTGTCCACCTGTTG
TCTCTGTGTTTGTCAGATCCTTGTTGTGCCTACCCTGTCGCAAGTTGTATGTATGAGTCACAGTTATACTGGCTAGTCCTGAGTTGGCGTTGGCTCTCGT
TTTTCAGTTCTGTGTTCAGTTGCTACCGGTGCTGAGCTTTAGCCTTCTGCTCTGCCGTGCTGCCTGCTTCCTGGACTGTTTTTGAGCTATTTCTCATCAT
TGAAACCACCATTTTTCATCCACAACCTTGGTCATCTGCGTTCTGCCTCACCTCCATCACACCACTTCATGACAGAGCATTTGTGTCTTGTGAATTTCAT
GCTCTTTTTTGAGACACATTCTAGAGTTGTGCATTTTAAATGATGAAAATATATTTAGCAATTTACTAAGTGTGTCTTTAATACTATCACTGCTCATTGT
TATATTATTTTTATCATCATTATTGTCGTTATTATCTCTTGTCTGAAATTTTGTGTGCTATGCTAGGACTCTCTGTTTGGGGATAAATTATATATTATTT
TCTTATTATCTATTATTATTTTATCTTTGTGACAGAACTTTCAAAAGGAAGCTGCCAAGAAGTCAAGATGGCTGACAATGTGTATGCATTGCCATTCTTC
TATGGCAACATAACCAGAGAGGAGGCAGAAGTCTATCTGAGACAGGCAGGAATGAACAACGGCTTGTACTTACTACGGCAAAGTCGAAACTATCTTGGAG
GCTTTGCATTGTCTGTTTCTAATTCAGGTCGCTTCTACCACTACACAATTGAAAGACAACCCAATGAAATGTACGCTATTGCTGGTGGTAAGAGTCACAG
GTGCCCAACAGATGTGATAGACTATCATTCTCAAGAGATGGATGGTCTTGTATGTCTGTTAAAGAAGCCCTGCAACAGACCCAAAAATATGCAGCCAAAG
GTTGGTCCTTTCGAGGACTTAAAGGAAAGACTGATCCGGGAATATGTGAAGCAGACTTGGAACCTGCAGGTCAGTTTGAGCTGGATAGTAAAATTGTCTT
TATTTTTATGTAGAACCACCATGTTGTAGCGCAGTAATTACTTACTTGTGACATATTTTTTGTTCCATATTTTCAATATAAATTTATGGTTAATAATTAA
CATTTGGGTTTCTTAACAACTCTGAAACTTACAGTTTTTATTAACAAGAAAAATGAAATGACCAGAAAAGAACCCAGTCTGCATTGCTTTCCCTGGAGGT
CACAGGGGCATTTAGAGTGGTTTTATTCTTATTGTTACAATTTTTGTTTCTTTTTTTGTGTTATACGTTTTTGAGGTGTTCAGCCCAACAATGTAACATT
TAGAATTGTTGATTAAGTGTTCATAAGAAAACCAATAGATTTACTTTCACAAGTGGAGAATTAATGCTTTGGTCACTGAAACCTGGTGTTGGTAACAGGT
CCTTTGAAAAGCAATTTTTGTGGATGATTTTTTGAAAATAATGAAACCTTATCAGCGCCACTAACTCTATAAATACTTTATTATTTCTGAATTAGACTAG
TGGTGACTATAGGTGCTTTCAGACCAGCCCTGTCTAGTCCGCTTTAATTGAACTCCAGTCCATTTACATAGAAAGTCATTTGGGGTGGTGTGAATGCGCA
ATCAAACTTTAATAACTCAGAAATAGTTCAAATAATTTGGATCCATTTTTTATTTCCTTTTTACGGAAAGTTTCAGTTTACATTATAGGTTTGTGGTGCA
TTTGTATCCTAAAGAGAAAGATATAAAACATTAACAAGATATTAATGTACATGGAAAAACCTTTCGAAAATTTTCTATTATAGCAGAAAGTGCAGCATGA
ACTGAACAGTACATGATTGAGAGAGAATGGAAAACTTACTGCGAGGGAACGCAAAAGAAAGAAAAATACTCCTGTCCCCTAGGGGGCTCCATAGCTTCTG
TCTTCCATGGAGTTTTTTTTTTTTTTTTTTTGTCGTTTCCATCAGTAATTCTTGATTCAGTGCCCTGAACAAAGGGAAACAGGTTTTTCAACTAGTTTGG
ATCATTTGACACAGTGCACTGTGAAAGAGAACCACACCAGCTGAAAATCTAACAAATGTCGCATATTTGGTCCCCACTAGAACTGAGTTTACCAACTATC
AGGTGTGAAAACACCCTTAGGGTGAGGCATGAGACTTGACAACTCATTCCTGGTTATATCTTCTCCTTATTTTAACTTTGAGCTTGAAATAAGTCTTGTA
TGCACATAGGGTCCAGCCCTTGAGCAGGCTATCATCAGTCAGAGGCCTCAGCTGGAGAAACTCATTGCCACCACTGCTCATGAAAAAATGCCCTGGTTCC
ATGGAACAATAACGCGAGAGAACTCTGAGCCCAGGCTTCAGAATGGTTCCCGAACAAATGGAAAATTCTTGTAAGTATTTGAAAACGTACTCAAGAATAT
GTTTATAGAGAATCTGCAGAAATATAGTTATTAATAAAATCAACACTTCAATATTTTTGAAAGTATATTTAAATCATTTTTACTTGACAACTTTTTTGCT
TAAAATTTGTTCTTTTTGATTCAGGTCACAATCAGTCTAGTCAAAACGATATTTACTCCCATTCATTAAAAAATTGAATGAATAAGTTCCAATTATTCTA
ATTTCTTAGTATCACTACTTCATGTAGTGATACTATAGGTCTTATTTTGAATTTTGACATTGGAGAAGTTGGCAAAAAAAGTAGTATAAAAAGAGTCATG
TACCACTCTGTCGTCATATCTGTTAGTAGTTTTAAATGTATCTAATTTATGTGTGATATTAACTTTTATTTATGTTTAAGCTTTGAAATTTAAGCGGAGG
GTGTCAGTGCATGTGTTTTAGCTCAAACTTTAAGAGGCAGAAGTGGTCTAGGCAGAGGAGTCGCATGATCAGACACAGGCACACACACACACACACACAC
ACACACACACACACACACACACACACACACACACACACACACACACACACACACACACACACACACACACACACACACACATTCTCTCTCTCTCTGTGGT
TTCCGCTTTGACAGTTTGCAAAGGACTTCCTGAAGTAGCCATGTAAAAAGAAGTCTGAGAACAGGGTAAAGTGTGACTGCCCCTTTTTTCGTGAAACATC
TTACAGGAAGTGGCCTTTTTCCTCTGAAAGATGGCCTCAACTGCATGACATGTTTTATTTTAGAAAGCCATTGCAGTTCTTCTGTGTCTATGGCAAGTAT
ATTTATTGTTATTTTGAAAATATAACTTTAAATATACTTCAAGAAGTAGCTTGTTACATAAATTTAGCAACATAAATTACAGTTACGTATGTTACACAAC
AAAATTACATAATGGTCTGTCTTTCCTGTGCACTTTAAATGTAATTTTGGGAACACTACTTTTCTCAGAACAACACTGGACATTTACTTGAGTTACTGTG
TAGTTCCTGGTTTCCATTTATGTTATGATGTCTTAGCTGGTTCCTTTTGGCTTCCAGAGCTATGAAATTAGCATTACCAAGTCACAGCTGACACTTTTCA
CAGTTCACATGCTGTGTGGTAACAGGTGTGGTTAAATACTGTTAAAATTAAAGTAAAAAAATGTACAAAATGAAGGATTTGTACTGAACTTTTTAACAAA
TTCGAATAGTAATCCAAATAAATTACTGAAATTGACTATTTTGATTCAGTTAATAGTCAATACTACTGGATACACTGCATGTAATTACTAATAAATTAGT
TCAAAAGGAAATGTAAATAGTAAGGTACTCTGACTATTGTCCAGTTTTTAAAGGAACATTATTCTGAGACATTAGTTTAGAACAGAGTGGCTCAAGTCCA
GTCCTCCTGAGCTGCCATCCTGTAACTTTCAAACGCTTCCAAACGGCTCGTTCAGTGAGGAAATTCAATCATTTGATTCCAGTCTGTTGGAGTAAGGATG
CATCTAGACCAGAGGCGTCCAAAGTCGGTCCTCGAGGACCGACATGTTTTAGTTCTCTCCCTGGTGGTAGTAGCAACCTCTTCAGCAAGTCAATGTTCTC
CTTAGCCCTTCTAATGAGCCATCATTTGATGCAGGGAGAGAACTAAAACATGCAGGACGTCGGTCCCCGAGGACCGACTTTGGACACCACTGACCTAGAC
GTTGCAGGACGGTAGCTCTGTACTTGAGCACCCCTGATTTTAAATCATAAAACTTAATCTAAATGCAATATGTTTGTTGCAAAATATTACAGTTTTTTGG
ATTATTATTTATTGTTTGATATTAAACTGTATAGTTTTTACCTTGTATTTAGCAGGACATTAAGTTCCTAATTTTAACAAATAAAGTCCCTGTGGTTCAT
AAATTTATCATTTCTTTTATCTTCCTATAACAAAATAGATTCAACCTGACAAAATGACAATAGCATACAAATGTTTAATGCTACATTATCTCCTTTGTTT
CTTCTGCTTACATGTGTAGAATTCGACAGAGAGATCAAAATGGATCATATGCTTTATGTTTACTGCATGAAGGCCAAGTGATGCATTATCGCATTGACAG
AGACGGCACCGGAAAGCTCTCCATCCCTGATGGAAAGAAATTTGACACCTTGTGGCAGGTTACCAATTTCTGTTTTTACATTGATTCTGTGTTACTTAGA
TTCTATTAAATTGTACATATCATTATGATGGGTAGCATAATTAGCTTAGTAGATAATGTAGCTTTGTGACATATTAATTCTTACAGTCCAAGAACGTAAA
GACTTTTCTAGAGCTAAAACTATTTAGAATCACATAAATTGTTTCTCTGGCATTTGTTGTTTTAATTAATGATAAATAGTTAACTTTAACCTATAAGGAC
CCATGATGACACCGGTGTCACCGCCCCTTTGTACACTGAGAAAAGTTTATTTTTAAAGTTGAATGCTGAGTTTTATCTCATAAAGTCCTCAAGTGACATC
TACTGAACATCCTGATTCAGTCATGTGACTAGGGATTCTGGGTAATGAAGGTACCATTTTCAAAGTGTCAGTGCACCTGGGCAGCTAACGTGACCAGGAG
GCTGATTTGGGAAACTTTGTTTTCTCTTAATAAAGGTGAGTTTCCACTGGTTCAGCAATTCTAATCTTCAGATAAGACATATTTACTCACATATGAAATG
GTTTGACAGCATTTCTAAAACTATTTGATATAGAATAGATCTATCAAATATTGCTGTTACATCTGTGTCACATTGGGCATTAAACTCCACATTGCAAAAC
AAAACAAAAAAAAAATCCTTGTGACGTCTGTCACAAGATGATTACGTACTAATCATCTGCTTAGTCAATTTAGCTCATTCAGTTATTTTAGATTAATATA
GTCTCTAGCTTTCATTTTAAGTCATATTTCAAAAAATGTAAGCATGAAAACTTGAAATCACTCAAATATTTGATGAAACTTTTCAATAGCTTTAGTCAAG
TCATTTTCTCCATTTACCCACCATTTTATTGTCTTTTGCTTTGTTGTAAAATGCAACAATATTAACAATATGGTGTTCAAGAGGCATTAGAGGTCATCAC
TGGACAGGACCATGAGCTTGAGAGATGTGAAAGTTGCTGAGATGTACATCCCAAATATCAAAACTATGTCCCCAACAAAAAAATTGGTGAATGAGGAACA
AAGGGGTCTAGCAATTCATATGTGATTCCAGAGATTTAGATACAGAACCCAATCGGGCCAAATCAACCATGGGAAGCAAAAGCCAACCATCAAAGGACAA
CATTTCTCTTGGAGAAATACAATTTTTAAAACTTAAGGATGCACATAGAAAAGACCACACCTCAAATCTCCTGATGAGATCCTATTCCAATTGGGTATTT
AAAAAAATTTAACTCACAATAAATGGTGCAGTTTATCAACTTTGCATGTTCCTTCTATCGAAGGAACATGCAAATTTATAGTGTACAAAAATCTAACACT
TTTAATACCACAGTTATACAAATACAGGTACTGTTTGGCGTCTACATGCATATGGTGGGTTTTTGCCAAACGTCAGGAGATGTAGAATATTGCAAAATGA
TGGAAATTGCAAGAATGGAAGATAACACTTCACAAATTAGATTTCAGGTCTTACCAGTATCCCTACATTTCATTGACAGTTTAGATTTGTTAAATAAACA
AGTTAAGGATAAGTATTGGACAATCTATTGGACAGCCCATAGGTTGATATTATTGACAGACATTGGGCTTATCCAATGAAATCCCTCGGTTCTCCTTGGT
CCGCCCCTCCCCTCTAACGTTATAAATAGAGCCATTTCAGCTAACGGTTAGCTGCTAACCGGAGTCCGAGAAAAGGGAGAGGATACGAGATGGGACGGGT
CAGAAAAACTACAACAAAAGCTAAAAAAGCGCATAAGCCCATTCAGAAAAATTTCTCAAACTATCCGATATGTTTACCACACAAACTTTGACTGCTGGAG
CAGATTAGGTAGCGGAGAAGGAGGGAGAATTAGCGATTCAGGGGCTTTATTATCGTCGGAGGAGGATGATTATGAGAGAGACCAGGGACAGATTGAGGAA
GGGTTCACATTAGCTGCTGCTGCTGCCCGGTAAAAAGGAGTGAAAATGTTAATAAAGAAAAAGTTTCATGCAGGCCGGAGGGCAGGTGTGTGTGCGTGTG
TGTGTGTGTCTACCGGGAACACTAAGTTCCTGGTAGTCAGAAAAACTTTGGAATAGAACAGGAATAATGACGGCCCGTGGAATTAATAATGAACAAATTG
CAGGGAGTTTCTAACTTTAAAAAGGGTCAGAGACAGGTTCTGGTTGGATGAGCAAAGATACACCTTATTTGAATAAATTAAATACAAGAATATAAAACTT
TCTACTCAAAATAACAAATTAGATTTGCTCTTGCAATTCTCCAAAGACGTCTTTGCTTTTTGTTTGTTGTTTCCATCTTTTGTCTTTTTTCCTTTTCTCA
GGTAAATTCATGTGTTGTTTGTGCTCTGAGGTTTCTGATGTTGTGTGATGAGCTTTTCTGGTGATAGTCTGCATCTGTCTTGAATAAATGCTGATTATTG
TGACGCTGTCATCTCTGTGTGATCTCAGTCTTTGCGCACAGCATTTTCTGAATCTGGGCATAGAGAGGATATAACGAGTCAAAAGGTTTTTAAAGTTCTA
GAAGTTCTAGAATCCTCTCTTAAAAGCATCTTGATAGAAACCAAACTGTTTATAGATTTATATCAAGGGAGAATACTTACAAACATCTGCAATTTTCTCA
GCTTTAATTTAAGCCATGTTTATAGAAATCGTGTAAGAAATAAAGGCGCTGCGATCATTTTTGTGATTCCTGCTCATCCCGCACTAAACCAGGCGGTCCA
TTAAACCGCCTGGTTTAGTGGACTGAATTGGGACATATATGTCCCAATTCAGATCTGTGCCAGGGGTGGTGCTATTTAAAAAAAACAAACTTCAGATAGA
GCTACATATGATCCATTTGATATGATATGTAACTCCCGTAATTTTCCTAAAAGTGGAAATGGGTCTAGAGTTAAAATTATTTAGAATCACATAAACTGCC
ATTTGTTGTTTTAATTAATGGTACATAGTTAACTTTAATTAATGCTATAATTTATGTTAAATTATTTTATTTTTATTGCTTTAGTTATTGTCTTGGACTT
GGGTAATGATAGCTCAAACTTACATTTTTTTCAAGATATGGTAAAAATAGTAAAAACTATTTTTATGATGCTACTATGTGGTTATTATTTATATTCATTC
TTTCTTTTAAGACTGTGCTGTCTTAGTGTTTATTTTCAGTTATAAAACATTGTAAACAATTTCTCTTCATATGACAGTTGGTGGAGCATTACTCCTACAA
ACCAGATGGCTTGTTACGAGTACTCACAGAGCCATGTCCAAGACCTGACGGTGAAACTGGTAAAGACAGACACAACTGGTCAAAATTTGTCAACATTAGT
CTTACCAAATCCCAGTCTAACCCAAATTGATCCTCATGTTTCAAATTTCTTGTTCACAGTGCTAATAGGACGACCATTACCTCCACTGAACCATCCTGGA
TTAGGTTCTGCCATTGTAAGTTATTGGATAAGCACATTTGATACAATTGCCTTTATCCTTTCCAGAAAGGATAAAAGAAAATCCACATTCTTCCAGGTCT
CATAACTTGTTTTAAGTTTTTATCACCTTAAAGTAGGTTTAGTAAATAAACTGTTTTAAGAGTTTGGCTCGTCAGTAATCATCAACACTCAGGAGTGATC
ACAAGTTCTTTGACTTGAATGACCATGAAAAGACCACAGTATCTTTTACAAAAACTTTTTTGACATTTTTCATTCCTAGCAAAATGCAGCAGATGGTCTT
CGCTCCATGCTTGGTCAGCTCAACATATCTGGAAAAAGGGTAAATACATTTCACAAACTTAATAGTTACTTCAACAAGCATCAGTGCTCTTACTGCCATC
TTACATTTCGAGATGTCTGCCTTGGTCTGATTGATAGATGTAACTGAAAATTTTTGCCAAAAAAATATTCCTGTATGTGAAATGGCCTTTGTATGTTCAC
CCATGAAGAGGTTACCATTAGGATATAGTAAAGATCCATCCATCCATTTTCTTGCACCCTTTTTCCCTCAGTGGGGTCGGGAGGGTTGCTGGTGTCTATC
TCCAGCCAACGTTTCGGGCGAGAGGCGGGGTCACCCTGGACAGGTCGCCAGTCTGTCACAGGGCAACACAGAGACACACAGGACACACAACCATGCACAC
ACACACTCACACCTAGGGGCAATTTGGAGAGGCCAATTAACCTAACAGTCATGTTTTTTGGACTGTGGGAGGAAACCGGAGTACCTGGAGAAAACCCACC
ATGCACAGGGAGAACATGGAGACTCCATGCAGAAAGACCCCAGGCCGGGAATCGAACCCAGAACCTTCTTGCTGCAAGGCAACAGCTCTACCAACTGCGC
CACTGTGCAGCCCTATAGTAAAGATATAGATAGTAAAACAGGTACCTATAATGCTCATGGGTGGAGCTTCAGGGGGGCCTGGGAGGGCAGCACTCCCCCC
TGGGCACTATAGAGGGAGTCACTGTAGAGGTTATATCCCCCAGTCAGGGTTAAGTCATGGTTCCTAAAAATCTGCAAGACCAACTGATTCTGGTGATATA
GTGAATATAAAATATTGAATTAAATATGGTGCTGCATGACTGGCTTTATTTTCACTTAATCAAATTAATCAAATTTTATTTGTATAGCACATTTCAGCAA
CAAGGCATTTCAAAGTGTTTTACATCATTAAATACAAAAACACAGAGTCATGCAACATTGAATCAATCAAAAACATTAAATTTCCTGCCGAAAAAAAAAT
AAAAAAAGGGGGGGGGGACTCCAACCCACTCTTACATTTTTATTTTTATGACACAGAAATTCACAAGCGGTTCCAGGTGTACAGTATTTCTTGTCACCAA
CCGTCCACCAATGTCATCATCAGTCATTTGGCAACAGATTGCAGACTAGATGGAGCTTTTTTTTTTACGGACTAAGTTAAAGTGAGTGGCACATCAATAT
AAGCATTAATGTGGAACAGCAAAGAGAAAAGAAAGGAAAAAAGAGAAACCAAGTTACAAAAGCTAGACGCACATTTTGTTCATCTCTGCAGATAAACTGG
ACTTTTTTGTTCGCAGCAATTCAGACCTGCCAGCACAGCCAGAGATTACAGAGAAAAATACTAATTATTATTCATAATGTGTGAGTTAGATATAGACTGT
TGATGATTGAAAATTGTAGTGGCCCCGCCGCCTAGCTTGTATCCCCTTTTGTCTCTCTTGGTGATACAGCAGTTATGTCAGAGACTGACAAGCTTTTGAA
AATTCACATTGAACACACGCGAGCCAAAGGAGCGAAAGAGCACCTTCCAAACGAAGCTGAAGTTGGTTCAGTGATCCAGCTTCCAATTCGGGAAATGACT
AAAGGGCGATTCCACCTAATTTTTCACTACCTTCCGCATCTTTAATTGACTCTAGTTCAAAAACTACAACACCAAGACTCTTCAAACCTCCACTGGATTA
TTCTGCTCTAATAGCAGACTATTTATAACCATGTTTGGGATTTGTGAAACTTTTTTCTGATTTCTGAAACTTCACTTCACTTAACACACCACTTACCACA
CAACATTTAATTTCCCATTGGGATTAATAAAGTGGATTTGATTTAGAAAAAAACTGCATGGAACAAGTGTAGTCATCTAAACTTTAGTGAAGTTTCACAA
ATTACATAAAGGTTTTACAAATCCCAAACATGGTTCTAAATATTCTGCTATTACAGCAGAATAATCCAGCGCAGGTTTGAAGAGTCTAGGAGTTGTAGTT
TTTAAACTAGAGTCGATTAAAGATGCGGAAGGTAGTGACAAATTAGGTTGATTCGCCCTTTCCCAAATCGGAAGCTGGAGTTGGAAACTAACTTCAACTT
CATCCAAATTGTTCAGATTGGGTGTGAATGGTGGTACGTGGTATGTGCATAGAGATACAAAAATCCAGAGATGCGCGAGGCTCTGTGACAGTCAGCTAGG
CCAACGTGGGGTGGGACGCCACGCACTGCCACTCATCCTGTTCAACGCATCAGCTGTAAACAGCTTCAGCAGTTGCTAGCTGCTCCAGGCTCCAAAGTGG
ATGTCAAAATTATCCGATCATTATCCGTGGTGCTGAGCTACTTTGAATTTGTATTGCTTCATCATTAGTGACCATGTAGCCTGATGTTTTTGTTGTTCTC
TTGATTTGTTATCTTCATATTCGTTTGATGGGTTTCAAAATGACATAGTCGCTCTCCATGGTGTGGAAGCTTGTAAGCCCTGCTGTTGTTGGCATGTTGT
AAAATGATGTCATCATGAGCTTTATTATTTGGGTATTAAGAGTTATTAGCACGCCTGCAGTCCCACTCTGATTTGTTCTGCCAGTGATAACACTCACAAT
ATTTTAATCCGAAACTTCTTCCAAAACAGGCCCTTTTTTTTTTTTTTTACATATTTTACAGAACCTTGAGAAGTCGCTTATTTCCGCATTCTGTTCTCTT
CCTATCTTCATGAACAGAGTCGTAGACGAATCGGCAACACGGACCTTAATCCCTATGAAACTAGGATGTCCAAAGGTAAGCTCTGGAAACGCTCAGTTGA
ATTAAATTCACAAAACATGTTTTAAGAAAAATTTCTGAAAAAAAATGTATTTGATCTAATCATAAAGAGACATTCCAGTTCAACAATACAGTCATGTTCA
GTTTATTATTCAAATTTATTAAAAAATGTGAATAATAAACGTGCACACATTCTTCAGCATGTGAATGTGTTTGCAAAGGGACGGATCACTCAATGTAGTG
TGAAGCACTTAGAGTTCTCTGTACTTGATAAAGTGCAGCAAACAAGCAATGTTTTTTGTGTGGTTTTTGTAACTGGCGTTTCACTTCCATCACCCCTCCC
TTCCCCACTGTCCGACCATGATGTTCATGTTACTGTGACAACCAAAAGTTATAGTTTTTCCATCTTCACCTCACTCAAATTGCTTTCTGCCTTGGTGAAA
TTGTGTTTTGTTCCTTGTGTTTCCCATGGTTACCATTGTTAATCATTAAATAAGATGTATTAATGGTTAAATGTGGTCATGTAGAGGGAAGAGCCTGAGG
TGGTATCTTGTACGCAAACTTTGAGGTACAGCTGTGATTTACTGTATACAGGCAAATCTCTTGCTGGTATGCACATGATGGTATGTACATGTATACCATC
TCCAATAAAATACATTTGGATTTGTTTTTGGCATATACCCCATTTCTGCATATGTACGTATGGATCTGCAGGCCTTCATAAAGGAGACCCCAGAACACTA
AACATTGGAGGTTTCTTCCATGTAAGAAAAGGGATTGGTAGAGTGAAGCAGCATGTTGGATGCTTTACTTCTACATTGGCATCATGGGTTCTTGGGTTCA
GTGGTGGTTTATGTGTAAATTTCCACCCTGGACGCTGTGTTTACAAATTATACATTTTTTAAAATGTTCAATCTTAAAAGATATTAACAGAATAACATCA
CATATTAGTTTGATTTTCACATCTTGTGCTTTTTAAAGTCTCTTTGAGTTATAACTATTTTACTAGATGTCTTCATGGTGGGCATTAGTAGTACAGCAAA
TAATTACACATCTCCATAAATACAGTGCCATGTTATTTGAAAATAAAGACAGATTATTTCTTACATGTTGCCCTTAATAGTATTTGCATATTATGCTTCC
AACTTTGGCATGTAATTTCACATTTATTGTAGGGTTATCTTAGAATAAATGTAAAAAATATATGGGGTAAATATGGGTTTAATAGTTCAGTTCTTCCCCA
CATGACAATAATTTCCCTTTAAAAATACACTTACAGGTGAGATTTTACACTTGTGATATTAATAATTCAAACTTTTCTTAATGAACTTTAAATTGTTAGA
CTTTCTTTAAATATGTGAAGTTACTCTAATGGATGAAATGACTATTATCAAAGGTATAAAAAGGGGACTTGTTTTACTACATGTTAGAGAGCTGTTTTAG
CCTTTTTAGAGCTCTGTTTTCATTTGAATTTTCAGAGGCAATGCCAATGGACACAGAGGTATATGAAAGTCCTTATGCAGATCCTGATGAACTGAGGAGC
TCCACTGTGGATCGCAACCAGCTTTTCTTGGAGGATGGAGAATTGGGCTCAGGAAACTTTGGCACTGTCATGAAAGGAATCTACAAGATGAGAAAGTATG
ACACAGCACTTTGGTACAAACAACAGCACTCCTGTCGATTTATACAGAAAACCATGATTAATTACAACCTTCATATATTCACAAAGGGGGCTGCACAGTG
GTGCAGTTGGTAGAGCTGTTGCCTTGCAGCAAGAAGGTTCTGGGTTTGATTCCCAGCCCCGGTCTTTCTGCATGGAGTCTCCATGTTCTCCCTGTGCATG
GTGGGTTTTCTCCGGGTACTCCGGTTTCCTCCCACAGTCCAAAAACATGACTGTCAGGTTAATTGGTCTCTCCAAATTGCCCCTAGGTGTGAGTCTGTGT
GTGCATAGTTGTGTGTCTCTGTGTTGCTCTGCGACAGACAGGCGACCTGTCCAGAGTGACCCCGCCTCTCGCCCGGTATGCCAGCTGGAGATAGACACCA
GCACTGCTCCTGACCCCACTAAGGGACAAGGGTGTAAAGAAAATGGATGGATGGATTTATTCACAAAGTGTTCAGTCAGCACTTTGTCATCACAAATCAT
TCACTGAAATGAAAAATCATGAAAATCTTACAAAAGCCGTCCTTGATCCAAATCAAGGTTTTGTCACAAAACTGAGGCAAATTTATGGAAGTTCAATCAA
TCAATCAATCAATCAATCAATCAATCAATCAATCAATCAATCAATCAATCAATCAATCAATCAATCAATCAATCAATCAATCAAATTTGATTTGTATAAC
ACATTTCAGCAACAATGCATTTCAAAGTGCTTTACATCACAAAAACACAATGTGTAATTATTTGCTATGTCATGCAACATAGAATCAATAATTGAAACAT
TACATTTAGTCAAGTGCTGCCATTAAATTCTTAATCTATTACGTTTCAAATGCAACTCCAAACAGGTGGGTGTTTAGGGTTAAAGGCACAGTGTTTCAGC
AGCTTTGCAGTTTTCTGGAAGTTTGTTCCAGATTTGTGGTGCATAGAAGCTGAATGCTGCTTCTCCTCGTCTGGTTCTGGAGAATCTATATTCCCCTCTT
ATTCAATATATATATTCAGTATATATATTGAATAAGAGGGGTCCTAGGATCAATCCTTGGGGTATCCCACAAATGACTTCTGTCCTCTTTGATGAGAAGT
TTCCCATTGAAACAATGAAATCCCTGTTCTTTAAGTAAGATTTGAACCAATTGAGTCCAGAGACCAGAGTCCTACCCAACTCTCCAGTCGTTTTAGTAAT
GTCATGATTAACAGTGTCAAAAGCTGCACTGAGGTCCAACAGAACCAGCATTGTTGGACCTTCCACAGTCTGTCTTTATATGTATGTCATTGAACACTTT
GACTAGGCCAGTCTCAGTGCCAGACTGAAACACATCACAGCATTTTGTTATCAATAGGAAGCTATTTAACTGTTTAAACACAGCTTTTTCAATAATTTTG
AATGGGAGGTTGCACATCAGCCTGTAATTCTGTAGTAGTGATTTGTCCAGATTGTTCTTTTTTATCAGAGGTTTGGCAACTGCTGTTTTTGAAGCCTGAG
GAAAAACACCTGATGAAAACGTTGAGTTTTATTATTTGGATCAGATAATTTGTAATGCCTTTTTTAAAGAAAGTAGGGGGTGGATATCCAGACAGCAGGA
ACCTGAGCTTAATTAATTTATAATTTATTTTGGTCTTTTATAATTAAGTAGTTGAAAATGGGTAATTTTTAATGCATTTTTATGTTTGGGTATAGCATTG
GTGCTGGATTAAGTAAGGATGTGCAGATTAATTCTTTTAAACTAAACCCCAGCTCCGAAAAAACAATCCCACACTATAATCCTCCCTCCAAAAATCTTTA
CAATTGGCACAACGCAATCAGACAAGTACCGTTGTCCTGGTAACTGCAATCCCAGACAGTCTATCAGTTTACCAGACAGAGAAGCGTGATTCGTCACTCC
AGAGAACGTGCCTCCACTGCTCTAGAGTCCAGCGTCGGCAGTTTTACAAAACAGCATCTGACGCTTTGCATTGCTCTTGGTGATGTATGGCTTGGATGCG
ACTGGTTACCATGGAAACCCATGCCATGAAGCTCCCTGCACACTGTTCTTGAGCTAATGTGAGCCACATGATGTTTGGAGGTCTGTAGTGATTGATTCTG
AAGAAAGTTGGTGACCTCTTCATACTATGCGCTTCAGCATCCACTGACCCTGCTTTCTCAGTTAACGTGGCCTACCACTTCATGGCCGAGTTGCTGTCAA
TCCCAAACACTTCCAGTTTTTTATAATACAGCTGACAGTTGACTGTGGAATATTTAGGAGCAAGGAAATTTCAAGACTGGATTTGTTGCACAGGTCGCAT
CCTATCACAGTTCCATGCTGGAATTCACTGAGCTCCTTAAAGCGACCTATTTACGAACATTCACAAATATTCTTAAAAACAGTCTGCATGCCTATGTGCT
TAATTTTATACCATGGAAGTGATTGGAATTGCGCTAATTTGGATGGGTGAGAAAATATTTTTGGCAAAATAGTCTATATATAATAAAAACTTACAGAAAA
GTTATTTTATTTCAGTCTCTGAATTCACTAATAAGCATATTATACAGACTAAACACACACAAACTACTTGATTTCAAGCATATATTTTTGTTAATTGTGA
TGATTTTCTGTCTACATCAAATTAAATCATAATATTTAAAATCAGAATGTACAGAACATGAGACAAAAAACTGAAATGTAGGCTGAAATACAGTGTTTAT
TATTTGGTAAGATGCTATTATAAGATACTTCTTGTCTGAAAAAAGAACATCTAAAAAAGTAAATCTTATAATTTGAGTATGGTTGTATATTTTCAATTAA
ATTAAACTTTTTCTAGTTTTTTTATTTTTTACAAAAGTATGAACCCCTTTGCAAACGAGGGTTTAAAATGTGCAATTTTATGCATAGATGCAGATTTTAT
TGGTTGAAATATTTTTGACACTATGGTTCCTGTGTTCCAGCAGAACACAGAAAAGATGTTTGGTCAGGCTTCAAGCAGAAGTTGGACCAGATAGATAGAA
GTCTGGACAGAGTCAAGAAGCTGAACACAAATGTAATAGGTTAAAATCAGAAACAAGCTTAGCATCTTCCTCTCCTGCCCCCAGCCAAACAGACATCTCA
CAGGCAGCTAAACAGGCTGAACCTGAAAAAGTCTGGAGATTCAGATGGTGTTAGATCCAGTGTGCTGAAGACCTAGGCCTTCAGCACACTGAATTCTGTG
GGATTCTGCAGCATTTCTTCAACATTCAAGGGATATAGGTTCCAGTTGGCTCAAGTAAACAAGGATCCCCTGCAATATGCTCATTGTGGTTGAGTGGCCA
TTGAAGGTGCCGCTATAAATCTGCTTGAACAAACCCAGTGTCATCGAGACAAAGGCAGTGATATGAGGATCATGATTTCTCAAGTGCATCTAACACAATT
TAACCTAGTCTGCTTTATTATACATTTCGGAAGACACAGGGGGCGGCTTCAACAATTTCCTGGATTAGTGATGTCTGATACTAATCCAGTCACAGCTTGT
AAGACTGAAAGGTTTTGTATATAACAGGTAGTCAGCAGCACACCATCTCTTTTTACTCTATACGCCTCATACTTCCAGTACAAGTCAGAAACCTGTCATC
TGCAGAAATATTTGAATCTGTAGTTGTTGGGCATGCAAGATGGATAAAAAGCTGAGTACAGAGAGCTTTTGTGGCATGGTGTGTAAATAATATCCATATC
TTGAACATAAACAAGGCAATGGAAATTATGGATTTCAGAAAATACAGAAAAAGAAAAATACAAAAATACTATTTCCATCATCCTGTGAGAAGAAGTGGAT
GTGGTAAAGGAGTGTGAATATCACCTGAACAACAAAATGAACTGGGAAGTCCAACAACAGTCCAATAACAGTGAAGTCTAATATGAGGATGGTCGAAGCA
GATTGAACTTCTTGAGGAAGCTTCAGTCCTGCTTTGTGCGCTCGCACATGTTGGAATAAGAAGGCACTGTTCTCACAATATTGGGAGCATGTAATTGTCA
AAAATGCCTTTTTTTTTTTCGCTAACGAATTGAGAATTCTGCGACAGACTGGCGACCTGTCCAGGGTGACCCCGCCTCTCACCTGGAACTTTCGCTGGAG
ATAGACACCAGCACCCCTCCCGATCCCACTTGGGAAAAGGATGTAAAGAAAATGGATGGAATTGAGAATTCTTTTCACTGGAAATCAGAGACTGAGGCTA
AGGTTTGAAAAACAGACACATTGTCCCTATTATATCTGTAAACTTTTGTTGTTACTTGATTAATGTAACAGCAATTCAGAATCATTTTCATTCACTGAAA
ATGATTCTGTGGTGAATTAAATTCAACATAACTAAATCTGTAAAATCAACAATAAAAATTCAAGTTATAGTATCTTTACACACAACTATATGTAGTACTG
AACAGGGGTAGAAATGTATTTTTTTCCTCTGACTCCGATTAGCTGAAATGGCTCTATTTATAACGTTAGAGGGAGGGGCGGGCCAGCAGCAAATTCTGAA
AATATAATTGAATATGGCCCGCACAAGAAGCTTGAGCTCAACTCTGTTGCACTTCTCAGTTTCAACACTAGATGGAGCCAGCAACAGAAACAAAATTAAG
TGACAAAAAACTTTTACCATGAGTCACCAGAAATGGCAGCATCGAAGAAACGCAAAATAGCAAGTGAGTGTAGGAGATTTCAAACACGGTGGGAAAATAG
GTATTTTTTTCAAAGAAATCAACGGAAAGTGTGTCTGTTTGATTTGCAATGAAGATGTTACTGTGATGAAATGTCCATCAGCACTATGAGACCAAAAATC
AGAGCTACACTTACAAGATCCACAATGATGGATGCAGGGACTGAGCAGTAAATACAAAACAGGTGTTTATTAAATGATCAGCTTTTTCACAGTCAGACAA
GCCAGGATGAGAGCCAGGGAATCCAAATCTGGGTCAAGCGGTTCCTGATCTCAGGGGCAGACAGACAGGGGATCAAAGGCAGGAGGTCCATATCCAGTGA
AGTAGGTCAGGATCGGGGACAGGAAGAGCCAACTGGACAGAAGGGAAGAGACAGACAGGTTAGTAACCAGGCAAATCGCTTAAGTAGCTACAGCATGCAT
GAAGGTGTTACCGCTGAGGGTTTCACAACAATCTGACGCCATGCAGGAGGAAGATCTGTCCTTATATGGCAGCAGCTGGAGATCAGGGTGATGATGATCA
GGTGTGAGTTGTCACAGCTCAGCAGCAGCTCTGACATACTGTCTGTTACTACCCAATAGTAAGTCCCGCCCACTCCTCACAACTCTTTGGACTCACTACT
GCCCAGTTCTCTGTCTAACAGGTCCGGAAAACCCCCAGAAACTCGAGTCTTACCCTAGAGATAGTTTGTGGAGAATTATCTGTTTAAACTGGGGTCGGAA
AGGACTCGTCTAGCTCTGACTACCTTCGATCCAGAAGTTATGACCCTTTGCAGTTGAAGAGCAATCCGCTGAGTAGCCCTCACAGCTGCATAACCCCTAC
AACCACTCCTGTTAACGGTAGCTCCTTTCCTAAAATAACGGCACTTGTTAACGGCTAGATTAAGTTCAGTGACTTAGATTTAAGTCCCAGGGTCATTATT
TTAACACTCACCAGAGGAAAACACAAAGCCATCCATTCTCTAGAATCATGTATGTTAACTTTACCACAATTAGGAGAACCAACAATAATTAAGACTGACA
CAATTAAACTCACTGTTCACAATTCTCATTAGAATTTTTAGGATTATAATTTTATTAAGCAGGCTTTAGCAGGGGCATATGACAACAGATTAAATTTCCA
AGAGTTATAAAAGAAACAAAGTTATGATGAAATCAACTAGGATCATTCACATCCTATCCTTATTCTTATCCCTAACCTATTTCACTAAATTCACTGAGCG
AGGCTTTTGGGGGAAGCAGGTCGACTCATACCCGATGGTCCTTGGTCTTGGCAGCTGTAATCTGTTAGATGTCTTTGGACAGAGTCCTTGTCCAGCCGGA
GCAAGGTCCTCTTTAATGAAGAGAAGCGGAGAGAAGACTCACGCTTTCCATTAAACGTGCAGACTCTTTATCTTTAAAAGACCTCCGTCCCTTTTCCAAG
TTGGCTGCGATGATTTTAGAGAGCGTTGGGTAGAAGCAGAGGAATCGGTCGAATCTGGAACCGGAGTTGGTGGCCGGTGGAACTTGTCCCTTGTTATCGG
CGTGAAGTCTTTGAGCTTTTTCCTCGGTCCCGAGTGTAGTCCTCTGCTGGCCTTTAGTTTGCTTCCCTTTGCTGGCTCCTCTTCTGCGCCGGAGACGAAG
TACGATCTTTTTCTCTCGACCATCAGTATTTATGCACTGTGTTTCTATGGAACCCGCCTATTTTCCTTACATCATCCTGACATCCTGCAAGGCCGGGCTG
CCTGACTTGGAACCCGCCTATCTGCCTTATCATCCTGACGTTCTGCAAGACCGGGCGGCCTGACTTTCCCAAGGCCTATTACTCACCGGCCATCTGGCTC
CAATCTCGCCCCCACCTCTCGCTCAGTGAGAAGAGTTTTTTGCTTTTTTCCTCTCCTCTCTCCTCAGCCTTTGTGATTCCAGTAATAAATGATAACCATA
CATAATTATGCTAATTGTTGTTAACTCAAAAGTATAACCTTCAGTTTCCCATAGTATAATAAAATCAACTGATTAAGAGTACAGATTATACATTACTATA
ACATTCACTCGATTAAAAGTACAGAATACATGTTTTGATAATTCATTACAGACATTACTTCATTGGTATGTATTATCACTTTATAATCACCTATCGCTCA
TAATCATCAGTTAATCATTGGCATGTATTATCACTTTATAATCACCTATCACTCATAATCATCAGTTAATCATTATCTAGGGTATACTGTTATTTCTCAG
GCCTTTATTCCATTTTTCTGCGTATACCTGGACAGATCTCACATGCTCATACCAGATTTCTCGACAATACACATCATACATTGGTGCCGAACGAACACAG
AAGCTCAAGTTCAACAGCAGTTTTTTTTTGTGCTAACAAAATACAGGAAAACGCCACAACAGCAAGTTATAAAATCGCTAAACTTATTGCCCATCACGGC
CATGTGTACTGACTGCTGCTGAACACTATAGACGTACAGTCATATGAAAAAGTTTGGGCACCCCTATTAATCTTATTCATTTTTAGCTCTAAATATTTGG
ATGTTTGCAACAGCTATTTCAGTCTGATATATCTAATAACTAATGGACACAGTAATATTTCAGTATTGAAATGGGGTTTATTGGACTAACAGAAAATGTG
CAGGACGCATTAACACAAAATTTGACAGGTGCAAAAGTATGGGCACCTCAACAGAAAAGTGACATTAATATTTAGTAAATCCTCCTTTTGCAAAAATAAC
ACCCTCTAGTCGCTTCCTGTAGCTTTTAATGAGCTCCTGGATCCTGGATAAAGGTATTTTTGACCATTCCTCTTTGCAAAACAATTCCAGTTCAGTTAAG
TTTGATGGTCGCAGAGCATGGACAGCCCGCTTCAAATCATCCCACAGATGTTCAATGATATTCAGGTCTGCGGACTGGATGGCCATCCAGAACATTGTAA
TTGTTCCTCTGCATGAATGCCTGAGTAGATTTGGAGCGGTGCTTTGGATGAAATATCCATCCCCGGCATAACTTCAACTTTGTAACAGATTCTTGAACAT
TATTCTCAAGAATCTGTTGGTATTGAGTGGAATCCATGCGACCTTCAACTTTAACAAGATTCCCAGTGCCGGCATTGGCCACACAGCCCCACAGCATGAT
GGAACCTCCACCAAATTTCCCAGTGGGTAGCAAGTGTTCTTCTTGGAATGCTGTGTTTTTTTTCTGCCATGCATAAGGCCTTTTTTTATGACCAAACAAC
TCAATCTTTTTCATCAGTCCACAGGACCTTATTCCAAAATGAAGCTGGCTCGTCCAAATGTGCTTTTGCACATCTCAAACGCCTCTGCTTGTGGCGTGCT
TGCAGAAACGGCTTCTTTCGCATCACTCTCCCATACAGCTTCTCCTTGTGAATTGTTGAACGATGCACAGTGACACCATCTGCAGCAAGATGATGCTGCA
GGTCTTTGGAGGTGGTCTGTGGGTTGTCCTTTGACTGTTCTCACCATTCTTCTTCTCTGCCTCTCTAATATTTTTCTTGGCCTGCCACTTCTGGGCTTAA
CAAGAACTGTCCCTGTGGTCTTCCCTTTCCTTAATATGTTCCTCACAGTGGAAACTGACAGCTGAAATCTCAGATAACTTTTTGTACCTTTCCCCTAAAC
AACTATGTTGAACAATCTTTGTTTTCAGACCATTTGAGAGCTGTTTTGAGCTGCCCATGACACCACTCTTCAGAGGAGATTCAAATAGGAGAACATCTTG
CTATAGGCCACCTTAAATACCTTTTCTGATATGCTACACCTGGCTGTGGAGTTCAAAGCTTACTGAGGTTACCAAACCAATTTTGTGTTTTAGTAAGTCA
GTGAAAAGTAGTTAAGGGTATTCAAAATCAATAACATGATAAGGGTACCCAAAGTTTTGCACCTGTCAAATTTTGTTTTAATGCGTCGTGCACATTTTCT
GTTAGTCCAATAAACCCCATTTCAATGCTGAAATATTACTGTGTCCATCAGTTATTAGATATATCAAACTGAAGTAGCTGTTGCAAACACCTAACTATTT
AGAAATGAAAATGATTAAGATTAATAGGGGTGCCCAAACTTTTTCATATGACTGTAATATAAGAGTAGATCCCACATTGCCTGCTCCAGCGCAGGAAATA
CGGCGGCCATCTTGGAGTGGTCGTTCCTCCTACTTTGCTCAGCCAAAACAACAGAAGATGCCTCAGCACTGAGGGATATTGTTGTTCTGATCGATGGACT
ATTGATGTGAGGGCTCCACAGAGAACATTTCACAAGTAAGATGGACATATTATTGTGATTAGAATATTACTTTACTGCATTTATGTCCACCGGCGAGATA
CCAGCTAATATTAGCTGTAGTGCTTGGTGTAATACGGGTTCAGCCACTATGAAGGATAACTGAGATTCCGTAAATCTAAAAAAAAATAATTATTCTCTAA
CATTGGCTTGGATTACCTGACACAAGAGCCTATATTAGAAATGTGACAATGTAACATATATTATAAAACTTATATTACTTGTTATAATATTGACCAGCAA
AGTTTACACAGGTGGTAAAGACTATTATTTATATGTAATTCTTTCACTCTGTCAAAAGTAAGATAGCTCCCAAATCTTTCGTTTTGTTTTGAAGGTTTCA
TAAAGACACGATGTGAGGAAGAAGTGGTAGATATTTTTAAAGAGAGACGGATTCACTGCAGCAATGATGATTCTCACATCGAATTTTGGACTCAATCTAA
GCTGCTGAATCTCTGAAGCTAGAACTCACCGGCTGGAAAACAGCCGACAAATAATGTACATGTTTATATGTATATATACATACATATACATGTATATGTA
TATACATACATATACATGTATATGTATATGTCTATGTAGGGTTAGGGGTTAGGGTTAGGGTATATGTATGTATATGCATATACATACATATACATGTATA
TACATGTATACATACATGTATATGTATGTATATATACATATAAACATGTACAGCCCAATATATATTATTTGTATACATATATACATATATATTTATATAT
ATATATGTATATATGTATATATACATATATATTTATATGTATATATGTATATATACATATAAACATGTATCTAATATATATTTCTCAGTAGTAATCATTA
TTTATTTGTGTTTGTATATTTATGTATTGATATTACTAAATAATTTATTAAATTATGAACGGCTGTGTGCTTTGTAAAATGCTCATCATGCATCAATATC
AGAATATTCCGTTCCTATTCTATTGTTTTCCCCACTAAGCATATTTAAATATGCTGAACTATGTATCAATACAATTAAAAAATACTTAAAAAATACAATT
GTTTATAAATGTAGCTTTGATAGCTGTTTGAATAAGGCTTCCAGTAACAAAAAAGCATGTTATGATCGATTAAATGTGCTGATCCTGATACGTACCAAAC
ATAAGGCTAGGGACAGGTTAGTGCACACACACACCTAAGGAGAATTTAGACAGACCTGACAGTCATGTTTTTGGACTATGGGAGGAAACCAGAGTACCTG
GAAAGAAACCACACATGCACAGGGAGAGCATGCGGGCTCCATGTTGAGGGACTGGGGCCGGGAATCGAACCCAGGGCCTTCTTGCTGCAAGGCAACAGCT
CTACCAACTGTGCCACTGTACAGCCCCACCCTAAATCTCATCAGCGACAATAGGTGAGAGCAATAGGTATGAGTCGTCTATTCTTATATTATGTCTATGC
TGAACACCGTCACTGTCAAGTGCGCTAAGCAGGAACAAACCATTTCATGCAGACCCAGGGGGGTGTTCAGTGTAAATAATGGATGTGTTTGTTTTGGTCT
GGGAGTGGTAACATTTATTTTTTACTGATAAAAACAATTAAAAAAACATGATATAATTAATTTTGTATTTGACAGGCCCCATTTTTTTTCTATTTCTATG
AAGAAAAACCAAACAAACAAAAAAACTATTTTGTGGAGGGCCCCCTGTCGGCCAGGGGCCCTCCATAGTCCTAACTTTTTCCCCCGCCCTTGCACCAAAT
ATTACCCATAATCCATCAGAGTTCCCAAGCACCAACAGACCAGCTGTGATTCGAAGTAGAGGTGATTTTAAGTTAGCAGAAGTCATAGCTATTTAGTTTA
TGTACAGCTAAACACAATTTATCAAGTTATTTTAGGTTTGCGATAATTAATTCGCACAACATAACGTTAGTAATTTTTAAGCCTCCGAGGTAAGATCTAT
TCAGGGGTCCTGGAAAGAAGGGTCCATCAGATAGTCAAACCTCGGATTCAGGAGGAGCTGTGTGATTTTCGTCCTGGTCATGGAACACTGACCAACTTTA
CACCCTCAGCAGGTTGTAAAGTTAGTCAACTTTATATACTGCTGTAAAGTTGACCAACTTTACAGCAGGTAAAGTTGGTCAACTTTACCAACTTTACCTG
GAGTAGACAGAGTAGACAGGTTGAGAGTAGACTCTCAACCTGTCTACTCTCAAGTAGACAGGTTGAGAGTTTGCCCAACCTGTCTACTTGTGCTTTGTGG
TCTTGGAGAAGGTGTTCGACTGCGTCACTCAGGAAATTCTATAGGGCATGCTCTGGGACTTACTGTTACTGGTGCTGGGCCCTTTGATATGAGCTGTTAG
GATCCTGTAAGATCCTGTAAGTGTCAGAATCTGTTCTGCATTGCTGGCATGCCGGCAGTAAGTCAGGTTCGTTTCTGGTCATAGTTGGACTCTGCAAAGT
CTGCCTTTTTTCATAAATTCTATTCATTACTTTTTATGGCAGAATTTCAAGGCGCATTCCAGGGTGTTGAGGTGGCACAGTTTGGTTCAAGGATTCAAGA
ATTTTTTTATTGTCATACCACCTTTGCTTTTTTGTAGTACGAAATTCGAACTCAGGTCAGAGATTAGAAAATTTAATACATAAATAAAAAATAAATTAAC
ATATGTGATATATAGATATTTATATTTAAAAAAGTGTGTGTGTAAATAATTTACAAGATCAAGTTGAACTAGATGGTTGAGTTCAGCAGTCTGACGGCTA
AAGGGAAGAACTGTTCCTCAGCCTGGTGGTTTTGCTCTGGATGCTGCTCAGCCTCCTGCCTGAGGGGAGCAGCTGGAAGAGTCTGTGTGCAGGATGGATG
GAGTCCTTCCTGATCAGGAGCGCCCTCCTCCTGCATCATGATGTGTAGAGGTCCAAGGTGAAAGAAAGGCTGCTCCCCACAGTCCTCTGTGCATCCTTAA
CCACCCACTGCAGGTCCAACCTCTTAGCAGCAGTGCAGCTGCTGTGCCACATGGTGATGCAGATGCAGAGAACGCTCTCCACCACACAGCGAATTAAAGC
TCCTCAGGACTGAGTTCCCAAGTACAGCTCTCTGCAGCTTCCTTAGGAAGCTGTGGAAGCTCACATCTGGGCCTTCCTGACCTGATACGAGGTGTTGGTA
CTCCAGGTGAGGTCACTGGCTACATGCACACCCAGATACCTGTAGCTGGAGACCACCTCCGCAGCTGCTCCAGGGTCTTGTGGGATGATGGTGTTGAAGA
TCAAGGAGAACTCCAGAAAGAGCAGAGAGATGTTAGAGTTCCTGCTTTCCAGGGGGCTGAGGGCTGTGTGGACCACCAATGAGATGGCATCAGCAGTCTA
GCAGTTCTTTCTGTAGTGTACTGTTAGGGTCCACAGTGATGTCGATGGACCCCCCTTATTGTGGGTCACGACTAGCCTTACAAAGCACTTAATTACGTAT
ACGTCATTCAGGCCTGTCACTGTGGAGCACTTGGGGACAGGGACAGTAATGGTGGTCTTTAAGTGGGTGGAGACTGAAGCCAGGGACAGTGAGGCTTTGA
AGATGTCTGCCAACGCCTCAGACAGAAGATGTGCACAGTCTCTCAGTACTCACCCTGGGATGTTGTTGGGGCCTGCATCCTTACGAGGGTTGATTTCTTG
GAGGGACTTCACATCTGCTGTGGTCACACAGAGAGGTCAAGGTGGTGGTATTAGTCTAGTGCTGAGGGGGAATTAGGATCCTCAAAGGAAGCATAGAACC
TATTGAGTGCATCTGGCAGTGAGGAGTCCCTTGAACATTGTGCATCCTTGATGTAGTTAATGATGCATTTGATGCCCTTCCACATGTGCCGGGGGTCGTT
GGTGGTGAAGTGACTTTGAATTTTCTGGGTGTCTGTGGCTTTGGCCCTCACAATGCCTGCAGCCAGTTCTTTCCTCGCTTTTCGAAGTGTTGATGCTTCA
CCTGTCCTGAACGCAGTGTCCCTAACTTTCAGCAGAGCTCTCTCCCTAGCATTCAGCCAGGGTTTCTGGTTCGGGTAACAAGATACTCAACATGGAAGTC
TTTGCTGGATGAATTATTTCCTGTACTGCTGATGAAATTTATCAGTATATGCAACCTTGTCATTTTATTGAAGAGAGTTTCTGTGTCAGAACTGTATTAT
GTACTGCATTGAAATATTGTACATTGGATTTTTTTGTTGTTGTTGCATGTTGTTTGAAGTCATCCTTTTGCTTTTATCTTTTATGTGATGTGAAACAAAA
CATTCTAAGGCTAACCTTTCTGTGTTTTAGAACTGAGAAACCAGTTGCTGTTAAAATTCTGAAGAATGATGATAACAACCCGTCGGTGCGTGAGGAAATG
TTGCGAGAGGCAAATGTCATGCAGCAGCTGGACAATCCTTACATTGTTCGAATGATTGGTATCTGTGAGGCAGAAAACCTTATGCTTGTCATGGAACTGG
CTGAACTGGGACCACTGAACAAGTTCCTCCAAAAAAACAAGTATGTAATTTCCGCATAGTGGGACAACAAAGGATATTTCTATTCTATTCTATTCTATTC
TACAATGAAATGGTTCACAAATAAACATGTTAGAATGGCCAAGTCAAAGTCCAGACCTGAATCCAATCGAGAATCTGTGGAAAGAGCTGAAAACTGCTGT
TCACAGGTGCTCTCCATCTAACCTGATGGCCAAGAATGGCCAAGAATTTGGCCATTCTCTCCCTAGCATCCAGTCTCTTGATGTGGAAAACTGATGGACA
TACTCCAAGTGACTTGCAGCTGTAATTGCAGCAAAAGGTGGTGCTACAAAGTATTAACACAAGGCGGCCGAATACTTTCACTGTATGTGGGTAAATCCAA
ATAAATTTAAACAAATCTTTGATTTGTTTTACTTTTTCTAGCAAATGTTCAGAAGGTGAACATTCAATCCCTTGTGTTCATTCTATAGTTAAAACAAATC
TCAGAAAATAAACAGTAACTGAGAGTTTGACACTTTAAAAACTACAAGAGCTCAGTTTTATTGTGTTCCTAAAGTCATATTAGATTCCTAAATAATAGTA
TAAATCTGTTTGTATTGTAGCAACAGCTGATGAAACTTTCAGCTTCAGAATACTTAGCATTGATTAATATATGACTATGCATCTTCTAGGTGTAAATATA
GAGGTCTTTTACAGATACTGGATAAATCTCATCCACTAAAAAAGTTATATGACTCATTCTCATTCAAACTGTCTGGCTGGTTCAAACCAGTTTATGATTT
TACCTGAAGCTTTCTTTTAACCCTAAATTAACTTTCAGTACTTCAGATCAAAGCTGAACATTTTTCTGCTTAAATTTCAGAAACACATCAGTAAAGAACA
TCACAGAGTTGGTTCATCAGGTGTCTATGGGGATGAAATACCTAGAAGAGCATAACTTTGTTCATAGAGATCTTGCTGCCAGGAATGTACTGCTGGTCAC
ACAGCATTATGCAAAAATCAGTGATTTTGGACTCTCGAAAGCTGTTGCAGAAGAGCAAAACTACTACAAGGTAATGTGTCAAGACTCTAGGGTGTTGAGT
TTTTTTGGATGCATCTCTTTTTCTCTTTCTGTGTGTGTGCGTGCATGCGTGCGTGCGTGCGTGTGCGTGCGTGCGTGTGTGTGTGTGTATTTAGAACTGC
CTTGTTTACCACATTCCCTATATATTTTGAAGCCCATTCCTCCCATTTCCTCAGTTCAACTTCCTTTCCCTCATAATTACCCACCTACTCCTTGTTCAAC
ACTCAACTCTCCTGCATGAATATCAGTCAGACAGCTCGGGTCACCCTTTTTTAGAAATGTAACAATCAATGTTCAATTTCTAACAAAATGCAATGTACAG
AATTAAAACCAGGGGACTAAGACTTACTTTTATATGGATTCCCTCACATGTAGGAATAAAATATTCCAAACAAGCAAATAAATACAGTATTCACAGCGCT
TTACTTTTTCCAATTTGTTTTTATTCCAAAATTTGTTAAACTAAACACTTTCCTCAAAATTCAGGGTTTCCCCCAGAAAACCATTTAAGCCCAGTGGTCG
GGTAGCTGAGGCGGTCCACCATGTTTTTGTATTAAAAGATAAGTAGACAGGAAATATAAAAATATTACTAATTATATGTTATGGGAAAACATCGCCAGTG
AAACGCTATTTAAACCCACAACTAGTCTTAAAAGCAACAAATCAAAAAATACAATTAAAATGAATATTAATTATTTGCACTTGTTTAAACCAAATGAAGT
CAGCAGCTCCATAAGGCCCCAGGGCTTCAGGAGCCCATAATGCTAATATTTTAACACAGACCACAGATACATAAATGCAACATTTATTTAAGATTATCAA
TGATGTTACATTTGATTTAATGATTTCAGCATACATAAATTAAGACTTTAAATTGATTAATATTTATATGTAAGATTTAAAGGAGCTGACAAGTTTGCTT
TATAAAAGTTCAAAGAACAATCTTCATAGTTAGATTGTTTTGTTACCACAGCTACAATTTGATGCTAAGAGTTTAATCTTTGAGTTTGAGCTCTTTGTTC
TCAAATACAAATTAATAAACTGCAATTATAACGGGAGATTTAATTCAATGCTGCTAATGTGGCTTTAGTAGATCTTCCATTTCATGTCTGTTGAGTTTTT
AATAAGGGCCACAGAAACTGTTTTGGTTTGTTCGAGTTTTAAGGGATGAGTTTTTCAGATCTCGGTGCCACTGTGTCTTGATGTTGGTAGTGGAGAGGTG
AACCCAAATGCAGAGACGTGGAGGCAGCAGCTGAGGGTTTTTTTGATGATTTAATGTAGAATGGTAGAAATGATGATGGGCACTTACAAAAAAATACAAA
ATCCAAGGTAGCAACAAAAATAAACCCCTATCCTGACTAGCAGACCCAACTCCAGAGGAATTTGGCTGGGAGGGACTATGGCTTATCTTGGAAAGGATTG
GTCAGGCGTTTTATTTAATAGTACATAGATAAATGTTTATATAAAATGAATTACTCATGTTGTTTACTAATACAATATTAACAAAAATGATGTATCATTC
AGTTATGCATAAGTCACCACAAAATGCTGAGCAGTTATGCTGAGATTTGTATAAACTTTAGCACATACATTGCAGAAACTATCAATCTCTGAACTCTTTA
ATCAGACAATGATGTCTGAAAAATAAGATAATAAAATAATACTTTATTTTTCCCAAGTGAGAAAGTTGTTACGGCATAAAGTGGACAAGAACAAGAGAAA
CAGAAATGGAAAAACAACAAAATAAAAAACAGTAGTGTAGAAAAATCATACAAGCTAAACTAGAAATATAAATTTATATATAAAAATACAGATATATATA
TATATATATATATATATGTGTATATATATATATATATACACACACATGTTTGCGTGGCTATCTTTTTGGTGACTTTCCATCGACTTCCCTTCATTCCTAC
ATTCCTACAGCCTTAACCTTACCCTTAGCCTAGGGGTGGGCAACTTCAGGCCTGGAGGGCCGGTGTCCTGCAACTTTTAGGTGTGTCTCTACTTCAACAC
ACCTGAGTGAAATAATGAGGACGTTAGCAGGACTCTGGAGAACCTGACTGCACTGAGGAGGTGATTCAGCTGTTGGATTCAAGTGTTGGACCAGGGAGAC
ATTAAGAGTTGCAATCCTGGCCCTCAAGGACCAGGATTGCCCACCCCTGCCTTAGCCTAACCCTAGTCCTAAATCTAACCCCTGACCCAAATACAGTGTT
TCCTCTTGTGGGCTTCGGTCCCACAAGAAGCAGTGGGTCCCCACAACGTTGTGTGTGTCAGAAAAATTGTCCCCACAAGGTGTTACAAACAAACGCATAT
TTACATACCCACATTTACATTTACAAAACATATACATGCACATACACATACACTCATACATACAAAATTGTGTATGTATTGTCAGCAAGGGAAATATTGT
GCTGCTTATGGTAGCTATACAGACAAAAAATATTTTGGAGTATGAATGAGAGTGATTCTGAAATATTTTGAAAACATGACCTGATACATGCTTAGAACAG
ATATCTTTTTCTCAGCAAGTTATTATCCCTCCCTACCTGAGGAGGCAGCAGCTGATGGTTTTTGCCTGTGGTAATCAATAACCTCTCCAACTTTGGTCTT
TCTATTTTGACAATCAAGATTTTTTTAAATATGTGAACAGGGTAATGCATTTCCAGTGACAACATGTAGTGTTTACTGTGACTTATTAATCTTCAAATGG
CTCAACAGGCTCAGCAGATAGAAATCAGCATTAGAGCACAGCTGGTGTAAAACCAGGTATCTGTAGCCCATACATTTTGGGTTAAACATGCTTTTTCTTT
CTGACTTGAAGTTTTTTGTATTGAATAGAGTATCCAGAAAATATTCTCAAGAAAGAGTAGTAATATTTATTTATATTACATTATATAACAGAGGCATATC
AACAAGTTTGTCTATGGGTGTAACACAACTCAACACAAGTAATGTGTGTCTTTCAGGCCAAGGGTCATGGGAAGTGGCCAGTGAAATGGTATGCTCCTGA
ATGCATAAACTACTTCAAATTTTCATCCAAAAGTGATGTCTGGAGCTTTGGTGTACTCATGTGGGAAGCATTTTCCTTTGGCCAAAAACCATACAAGGTA
ACTAACTAGAGTCGGGACATTATAACATCAACTCACTTACTCATATCCTGCTTGTTGACAGTCATTTAGAGATGCAATGCTATAATCCTCAGAACATTTT
CCTAGGGGTTACCAGGTTGAGATGTTTGGAAACTCTCAGGCAGTGGTTCTTAACCTTTTTTGAAGAACCGAACCCACCAGTTTTATATGCGCATTCACTG
AACCCTTCTTTAGTGATAAATAAAATATGATTTTATTTTTCAAATTCAAGACATAGGCATATGTTTTTTACTGGTGCCCAATATGAGCCATGCATGAATA
TCACCTTGCTCAAAGAACAAAACCAGCACAGTGCATGAACTCACAACAAATTACGGTATTACTTTATTCTGGTCCCCCAAAAATATTTCGGCCCCATAAA
AGAATTTCAGCCCCCAAAAATATTTTTTTACTATTTTCCTAATTAAAAATAAATGTTGATTTTTTTAAAGAATTTTAAAAAATGTAATTATATATCAGTG
GTGGAGAAAGTACTCAAAAAATTTACTTAAGTAAAAGTACAAATACACAGACAAAAATGTACTCAAGTAAAAGTCAAAGTACCACATTTACATTTTACTT
AAGTAAAAGTAAAAAAGTACAGGTTTTTAAAAATACTTAAGTATTAAAAGTAAAAGTACTTGCTGAATGCATTACCTAATCACTAATATCATTAAGTGTA
CCGATCATATGATCATATGCCACAGATAAAACATGTTTTTATTGCGTTTACTCTGTAACATAGTTTAGACTTAGATATATGATTCTATGCATCATAATTT
CACGGATGGAAACATCTCCTGTCCTAACATAACATGAACTTCACTTTTTTTGCCACACATTTATTTTGAAAGAAATCCAACTGGCAGAGGAGGACATGGA
ACCAAGGAGCCTCGTAGCAGAGTTAGACCACCGAACCCAAGACCAAATCAAAACCAGCACCCCGTGCTACATGACAATAAAATTTAGTGCACCTATCAAA
ATTGCTTCTCAAATTGATCTGAAAGATTTACTTTCCCATAAAAACACCTAGATATTTAATACTTAGAGCTGAAATAAATTTAACCAGTGACAATTCAAAC
TCTTCTTCATTCTGTTTTGCTTTCATCTCTGTGCCACAATACACAGAGGTCTCCTGCCATCCCTAAAGAAATAACGCCCTGTGCGGTTGCCCATATTGCC
AATGTCAGAAATAATAATTGTCTGCACCATAGCAATTAACAACGCTCAACTATGAACACTGTCCAAGGCCCAATAAGCAACAAGTAACCAAGCAGGAGGA
GCACCGTGACTGTTCTCATCCTCCCTCCTGCTGCAACGTCTGCCACCATGACAGGTGACGAAAACAAAGAGCAATGAGCATGCTCTGTGTTCTTATGTTC
TTGTTTTATTTATTCGCCAATTAAATATAAAGATATTTTAATGAAATAAAATAGCTACTGCAGTGTACACAGAGCATTACAAGAACGAAGAACGGCTCTC
AGTGAGGCTTCAGCACTATAGGACTTAGTCAAGACCCGTCCAGAAGAATCGGATCGTCCATGAATGTCATATTACAATATTGCACTTTGGTCACAGCGTT
GTCCCATATCTGCGACATGTCAGTTATGCAGATGCAACATGTGTCTCAGTCAATACAGCTAGCTTTGCTAGCATCACGTCCACGGAGCTTACCTTTCTTT
AAGCTTTCCTTCCAAGTGACGTTAAAAATTGGACAAAGTCCCCACCGTCTGTGAAAGCGAAGCGCTGCTGATTTTACATGTCGCCATATCAATTTATGCA
GCTATTATATTATAGACAAACATCTTCTCCCGCTCAGAGAAAACCACTGCGCATGTCTTGGAGCTCCGCGTGCGAGTAAAGGTGGAGCCGATGGGTGACA
ACAGACACTACGTCACGTTATTGCTCGGATTTTACGGCGCCACCTTAAGTCCCTGAACTTCACATTTTAACGGAAAAAAAAACACAACGCGACTTGGATG
TAACGAGTAACGCGACAGTTTTGTAGAAATGTAGTGAAGTAGAAAGTACAGATACTTACTGTAAAATGTAGTGGAGTAAAAGTAGAAAGTATCCATTATT
AAATCTACTTAAGTAAAGTACAGATACACGAAAATTGTACTTAAGTACAGTAACGACGTACTTGTACTTCGTTACTTCCCACCACTGTTATATATATATA
TATATATATATATATATATATATATATATATATATGTTTATAACTCACTGCCCTCCATGAGCGACTGGCAACTCAACTGAACCAGCTGCTACAAAATGGG
ACTCACCCTGAATGGTTAACTGAAGGGCGCACAATCCTGATACAGAAGGAACCCTCGAAGGGTTCAGTCCCATCCAACTATCGGCCAATAACCTGTCTCT
CTACAACATGGAAGCTCATGTCAGGCATCATAGCGGCTAAGATAAGTGGGCACATGGATAAATACATGAGCACGGCACAGAAAGGCGTAGGCATAAATAG
CAGAGGAGCCAAACACCAACTCCTTGTACGCCACACAGTCGCCCGAGACTGCAAAACCCGACACACCAACCTGTGTATCGCTTGGACTGATTACAAGAAA
GCCTGTGACTCAATGCCACACACTTGGATCATTGAATGCTTAGAGATGTACAACATCAACAGTGGGGCTGTGGAAAACCACCCTTGAAGCCAACTGCAAA
CCACTTGCACAAGTGTCCATCAAATGTGGCATATACCAAGGAGATGCTCTGTCCCCACTGCTGTTCTGCATAGGCCTGAACCCTCTCAGCCAAATCATCA
ACAAGACTGGCTACGGATACCGACTCAAGAATGGGGCCACGATCAGTCACCTCCTCTACATGGATGACATCAAGCTGTACGCCAAGAGCGAGCGAGACAT
CGACTCACTGATCCACACCACCAGGATCTACAGCACTGACATTGGGATGTCATTCGGACTAGAGAAGTGTGGTCGGATGGTTACAAAGAGAGGGAAGGTC
GCCCACACAGAAGGGGTCTCACTCCCAGAAGGAACAATAGCAGACATAGAGCACAGCTACAAGTACCTGGGAATACAACAAGCAAATGGCAACCTCGATG
AGGTCACAAGGAAAGGAGCCACAGCCAAATACCTCCAACGAATAAGGCAAGTCCTGAGAAGCCAGCTCAATGGCAAGAACAAGATCCGTGCAATAAACAG
CTATGCCTTACCAGTAATCAGATACCCTGCAGGAATAATTAGCTGGCCAATGGAAGAGATGAAGGCCACGGATGTTAAGACTAGGAAGCTACTAACCATG
CATGGAGGATTACACCCCAAATCCAGCACCCTGAGACTGTACACGAGCCGTAAGGAAGGAGGCAGAGGACTAGTGAGTGTGAGAACCACTGTCCAGGATG
AAACATCCAAGATCCATAAATACATCAAGGACAAAGCCTCAACGGACGATGTGCTCAGCGAATGTCTCAGGCAATGGGGAACAGAAGACAAGGTGCTGGA
AGTACCATCATGGGAGGACAAGCCCCTACATGGGATGTACCACCGACAAATAACTGAAGTGGCTGATGTCAGGAAAACCTACCAATGGCTGGAGAAAGCT
GGACTCAAGGACAGCACAGAGGCTCTCATCCTGGCCGCCCAGGAACAGACTCTAAACACCAGAGCAATAGAGGCTCAGATCTACCACACCAGACAAGACC
CAAGGTGTAGGTTGTGCAAGGAGGCCCCTGAGACAGTCCAGCACATAATAGCAGGGTGCAAGATGCTGGCAGGGAAAGCGTACATGGAACGACATAACCA
AGAGGCGGGCATAGTGTACAGGAACATCTGTGCAGAATATGGACTGGAAGCCCCGAGATCAAAGTGGGGAAAAACCCCCAAAAGTGGTGGAGAATGACCG
AGCTAAGATCCTGTGGGACTTTCAGATCCAGACAGACAAGATGGTGATGGAGAACCAACCGGACATTGAGGTGGTGGATAAAGAACAGAGGAAAGCCGTT
GTGGTGGATGTAGCAATACCAAGTAACTACAACATCAGGAAAAAGAAGCATGAAAAATTGGAGAAATACCAGGGTCTCAGAGAGGAACTGGAAAAGACCT
GGAAGGTGAAGACCACAGTGGTGCCTGTGGTCATCGGGGCCCTCGGGGCAGTCACCCCCAAACTGGAGCAGTGGCTAAAACAGATCCCAGGACAACATCA
GACATCTCAGTCCAGAAATGTGCAGTTCTAGGCACAGCCAAGATACTGGAGGAGAACCTCAAGCTCCCAGGCCTCTGGTAGAGGACCCGAGCTCAGAGGA
TGAAACAGACCACCCATGGAGGGTGAGAAGGGAATTTTTTATATATATATAATCTTAAATTTAATTTGTTTTTGTCATTTTGAATCTACAACATAATTTT
TTGGGGCCAATTTTTTTGAGCAATCCACTGCCCAAATTACATACCTGCTAATCAGTGTGACTTCTGCTGTTGTTTTTGGGAGACCAGTTCAGATATGCGT
GGCTTCACCTTGGCAAGTGCTACTCTCATGTCATCTTCTCAGCAAAGTCTGTTCCTTTTCTTCTTCTTTTGCTCAACATATTTAGTATTGATTAAAATAT
TAAAGAAATCACATGACGTACAACTACGACAGCCATTGACTGCTGCGCGCACTAAATTCCCCGCAGCATTGATTGGAGAAGCAATGTAACGTGATCCTCT
GCAGCAAGTGATGGCCCAGCAGGGCATCATCACAACTTTACACAAGTGTATCTTTACCTCCGTGGCAAAGGATCCGCCGAACCCCTGAGACCGACTCACC
GAACCCCTGGGGTTTGATAGAACCCAGGTTAAGAACCACTGCTCTTCAGAACACAACATCTATATTTTCCAAACAATCAAGTGAAGACAGAAAACATGTT
CTTGGTGCAAATAAAACATAAACGTATATTTATAAATAAATTATGTCTAAACATATAGATATATGCTCTGCTGGCGCTTCATAGAAACAGCCAATTTCTT
GGCAGGGGTGACTGCTGCATAATCCTACCATGTGCAGGGCATTGTTTGAGCAATCCACTGGTCAAAGTCAATATAATAATTTGTCTGTTCTTTTATCTGT
TGTTGAGGTTGCTGTTTAGAAAATGCAAAGTTAATAAGCAAAACTGCAGAAGGAGTATATGTTTTATGTTTTAATTTTTATCACTGTTTAAAACCATTTC
AACTCGTATATGGTCATCTTTATTTTGAATCATCTTCCACAGGGAATGAAGGGAAATGATGTTATGCAGATGCTTGAGAGTGGAAAACGCATGGAGCCAC
CAGTGAACTGCCCAACAGAAATGTATGACCTCATGACAACCTGTTGGACATACAAGTAAGTCTCATATCGCAATACATTCCTGGCAGCAAGATCTCTATA
AGTACATGTCTTATAACTGAATTAGAATTAACCATATAACTGTGATTCTTGGAGAAAGTATATATTAATTATCCACCAGTTTTCTTCAATTTCTGCTATT
GTCTTTTCTTACAGGGTGGAAGAAAGACCTGGATTTGCTGTTGTTGAGCCAAGACTACGAGAATATTACTACGACATTGCACAGTGATGTGACAGAATAT
GTCATAGTCAATGCCAACATGTCAATGACATATCTTCTGTGTTATTTGTATGACATTACTTGGCGAGGGCTGGGCAACTCCAGGCGTCAAGGTCTGGTGT
CCTGTAACCTTTAGATGTGTCTCTACTTTTCAACACAACTGAGTCAAATAATGAGGTCATTGGCTGGACTCTAGTGCAGTCACCTCCTAAGTCACCTCCT
AGTGTAGTCACTTCTATTTCATTGAAGTGTGTTGGACCAGGAAGACATCTAAGAGTTGCAGGACACTGACCCTTGAGGACCAGGATTGCCCACCCCTGAG
CTAGGCTATAAAAAATTTTGAAAAAGATGATTCTTCATGTATAAGCCATGTGAAGTAGAGATACTGTCATCTCAGTATCTCTACTGAGATACTGAGATCT
CAGTAGAGTAGTATCTCTACTGAGATCTCAGAGATACTACTCTACTGAGTAGTATCAGTAGAGTAGTACTGAAATGTATTTAGTATTTTAGTAAATGTGT
GGTTCTAAAAATGTGAGTGGTTGTACATCACAATCAGCTGTCAGTATTATAACTCAGGATAACATCTTAAATCCTGAAATTGTCTCTGACTGATTCATTC
TTGATGACACAGAAAAGAACTACATAGGATAAAACTGGGGCAGACTTCAAGGCGTTGCATAAATGTATACTGAACAGGTGAATGTAGCTTTTAAAGTAAA
GTTCTTTCTGTGACAAAAGGTCAGAAATTTGGAAATTCTTGCAGCATAACATATTATGCATTCTTGACATATAATTTATAACTTATTTTTCTGTCTGATG
TTGCCAATCTTCTGTAAATCACTGTTGCGGACAGCTTCTTAAGACTTTAAATTATCTGTGCTTCCTTATGAAAAGTCTTGAAATGTAAATGAAAATATAA
TACATTTTTAGTTTTATATTTATTACATGTCTTAACGACAGTGTGGAATTATTTTAGTATGACACAGAAAATTTGCTTTATTTTACGTTGGGCTTATCAA
GGTTTCTATATTCATACTAATTCAATTACTGATAGTTAAACTGGAGAAAGGAGAAAAAATATTCAATTAAAAATTGTGAAAATATTCTAAAGATGTCTGG
GGGAAGTAGAGGATCAATTTGAATTGTGTCCAATTTTCCTACATATAAAATCAGACAGAAATGCCCATAATTCTGTATTTCTGCAAAGCAGTCCAGTTGG
ACCCACCAAGTGAACTACCCAACAGAAATGTATGACCTCATGACAACCTGCTGGACATATTGTTTTTCATTAAAATATGTTAATCACCATATTTTTTTAA
TGCTGAAATTAATCATAAGTATTTTTAAAAATTGATGATTCATTAAAACATTATCACAAGATTTCCAGATGGTCAGGACTAGATGTTGAATAGCTTTAAT
GATTTATCATGTCCATAAATTCAATAGCAAACTTTACCCTTGATTTTATTGCATAATTACACAAATTAACAAATTAATGAGAAACCTACAATTCATCAGA
AAAGTACCAAAATATTACCAGATGGTCATGTCTACACATAGAAATATATTTTTTCTCACAATGTCCCTAGAGGAAAAGCTTTGTTATTAGAAAACAGAAA
AGAACAGAATATACTTTATTGACCCCTTCAGGAAATTGTCATGGACTAAAGGGTATATACTGCATACTAGCAGCTTCACAAGGGTTAGGACCCACGCTTC
CATATGTCTGAAGGTTTGTATTGAAAATGCTGCGCCATTGTGGAAAATGATCCTTAGGGTCAGGGATTGCAAACATGGCCATCCTGCGGCATTTGAATGG
GGAATAGGGAATCAGTTTGGCAGTTCTGGTTCTGGGGATGCAGAGCAGAACCAGAACCAGAAGGTCTGAGGGGCCTGAAAAGTTGGTGCAACAATAACAG
ATCTTTAATTAATGTATTGTGGTGCCAAACCGTTCAGTGATTTATAAACTAACATCAGTATTTTAAAGTCTGTTCTCTGAGCTACAGGGAGCCAGTGTAG
GGACTTTAAAACTGGTGTTATGTCTCTATCTTCCTGGTTTTAGTGAGAACAGCAGCAGCTTCTGGATCAGCTGCAGCTGTTTGATTGATTTATTAGTCAG
ACCTGTGAAGACGCTGTTGCAGTAATCAATGCGGCTAAAGATAAACGCATGGATGAGTTTCTCTAGATCTCGCTTAGACATCAGTCCTCTAATCCTGGAG
ATGTTCTTCAGGTGATAGAAGGCCGACTTTGTGACTGTCTTAATGTGGCTCTGAAGGTTCAGGTCAGAGTCCATCACTACGCCCAGGCTTCGTTCTGATC
GCTGGTTTTCAGTTGTAATAACTGAAGCTGTGCATTGATTCTAGTTCACTCCTCTTTAGGTCCAAAGATAATAACTTCAGTTTTGTTTCTGTTCAGCTGG
AGAAAGTTTTGGCACATCCACACATTGATCTGTTCTAAGCATCTATTCAGTGATTGGATGGGTTCAGAGTCACCTGGTGACATCGTGATGTAGACCTGTG
TATCATCCGCATAATTGTGGTAGCAAATCCTATTTCCTGTTATAACCTGAGCCAGTGGGAGCATATAAATATTGAAAAGAAGGGGTCCTAGGATTGAACC
TTGGGGTACCCCACATGTGACCTTTGACCTCTCTGATGAGAAGTTTCCAATTGATACAAAGAAATCCCTGTTCTTTATGTAAGATTCAAACCAGTTGAGC
ACTGGACCGGAGAGTCCGACCCAACTCTCCAGTCGATTCAGTAAAATGTCACAATCAACAGTGTCGAAAGCTGCACTGAGGTCCAACAGAACCAGCACTG
TGGTTCTCCCACAGTCTGTATTTATATGAATGTCATTGAACACTTTGACTAGACCGTCTCCGTGCTGTGGTGAGCACAAAAACCAGCCTGGAAGGAGTCA
AAGCAGTTTGTTATTGTTAGGAAGTTATTTAATTGTTTAAAAACTGCTTTTTCAATAATTTTGCTGATAAATGGGATGATGAATGGGAGTTATATGTTCA
ATTTGGTTTTTCCAGCCACTTATTGCTACTTGTCCCAACTTTTTTGGGATTTGCAGACACTGTGAAATTTTGAATCAACATATTTTTCCTTTAAAATGTT
ACATTTACTCAGATTAAACTTTTGATCTGCCATCTATGTTCTATTACGAATAAAATATTGACATTTGTCATCTCCACATCATTGCATTCAGTTTTTATTC
CCAATGTGTTTAGTGTCCCAACTTTTTTGGAATCCAGTTTGCATATGCTTTATGAAATCTCTACACTCAGTAGATTCTGTACAAAATTTGTTAACATTCA
GAGCATGGTCGCAGATTTAGTATATATACAACTATAAAGAGGCTGCACAGTGGCGCAGTTGGTAGAGCTGTTGCCTTGAAGCACAAAGGTTCTGGGTTCA
ATTCCCAGCCCTGGTCTTTCTGCATGGAGTTTGCATGTTCTCCCCATGCATTTCTCCAGGTACTCCGGTTTCCTCCCACAGTCCAAAAACATGACTGTCA
GGTTAATTGGCCTCTCCAAATTCTCCCTAGGTGTGTGTGGTTGTTTGTCCTGTGTGTCTCTGTGTTGCCCTGTGACAGACTGGCGACCTGTCCAGGGTGA
CCCCGCCTCTCGCCTGGAACATTGGCTGGTGCCTATCTCCATTGTCCATTTTCTTTACACATGTGAAAAGAAAATGGATGGATGGACAACTATAAAGAAA
TCTACCCTAGTGAATTATATAGTTGGCTGCCCTAGTCATTGTTGACTCTTGGTTGCTTAAAGCTTTACAAGACGGACTGATTTCAGTGACACTGTCGGTG
TAAAATATTGACTAAAATGTTATGCTATGTGACTGGCATTATCTACAAGAGGATTGTCCTTATTGTCTCCAAGTGTATTCTGGGTAAAACTTGTCACCAC
CAACGTCATCATCAGTGTTTTGGCAACAGATGGCAAATTAGCTAGAACATTTTTACGGACTAAGTTAACAGGAGTGGAGCTCCATGGAGCGGCAAAGTGA
GAAGGATGGAAAAAAGAGAGCAAGGAAAAGCCAAAAACTGGACGCATATTTTGTTCGTCGTCTAGGAGATGAAGAGGGAAGAGGAGTTTTTTGTTGGTAG
CAATTCAAACCCGCCAAAACTGCCAGCCCAGCCAGGGAACCAGGTTAGTTACAAGTAGCAACTCTAATGTTATTCACAAAGTGTGAGTTAACTGTAGACT
GATTATAAACTGTATCAGCCCAGCCGCCGAGCTTCCATCTCCTTTTTTCTCTCTGGAAGGCTGAGTTATAGTCGCGGTTTGAGCCCAGACAGCGGTATGG
CGTTTATAGTTAAGGGTTAACTTAACTATCCGCTCCGAGTTGCAAAGATCCAGAGGTGCACGAGGCACTGCGACACGCTGCGCATGCGGCGGGGTGGGCG
CGTGTCGCTGCATGTTCGCTTCAACGCGCACAATGAGCCGAGCTCCGTACTCATGATAAATGAAAACAAATTCAATAATTTTCATTGGCATGATTTATCA
TTTCTCTTTTTATTTTTCTCTCTTTCTACCAAAAACTGTATGATAAAAGCTTTCAGGTTGGTGCTTTGGTCTCAACTAAACCTTTTTTGAAGGACAATTT
TATTTACAAGGACTTCAAAATTCATTTTATTTGTCGTTTTGTTTATTTATTTTGGATATTTGAAATGTCTTCCAGTTGCAGTGTTAAATGTTCATTATAA
TTTAAAGTTTACTGATCTTTCAGATTGTGTTCTTGCATTATTATTTTGCCATTAACATTTTATTACTTAAAAATGGTCTCAAAACAACAATATTGTTTAT
CAAAAATCTAAATTTGTTATTGTGACAGGTCTACACACATATGATATATAGTGTAGTTACTTTATTACATAGTTACTTTGAAAGAGTAATTTGATTACTC
AATGAAAAATTCATTTATCAGCTAGAAAATGTGCATCTCCTTTTCCTTCATCGTTTGTTTGTGTTGCTGGTTTTACACATGAAACGTAAATCCCCAAGGA
AGGCAACAATATGTGTTTAAAAAAAAAAGTACAAATACGTAACTTGGATCTGATTATTGGATTGTAAATAGCAACACGTTAGATTACTCGATACAAGGGG
TCAGATTAGAGTAACGCGTTGACATTTTTGCTCAAACTATTTATGGATCTTTCAGGTTTCCGATATGTGTCCCCCACAATGATAAACTTGTTCCTACGCT
CTTGCTATCTGGTATTTGGAACTGTTCATAATTCCCTCCACCCTGACTAGGGTACCTCTTAAGTGGAACAATTTTTATTTATTTTTTTGTAAAGATTTCT
ATCTGATCATATGGACTAAAACACACAACTTCATTATAAAGTTATGATTTTTTTTTCTTACAATAATATATATTTGATCATGTAGAAATAATTTGCTATA
TGGGGCAAACAGAAAGAAAAACAATTGCTCTTGGGGGCCCCCTGGTGGCCGCGGTAGGTCACGCTTCATTGGTAAGCTGAGCTGCTGTGCAATGTGCAGT
GCGCATGGAGACCCGGACCAAGATGGCAGCTTGAGCAGACGCTCCTTTTCAACCTGTTGCGCAAAATTCAATTAATTTATTGGGAAACTCTCAACTAAAT
CTACACAATTTTTAATATTCTTTTTAAATGAGAGCCTATCCTTTTTGAAGGTAAAATGTTTTCTCAAGATAGAAAAAGATCTTCTAAAATGGCAAAAACT
CAACAGTCACCACCAGCAACAACTTGATGACCATTAGATATGACTACACTAAGATGGATGATGACACCATTGATGAAGACGTCCTTCTGTTGAATGCTTC
ACATTAGGGTACCCCTTCTAAAGAACTAGCCCATAAAAAAGTCCCTGTTGTACAAGGCGAAGACAAAAACGAAAATGATCCTGACATCACTGTCCAAGAC
GATCAACTCCTGCTTAGACACCACAGAAATGATGGTCAGTGACGCTTTAAAAATTGAGGGGCTCAAACCTTCAATTGACTTTGCTGATGAGGAAAACAAT
AAAGGATCGACACAATTGAAAGCAAGACAAAAAAAGACAGTGCTGGACCTCCGGTGACACCATGAAAAGAGAAGCAGCTTGATTGTCCTACTCCGAGGAA
AGGTCCTTAAAAACTAGCCTATTTAACTATATAGCGTATATTTTACAACAAATCAACTTATTACAAAAATAAAAATGTCTATTTTAAGAAAAGAAGCTGA
TAAGAAAACTAAATCAGTGTGAACGGTGGACTTCTGCATTGTGTGTGTTGTGTGGTGATAAGACAAACCACAAGACATCAAGTCTGGGTTTGGAGGCGGT
CTCCGTTTATTTAATGTGTCAATCAGGAGATATTAGCATTAGCACCTAGCATGTGCTCCAGTTCTCCAACCCGATCCATACAAAATAATAGTTTGTTCTG
AAATGACATAAAGGTGTAATAGCAACTCAAATGAAAATATCCAAACACTTATCATGAATACCATTAATACAAGTCGCTTTAATGTCTGATTATAGACGGA
GAAAGTGCGCCCTCGCCTGTTCAGAAAGGTGTATGCAGGGGTGAAAGAAGTTTTAAATTCTTTGGGGTACTATGACGAAAAAAAAAAAAAAAAAAAAAAA
AATATATATATATATATATATATACAAATAAAAAATATTGCTTCTTTGTGTGCTTTGGAGTTTCTGTGCTGATTAATTTTTTGTGAAGTGATAAAAGCTG
GTAGCTCTTGAATTACTACAAAATAAAGCTGTATTTTCTCCTTCAGCCCACTGGCTGTAATGTTGACACCTTGAGATGCCATGAGACCTAAACTCTGAAC
ATCATGGGAGTTCATCCCAGTTTTCCATGTCTGGCATATAACCATTAATTTTAGCTTTTAAACTGGTTCTATTGATCCTGTGTCCAGACAGAGGGATAAT
CAGTAGCCCAGCATCATGACCTGTTTGTTCTGAAGATCCTGCAGCTTCCACTTCTCTTCCTAACATGGCGCCTCCTCACCCTGACTCTCATACTGACAGG
AGGAACCACAGAGCTCTGTTAGGTTAAAGCTCATCTTCTGAAGTCGGGATATTTTTCCTCCAACAGGTTCCAGAGGAATCACCTCAAACCAGATGTTGGA
CTGGATTTTATTTCAATGTCATTTGTGAATGTTAGCTTCTCATTTTCAACAGTGGAGTTATAAAGGTTGAAAAAGGTTATTATTTTAGAGAAAGTCTCAT
GAACATCAATATTTCCACTAAATAAGAGGCAAAAAACTAAATTGTTTGATAAAGGAAAAGCCTCTCAGACTCTGAGCCCGACCGCACCAAACTATTTTTT
TTATATTAGACCAGTGTTTCTCAAACTTTTTCGGGCCAGCGCCCCCCCAGCCTTTATCCAGGTCCCTCACCGCCCCCACCAAAGAATTTGTAGGCTACTT
TGCACTGACAATTATTTTATTATTAATGTTACTATCATTTTTGTAGATGTTTTGAATGGGCGCACCGATTATGTTTTCCCGTTCACTTCAGCGCGCCTTA
CGCTCCTTCACTTCGCGCACATAACGGGGTAAATGTAGCGAGTTTTGCCCTAAACGTATCGGCGTCTGGAGGAGGGGGGCTTAGGAGGAGGCGAGCGTAT
GTTTCTACGCTCGTTCGTGGGGGGGGGGCGATTTATGTTTTCGCATCCACCTGAATAATGTGTAGTTGCGCCAATGCCCATGGCACTTAAACAATATTAT
TTTACCTTTTATCTGTAATAGTGTCTGTTTATTCTTGCCATACAGTCTCTGTATTAATTATTGCTCGAATGGTCTTGCCATACTAGTTTATTCCTCCGTA
TTTACTTTAGTTTCTTAGTTTATTCTTGCATTTTGTTCTTCATTCATTTCCATTTAGTTTCATTTGATTAGTTTTATCCTCTCGGTTTATTGCTATGTCC
ACTTTAGTTTCTTTCCTGTTGCTAGATTTATTTTATCGTTTATTGACCATCAGTAATCTTCACTCATCACCTGCTGCGCCTCCTAATCGTCATGTTTCAC
ATCATGTGTTGATTTTTCACTCTTCAGCGTCGGATTCTCTGTTTTTATGCCATAATTCACATCTAGTTCGTCGCTCCGTTTTATGTCCCGCTTCTCTTGT
TTCAGAGTTTAGCGCAATGTGTGCGGCGTTTTTTGTTGTTATTGTTGTTTTTTTGTTTTTTTAACCCCCTAAAGTGCAGGGCGGTCGGGAAACATATCGA
TGGTGAAAAGGCAGACTGACATGAACCTTTTAAAACAACGGAAACAATTTCGGTATTCTGATTATTGAAATTTTAAAGTGCTGTGTTGTTCTATTACCCC
CGTTTCATACCGGACCACTTACAGCTCCAGTGTTAGCGCTATAAAATGAACGCTCTCTATCGTGGTATCACCCATGGAGGGATTTCTTTATTTCTTTATT
TAAATGGGTTCATTTTTCAGAGGGATACAAAGTGAGGGTATCGTGATTTTAGTAATTATATGTTTATAAGAACGATTTTCTGTTGTCCTTCCATGGAAAC
GGGCAGCTTTCAAACGGAAATAAAACACTTTTTAATATAAATTGCTGCTTTGACATGATCACAGAACTGCCAAAACATGTAGCCTACATAAATACCAGAC
AAAGTGAATCACAGCAGGGTCTTTAAAAATCAGAAAATGTGATTTTCTGGATTTTTTTTTCTCCCTTTGTCTCTCATAGTTGAGGTACATCTATGATGAA
AATTACAGGCCTCTCATCTTTTTAAGTGGGAGAACTTGCACAATTGGTGGCTGACTAAATACTTTTTTGCCCCACTGTATACTCACAAAGAATGAGGTAA
TTAGTCCAAGTTTGTCGTTTTTAGAACGTTCAGAAATTACAGGCTGTGATGAGACACAGCAAAGGTAAAGCAACCTGAACAGGTGATCAACTCTAAACCA
CTCGCACCTTTTTACTCTCCGTCTTTCTGTGATTTAAGCACACCCGTTGCCATGGCAACCTCCTGTGCTCTCCAAGCCGACCAGAGATTACATTAAAAAC
ATAACATTCAGTCCATTACGATATTAGGTTTGCAGGCTTGATATTTATTTTGCGATCATTAATAAGCCTCATGAACACAGTGGTGGTTGATTAGTTAATT
TTAAACTCCTGCTCTGCTGGTTATTTTAATAATGGAACCGAAATGCACAGAATTGTGCAACATCTTGTTGAAACAATAATCACTAAGATTATTATTGTTG
TTGGGTCATTAATTTGAACACGTTTTGTTGATTTTGTTGTTGTTCTTTAGTAAAGTTACGAACGTTTTAATGAGTCAGAGGAGGACCTGCTGTCTCAGCA
TCCTGGAGACGTTCAGTTTGTCACCTAATGCTGAGATTAACTCAAAACCTTCCGCTATCGACGTATTGCAGCCCTGCTGTAGCAAAGCACAAACAGATCA
GAAACAATATGAAATATGGGGGGGGGGAGTTATTTATTAACCGATTATGTCATGTTTTAGATTGTTCTTGGAAAACTAATCAGTCACGGCTAATTAGTGG
GTGCACTCGCAGCTGCACAGTGAACCCGTTGATTCTTTACAGCAGACAGCCGCTCCTCTCTCTTGCAGGTACTGCATACCCCCACTAAATCTTTTAGGGG
TACGCAGTACCCTGCCGTACCCCCTTACTTTCACCCCTGGGTGTATGTAATGTTAAAGTTACTGTCCCTCAACAGTTTCCAGCTGCGCAGGTGATACACG
TGAGGGGCCCGGTCATTGGCCCCGCCCCCCGACCCAACCCTGACTTGTTCTGCTAGTGATTAATACAGAAGGAAAAATAAACATTTGAACAATATAAATG
GATTATATAACTTGCCTCTCCCCAGTGGAACTAATAACAAAAGGGAAGATGAAATTAATAACTTAATATAAAACATGCAGAGCAGGGGGCCTGAGGACTG
GAATTGAAAAGAACTACTGCAAATGAAGAGGGGAAAAAGTCAAGTCAGATATACTTTGCAGAGTGAGACCATTGCTTGACCACGTGAAGTAAGGTTGTCT
TAGCCTTCCATGGCACAACAGGGTAACAGGGTTTTTTAAAACTCGTATTGGACATGGAACAGAACCACCGTCGTCCCTCCTCTTTTCAAGACGTTAGCCT
TGCGCTAAATCAAATACACTTCAACAGTTAAAGATTCATAAATTATTACAAATTATGTCTCCTGTTTTTACAGTAAATTTTATGCTCTCAATCACTAAAA
TGGAAACCCTGAATTCTTCTTGAGTTCTGTCAATACACAACTTATCCTCCTGAGAGGCCTTGCTAACATCTTGAGAAACGCTCCACCTGGCGAACGTCTT
CACCGGGTGTAGCGATGACCACGGATAATCCGTACAGTACTGATCGTGCGCTCAAAGACTGTGTGGGTTTACTGGGCTGAGCAAGAAGCAGGGAATATGG
ATGTTAATCTTGAAGCATTGGAACGTCTTTACGTTTGTAAAGTTACTGTCCCTCATCAGAAACGATTCTTCTCCAGATGGCGTTTTGAAAGCCAGCTCGC
AAGTGGTGAGTACATCCAAAAACAGGCTGAGTTATCCTCCATCCACCACAGCTGTGTTTTGTATTTTAAACGATGCTAAAAGTCAGTGAAGCTTTGAAAT
TGGTTTCAGTGAGTGGAATAAAGCAACAGAACGATTCAAAGAGAAAACAGCTAAAGTCACAGAAAAGTAATGCGACTGCTCTGCTCGCTCGCGCTCAATG
CGAAGTTAAAAAAGCGTAACTAGCTTTACCTTCCAGCTAGCAGCAGCGGGAGGAACTGTCCTAATCATATGGCAAAGGGCTGACTGTACAAATTAGCTCG
AGTGCGTCCTGCCCTGCCCTGACACGCAGCTAAAATCTAGTCATCACTGAATAAAAGTTTTGACCAGGTTTGGCTCTGAGGGGACATAACCCGACTGTCT
GAAGTTGGTAAGAAGATAAATCTGATAATTACAGAGAAAGATACACTTGATAAAAAATTTAAAGAGCGAGGGAGACAGATAAAGATAGAAATAGAAATGA
AGGAGGATAAATTAAAAATGGGGGCTTGACCACTCAACTCCCTGTAGTAACTTGTGGATGTTTTTGTGTCAACACATTACAGACAAATAGTCAGTAATGA
TATTTACTGATAAATATCATTACTTGTAAATATTATTACTTGTCTGATATTTACAGACAAGTAATAAAATGTGCAGAAAGGAATCACAACCTGCTGTCCT
CAACAGTGCTTAATACAAGACTTAATTTTTTAGGCAGGGGTCCTCTTTTCTGCTCACACCCAGAGCTCAAAGAGGAGAAGAGGAGTGACAAACAGCATAC
ATTGATTCAATATTGATCTTTGGCATTTCATTCATTAGAATTCGACCATAAAACAACATTGATTCAATGACATCTTTCCAACATACAGTAAGTTAATTGG
CTAGAATTGGATGATTGATGGTTAATCTACCGTCTGTCATCGACCTTAACCAAAAATCAACCTTTTTGACCAAAATTCAACATTGAATTACCATCACTTG
TTATCTGGGTTCAGACCACTGAAGCACTTGAAATTCTTAAATACAGCAAGTCACCTTTTTCCAAATATTATGTTTCCTAGATTATTGCCCAGGTGAAAAA
AAAGTATACTTTAGTATACTAAATTTTAACATGCTTTGGCATACTTTTATCTATCTCCAGCTGATGTTCTGGGCGAGAGGCGGGGTCACCCTGGACAGGT
TGCCAGTCTGTTGCAGGGCAACATAGAGACACACAGGACAAACAACCATGCACACACACACACACTCACACCTAAGGACAAATAACCTGACAGTCACGTT
TTTGGACTGTGGGAGGAAACCGGAGTACCCGGAGAAAACCCATGCATGCACAGGGAGATCATGCAAACTCCATGCAGAAAGACCGGGAATCGAACCTAGA
ACCTTCTTGCTGCAAGGCAACAGCTCTACCAACTGCGCCACTGTGCAGCCCGCATTACACAAGATGTTCAAGGTAATTCAAATATTTTGTTTTATTACCA
ACATTTTAAAATTGTCAAATTTTACTCAACTTTATGAACTTTACATAAATTATCAGTTTACACAGCAAAAGTGAACACATGAACATGAACATTTAAGTGT
GATAATAAAATATGACAGTGAGGATCAATGACAGAACATTCCCGTTCACTGCACCTTACAGAAACCTACAAAAAAGAACAATAGAGCAATTAATGATGCT
CTATTGCCTGGGGTGGAAAAACATTTCTGGGTGTCTTTTCTTTGCCTTTTTTTATGCTAGAAGTAAAAAGAAAATAGTCAGCAATGTCATAGAATCAATT
GATGTTGGCAATAACTATGAAGTTGGCCTGTGGGACTCCAGAAGCAGCTGATGGGTACCGGCGGGTGAAGCGGCATGCGGCTCGGGTTGTCGCTGAGGCA
AAAACTCGGGCGTGGGAGGAGTTTGGAGAGGCCATGGAGACAGACTTTCCGTACGGCTTCGAGGCGATTCTGGTCCACCATCCGGCGTCTCAGGAGGGGG
AAGCAGTGCAGCACCAACACTGTTTATAGTGGGGATGGTGCGCTGCTGACCTCAACTCGGGACGTTGTGGGCCGGTGGGCAGAATACTTCGAAGACCTCC
TCAATCCCACCAACATGCCTTCTGTTGAGGAAGCTGAGCCTGGGGACTCTGGGTTGGGCTCTCCAATCTCTGGGGACGAGGTTGCCGAGGTGGTCAAAAA
GCTCCTCGGTGGCAGGGCCCCGGGGGTGGATGAGATCCGCCCGGAGTTCCTTAAGGCTCCTGATGTTGCGGGGTTGTGTTGGCTAACGCGACTCTGCAAT
ATCGCATGGACATCGGGGGCAGTTCCCCTGGACTGGCAGACTGGGGTGGTGGTCCCCCTGTTTAAAAAGGGAGACCGGAGGGTGTGCTCCAATTACAGGG
GGATCACACTCTTAAGCCTCCCTGGTAAGGTCTATTCAGGGGTCCTGGAGAGGAGGGTCCGTCGGATAGTCGAACCTCGGATTCAGGAAGAGCAGTGTGG
TTTTCGTCCTGGTCGTGGAACACTGGACCAGCTCTACACCCTCAGCGGGGTCCTGGAGGGTGCATGGGAGTTCACCCAACCAGTCTACATGTGTTTTGTG
GACTTGGAGAAGGCGTTCGACCGTGTCCCTCGGGGGGCCCTGTGGGGGGTACTCCGGGAGTATGGGGTACCGGGCCCTTTAATACGGGCTGTCAGATCCC
TGTATGACCGGTGTCAGAGTCTGGTCCGCATTGCCGGCAGTAAGTCGGGCTCGTTTCCGGTGAGAGTTGGACTCCGCCAAGGCTGCCCTTTGTCACCGAT
TCTGTTCATTACTTTTATGGACAGAATTTCTAGGCGCAGCCGAGGTGTTGAGGGGATCCGTTTTGGTGGCCTTGGGATCGCATCTCTGCTTTTTGCGGAT
GATGTGGTCCTGTTGGCTTCATCGGAACGGGATCTGCAGCTCTCACTGGAGCGGTTCGCAGCCGAGTGTGAAGCGGCCGGGATGAGGCTCAGTGCCTCCA
AATCCGAGGCCATGGTCTTGAGCCGGAAAAGGGTAGAGTGCCTTCTCCGGGTCAGGGGGGTCGTCCTGCCTCAAGTGGAGGAGTTTAAGTATCTGGGGAT
CTTGTTCAGGAATGAGGGAAGAAGGGAGCGGGAGATCGACAGGCGGATTGGGGCAGCGTCTACTGTGAAGCGGGCGCTGTACCGGTCCGTTGTGGTGAAG
AGAGAGCTGAGCCAAAAAGCGAAGCTCTCGATTTACCGGTCGATCTACGTTCCCACCCTCATCTATGGTCATGAGCTTTGGGTCATGACCGAAAGAACAA
GATCACGGGTACAAGTGGCCGAAATGGGTTTCCTCCGCAGGGTGGCTGGGCTCTCCCTTAGAGATAGGGTGAGAAGCTCGCTCATCCGGGAGGGACTCAG
AGTAGAGCCGCTGCTCCTCCACGTCGAGAGGAGCCAGTTGAGGTGGCTCGGGCATCTAGTAAGGATGCCTCCTGGACACCTCCCTGGTGAGGTGTTCCGG
GCACGTCCCACCGGGAGGAGGCCTCGGGGAAGACCCAGGACACGCTGGAGGGATTAAGTCTCTCGGCTGGCCTGGGAACGCCTTGGGATTCCCCCGGAGG
AGCTGGAAGAAGTGGCTGGGGAGAGGGAAGTCTGGGCCTCCCTTCTGAAGCTGCTGCCCCCGCGACCCGACCCCAGATAAGCGGAAGAAAATGGATGGAT
GGATGGAATAACTATGAAGCTATTTTAAGTGTGGACTTAAGGAGACAAACTACCTTAAAATCTTTCCATCCATGATCTGAACACACTGATCCTTGCAGGG
TAGCAAGGGGGCACCACCAGCCCCCTTGCTACCCTACCAGCAGTCATCAGATGAGAGGCAGGGTTCACCCTGGACAGGTCACCATCACAGGGCCCTGAAA
GTCAACAACAAATAAAAAAAGAAAGATAAATGTTAGATTAACAAGAAGAGAAAAATTCTTTCCAGTTACCTTTAAATCAAATCATGTTTATTAAGCACTT
AGTTTTGGCAACACACAAGTTTTTGTTGTTGAAAATGTAGCTAGCTCCTCATTGAAAAAACAAACTTACACCATGAAGACAACGTGAAGGTTCATCCTCA
GAGCTGGTTGGTCATCTGGTGGAGTCAGAGCTTCTTCTGAGACAGGAAAGTCTTTAGGTTTTCTAACACCAGATTTCTCCGGCTTCCTCTTTCATCTTCA
TTTGCTTAGACTGCAAACATATGTTGAAGATAAAATCATTTATGAACGAGTTAGAACAACAACCTCACAATATCAAAGTCTCTTTGTCTTATGGAGCTTA
ATTAAAACCAGGTTAGTTTATGAATTAAAGTATAAGTTGCAACAAACAGCCTCCATGCAGTTATAACATGAAGCTGAATGATTGCTATAGTAATAATCAT
ACAAGTCACAATAAAATGTATAAAATAATCATTTAAGAAACCAACGTAAGTTACATATCTTTACTGCACTGTTTATAATTAAATAAAGATAATTAATAAG
CAAACTTACCACCAGCTAGCAACACTTAGCAGCCTTCATCCCTTTGGGCTCCTTTTGTGACACACATTTCATTTCCATCGGTCGTTGTCCCGTTGTGTTG
TCGTCTAACTCGGATACGTCACCAGTTTGAATTGACCAAAATTAGTAACTATTGTCAAGGCCCTCTCTGCTTTGAAGGCAATATTATGCGAGTAAAAATG
GCGAATTTGAACAGCGTCTGTTTTCTTCGCTGCTTTCAAGTTTTTTCTTCTCTTTGTGGCGTTTTTTTAAATAAATGAAAGCGTGCAATACCGCCACCAT
CTGGTCTGGAGTATGAACTGGAGCTAATGCCGTTGACTATAAGGTTTTACATCACACATCTGAAAATTGATTGGGTACTTTCTTAAAAATTACATCATGA
TTATCCTTTTTTATTATATGCAATTTTAATAAATAGTAAAAGATTAAGGCACTTAAAAATTCATACATATCCATTAATATTTTGTTCACTTAAAGTATAC
TTTTATTTAATATATTAAAAGTGTATGTTGGTACAATTATGTTTAAGTGTGTACCAATGTAAGTACCAATTTCGAAATTGGTACAAGTGTATTTTTAGTA
TACTTCAGATATACTCATAGGTAGTACACTTAATAATTAGTATACTTAAAGTGTACTTTCACAAATTTAAGTATCTTTGAAGTATACTAAAGTATACTTT
TTTCACCTGGGTGACTATTTTAAAACTCAATATAGCCCTTATGGTCAGTGTTTTTTTTTTTTAAAGTATAGCTGTAAAACTATGCTGGTGTGCATATAAG
GAAAAAAGTTAGGCTAGAACCGTATATGTATGTGTGTGTGAGTGAGTGTGTGTATGTAGCATCCATAAACAGAACTCTGTCTTTAGCTTGGTAACTTTAT
TTTATGTTTTTTCAGAATTGTTCTTTTTGGAGCAGCCGAACATGGATTTACAGACATGTAAATCCATATATATATATATATATATATATATATATATATA
TATATATACACATACAGGCCCTCAAAAAATTAGCATATATTTTATAAGTTCATTATTTTCCATAATCCATCCATTTTCTAACACCCTTGTTCCTCAGTGG
GGTCAGGAGGGGTGCTGGTGTCTATCTCCAGCTAACATTCCGGGCGAGAGGCGGGGTCACCCTGGCAGGCCAATTGAGCACAGTAACACCATGGTCAGTA
ATACCAGTGGTTTTGGCACTGAGCAGTTGCCAGGTTGTGCTGAAAAATGAAATCTTCATCTCCATAAAGTTTTTCAGCAGATGGAAGCATGAAGTGCTCC
AAACCTCCTGATAGCTGCTGCATTGACCTGCCCTTGACTTCTGGCCTTCTGGCATTTAATTCTCTCCAGTCTTCCTCCAGACTCTGGCACCTTGATTTCC
GAATGACATGCAAAATTTACTTTCATCCGAAAAAAGTACTTTGGACCACTGAGCAACAGTCCAGTGCTGCTTCTCTGCAGCCCAGGTCAGGCACTTCTGC
CGCTGTTTCTGGTTCAACAGTGGCTTGACCTTTGACCTGAGGAATGCAGCACCTGTAGCCCATTTCCTGCACACGCCTGTGCATGGTGGCTCTGGATGTT
TCTACTCCAGACTCAGTCCACTACTTCCTCAGGTCCCCCAAGGTCTGGAATCGGACCTTCTCCACCATCTTCCTCAGGGTCCGGTCACCTCTCCTCGTTG
TGCAGCGTTTTCTGCCACACTTTTTCCTTCCTACTGAGGTGCCTTGATGCAGCACTCTGTGAACAGCCTATTCGTTCAGAAATATCTTCCTGTGTCTTAC
CCTCTTGCTTGAGGGCGTCAATGATGGCCTTCTGGACAGCAGTCAGGTCAGCAGTCTGACCCATGATTGCAGTTTTGAGTAATGAACCAGGCTGGGAGTT
TTTAAAAGCCTCAGGAATCTTTTGCAGGTGTTTAGAGTTACTTTGTTGATTCAGATGATGAGGTTAACGGCTCGTTCAGAGAACCTTTTCATGATATGCT
AATTTTTTGAGACAGGGATTTTGGGTTTTCATGAGCTGTATGCCAACATCATCAGTATTAAAACAATAAAAGACCTGAAATATTTCAGTTGGAGTCCGAT
GAATCTAAAATATAGCAGAGTTTAATTTTTATCATTACATTATGGAAAATAATTAACTTTATCACAATAAAGTTCATTGTGATAAAGTTCATTATTGTGA
TAAAGTTCAATTATCAAGTTCATTAGAAGGAAAAATTCCTTCTAATTTTTTGAGAAGGAACTGTAAATTATATATATATATATATATATATATATATATA
TATATATATATATATGCTGCTTTGCAAGGGCATTTTAGCATCTGCTCTTTTAATCCGATGAATTTGTCTAACAGAAATCTTCCTCATTATGCTTTTATCT
GCGCAAACCCATCTTTGTTCCGAATCAGCCACAAATCTCTTCAGTACGATGATAACGTTTCCGTTTTTGTTAAATATCTGATGTTTTCATACCTTGTCAT
ATGGCACTTCTTGTCAGTAGAGATCCTTTCCCTTTCCAAGATTCCTTGAAACCTGCAGCCTGCTTAATAATGTGGAACATCCTTCTTAAATAGATTTCCT
TTAATTGAGCTCACCAGACAAACTAATCAACTCAGGTCTCTGAAATTAATTATAGTGATTCAAAGAGCCTTGACACACAATACAATCTATAAATTTAATA
GCACAACAAAAAATTTAATCTTTATGCCACTTAAATCCAATTTGCATAATAATTTAGAACACTGTGTATAGATACATTACCTTATGTGTCTGTATACCTT
CTCAATAAATGCAGTCATCTGACAGTTTTTGTCAATATTTTCTCAGCAGCATTTCGAATGACCAAATAGATCTGAAATATTTAAATTACTGTCATTATAA
TACAGTTTGCAGGGAAAGAGTTATGTAGCATTTAACAGCACTGCATCTTTGTGGGTACATATAACAGTTGTGACAGAAATAATTTTTTAGGTTTTGACTG
ATTTAAAATGAGGCACTTAGTACTAAATTGTTGTGACAACATTAGCAGAAAGTACACATATGTGCCTGAAAACAGGCAGTTGAGGCCCTGGCCAGCTGCT
GTTCACACGTCTGCACTGTGGCTTCGTGCTGCTGTTGCAGAAAGCTTAACATCAGAATCTTTATCCCCACTGTGGCTGGCCTCTTTCCGGCAGATGTCCC
ATTTCTAAGCCGGGGGGAATCCGACCACAAGTAAACGTTGCGTAAAGATTGACGGGTTTCCCATTGCTGGAGGCCTGGACCCCAGTCGTTTCTCATGGGA
AATGTATCAAGTGCAACCTTAATCGAATCGTTCACTTAAAAAAAAGTATCTATATATGTTAACTAGGAACGGTTTGTCACCGCAAAACTGTCTTCCTCTC
TTAACATGCCCAAGTGCTGTTTGCGTTTTAGACCATTCTCAACAGGCAGTTAAGGACCTCAGAGGTGGAAAACTGATTTCACTGTGCTTTAAGCAACCTT
TTAATGTTCAACTAAGGCAGAATACATAAGAATAATAATAAATTGGAATTGGAAATTACCTTTGATTAGGTAACAATATTTTTTTCATATATACTTTAGA
TCACAAAACCAAACACCCTTGATACCCCTGAAATAACACAGTGGTGTTCTTTTTGTTATTAAACAAATATGAAGCCATAATGAAAATGGAGAAAAGCTAA
ACAGTACACCCCCAAAACACCATATGTACAAAATAGTAAAACCCTAATATTTTGTGGTAAAAGAGTTTCAATAAAAATATCTCTGATATGTGGCTGCCGC
TCTCCTCCTGCCTGTCTCATGCCACTATGTCCGACTCTACTTGTATCTCATCAAATAGTGCAAAAGGAGACAAGAAACCAGAGCCTGGAAAGGGAGAAAA
ACGGAGAAGATCCAACAAATGTTTTCTCAAGAGCATTTCAAACGATCAAATGGATGTGAAATATTTAAATTACTGGGTCATTATAATACACTTTGAAGGG
AAAGAGTTATGTAGCATTTCATATAACAGTTGTGACAGAAATAATTTTTTAGGTTTTGGCTGATTTAAAATGAGGCACTTGCTACTAAATTGTTGTGACA
ACATTAACAGAAAGTACACGTGTGTTCTCTCAAGTTTTGAATTACACTTGTCTTGACATCTATCATTTGGAAAGATGTTTTACTTTTAGCAGTCCAATCA
GTTTACAGATGGCATACAAATGACGTTAAATGAAACTTTAATTTCATCTAAGGGATGAAAAGATCCCTAAAAAGACAGCTACATATCTAACCCAGATCGT
TTTTTCCTGCTCAATGTGGATTTCAAAATACTAACCAAAAAAATTATCTTGTCTTCTTTAAAAGGTATTAACAGCTATCATACATGTTAATCAAGCAGGC
ATTATGAAGAATAAATCCTCTTCTGGTAAAATGAAAAATAGAATTAATTTAATGTGGATAACAAAATCTGACCTCCAATGCCGAGAAAGCCTTTTGTATT
TGGTCCTGTTTTCTTGGAATGGGTAAAGATACTATATAAGAGCAGCAGTAGTGACCAACTGGGTTATATCACCCACTCTTTTGTCCTTTGGGTTCCTTAT
TATTTACAGTATTGCTAGAAACATCAGCTATCAAAATCTGGGAGAATAGAGGAATCATTACATTACAAAGTTGGGGTTAGGAGCCCAAGATGTTATTTGC
AGACAATATCTTGGCTATTGTAACAGACCATGAGACATTACTGCCACACTTAATTTAAAAAATGGGAGACTATTCAGATTTATTCCCGTTACACCATAAA
TTGCAACAAATCTGAATGACAATGTGTCATGCCTATATTGTTTGAAATTTTTTAATTTGAGTGTTCCCTAAAGGCATCAAGTATTTGGGAATACAGTTTA
GCCAATATTTGGAGGACCTGATTAATCTGAATCTCAGACCAGCTTTACACCCCCCTCTAAAAAAAAACAAGCAAATTTAGAAAAATTTGAGTAAATAAAA
CTTGCTTGCTGGGGAAATAATATTACTAAAATGATATTGAGTCTAAACTTTGCTATGTATTTATGATGTTACCAATTATTGTCATACCCACAATTTTTAA
AGATATGACGATTTGATAAACAGGAAAGAATCAAACTTCTCTAAGGAAGGACCAGGACTCATATCATGTAGATTGAAATGACTCAGCTGACTAAATACTG
GAAACAATCAGATAAAAGACGAGATTGGATGGATATTGAGAGTGAACTGCGTTTACCATTAAGTTCAAGGGGAAGCCTCTGTCTATTACTTGAAACTACA
ACAAAGGTGTCAGGATCTGGTGGTTTGGTGAGGTGAGGGAAGACACAGGCAGAATGAGGGTTTAATGATGAATAATCCACAGAACAGAATCCAAAACAGG
GAGCAACGGGGAAGACAGAGATGCACACGATGAGGATCCAACAACAGACAAAGACAACAGGTGGGACTAAATACACTGGGAGGGTAATCAAAGAAACGAG
ACACAGCTGGGAACGAACAGAGAATACAGAGACTCACAGGTGAACAGACTAATAAACACAGAAAAACCTCAAAATAAATACACAGAAAACAGATCACAAC
AAAAGGGAGAGCAGAGCTTTGTATTAATGGTATAAACTTGGACAAAGCAAGATTGTGGAATTATGGCCTTGTTTAAGAAATGCTTTTCATTAACAAAGGC
TTCATGTAGTGGGAGAGAGGGAGAGAACCGTCACGGTGAGCACGGTGGTTACTTCTTGCTTGTTGCTCATTGGTCAGTGTTCATAGTTGAGTGTTATTTA
CCGTCAGGGCATTGCCTCTATTGCTATGTTTAATGGTTTCGTTATCTTTTTGAGGGATGGCACGAGACCACCGCGGATTGTAGCACAAAGATGTTTGTTC
TGCTTTTAATATTAGTAACATTTATTAAGTATTTAATATCTAGGTGTTTTATAGGAATATGGATCTTTTAGATCAATTTGAGAAGTAATTTTGATCATAT
TTCACATTTTATCGTATCACGTAGCGTGGGGGCTGGTTTTGGTCTTGACTTGGTCTCGGACCCTAACAGTCTTGGTCTTGTCTCGGTCTCAATACACTCT
GGTCTTGGTCTTGTCTTGGTCTCGGACCCTAACAGTCTTGGTCTCGGGTTAGGTGGTCTTGACCACAACACTGGCTAACAGCTATTTAAATACCTTCATA
GAGCGGTTTAGTCTGGTGGATATATAGAGAAAGAACTTCCCCTCGCAAAGAATGTACACATGGCATAATGACCAACGGTCATCCCAATCTCGCATCGACC
TCTGGTTGGTGTCTGACCATTTGTCAGAAATATGTAACAGTAGTATTTTGCCTACTCCCCTTACGGATCACTGTGCTATTCACATAAAGCTAAACTTTCA
ATCAAACAGAAAGATTTACGTTTTGGAAACTGAACAACTCTCTTTTAAAACATGATTATATTATTCACTCCCTTATATCTTTGATAGATAGATACTGATC
CAAAGCTAATATGGAGAAAGTTTTTGGGTTAAATTGGGAACTTCTGAAGTTTGAAATAGGAAAATATTTAAGAAATTGTGGTAAGGATATATCTAGGAAA
AAGAAACAAACTGAAGATTTCATAATTTCTAACTTAACGACCCTTTCTCTGAAATCAATGGATGAAATGTCAGATCAGGAGAGAAATGATTTTTCAGAAT
TGCAGAACAGCTTAGATGAAATGTACAAAATGAGAGCAGAGGGGGCCTTCATTAGATCCAGACAGAGATGGTTGAAAGAGGACTCTGCTCTAATCTTTTC
AGATTAGAAAAGAGTCGCTATAACTAATATCATACACAAACTCAAAATGTATAAAAATATCTGCAGTGATCCTCGCAAAATTGCCTCCTTCTGTGCTGAC
TTTTATAAATTATTACACAGCTCCACATATAATGAGTATGCTGCTTTTGATGTTCTTCCAAATCTTAAAAAAATTGATGAAAGTAATAAACTTTTTTGTG
ATCAGGCAATCTCTCTACTTGATATTTTGGATGCTATTAAACACCTAAAGACGAACAAATCTCCAGGAATAGACGGTTTAAGCTCAGAGTTTTATAAATT
ATTCTCCAGACAACTGGCCCCTTTTCTTCTACAGGTATATTTGGAAAGCTTTAAGAGGGGATCCCTCCCTCCCTCAGGGCCTTACCACCTTAATTCCTAA
GCCAAAGAAAGACATTCTTCTTCTAGATAACTGGCACCCAATCTGTCTGTTAAATAACGATTATAAAATACTTGCTTTAGTGCTGGCCAAACGTCTTAAA
AATGTCTTAGAGGATATTATTGATGAGAGTCAGTCACGATTTATGAAAGGATGTCACATATCCAACAAAATAAGGTTGGATATAATAGATTATTCAGATT
TAATTGATAATAGTTTTATCTTTTTTCTCGACTTCAAAAAAGCTTTTGATTCTGTAGAACACGACTTCTTATTTTTTTAGCTTTAAAACAATTTGGATTT
TATCCCTTCTTCGCTAAAGCTATTCAAACTCTTTATGGCAACAGTGCGATAAAGTTAAAATCTGGAACTTCTAGATTTCAGTTACATCGAGGCATCAGGC
AGGGCTGTCCTGTTTCTCCATATCTCTTCCTCCTAGCTGGCCAACTCCCTTCAACCCATCTTAAAGCGAGTCCTTTACAAGGTATCGACAAAGCAAACAG
GAATATACTAATAAGAAAACTAGCAGACGATACTACACTTTTTTTGCATAACTCTGAACAAGTTCTCCTTGCTCTTGACATTATTCGGATCTTTTCTAGA
GCCTCTGGTTTATATCTAAATGTCAATAAATGTGAACTTTTTGCTATTAAGGATTGTGTTCTATCCTCTATAAGCAACATACCAATTAAGCAGATTGTTG
TATACTTAGGAATCACCATCACTAGAAATGATTAAAGTAGATGTGTTGAAAACATTTGTCCAGCTATTACCAGAACCAGAACAAAGCTGAACCTCTGGCT
GCACAGACATCTAACTCTGAGGGGAAGGACTGCTCTGCTCTCGAAGGCAGACGGCCTTTCTAGTTTGGTTTATTTGGCCTCTCCTCTCTTTGTAGAGAAC
AGCACCTGTAAAAGTATTGACCAGTTATTATTCAATTTTCTTTGGAAGCACAAAATCCATTACATTAAAAAGTCTGTTATCATGAACAAAATTGATATGG
GGGGGTTAGATTTCCTGGAGTTTTCTACTTTAAATAATACTCTAAAAGTCAAATAGATTCAACAATACTCGTCATGTCCTGCCTCGTGTTGGAATTTCAT
TCCTAATTACTGTATATATTCTCTCAGTTGGTGGTCTTGATTTTCTTCTGCTCTGTAACTTTAATCCTGAAAAAATCCCAGTCAAACTGTCCACAAACAG
TGTTTGCTATCTTGGTTACTGGTCTATAAACACAATTATTCTCCTCACAAATGTATAATCTGGCATAATAAGGATATTTTATACAAGAATAAATCTCTCT
ACATTGACTACTGGGAAAAAAATATAGAATGTATGTAAGGCAGCTGTTTAATAATCATGGGTCATTGTTCAGTTACAGTGAATTTCTGCCTCATTTTAAG
TTTCCAGTAAACTGCGAAGGAATTCGCTGTTGTCCTTGATGCCATTCCCTCTGGCCTTCGAATGATTATGTCATTACAGCTTCTACTTGTCACAACAGCG
TGGCGGATGACGAGCAGCCTGGTAGCAGTCGCCTTTCTCTGCGTTTGATCGTGGCATTTGTTAATGGTAGAAAGTACCGGAATGGCGACTGCAGGGAAGG
ACAACTGGTACCGGACTGTTCCATCATCCGCAACACTATTGTTACAAGCGTAGTGTGCATGAAGTCAGTGTAGCTTAGCCTAGCACTGAATGTCAGCCAT
GACGAGGAACGGGGCTTCCTTCAGAGGTCCGCTCACCCTGTGGGCCGCACTAATATTATAGTTTCATATCACGGTGGGACCTCTGATCTAATGTATATAG
CTATTTATCCCCACGTTATCATTATTAATGTTAATCGATTTAATTGTGCAACTATCATCACTATCTAGCAATCTTCAGCACACCTAACTCCTATATTAGC
ATATCACCAGAGTTCTCGTGAGTAAGCTATGATACCGAGCTATGCTAGCACTTCTGCTAGGTAATAGTATCTGGCTAGCGTCTTTCCACATAGTTGAATT
TATTCAAGATAATAATAGGCTTTGTATATTATGAATTGTTATAAATCCCTGGTCCTTAAATGATCAATTATCATGGCAGTGTAATAATTCACTTAAGTCA
CGCTTTTCAGAAACACAAAGTAATTTTTTTAACTTATCATACAAAGTAGAATATGCAAAAATATGTATCCATTTTCAAAATACACATTGATGTGCATTAC
TTTAATTTTATTGTTAGCGGGAGCTGGCCTTTACTGTTTTATTGTCAATCGGTGATGTTTCGTCTTTATTCTGCGGTGATTGTGAGTCTTTGACATTATC
GGTAATGCCCAGATCTCACTGAGAAAAATATATTTTAATTTCAGAAAACTGGTGGATGATAATTCATACATTGTTTATGTAATGTATTCAGGTTTTTGTC
TAATACCTTACATGAAGGAGTGATCCGGACACCGATGTTAACACTTCAGTTATTTTGTTCGCAACCTTACATGTGTGCATGCGCTGGTGGGTATTAGCAT
AACTCCACTAGAACCAGCATCAATACATAATAAATATGGACCTATTACAGTTTATATTTCATAGTATTAAAAAAAAAATCAACATTATAAACTAGGAGGT
AGCACTGTTATTTTGATGTGTAGCAGGTTGATCTGTCTTATATACAGGGGCAAAAGTAGTTTTAAATTCTTGAATTGCTACAAAATAAAGCTGTATTTCC
TCCTTCAGCCCACTGGCTGTAATGTTGACACCTTGAGATGCCATGAGACCTAAATCCTGAACATCATGGCATGGAGAGCATCCCAGTTTTCCATGTCTGG
CATATAACCATTAATTTTAGCTTTTAAACTGGTTCTATTGATCCTGTGTCCAGACAGAGGGATAATCAGTAGCCCAGCATCATGACCTGTTTGTTCTGAA
GATCCTGCAGCTTCCACTTCTCTTCCTAACATGGCGCCTCCTCACCCTGACTCTCATACTGACAGGAGGAACCACAGAGCTCTGTTAGGTTAAAGCTCAT
CTTCTGAAGTCGGGATATTTTTCCTCCAACAGGTTCCAGAGGAATCACCTCAAACCAGATGTTGGACTGGATTTTATTTCAATGTCTTTTGTGAATGTTA
GCTTGTCATTTTCAACAGTGGAGTTATAAAGGTTAAAAAAGGTTATTATTTTAGAGAAAGTCTCATCAACATCAATATCTCCACTAAATAAGAGGCAAAA
AAGTGTTTCATAAAGGAAAAGCCTCAGACTCAGTCCGACAGCACCAAACAATTTTTTTTATATTAGACAAATTTATTTTCACATAATTATCATGGTTGAA
GTCATTTGTTTGTTAAATACTTAATAAAACATATTTACCGTGTTTGATGCTTGTTGTAAATGACGTATACTCAAAGAATGAGGTAATTAGTCCAAGTTTG
TCGTTTATTGAATGTTCAGAAACTACAGCGGCTGTAAAGCGCCATGAGAAAGGTAAACAAAGGCAAAACAACCTCAACAGGTTATCAACTCAAAACCACT
CGCACATTTTTACTCTCTCTTTCTCTAGTTTCAAGTAAAATCGTGCTGCTCTCAGCATCCTGGAGACGTTCAGCTTGTCACCTAATGCTGAGATTAACTC
AAAACTTTCCGCTATCGACGTGTTGCAGCCCTGCTCTAGCAAAGTATGAACAGATCAGAAACAATATGAAATGGGAAAAAAGTTATTAACTGATTAGTTT
TTCAAGAACAATTTAAAACACAACTTAATCACTCACAGCTGCTCAGTGAACCCAATGATTTTATACAGCAGACAGCCGCTCCTCTCTCTTGCAGGTACTG
CGTACCCCCACTAAATCTTTTAGGGGTAGCAGTACCTGCCGTACCCCTTTACTTTCACCCCTGGTTATATATGAAAGACATGTTTAAACAGCAGCATTGA
TTATGTTATCTTTACTGGATTATCTCAGTCTCAAAACTGTATTTGTTTAAGTATGCATATGAATTTTTTGAAAGATCTACTTCTACATACATTTTTGTGG
ATTAATAAGGACAATTTTTCTCTTGCATAGTGTCACCAGATGTGCTGTGTGACCTGGTGAAGGTGCTTCTTCAAGTTGAAGCTCCCAGCTGATTCCAGAC
CTGCAGGACTTTCACCAGGACTTGGTGAATCTGACGGCTCTGAGCTCCAGACGTTTTGCTTTGGAATGTCACATGTTGTGTAGGGTCACATGACATCATC
TTCTAGTCAGTCTCTCTTCTGAAATAAAATCACTTAAACATTCATTACTTCTTCTGAAGCTCATTGATTCTCAGGCACTACCTACATCTGCTGAGTAAGG
AGAATGACGTCCTGTTTTTAATTTGTTACGTTTCTGATATGAGCGCTGGTTCTGTAGCTTTTATTTTAACTCCTCATCTAGCACTGGGTTCCTAATCTCC
AGACCTCGGGGCCTGGCATCCTGAAAGTTGCAGATGTGTCCCTGGTCCAACACACTGACTCTAAAGCTGAATCACTTCCTCAGTGCAGTCGAGTTCTGCA
TGGCAACAACCTCATTACTTGACTCAGGTGTGATGAAGCAGAGACTCGTCTAAAAGCTGCAGGACAACGGCCCTCAAGGCCTGGATTTGAGGATCATTAT
TCTAGCTCAGCTGTGCATGATGGGTTTTCTCCGGGTACTCCGGTTTCCTCCCACAGTCCAAAAACATGACTGTCAGGTTAATTGGCCTCTCCAAATTGCC
CCTAGGTGTGAGAGTGTGTGTACATGGTTGTTTGTCCTGTGTGTCTCTGTGTTGCCCTGTGACAGACTGGCGACCTGTCCAGGGTGACCCCGCCTCTCGC
CCGGAACGTTAGCTGGAGATAGACACCAGAAACCCTCCTGACCCCACTGAGGGTCAAGGGTGTAAGAAACTGGATTGATGGATATTCTAGCTCGTAGTTT
ATTTTTGTGAAATCATCAGCTGCAACAAGCTTGAATTGCATAAAGCTCATCTCTGTCCTACTCAGTCACTGGTATAGTTTGGATAGAGCTGTGGCCTGAT
AAAGAAGGCTGGTTCTGTTCTGGGACGACTGTAGAGCCTCTGGAGACAATGGTGCGAAGCAGGATTCTTCATAAAATCAAGACAGTTATGGACAACCTTG
AGCATCCTCGTCATGACTGTCTGAGAAAACAGAGCGTCTTCAGTCAGAGGCTTCTTCAGATTTGCTGTAATACAGACTGCACCAGAGATCTTTCCTGCCA
ACAATCATCACTATCTACAATAACTCTTTGAAGAATCTGAATTAATGAGCTACAACATAATTTAATTTCCCTTTGTGATAAAGTATTTTTGAAATTTAAA
GTATTACCGCAACCTTTTTACAGTACTTTCTTCTAAATATTACAGTGCTCACCGGCTTTGTGATCCCAGTCTAATAAGATGTCTGCATAGTGTATTGCTA
AACTAGACATATTAAATTCCTGAAGAAATTTAACTGGGGCCTGCCCAACATGCGCACGAACCCGGCGTTCTGACGCTTAACCAGTAACACATCCGTACAA
GCTTGCACAGCTGGACTTGGAGCACTTCCATGCAGCTCTGACGGGCTCAACATGGTCCACCACCAGAGTGCAATGACTGAAGCTCATGCCAGGTTCATCG
CCATAGTGCTATGGCTGACCTGGTTCACTGCTACAGTGTAATGGCTGAATGTCATGCACTCTTATTCAATATTTAGACGCTCCCACTAGCTCAGGTTATA
ACAGGAAATAAGATCAGCTACCATAACTACACAGATGATATACAGCTCTATATCACGATGTCACCAGGTGACTCTAAACCCAAAAAAATCACTGAACAGA
TGCTTAGAGTAGATAAATTATGTTTGGACCTAAAGATGAACGATCTAGAGTCAATTCACAGCTTCAGTTATCACAACTAAAACCAATCAGGCCCGAAACC
TGGGAGTAGTGATGGACTCTGACCTGACCTTTCAGAGAAACATTAAGGTAAGGTAAGGTCACAAGAGGACTTCCGGGTCGGACCACCATCATCACAATGG
TCGCATAGCGAGAGCGCTCCTGGTTGAACCAGAGTAGAGAAATTCCCCCCATAGAACCTAAGTAAATATACCAATATAATAACTTAAAAAAGGGGCAAGA
TCGTACCACTATTTCGAGAAATAAACGCCGACTGAAATCAGGTGGGTGAGGGAGAAGAGACGTAGCAACAATTAGCAGCTAGCGGGTTGAAGCTAACAAG
CCACGAGGAGCAGCGTCTAAAAATGACCGACACCAAACTGATCTTGCGAGAACTAAAAGGGTTTCGCCAAGAAAATAAAGAACAATTTGAGACGATAATA
GAAGAAATTGCGAAGGTGAACACCAGGATGGAGAAGGCAGAAGAAAGGATCCCAAACATGGAGGAAGTCATCACGGCTATGCTAAAGCTACACGCTAAGC
TGGAGGATAAATTGATGGATCTGGAGAGTCGGTCCAGACGTGAGAACATAAGGATGTATGGGGTACCGGAGGAATCCGAGAAGGAATCGACAATGATCTC
GTTTGTCGGAACCCTACTCCGTCAAGGTCTTGAGTTAAATGAGGATTTAACTCACCCCTGAACTCTACATTGAAAGAGCTCATCGGTCAGTGAGGCCGCA
GCCACCAGCCGACGCGCCATCATAATTAAGTTCTTAAGCTTCACAATTACAGAGACGATACTCCGCAAAGCCTGGCAGAGGAAGAAAATCACTTAAACCT
AGATCACGACTACCCACCTCTCATACTTAAAAGACGAAGGGAATATACCGAAATCCGTAAAGTATTGAAGGAAAATAACATCCACTTCCAGACCCTCTTC
CCCGCGAAGTTGCGTGTTAGATATGAAGATGGAACCAAAACCTATGATACAGTAGAGGAGGCATCAGAAGACCTGCTGAGACGAGGCTTCGCCGTATCAA
CCATCAAACCTCCGGAGACGCTCATGGAGCAGGTGCAGCATCTTCCTGGACCAGAGTGGACCGACGAGCGACGAAGGGCGCATTTAAAGCCGGACAGGGT
TCCAGTTACAATGAGAAGCTGTGGCCCCTCCGGTACCTAAAGGACCTGCTCCAGACCAAAGACGGCGAGAGGAACTGTGAAATACTTTCAACCAAATCTG
TATCCAGTGATGGAAACAAACTATAGAATAATCCGGTTCGTTCGGGACCTTTCTTTTTTTCCTTGGGACACTTCCTTTTTTCCGACATGCGACTGTTGCA
GGTAAGGGCCTCTGGACCGAGGAGAGGGACTTTTTCCTTCGAGCCCCTTGTGGGATCTTAACAGGGTCAGGTGTTGACCCTGTTCAGATCAACAGGGTCT
CTGAACACAAATGGACAATTTGTGTTCAGTTTTATGTGTGTTATGTTAATAGTTTGTTCCCTGTCGGTTCTCGCGGGGAGGGGGAAATGCAGCAGATATC
TGAGTGAGATGGGGGGAGAATCACATAGATGCAAAATCGATCTTTAAAAATAGCATCATTTACTCAATCCAGTTAAGAGGGAAAGAATCTTATCAAAATT
AAAGGAAGATCAAATTCAAGTTGCATTTTTGCAAGAGACGCACCTCAACGACTCAGAACCAAGGCTGTAAATTATGAGCATATTTCAGAATAAAACGACG
ATGAAGGCTGATTTGTTCTGGTTACAGGCAAAGTAGAAGGAATCGTGATAAAACTCTGCTTAATGTGTAAATCCCTCCTGGAAGTGACTGGTCCTGTTAT
AAACAAATAGTCAATATAATGACAACAAAAAGTCAGGGGATTTTAATATGTGGCGGAGATTTTAATGTCCGATTAAATCCGAAAATTGACTCTTCAAATG
GGAAACCCGACGCAAAAAACATTGGCAGAAGATTAAATACCTGGATGAATGAGGTGGGAGTCGTGGACGTTTGGAGAGAACGAAACCCAAAGAGTAGAGA
TTACTCACAACGTCCATCCTGCAGAGATCACTTCTTTATGCAGGGAGATCTGTTTAGGGCAGACAGCTGTGGAATCTGTCCCAATACTCTGTCAGACCAG
GTTCTCAATCTGCCTGGATAACAAGAGGAGGTTCACTCTGTGGACACTGAACTCTAACATTCTGTACAAATCGGTCATTAGAGATAAACTAAAACGGGAA
ATAAATTTATATTTAGAAAATAACGATAATGAGGACGCATTAAAAGCAGTGATTAGGGGTAAAATTATAGCCATAACTCATATGAGAAGAGAATCAGAGA
AAAAACTCCAGGAGTTAAAAGAGGATTTAAAAAGATTACAGAGAAAATATGCAAAGTTTCCCAAAGATGACAACACCAAACATAAGATTATAAAACTAAA
AAAAGAAATAGAAGAAATAAATACTCAGGAAATCCATCCATCCATTTTCTTACACCCTTGACCCTTAGTGGGGTCAGGAGGGTTTCTGGTGTCTATCTCC
AGCTGACGTTCCAGGCGAGAGGCGGGGTCACCCTGGACAGGTCACCAGTCTGTCACAGGGCAACACAGAGACACACAACCATGCACACACACACTCACAC
CTAGGGGCAATTTGGAGACGCCAATTAACCTAACAGTCATGTTTTTGGACTGTGGGAGGAAACCGGAATACCCGGAGAGAACCCACCATGCACAGGGAGA
ACATGCAAACTCCATGCAGAAAGACCGGGAATTGAACCCAGAACCTTCTTGCTGCAAGGCAACAGCTGTACCAACTGCGCCACTGTGCAGCCCCACTCAG
GAAATCCAAAAAAGCTTATTTTTATAAAGCAACAATACTATGAGGTAGGTGGGAAATCCCTGAAACCTTCATCATATAGGTTAAAAACAACAAGCCTGCA
GAACTATACATAAAATAAGAAACTGTGTAACAAAGAAAATAGAAACTAATCCGGAGAAAATCAAAAACTGCTTTCAAAAATACTATAAAACACTATATAG
CTCAATCTTCCAAAGATCACTGATGAGCAAAATAAGAAATTAACATCCAAAATTACAAAAGAGGAAATTCAATCAGCAATCAGGACTAAAAAGGGAAAAT
TCACTACAGAATGGTACAAAATTATGCAAGACCAACTAATTCCAACATTAGAGAAAACATTCAATTGGGTTTTAGAAAATAAAGAAATTCCCCCCTCACA
GCGAGAGGCAGTGATTTCAGTCATACCGAAGGAAAGGAAAGACAAACTGGAATGTGGGAGTTATCGTCCTGTAAGTCTCCTAAACAGTGATTATAAACGT
TTCACCTCTATATTATCCAAAACAATAAAAGTCATGTTACCAGCTTTAATACATAAAGACCAGACTGGCTTTGTCAGACAGACAACATTAAGAAAACATT
ATGAGAGAAATCACTGCTAGAGGCACTGATATGAAGTTTAGATGCAGAGAAAGCATTTGACTCAGGAAGGTGTTCTTTTTTATATAAAGTGCTCTCAAAA
TTTGGATTTCATAAAGCGATAATTGACACATTTAAATCATTATGTACTAAACCAACGGCTAGAATTAAAATTAATGGAGATTTTGTCATGATCTGTGTGT
TTATTTTTGAGTTTTTCTGTGTGATCCTGTTTCTGCCAGTGGCGGAGCTAGACTTTTAAAGTTGGGGGGTCCAAGGGGGGGCCAGGACTACGTCTATATA
TATATATAAACTAACCAAACTGAATATTTGGTTATTTTTTAAGCCCCTCTGTCATTTGACATGTTATAATTAACACCTTTGACTGGCCCACATGGAGACA
TGATAGACTTTACGCTAAGAGTTCATCGCAGAGGAAACTAAAATCAATCAAATAAAAGATCCTTTCTGAATATCATCTCATGGACACTGAACTAAATGCT
CTTTCTGACCGGGAGCTGACAGCGTGTTGAAGAGTTATGGACACCTTGGTTAGGAAGCTCTGTTTGGACAGGTCATTTGACAGGTAACAATATTTCGGGT
CGGACCAGAATTATTTACCTGATGGTGGTTCAGGGTTCTAATGAGTTTATATTTAATGAGTTTGCAGCACACAGAGAAAACCTAAAGAGAATGTTATGAT
CTACTTATTGTAGTTTAAGTTGAGGAATAACAGCTGACTGTTGAGGGAGGAAAGAAATGAAAGTGCAGATCCGTTAGGCAGAAACAAGCGCAGAGCGCTG
GGCGATAAATGCTCCAATTAATCACACATGAGATGACAAACACTAAATATACAATATATAGTTACACTGCTGAGTTAATGGTGTTTTAAAAACAAAACCA
GTAAAAACTTAACCTAGTTAATATGTCAGATTCCCTCCTCACCTCGTCTTGATGAGAACAGAGAGCAGTTCACTGGTTTCTGTCCAGAATGTGATCAGCT
GACCACTTGGTGCTCAGACAGTTTCAACTTTACGCACAGAGAACATCGTGGAGCTCATTATTAATCAGACTAAGAACAATATCAGTCAGAGGATCACCTC
TGATCTGGACGCTTTAACGGACCAGAGACTTTGGAGCGTCCAGCAGCTGATCCGCTTCTGCTGGTTTTTCTCCCGCTGCGGGAAGTCAGTGTGGGATCAG
GAAACGATCAGAGTTCTGTCGTCTTCTAATCACGTCATTTTGTGAAATGTTACCTGATTTCAAAAATGTTCTCGCAGAGAAATACTAAATGTTTCGTTTG
ATGACTACAAATTGGAAATAAAATGATTTTTTCTTTGATGGAAAATGAAAACTCCAGCGCCACCTCTGATCCAAACTAGAACATTGTCGGCCCTCTTGGG
TTTTTTTCTCTTTTTGCGGAGGATCAATAAATAACTTATTGGTGTTTTACCATCACCACCAGGTATGAAGGGCTTTAGCCTTTGAGTTGCACCACAACGC
AGCACAACTGAAAGGAGAACAATTTCAGTTTGTTGTTATGACAAAGGAGGCTGGTAAAAATTTATTTATTTATGTCACATGGACTTATATAAAGTTTTAT
ACATTTTCTTTTCATATATTTATTATTGTTTTTCTTCTTTAGATATTAGGTTGACTTAGAATGATTCCAAATAATGTACAGGAATAACCTGGTGCTGTTA
CATGTCAATCATCAGGGGGGGCCAATCAAATGACAGGGGAGGCACTGGCCCCCTGGCCCCCCCTCTGGCTCCGCCACTGGTCTCTGCGTCTTCCCCGTTG
ATTGTCTCCCAGGTGTGTCTCGTTCCCTTGATTACCCCGGTGTGTATTTAGTCCCACCTGTTGTCTGTGTTCTTCGTCGGATCCTCATCATCTTCACCAT
AACCTGGGTCCCTGCGTTCATTCTCACCACCACCATTATGACAGATTTGATCAATTCGTTATCGAGGGGCTTCTCAGAACTGTTTGAGATAAATTATGGC
CCACTAAATTTGGAAATAAAATGAGATTTACATAGATGGAAAGTTATTCCCTTTTTACGTTTAAGCTCCGGATAGAATCCATCAGGATGAAAATCCTTCC
ACAGTTGCTGTACTGATTTCACTGCCTCCCAGTCAGAATCTCACCTAAACAGTTCTCAGAATGGGATCGATCAATAGCGAGGTATTTGTGGCTAACAGGA
AAAAAAGGCCAGAATCAAGTTTTGAACTCTGCAACTAGAAAAAGAAAAGGGTGGAATGGGACTTCCTGCTACCATGCAGCCCAGCTGGACCTTTAATCTG
CCTGTGTTCACCATCACACTGCAGCATGTATGATGGTGCATTCATGGACGGCACGGCGATCACAGGAATCCCAATAACAAGTTACAGGAAGAGCAGAAGA
TCCCAGAAGATTCCATAACTGGGAGTTCTCTCAAGTCCTGGCAGGAATTGGCTAAAATGTGCAGAATAAGAAAAGCATCTAAAATTATGAGGTTTGTGCC
TATGATTCAGATTTTACACCAAATAGAATTGATAACAGATTCAAATTATGGATCCCAAAAGGATTAACTACATATTATTCATTCGCTCACAAAGGGAAAC
GTTGTCAGAGTTTTGAAACCTTACAGAAGGATCATGGACTGGAAAAGATGATTGTTTTAGGAACCTGCAGGTGAGATTATTTTACTACAAATGTTAAAGA
GGTGCTGAGAAAAAGTGATTCAGGTTTCATGGGGGTATTTCTATCACTAATTAAGCCCAGATCAGACAGCAGAATTATCTCTAAACTATATAATGCCATA
CAGCCGTCTAAACATGAGAATACAGAGTATATAAAGAGGAAATGAAGGTAATAATCTCACAAGAAAGCTGGGAGGAAATATGTCCACCGCCTTGGGCCTC
GACCGGCTCAAACACATGGCGGGAGTTTGCTGGAAAAACATCACACGATTTTTTTGTTACACCCATTCAGAGACAATATCGACGAATCGGGGCGCCTGCT
GGAGACTCTGTGGGTCTAAGGGAGCCAAACACTTCCATGTTTTTTGGGCTGCCAGGTAATAAAACCATATTGGGAAGAGCTCCACAAATATATTGAAAAT
GTATTCAATGTAAACATTTGATTCAAATGTGAATCCTTGTACCTGGGCAACCTGCAATTAGACTCATGGACCAATAAAGACAAAATGCTGGCTCTTCTAC
TGGCAGCCAGTAAGAAACCCGTCACAAGGAAATGGCTAAAACCAGAACCACCCACTATTGATGAATGGATTGAGATTGTTTACTGGATCTATGCTATGGA
TAAGATTTATTTTTCCCTCCAAGTAGAAATAGGAAAATTTGATAAGATCTGGACCAAATGGACTGAGTATGTAAAACCAATTCCATCCGACTTGATTTGA
TTATTCTTGTGAATTATGTGTCCTGCCCTTTTATGTTCATGTGGTTTTTATTGCTCGAGTTGGTCCAATCCCCATTTTTGTTCAATTTTTTTTCATTTTT
GTTATCGTTCACAACTAAAATTAGTAACAGTCCATAAAAGAAAATAAAAGAAAGGCAGTATGTACAAAATTACTTGGACTCTATGCTTCTATCCTCATGG
ACGACCTTAAATTTGTAAAGCTGTAATTAACGAGTGTGATGGAAATCTGTCTTTCTAAATAAATAAAAAAGAATTAAAAAAAAAGACAAGATACAAAGTT
GGCCTTCTATCACCTGAAGAACATCTCCAGGATTAGAGGACTGATGTCTCAGCGAGATCTAGAGAAACTCATCCATGCGTTTATCTTTAGCCGCATTGAT
TACTGCAACAGCGTCTTCACAGGTCTGACTAATAAATCAATCAAACAGCTGCAGCTGATCCAGAAGCTGCTGCTGTTCTCACTAAAACCAGGAAGATAGA
GACATAACACCAGTTTTAAAGTCCCTACACTGGCTCCCTGTAGCTCAGAGAACAGACTTTAAAATACTGATGTTAGTTTATAAATCACTGAACGGTTTAG
CACCACAATACCTTAAAGATCTGTTATTACTGTACCAACCATCTAGACCCCTCAGATCTTCTGGTTCTGGTTCTGCTCTGCATCCCCAGAACCAGAACCA
GACGAGGAGAAGCAGCATTCAGCTTCTATGCACCACAGATCTGGAACAAATTTGCAGAAAACTGCAAAGCTGCTGAAACACTGAGTGCCTTTAAATCTCG
ACTAAAAATCCACCTGTTTAAAGTCTTTGAAACATTCAGTTACCAATTTAATGACGGCTTTTGACTTACTGTAATGTTTTGATTGTTGATTCGATGTTGC
ATGACTTTGTGTTTTTGTTTATGATGTAAAGCATTTTGAAATGCCTTGCTGCTAAAATGTGCTATACAAATAAAATTTGATTGATTGATTGATTGCGCTG
TCCTGCATGTTTACCAGGTGTGAGTCATTAGCATTTAATTAGTCTGGTTTTTTTTTCATAAAGCTCTTTAGTGTTGGAGCCGGGTGATGTTGAGGTAGAA
AATATTATCATTTAGATGAGCTTTTGCCCCTTACAGATGTCTATATTGGTTATGGTATAAGCATGTGCTTAGATTAGATTGATCTTGTTAGCAGAAGCGC
CGCAGGTGCCAATTTTGGGGCTGCCAGTGACCGAGGGCTTACTCCCAAGAAAATTTCTATTAAAAAAAATCAGAATGTCCTCCCAATCCATCAATATTTT
CACCTCAAAGGTTTTAAGTAAACATATCATAAATAGAAATAGTCTTCATAAAACTGTATTCGTGCACGACACTCATGGTAACATCACAGTGGTTCCACAT
CCCGCAATGCTGCGCATCGCTCATTAATCCATACAAGAGTGTTAAACATCATGTTTTATAATAAGAATCACTCCAAAAAAAAACATTCCTATTTACTCAC
CTCAACTGTTCAAACCCCTGAACCAAAACAATCTCACATACTCCAGGAGGAACCAGAATTATTCTGTTCATCCCCTTCATGCTAGGTAGAGAAACCCAAA
CATTTGTAATCGTCTTACCAGAAATATTGACATTAAACCTGGAACCATTGGGAAAAGCAGTACAATTCAATAAAACCATGTTATTGATGCCAGGATCATC
CTGTGCTGCATACGTCTTTAAGTCATCACAAGGCCTTATACCTGAACAGGAAACTTTCAAAACACTTTTACAGCCTTTGGAAATTCCCAAAGGAACATCC
ATGTCATATGGTCGGAAGATCCATATGTCTGGAGTTAGATAAGGATGATCTTGTCCCCGAAATTGATGAATTATCCCAGATTTTACACATGTATCATTAG
TTCGAGTTGGAAAATGTCCCGATTTCCATATGGGACGTCACACCTGATGTCAAGGAACACACATTTTCAACCAAATAAACATTCTTCATAATAATTACAA
TTACTGCCACAATCCTAGTCCATGTTGTAGGGACCGGTAACAACAGCAGGTTGGTTGGAATAGAAAGCAGAATTATAGAACAAACACTCAGCTGGAATTG
GTAACTCTCCTTGTCACCGTCTTCACAATTCCCAGCAGCCCTCTTCTCATTAAAGCCTTAGTGAGGTATGAGGCTGGATAATGTCCAGGTCGGTACCTTA
ACGCTGCTTGTCGACCTCTCCGGATGTCCCCTCAAGGGAACACAATACCATTTATTATTTTCTTTGCATCCTGTTACTGCTCTGCTTAAATCTTTCCCCT
GACATGTCAGGACTTATCTGTTTCTTCTCTCTACATCTGGCTTCTTCCATTCACAAACTCAGGATGGAGAGATGATAAGGATTTCAGGAGGAACTTCTAC
TTCTTTTTTGTCAGTTAGTCATGGGTTGAGCTCAAACAGGGTACAAACTACATCCCACACATCAGTCCTTTAAGACAATTATCAAATCAAGCATTTTACC
CAAGACGTCTTCAGGTCTCTTCTGCTTTCACGGCTGCAGAAACATCTAAATATTATCTGCAAACTTATTTAATGGACAAACACATCTTGCAGAAATACAA
AAACAAAGCAGATATTATCAGTAAATAAATGGTAAAAAGTATCATCAGTTCCTTAAAGAATGAAATAAGACTGAAAACAAAATTTTCTATTACAGGAACT
AAAACAACCAGCAACCAGTTTAAAAATAAACACAAAGCTCACATTGTACAGGGAAGAATGAACACAAAGGACTTTTGTTCTCATTACCATTATGAGTACA
TTATTATTATCTTACTATCATTATCTTTGTCTTTAATTTATAGGGTGTACGTTGACAAGGAGTTGGTAATTATTCTGTCTGGTTATTTACAACTGTCATT
ATTACTATTATTAGACAGTAAATGTTTTGTAAAGAGTTGATTTATAATCATTTTGTTTATGTAATATAATTTATTTGTTGGTTCTTTAGTACAGTTTATT
AAACATACCAATGAATATCATAACATGGTTTTAATTACAAATTTCTGATGGAGTCGGTAAGTAATATATTTGATTAAATTGAGATACGGGGTTAGAGTTG
AAGTAACACAAGTGTCCACTTTTTCCTACTCCTTTTTGAACAGAAAAGTAGTGGTCATTATTTTGTTCTTGGTTATGCTGCACTCTCTCTCTTGTCCTGC
TGATTGCTTGTTTTCAAAGAAATGGTTTGAAATAAAAATAAAAAACTCAACGTTTATCTGTATACATGTTCTTGTAATGAATCTGCGGGACAGTAAGATA
ATTCTAGAGCAATAATTTGGGACAGATGAAATGAAGTATAGAAATATAACTTTGAAAAAGCTCATTTCCACCACTGTTTTCAGCATGTTGTAGAATTTTA
TGATGTCCCAAAAATCTCTGACATTCTAGATTAGTTAGTGATTAAATTATATAAGCAATGTTAGGAAGTTGGTAAGGAAATGCTGCAGTGATGGGAACCA
AACAGTGTCTTCCTAGACTATGAAGATTTTAATATTTCTGTGAAAAGTCTTGGATATAAACTACACAATAATGTCACCATGAAGAGACCACACATTTAAA
CAAATTGTTTCTTTGAAAGCAGCAAAAAGGATCAGGCATTTCTATTAGACTTTATTGCAGCTGCTATACATGGACAGTCTTCACATGGTATGTGACTCAT
TAATTCAAAAGTTTAGCAAAAGCAGTTTGAAACTAAAACAACAAAAAACAATACCAAGGAATAATAGAAAAGAAAAACTAAAGTTCTAAATTACCTGGCT
TGTTTCATGACAATCACCCACAACCTCTACTATTATTACATTAGGCGTTTTCAAAACACAATCTTGAAAATATGGTTATTATATGGCATTATAATTTTGG
CACTAAATAGGAGAGACAATTTAATTATATTCAAATAATTTCCAGCAAACTGAAGCAACAGCTTTGCTTGAAAGACCCAAGATGCACATACATAAATGGT
TCATACATAAAGAAAACAATGAAACCTTGTGAGCTGTAAAAACAACATAAGCCTCATGTGTTAGTAGTCATGGAAAACAGAAGGTCCAGGATTACAATAC
AAAAATAATGTCGTGTTTGCCAGGTTGGTTCTAAACAATTCATATCTAACCTAAAATGTACAAAACTGAACTCCAGATGGCAGCTTATCAGTTTTGTGAA
AAACCATGTACTAAGTTTGCAATAAAAATGTACACATGAAAGACGTGTACTTTCTATTTACCATTTCTGTACGCCATAAGTTCCCAATTGTCTAAAAGTA
GAAGTGTAATTTGTTGAAGGAAAACAAATATCACATGCTATTTTCCAAGAAAATAAAATAAGGTATACCTATTGCTGAACTCAGAATGTATGGACACTTT
AAATGAACTAGTTTGTTAATCAACAATGGTTGTTGTAAAATTTTAAAAGAAGAAATTGCATTTGAATAAAAAAAAAAGAAAAAACATCCCCACAAAGACA
TACATTCCCAGTTTTAGCTTTTTAGGAATTTTTCAAAGACAGGAATATGAATTCATGAGAAGCTAGTGGGCACAGCCAGAGATTGACTTCCATCAGTACC
AACCATGTGTTCTATCATGCAACAAAGTCCTCCAGACACAGTGCAGAGTAATGTTTCACTGCACACACCTTTACTTGAAATTACAATGGCATGTGTTATG
ATAAAAAAAAGTCTTTATTGTAATTACCGCACTCTTTCAAGTCAAAGTCTTTGCAGTGAAATAGTTTGGTTGTTCAAAGCTGTGGGAATTCATTAACCTT
TGGAACAGAAATTCTTGAAATGAATCGTATGACCTCACTCCCCCTTGTAATGAGGTCGCCTCTTCTCCTTAAAAGCAGCCAAACCTTCCAATCGATCTTT
TGTTGGGATCACCTACAAAATCATAAGTACAAGAAACAATTTGCACTTCTGAGGTTTGTCTCACATCTGGTTTTACAGTGTAAATATTTGTATATGGTCA
GTTGTATAGCTTAAAATGCCCGTATTTGTTTTTGCCCGTGTGTGGACAAGGCCTAAGAAACCAAAAAGGGGGGAAGCTAATAGCTAGTCATATGAATGCA
GACTTCAGTTGTGTAAAACCCAAAATGAAAATACTAAAATGTTTATATATACTAACAAATATTTTACAAGACACTGTTGTGCTTGGTGCCGTTTTGTTTA
GTTGAACAATGATCATGTCCCTATGTGAAGTTGCATTGACTGAGCGCACTCATTAGTTGACTTTGCTAAGAATGGAGTAAACTTTTGAATTTCATGCCAG
TTGTAAAGTACCACTGAAGATGGTACACTATGTTGCCAAAAATGTTCGCTCACCTGCCTTGACTCACATATGAGCTCAAGTGACATCCCATTCCTAACCC
ACAGGGTTTAATTTGACGTCGGTCCTCCCTTTGCAGCTAAAACAGCTTTAAATCTTCTGGGAAGGCTGTCCACAAGGTTGAGGATTTAGGAGTGTTTATG
GGGATTTTTGACCATTCTTCCAGGAGCACATTTGTGAGGTCACATACTGATGTTGGACAAGAAGGCCTGGCTCTATCGGGTTGAAGTCAGGACTCTGTGC
AGGCCAGTCAAGTTCATCCACACTGCCATCCATGCACAGTGCAATCAGACAAGTACCGTTGTCCTGGCAACTGCTGAACTCATCCGTCAGTTTACCAGAC
AGAGAAGCGTGATTCGTCACTCCAGAGAACGTGCCTCCACTGCTCTAGAGTCCAGCGTCGGCAGTTTTACAAAACAGCATCTGACGCTTTGCATTGTTCT
TGGTGATGTATGGCTTGGATGCAGCTGGTTACCATGGAAACCCATGCCATGAAGCTCCCTGCACACTGTTCTTGAGCTAATGTGAGCCACATGATGTTTG
GAGGTCTGTAGTGATTGATTCTGAAGAAAGTTGGTGACCTCTTCATACTATGCGCTTCAGCATCCACTGACCCTGCTTTCTCAGTTAACGTGGCCTACCA
CTTCATGGCCGAGTTGCTGTCAATCCCAAACACTTCCAGTTTTTTATAATACAGCTGACAGTTGACTGTGGAATATTTAGGAGCAACTACAGAAACCCAA
TTATACAACACTCACCTGAGCATAGCACGCCTCTTCGATTGCCAAACCTGTAGATAAATCCACCTGAAAGTGAATAAGGCATTTGTCAGTGAAGTACACA
AGAAACCTGAAACCATTTTGCTTCAAATGTTGTCCTGGGTCGATGTCAGGACAAATACTACAATGATGTATGGCAGAATCTAAACAATCTTTTTGGACAC
ACAATAACCTGATGTGATTCCTTGACCTAACAATCCCTTGACTACAAAATGATGAAAGGATATTCTATTTCAACTGATACCAATATATTGTTTAAATTTG
ACACCTGTTCTGGGTAAATTCAATACATTTTGTCAAATTTAACTCCCTATTAAAGTTCTAAATAAAACATTATCAAAAAACATGTGGTGTGTTTCCTCTG
TAGTATGAAGTTTGAACGACATATTTAGGGTTGTGTTCATACTAATTAAGTTTAGTATGCATGCATCTTTGTTACGGCCCTGGGCCTTGAAGGCTGGGCT
GCAAGTGTCTTGTTGTCCGTCTTTGTGCTCCTCCCCTTTGCAGGTGTCTCTGATCCGGTGATTGGGAGTGCAGAGTCCCAATCACCTGGCTGTCTCCGTC
TTCTGTGTCGCTTGTCGCTTCAGCGTCCACTCTGCCGCTGTGATGTTTGGTGGCCAGGCCTCAGCTCCCCTCCTGTTGCACTTTTGAGTTTGTCTTTGTT
TTGGCACTTCAACACTTCCATATGCACTCATACAACACATCCAAGCATTTGCATTACACCACTGATACTGATATCCACAATCCATTGTCGTTTTTGTTAA
TAAATATTAATTTGTATGCACTTTATCTGCGGGCAGCATGGTTTCACGTTTTTGTTACGACCCTGAGCCAGCCTAAGAAGGGAGGCCCAGACTTCCTTCT
CCCCAGCCATGACCATACATGAGGGTAGGAACATAGATTGACTCGTAAATCAAGAACTTTGCTTTTTGACTCAGCTCTGTCTTCACCTCAACAGACTGCA
GCTTCACTGCAGACGCTGCACCAATCCATCTGTTGAGCTCCAGCCCCATTTTTCCCCTTATTCGTGAACAAGATCCTGAGATTCATTTCTAATCCAACAA
AGTTAAAAAACATTACTTTATCATGATAATGATAAAGTTTGTAATAATCTTCACTTCTGCTTTGCATTGTGAACTGGTTGTTTGAATCAACTTTTTGGGG
GGCAAAATGAATGTGCGTAGCTGAACATAGAAACATTGGTAGCCTACAGGCTACTTGTTAAGCTTAAGGTGATGTATTGATATTAGCTAGTCATCTTTTA
GCTAACTTTACCTGCATCCAACAGCTTTACTCAACTCAGTCGATTAGTTTGGGGAAAAAACTGTGAAACGTTCTTTGCGTTTTGCTGCCATGATTCTAAC
ACACCTGCGTAGCTCTGCACAGCAGCAGCAGGTCTCCTTCACGACACACAGGCGTAAACCCAGCGAGAGCGTCGTAGCGCTCATGTTGCGTTTAAAGGCG
GCTCGAAAAAACAGGTTACCACATGTTAACAACGGATTAAACAGTTTTAACTGATAAAAGTGACAGAGGACACAGATATGGGAAGTGCGGAAGCCCTACT
GTATCAAATTGACAGAAGAATAACAGAGTTGGCCATTCTAAGGTAAAAACCGAGCGCATACAGCGTTCAGGGTTTTTTCTAGATTATTAGATTAGATTAT
TTTTCTTCTTTTGCTCTTTCCTTTGGATTGTTATTTAGCTTGCATTTCTTTAATTTCTGTAAAGCACTTTGTATTGCCTTGTCAAGAATGTGCTATATAA
ATAAAATTACCTTTACCTTTAAGGCTCAGCACCAGAGTTTTCTAGAAAAATATTCAGGTTTTATTTTGTGGTTTTAAGAAATAAAGAAATACTTTATTTT
GTTTTACTGTCAGCTGCAGTAGCCCCTCTGCTCTCAGCTCCCATGCAGAGCTGTCGGTGTAAATGACTATTTGTATTTTTTTGTATCCTCATCTATTTAA
GAGGTATTTGTTGTTTTGCGGCCGATGCTTTTATTTTGAAGGGGCTTAAAAGGACAATGTTGCCAAGTGACTGACACAAAACTGCAGACAATAACTGACA
ATTAACTGCTTGGACATGGTGCACAGAGTCGAAGTGAAAAGGAGATAATTAAGGTCTAGACAATCAGTTGACGCTTGGTTGATGAGGGAACAAGGTGAGT
GTTTTGATGAGTGGATTGTATGTATTGGGTGTGATGTTTATGTTTTGCCATTAGATGGTGTTAATATTTGGTTAACCGTTGAAACAGTTGAAATATGTTT
TATTTTATTTTATAATACAGGAATGTTAGAGTTAAATAAGTATAGGCTATGTATTGTAAACATAATTATAGTAAATAATTCATAGGTTAAGGTAAAAGGT
TAGTACATTGAGTTACTAATGGTATTTTATTTGTATATTTTGTAGCTCTTGCGGTGTGTTCATGTACAAAGGCTGTTGAATAAAGAAACGTGAACCATCA
GTTTGAGAGACCATCCTTTCAACCGGGACGCTACAGTTGGCTAGTGGTAACGCTCAGCCGCTCGTTTCAAACTCTTCTTAATAAAGTAAGAGTTAGAGAG
CTAAATATAATTGAAATATTGGCTACCTTTGACATAAAAAGGATCTAAGTCTATGAAAGCAAAGCAGTTTTGCTAGTTTTGATTTCCAAGGCATAAGGTG
GCAGTTTATTATGATTCAGCCAAAGTACTGAAATAACGAACTGCAGTCTGAAATTTATTGTTAATGTGTTTCTTCCTATTGAGCAGTGAAAGTAAATAAA
ATGTGTAACATGTCTTTTGCTTTAAGTATTTACTTACTGGAGGGTTTTGTTGTTTGTGCTGCAGAGCTAACAGCTAACAGCTAGCTCCTCACTTCAGCGG
CTCTAATGGAGCCTGTACCGGTCAGCGCTGCTGTTGCTCCTCCTACACTTTGGACTGAACCATTGCTCTAACAATGGTGGCGTGGACCTAAAAATATAAT
TCTTATTTTTTTCTTAGACGAAAGGCATATTTATTTCGTTTTTTGTTTCTACTGCCTTTTTAATACTAATATTGTTTAAATACAAAGGTTTATTTCATGA
TTTCTTTGTGGGGGACAATTCTAGAATTTTCCAAGATTTGGGGTGTCCAGATTATCTGTCTCATAAATTGCTACGACATCGTGACAATTCAAGGTTGATC
CGATTTATGAACGCTAATTTCGGCCAGCCGTTCTCAAGCTCCCTCCTCCTCAAGGGCTCGGAGGTTCACTTAGGGACTGTCAACAAATTTCTGAAAAAAA
CACTCCTGTCAAACACAGTTGGTCACAGTGGCCTTGAGACCAACTGGCAAAAAAGTAGTAATTCATGCTTTTACATGACACACACTACCCTCTATTAAAA
TGTCCAGTCATATTCAATATTTTAAATAATTTTAATATTAAATAATGTTTTCTTCAATAGCTTCCATATTGTGTGCAACATTGACTAGAATTCAATGTGT
AATTGTACTAAACTGTATATATGAGGCATGTATGCATTTTTATTCTATTTTAACTAAATTCTTTTTTTTTACCTCGTGTAACTCATCTGTACAGACTGGT
AAAACAATTTCACACTGATTTTGACTCAATAGGTCACATGACCTAGCTATTGAAGAGAAATGCTCAATTTAAACTAATAAATAAATAAATAAATAAATAA
ATAAATAAATAAATAAAAGGTAAAAATAATAATAAATTGCACCGAGCAACTGTGCGAGACGTAAACGCCCCACAACATCTGATGCAGTGACGTTGGTTCC
AAAGTTCTATTGGCCAATAGTAGAGGAGCTGGACATGGAAGGCAGCTCTCCTCATTAACATAAAGATGCACACAGAGGCAATGACAAAAGAACAAGGGCT
TGTATAAGGAAAAGACAAAACAAAATATTTACTTTTCTTGACAAAATCGCATGTTTATAGGAAATGAAAAGAGAAAATATATACATTTCTTTACGGAAAC
TCATGTGTAAGGACAAGGAAAAACTAAATATATATTTATGCTTTTATGTCTTCTGTCAGTTTTGGTCCTCCATAAAAATTTTTCATGTTTTAATAAAGCA
GGCTTCATAATTTTCTGCCGTCAGATTGCAGGCTTTTTTTTTTCCTCAGCAAAAGATGAACCACACGCCACATGTGAACAGGGTGCGTTCACATGTAGGG
GGGAAATGTTATGACAATTTTAAGGGCCTTGATGACAGGGGGCCCTCCACAAAATAAAATTACAGAAATGTAAAAAAATAATAAAATAAATAAAAAAATC
AAGGCCCTGTCAATTACTGTTAGCTTAGCTACAGACTACTGTTCGCCTCCATAGCATTTAATGAATTAAGGAAAAGAAATACCAAGATATTCATATATTT
AACTTGTCCTTGTACCTCTTACCACACTTAACAACAGATGAGTCAGTCAGCAGCAGCAGCTCTAACCCATGATACCAGCATAAACCCTCTTCCTCCCCCC
GTCCCAGTAAAAAAACTGAGCAAAACTGTGTCCAATGACAACCTAGTTAGCATCATTCCAGGAAATCCATAGGAATTTCTCTGTGTCTTTTCTCTTTTCA
CAATTACACAACAAAAACACTATTTGCTGCTGACAGAAATTCAAACAATCTTCATAAAATGATCCAAAAAAAAAAAAAAAACAGCCTCCTGTGTGGACTG
CAGCTAGTCCACAGTTTTATCTTAGCTTACGTTTAAATTACAGATACAGGTTGCCACGTCCCTCCTGACCCATGATCTAAGTGAAATTAAAGCTGCAGTA
TGTAACTTTTTTTTTAAATATTTTTTTTACATATTTGTTGAAACTGTCATTATGTTGAGAGTATGGCATGAGAGATAATTTGTGAAAAAAATATTTCCTC
TGCCTTCTCCCAGTGCTATCTAGAAACAACCAATCAGAGGCAGGAGGTGGGTTTTAGCGTTGTCAATCACAATCTCATGTGCCTGCTCATCCTCCCTCTT
CCTCGCTCCCTCCCCCTCAAACTGAGAATACTAGGTTTAGTTAGCATAGCCACCAATGACTGCAGATAAACAGTTTTCCTGTAACAATAAGTTGTTTCTC
CATCATTAGCACATTTAGCAGTGAGTGAATGAGGTTGATTGACAGCACTAAGACCGTCCTCCTGGTTCTGATTGGTTGTTTTTGGTCAGAACGGCGCATT
ACTTTAGCAAACAATAGTAGTTCACGGAGGAGGTGAAGGAGATTGATTTTTCACAGATTATCTGTCTCATAGCAAACTGTCACAACATTGTGACAACTTT
AACAAAATATGCAGATAGACTCAAGAAACTGTAACAGGAGTTGCACGGGGGGGGGGGCTCAATTTAAGTTTTTGCCATGGGGCCTAAGATTCCTGGCGGC
GCCCCTGCATGTGAATGCACAGATGTGCCCTTTTAAATTTAAGGACCCAATGCCATCTGTAAACATTCCCATGCCACATGATTTTGCAATCATTAGCAAA
AATAGCACTGTTTCTGACACACTGGGACGCAGCTACACTGTGATCACTTATGTTTCTTTTAATTCATATTCATTTTGTTGTGCGTCTGTGGGTGAAGATA
AACGTTTTTGTAATTTTGATAAAAACTAGTCTCGAGCCGACCTCAACCCATTTTGTCGAATGAGACAAAGACCAAGACATAACAATCCAAGACGGTCCCG
AGCCCTCCATCCCTGATTGTTTGATCAGAGATGGAGATTAGTCTAAACTAATCTTGATTGTTTTACAGCTAATCTGACATCTAACTATTTTTCCCAATAC
AAACTTTTGCCATTAAGCATACATATTTATACTGGACTTTGATAAAGTTAGTACTTAAACAATTACTATAACTCACCTGTATTCCTTGGTTGATTGCTAG
TTTTGCCATCCTAACTGCAATTGGACCCTGTAAAGTCAAAAGATTTAAAATGACAACACTTTCACTTAGTCATGCATCTGATTCTTTTCCAATTAAATAT
ACAAGGTTTAACTCATTGCTTGAGTACCTGAGGGTTGATCTGACGAGCAAGTTCAAGAGCGTAGAGATAGGCAGCATCTCCACTGTCATTCTGCTCTACG
GAATGATTAACTAGTCCCAGACGACTTGCCTCTTTTCCATCCACTATTCTAGCAGTAAATATGAGTTCCTTGGCTAGAGACACACCAATAATCCTTGGGA
GACGTTGTGTTCCACCTACAAAAAGTACATATGAAAAATGGAGCCTGAATATTACATGATCAAAATGGCAGCCAACTCTTTTTTTTTTAATTTCAAGTCC
TCTGGAAAACCAGAAAAACTAAAAGTAGAAATTCAACCTCACCTGCTCCGGGAATAATAGCAAGCTGTGTCTCAACTAATCCCATTTTTGCACTGCTGGC
TACAGAAGTAAAGGAGAAGAAACCAATATGCATTTTTAAACATATATACATGTACACCCTTTTTTTGATTATGTGTCTTTGTAGCTTCAATGTAAAAGTC
TTACAAGCAATTCTTATGTCACAAGCAAGGGCCATTTCCAAACCTCCTCCTAAGGCAGCCCCATCAACTGCAGCAATAGTAGGTACTGAAAGATGATCTG
AAAAATAAAATAAATTAATAAACCCCCAAAAAACTGATGTACAGCATAAGAATTCCATAGGTTAATAATTAACCATAACACCAATATTATTTTTAACAAT
ACATTGTCCATTCAGGAAATGACACCACAGAAACTAACAAGGGATGCATGATGCATTAAAGCCTATTTGCCATTGTCCAGATGCACTTTAGTTGATTTAT
GTCTGGTTCGATTCTAGCCAATCGGTTCCAAACTCTTTCAAACCTACTAAGTGAAGTGCAAACTTATTTCATCCAATCTCCCCTACACCGACTTCACAGA
AAAGAGAATCTCAAATTGAATTTGTTAGTTTGCGACCAAAGACCAGACTGAAACCAGCAGTTTTAGAGCTCTCAATTTTTTTCTTTATCTCCAGCTTCAC
ACACTTCAATCTATTTCACAGCATGTCATGCAGTGAAACAAGAGGGAGAATCTCCCTCTCATCTGAACCACCTGGCCTTTTAGGGATTGGCTTCCACCAG
GACTAATTAGAGGGGTGGAGACATTTACATTTCCAGAAAGAAAGAACAAAGATTTGTACTAAACTATATTCCTTAAAAATTGTTTACACAGTTACAATCA
ACTCAAACAAAGCAAAAAACAAAAACAATCTGGATGCAACCAAATTTAAAGCCGCAAGCGGCATTGGAGGCCCTCGCAGCTCAGCGCCGCTCCGGCCTAT
TTGCCACCGCGGGGTTCATGCACCACCACTCTGTTGCCACCGCTGACGCTCTGGCGTACTTCTCCCAGCCTTGATGTTTTATGGCGAATGGCCAGATTTG
AGGCTTGGCCACGCCCACATGCTTTGCCATAGAAAAATTCCTTTGATAACTTTTGACCCTCAATGCCTCAAGACTGTGCTGACCGAGTTTGAAGCCTGGA
ACTGGAAAGCTCTAGGACGAGTTCACCCAGATACGACATCAACGAAAAAGACAAAATGGTGACTTTGATCCAAAATGGCCGACTTCCTGTTGGGTTTGGA
CCATGGCTCCAAGAGACTTTTTTGTAGGTCCTGACAAGTTACACATGTGTACCAAGTTTCATAATTGTGGGATAAAGCATGGCTGGGGGCTGATTATTTA
AAATATTCTAGGGGGCGCTGCGGAGGAATTAGGTCACGCCCACCAAATTTTCCACTGAATTCCTGTCGGGCAGGGGGACAAGGATCGATCTCAGTGAGTT
TGGTGCAGCTGGACTAAAACATGTGGAATCTAGAGCCAAACGTATGACGGTGGCGTGACCTGAGACTTGGCCGCGCCGCCATGGCCACGCCCTCCACTGG
AAACTCTTGGCGCTTTAAAGCAAGTGAGACCAACTTGTTATGAGTCATCTGACAGCAGATCATCTTGATTAGGTCAAGAGAGCCAGAGTTGTATCTTTCC
AAGTAAAAAAAACTCACTTCCTGTTCTGGGGGGGCGGGGCTTAGATGAGGTCTGACTATGACGACATAGTCCAACCAGGATCCCTCATAGCAGGTTTGGT
GCTAATTGACCTTTCTATGTGAAAGTTGTAGCGGCTGGTTTTCTGTGGCGAGTACGCCAACTTCGGCGCCCTGGAACGTCCCCTCAACATGTACGAAAAC
TCACCGTTTTGATCACTTTTAATGCCACACCCCTTAATTGCATCCTGACCAAAAATGAAGCAGATAGGTAAAAATCCCTAGGAGGAGGCCAAAATTTGAC
CTTTGACCCAAAATGGCCACCTCCCTGAGCATTTTAGGGGGTACCTCCAAGAGACTTTTTTTCTTGATTTGGGAGATCTACCTACATAACAAATTTCAGA
TCTCTACGACCTACGGTTTCCCCCAACTCACGTTAGGGGGCGCTGTAGAGCCATTTGGCCACGCCCACTTCGGATTCCACCAGAATCCGAAAATTTTCGT
CGGGGGACAATTTTGGGTGAAGTTTGGTGAGTTTTTGAATATGATAAAGCCCACAAATAACCCCGTGAAGTGACGGAAAAATAATAATAAGAAGAAATCC
TGCGATTACAATAGGCCTTCGCCAGTGCTTCGCTGCTCGGGCCTAATTAAAAATACATCTCTCCTCTTTCTCAGACAATGGATTTTCCCAATGAGGCTGA
TTGAAAACACCAGGTCCTTGTCAGCACTGCTCATGGGCGCGCTTCCATGGCAACACATGACCAGGTGACCTCAAAGACAAGATGACCAAAACAAGCAAAC
AAATCAAGCCACTTCCCCCAAACACAAAACACATCCACCAAACAAATTAGAATACCGTATTTTCCGCACTATAAGGCGCACCGGATTATAAGGCGCACCT
TCAATGAAAGGCTCATTTTAAAACTTTTTTCATATATAAGGCGCATAGAATAGACGCTACAGTTAGGGTTGCCACCCGTACAAATGTGGATGTGTAATAA
TAAAGAAGTTGTCCCCGAGTACTTTATATAGTAGGCTGCCCCAGTCATTGTTTCACTCACGGTGTTGGTGTTGCGATATTGTGCCCAACTGCTTTCTGGG
TAACACAGACCAACCGACACGCTGCCGCCGCAGTTTCTGTCTCTCGTCCCTGCCCCCCCCTCCCCTCCTTGGTTCGCGAGGAGAGCCTTCCGCGACTGGG
CTACACATTAATGTGTATACACTGGGTTACCTACATGAATTCAGTTTATTGTCTAAACTCTGCTCTCATGCATATTGGTGTTGGCTGCACAGAGGCACAG
TTGACAGAGCTGTTTGCCTTGCAGCAAGAAGGTCCCGGGGTCTTTCTGCATGGAGTTTGCATGTTCTCCCTGTGCATGGTGGGTTCTCTCCAGGTACTGC
GGTTTCCTCCCACAGTCCAAAAACATGACTGTCAGGTTAATTGGCCTCTCCAAATTCTCCCTAGGTGTGAGTGTGTGCATGGTTGTTTGTCCTGTGTGTC
TCTGTGTTGCCCTGCGACAGACTGGCGACCTGTCCAGGGTGACCCCGCCTCTCGCCCGGAACGTTAGCCCGAGATAGGCACCAGTAACCCTCCTGACCCC
ACTAAGGGGACAAGGGTGTAAAGAAAATGGATGGATGTTGATGTTTGATTTTTAGGGTTGTTTCAGGAGTTATCAAAAATAATTTTCCAGAGAACAAAAA
AGCAATGCGAATAGAAATTATTTTCACAGGCGTCTAAGAAAAATGCAATGAATGGACATTCAACTTAAAATTGGTAGGCCTAATAGCAGCCAATCAGAGT
GGAAAAAATATTCTTGTTCTGTGCCATTTTTCTAGTTAAATATGACACAAAAGGACCAGATAAGAGATGTTCAACATGCCAGTTTAAATTTTGAACTGTT
TGCAAAAAGACTGAGCTCTGCAACATTAAAACATGGACAGAACTCCAACTATGTCAATCATAGCTCTTCTTCTCTACAATGTTTCTGTGAGTTTCTGGTG
GTGCAGCTATGTGCTGCCTTCAGGAGAATGGGACATCAGAGTAACATTCATAAAATTTCACCCACATGGCATTTATTGTGCAAACCAGAGGAAAAACAAA
AGTTCCAAATCCTTTTAATGCCATACAGATATGGGACAGGAACATGGATTATATCTTTATATAGACCTGTCTATTGATTTATAGATTAATAGTTTGTTGT
TCCGTTCTATGTCACGGTTCTGTTTCAGGGTTTTGCGCAACGTGCACATCGTCTTTTTTTTTACCCCATGAGGCGCGGAGTTGTCGGGAAGCTAATATCA
ATGGAGAAAAGCAGACTGACGTAAACCTTTTAGTTCCGGTATTCTAATGATTAAAATTCAAAAGTGCTGTGGTGCTACCGTTCCATATCAGATCACGCTC
TCTATCGTGGTATCACCCATGGAGGAATTTCTTTATTTAAATTGATTCATTTTTCAGAGGGATACAAAGTGAGGGTATCGTGATTTTAGTAATTACATGT
TTATAAGAGCGTTTTTCTGTTGTCCTTCCATGGAAGCGGGCAGCTTTCAAACGGAAATAAAACACTTTTAATATAAGTTGCTGCTTTGGCATGATCACAG
AACTGCAAAAACATGTACAAAAATACCAGACAAAGTGAATCACAGCAACGTCATCAGCTGGTGTAACGCTGAACTGATGCGGTGAAGCTACCAGTAGCAG
GAGCGGAGCTGCGCCAAAAGCTAACAAACACTGAAGAGAAGGAGAGCTACCATCGATACTGTTGCAGCCAAGCCTGATTTAATGTTACACAATACAGTTT
TAACAAGTTGCTCAAAGTCTAAACTGGTATTGTTGTGCATTTAAGGTGTAAAGTTTACCTTCAACCAAACGCCCCCCTTTGGTAAAAATTTCCGCCAGCG
CCCCCTGCCGTCCTCTGAACGCAACCGTTGCGAAATGCTGCTCTAAATAGTAGAATCATGTGCAGAAGTTGGACATTTAAAGAATAAAGATGCTTTCTGT
CCATAAAAGAGCATTCACCGAGTGAGAATGGCTTGACTGAAGGATGACTGCAGCTGGACCAGTACCGCACGGCTCCTTCTTTAAGTTTTGCTTAAAGAAG
GAGCAAAACGTAAAGGACTAAAACACTAATAAATTAGTGTTTATTATGGAAACACTAATAAGCCATCATCAACATTTCCCAGCAGATCAATATGATCAAT
CGCTCCCTCTGAATCCTTCCATTGGCGATGTGCCACAATTACATTGTGCCGTGTAATTGTGGTTTGCGCTGCTACTAATGTACGTTTGATTGTCCACACA
CCTTGTTTGGAGTTAATCTGCAGATCCAACCCTGTTTTCTTTTCTTAGTGAGAATGAAATGACCCCATAGATGCATTTCATGTGCTTCAGCACACAGACC
AATGCGTTACATCTTTATGAGAAAAAAACTGAGGAAAAGTACTATTTACATTAGGGTGAAGTTTTCACGTCCTTTTATTTTTATTTTCTTTATTTTGTGT
GCATGTTAGGTTATTGTCTGAGGATAAATGCGGTTCAGTTTCATTGTTTACGTTTAAACAATAAAATATTAAAACCATGAAAAAAACATTGGGTTTGATG
CTTCTTGGTCTAAATAACTGAATGTCGTCAAGTTTTAGTGTATTTAAGTGAGTTTTGACGCTTTGTAGTTTGATATTGTCCACAGAAAAAGTTTACGTGG
CTGCCGCACATTTTCACACCAGCGAAAAAGTGTGCGTATATTTACGCACACTTTGACGCAAAGTTAATTTTTATACATGCTGACTTGTGTGTAAAATATG
GCGCCACACATTTTTTTGCACACGCACTCTTTATGTATGAAGCCCCTGGACTTCACCAAAGCCCCCTTTTGACTGCTGTGCATAGCCCGGTCCCATCCAC
GCCCTAAAATACTCAGATCTGTGGTTCCAATTGGGCTGGCCAGACAGAGTTGGTTTGAAATCAGCCGTTGATAGATGCATCGACAGTGTCGAGTCATCTT
CCAGATCTCTCTGTCAGAGGAGGGTTACCCAACTTTTATGATGTCTGTCATTTTGACAGTCTGTGTCAAACATTTCTGTGATAATTCATTCTTACTTGTA
AGTTTTTTTTACAAATTATAATAATGTCATATTCAATTGCACTGTATTTCATTATGTCTAAAAAGTATTCAACAAGTTGAATGGAGAATCCACATCATGC
CATCACACATCAAGCAGATAAATAAATGAAACCTTTTTCTCCACAATGAAAAAAAAACAACACTGCCTGTGGTCCCAATAACTATATATATATATAAACA
ATAAAATTAAATGATTGCATTTAAATCATGAGCTATTCATCTATAGTGGCTTGAATTTATATAATCTCACAACTTGCTTTTAATTGAATTTTAATTAATT
ATTGTGTCACCTCACACACTTTGCAGATAACATTCCTGGTCTGACTGTTTAAACCCGAACCACATTCAGATAATCAAAGTTTTTGCTCCCGTCTTTTTAA
AACCCTCCTATTATGTTGTGGGTCAAATTGACCCGTTTCAAAGTTTAACATTTTTTAAAAAATAGTTAGAAGTATTTTTTCTGCATGAAACTTTTTCTAT
TTGTCTTAATAGGTGCACTCTTTGTATAAAATGAAAATGGTTCATTTTACACATTTGCAGCCCCCCCTGGGTCTATTTGTTACATCGATACTGTTCGGGT
CAATTTGACCCGGTATACAAGTTGAAGGGTAAAAAGGTTAAAAAAATGTCCAATTCTATTTGTTTCCTTGTACCTATGAGACATATTTCACCACACACAC
ACACACACGCACACACACACACACACACACACACACCCACACACACACACACACACACACACACACACACACACACACACACACACACACACACCTAAAC
ACGCACACAAAACCCTCTCTTTCACTATTCTCTTTACTTCACTAGGAAGCTGCCAGAAAGCAGGTGTTCATACAACCTTTGACAGGAACCTTTTCTGTTC
CCCTGGACAAACTCCACCCACACTGAGTGACACTCAGTAGAAGTGGTGGGGAACATAAATACTCTCTGCAAGGGAGTCCTAAACACATTACACACTGAAG
GTACATGTGATATCGTCACTGTCAGAGATCAGGAAAAGAGCCGCAGGGAAATAAAAAGATGAAAACCCTGGAAATGCTGGAACTTGTTGATCATTCCAGG
GCCGACTAGGAGGCAGAAACTCACATTACAGACATCAAGTCAGTCTTTGAGCTACTCAGGCCTCGTGTAATAAAGGAAATCATTCTTGAAATGATAAGTC
TAAAAGGAAGGCGAGTTTTTGGAGAGAACTGGAAGGAGCTGGACCAAATGCATTTACATGCATATTTGGGGGTGTGTGTGTGTGTCCTCATTCTGACCAC
AATTTTCAAGTCAAAGAATGAATCAACAGCCAGTGAAATATTTCGGGCCATAATGTTTCTGGAGACTTCTCTCCAGAGTAATCCAATTTGACAATCGATG
GACAAGACAAACTAGCAGCTAATAGATCAGTGTTGAACACGTGGGTTGTAACTTCCTCTGTTCTATAACCCAGGCCCTCATGTCACAGTGGATGAAAGGC
TTGTGGCATTCATAAAGATCACCGCTGGCATTCAGAGGTCGCTGCTCATTTAGGCAGTATATGCCTTCCACACCAGCTAAATATGGCATAAAAATCTGGG
CAGCATGTGATGAAAAACCCAGTTATGTTTTGGACATGCAGGTTTAAACTGGAAAGCCAGCAGCAGGATTATCTTTAGGACTCATTTATCTTGATTTTAG
TCAGCGGGTCAATTTGACCCAGAGCAGAATAGTGTCTGAAGTTCAATTAAAAACATCACCCATTCAAAAAAAAATCTAAATGTAATATAAAAAATTTTAC
AAAAAATCCCTTTCAAGAATAGTTAGTGTAATTTTGTGTTTAGGTTTTTTCAGTGGGCATAAAAATTTGAAAATCAAAATTTTTTATGTCCAAATGAGTA
AATTGTCGTCATTGATCCTTTATTTGTGAGAAATATAAAACATCATTGCACAAATATTGATTGAAATAGTTAATATTGGAGTTAATAATCAGATATAAAA
AAGTTTTGGAGGAATTTTTTGATGTCTGACACTGTAGCATGACTAAACACTCCCCGGGTCAAATTGACCCACGAACATTATTGCTGTACGTAAGAAACGA
ACATAACAGGAGGGTTTTAACGAGCTCCTCTCTTGCACTCAGCCATGCTGCTTCCTGCTAGCTCTCCGCTTGCTCTATGGTTTGAAGGCAGCCGATTGTG
TCATCAACAAGCATTACTACGGTTAGCTGGTAGAACACAGATCTCCATCATAGCTCAAATTTCTATAGTTTCTATTATACATATGGTATACAATAATTTG
TTCAGATCCAACCATATTTAAACATTTCTCCAATTGAAGTGATCAGAAGTCGGCAGTGCTCTCGTTCCAGTGGGAGAATTCCCACAAGCCGCAGCGGGAG
TTCAGCTGCACCAGACAGCAGTCCAGGTTGGAGACAAATGAGAATTTTGTGAACGATTTACTTAAAAGGTAAATCATTCCTTTTAAGCTGATTTAATTAT
TTTCCTCAGCGGCTTCCTCTCCGACAAGCGAATACAAAAGGAGCTTAATGGGTCAATGAGTAACAAACATCTAGATTGATGGCCTTTGCAGCTTCAGCAG
GAAATTCATTGATAAGATGGTTCTCACTTTTGAGACAACATTCTACAAATACAACCTGGTCAGTTATTATTTAAACAAATGTATTTTTTGAACATAGGAT
TCTGCTTTTCTGTTCTACGTTTGAATTCATAAAATGCTGCTGCATTTGGTGGCACTCTGGGGAAAATAAAAGCTTTGCTTGCAGCTGAAAGTAGTTTGTG
TGCCATAAAAAACTTAATTGGTTGTTGTTTTGTCAGTTAGCTGCTTCTCTTGGCTTCAATAAAGCATTATTAATGTAATTAAAAGAGTAACTCACGGGCA
AAATAATAAAAAAAAGCTCTTAAAAAAAACAACCATGGAATGGCTCAGCCTATCATTGATGGTCAATAAATTCATGCAGTCACCAAACTTTGTCCGATAC
AATTTCTTTGGAAAATTTCTAGTTCATCTAGTTCTACTATATTTATGATAGGACACTGGTGCCAAACTATATCATGAAGAGGAGCAAATAAACTACCTCT
GACGTTCTTACCCAGCTCTGTGATGAGGGCTCTTGCTTTTGAAACAAACGGTCCCACCTCACTCTGATGCATCTTTGCCCTCTCTTTCAGATCTGCACCT
ATACACAGAAACAAAATCACAGCATCAAGTTTGTGTCTTAGCCTCCTGTTGCAAGATGAACCATTAAGAGCCATCGGCTGTGGTTTCTGAACATAGCATT
CTTAAGAACAAATAAGCACTTATCACATAACTTTTACACAAAACTTTACATCTAAAGGTAAAACAGCATAGTTCCCAAGAGCATACCTGCACAGAAAATA
CCAGGAACCAAGCTGGATAAAATAACACTGCGCACTTTGTTATTCTTCTTAATATCCTCTACAGCCTCAAACATCTGGAAGAAAAAGTTTGACAACATAA
ATACAAAGACAACAAAACAAAAGCTGATATATTACAGAAGATGTGTTCCATTATCCAAGTCTGTAAACCTAATGTGATGAAACAGAGCAAACTAGAACGG
ACTTTTCCAAAAACAGTCCATGTTACACATTAACAGTAACATTACATGACTGTTAATGTTGCATCATTAACAGACATGTAATAATGTAACATCATTACAT
CTAATGTAATGAGTGTAAAACATTGAGTGTAATGTTTTACACTCAATTTAAACAAGGCATCAAACGAACATTATCAAGGAAAATATCGCTTTGTGAAAAC
CCCGTCAATGGATGCCTTCAGATTTCAAAAGTAGCCTTAAAGCACTAATCCACAAAAATATTAAACATTAAGAAGTTTATCAAAATAACTTAGAAATTAT
TTAATGAGAGTCAAGTAATTCTAAAATGATTTTTAAAAAACAGAAAGGTAAAAAGAATAAAAAATACATACCATGTTGACAAGATTTTTGCTTATGGAGT
TTTTGGCTTTTGGTCGATTTATCCCAACAACAACAATTCCTGAAATAGAGATGCAATATACTGATATAGTTAAGGATGGACAAATATATAAATTTCATTC
TGAAATTCATGTTCAATATTCATTATTATTGTAATGGAAGATAACTGATCATTTTATATTTCCCTTTCAACAACATAAAAAGACAACAACGCCACACGCA
TTGCTTCTCTGCTTTAGTAAAACAAAACAAAAAACACAAAATACTATGGTGCATCACTGTCTCTTAACCAAAAAAATACCCTATGACAAGACCCCTAACC
CTCCTGAAACACAAATGGCAACAAGATGGAAAGACAGTGGTTGTTAATATCAGCCCAGTTTAACTAATGGAGCCAATACCGAGATGTTAAAAATAGACCA
ACATTGGCCAATATTATATTTAACACGTGAGATACTCAACAAGATGATGTTGTCAGGGCTGGAAAAAAATCCTGAGACTGAAGTTTTTTCCATGCTCAGG
AGGGGAACATGAGGCAGGGTGTCATGTATGCAACACATCTCTAACACAAAACATACAATAAGGGGCAGTTTATGGAATAGGGGGCTCCTGGACATACAGT
GACTGCCTTGTGAAAGTATTCGGCCCCCTTAAACTTTTCAAACTTTTGCCACTTTTCAGACTTAAAACATAAAGATCTAAAACTTTTATTTTGTCAAGAA
TCAACAACAAGTGGGACACAATCGTGAGGTGGAACGAAATGTTTGGATATTTTAAACTTTTTTAACAAATAAAAAACCCGCAAAGTGGGGCTGCAATATT
ATTCGGCCGCCTTGTGTTAATACTTTGTAGCACCACCTTTTGCTGCAATTACAGCTGCAAGTCACTTGGAGTATGTCCATCAGTTTTCCACATCAAGAGA
CTGAAATTCTTGGCCATTCTTCCTTGCAAACAGCTGGAGCTCAGTCAGGTTAGATGGAGAGCACCTGTGAACAGCAGTTTTCAGCTCTTTCCACAGATTC
TCGATCGGATTCAGGTCTGGACTTTGACTTGGCCATATCTTTCTAAGTAACTGTTTAATAAAATATCTGAAATACAATTTAAACGATGCGATCATTACCT
CCCAGAAAGTGGGCGTTACAAACTCTGGCATTGTTAGTTTCTGCACCTCCTGCTGGATTGGCCCAAGGTATAAGCAAACTAAGCAGCCGCTTAGGGTCCC
AGGGTCTCTAAGGGGCCCCGAGTGGAGCCAATTTTTTTTTGTAACGATTTCTGTGTCATTATAACAACACCACAAAATGTCATTATTAAGTGATTTCTTT
TTACAATAACACATAAATATGTGTTATTGTAAAAAGAAATCACTTCTTTTTACAATAATGTAAAAAGAAGTGATAATATAATTTCTACATACATTATCAA
ATGATAATGTATGTAGAAATTATAATTTTTATGGACAAAAACAAAAGAATTAATTGCTCTTCGGGGCCCGCTGGTAGCCGTGTAGGTCATGCTTCACCGG
TAATATGAGCTGCAATGTACAGTGCAAACGTCCAAAGCTCCGGTAGAAGATAACTTAGCAAAAGAATGTTGTAAAAAAACGGCTTATTCTTTAGGGAGAG
AGAAAAGAAAGAAGAATAAAAAACAGCCAAGATAAAGGTTTGTTTTCATGCGTCTTGGTAATGTAATATTTATCAAAAAGATTTGTGCTTGATAGCGACC
TTGAACAGTCCAGTTCAACAGCTAAACATTTATGCTAGCATCTTTGTGTTTGTGTGAAACTGAGTCTTAAATGTAAATGAGTTGATTCCCGTGGTTGGCC
CTGGATGTTTCTGAGTTTTTTTGCTTCAAACCAGCGTGTTTGAAAAAGTTTTATAAGAATAATTAAAACTTCTCAATGTTTGACATTACCTAGCAAAATA
TTTTTACGTCAGGCTACATAGCTGCTACATTAATAAATCAATGAGCTACTCTAAGTCATAGTTGGTGATATGTTGTTTGCTGCTGAGCATAATCATTTAT
CTTACATCAGCTTCTAAGATATGCGAAACTTTTGTTAAAATTATTTGGATGCTCAGAATCAGTCCAGTACCAATCCACATTCTCAGGGGAGAAAGACTCA
CCTGGTATAAATAACATTTTTAGCTATTGGAGATACATTTAAGAGAAATTAATTTAATCACAGTATGTCATGAATATGTGTGTGTAAGTATTGCATTTTA
AGTTGGGCTGCACCGATTGCCGATTACTGAGCTTTAAAAAACCTGCAGATTTTGATTTTGGCTAAAATCTTCTTTTTTTGTCCGAAATGTCACTAAACAT
AAGAAAGTCATTGAGTATGCCACAGTGGGGTGAATATTATTAACTCCAAATGTGCAGACATGACCCGGTGGACCGGTCCGTCAGTCAAACTTCTCACTGC
AGAGCAGAAGAGGACAGAGGCTAATTTTAAACCTTTCCTGAGGAAGATAGGATCAGGGGATGGACCTTACCAAGCTCCGCCCAGAAACGCCCTCAAAAAT
CCCACATGGCTGCATGTCTCACAAACAAAGCATCGCAGAGCTTAGTTTCTATGTAAACATGGCGTCTTTCATTTGGACTGACTCTCTGCAGAGTATTTCT
GAGTTGATTACTGTAGCATTTCTGCCGGATTTTCACAAAATATCAGCCATGACAATGGACAGGGAAACCAACAAGTTCATGTCATCTTTTTTGGACGACA
TCAAGGTGTTTGATGCCTCCAACATTGTGCGCGACACAGCGAAATGCTACCGGTTGATGAGGAAAACAGCAGATCCTCAGGCCCTCAGCATAAATATAGC
TGTGGACAAGATCACTGATCTTGCAAGGCTGTGTAAGTCGAGCATTCATGGTTTTGAGGGTTACTTTTGAAATTAGTGATTTCTGTTGTTGGCAAATGTT
TGAGTGTGCCTAGGCCTGATACACTGTACTTGGTGCTAGCGTGGCTAACACGATTACAGTTTAGTAAAAAGCCTTTTCAGGTAAAATAAAATCTTTAATG
TATGTCAGAGACGGTACACATTGCATATTGATCTGTTCAGCTAACGTAAGACTGTGCAACAGACAGGCTTCAAGGTGTAGAAGTTGTATCGGTACTGCCA
TTATGCTGTACTTAGCTAAAAGGTTTTCATAATGGATGCGTTTATTATTGACTTTCTTTTTTTCAGACTTGGGGGTCATTGTTCACACATTGTAGGCCTC
CTTAAGACCTGACAATATTTCAAACTTCTAAATTTTTCCTCAATCGCTGACCGACTGAGCTGCACCATTATGCCACAAGCTTGGGGAGCACCATTGGCTC
TGGGTTTGAGGATTGAACCCGTGCCCATCAACCACCTCACTCTGGTACGACACGTGACTAACTGCAAGCGCAGACCAAAGGAATGCAGTTTGGACGTGAA
CAAAAAGTATGCATAGTCTTTTACTGATTCAGCTTTGAAACAAAATTTATAACAAAATAATTTTATGTACCCTTGTGTTGTTTTCCGATTCAGAGTGTAA
CTACAATTGCATGCATGCAAACAAAGCAAACACATTTAAAAAAATTTATTTTAATTACCGTTGCAAATTTGACAGTTCTCAAAATACATTTCCATTGTAT
TTACAGGGTGATAAAGGTTGGGAAATGTATATTGAACTATCTCTGCAAACAAAACTTGTGTTACTGTTCTTACGTTTTGTTTAAAACCAAGCCCTAGAAA
AGTGTCAAGTAGCAACACACAGTCCATATTCTGTTTAACTTTGGAAATAATATAGCAGGAATTGTACAACCAACAATCTTGAAATCTTTTATGTGATAAA
TCAGTTGTTCAATGTTGCACTCTGTGTCTTGCTATTTTGTCAGTTAGTGCAAGATCAGCCTGAGACAACTGTTTGTCTGCTGAGGCAAAAGGTGGTATGT
TTACGGACAAACCAAGGGCATTTATCTCATCCTTGATTGTAAACCCTTTGTCTGCCATGACACAGTCACCATTCTGAATATAACCAACACCCTTCAGTTG
TTATATTGTTTCATAAAACCCACTTTCTTTTGTGATGGTCTTTTCTGAAATTGATCCTGTGAATAATTCTGATGTGAACATTAAAAACCCCCAAGAGTCA
CAAGCTACGAGTGCCTTGAATGTTGTGGTAGACTTATAATCGCTATATAGTTGACATTGCACACCATGGGCCCAGGGGGATTCTGTTTTTAATTCTGTTC
CATCAATAATAACTAAGGTTGTAGGGAAATTAGCTTTGAAGTCTTTTGGCATGTTATCTATTATAGTTTGTCTATGGGGCCAGATAGAAACAGTGTACAG
CTTTAGATATATAATGTCAATCCAAGTGTTAAATACTACACCAGCTGACTGTTGTGAAATGCCGAAGTGTGTTGCTAGATCGGATAGACCTAAGTTTTGT
CTCAGTCTGTAAATAGTCAGAAAAAGCCCATTTTCCGTTGACATTTCTCCAATATCATTTCTGTTTCCAACATAAATCAAAGTCTCCCTCTTTGGCAAGA
GAAATGTAAATAGTGACAAGAAACGCACTAATGTAACTCCTGTATAATATAAAAACAGATTGTTTCTGCCATTCTTCTCAGACTCTGCAACATTTTCAAT
ACAAAACTGTTTTCGTTTCCGTTCTTGTTGTACGGCCGTCTTCTCTTTCTGTAGGTGTGTTTCTAAATCTTCCACTTCTGCTTTTAAGCGACTGATTTCT
CTTGTTGCCATTTCCAACTCTGCAGTCAGTGCCAGCATATCCAGCGGTGAAATCTCTGAAAACAAACAAACAAAAAAGGAATTTACATATCTATATATAT
GATGATAATGTTCTTTTTTGTTTCAGACAAGGAACTTGAAGGCAGATGCGACAGCAGTCAAACAACAGTGTTGCAAGACACATGTCACAAATAATCCACC
AGTGGATCTTCCAGAAAAATACAAATCTATGAAGGACATTAATATTTGTGAAGATCCTGTGGGACTTGAAGCTCGAACCAGAGGTCAGAGTAAATGTTCT
GAGTGGTTTGAGGCAAGGAAAAAAAGGCTAACAGTGTCAAATTTCCATCAAGTCATGGTCAGAAGAGCAAAGGTCACAGACAAGCTTTTAGAGACAATTT
TTAATGTTAACTCGGTTTTAGCCCCTTCACTGGATTACGGGCGAAGAAATGAGCCCTTAGCAAAATCGAAATGTTTACAGACTCATCAGGACCGGCACTT
GCACGAGTGTGGCTTTGCGGTCAGTAATTGCTTTCTTTTCTTAGGTGCTTCACCCGACGGCAAAGTATGTGATGGTGGCCAGTCAGGTATAATAGAAATA
AAGTGTCCATATGCCGCTTGAAATTCCACCATTTTGGATGCATGCATGCTACCCAACTTTTGCTTAGAAATGCAACAATGTGGTTGTGCTCAGCTGAAGA
AAACGCACATGCACTATGCTCAGGTTCAAGGTCAACTTATGATCACAGGATGTGATTTTTGTGACTTTATTGTTTTCACTCACAAGGGTCTACATGTAGA
AAGAGTGTGGCCTGACACACCGTTTATGGAATCCATGTTAGAAATTTTAGCCGCTTTCTATCGAGATCATGCTGTGCCTTATTTGAAAAACATGTAGGCA
ATAAAAATTGACGAAACTGGTTATGCTCACTTACACTGTTCATCTGCTTGCACCCCTATCCCTTTGTCTGCATCATTGTTCACCGCAGCATCGCAGGTAT
CCCTGTAAATATTTCAGAACATTCACTGTGATCTAGATGACATCCTGTAAATAATTGAAATAAAAGCGATTGATGTTCCTGCATCATGTTCATGTGATGT
AAGAGGATATTGATAGTAGATGTTCATAAGTTTTTGGAAAATGTGAATTGTGACACATGATAAATAATAAAGTAACTTTAAATCAGAACTGTGTTATAGG
TGCGTATACTTACAAGCTCTCTGCTCCAATCCGTGGTCTCTTGTCTTGACTGTCTTGCCTACTTGAACTTTCTGATGCTCTTTTTCTTGGAGGCCTTGCT
TTATGCACTCGGGCTCCGTCTGCAGGTGTCGGATAAGGATGGGACGCTGTTGGCCCATCCCCGCCGACAAAATGCTAATAAACAAATAAATAAATTGTAA
TATATATATTTATTGCAATACATATTTATCATAGATACTGAAACAGTTGGTAAAATAGTATCCCACTCAATTAAATCTACATGTTCCATTCAGACTACAA
AATGGATAACACTACTGAAGCTGTAAAGCAGAATCTCAAATGGATAAACAATCACTCAAAATATCTCCATTCACTAAACACAAAGAAAGCAAAGCAATAA
TACTTACACCAGCAGACACTCCTTTGTTCTTATTGATCACTACGGTTGAGATGCAAATGTGGTCGTGCAAAAGCTTTGATCCAAGCAAGGCTTTCCATTT
CAGATTTAGGAAATCTGTGAATTTTAGTTCCACAAATACGATCAGGATACCTGACATCACCTGTACAGATTCCCCACTGACGGTGGAGAACCATTCTTTT
TTGAGTCCTGACGCAAAAACTTTCTGCCGGTCTGCTAGTCCACAATGTACATTAGCATGAGTTTACTACTGTAGCTTGAGTTTGTGAGACGGTCACACAC
GTGGTAGCTGCATTGTGACGTGAAGTGGGCATTAGCCAATGAAACGCGACCCCTGTGGTAAGGTTAGGGTTAGGGTAACCCTAACCCTGGAAACAGAGAC
GCAATAAGTTTATAGTAGGTATGCAAATGATCTAATTGTCTGACTATTGATTCCAGCAATCCACATTGTTAGCAGAGATAGAGGGCCCAAAACCAAATTT
TGCTTAGGGCCCCATGGAAGCTTGGGCTGACAAAAAGAGTAGGGATGTGAAAAACCAGCCCCATAAAACCCCTCCGTTTTGTGGCTCAACCGTCATAAAG
CAGAAAAGCTTGGTCTGCAGGTCTGTCCTTGCTACTGCCTCATAAATTAAATCTCCCTATTGGTCTCTTGCATTAAGCAGAGAGATTTGCAAGGCAGCGG
AGTGGCTCTCTTCATGCAGGGCTGGCCCAAGGTGATGGGGACTTGGGTAGAATATGATTTATAGCTGCTCTGCATATCAAGAACATCAGCATCACTAACC
GTGATTAAATATAGATTTAGTGAAGTCTGTGAGAGGGTTAATTGGCCAAGCTTTAAAATAAATCAGATTATTTGCTGTGATGTATTTGTGAACAAACTCA
GCTCAAACACAATTACAGATAGCACCATATTGTAGCCACGTAGCCCAACAATCAGGATTTCCCCCAGTGAGTGAAGCCAGTAGACCGCCAGGCTTCACTT
GCACCGCCAGGCTTCACTTGCTGGAGGAATATCAAATACTTATTTTCTCCAATTGACACAGGAGGTCCAAAGAGATAATAACTCTATCAGGAAGTAAGGT
GATGTAACTTTTTCCTAAGTTAGAAATGTTTTGTAGATATCTTGGGTTTAAAAAAAGGCATTGTTGTAATTAAATCGCTTTCTCTTACAGAGATTAAAAA
AAACAATCTTTTGAAAGACCTTAATATTTAATGATGTGTGCTTATTTTTCCTCATGACTGACTGTAATTTTTATTTTTGTCACTAAATATAAACTACTGC
CTTTAAAATAGGAACATCCTGTCACCAGGAGGTGTTGCTCCGCCGGAGTGATGAAATATGTTTTTAGTCACCAGGCAGTTTTTCATTCGGTAAGGAAGGA
TCTATCGGATGTACTTCACATTTTCGGTGTGTCAAAACTGAATAATGTGAGACATTAAATACTATTACCAAAACGTATCAGCACCGGGGAACTACGTACC
CGCGTCTTCCCCATCCAGATACCGGACCTTCAGGTCATCCCTGGAGTCATAACTGTATTGCCGTGTTGTGAGGCGACTGGAACAGCAAACTCTCTGCTGT
CGCCAGCAAATGTATGGGGCTGTCACCGCGCGCGCTCTGTTCCGGTCCACGTGCACTCTGGAGGTTAACCACAGGGACAAACGTCCCACTGCAGCAGCCA
TGACCGTGAACTACAGAGGAGGTATTCTTCTTCTTCTTCTTCTTCTCCTCTTCTTCTCTTCTTCTTCTTCTTCTTCTTCTTCTTCTTCTTCTTGTCCTCC
TCCTCCTTCTTCTTCTTCTTCTTCTTCTTTTTTATTTTATGGCGGTTGGCAAACAACTTTAAGGTGCATTACCGCCACCTTCCAGGTTGGAGTTTGGATC
AGAAGCTCATATCAATAATACTCGTTCTTCTAACAAAATTAAAAAATACTATCAAAAACTACATTCCCTGATGATCTCTGAAACAACTCTCTAATATCTA
ACTTATTTTTATTTCTACTAAGTAGTATATTTCTCTTTCCTGTACATATTTGTTGCATTCTAAGAAAATATGTTGTACTGTTTCTAGTTCTCCACAATAA
CTACAACAACCTGTATTATGTTTATTAATTAACTTAAGAGTATTATTTAATTCTGTGTGTCCAAACCTAATTCTAGAAATAACATCTTCTTCACTTTTAC
TTCTGTTATTTTTCCAACATTCCCCAACTTTTTTTGGGATATTATAATAAAACCGCTCTTTCTCTCCTCTGTCCCATTGTTCTTGCCATTTTCCCTTGAT
ATATTCCTTTATAATATTCTTTATCTCATTTTTACTTAATATTCCAATCAACAGTTTCCTTTCTTGAGGCTGTCTTAGTAAAACTATCTGCCAAATCATT
TCCTCTCACGCCAATGTGGGCAGGAATCCAAACTAATTTAACCTCAGAGTCCTCATTTTTAATCCTGGAAATTAAGTAAATTATATCCAATAAAATATCT
TGCCTTGATTCTGAATTTTCCTCTTGGATACTAATTAATGCGCTGCTAGAATCTGAGCAAATTAAAAACTTTCTTTTTTCCATTTCCTCATTCTAAAGCC
ATTAATGTTGCCATTAGCTCACCTGTATACTCTGTCAGTTTATCAGTTATTCTTTTACTTTTCATAAAGTTTAAATCTGGAGCAATAAATGATATACCTA
CTTGATTATTTACCATTTTTGAGGCATCTGTGTATATTTGAATATATTCTGAATATTCTTTTTTAATATAATTTTCCACTTCATTCTTTCCCAATTCTCT
TCCCTTTTCCAATAATTTCAAATCAACTCCAGCCTGATCACAAACCCATAACGGAATGACAGGAAATATGACTAATTAGAAATTTATCAATCCCAATATC
ATATATTTTATTTAAAATTATCCATCCAAACTATTAATTTGCTTCTTTTCTTTTTCTTGACAAGGTTGTAATGTCATACATGGAGGATGAGCTTCATCAT
GTCCTTTAATATTTGCCCAGTAATTCAAGGCTAGTTGTTCCCTCCTGAGCTCCATCTCAACCTGTAGAGCTGAAACTGGAGTTGATTTCATCGCTCCGCA
GCAAAGTCTTAATCCCTTAATGCTTATTGTATTTTATCTATTTTTGTCAATAAACTACCTGAAGCTGAATTATATAAAATACATCCATATTCAAAAATAG
AACGAATTAGTCAGATATAAATTGTCTTTAGTGCTTTCCTGTCTGCTCCCCATTCTCTGCCTCTCAGACATCTCATGATATTTAAAATTCTTTTACTTTT
TTTTACTATTTTATCTATATGTATTTTCCATGTGAGTTTTTTTATCAAACCATATACCCAAATATTTAATTTGCTCTTTCCTTTCTACAATATTCCCATA
TAATTTAAGATCCACATTAATATTCACCTTCCTATTTGTGAAAACAACAAACTTAGATTTAGATGCTGAGAATCTAAAGCCCAAACTTCTACCTTATTTA
AGGCTTCCTGTATTTTCCTGTTTATAAATTCAGTGTTTTTTCCCCTTTTCCAAATGATGCCATCATCAGAAAATAATGAAACACCAAAAGGTTTATCTAA
ACTACCAAAAATATCATTAATCATTATAATAAATAACAGGACTTATAATACTGCCTTGGGGAGCGCCATTTTCAACTTGATACTTTGAACTTATTTCCCG
GCCTATTTTAACTCTAATGGTTCTTTCAGTTAAGAAATTTTTAATCCACCTACTGTATATATTTGACCCCTTATGCCTATTTGGTTTAATTTAATCAGCA
GTCCTTCTTTCCACAGCATGTCATAAACCTTTTCCACATGAAGACTTTTATTAATCTGGGCCCGTCTAATTTCATGTTCCAGACATAATGCTGGGTCGAT
TGTACTTCTGCCTTTCCTAAAACCAAATTGATACATTTTAATCTTCTCCTTAGATTCTAGGAAATAAATTAACCTGTTATTTACCATTTTCTCCATAATT
TTACCCAGACATGACGTTAGGTCTGTAACTTTCAGCTGAATTTGGATCTTTCCCAGGTTTACAAATAGGAATAAGTATGGCTTCTTTCCATTTATCAGGT
AATATACCTTCTTCCCAAACTTTATTATACAATTTTAGAATTATTTCTTTACTCACATCACTAAGTTTATTTAACATATTATAAGTAAATTTATCATTAC
CAGAAGTTGATTTACTAGAATGCCTCAGTGCTCTATTTAATTCAAACAAGGAAAATTTCATATTAATAAAATCATCATACTCTTCATCATTATGAATTAA
ATCAATATTTCGCTGTTTAGTAGTTTCACGTCCTAATTTTTCTTTGTTATCTAGATTCTCTGTACAATGTACTTTTGCAAATATATTCACTAATACCGCA
GCCTTATTTTTATTATCTATAATAATATTTCCATTATCTTTTATTATTGGAAAAAAAGACTCTTTGGAATTTCCAGACATTTTTTTAATACTATTCCAAA
CCCTGTCTAATGCAGTGTTTTTTCCCAAGGATTCACAGTATTTCCTCCAATAATCTCGTTTTGCATTTCTTATAATCTTTCTGACTTCAGCCTGTTTCTT
TTTATAATTTATTAGATGTTGGAAGCAAATTATTTTCTTAAGTGTCTTAAAAGCCTTATTTCTTTGTTTAATTGCTATTGAGCATTCTGGAGTCCACCAG
GGAACTATCTTCTTTTTTCTATTACCACTACTTCTGGGTATACCTAATTTGGCTGAATTAATTATACATTTGCTAATTTCTAAATTTAACTCATTTATTG
GTTTATTTATATCTACATTTTCTAAGCTAACCTCACTCATTATTTCAAATTTACCCCAATCTGCCTTCTCAAATTTCCACCTCCCCTCAAGTTTTGTCTG
GTCTTGCTTTGGATTTATACCTATATTAACAAAAATTGGATAGTGATCACTCCATATTGTGTTTTCTTTAAATACTTTCCATCTGCATAAATCAGCAATA
GATTGAGAGACCAGGGTCAGATCAATGGCAGATTCTTTACCCCTCATAAAGTCCACCCAGGAGCCTTCACCATTATTTAAAATGACCAATTCTTTTTCTT
CAATCACCTCTTCTACAACTCCTTCATTATAATCATCCTGATCTCCCCATAAAGTGCATTGAAATCCCCACACCAAACTATTTTCCCTCTCCAGTTTCCT
AGGATTGTTTCAAGTTTACATTTTTCTAACTGTTTACAAGGATTATAAAACTTTATTATTGTAGTATTCCCATTATTTGTCCAAACTTCAACAGCAGTAA
TTTCTAAGTCTGACACTACTTGTAGCTGAATAAATTTTATGTTGGTTTTTACAAATATAGCACATCCTCCTCCTGTCTTTACGTGAAACTGAATAACCCT
GAATACTAAACTGTAATGATGGTTTGAGCCATGTTTCCTGAATGCATATTATATCTGGCTTTGGATTTAGATTATTAATGTAGCCTTTAAATTCCTGACC
ATTTGCTATTATTATTACAATAATAATATCAATATTACAATGGAACGCTAATATTACAAAGCGTTCCATTGTAATATTAGAATTATGTGATGGTTTGAGA
CGCCTCAGTTCAGATGATCCTTCACCATGTCGCAGTTCATGAATTTTTTCCCCAATATAAATCTTTGACCTTAAAAAACTTTGCAGCTGCTTTCACTATA
ATTTTTATTTTTTTCTGTTTTATTTTTTGCTTGTTCTGAGCAATTAATGATGTATGCAAGAAAGGGTATCAATTTTTCTAATGTGATGTTACCCTGATTA
TTGTCTGCCACTGTCTTCCTTTCATAGTTAATTTTTGGAGCACTATCATTATTCTTCACCTGTTTCACTGCCTCAGCATAAGTAACTCTCTTTTCAGTTT
TTACTTTTTGAATTTCAGCTGCCTCTTTTCTTATCATGCATCCTGCATATGCCGCAGTGTGATTTCCTCCACAGTTACAACATTTCACAGGGTTATTTCC
ACACTGATGTTCTCCTCCACATCTCCCACCTCTGTTTCCCTTTACACACATTTGATTTGCAATATGTCCAAATCTTTGGCACTTGAAGCACCTGATCGGT
GGTGGAATATACTGCCTTACATTGAAACTCAAGTATCCAACCATTACCTTATCAGGCAGAACTCGATCTTTGAAGACCAGTAGTACAGATGTACTGTCCA
TTTTCTCTCCATTCCTAAAAGCCTGCAGTCATTTGATGTCTGTAATTTCTCCTCCTTTAATTATTTTCTTCAGCTCATCCAAATTTTCTCCTACAGGAAT
TCCTGATATTACTCCTTTTGCTCCTTTCTCTTCCCCAGCAACCTTTCTTTCCAGCACTTCCTTTTTACACACCATTTGTAATTTAAGAGCTTTATTCTTT
TGTTCAGCATTTTTACAAATGATGAGCAGACTTCCATCTCTTAACACTTTAGCTAGTTCTACATCTCCAATAGCTCTAAGTCCATTTGACAGATTAATAG
GGCTCACTCCAAACATATCCTGTCCAGTTTTAAATTTTAGTGTAACTTTAAACTCTTCCATCATTGCTTTCTTCCTTATTTCAACCGTTTCTTCCTCATC
CTCAAGAGATCTTTTCCCAGTGTTTATTTCCTTTTTTGCCTCATCTCTCTTCTAGACCCCCCTGTAGTGATGATGGTCCATCTGAATCCAGGCTTCCGGG
TACCGAGTAAAAAGGGGGCGTGTCCGATGAAGCCCCGCTTCGAGGCTTGTGTCGTCTTGCTGAAAACCACGTGACTGGCAACAAACGAGGCCTCGCATCG
CATGGGTCACGTGACTGCTTCATTTTGCGTGTCGGTTTTCAAAGTAAAAGCGCGATGAGCCGCGCTGCATCATGGGTTGATGTTCATTTGGTCTCGCATC
AGAGGAGAATATTTGTCTTCAGTGGCCAAAATAAAATGAACATTGACCAACATATTTGATGTGTATTGATGATGGCACTCATCAAAGTGTAATGTTTGTT
ACTGCTTTTCTCAATTGTAGATTATGTTTTTTTTTTTTGTAATGATATTTTTGTGATTTTATGATGTAAATCTCTTTGAACTGTATTGTTGCTGACATGT
ACTACACAAGTAAACTTGATTAATTGTCTGAAATGGAGTCAGAAAGAGGAAAATCTCTGATATCTGGGAATATTTTGAGATGATCCTCACAATAAAATTC
TTAGATAACAATAATTAACCCTCCACCTCCCAATTTCTCACCTTCTGCAAAGTTCCACTATTATTTGTAGTCTGATTGGCAAAGACATATCAGTCTTTCA
CAGCAGAAACAGATTTAATCTTGTTGCAGAACTAAAATTCAACATCTAGCCAAATATAAGGGATCAGAGCCAATTAGAAATCCAAGAAAAAGTGAACGTC
CCAACAGGCACTGCACTCCCAAGACCCTAAAACATCAAATGTCTTTGTCAAATCAGTCTGACATAAAAGAAAACCCAACACAACCACTGACATTCAACAT
AAACCAGGTTAGATTGGCTACAAATCATTTTAATAATTAAAACATGACGATTAAATATGGTTTCATTGATTCTCCTGTTACTAAACATGAGTTTGATGAA
AACTTTGACAATATTGCATTTAGTAATTTTTGGAAGTATGATCCAACTGAGTGACAAGGCTGTTACAGTTTCACCAGCAGGTGTCACTAGTGAGTCCTGA
ATGAAGCATCGAGTAATGAACCTTTTTGTAAAGCAAAGGGCTGGAAAGCTTCATTGCTTCATGAGGCTTCATTTGCCCATCACTACCACCCGGTATCCAT
ATTCTCGTCCTCCAAATTTCCCCCGCTACTACTTGCCATCTGATCCACTCACAACCCGGATTATGCCAAAAACCACCTCTGGCTTAATTTAGCAAATGCC
AGTTAGCACTTAATCAAAAACCGCGTTCCGGAAGACTCCCACCTCTCCTTCTTCTTCTTCTCAATTTTTATTGGTGGTTGGCAAAAAAAAAAAAAAAAGT
TTAGTAGCACTACTGTCACCTACTGGTATGGAGTATGGTTCATGAGGATAAAGAGAGTAGATTTTCCAATCAATCATTTTCCATTCCCACATATTCCAAC
TTCAGGTTATGCACGATAAAATTTGATTTTGTCCTTCCTAACACCAGGGGTGAAAGTAGTTTTAAATTTGTGGGGATACCATGACAAAAGTATATATATA
TATATATATATATAAATTCCCTTCTCACCCTCCATGGGTGGTCTGTTTCATCCTCTGAGCTCGGGTCCTCTACCAGAGGCCTGGGAGCTTCAGGTTCTCC
TCCAGTATCTTGGCTGTGCCTAGAACTGCACATTTCTGGACTGAGATGTCTGATGTTGTCCTGGGATCTGTTTGAGCCACTGCTCCAGTTTGGGGGTGAC
TGCCCCGAAGGCTCCCGATGACCACAGGCACCACTGTGGTCTTCACCTTCCAGGTCTTTTCCAGTTCCTCTCTGAGACCCTGGTATTTCTCCAGTTTCTC
ATGCTTCTTTTTCCTGATGTTGTAGTCACTTGGTATTGCTACATCCACCACAACGGCTTTCCTCTGTTCTTTATCCACCACCTCAATGTCCGGTTGGTTC
TCCATCACCATCTTGTCTGTCTGGATCTGAAAGTCCCACAGGATCTTAGCTCGGTCATTCTCCACCACCTTTGGGGGTTTTTCCCCACTTTGATCTCGGG
GCTTCCAGTCCATATTCTGCACAGATGTTCCTGTACACTATGCCCGCCTCTTGGTTATGTCGTTCCATGTACGCTTTCCCTGCCAGCATCTTGCACCCTG
CTGTTATGTGCTGGACTGTCTCAGGGGCCTCCTTGCACAACCTACACCTTGGGTCTTGTCTGGTGTGGTAGATCTGAGCCTCTATTGCTCTGGTGTTTAG
AGTCTGTTCCTGGGCGGCCAGGATGAGAGCCTCTGTGCTGTCCTTGAGTCCAGCTTTCTCCAGCCATTGGTAGGTTTTCCTGACATCAGCCACTTCAGTT
ATTTGTCGGTGGTACATCCCATGTAGGGGCTTGTCCTCCCATGATGGTACTTCCAGCACCTCGTCCTCTGTTCCCCATTGCCTGAGACATTCGCTGAGCA
CATCGTCCATTGAGGCTTTGTCCTTGATGTATTTATGGATCTTGGATGTTTCATCCTGGACAGTGGCTCTCACACTCACTAGTCCTCTGCCTCCTTCCTT
ATGGCTCGTGTTCAGTCTCAGGGTGCTGGATTTGGGGTGGAACCCTCCATGCATGGTTAGTAGCTTCCTAGTCTTAACATCCGTGGCCTTCATCTCTTCC
ATTGGCCAGCTAATTATTCCTGCAGGGTATCTGATTACTGGTAAGGCATAGCTGTTTATTGCACGGATCTTGTTCTTGCCATTGAGCTGGCTTCTCAGGA
CTTGCCTTATTCGTTGGAGGTATTTGGCTGTGGCTCCTTTCCTTGTGACCTCATCGAGGTTGCCATTTGCTTGTTGTATTCCCAGGTACTTGTAGCTGTG
CTCTATGTCTGCTATTGTTCCTTCTGGGAGTGTCAAGTGTCCTATAATTTCATGGCTTCCTACACTTGAAAAGGAGGACTTGGAGACTTCAGGAATTCAC
TCAATCTTTTTTATTTTCACCAATGAGTGAGAATCAATGAACAGGTGAAAAACCTACAACACACATACAAAATATTTTAACATACATTTTAGACATTTGG
TTCAAAGTTAATAATTTATCTCAACTAATACCATTTTTAACCTTGAACATGCATTTATTTTACAATTTTAACCATAAATTCAAGTATTAAATTATTAAAT
TCCATGCCTGGTTGAATTTGAATCAAACAAATCCAAACATTTTAGAATTACCTTTTTTTTTCTGTTTCTTAGGACTTAAGTTTTTTACATTAGATATCTT
AACATACATTTAGTGGAATCAAACTGTAAAAGCTAGCAGTGCAAACTTTTACTTCAATAAATTATGCATTCCTTTTCTCAAATGTGAAACTACAGTCAAA
TTACATTCAATTGAGCCCAGTTAGTGGCTTACCGGTAGTCCTTATAAGTCCTTTCCCATGAAATGCTGCTTTGGAGGCTGTGTTTGCTTTCCTCAGCTCT
GTTGCAAAACCAGTAAAGTGGTTTGTGAATTCCTTATATTACCTGAGTTGAGGGTGCTGCTGATTGGGTCAGATTTCTTTCACCTGCTGAGAAGTGCTGC
AGAGTGGCACACTGATGTGTGTGTGTGTGCGCGTGCACCCACAAATGTCTATTCATGCACCCACATCTAAACTAATGAGCAGATCTGCGCAACAGGGAGT
GAGACCCCTTCTGTGTGGGCGACCTTCCCTCTCTTTGTAACCATCCGACCACACTTCTCTAGTCCGAATGACATCCCAATGTCAGTGCTGTAGATCCTGG
TGGTGTGGATCAGTGAGTCGATGTCTCGCTCGCTCTTGGCGTACAGCTTGATGTCATCCATGTAGAGGAGGTGACTGATCGTGGCCCCATTCTTGAGTCG
GTATTCGTAGCCAGTCTTGTTGATGATTTGGCTGAGAGGGTTCAGGCCTATGCAGAACAGCAGTGGGGACAGAGCATCTCCTTGGTATATGTCACATTTG
ATGGACACTTGTGCAAGTGGTTTGCAGTTGGCTTCAAGGGTGGTTTTCCACAGCCCCATCGAGTTTGCAATGAAGGCTCTGAGAGTCCTGTTGATGTTGT
ACATCTCTAAGCATTCAATGATCCAAGTGTGTGGCATTGAGTCACAGGCTTTCTTGTAATCAATCCAAGCGGTATTGGATATATATATATATATTTTTTT
TTCCATGGGAAAAGGACGTAGACTTAAGTAATTTTCCTTATTAAGCCTTTTACTGGACTCAGCTGATTGTATTTGAGTAAGAGAAATGTAGAATTTATTG
AAGAAACAATTTGCATTTCTCCTTTAATAAGTTTTAAAGTTTGGCCAGAATTTTCCTCATTTTATCTTAATGGGATTTTATGTGAAAGACCAAGACAAAA
TATACAGCACAAATATGAAGTTGAATTTATGGCTTTCAAATATTTTTATGAATGAAAATTGAAAGTATGGAATGCATTTGTATTCAACCCACTTGATCAA
TAAAATGGCCTGCGAGTAATTTATACAGGCGGAGCTCATTACAGGATGTAAAGACCTCAGAAGTTTATTAATGGACATTTGTGAACAAACAACATCATAA
AAAACAGAGCAGGCAGCTCAGGGACTCTACTGAGAAGTTCTCAACAGGGACAGGGTTAGCAGTAGTATACTAAACTGCAAACATACATTTGGTCAGTGTC
AGGGATAACTGTTTTAAACTACATGACTTGGGTCAAACCTTTTGGGTTTCCTTCCACAAAGTTATCACATTAGTTTGCTGGAGCTCATTCCTCCTGACAG
AACTGGTGAGCAGTCCGTCCATATTGTAGGTAGCTTGAAATTTTAAGGTCGTCCTACAACTTCTCCATTAGACTGAGATCAGGGCTTTGTTATGGCCACA
GCCAAACATTGGCATTGTTGTCCTTAAGTCACTTTGAAATCAAAGTGACTGTAAGTTTAGGGTTATTGTCCATTTGAAAGACAAGACCAGTCTGGACCCA
AGTTCTTACTTCTTGGTTGATGTCTTTGGATTTGCTTCAATATTTCCATTTAATGTTCTTTCCTCATAATGACATCTATTTTATGAAATGTGACCGTTCT
TCTTGCAGCAAAACAGCACCACAACATGACACTGCCACCCCCATACTTCAGTTAGGTTGAACAAGCATCCTCCTTCTTTCTCCAAACTTAACAGTGTTCA
TTGTGCTCAAACTGTTTCATGAGACCACAATACATGTTTCCAAAGATGAAGATCTGTATCCTTCTGTGCATTTTCAAACTGCAATCTGGCTTTTTATATG
TCTTTTGAAGTAACGGTTTCTTCCTTGCCTAGTGGCTTTTCACCCCATGACAGTACAGAACATGTTTCCCTGTGGATGATGACACTGCCTTACCAGTTTC
TGCCAGCATCTATGCTAGGCCTTTGGCTTTTGTTCCATTTTAAGGTCAGATCAAACAAGTTTGGTGATTACTGGCAGGCAAAATGTTCAAGAGCTTCACG
TGGATATTATTTTCATTCCAGTAAAGTTAGTTTATACTTCTATTAAACACTGGAAATTTTATACATTAATCATACTTTAATTTATACTTTTAAAAAAAGT
TCAAAAGGGTTGACCTGGTGAAATCAGAATTTTAGAGAACACAGTGGAATTTCAGAAGGTACCAAAGTTTCGACAGGTCATTGAAGGGAGACAGTTCAGT
TTATTAAACTAGCATGCTATGTGTTGTTATATGATGCAATACATCTCATATAACTTAACAAGTTTTAGTTGATGAGGTCTTGTTGCTTTATTTGTAAATT
GTAAGCCAATTCAGTAAAAGGTATTTGTTCATTACTAGCTTTTATGAAGTTGCAATATAAACTAATCATGAACTAGTGCATTACTAGTTCGTAACTGGAA
CCTGATCAGGTTCAGTCAGGAATCAGATTTGAACCTTTGAGAATTAAGTTTGAGAACTACTTTTAAGCCGTTTTGCTTTCACCTCAAAATTATGCAGTTA
TTTGTGTCTATAAATCCTCTACAGTTGTATTTATTAAGTATAGTCTGTTATACACTATATTGCTAAAAGTATTCACTCACCTGCCTTGACTCACATATGA
GCTTAAGTGACATCCCATTTCTAACCGACTGGGTTCAATTTAACATCAGTCCTCCCTTTGCAGCTAAAACAGCTTCAAATCTTCTGGGAAGGCTGTCCAC
AAGGTTTAGGATTTAGGAGTGTTTATGGGGATTTTTGACCCCCAGGAACACATTTGTGAGGTCACATACTGATGTTGGACAAGAAGGCCTGGCTCTATCG
GGTTGAAGTCAGGACTCTGTGCAGGCCAGTCAAGTTCATCCACTCCAGACTCTGCTATCCATGTCTGTAAGGACCTTTCTTTGTGCACTGGTGCACAGTC
ATGTTGGAAGCGAAAAGAACCAGCTGCAAACTGTCCACACAAAGTTGGGACCATGGAACTGTCCAAAATGTCTCGGTATGCTGAAGCATTCAAAATTCCT
TTCACTGGAACTAAGAGGATGAGCCCAGCTCCTAAAAAACAACCCCACACTATAATCCCCCCTCCAAAAATCTTTAAAATTGGCACAGTGCAGTCAGACA
AGTACCGTTGTCCTGGTAACTGCCAAACCCAGACTCATCCATCAGATTGCCAAATGGAGAAGCGCGATTCATCACTCCAGAGAACGTGCCTCCACTTACC
ATTAATTTTTAATCCAACCTGCTGTCAGTGAGCATTACTCAGTGAGTTGCTTTTCTTACTCAGTGCCTGGGTGGGGCATGTCCAGTGGGTGATCAGACAA
AATTAATGTTATGGAACGTTATGAAAGGCAACAAAACACTGATCAATTAAATTGGTAAAGTGACTTAAAGGATTTAAAAAAAATTTTTTAGGGGAGGTTC
TGTGAAGTTATGATGAGTAATAGTTCCCTTACTTGTATCAGAAAGATGTCAAATCACAGAAGATCACAGAAGATTTAAGGATTCAATTATTCCTTGGAGT
GTAGTTGGAGCTTTATGATAGCTATGTAATTATAGAACTATGTTATCAGAACAAAAAACATAATTTACAGTTTCACAATAAATCATTATGTCTTAAGCAA
TTTTGTTTGCCCAATCTCTGTGTTTCTATGTGAAGTCATGTGGAGTGAGAAAGAGCTGTATCAGCCAACCACTCACTGCATCGTGGTGGTCTTCTGTAGT
TCTGCCAATAACCAAGTACATTTTGGATTTGCACCAGTTGAGCAGCAGGAACGTCAGGCTCTTGTTTATGTCAAATAAACAAGAACAATACATGGCAAAT
AATTTAACTCTAAGTGTAGTCCTGAATAAACCCCTGAAACCTGAACTCTTAGCATATTTTAATGAACTGTGTTTTCCCCAAAAAATCACAAGTCTGGGAA
AAATTTAACATTTAGTTTTTTTAAATTTACTCGATATCAGTGTTAACAATGCCACAAGTACTACTTAAAATCCAAAGTACAACAAGATCATATTTCATTC
ATTGTGATATGAACATCAGCATCTCTTTGATAAAGTCTACACATTGATGCTTTTGGCTAACTTTGTTTCAGAATCTTTCTATGTTGTGGTTAATTTTGTC
AAAGAGGTCAGTTTTGTTGACACAGTGCCAACACTTACGGATAGATATCCTCAGTATATGAGTGTTCATAGGAATTTACAATGGTTTTGAACTAGTATTG
AGCTTAAGACTTGTTTATTCTGGCAGCCACTGTGTAGCAACGCTGCTTTCAGACCCACGGCTCCAGCCTTGCATGTTGGACACCTGCACAGACAAAGGAC
AGTGAGAAGGCTGCATGTATGCTGAGGAGTTCTGGAAGCACACTCCTTCTAAAATGCTGGCAGAAGAAGTCTTTCCAGAGGACTCATATTCAGGGTCAGT
TGTCTCCATTTTAATTTGGATGGTTCTTGATTTGATTCGTAGTTTATGTGGCAAAGCTGAAGAACTGACATCTGGCACTTTGTGAGTAGAAACAATAACA
CTTCTTTGGTCAGCTACAGAAGGCCCCAATCCCTTAGGGACTTGCTGCTCATCGTCACCATCTGATGCTTTGCATAAAGAATTTTCATCTGAGTTCCTGA
GCGAGTTACTGGATGACCTGGCAGTCTGCATGAATGATGCTGCTTGAGAGTAGACATCAGACAAATGGCTAACCTTGCAATTTTTGTAAAGTTTATATGG
TGTACTAGTTTCCTGCCAGGTGGTATTTTCTTCTGGTTCTTCTTTAAAATCTGCTGTCCTATAGACAGTAAAGCTTGCTTGACTTGCAGCCCATGTTTCA
GGCATGAGAGGTAAGTGTTTAATAGCTGATGCACAGCTTTTGCTTAGCTCTACATGTGCAAGATCTCTTTGGAATAAACTCTGGACAGCAGTGGGAGATA
TCAACTCTTCATGGGAGTTTACCGTGGGGGGACTAGATACATTTTGAACTTCTTGGGTATATGCTGATGAACTAACTAAGCCAAACTTCATTTTTAAAGA
CAGCAGTTCTGCCTTGAGGGAGGCATTTTCCTCTCCAAGTGCCATCAGCTTGTTTTCAAGGACCATGTCATTAATGCGTCTCTTCTCTCTTGAGCGCTTG
GCAGCTTCATTGTTTTTGCGTCGTCTTTCCCAGTAAATGGTGTCTTTCTTTTCCTCTGGGATGAACTCGCGTTTTCTGCGGCATGTAGATTTAGTCTTGA
AAGGAAATGATGAAATTTTGTGAGGTACAAGATTTTTGTTAGATCTGTGTAAAGCCACAGCAAGCACCAAGGCATCATCCCCACTGTATGTCTCACTGGA
GTCAGTGTCTTGCTTGACTGATTGCATATTCTTAATGTCAGAGACAGTCAGTAAATTCAAAGGCATTAACTGTGAGCCATAATGATGTTCTGGAGCAGCA
GTGACCTCTACACCGAATCAGTCCACTTGAATAGAAGAAATCTGTGAACAGACAATTAAAGAGAGATTATTTACCAATACAAAGCAAATAAAAAGCTCAA
AAACTGTCAGGTTTTGTAAAGTTTATATATTTGTGTAATGGAAGGAGTGTCTTCATATGTTGGGAATAAGGGTCAATATCTTAAAAAGGTGAATTTATGT
TCTCCAGGAAATCAATGCCATTTTACAACACAATCAAGTGAAATTGGGTTCTGTGTCTTTAATAAGTTCCTACCCATTCTGACACTCCCCCTTCACAACA
TCATCACAACAGTGCTTCTGCATGATGCTGTTTGCAGCTGTTCATAAGAGCACTGTAGTACACCTTGCAGTTCCACCAGGTGTTTGCTAATTGCTGCTGC
CACTAATCTGGAACAGAACCTAAGCTGGGAACTGAAGGAGGAGCTTTAGGGAAATAGGCAATATTTTGGTTATTTATAAGTAAGTAAGTAAGTAAGTAAG
CTTTATTTCTATAGCACTTTTCACAGACCAGGGTCACAAAGTGCTGCACAAAGTGTAAAAATAAAACAATTTAAAACAACATACAAACAATAAAACACAA
TATTACACTGAAAAGCAAGTTTAAAAAAGTGGGTCTTAAGTTGTTTCCTGAAAGTGTCTATGCAATGTAGAGATCGAATGGTGCAAGGTAAGTCATTCCA
TAGGCGAGGCGCCACAGCTTTAAAAGATCTGTCTCCACGAGTCTTAAAAAAGGTCCGAGGAACCATCAACAAGTTCAGATTCAACGACCTGAGGCTCCTA
GTCGAAACATAAGGCTGTATGAGGTTCTTAATGTAGTCTGGCGTCTGTCCATGAAGAGCTCTGAAAGTCAGTACCAGGATTTTATAGTGCATCCTGTAAG
ATACAGGCAGCCAGTGCAAGCTTTTGAGGATGGGAGTAATATGTTCCCTCCTGTGGGTGCAGGTGAGCAGGCGTGCAGCAGAGTTTTGTACTACCTGCAG
ACGCATTAACTCCCTCTTATTAAGACATGTAAACAGACTGTTACAATAACCCAGTCTAGATGAGACAAAAGCATGAACAATCATCTCAAGCTCACCATAA
GTCACCATTTTACGGAGTTTAGAAATGTTCCGAATTTGGAAAAAACTATTCCTAACAAGCTGATTTATGTGCCGCTCCATAGACATTGCTCCATCCATGA
AGACACCCAAGTTGCGCAGGTTACTTTTAACTGTGCAGCTCAAGTTTCCAAGGTGCTGCTTAATTCCAGGCACAGCACTATCAGGAGCAACAATCAAGGT
CTCAGTCTTACTGGAATTCAATAATAGGCTGTTTTCAGTGAACCATTTTGTCACTTCGGCCAAGCAACTAGTGAGAGTGCAAAGTTTATGCGGCTCACTA
GGCTTGAAAGAGCAGTACAATTGAAGATCATCGGCGTACAGATGATAGGACGCCTCACTAAACTTCTGCTATCATGATATCACTAAACACCTTCAACAGG
GCTGTTTCAGTAGAATGAAACTCACGATACCCTGATTGAAAAGTGTCATAAATGTCATTCGCCTGAAAATATGATCTAAGTTGGATGCAGACCACCTTTT
CCAGGACTTTTCCAAGAAAGGAATCTTGGATATTGGCCGGAAATTCTTGAGTTCATATTGTTTTGTCGTGTTGCAAGTGTTATAGGCACCCCGGCATGGT
TGCCAAAGACGATTTAAGGATTTTCAAAGCAACACTCCAGGTATGCTTTTGATGAAAAAATAACATTATAACATGTTATAATGTACGGAGCCCCCTAGGG
GACATGGAGGGTTTTTTTCTTTTTTCTTTTCATTATGTCGCAAAAGTATTGCGTTCCCTCGCAATAAGTTTTGCGTTTCCTCGCAATAAGTTTTGCGTTT
CCTCGCAATAAGTTTTGCGTTTCCTCGCAATATGCTTACTTTTGAGGAAATTTTTGTGCCACAATCCAAGAGCACGCATTTTCAGTCTGAATGCAGGTTT
TCATGTCTTTTGTTCTCAAAACCTTTAATACGTTTGCTTATTTTCAAAGCAGGACTTCATGTCTTTCTTCTCAAAACTTGTAATGATTGTACTCAAAACT
TCTCCTCACGCTCAAACTTAGTCTCTGCTTGGACTCTGCTCGCTTTTGAAAATGCCTTTTGTCACAGTCACCTGGCAACTTTTCAGCCAATATAATGAAA
ATGTGGTACTGGGTGCATTTGTTTCCGCCAAGCGGGTGTGTCTGTGTGGATAATATTGATTATAGCAGCCTGCGCCACCCACTGACTATGGGTGGTGTGC
CATGACGGACTATCATGAGAATTAAGCTGTCAACATGCTGGCTCCGGTCTGATAACTTCAAAATCGTAAACTATGCTCCAACCGTTAGCATCCATGTTTA
CTTCCACAAACACAGAGCGTTGATTCTTTTTATGGTGGTTGGGAGAACACTGATGTTATTGCGCAACTCTACTGCCCACGCGGGACACTTTTAGGTCGTT
TGCCCGTTCAGACTGCAGAACACATACATACAGTTTGCATTTATTTGGAAGTATGAACGGCCATGCCAAAAAAAAAAAATCCAATTTGACAAAAAATCAG
AATTGGGTCACTTCAAGGTGTAGTGTGAACAGCACCATGCCTAAGTTTGAGTGAGAGGAGAAGTTTAGAGTACAATCATTACAAGTTTTGAGAAGAAATA
CACAAAGTCCTGCGTTCAAATTGAAAATGTAAGCAAAAGTATTAAAAGTTTTGAGAACCAAAGACATGAAATCCTGCTTTCAGACTGAAACCTTGGATTA
TGGCAGGAAAATACCCCCATACTTGCTGCAATATTTGCTGGTCCATTTTATAAATTGACTTACAAATGTCAATTTAAAATTTCAAATGTATATACGTTTA
AAGAGCCTCAATGAAAACGTATTTATTATTAACTCTTTGGTGCAAAAAACTGATTGAAAATTGATTTATTCATTGCATGTTTATGTCTGCTTGTGTAAGG
CTGAGATGGAACTGCATAGGAAAACGGCTCTTTAAACCAGTGGTCCCCAACCTTTTTCTTATCGCGGACCGGTCAAGACTTCGAAATTTTGCCGCTATGG
TGAGGTTTACATACCCCTTCAAAATAAGATAGAGATCCACCACAAAAACGAACATTTTACTTTCTTGAAAACTTTAACTCACGATACTGACTAACGGGAG
CCCTGAGATTGTTTCTCTGCAACGAAACGGTCCCATCTGGGAGTGATGAGAGACAATGACACCCGAGGTGTGTTGATTGAGCACAGCCTGCTTGGTCTCT
ACGTGGTGAAGCAGCTTGAAGCTTCATTGCCTCATTATCAGCCGGTCGCCGCATGTTACGCAGAGCGGCTTGTAATGTGCTACTCACCTACCGGTCCGGG
ATAAATCCATTCTCCTGTTTCTTCTCTGGGCCTTTTCCCGTTTGCAAAGAAACTTTCCAAATACATCTGATCTGTTTCTTACTCATTTTGCTGCTTGTGA
TAATGTTGACGCACAAGTAACCGAGAGAATCCGGTTAAAGGATTTTCAAAATAAAAGATCCTCCAGACTCAAATAATACATAAAACGGAAATATTTCACC
ATTTCTTGCGCGGCCCGCTACCAATTGGTCCACGGACCGGGGCTTGGGGACCACTGCTTTAAAACATTCAGACTACCAATACAAAACAGACAATCAAAAC
TGTCAGATGACTCATCCTGTGATAATAACTCAGAAATAGTCCAAATAGTTTTGATGTATTTTTTATTTCTTTCCTTTTTATGGAAAGTTTCTGATTATTT
CATAGGTTTGAGGTGCATTTCTATACTAAAGAAAAATATATAAAACTTCAGATATTTCACTAAATATAAATGTACATGGAAAAACCTTTTGCAAAAGAAA
AAAAATCCTACATGTCCCTTTGGGGACTCCGAAATAATGCAACTTTGTAAAATCAAACAAGTCGATTTTACATAGTCCTTTCCCACTGCCCTTTGCCTAC
TCAATTTTGTCTCTCCAAGGAGCCCTGCAAATTTTAAACAGACTTTGTTATTACAGTAAACAAATGACTGATTTCATGTTGGTGTTACCTAGAAATCAGT
ATTATTTGTACACTGAGAAATTTGCTGTTTTTATAATCATCTGTTTAAATTAGGCATCCATAGGGGTAATTTTCTGGAAGACTGGTGTGGAGATGTCCCC
ACCAACTTTGGCCAGACAGAGACAGTCCCCACCAATATTTCCTACACCTGTTTTCCTTTATGTGTCTTCCTCTATTTGCAGACAGTAGCTCAGCAGCAGC
TGCTCGCTCTGTTCAAAGCATTAACAGCCAGTGCACGAATGCTTTTTAAAATTCCTTTGTAAAACATACCGTAAATGACAAGTTCGCTCAGTGATTAGTG
GATTTGGACATCAGATGACTTGCGTGCATCACGGGCCATTTCTTTGCATTGAGTCAAGAATATTGGTTCTTGGGAAAATGATATAATCAAGCAAAGAATC
TGAAAAGGAGACACAATGTTTTGCTATTTTGTCTATGACAGCAAGATAACAAGGTCCATGGGAATAACATTTCACAAGTCAGTAAAAAGTTTTAATTAAA
AAAAATATTCATAATGTAGGGGGTATGTTAGTTATGCTATAGCTTGACTTTGACAAACTTAATGTGTACCTGTGCTGCACAGTTTGGTGTGTTTTGGTTC
AGTTAACACAAAATAACGCAACCCACATATATTTTCTGACAGATAATTACAAGTTTTTAAATTAGATAATCAACCACTGCAAACATCAGGTTCTTAATGA
TCGCAAAGTTAACAATAAGCCTGGAAAATCAAAGAACATAAAACTGTAAGGGTCTAAATGTTTTGTTTGGGTGTTTTTACATATTTTTTGTGTGGGAAAT
GCTTTTGTTTTCAGGAATGTTGATTCCTGATACACTTGACTGCAACTTCTGCTCTGTGGCGCTGTTGTTTATTGGTTGCTATGGTAACATGACTGAGAAA
AAAAGAATACAACCACCAGTTTTTCTATGTTTTTTTCCCTCCTCTGGACTAATTATATAATTTGTTCATAGATCCTGGCTGTATTCAGAGCAATGAAATA
ATTTTATAAAGCATGTGAGCCAAAGTTTATTTGGAAACCATGGTTCCTAGAGCAGCAGTTAGGTAAAATTAAATTATTGGCTAATATAATAGATAAATTT
GCTTAGTCCTCTCTTGCATCTTGACAGAACTGACCGAAACCAAACTATTTATAAATTTATATGCAGCGAGAATACATATTTTACATATCCAAACAGCACT
TTTCTCAGATTCCTCATTATTCTGGTTTTTGAAATCTATAATAACATTTTTATTGCTACGGAATCTAATCTTGATATCATTTAGCACTTGATAAAATCAG
ATAATAAAAGGCAACAATATTATTGTGATAATTCTTCACAAAAAATATTACTGAGTTGTGTAACTGTTTTCAACTATAGGCAAGCATTGAGCAAATAGAC
ACTCATTCCATAAATTACAATATGAAGGAAATGTTTCTTTCTTATGTTCCATCATCAAGTGAAAAATATTAGACGACTGATGTTTTGCATCTTTATACTG
TTTAGTATGTCTAAAACCTGCTAAAAGGTTGTTATTTTCAAAAAGTATGATTAATCAGACAAGCCTAACCATGACATCTAATTTATTAAATATGACTGTA
TGGCATTCACATTTAAGTTTCAGTCATATTCTTAGCACAAAAAAGGCTTTCAATATCTGTGGGTGCTTCAGCACCCACCCCCCTCCTGGTCCCCACAATG
CATCCCCACCAACTTGCAACACAAATTTACACCCTTATAGGTATCAAACTGTATATGATGCACAGCAGATATGCTAAGTAGCTAATATATAACCTGAAAC
TTCCAATTCAACTTAATTTGAATGATTGTGCCAGAGTCAGTATATCTTTATGTTTAAAAAACATACGTCACTAAAATCACTGTGTGGCCTTTGCATCGCA
ATATTTTTGTTTGATCATTTTAATCCAAAGAAAGGACAGAAACAGAACAGTTTTTGGTGAATTTAAAAAGAAAAAACGTTTTTGGTGAATAAAGTGGAGT
AGACTTGCTGCTTGTCAGATGACGGAAAACGTTGAAGTATCGTTTCTGCTTCAGCTCGGAGTCGCGGTTTAAGCAGAGAGGTAATGAAATACAACAGACA
CTGACAGGCCTCTGCGTCTGCCTTTCTCTGAAGAACTACTGAGGGGAGGAGACAGCCAGGTGAGGAAAAACTGTTCTTATCCATCGATTCAGTATTTTAT
CATACAGACATTAGACTGTTGTTGTTGTGCTATTAGCTAGCTGCTAGCTAACAACTTTACTAGCAACGCTAGATAACTAAAAAGCTTCTCCCCTGTATCT
TTAATGATATCAGTCATTCTTCAGTATTTATTATGCAATAAGGCACATCGCCCATTCAAAACCTGTCATCTCCATAATGGATATATGTCCGATCTTCTAA
TTTTCTCTGCTATATAATGTACATTTCATTTATTCTAGCATTAGGTAAATGCATCTTGAAGGAGAATAACACTTAAATTAAAGTCCAACAAGGACATTCA
TTTAGAATGAAAAATAACTCACCCTGAATTACCATGATAGATATAATGTATGTAATAAAAGTGACATTAATGAAGGGGAAAAAACTCAATCCAACCTTTA
AGTTTAGGGTCTGGTTCTCAGAGTATGAAGTTAAATTTGTTTCCCAATTACTCAATGAAAAAAAAACTAACCTCAGTTAAGTAAAATAAAATTGTAATCA
AAACTTTTGGAATTGTAATGATTCCTTAAAAATCTTTTTTTAATTAAATAACTCATTTTTACCAAACAAACATTTATTTGCACACATCATAAATCTTTTG
TTGTGATTTTAGGCCCTGCTCACGACGTCAAGTGAGAATCACAAGCAAAAAACTTAGAATAGCAAGAAAAGATTTCTGACTTGCACAAATAAAGTTTGTT
TTGCAAAAAAGAAAATTCACTTCATGAGCCAAAAATTTGTGATTTATATATATATTTTTAATTTTTTTTAAGCAAAACCCAGTAGGTTTTTCTCATGGTG
ACATGCATTAACAATTTAATTTTTGCTTTTGTTTTTTTCGTTTTTCTGCATTTCCACATTAAAGTTTGGTGCAGCTCTGCTCTCCTGAATGGACCGTCTT
CATCTCCACTGCAAGTGTAGCAAACAGGCAGCTCTTTTTATAGATTACAGTCACTGAAAGGTTGCATTGTGCCCTTGTTTATATTTTTAATAGTGTAATT
CTGTAAAGACAAAATATGTCTGGTGGTCCAGCTCTGATTTACATATCTTGTTAAATTGCGGGTTTGAATATTGCAAAACTTTCCTATAACAAAATAGACC
TGCAGAAAGAAATTACTAATAAAATATCTTACATTTGCATAGTGTTATGCTCTATATGGAGATGTTCGTTAGCTTTGATTGTATATCTCACAATTTTGTA
ATTTATCATTGTTTATTAAACTCTGAAAGCTGAGAGGCTTTAATATTCTGTCCTAGAATGAGGTTAGATGGGCCCTTTGTTGTTGCTGAGCCCCTGCCCC
TGTAGCGGCCTCTGCACGGCCCTGGTAGCAACATACGTTTAATATGCCAAAGTTTCAACTAGAGTCGCAGATCAGGGTTTCCTACTGTACAATCTTCCAG
CAGTTTTAGCCACAGGCTGTCAACTCACCTTATTGCTTCAAATTCCTTCATTATGTCGCCTGTATTTACAGAATTACTCGCCGTTGCTTCGCCTCCTGTT
AGTGATTCTCTTGTCGTCATGCGGTTTTTATTCAGTGTCTATAACTATAAAAACCTGTTAGTTTTGCTACTGGAGAGCCGCCGTTTTGATTTAATGACCA
GAAACGAGTCACATGCAGCAGAAAGACAAAACTAAGATTGAAATCTCTCGGTTGTGTGAAATCATCACCTGTTTCTCCTGACAGGCTCCTGGTCCACATC
GCCCTTAAACGTAACAGCACAAAAATCCCTCATCCCAACAGAATAACCAGGATTTGCCACCATCTGACCCATCATGCTTTTCTATGGTTACTCTGTTTCC
CTCTGCCGCACCAAATTCTACAACAACGAGACAATTAACATAAAGCCTACGAAACACGAATCCAGCAATGTAATGGATTAAAAAAGTCACGAAATGATTC
AATAGCCGACATTCTCGACTTAAGGAGGCGTTTCCTCAGCTCTCCTGTCTAGTTTATCAAAGGCAAGTGAAACGTAAGCTAAGCTATGTTTATATGTTAG
AACTCTTTCAAATATCATCAGAAAATCAACATCGAACAATAAGATGTCTACCTTTTCCACCTCGATGAGTTTGGTCTTAGTTCCTATCACATAGTTCAAG
ATATGTGCGAAACTTTCCATTGGCTCAGGATCTTGATGAAATTCCTACAAGTGACTGTCTTCCTTGGTTATATTCTTAATATGGCAGAGATCAGCTGAAT
GGCAGCTGAATCAGCCAATCAGAACTGTTTCCCAGCCCCTTCTGCTCTCACACAGGAAGTTGTTTCTCTTCTTCCTGCTTTATTGCTATTTTTACATTTA
CAAATAACAAGCACAGGAAAGAGACAAACAATGACGATATAATACAAAACAATTGATAAAGTATATCAGGGATGGCGAATCTGCAGCTTTTTGAGGATGT
CAGTCAGTGTTGAAGGCAACACTGACAAAAGCGTTGCCTTTAATTAAAATATTTTTTTAATTAAACATTTTGAACAATTGGACAGAATCACGTGGCAAGA
AGATATCAAATCTTACAGGTTTAAGGCACACATAAAAATATGAGATGAAAGAAAAAATGTGACAGTAAACAGAGAAAAAAAGAAAAACAAACATATTTCT
CATCAAATAAATTCAGCTCATTATAGGCATCAAACAGCTGTTTTATATACTTTCTTTTCATCCGTTTTAAGACTCTTGAGGGTTTGTCCATCAGAAGGCT
TTTAAAGGTTGAAAAGTCTGGTTTTCTATTTTCCCATTTACAGGAGTGGATGAAACATTTGGCAATGATCAGCAGGTAGTAATTTCTTTTGTCTCTGAGG
GTCGTTCCAAATATTCCATCCTCTCTTTTTAAAGGAAGAGTTTTTTGTTGAGATCCAGTCCTGAAAGTTTCCACAAAATGTTCCAGTGTGAACAGAAAAA
GACATGATCTGTTGTTTCAATATCCTTGTCGCAAAAGGTACAACTGTTAGTGTCAAAGTTGAATCTTTATCGTAATAGTTCCCTCTATGGACAAATGTTA
TTGAGAATTTTTAAATTGACTTCTTTAGTTTTCAACGGTTTTTAAGGTAAGCAGTTCTCCACTCATTAATCTCTGAATCAGAAAACAAATTTTAAAAATG
GAGTTTCTATTTGGTCCTACATTAAATATAAAATTAGTTAGATGCTGACACATCTGTTACAGTTTTGTGTATGTTTTCCACAATGTTTCACTGTTGGCAT
AAGTATTATTTGATAACCGTACATGTCCAATGCAATGTTGAACATTCGGGCAGAATGTTAAAAAGCAGTCATTGCCCAGCATAATACCAGAAAACCATAA
TCATTTCCTCTAAGTTATTTTGCTATTTCACATTACATAAGTGAAACATTGCTGTTGCAGCATTTTCAATATTTATTCACAAAAAATTATTTTCAACCAA
ATATATTCTGTAGAAGATGTAGCACACATGTTTCAATGCTGATATGTTATAAATTATGAACAATATATTACAAATCAGGCTATTATGTGAAACACAAAAC
TTTCTCATAGCCAGGATTACAAACAGCTGACTGAAGTGCAAATATTGTAAATATTTTCAGATCATCATACACTTAGCACAAACTGATGGCCGTATCTGTC
AGAGAGTATGTGCTGTCATTGCCACATGCTTTTATTTAATCAGCAACATAACATCATGATGTAGAAGTTAGATCGTCATACACTTTGCTATTAACAGCTG
TATGACATCCCGACTTCTTAGTTAACCATTCAGACCATCATCAAGAAACCGAGAGGCGAGTTTTAGACAGGGGGTGTTTGTAGTTTAACTGACAGCTCCT
CTAAATGCCGCAGGCGTCTTAATGCACATGCGTACTCACTGCATGTCTGCTATTATGACCGCACATGATGATCTGACAGAACATCTTGGTTTTATCATTG
CTACCTTGTCAGATTTTCTTACCATAGCATAGTTAGATAGCTATGTCTACTTGTCAGTGCTACCTGTCTAAAACTGCTACCGTCATGTTTACAAATCAAA
AACTATAACTGGTTGTGTTAATATTAAAAATCATCATTGGATAGCATTCATTGAGTGACGGGACTGAAATGGAAGCTTAGGAGTTATGCTTAGCATAGTA
TTGGAACAATTTATATTCACAACGAAACCACAAGAATTTCTCTTCCTTCATCAGAATTTCCTACCCGTTTAAAATGAAAAGCTATCACAGATGTATGCAC
TACTCCTTGTGTTAGAATATCCTACCTTTAGAAAATACAGTAGTTGATGTTGATGTTAGTAGTTGTGCTAAAATCCTTAGTCGGCATGTCCTACTTGTAT
ACGGGATAGTACATTCTGTTGCATCAAATCCCTTCATCTACCTTTAGAAAATATAGTGGTAGCATTTGTTGATGCACTTAATCTTTTCATCACAATACCC
AACTTTAACAAAATACTTAGGTAGCACATTTTGTTGCTCCAATTCCCTTTATTTGAATTTCCTACGTTTCATGAAATACAGAGGTATATATTGATTAACT
AAATTCCTACATCAGAATATCCTACCTTTTAAAAATATTTAAAAGACAGGTGTTTGTAAGAAGTGTTTGCAATAATATATACTGAATCAAACAGTATCAG
ACAGGGGAAACAAGTTTTATTTAAATTAAATTTAACACAGACCTCAAAAATAAAGATACTCCCTTATGTCAAAATTTAATTAATCGAGTTTGATGGATTA
AAAAGCCACACCCAAATAAAAAATCTATGCTATCGCCTCGGCCATCTGTTGAATCTGCGTCATATAATGCTTATCGTATCAAACATCTGTTTTAATAAGG
TTTTATATGGCCTTATCTCTTTAATAATACTATATAAAACCCTTATCATATCAAACATGTGTTTTAATTGTATATTTTGAGCCTTATCATTGTATTAAAT
TCTTATCGTGAATTTCCAGATTTAAATTAAGCTCTTATCGAAATAAAACAGACAAGATTCTGGAACCTTCTATTAAATCAAACTCTTATCTTAATCAGAC
AGACAAAATATTTTCCCCTCCCCCATGGAAAGCTCTAGAAAATACATCCTCCCTGAGTTATGCAACTATCCCCCAGTTGGGGGTAGACTCCACCCCCAAC
TGCTCTTATCTTCCTGCTCCCTTTTTATGACAGCTGATGCTTCATCCTCTACACTCCTGGATAGAAATCTGGTCTTACCTCCGTCAGCGTTCGAATCCTC
GATTCAGCACCAGATTCCTACGTTCCAGGACTCCGAGCATGTTACGTCTGACTCCAAAGGATCACGCTCTGCGTCTGCTGAAGCTGCTTCATCCGGTGTG
GGGATAAAACACGGCCCGGTGTGACCCAGAGGAACCTCCCTTCTCTGTCAGACTTCAAGCTCAGTCTATTAAATTCCAGTCCATAAATTGGATGGTTTCT
GGAAGTCCACCTTTTTTTGTCCAAGAGAAAACCTGAAGACAAAAGGCAGCAGGTTGTGAAGTGAGGTGGAGAAGCTGGTCTGCTAACATCCAACTCAACT
GCTTGAAGCTCCAAAACGTTAGATGGGAATCCCACCAACGGACCCGGCTCTATGCATCACCCCAAGAAGTAATTGGTCAAATCATGAGAGTTGGACAAAG
TTTCCTCTTTTTTTTTTATTCCATTCATGTAAATTTAATCAAATAAAGAACATTTATCTCCACTTCCAAGCCTGCATCCACTCAGTCACTTCATTCCAGT
CAAGGTTGATGAAGAAATTAAGATCATGGAAATTTGGAGTCACTATACTCAATCGTCAAGCATTTATTAAATCATGTTAATTGTTATATTAATTTCAAAT
CAGAATTAAAAACAGAGAATAGTTTATTTCATAAACATAAATGTTTCGGTGTTTAACTTCCTCACTGTTTCTTTCTCTGCTGCTCTCAGCTGGTATCTGA
TGAACCGTCCTCCACTCTGTCACTTCAGCCAACCAACTTGGCTCTGGGTGAATAAGGTCCAAATAATTGAGTCACTACCTACTAAATTGTCTAATACTAA
TATTTTGATTTTATAGTAAATAAAAAAAATAAAATTTAAATAAGGAAGGATGGTTTACGTTTGTGGACAACTGATCCATATTTTGAACTTTGAGAGCTTT
TCTTTCTCTGTGCTGCACCAGCTGCTGAGCTCAGCCTGTATCAGATAAACCAACAGCCCCTCTGCATCAGTCACTACTCCCCAGATAAGGATAGCAAATA
ATAAAAGTCAAGGATATGTGGAACCGGTAAACTGTCAACCATCAATATATTTTAGAATAATAATAAGACAAGTATATTACAATAGTTTAATCCTATGAAC
AAATGTTTGCTGTTTCTTTCTCTGTGCTGCACTCAGCTTGTATCAGATAACTCAGCAGTCTCTCTCCAGCAGCCGTTGCTTATTAAAAAATAAAAGTCGA
CCTACGTTTTCGCATCCACCTGAATAATGTGTTGTTGCGCCACTGAAGATGATTTAAGTCTTTGTATTTTATTGAATATTATATGTTGTATTATGTCATA
TCTTCAGTTAAATTTAAAATATATTTGATATACAGTCAATAAAAAATGTGAACATGTTCCATAAAGTGAAAATTTAAGTGAATGTGTTTGGAATGAGGAT
GCTTGTGGACCTTTTTCCCAACAGATTTTTATAAAAACAAAAAAAAAAGAAGAAACAAAAAGTTCTTACAATATTTTGAAATTTAACCTGTTATGCTTTT
TTGACAAAATTCTCCTGCAGTAGAAAAAAATGAAGTAAACTCTACATTTACAGCGAACCCTTGTTTTTCTTAAGGGTTGCGTTCCGAAAATAACCCGTGA
GGCGAAATCCGTGACGTAGTTACCTTCATTTTTTTAGTTATTACACACCATAAATAAATACTCTACATTGAAACCAAATAACAAAACCTGTTTTCAGGTC
AGCGGATGTGCATCAATCAGGCCTTATTAATGTGATCCAGAGTGACGTCATTAACGCGTCTCCTCCAACCCGCCCGCCAGATTCACAGCTGGATCTGCGG
CAGAGCGACGGATCTCATCAAACGAGCCTCCGGTCGGGTTCTGCTGCCTCTGGCCACTTTATTTCCAGCAGACATTGAAAGTTTCCGTTTCCTTCTCCTG
AATGACCAATCTGTATTAAATACGTAACTTTATTGGCACTCAGGTAGAGAAGAAGCGCAGAGACAGTTTACCAATCATACAGCCAATCAGGACGCAGAAC
ACTGTGAAAAAAAAACTGCACAAAAAAAAATCTACGAAGCAGCGATACCGTGAAAGGTTATAGCGAGGGTATATATGAAATAATTTATAAAAGGCAACTG
AGTAATTTGTAGAATGGCTGCATATATGAGTTTATTTATGTGTATTGTAACAGGTGGAACCACCAGGGGTCGCTGCCTCCACATCTGAGCGCCCATAAAA
GGGAAGCTGTCGGGACTGTTGGCAGATTGTCAATCTCCTCTGTGTTGGACCAGGTGTGTTGGACCAGGTGTGTTGGCCCACGCCTTCCACTGTTTGTCAT
CAGGTTTGTGTGCTTTTTATTGTAAAGACAAACAGTGGAACAAACAAAACAAAGCCTACCTGCAGCGTCGATCAACCACACGCCCAGGTAAAGCACTTGT
CAAATTACGACATGTAGTGTGGCCCTATATAAAGAACACCAAACACTGAGTTGATATAAATCAAATTAAAAGAGTTTTGTCTTTACAATAAAAAGCACAC
ACAAACCTGATGACAAACAGTGGAAGGCGTGGGCCAACACACCTGGTCCAACACAGAGGAGATTGACAATCTGCCAACAGTCCCGACAGCTTCCCTTTTA
TGGGCGCTCAGATGTGGAGGCAGCGACCCCTGGTGGTTCCACCTGTTACAGTATCTTGGACTTCATTCTCATGCCTGGCCTCATAATGCCTCAACATTGA
AAAGGTGGATCAAGTAGAAACTGACAAGAACCTTGAAATAACAAAATGAAAACAAATGTATTTTCCAATATAAGATCAAAATGGTCCCACACTGCGGAGA
CCTTTTGTTTGAGGCTGTACCGTAAAATATCAAGAATTCGTTTGGCAAATGCTTTTGACAGATTCGCTTCCTTATAAACAGTTTGGCGCGTTAATGTCAT
TTCGAGACACGGGTTTTGGTCTGTGGCCTTGACACTCGCTGTCACTTATCCTGCAGACGTTGAGTCACAAAACCAATGTCTGGGATCATGAGCGCCCCCT
GCCACGAGGCAAGAAAACTGCCTGCCTCACCTCGAATCCGTTCTCAGCTGTTAATGATCACTCCTCAGCACACGACACACGTTACACACACGGTGACAAA
AACAATGTACATATAAGCTGAATTATGGAAAATCAGTTCATATTTTAAATGTTTTTTAACCATTTTATTGGCGACATACAGAGCATGCTCTCATAGAATA
GCAGCCAGTGCAGTTAGCGAGAGGTTGCGCAATCCAAGGTGAGGCTCAGCTGCTGCTGCCTCACCAGCTGCTTCTGAGCATTTGACTGGGAAATTGCGAA
AATTCAGCCATTTTGAAGAAAAATAATAATAATCAAAGTTGGTCAAGCTAAATGAAAAGTAAATACTTAATAGTACAAACCACAGGGTGAATATAGCAAT
ATAAATTATCATATATTATTTTTCCATGATGACAGGTGAGGCTCTGCCTCCCCTTCCTCCCCTGATCGCACGTCACTGATTACATATGTGTGTGCGTGTG
TGAAAAAGGCAAGATAAGTCAAGAGATAATACATTTTACATTATATATTTTTAATAAAAATCACAGATGCAGTAACCTCTCACAAAATACATGTATCAAA
AGTGAAGATCAGAGTACGTGATTCCAAAGGAACAATCATGTATTTCTAGATAATCTTAGTGGCATACAAACTCAGTCAGATCACATGTTTATGTTCTAGT
CGCCTGCTGACAGGTTAAAAAAAAGCACAAGGTGTCCTTCTGGTTATAAGATAAAAAAGTACATCACCCATTTGTGATAAGGATTGGACAGACTGAAACA
ATTTTGTTTTAAATGCTGGGGCCCCTCATTTTCTTAAAGCAAAAAGGCCAGAAAGGTTCCATGTTGATATTCAGGACAATAGACGAATGTTATTAATCTC
TTGTGATGACATGGTTTTAAGACATGAAGTAACAATCACAGAGATCTTACTGTTACACTGAGTGTGGAGATTTGGAGCTTTCAGTGTTTCTCAGTGTTCT
CCCAGATCTGCTTCCCAGTAAGTGAAAGCCATTAAGGTTTTGCTGCTATTTGAGGAGAACTGAGGCTGCTTCTCTGATACAGGACACAGTCTTCTGAATG
TCGTCATCCTTCTGTTTGACGGTGACCACTACCCTGATGCTGGAGATAAACAAGACAAGGTGATGGGTTATGTTAACACCTTTCACTTCACACAATTATA
AACATTTTCTGAAGAGCTGATGGTAAATTAACTTGTAAAACACTTTCCCAAACCATCTTGACTACCACAATTTTGATGTGGAAGAGCCTTCTCTTGGTAA
AGGAGCACCTCACCTCATTTTCAAGCATAATGCCAGCTATCCTATGGAAGAAGCTCATTTCAGCCATGAGCTGGACATTTCAGTCATTCTCCCCAAGCCC
TTTCACCTTTACAACTGTACCCCGAGGTCTTGATCAGGGTGAGGGTCAGATGGCAACATCCATCTCACATTTGGAACAATGTGAATTATTCTAAAATCAT
GCACACACCTTTTGCTTTGGAGCTGGGATAGGGTTTAAAAGTATCTCTAGCACTCCTGGACATGGTCATAAGCTTTCTCCAGATGCAAAAAACACACCTA
GACCAGAGGACTGAAATCCTATGACCGTCTCAGGAGATTCACCAGGGAAAGATCTGATCCACTGTTTCATAGGTAAATGAAGGTTACAGTTCAACTATAG
CAAGAGTCATTTAAATCACCCAGTTGCTAAAAGGTCTTTTCTAGCTACGAAGTGCACCTCTGCCATCTCTATTTTTGTTCAAAAGTTCCTTATGTATAGT
TATGGCTGACTAGCTGAAGCCTAAAGAGTACTGCTGATTTGAATGCTTATGATAAAGTGTATGATAAAAATTAAATGTCTGAGTAATCATGATTCTCCAC
CTCAACATGTGTCACGAGTTTCCCTCGTCTCCAAAACCAGCATACGGTCAAAGTTTGCATAAGGAACTGCACATTCTCCCATCAAGTTTTTTTTTATAGA
TCACAACCATTGTATAGAAGATGATGCAAGCTTCAGGCCCTGTTCCATATATATGGCATTTTTATAAACAACCATGAATCTTATTCCAACATGCCCAGCA
GAGTGCCACGACACATAAACTGACCCCTACGTGCGAGCCAGCTGCCTCCCTTGGCCTAGCATATGAAACTGGGGGGTTCGGTACCTCAAAAAAGGTTAAG
AACCACTGACCTAGACACAACATACAATTTTGAGCTACACTAAATACTATAATAGTTTCCTTACCTGGGAGGGGTAAGGAATCGCTCTTCTTTTTCCAGA
TAATGAGCAAGAGTCAAAGCAACCTTTCGTTCCAAACACTAAAAGAGAGAACAATGAAACTCGGTGACAAACTACACCATTTGCATGCAAACATTAATTG
ATTAATTGGTTGTTTCAGTGTTAAATAATGTGGCTAAAAATATCCACCACAAACACAGAATTCAAAGCAAAAATGAAGCTTGCAAAGTTGACGTGTTCAA
ATTTTTTACTTTTATTGCTTTTTTTTTTTTTTTTGCTTATGTAAGCATCAGGGTTCAGGTGGAAACTGCAATGCATTTTTAAGCAGCTGCTGGGATTAAA
TCATAAAAACCAAAGAGGTAACAGGCCCTCATGGCACCTGTTTTCAATGCTATATGGCCATTATTTAGTCCACATGACCCCAAAGCTCTTCACACATTCA
GTCAATCACCCATTCATACCCAGATGGTGGAAAGCTACTATATAGCTAGGGAATACGGAGAAGCTAGGTTGCCATTTAACCACACTACTGGACGCTCTGC
ACACCACCACCAGACAAGGCAGGTGAAGTGTCTTGCCAGGGCCGTGCAGAGACCTTTGGAGGGGCTCAAAGTTAAAAAGGGGCACATTGAACAAGATCTT
AAAACACCGTACAACAACATAGCAACAACCCATATTAATCAAGACTCTAATATTTAATCGGATCATACTATATCATTGTCATCATGTAGTCTATATTTTC
CCCAACAGGTATAATGTTGCTGTTTCTGCTACTGACAGTGCTGGAGGTCTGTGCTGATCCGAGACTAACTGTTAAACAGACCATCGGAGAGAAGGTGAAT
GTTATGAAGTATGTTATTAAATAAGCAAATTTGCTGCTATTTTAATAAATAAGCTTTCTGCTTCTGCTTAACCTCTACAACAACTTGGCTGCAGAGTGCT
TTAAAGATAAAAACAAACTCAGAGGGGTTAACTCTACGTAATTTTTCAATGTAAGCTCCTCTGAGATTTAGAATTGGAAGACTGGGATATCAAGGCAAAG
AAAACTCAGTAGCTACTGGTAGGGCCCTCCAGACATTCAGGGGCCGATAGAAAAGGTTGAATTGTAACACAAACCATAGATCTAAACCTGTAGCATTTAT
TTACAGAGAATGACAATGTTATTTAAAGCATTCAACAGAGAAAAAATAAAAGATTAAATAGTACATTTAAGATTTAATTAGGAAGTTTACTTTGTTATGG
TGTGTTCACACCAAAAGTGTTTTCAGCGTTAGGGCATCTGGTTTACAATCCTAAATCATGATTCTGTCTAAGGCCCCATATTACCTCGGCCTGGTCCTAC
ATGAAGAGCGAGTCGCTGCACTGCATCTCTGCTGGAATCCCCTGGTAGCCAGTCCGCCCATGCTTTTGGGACATTTTGATTTACTTGATTGTGGGACCGG
GTTGAGCTTTATGCTGTGGTCCAAATTATTGGTACATTATTTTTGCTGATGTTTACGTGATATTGTGTGAACTCCAAATGCTCAAATGCTATGGGCCCAA
TCTTCCTTTAACAGTTGAGGTTCTGCAGTAACTTCTATTCACAGCCGCTCACCTCCAGCCCAGATCCCGTCAGCAACGGTGTGAACCGCCTAGTAGTCAC
TTTAACCTTTTCTTTAAGTTAAAGTGAAGCAGAGAGCGAACAGTGAGCAGGTGGTACCGGACTTTGAGGTGCGTCGTGGTACCGTTTCTTTAAATCAGGA
CTTCTGTGAAGACTGACATTCCTTATATTTGTCGTTGGGAGCGACTCAGGCTGTTAGTCCAGCACTGGGGCAGCCTGATAAAGATAATGTCAGAAGTTTT
CTTTGCAGCTGAAGCATTTCTGTGTTTAGAGATGAGGAGGCTTTTTCCGCTATTGAGACGACAATTACGAAAAATAAACAGAAACAGCTTTTCTAACTTC
TACATCAGACCTACGTTTTTTTCCACAAACAAGTGTTGCAAACATGTGTCTTGCCAAGGACAACAACTGAGACAGACAAAGCGGGTCTTGAACTTAAGAG
TTCAACTCGAAACCAACTCCTACCTCTTGAGCCACCTTCACCCCTTAATGTGTTTCAATTCAATATTAGTGACAATCATTTCTGTAATATTGCTACTTAC
TGTGTGTGTCCCAAATATGATCCAGTGTACCACAAATGATTATAGCTAAAACACAAGACTTACATAATCTACAATGGAGCGGAGCAGCTGCATGTCAGAG
CTTCTGGAGCCGGAACTTTTTTCTAGTTGTAGATGAAGAGCTGGGGCAAATGGTTCTCCTACCAACTTCAGACCTGGAATTCTGTTAAACATTAACCAAA
AAGAGCATTAAATACAATAGATGAACTGTAGAAACTAGAGTTAAGGCAGATTACAGTTTTCAGTCTCTGTTTTTACCATGTCTACCTCTCTGGGAGACAA
GCAGATAGGCCTGTCACAATAACAAATTTTGCTGAGCAATTGTCTAAAAAATTATTGCGATTAACAATAATATTTTCAAGAGCTTTTGACGCTGATTTAA
TGGAAATGACATAATAATGCATGCAATTTCCTGCCATAGATAGATACACTTTATTTTTAAAAGAACACATAACACTGGAACTGATTAACTAAATAAACAA
AACAACCAAAAGCAAAAATAAAATTGATTTTCAGTTTGCATTAACAAAAAAAGGTACTTGAATAAAAACTAAGCAACATAAAGCCAAAGTGGAAATAAAT
ACTGCATTCAACCAAAATAGTGCAGAATATGAAGTCTGTATACTATATTGCCCTTCAGTAATCACAAGATTTAAATAGAGAAGATGGGCACATCCGACTA
CCTAATGCAGTAGTTCACACTACACGATTTTTTGCCCCTATTTTCCCCTTACGATAATCTTAGGTCGTTGGCCGATCTAAGATTGTCGCTGGTGGTTTCG
TAACCGATCATCCTGCAGTGTGTGGTGGGTTACCGTAGATCGTTGTGGCCGCACCGATCTAAATCAGGAGGTTTTCCCGACTGGGAGCTTAACGCAGCCT
GTTGAATGTGACAGGTAGCCAATCAGAAAGTGCGGATTCTCCTCTGTGCTTTCTGAGGGAAAATTACGGAGGGGAATCCCACACAGCTAACATGGCGCAA
CCCGAAGTCCAGCGGACATCGGAGATGATATGTGAAAACAACATCAATATTTGTTCAACATTTCGTGCAAAGAATATAGAAATGACAAGAGGAGGAACTG
GAGCCAAATTGCTACCGCAGTTGATAAACCCGGTAACTTCTCAGCTGTTCTTCGTTAACGTGACATAAATAGGTTATAATGATTTTCATTCAGTCACGAC
TTTACGCTGACTCTAGCCACACGCATCACAGGTAGATTCTAGTAAAGCATTGATTAATGCCTGATTTTAAAATTAGTTGACTGGACTTGTAGCCATTATT
TTGTGCCCTTGTGGCTGGACACCACACGGCACGACGAACCCGATCGAACCGTCATACCTAGGATTTCTGTCGGCTAAGGTGTGGTCTCTGAGGTTTTGAA
AATGGGCTGCCAACTCGTGTAGTGTGCGCTGGGCATTACACTAAGGAAATGAGGAAGGGAGGGTCAGTGGAGAGCACCGGAGTTGAGCCGTTTTCATTGA
GTGTCATTCAACAGAAAGAAAAAAAGGCAGCAAGAGACAATAAGCCGATAATTAAAATGAGGTCGATAGGTTTAATTTATCGTGCGATTAATTGATTTAT
CGTTTATCGTGACAGGCCTAGTTGGACACCACACGGCACGACGAACCCGATCGAACCGTTATACCTAGGATTTCTGTCGGCTAATGTGTGGTCTCTTATG
TTTTGAAAATGGGCCGACAATCAGCCGACAACTCGTGTAGTGTGCGCTGGACATTACACTAAGAAAATGAGGAAGGGGGGGTCAATGGAGATCACCGGAG
CCGAGTCTTTTTTCATTCAGTGTCGGCAACATAAAGAAAAAAAGGCAGGAAGAGACGATAAAGCCGATAATTAAAATGAGGTCGATAGGTTTAATTTATT
GTGCGATTAATTGATTTATCATTTATCGCGACAGGCCTAGAAGCAGAAGAATAACCCCATAGCTTAATGCATTTTACAATTTTTAACATTACACTAAAAC
TACTGCATAGGAAAGTAACAGCAATAAACTTGTGTTTTACTGTCAAATGACATTATTACATAATGAGGTTTTTATTAAGGAAATCTCATTGATAAGCCAC
CTATTATTGTCTGCTTTCCATTTAAAAGGATGTAATTGCCTTAGAGGCATGCTGAAATATAACATGTGGAGAATGTGGTATAACCTTTGCGTGTTCTATA
ACCAAAATTGAACATTACTCCTGCTTAATTCCTATTGTAGTTATTTGCAAAAGGAGTATTTTTGTTTCTAAATTTAATATTGAGTTTAGCTACTAGCACA
ACTATGTGTGGGAATTTTTATATAAATATCTTAAACCTGAGTGAAGTTGACCCCCCTTCTTCAAATCAGACAAAATTGGTGTCAAACGTTTATGCAGCAA
AAATTTTCATTTGTGCTGCTATCATTTTAAAGATATAAAAAAATTGTCTAGAGATCAAAGGTCAATGAACATGAGTTATTTTATAAACAGTTTGTGCTAG
TTTATACTAGTTTGTGCACCGATTTGAAGTTGTGAAAATAAGTGTTGATGATGACTGTCGATTGAAATTGAGATGGAAACAGCAGATAGTTAGCACATGT
TTTGCTCTTGTCCTACTTTTTGTATTTCAACAGTACAGTTTTTCTAATAATGCCCCTCTGGGGATCAGAAACTAAAATACAGGTCACTGAGTGTGTTTTG
GGAGGTATTGTACCAGTTCATTCTAATTAAGACCTAGTTCCAAGTCAATTACATCAACATTAAAATTAAATTATTATTCATTATTATTGAATAATAATAT
AAACATATTATTCAAATTATTCATGTTCACAGGTTAGCACTTAAGAATTTCAAATGAAATTCACAGATCCAGCATGAACTGATGTTCATTGACCTTTGAT
GACCTCTAGAAAAATTTTTCTTAATATCTTTAGAATAATAGCAGCACAACAAAATATTTTGCTGCACAAACCAGCAGAGATGTAGCTGAGTTGATTGACA
TCTATTTTGTTTGATTTTATGAAGGGGGGCTGGTTGACCTTTGATAATCTTTAAAATGATAGCAGCACAAATTAAAATTGTTGCAGCACAAACGTTTGAC
ACCAGTTTTGTCTGATTTGAAGTTTTGAGTTAAAGGTACTTCTTTAAAAATTGGTGCCACTCAAAAACAAAACAAGGAAAAAAAACTATTATAGAATACA
GAAACTTACCCTTGTAGAGCTTTATAAACATGTTTGCATTTTTCTCTTAGTACAATGAAAATACCTACAAAACAAGACAAAGAAGAAAATCTTAAAACAT
AACATCTGAATTTTTTTTTAATTAACAGGAGGCACTTTATTGGAATCATTTGTCTCATGAACCTCTATACCTGGGACCAATAAATGGTGCACTGAGAGAA
AAGTAGCTAAATGAAATCTTCTACCTGGATCCTCCTCCATGATGTTCAGAGCCTCGATGGCAGCTGCAGCCAGCATTGGAGGCAGGGAGGCAGAAAAACA
ATAGCCCTGTCCCGACAGACGCTAAACGAAAAAACAAAATCAAGGTAGAAAACTAAATATGAGGTGGTAACACCAACACTCCAAGACTGCCTACAGAGAA
TGTTTGCTTGCTTGTGAATTATTTTCTGCTATCTCTCAAAGCAAAAAAGCACCACTGCCTGGCAATGTTCCAGCCAAAATAATGAAAGTGTTATATTGGG
CAGTGGGAGTTAATCCGTGCAGAGAGAAGTTTTGCAAGCAAGGAGAAAATCTGAGCCTATACACAAAGATTTGAGAGAGCACAGCAAAAACTTGAAAGAG
GGCAGAAATTTCGCCTCCAACCATTACATGTTGAGAACAAAGAAATGAAATCCTGTTCGCAAACTAAAAATGTGTGCTCTCAATTTATGGCAGTCAAATT
CCCCAAAAATGTACACATGCACAGAAAGCAACAAAACAAGGAGCCAACTACAAAAATGAAAGATGGACTCAACTGGCTCAATCTTTGTTGAAGGCAAACA
TTTGTACTCATTTGGGTTTTATGGAACTCCTGGGAAGACCAAGTACGACATGAGCTTCACCAGGTGCACAATTTCCAAAATGAAGATTGAGCACTTCTAA
AACAATACAAATGTAGTGTAAATTTCGTTAAGGATGATGGTAACTAAATTATTTTGTTGACAACCCTTTTTATAATGACGATAAGACAATGACGAAAATT
ACATGGCTCCTTGATATGACGAGTTGTGTATGAATTTTTGTTGATGAAATGGAAAACTAGACAAAATGTTAATGTCAGAAATCCAAAATGTATAACATTT
CTGCCTATTGTGTCTGTCAAAAACTAAAACGTATCAGTAATGTTGCTCCATCTTGTTTCATCCCACCCACCACATGAATGACTTTAATGAACTACAGTGG
ACGCAGCACATTATCCGAAGGGGCTTGATGGATGCAACCCCAGAAGGATTCATGGACTTACTCTGAGTAGGCCATAACTCTTTGGAAAGAACAACAGAAT
TGTTGAAGGAGACAGTTGTATATGTAGATTTAACCTGGTGGAAAATACACTAAGAATCTTAAAAAGCACCTGACGGCCCATCCAGCAAATTTTCTCCATG
TAAGTTACTACTGATATGCATACAATGTTGGCCCAAATATCGACTTGTAATGAATTTATTGTAAGCTATGAGATTTCACATAACTCCTGACGCACACAGT
CGCTAACTGCTGTCTAAAGTTTGCTTGGTTGCCAGCATCAAGCGCAACCAAGCATCAAGTTGATGCTTGATATTGTAACAGCACACACAGTTACACTAAA
CATGTAACAGTGTGTACTGTCATGTTACATACAGTTACATGTAGAGGTGTGCCGATCGATTGACCACCGATCATAATTGGGCGATTTCAGTGAAAAAGTG
TATCAGTGAAAGCCGTTCACGGTCTCTTGTTGCCGATCACTTGTACCTCGCAGCCTGCGTGTGTAGCCGTCTCCGCTTTCCTTCACACTGCGCAAGCGCG
CAGCAGTAAATCCTATGCAATGTGGTGTGGAACTTGAACGCTGAGTGAACGGGGAAGTTTGCGTGTTGCAGTGAAAATTTACCTCGAGGGTGAAGCACGT
CAAAATGCAGCAACACCACGAATCTAATGTGACATTTAAAAAAGAAGCACTTGACGGAGTTTGGCTACATCGTGGCTCAATGCAGAAAAACAAAACATCT
GGAGCGGCCAGTAAAGCAGCGCACAACAACCAACACTCACCCAGATTAGCATCACGGTCGGAAAGCTAAACAAATAACCTGAAAAATAATTGAAGTTTTC
AAGCTAGCAGTGTAAGATGCTGGTTCTGCTCTTGTTGCTGAATCGCTGCTACGTGCTACTGGTAGTAATATTTCACAGACGTAGCGCCGTTTCTGCTGCA
CCTCCAGTGAACACTCACACCGAACCTCTGTTTAAAGATTTTACATATGTAATCAAACTTTTGAGTCACGTGACGCGCTCGACATGATGGCTGCCTAGGA
GCGTCCCGCACCACCCCTCATAAAGCATTTTGCATTTAAATCGGGCAGGGAGCCGAGGAATCAGCATCAGGTATTAAATGTTATCTCTAAACTAGTGGTA
AGATGTCTAAGTCGACTAGAAACTCAATCAAACCCAGCGCAGCTGGAGGAGAACCAAATGTGGCGAGGTTGCTACTGCTAGCCCTGCTAACCTAGCTCAG
GATTAGGCTAACCGGGCCTCGTCCTCTGATACTACGTCTGCAGAGGTTTCTGGCGAGGTGGCAAAGGAACTTGCTAAGCTTTTCGCTCTTATTATGGAAA
TGTCCTAAAGCCATGACAAGAAACTTGAAGAAATACGAAACACAACTACTGCAACGAAGAGGAGACTTGCTGACATCGTTGGCCGGATTGCCGAAATGGA
GGACCGTCCGTGCTTCCTTGAAGATGCACGCGAGAAGCAAGAGGCAAACCCCCTGGCTTCCAGCACTGAAGTGGACATACTGAGGCAAAAGCTCGATGAC
ATGGAAAACAGAGAGCGCAGGAATAATATGCGCTTTCTGTGTTTTACTGAATCCTGCGAAGGAAGCGACATGGTGGCATTTCTGATAGCAACTCTACCGA
CGCTTCTGAACATTAACTTTCCCAAGGGACTTGAAATTGAGAGGGCACATAGGCTAGGTCCATTGTCTCTCCTGGTCAAGGTAACCAGCCCTCCCGTCCG
AGACCCATCATTGCGCGATTCGAGAGATTTCAAGACCGAGGACGCATCGCCAAAGCCGCTCGCGAGATGGGAGACTTGATCTGGAGAGAACGCCAGATTA
TGGTGTTTCCAGACTATTCCAAGCTTCCCAGCGATAAATGCATAAAGTTTGATGAATGCAAGAAACTACTCCATGAGAAACGCGTCCGCTTCTTCCTAAA
CTACCCAGCTGTGATAACTTCACGGGGGCGTGAGCGCTTTGAGGACCATAAGAAGGCACTGGCTTACATTCATTCTATGGAATGACCAGGCGCCGATATG
GATTGTGGAAGCCCACTGGGTAAGGCATTGAGGGCAGAAATGATACTTTGGATCTTTATGGATACGCTAACGCAGGAACTGATCTTCTTATTTACTCTCT
GGACACCTCTTCCGTTCGGACTAATTTGAACGTTACTGATGGGTGAGGCCACATAAAATTTTTTTTTAAATTTATATCTGTCTGCTGGGTTTTAAGGCTG
GAAAGGATCACTATAAGTTTTGTGCATTTCATTCAAATTTACACCTGTTTTTGCACCTTACTCTTTAACTGGTCTTGTTAAAGGTACTGTATGGGGCCGT
TTGTCTCCCTGTTATAATTTTATGGGTGCAGTAATCCTGCCTAGCCCCGTGTTTTTTGTTTTTTTTGGGGGGGAAGGGGGGAGTTCTGTCACCCGCGCTT
CTTCGACGGGTTGGGGAGTGGAGGGAGTTTTGGGGTGGTCTAGGTTAAGTGTGATCACGGACCAGAGTAAGGGTTGGTTGTATAAACATAGCTCAGTTAG
ATATATTTGGACTTTTCTTTTGTTGTGTGTGCGTGTGCGTGCGTGCGTGTGTGTGTGTGTGGATGGGTGTAGGGTCGTCCTACGTTGTTGAAATTTGTGA
ATGTTGTTGCCTTGTTCTTTTTTTCATGTTGTTTTTTTTTCCTTTTTGTTTTGTCCAGCCCGCTGATACCTATAAAGTTACAGTATTGTCTGCTCCATAT
GCATTTTAAATATCTCATTCAGTAGTAATAATTTGAGTCTCATGAGCTGGAATGTCAAAGGTCTTAATAATGTCATAAAGAGAAGAAAGATATTGTCCTT
TATTAGAGCTAAGAATTTTCTAATTGTTTTTATTGCCTTGCGGATGTTTGGCAGTTGTAAAATCCTTCCGGTAGGGATTATACTTTTTACTCTCCCCCAC
ATCAATCTCTTTCAAGAATTGATTTTTTTCTGGTATCTAAGTCATTAATGACAGCGGTGGCCTCCACGAGCATTGGGAGCATAATATTGTCAGATCATAG
CCCTATTTACCTTTTTATGTTTGCGATCAATACAACTATGAGAAGTCCTAGATGGAGGCTAAATTCTAGTCTCTTACTAGATGAGGCTTTCAAATACTCT
TAGACCACAAATCAAATTGTACATCGATACGAATATTGCCTCGGCTCCCTTTGCTGGAGTGGCTTGGGAGGTGCTAAAGGCATATTTAAGATGTTATATC
ATCCAGCAGGCTTCATCTAAAAAGAAGGCAAACACTATTAAAATAGTTAATTTAGAAAGACAAATTGAGATTACAGAGTCTAGTTTTAAAAGGGATTCTT
CTTTGGTAACCTTGAACAAACTTAAAAAGCTAAAGTACGAATATAATACTATTATGTCAGAAAAAGCTGAATTTAGCCTATTTCGTGCCAGGCAAAAATA
CTTTGAGGAGGGAGATAAGGCAGGTAGACTATTGGCTAGATACATTAAGCAAAGAGAGGCTATGAGTTCCATCTCAGCTATTAGGAATAGAACTGGTGAG
CTTGTTTCGGATTGACATGAAATAAATGCAGTATTTAGTGATTACTACAAGAATCTCTATAGCTCAGAATCAACAGCCTCACAAGAAAATGTCAAGGAAT
TTCTTTCAGATTTAAATCTTCCAAGAGTAACAGCAGATCAACTTAAGGATCTAGACCAGGGCTGCCCAAACTTTTTGAGAGCAAGATCTACTTTTTCTCT
CACCAGCCGCCTGAGATCTACCTCATGACACAAAGACATAAAAATAGCTAATTAAACTCTATTGACTTATTTTATATGCGAATAAACATCAGTTATAGCA
GAAATAATAAAGTGACAGAAAACCTAATCCAGTTTCTTCCTCAGTGAGATTCTGACACTGGGAGCTGGTTACTGGTTTCTCAGTCAGAAGCTGGTTGCAA
ACCTGACGCCAGCAGGTGTCAGTCAGTCATGGTGGATCTGAAATTTGGTTTGATGACCTCGATATGAGAAACTACAGACTGATAGGAGGAACCAAAGAGC
CCAGTAAGGGTAAAGGCAAATCTTCTGAAGTCGGGATATAATTAATTTAATTTCACATAATTATCGTGGTAGAATTTGTTAAAACTTAATTAGATATATT
TGTCCTATTTGATGTTTGTTGTGACGTATAGTCACGAACGAACGAGGTAATTAGTCCAAGTTTGTCATTTATTGAAAGTTCAGAAACTACAGCAGGTGTA
ATGAGCCACAGCAAAGGTAAAGAAAGGTAAAACAATCCGAAAAGACGATCAGCTCAAAACCACTACTACCCTCTTTATCTCCCCTTCTCTCTCTCTCTTT
TTTTTGTCGTTTAAGCACACCCGTTGCCGTGGCAACCACCTGCGCTTAAGCCGAGCAAAGATTATATTAAAAACACAACATTCAGTCCGTTACATATCAG
GTTTCCAGGCTTGATATTTATTTCTCGATTATTAATAAGCCTCTCATGAACACAGCGGTGGTTAAGTAGCTAATTTAAACTCCTGCTCTGTTAGTCAGTC
GGTCTTTGAGTCGCCTTTTTTTTCTTTATTTTTTTTGTTAATGGAACCGAAACGCACTGAATTGCGCAACACCTTGTTGAAACAATAATTACTGAGATTA
TTAATTTTAACATGTTTCGTTGACTTTTTATAATTATTCTTTTTTAATGAAGCTACAAACGTTTAGGATCTTAGTGAATATTTTTGATAAGCCTGCAGAA
GAGGAAGTGCTGGTCTCAGCGTCCTGGCGGCGTTCAGTTTGTCACCTGCTGCCGAGATCGACTCAAAACCTTTTCGCGATCGACCGGTCGATCGGGATCG
ACGTATTGAGCACCCCTGATCTAGACTGCCCCATTACTATTGAAGAAATAGTGAAGGTGATTAAACATCTACCCTCAAGTAAGGCTCCAGGGTTAGTCGG
CTTCACAGCTGAGTTTTATAAAACGTTTCCTCAAGAGCTATCCCCCTCTGCTTTTGAATACTTATTAATGCATCATTTAAGAGACAAAGGTTGCCTCCCA
CACTTTCAGAAGTGGTTATCACTCTCATCCTGAAAAAAGACAAGGAACCTTCAGAATGCAAAAATTATCGACCTATTAGCTTAACATCATATGATAGTAA
AATATTATCAAAAATCCTAGCTAATCGTTTGGACCGAGTACTAACCTCATTAATTCATTCGGATCAAGTTGGATTTTTATGTTCTCCCACCTCAGCTGAC
AATATTAGAAGACTTATAGACATTATGTGGGCATTTCGGGAAAGTCCGACACCTGTGGTTGCTTTGTCGTTGGATGCAAAAAGGGCATTCGACAGAGTTG
AGTGGCATTATCTGTTTCTAACTTTGGAAAGCTTTGGCTTTAGTGAAACCTTTATAGACTGGATTCGGCTTATATATGCTCGGCCAACGGCATCCGTCCT
AACAAATGGGGTAATTGGTCAACCATTTGAACTTAAAAGAGGGACCAGACAGGGGGACCCCGTCTCCTCTACTCTTTGCATTAGCCTTAGAACCGTTAGC
GGCTGCTATTCGGAAAGAGGTTAATTTTCCTGGTGTTACTGTAGGACATAGTTGTCATAAACTGATGTTGTATGCTGATGATATTCTTCCTTTTATGTCA
GACCTGGTGAATTCCCTCCCCCCTTTGCTCTCCTTAATTAACGCATTCTCAAATATTTCTGGTTATAAGGTCAATTGGACAAAGTCGGAAGCCCTCCCAC
TTTCTGCGTTTTGCCCTAAAAATACATTTCCATCTAGCAGGTTTTCTTGGCCTAAGAGGGATATTAAGTACCTTGGAATAATAACTTTTACACCCCAACT
GACTAATTTACTAAATTACCATTATGCCTTTTCTCTCAGACATTTGGCACATTGGTTTCTGCCCCCTGAGAGAGCCCGACCCTGGTTCTCTCTTGAGAGT
GTGGTGTGTCTACCATTTACATTGACTACCTGCCTATCAATTAATCTCTCCCCTCAGAATCAGTCGCATCCTGTTCTCTCCCATATGAAGGGACTATGGA
AAAAAATATCAGATTTTTAAATTTGACCCACATCTCAATAAATATGCTAGTATTTGACATAACCCCTAACTCTATATAGGCAACCCCCCCCCCTTTTTTT
TTTTTGGAAGTCCTGGTTTCAAAAAGGAATATGTGAGATAGGCGATTTATATGAGAATGGCTCATTGAAGTACTTTGAAACATTGGTTGGGGAATTTAAG
TTACTCAGACAAGATTTCTGTAGATATTTGCAATTAAGACACTTGCTGGTAAAAACTTTTGGTTCCCCCACTACTATTCCTGTAAGCTGCAACACACTGG
CAGATATAAAGAAGACGTTTGGTCATGGGCATATATGACCAGTTTCATGCCCATGAAGCTTCAGTTTACTATAGAATGTTGTCGACAGCCTTGGATCCTA
ACATTATGTCTCTTAAGAGATATTGGGAAACAGATCTAAATCTTAGTCTCACAGAAGAGGAATGGCTTTCAATTCTTAGGAATGGAAAGAAAAGTTTAAG
GGAACTAAAAACAAGACTAGTGCAATTTAAGATTCTACATAGAGTTTACTGGACTCCATACAGACTATACAGGGTTGGCTTGTCAGAAACCTCAGTTTGT
TGGAAGTGTCAAAAGGATAATGGCACACTGGTACATATGCTATGGGACTGTCCAGAAATCCAAGATTATTGGTCATCAGTTCACAAAGTCGTAGAAAAAA
CAGTTGGCCAGAAAATACCCTTCTGCAGCAGGCTTTATATTCTCTGGGATACATCATTATTGGCTCACCTGACTTCCTCTCTCTCGCAGTGGGTACTGAC
AGCTGTAATGCTGGGGAGGAAGCTGCTGGTGAGGGAATGGAGGGGTCCATCTATCCCTTCTCTCACTCATTGGTATAGGTCACTGGGGCAGCTTGCTGCC
TTAGAGAGATTATCTTATAGACTGTTAAATAGGGTTGAGGAGTACAACAGGAAGTGGTCCCGCTACTTCTCATACATGGGTTAAATGGCATTTCCAGCTC
AGACATAGACTAAAGGAATTTACGGTAATGCTGTAATTATCTGAATGTATCGGGGTTATAGGGCAGTATTATTTTATGTTATATTGTGTATGTCTAGGTT
CAGTTGATGTTTATGCATCTTGTCTTTTTTCTCTATTTTCACTGTAATTTTCTTTTATTATTATTATTGTCGAGAAAAGTCGAGCTCATCCCACTTCCCC
ATGCTGGAGATTTTAGTTTAATAGTAATAATAAATAAAATTACCTTAAAATTAATGACATAGGTGACATCAAGACCCAACAGTAGAGTCAGACGGTAATA
AAATGAATCTGGTTGTGTGTGTTGTTATTGTGTCCTGCAAACTATGCTTTAATTCTACTTTTTTCTATTTAATCATAAAAAATCAAAGTCAGGCAGAAAG
AGAGTCATGAAACAGGAAAAGCTGGTTTCCTTAATAAAGGGGAAGTTTCTGTCTCGCATCAGGCTAAAAATAGTTCAGACCATTCCTTATTTTAAAGCAT
TAAAGGTTTTTAAAGAATAAAATCTAAACATTTTGAGAGATTGGATAAAACCCACAGTAAAATACTTAAAATAATGACTTATAATTATGCCAATAATTAA
TATCGGTTTAACCAGTGGTTGATGTTGGTTTGATTATAAGAATATTTACACTTACTCTTACACTTGTGGAAGTACTTAAAGGTGAAACAAGTAACTGTAA
TTTGGTATCAGATAATTACAATAATGGATTATTATTGGTTTCTTTTCAGAAATGTCTGTAATAACTCACCTTATGATTATAATAAGAGTAACTAATAAGT
TATGGTTATTATAACATTATAAATGAATGTTAAATCAGAGAAACTAAAAGGTTATAAATGTGATTTTGACATTGAACTTGAAAAGGTGTAAAATGTTGTA
ACTGTAATTAAAGGTCACTGATGTTGTGTTGAAGGTAGATGGTAGGTGGAAGGACAGGGGAAAAGGGGAACTGATAGGATAGCGGAGATGACTAAAGCCT
TATTGCTAAACTTCAACTTGCCTAAGAAAAGGTTGGGCAGGAAACAGAGGTAGGAGGAACTGTTGAGCAACTTGGGGACATTAGAACAGAGATCCGGTCA
TAAGGTCTCCAGGGTGATGGAGATGAGATCATCTGTCCAAGCAGTCAGCCAATGAGACAGGCACAGCAACAAAGCCAGCCAATGCAAACGCACCAAAAGG
TGGATAAACCCTTTATAAGGTGGGTGCAACAGAGGAATCTTTGGTTGGATCCTTCAGGCAGCTTCGAGCCAAGACGGAGATGGACAAAGAACTCTGCAGC
TGAAGAAGAGCCGGGGCCACAGAACCGGAGACTGTTCTGCACATGGGGACCAACCCGTTAGCCCCGCAACATGTGGCTTCAAATCGCACTTCTCTCAACA
GCTGGGTTTAGACCCCCAAAGACAAAGACCAAGGCAAAGATGAAGATAAAGACAAAGAACAAAGGCAAAGAGGAAGAACTGGTGTGTTCCTTCCGTGGGA
CCAGGAAGATCGTGAGACGAGGAGAAAGGAGCTACAGAGCTGCAAGACAAGAAGCTGAGGACCGCTACGCGCATGAGGAAGTCACCCTGATGCCCGAGAC
CTGCTGCTCTAAGTCAGTACTCTTCTTGTACTGGGAACCTCCTGCTGCTGCAACACCTTCTTCATCATCAGGCCAGTTCTGGGGTTCAAAATGCCAAACT
CTGTCCGTCTCTCTCAAAGTTTCCCTTTTTTAGTTCTCAGTGTCAGCATTAGGGAAAGATAGGCTAGATTATTGATTTTACTTATTTGATTATTTCTGCT
AGTGAATTAAGCTGTACTGACCCTTGCAAAATTGCCTTACTAATAAAATAATTAGCATTTAAGAAAATCTAAAAGATGTTGTGGACATTCAATTAATGAG
TCACCTTAAAGTTCTTTGATGGTTGTGAAATAGCTATGAGGTTTGATTCTGGGAGGAAAAAGTAGAAATGTTTTATAGGTTGCTTTTAGCCAAAACTAAA
ATAATGACCTTGGGACTTAAATCTAAGTCACTAAATTTAATCTAGCCGTTAACAAGTGCCGTTATTTTAGGAAAGGAGCTACCGTTAACAGGAGTGGTTG
TAGGGGTTATGTCGCTGTGAGGGCTACTCAGCGGATTGCTCCTCAACTGTAAAAGGTCATAACTTCTGGATCGAAGGTAGTCAGAGCTAGACGAGTCCTT
TCCGACCCCAGTTTAAACAGATTATTCTCCACAAACTATCGCTAGGGTAAGACCCGAGTTTCTGGGGGTTTTCCGGACCTGTTAGACAGAGAACTGGGCA
GTAGTGAGTCCAAAGAGTTGTGAGGAGTGGGCGGGACTTACTATTGGGTAGTAACAGACATTATATATGTATATATATTTTGTTCAAATAATCTCTGTTA
ACTGTATTGGCCTGAAGAATTCACAAGGACTAAACATTGTTTAGCTGATGCTAAATTGTAATATGCTAAATGTGGAATTAGGGTATATTTTTGTTGGAAA
GTCAATAAAGTTCAAGTCATAAAAAAGATATGTAATCAAACATTTGCTGTCCTAACAAGACAGAAAATCTCTGAAAAATAATCAACCTCCTCTGCCTCCT
CCTATGTTCTGCAGAATTACTCCACTCGGTGAGAAACAACCAATCAGAACCAGCATTAATCAGCTCGCTGTGCCATCAGTCAGGAAGGATTGTTTATTTT
GATGCAGCCTGCGTTTGACTTTGAATGAATGTCTCCTTTTTTACGTGATATTATTTCATATAGGCAGATTATTTGACTCATGTATAATTTATGGTCCTGA
GAGCCTTACTGTTAAATATAATTTTACTGATTGCAGGTTTTCCAGTTGTTCTTTTGACCGAATAGCTCTGTATTGTGCCTGCAAGTTTAAGCCTAAATTA
GGAGAATTTATTGCCAGATCATTTTTTTTAATTTTGTCAGATCACATAGTAGCATTTATACCTAAAGCAAAAAATTAACAGTCAATCCAGGCGATCGGCA
GAGATCAGCCTCATTGGTGATTGGTATATCAGAATCGGCAGCAGAAAAAGTGATCGGAGCATCCCTAGTTACATGTAGAACGTGCAGTGCTAAGACTGAC
ACCATCTTGTAAAATACAGGATCATGTAATATTTGGCAGTTAAATGTTGCTGAAACATGGGAAATATCAGGACCAAGCTAAACTGTGGCGGTGGGATCAG
CTATGGACCCTTGGTGCCCTCAGGTGCTGATGTCACAATTGTCCACAGACAGACAACAAACATCACACTGCTCTCAACATGTGTGACTTTTTAAAACATT
CACCCGGTATGTTTTAAAAACATAAAACATGGAACTTCCGGGAACACCATCATGGCGGCAGCTTAAAAGGCGAGCTCCTCGACCCAGATATTTGTAAGCC
CGATTAATTTGATAATTTTTTAACGAAAAGTTCGAAAGATAATATTTAAAAAGGGGCATTTACTATGACTAGAGGGAAATACGGCAGAAAGTCTCAAAAA
CCCGAGTTAGACGACAGAGAGGTCGACGGTAACGAAACGTTAGCTTTGAAGCTAGCTGACTCGGCTAAAGAAGCAACGAATGACCCAGAGCTAAACATAA
AGACTCGAGCCACAGAGGTCTGTTCCGACTTTAACATGGCAAATTTGGAAACGATTCTCCAGGAACTGCGAGACTTTCGTAAAGAGAACTCTGATGCTCT
GAAAGAAATTAAGGAAGATATTAAAGTAGCTAACAGCCGTATTGATAAAGCAGAGAACCGGATAGAAGGGGAGGAGCGTTTGCGGCACATAGAGGAAGCT
ATAATGGAGCTCCTGGAGCTACAGAAACGGTTCGAAACACGGCTTGTGGATCAGGAGGGACGTTCAAGGAGGGAGAATGTTCGGATTCATGGTCTTAAGG
AGGGAGCAGAGAACGGTGCCGGTTCGATGACGGAATTTGTTGAGAAACTTCTGAGTGAGAAGCTGGAGCTGCCGCCATCTTTTCCCTTCCAGATAGAGAG
AGCCCATCGGGCTCTGCCGCCGCGTCCCTCCCCGGAATCACCACCGAGATCGATAGTGGTAAAGTTTATGAGCTTCAGAGTGAAAGAAGAGATCTTAAAG
AAGGCATGGCAGAAGAAGGGATTCATGTATGAGGGGAAGAAAGTTTTTCTGGACCATGACTATGCCCCGGAAGTGCTGAAGAAACGAAAGGAATACACAG
AGGCGAAAAGAGTCCTGCGGGAGAAGAACATACGGTTCCAGACGCCATTCCCGGCGAGACTGCGTGTTTTTTATGAGGGAGAGATGCAGATCTACAACAC
GGCTGAGGAGGCGACCAAAGACATGGCGGAACGAGGGCTGCAGGTGGCGGTGACCAGACCGGCGGAGAACAATCTGGAGAAGATCAGACGCCTGACTTGG
AAAACCATCGGGGCCAAGAAAGGAGGACAGACACCGAGAGAGACAATAGAAAGATACAAACAACGATTGCAAGGTTTTAGGAGAAGTCAGGATGAGATTT
AAGGGCCACTGCCATTTAAAATGAGGTATTTAAGATCTTAAATTTGTTTTTGGATGAGTCTATTCAAGTTTGAAGGGCAAAACCGGGGCTTAGGGAATGA
TGACTCTGGTCAAGCTAACAGAATTAGTATTATTTTTTTATTTACTTATTATTTCCTGAGGGAGTTTTTTTTCATTAGGGTCGGGGAATCCTCCCCTTTT
CTTTGGTGGACATTGCAACGGTGGTGCAAACATGAACAAAGCTAACTGCAACAAGAAGGGCCCAATCCCTCTGGCAGGGAGAGGACGTCTCTTTGGGCAG
GGTTTCCATCATGGCTTACAAAGGGTCAAAGTGCAGACCCCACTCTTGGAAGTTCTTTGGTTAGTCACTAGTTCATCAGTGAATGTTCTAAAACTGTTCA
GTAGTGTGTTCATTATTATTTTGTTTATCTGTAGCCTAAGGGTCCTTCAAGGTGTAGAGAAGGTGGAAAATAAGGAATCACAAGGAGTAAATGACAACAC
AGAAAAAGATATTAAAGTTGGCCTCTTTTAATGTGAACGGGATGCTCAACCCAGTTAAAAGGTCTAAAGTATTAGGAAAATTGAGAAGGGAGGGGGTGGG
AGTGGCACTGCTGCAGGAGACGCACCTGACAGAGAAGGAACATGAGAAACTAAAGAGAAATGGTTTTAGTCAAGTATTTTACTCATCTTATAGATCAGGC
CATAGGAGAGGAGTCGCAATCCTTATATCAGGAAGATCCATATTTGAAAAGCTTTCAGAAACAATAGACAAAGAAGGAAGATACGTACTGATTAAGGGGA
GATTAGAAGGAGAACTGGTCACTATCCTGAACATGTATGCCCCCCCAGCCTCTGACTGGTCATTTTATAGAAAGATGTTTGATTTAATGACAGCTGAGGG
AGAAGGCATTCTGATATGTGGAGGAGATTTAAACCTCAGGTTGAATCCACAACTTCATTGTTCAGATGGCGGAAAGCAAAAATCTATAATTAGCAAAAAA
TTTAAAGAGTTAATGGCAGAACTGGGAATAATGGATGTCTGGAGGGAGCAAAATCCATCAGGCAGAAACTACACATATTTTTCACCGCCTCATTCAGTTT
ATTCGAGAATCGACTATTTCTTTATGTATGATAAGGATAGATACAGAGTGGAAAACTGTGACATTGGAGTAAGGGATGTATCAGATCATAGTCCAGTTTA
TATCACCCTGGAATTGTCAAAGGAAACAAAAACTACAACGTGGAGACTAAATGCAGGTTTATTACAGGGGAATATGAAGGAAGAACTTGAGAAAGAAATT
GATATATATGTAAAGGAAAATAATAATGGGGCGGTATCCCCAGCTAAGCTGTGGGATGCATGCAAAGCAGTAATTCGAGGGAAGCTAATTGCCAAATCAG
CATACTTAAAAAGGAAAAAACAGGGAAAACTTAGACAATTACAATTGGAATTAAAAGAATTAGAAAAGCAACACAAAAGCTTCTCTCTGGATGAAAAAAA
ATCTCAAGAAATTAAAAGAATACAAACAGAGATAAACTGCACTTTGGAAGATGAGATTAAAAAAAACCTTCTATACACAAAACAAAGGTATTACGAAGGA
GGAGGTAAATCAGCTAAATTGTTGGCTTATAAAATGAAAAAGCAAATGGTAAATACAGTGGGGAAAATAAGTATTTAGTCAGTCACCAATTGTACAAGTT
CTCCCACTTAAAAAGATGAGAGAGGCCTGTAATTGACATCATAGGTAGACCTCAACTATGAGAGACAAAATGTGAAAAAAAAATTTGAGAAAATCATTTT
GTCTGAATTTTAAAGAATTTATTTGCAAATAATGGTGGAAAATAAGTATTTGGTCACCTACAAAAGTTCATCTCAATACTTTGTTGTATATCCTTTGTTG
GCAATGACAGAGGTCAAACGTTTTCTGTAAGTCTTCACAAGGTTGGCACACACTGTTGCTGGTATGTTGGCCCATTCCTCCATGCAGATCTTCTCTAGAG
CTGTGATGTTCTGGGGCTGTCGGCGGGCAACACGGACTTTCAACTCCCTCCAAAGGTTTTCGATGGGGTTGAGATCGGGAGACTGGCTAGGCCACTCCAG
GACTTTGAAATGTTTCTTACGAAGCCACTCCTTTGTTGCCCTGGCAGTGTGCTTGGGATCATTGTCATGCTGAAAGACCCAGCCACGTTTCATCTTCATT
GCCCTTGCTGATGGAAGGAGGTTTTCACCCAAAATCTCACAATACATGGCCCCATTCATTCTTTCATGTACACGGATCAGTCGTCCTGGTCCCTTTGAAG
AGAAACAGCCCCAAAGCATGATGTTGCCACCCCCATGCTTCACAGTTGGTATGGTGTTCTTTGGATGCAACTCCGCATTCACTTTCCTCCAAACACGACG
AGTTGTGTTTTTACCAAATAGTTCTACTTTGGTTTCATCTGACCATATGATATTCTCCCAATACTCTTCTGGAACATCCAAATGCTCTCTAGCAAACTTC
AGACGTGCCTGGATATAGACTGGCTTAAGCAGGGGGACACGTCTGGCACTGCAAGATCTGAGTCCCTGGCGTCATAGTGTGTTGCTGATGGTAGCCTTTG
TTACTTTGGTCCCAGTTCTCTGCAGGTCATTCGCTAGATTCCCCCTTGTGGTTCTGGGATTTTTCCTCACCGTTCTTGTGATCATTCTGACCCCATGGGC
TGAGATCTTGCGTGGAGCCCCAGATCGAGGGAGATTAGTAGTGGTCTTGTAGGTCTTCCATTTTCTGATTATTGCTCCCACAGTAGATTTCTTCACACCA
AGCTGCTTGCCTATTGCAGATTCAGTCTTCCCAGCCTGGTGCAGGTCTACAATTCGGTTTCTGGTGTCCTCCGACAGCTCTTTCGTCTTCACCATAGTGG
AGTTTGGAGTGTGACTGTTTGAGGTTGTGGGCAGGTGTCTTTTATACTGTTAACGACTTCAAACTGGTGCCATTAATACAGGTAATGAGTGGGGGAAAGA
GGAGCCTCTTAAAAAAGAAGTTACAGGTCTGTGACAGCCAGAAATCTTGCTTGTTTGTAGGTGACCAAATACTTATTTTCCACCATTATTTGCAAATAAA
TTCTTTAAAATTCAGACAAAATGATTTTCTCAAATTTTTTTTCACATTTTGTCTCTCATAGTTGAGGTCTACCTATGATGTCAATTACAGGCCTCTCTCA
TCTTTTTAAGTGGGAGAACTTGCACAATTGGTGACTGACTAAATACTTATTTTCCCCACTGTAATAATATCTTCAAAATCAGGGACTCCTCTAATTTGAT
CAAATATAAGACAGAAGAGATTCAAGATTGTTTTGAAAACTATTATAAAAAATTATATTCTCAAGAAGAAATTAAGAATGATAATCAAATACATGCATTA
TTAGAATCTTTGAATTTACCAAGAATAACAGAAGATCAAAATCGTATATTAACAAAGGAGATTACAGAAGAAGAAATACTCAGAAATTTCAAGATTGAAA
ACGAACAAGGCTCCAGGGACAGACGGATACTCGTCTGAATTTTATAAATTACTAAGAAAACCATTGATCCCCTTGTTAAAAAATACGTTCAATTGGGTCT
TAAAAGAGGGAGAGACACCCAGGTCCTGGAGGGAAGCTTTCATTGCGGTTATTCCAAAGGAAGGAAAAGATCAATTAGATTGTGCCAACTATAGACCAGT
TAGTGTCCTAAATTTAGACTATAGACTATTTACTGCAGTCATGGCTAGACGATTAGAGGTAATTCTGCCGGACATAATTGATTTAGACCAAACAGGATTT
ATAAAGAAAAGACAGACAACGGATAATATTAGGCGCACACTGCTGATAATGCATAAGATTATTAAAACAAGAACAGAAGCAGTAATATTAGGATTGGATG
CAGAAAAAGCTTTTGACTCTGTCAGGTGGAACTTCCTATATAAGGTGATAGAACAATTCGGTTTTAACAAAACATTTATCAAAACTATTCAATCATTATA
TTGCCAACCCACAGCGAGGGTAAAAATTAATGGGAGCCTTTCAAATACATTTAGATTGCATCGAGGATGCCACCAAGGCTGCTCCATTAGCCCACTGTTA
TTTGCGATATATTTGGAACCTTTAAGCCAATGGATAAAACAAAACAGAAATATAAAGGGTATACATATGGAAGGAGGGGAACAAAAGATAGCATTATTTG
CAGATGATGTTTTGATTTACTTATCTCAACCAGGCAATTCACTTCCAGCACTATAATGCCAGCACTATAATACATCAATATAATGGATGAATTTGGGATG
ATGTCAGGCTACAAATTAAACACAAAAAAAAACACAAGTTCTCTCTTTCAACTATTCACCTGATCAATTCATTAAAAATACATTTAGTTGGGATTGGGAG
TCAAAATCTCTGAAATACCTTGGAGTGTTTCTGTCCCATGACTTATCCGAACTAAAATCTTTAAACTTTAGCCCCTTGGTGTCGAAAATAAAGTCAGATA
TGAGAAGGTGGAGTTTAATCCCCTTTACAAGCTTAGTGTCAAGAGTAGAAATGATTAAAACAAATGTGCTACCAAGGTTACTGTATTTATTTGCGTCTCT
CCCAGTTGAGGTGACAAATAAAGACTTTGCAGAATGGGATAAAATGATATCGAGATTTATTTGGCAAGGAAGAAAACCACGGGTCAGATTTAGAACGTTG
CAGTTATCGAAGGATAAAGGGGGGTTAGCCTTACCTTGTCTAAAGAGCTACTATGGAGCAGCACAGTTGAGTATTCTACTGAACATAAGCAATCCATTAT
ACACTGCAAAATGGAAAGATATAGAATGTGCTATGTCACCCACAATACCTCTACAAGCCATAATAAATGATAACAAATTGAGAAAACACCTAAGGGAGGA
GTCAAATCCATGGCTGGGATTATCTCTTGGCATATGGAATGAAATCATTTTAAAATATGGGTTGACAGAGCAGAGTAGAGTACTAAGGTGGATAGAGCAT
GACTCCGATTTTAAACCTAATGTAACAGACAAAACATTTAGTAAATGGGAAAAGGGTCCAAAGATATTCTGGGAGATGGTTAAGAAAAATACTATACAAA
GCTTTGAAGAAATAAAGAATAAATATGAATTAAACAACAAGGATTTCTACAGGTACTTACAATTGAGGCACTTTACAGAGGAACTATTAAGAAGGATACA
TTTAATGGAGGTTGAATCTGGTATAATTAAAATGTTTATTGCAGCAAATGAATCAAACTTGGGGGAAAAAATAATTTCAAAACTGTATACAAGGTTGGAA
AATCTGAAAAAAAGTAATACAACATACATAAAAGCAAGATGGGAAAATGAGGCTAATTGTGGGCTTTCACAGGAGAACTGGGAAGAGATATGTAGGGAAC
AGTGGAAAACATCTTGTTCCATTTCGTGGAGAGAGTTTGGCTGGAAGAATATTGTAAGATATTTCAGTACACCAGCACAAAGAAAATACCAAGATACAAA
ATGCTGGAGGCAGTGCGGAAAAGACAGAGCGGGTCACTTCCATGTATTTTGGGATTGTGCCTTCATGGTAACCTATTGGCAGGACGTAAAGAATTGTATG
GATAAAGTACTGGGGGTGAATATTCCACTTACATTTGAGGATCTGTACATTGGAAGAGGGATGAAAAGGCTTACAAGAGCAGGTGATGGTTATATGTATA
GGATTATGTTGATAGCAAGCAAAAAAGCCATTACTAGGAAATGGCTGAAGGCAGAAGCTCCTAAAAGGGAAGACTGGGTTGACGTAATGCATAATATTTA
TATTATGGAAAGGCTGACGTTTTCCATCAGATTAGAATCTGGAAAATTTAAGAATTATTGGAGAAATTGGCAGGGTTTTATTTCACCATGGAGGTCAGAC
TTTATTGATTAATAGTGTGGTTACAGGAGCCCTTATAGAGCTACAGACTGTAAATAGTTTGCTTACAGTTCATTTCCAATGAGAAGAGAGTTAAAATTGT
GATGACTTGGAAGAGAGGAGTGAGGAGAAAGAGGGAAAAGACAAACAAATATTGGATGCTCTCTTTATTTGCTCTGTTTTGTCTTATGTTTTTTCTCTTT
TCTTTTTTGTAAATCAACAAGTGAATGGATAGACTGGATATTATCTAGAATGGCAAAGTTATGACTAAGGCAGGTATAGATAGTATATGCATCTTCTCTT
GAATAATATGTATGTAACACTTGGAAAAAGAAAAGTGTAAAGTTTGTATGTACACTTGTATGGAAAAATTGACAATAAAGAAAATAAAAAAAAAAACAAA
AAAAAAAAACATAAAACATACCACCCAGCTTAGAAGCAAAAACTAGCAATAATACATACGTAAGTAGGAATATGCAGATCAGTGAGGATGAATAGAGGAC
AAATTTGAAAATGTGTCAGTTAATGTTTTAAGATTGGACTAGTTGATATCAGACAGAATGGATCAGGCACATAGAGCACATAGAGCTCAGAAGACCTGAG
CATCGGAATCACAGTTCTTCAGCAATCATTTCTTGAGAATGATACAAGGTGACATGAGGCGACATATGACATAGTTTGTTATTGTTGAATGAAGAAAAAG
AAAGACTTAAGTTAAATCTGTTTTTGTATGCACTGCATATTCAGACATTAACAATCTACTATGTGTGTATATATATATATATATATATATATATATATAT
ATATATATATATATACACATAGTAACTGAAAAAGTAAATTTAATCGGATTACTGATTACTCCTTGAAAAAGTAACTTAGATTACCGATTACTTGATTTGG
AAAGTAACTAAGTTACATTAAAAGTAACTATTTTAGCTGCTAACACTCCACCACCTGTGAAAATTACATTGATCTTTGCCAATACTTAATTGTAAGCTAT
TCTATAATGGTGACATCAACAATGCGTCTCCACTTATAAGGTTGAACTAATGGTTACAACAGTACAAAAAAAACTATACAAAAATAACTTTTGTAATTTG
TGTGTTCCAGTATTGTCTGGAAAACTATAAATAGAATTTTACCCCCCAGCCTCCAGGTTGTGCATTACGGCCCTGCGTTTGGTGTCAGAGCGCAGCGCAC
AGAGCTCCTCCTGCGGCTCCACAGCTCAGATGTCCCGCTACACAGATTTGTGACACTTATCTTAATATTAATTATTATAATGGCATTTAGTTGAACAATT
TTACGGACTCGTTCATTCGTGGCTGTTTTCATGTTTATTGCGCTGTTCATATTAATCTCGATGTTTGCAGTTTTCTGGAGCGCAACTCGAAGTTCGATGT
AATTCACAGGTAATATATTAACATCAACAAAGACGCAGCGTGATGGGTCATCCGGGAAATGATGGACAGGGAGAGTCTGACTAAAACTAACTAGATGTCA
GACAAATTCTGGGGTTTATGTCTGCTTACTTCTAAGCCTAAAAAGCGCAACCCGCGACTCATTAAATCTGCAAGCGACTATAGAAAAAAACAAACCCAAA
GCTGCTTATAATAATCGGACTTGACGAGCGAAACTTAAAATAATTCCTGTTTTTCCAGCAACAAACATGCATCTCCCTCTTCCCTCCATTGTTTACATTT
CTGTCGCTGCTGATACTTTCGCATAGAAACAGCGATCACGCCCCTAGAGGCGTAGAAGAAATAACATTAAATGACTAAAGAAAATAGTAAGACACAGTAA
TGCAAAGAGATTTCATTAAGTAACTGTAGTCTGACTACTGGATTTGAAATAGCAACGCGTTAGATTACTCATTTCTGAGAAAAGTGGTCCGACGTCAGTA
ACGCGTTACCAAGTGTCACGAAAACCTGGCAATTGAACAGGGGTGTTTAGATGCTTTATATCCACCAATATATATATATATATATATATATATATATATA
TATATATATATAAATTCCCTTCTCACCCTCCATGGGTGGTCTGTTTCATCCTCTGAGCTCGGGTCCTCTACCAGAGGCCTGGGAGCTTGAGGTTCTCCTC
CAGTATCTTGGCTGTGCCTAGAACTGCACATTTCTGGACTGAGATGTCTGATGTTGTCCTGGGATCTGTTTTAGCCACTGCTCCAGTTTGGGGGTGACTG
CCCCGAGGGCCCCGATGACCACAGGCACCACTGTGGTCTTCACCTTCCAGGTCTTTTCCAGTTCTTCCCTGAGACCCTGGTATTTCTCCAATTTCTCATG
CTTCTTTTTCCTGATGTTGTAGTCACTTGGTATTGCTACATCCACCACAACGGCTTTCCTCTGTTCTTTATCCACCACCACAATGTCCGGTTGGTTCTCC
ATTACCATCTTGTCTGTCTGGATCTGGAAGTCCCACAGGATCTTAGCTCGGTCATTCTCCACCACCTTTGGGGATTTTTCCCCACTTTGATCTCAGGGCT
TCCAGTCCATATTCTGCACAGATGTTCCTGTACACTATGCCCGCCTCTTGGTTATGTCGTTCCATGTACGCTTTCCCTGCCAGCTTCTTGCACCCTGCTG
TTATGTGCTGGACTGTCTCACAACCTACACCTTGGGTCTTGTCTGGTGTGGTAGATCTGAGCCTCTATTGCTCTGGTGTTTAGGGCCTGTTCCTGGGCGG
CCAGGATGAGAGCCTCTGTGTTGTCCTTGAGTCCAGCTTTCTCCAGCCATTGGTAGGTTTTCCTGACATCAGCCACTTCAGTTATTTGTCGGTGGTACAT
CCCATGTAGGGGCTGGTCCTCCCATGATGGTACCTCCAGCACCTCGTCCTCTGTTCCCCATTGCCTGAGACATTTGCTGAGCACATCGTCTGTTGAGGTT
TTGTCCTTGATGTATTTATGGATGTTTCATCCTGGACAGTGGCTCTCACACTCAATAGTCCTCTGCCTCCTTCCTTACAGCTCGTGTACAGTCTCAGGGT
GCTGGATTTGGGGTGGAACCCTCCATGCATGGTTAGTAGCTTCCGAGTCTTAACTGGTACTGGTAAGGCATAGCTGTTTATTGCACGGATCTTGTTCTTG
CCATTGAGCTGGCTTCTCAGGACTTGCCTTATTCGTTGGAGGTATTTGGCTGTGGCTCCTTGTGGCCTCATCGAGGTTGCCATTTGCTTGTGGTATTCCC
AGGTACTTGTAACTCTCCTCAATGTCTGCTATTGTTCCTTCTGGGAGTGAGACCCCTTCTGTGTGGGCGACCTTCCCTCTCTTTGTAACGATCTGACCAC
ACTTCTTTAGTCCGAATGACATCCCAATGTCAGTGCTGTAGATCCTGGTGGTGTGGATCAGGGAGTCGATGTCTCTTGGCATATATATATATATATATAT
ATATATATATATATATATATATATATATATATATATATATATATTTTTTTTTTTTTAGTTTTATCTTATTTTGTCAACTAACTTGACAGTAGGTTAATCG
ACTAAAATGTTGTTATAGTCGACTAAAACTACAGATAAACAATTCTGAGGAAGAAACTATGCCTAAAACTAAATGACAGTTTTAGTCTTTTGACTAAAAT
AACTAAAAATTTGATGTCAAAATTAACATTAACAATTAAAATGTCTGGATGGAGGTTGTCTGCAGAAACTTATAGTGCTCTCTGTGTGACTGTTCTGTTA
AAACAAATGAAGCGATGCAGGTAGGGAGTAGCTACATCTAAGCATGAATTGGTATTTCAAGTTTAATAAATTTGAGACTTTAATGTATCCATTTGTCATT
CTACCTTGCAAAGCAGACCGGGGTAGATCATGAGGATTCTTTGCACATTGATAGATTAAAGCAAAGATTATCATGAATACTTGTTTTAACTCAAATTTGA
AATCACATCGCCGCCCCAAAAATCTGAATAAAATTGTGAGATAGGACTTGATTTCTACCTTTGTTGTCCAGGTAAACATATCAATTCATCCTACGTGACC
CACAGGCACCTCAATAAACATGTATTCCACTTACTTGATGATCAATGACAAAGGAACGGCCACAGCAGAAGCCTCCAATGGAGGCCACAGCATTTTCCAT
GTTAGCGCTGATCAGATCGATGTCATCAATCTGTGCAGAGCAAAAATGGTCAGATTATTATACTTCAGAATCTGTTTTATTTACCAAGTTTGTGCATACA
AACAAGGAATTTTACCTCGGATCATCTTTGCTCTCAAAGACATTTGAAATATAAATATATAAAAACAAACAAAATTTCAAAAAATGTTTTTTGTCTTCTT
ACAGGCTGGCAAACAGATCAAAAGAGGAAGAGAAAGTTGAATTAGAACATTGCATTGATCTGGGCCCTGACAGTTCAATGTTCAAATAAAAGTTTTAGCA
CTTTGTGTCCAGGATGTGTGGGGACTGCAAAGATTTTGGCTGCCATTTTCCTCGCCTTGGTCCTGTACTTTGGTGTAAAAAAAAAAAAAAAACTTGGAAA
TTTAGGATTATGATCAAGATAACTGAATACTACTTCTCATAAGAAGAATACAATTTGGATTGCTGTGGCTGAATGAGAAAATGTAAGAAGCACTTTGATT
TGGTGTAATTGACAAAATAAAGAAAAATAAGATTACAATACAAGGTTTTTAAGCTATTTTGTTGTCTTTGTTATGGTTATACTTACATTCACCCCAAAGT
GCTCTGTGACACCTTTGCCGTGTTCACCCAACACACCAAAAGACATGCTCTCCTCCAAAAAGATCCGCACCTTGTATCTATACTTGAGCTTGACCTGGGA
AATTAGACAGATTATAGAGATCATAAAAATAAACATTCCGAGACTATTAGATCTAACTCAGACATATCTGGAACTAGGATAGGTGAAGATCACCATGTGA
TCTCTCTTTTTGTGTATGATGTCCTTTTATACCTGAAAAACTCAAATCAGTCCCAGCTGTACTTAGTGTCATAGATAAATTTGGTGCTCTTTCGGGTTTT
AAGATTAATTTAGGCAAGTCTGTCACTTCTCTCAATATCCCTCAAGAGATGGTGCTACAGCCTATTTTTCATATATTTAAAAGAGGTTTCAAGTACTTGG
GCATCTTTATCACCCCTGATCTGAAAGACTTATTCTCATCAAACTACTCCCCCCTAGTTCAGAACATTAAGAACCATCTGTTGAAATGGTCCACTTTATC
ACTTCTCAGTAGGGTTAATACAATAAAAATGAATATTCTCCCTCACTTAAAACTACGTTTCAAAATCTTCCTTGCTACTTGTCCCTTTAAATGCCTTAAT
TCTCATATTTCCCGTTTTATTTGGAACGTTAAGAATCACCGAATTAAGGTTCTCTACTCTTACTAAACCCAAGCAGTTGGGAGGTGTGTCTCTACCCAGC
ATGCAGCTCTACTACTGATCTGCCCAGCTTAAAATTATGTCAGACTGGTTTTCTAGTAGAGACAACTGTTATTGGCTGGGCCTTGAATCTTTATCATGCT
GTCCTATCAATAATTTAGATCAATTGGATTCATTGAAGGAAAACATGGTAGTTTACAGTACTTTGTTAGCTTGGCAAGACATAAGGAAATACTTGAATAT
TCCTCCCTTTTTCTCAATTCGATCCCCCCTGACTTTAAACCCGGACCTACCAACTTCTATTAGAAGTATTGGCCTATTGTCCTGGTCCTCTTCTGGTCTG
ACTGATTTCTCTGATCTGTTGATTTCTGGTTCTATTAAATCATTTAATCAAATCAGGGACAATAGCAACATCGTTCAAAAAATTTTTTATAAATACCTTC
AAATTCTGCATTTTATGGAGTCATTGTTCAGGTCCAATGCATTCCGTAGGGAAGTGACGGATTTAAAAAATAGTCTGGTTTCAACCAAATCTCCCAAAGA
TCTGATTTCAAAGTTCTATGCATCTTTACTCAGCTCTCAACCATCAAGCTTTGACTCTGTCAAGCAGTTGTGGGAACGTGATCTGGAGGTGAAATTCAGT
CCTTTAGACTGGCTAAAGATTTAGAATGGAACCTTTCCTCAATACACTTCTATTTCTATACATGAACAAAATTTCCAACTTTTCTATTGATCCTACTATA
CCCCTGTTTGTCTCCAGAGAATGTTCCCCAACCATTCCAATGTGCTGCAAATGTTTGAGGCATAGAGGTAAATTTTTCCATCTATTCTGGTTATGCAAGT
TATTACAGACCTTTTGGAAAGACATTCATTCTGTGACTGAAAAGGTTTTGAAAAGGTTTTCGCTTTTCCTTGTCCCCTATGTTTTATCTTCTAAATTAGA
GGTCTCATTCTCACGGCCCGCGAGCCCATTGAGGCCCGCAGGACTTTGTCTCGTGGCCCCCAACGTGATATGAAAGTATAATATTAGTGCGGCCCACAAG
GTGAGCGAACCTCTGAAGGAAGTCCCGCCCGCCGTTCCTCATCATGGCTGACATTGGGTGCTGGGCTAAGCCTCACTGACTTCATGCACACTACGCTTTA
ACAATAGTGCGGCGGATGATGGAACAGTCCGGTACTAGTTGCCCTTCCCTGCAGTCGCCATTCCGGTATATTCCGTCATTAACAAATGCCACGATCAAAC
GCAGAGAAAGGCAACTGCTCGTCATCCGCCGCGCTGTTTTGACAAGTAGAAGCGGTAATGACGTCACGCGTCGAGACGTTCTCCATACGTTGCTAGCTGG
CTAAAGGCTTCTATAAAACGTATAACAAGAGCGACACGAAGTGGAATAAACTTAGGGTGAGTTCACACTGCAGCCTAAAGTGACCCAATTCAGATTTTCT
TTTTACGTAATGCGACCTGTATCTGATCTTTTCATGGCAGTCTGAACAGCACTTGTCGGATTCTTTTCGAATGCGACCCATATCCGATACGTATCCAATT
CAAATGTGACCTAACATCCAGGCAGCATTCATCCGAACTTAACGTCACTGATACTCAACAAATTCTGCGTTGTGATACGCGCAAGTGGGAAGAAAAACAA
CCATGACAGACTATAATGAGGATTAAGTTGCTAATATGCTGCTCCGGTTGGACAGCAACTTCAAATATGTAAGCTAAGCTCCACCGTTAGCCTCCATGTT
TACTTCCGCAAACACTGAGCACTTCTTTTTATGGCGGTTGGCAGAACACTGAGAACGCTGACGCTATTGCGCCCTCTACTGCGCATGTGGGACACTTTCA
GGTCGTTCAGACTGCAGAACAGATACAGGTCGTATATGTGTGGCAGTGTGAACGACCCAGCAAAAATAATCAGATTTGACAAAAAATCGGAATTGGGTCA
CTTCAGGCTGCAGTATGAAACGCACCCTAAATTTTGTCACACCCTCATCATGTCTTTGTCAAAGCCAAAGCCTGCAGTTCATGTATTGGAGAAATAATTA
AATGTTGATGACATTTGAGGATATTTTTTAAATGTTTTTTGTGGAATCCTTTATGCGGCCCAGCCTCACCCAGACTCTGCCTGCAGCGGCCCCCGGGTAA
TTTGAGTTTGAGACCCCTGGTCTAAATCCATCAGGAAGTCGGCTGTTTTGGATGAAAGCCGCCATTTTGTCTGTTACACATGTTGTATGTGAATGAACTC
CTCCTACAGCTTTGGAGATCCAGGCTTCAAAATCAGTCAGCAAAGTCTTGAGGCATGGAAGGTTGATAGTTATCAAAATCTTTTTAGTACATCAAAGCAT
GTGGGCTTGGCCAAGCCTGAAATCTGACCGTACGCTATGAAACATCAAGATAGAATAACTTCCCCACATAAGCTCCCAGCTTCATCAAATTTTCTTTGAC
TCATCACAGACCAGAGTTCATCACATTCACATTGTCAAAAGGTGACATCACCTTAGTCTCTTCCCCCTTTCAACAAGAAGTACCTGTTTTCCTGCTGTTT
TTCTTCTTTTCACCCTATGGTTCATTCAGAGTTCAACCTCTGTTTAATGAAATACAACAACATGATGGTAAATCATGGCAAATTCTAATCCCTTGACGTT
TGCATTTAACATCTCTAAATCATATATGCAGGTCAATCATAAGTTTGGTGCTTATGATAGGTCAATCACAAGCACCAAACTTATGATTGAGCTTTGTTAA
CCTCTAAAGAGCCCAATAGCATTAATTGTAATTTGACTCCACTGCGCCCCTAGATTATTCCACTAGCTTTATTATATATTAATACATCAACCAATCTGAA
CCAGAATTTTTGTGCATCATCAGAGCACTGCTGAACACGTAAATGTGTATCGCCTACTGGACAGGTGCAGGAACTGTGTGAGAGCGCTAACAGTGGCGAG
CGGGTGGCGTTGCTGGACATCTCATGGTTGCCAAAAGGATGAAGTCTCCTCATCCTAAAGCTGAATCATTAAATGGTGTAGTTAAACTTCTGGTTCAAAC
GCTTTGTGTAACTCCTCTTTTCCAGTGTTTTCTGTTTCTACTTATATCACCAAACAGCTAAGAGAGATGGTAAAGCATTCATAAACCCTACAGGTTGTTT
AAAACAGTGTTTACAAATCAAACCGATATTAGAAGATGGTCTTTCACACAGCTTTGTTTTTATATTTTTTCTGTTTTAGTTAGCCAATCCAACTGAAATA
GGTCATATTGTCAGACAGTGCAAAAAGTAATGTCAATGCTAAGTAAATGTTTGTCAGGAGTCAGATTAAGAAGTGTTTCGAAACCCTACCTCTATACCCA
ACACACACTATTTTAACACAGCCTATAGGTCCAATAGTGCATTCTGTTTTTTGAGCAAACAGGTCTAGTTTTGTTCTCAGAATAATTGCCATTTTAAGAA
CTAATAGCAATAGTTCTCAAACCAAGACTGAAAAAATGTTGTGGAATCTGCCAAAGGACCCTTCCCCATAATTCTGAAGCAGTGTTTCATTTAGGGGTTT
ATTAAGTTTATATTACTTGAAATGTATTACTTGTGAACTTTACCAGTTCAGGGAGAGGACAAATATCTGCTGTGTTGATGTACATTCCCTCAACCACAAT
GAACTTCCGCGTCACTCGGGCTTTACGAGGATTCTGTAACAAAAACATATTACAATTTTAAAAATGTGAAGGCAAAAAACTACAGAATAAAAATGAACTA
AAACAAGTTTACAGGTGTACATTCTGCAGCTCCAAAATTATTTGACAGTTGACAGCATAATATGACACTTAAAAGTTAGAATGAAACTACCTAAACTGGT
ACCAACCTTCTGATCCTCCAGCTCTTGTTCTTTTAGCAGCCTCTCCAGATCCTCCATGTCATTGTGTTTGAAGTATTTGATGAAGCTGCGGGATGCCTGA
AGGCCTTTCTGGATGGAGAAACAGGCAGCTTCATCCCTGGACACCAAAAACAAAACCAACAATATGAGAGTTTAAATCAAAATAATAAGGAACCCATATT
CACATTTTAAACGTCTCTTGGAATTAAGTAAACATGACTCACACAAAGATCATGTCCCCTCTTTTGGAGTAGGCCGGAATCGCACTAGCCATCGTTGCAA
AGCCATATGAATAGATAATGGCCTCCTCCGTTTTCATAAATTTGGCAAGGCGATTCTCCAGTTCTAAATGGACATCTGAGGACAAGGGTGGTGTGGAACA
GGAAGAACAAGGGAAGCAGTGAAAGGAAAAAGCACTGAGTAGATCAGATCAGGAAAACTGCTAAGTAGATCTATACATGTATGAAAGAAACAAAATAAAT
AGGATTGGTCAATAAATGTACAATGGGTACACTGCCACAGACAGTGTACCCATTGTAAATCAAGATATTCTAACACTAATCTGAAAATGAGCAGTGTTGT
TATTAAACAGAAATGTTTATGCAAAATACAGCTGAACCTAGTTTTAGATCAGAAATTGAAAATGTTTCAATTTTGTTCAGAAGAAATAAAAAATGCCCCA
TCAATAAAGATAATAAAATGCTTAATTATGGAACAGAAGTTGTGAAGTTCTCAGACATGGGCCTTGAAGGAATTTTATGCATTTGCTCAATTGCTCTCTC
AATCTTGTAGACTTACTAACAATGGTATTTCCTGTACTAGTGGTGAAGGTCCTTCAGGTCCTTTTCAGGAAAATTACATCTAGTGCATATTTTTGTCTAA
TCATTAAAAATAATGGCAGCAATGGAAGTTAAGTTTCATGAGATATATTATTCATAATTCAGCCATGGTGCTAGCGCTCATCTACCATCATCAGAGGAGA
CGTCTGTGTCTTATGTTGGAGCAACAAGCTCCAGTTGATTTTACAGAAGAACGATGGATTCAGCACGTTCCAATGATGCACAACGTTTTATGAACTGTGT
GATGCTGTGAGAGCTCTGGTGGTGGAGCCAGTTTCACATTATCGGAAAAAAACAAAAACAAACCATGAAGAAGAGTACTTCATGTTGTCTTGTTCATGGG
CTTTCGCCAACATCTGGCTGTTGGTCCCATGACTTGTGTACTTTCAATTGCATTGTAAGCACTTTGAATTGCTTTCTTGCTGAAATTGTGCTATATAATT
AAAATTGCCTTATCTTACCTTGCGTAATGCAAAAAAGTGCATCACACAAGTATTGTAATATCTATTTTGATACGACTGAAAAATAATTCATCCCAGCGCA
ACAATGTTTTAATCAAAAAACTGTTTATTAAAAAGCATATTTAATGCTTAATATCTATTAAGCATTCATTTGGAGACGAGGTCTAAATGGCCATCCCGGC
GCGCATTCGTTCTCTTCTCAACAAAGAAAACTAATGATCTCTGCGTCAGAGCTCGCTATGAAGCCATGCAGCGATCGCTAGCAAAACTACTACTAAAACT
ACTGCACACACCGCGAACTCTAACTAACACACTTAGAGTCTAAAAAACCCATCGAAGCACTCTTAGTAAAATCCACAGCATCGCTGCGCCCTAGTCTCTT
GCCGTATCCAAATCCCCCCCCTCCTCTGTCTCCGTTCTACCTAGCTGTTGCTAGGTCCATCAACACATTTTCATTGGTTGTTACAAAATGTGGTACATTT
AGACCTCACAAAATAAGGCGGAAATGATCGATCATATTCCTGGCTTTATTTTGAAGTAAATAACCACAAAGCCAATATAAAAACACCACTTTTATAAAGT
TTGAAGTCCGTGCTGTCCAACAGAGTTGAAATGAAAACTCGGTATGAGTCTGTGTTATTACAAAGCCTTATAAATGCGTCACATGCTTTTACGCCCCGTG
GCGGGCAGCGACTGCACTGGGTTAAACATGCTTAATAAATATTAAGCATATTTATTTTTGTAGTTTCAATTTGTGTAGTTACTTCTCCAGAAGACAACAA
GCAGCACTATTCACTTACCAAATGTTCCATAAAAGCCTCTTGGACCACATGTGCCAACACCATATTTTTTTAGTGACATCAAAGCCTTCTCCTGTTATTA
GCAAACAAAACAATGAAAAATGAAGTCGCAGTTGATTAATTTTAAATCCAAACTAATAAAAGTGAATAAAAAATATTTTAATTACCTTCACACGCTCATT
GTCAAGGAGTCCCAAAAAGTTAAAGGAGGCAAAATTAATGCACTCTTTTCCATTGACTATGATTTTATGGCTGGGTGGTCTAAAAATTAAAAACAAGTCA
CATACGTAAGACACAGGCAATTTGAAGTACAAACAACACACAGTACAAGAGTTTTTCAGACCTGAAAATGTTGTGGGATGTCTCGTCTCCTTTAATTTAG
GCTCTATATGTCTGAAGGATGTAGAGCAACAATAGAAGGCCCTTTCAGAAGGATCACTGATAACCATTTGGTTATCAATCAACCACCACCCTATTCTAGG
CTTGTGTGTACCTTCAGGACATTCAGTGGAAAGTGGAAGCTCAAAGGACATGACTGTTATGGTCTTTGAGCCTGCACTCTCTGCTGCCAGTTCTACAGTC
ATTGTAGGACTGATGTAGGTAAATAATGTATTTTGTGGCTAAACTATTAAGCTCTAAGTACAAATGCAAAAAACCTGAACCATCCCTTGAAACGATACAT
CCCGTCTAAGAGTGGTGGGACACAACATTTGAAGGAGACTAAGAAGTCCCAACATAGTTTCCAAATCATAATCACAAAATTTCTTTTGCTACACAAATAG
TTGATTTATGTACAGTGTGATAAGCACAGAACAATCTTTTTAGGGTAAAACAACAAAGAAAACTAATGATCTCTAACAAACCTAGTACAGAACTCGTCTT
CACACTTACGTCGTGTACACATTAGTAAGTCTAGGTTCTGCAGAAATATTCACAGTATTTCCAAATCAGAAACTGACAAAAATGTTAAATTCAATGTGCA
ACATAATCTAGCTTGACTGATACATATTGGAATTTTTTCTTGTCTAATTATGTGATCCTGGAGGTGGGGCACGATGGCGAGCGCCTGGTGGCCGGGCTTT
TACCCACGGAGCCCGGCCGGGCTCAGCCCGAAGAAGAGACGTGGGTCCCCCTTCCGATGGGCTCACCACCTGTCCAAGGGGCCAAAGGGGTCGGGTGCAT
TGTGCTATGGGCGGCAGCCAAGGGAGGGGACCCTGGCGGTCTGATCCTCGGCTGCAGAAGCTGGCTCTTGGGACGTGGAACGTCATCTCTCTGGTGGGGA
AGGAGCCGGAGCTAGTGTGCGAGGCTGAGAGGTTCCGGCTAGAAATAGTCGGCCTCACCTCGACGCATGGCTCTGGTTCTGGAACCAGTCTCCTTGAGAG
GGGCTGGACGTACTTCCACTCTGGAGTTGCCCACGGTGAGAGGCGCCGGGCTGGAGTGGGCATACTTGTTGCCCCCCATTTGGGCGCCTGTACGTTGGGG
TTCACCCCGGTGAACGAGAGGGTGGCCTCCCTCCGCCTACGGGTGGGGGGACGGGTTCTGACTGTTGTTTGTGCTTACGGGCCGAACGGCACCCTTCTTG
GAGTCCTTAGAGGGGGTACTGGAGAGTGCCCCTCCTGGGGACTCCCTTGTTCTACTGGGAGACTTCAACGCTCACGTGGGCAATGACAGTGAGACCTGGA
GAGGCGTGGTTGGGAGGAACGGCCCCCCCGATCTGAACCCAAGCGGTGTTCTGTTGTTGGACTTCTGTGCTCGTCACGGATTGTCCATCACGAACACCAT
GTTCAGGCATAAGGGCGTCCATATGTGCACTTGGCACCAGGACGCCCTAGGCCGCAGTTCGATGATTGACTTTGTCATCGTCTCATCGGATTTGCGGCCG
TATGTCTTGGACACTCGGGTGAAGAGAGGTGCGGAGCTGTCCACTGACCACTACCTGGTGACGAGTTGGCTCCGGTGGTGGGGGAGGAAGCCGGTCAGAC
CTGGCAGGCCCAAACGTGTACTGAGGGTCTGCTGGGAGCGTCTGGCGGAGTCCCCTGTGAGACGGAGCTTCAACTCTCATCTCCGGCAGAACTTCGAACA
CGTTCCGGGGGAGGTGGGGGACATTGAGTCTGAGTGGACCATGTTCCGTACCTCCATTGCCGAGGCAGCCTATAGGAGCTGCGGCCGCAAGGTTGTTGGT
GCCTGTCGCGGCGGAAACCCCCGAACCCGTTGGTGGACACCTTCGGTGAGGGATGCTGTCAAGCTGAAGAAGGAGTCCTACCGGGCCTTTTTGGCCTGTG
GGACTCCAGAAGCAGCTGATGGGTACCGGCGGGCGAAACGGCATGCGGCTCGGGTTGTCGCTGAGGCAAAAACTCGGGCGTGGGAGGAGTTTGGAGAGGC
CATGGAGACAGACTTCTGTACGGCTTCGAGGCGATTCTGGTCCACCATCCGGCGTCTCAGGAGGGGGAAGCAGTGCAGCACCAACACTGTTTATAGTGGG
GATGGTGCGCTGCTGACCTCAACTCGGGACGTTGTGGGCCGGTGGGCGGAATACTTCGAAGACCTCCTCAATCCCACCAACATGCCTTCTGTTGAGGAAG
CTGAGCATGGGGACTCTGGGCTGGGCTCTCCAATCTCTGGGGACGAGGTCGCCGAGGTGGTCAAAAAGCTCCTCGGTGGCAGGGCCCCGGGGGTGGATGA
GATCCGTCAGGAGTTCCTTAAGGCTCCTGATGTTGCGGGGTTGTGTTGACTAACGCGACTCTGCAATATCGCATGGACATCGGGGGCAGTTCCCCTGGAC
TGGGAGACTGGGGTGGTGGTCCCCCTGTTTAAAAAGGGGGACCGGAGGGTGTGCTCCAATTACAGGGGGATCACACTCTTAAGCCTCCCTGGTAAGGTCT
ATTCAGGGGTCCTGGAGAGGAGGGTCCGTCGGATAGTCGAACCTCGGATTCAGGAAGAGCAGTGTGGTTTTCGTCCTGGTCGTGGAACACTGGACCAGCT
CTACACCCTCAGCGGGGTCCTGGAGGATGCATGGGAGTTCGCCCAACCAGTCTACATGTGTTTTGTGGACTTGGAGAAGGCGTTCGACTGTGTCCCTCGC
GGGGCCCTGTGGGGGGTACTCCGGGAGTATGGGGTACCGGGCCCTTTGATACGGGCTGTCAGGTCCCTGTATGACCGGTGTCAGAGTCTGGTCCGCATTG
CCGGCAGTAAGTCGGGCTCGTTTCCGGTGAGAGTTGGACTCCGCCAAGGCTGCCCTTTGTCACCAATTCTGTTCATTACTTTTATGGACAGAATTTCTAG
GCGCAGCCGAGGTGTTGAGGGGATCCGTTTTGGTGGCCTTAGGATCGCATCTCTGCTTTTTGCGGATGATGTGGTCCTGTTGGCTTCATCGGAACGTGAT
CTGCAGCTCTCACTGGAGCGGTTCGCAGCCGAGTGTGAAGCGGCCGGGATGAGGCTCAGTGCCTCCAAATCCGAGGCCATGGTCTTGAGCCGAAAAAGGG
TAGAGTGCCTTCTCCGGGTCAGGGGGGTCGTCCTGCCTCAAGTGGAGGAGTTTAAGTATCTGGGGATCTTGTTCACGAATGAGGGAAGAAGGGAACGGGA
GATCGACAGGCGGATTGGGGCAGCGTCTACTGTGAAGCGGGCGCTGTACCGGTCCGTCGTGGTGAAGAGAGAGCCGAGCCAAAAAGCGAAGCTCTCGATT
TACCGGTCGATCTACGTTCCCACCCTCATCTATGGTCATGAGCTTTGGGTCATGACCGAAAGAACAAGATCACGGGTACAAGCGGCCGAAATGGGTTTCC
TCCGCAGGGTGGCTGGGCTCTCCCTTAGAGATAGGGTGAGAAGCTCGGTCATCCGGGAGGGACTCAGAGTAGAGCCGCTGCTCCTCCACGTCGAGAGGAG
CCAGTTGAGGTGGCTCTGGCATCTGGTAAGGATGCCTCCTGGACGCCTCCCTGGTGAGGTGTTCCGGGCACGTCCCACCGGGAGGAGGCCTCGGGGAAGA
CCCAGGACACGCTGGAGGGATTACGTCTCTCGGGTGGCCTGGGAACACCTTGGGATTCCCCCGGAGGAGCTGGAAGAAGTGGCTGGGGAGAGGGAAGTCT
GGGCCTCCCTTCTGAAGCTGCTGCCCCCGCGACCCGACCCCGGATAAGCGGAAGAAAATGGATGGATGATTATGTGATATTACAGAAGAAAGAAAAAGGA
TAAAATGCTGTTTTACCCTGAAACAATGTTGTATTTAAGGGAAGGATGGTCTTTTGAAATTAGAGGGACAAGAAGATCTGGCTGCCATTCTTCTATCAGG
TCCTCTTTTTCCTGTAACAGAAATCCAGGTAACAACTGTTTGGTGGTGTACAATTTCAGAAACTTTAGTAATCTGGGTTTTACTGTGCTACGCTCACCCT
TTCTGTCAGTTTGTAAGTCTCGTGAAGTTTGTAGGTCTTGGAGAATAAAAGTCTGATTATCCATAATATCAAGATGCCCTCCAGAATTAGGTGATATGCA
GGAGCCTGGGGAAGACCAGCACAAAGATTCATTTAAGGAGTCTTTGAACTGGTGATCAGTTCAAAGACTTAAAGTTTAGAAATCAGTGGATTCAGAAAAC
ACAATATATAGTCAAAGAATCCTGAATAATGGAGCAAGAGCTACCATATTTTTAAAAGTGCATGTTAAATAGTTAGTCTCCGGGTTTTTAAATTTAATTT
CAAATGTACAACACACAGCAGATTCCACCATGTAAAACACAATAAAACCAAATTGGAAAAGCTATGCCTGGAAAAACCGAGTCTGTCCTTTCTGCTTTCC
AAGCAATGTAGCAGAGAGAAGCTGATAATCTTGATATAAATATGTTCCTGACATATTTTATTCACCACAAAGCAAACCCAAATGAGCAGGGGGATATAAA
AGGAACATTTACTTAAGATTTTGAGAAGTTTAGACACAGGCATGCATTTTGAAAATATCTCTGTGACATACCAGGCTCACTTTTGTAGAAACAGTCAAGA
ATGGTCTAAGTATCCTTTTGAATTTGTTTTGTTCCCAAGTAAATATATTTTAAGAAGGAAAGCAGCAGATCAAATTAAATTCAAAGTTTTATGTAATTAT
TTAACTCCCCTGCACCTCTCGGTGGCACGGATACAAAAACACTTCACCAAGAATAGCTACATCGAAAAAGATACGTTGAGATTAAAGCTGCAAGCAGCAT
TGGCATCTCAGCTGCGTTCCAGACTCATGGCTACCGCCGACCGTGAGCTCCAGCAGCTCCACCCACTCGCTGACGTCACTGATCTTACGCAGTTCACGCA
CCGCACCGGTCCATTAGGCAATGCACATCCCTGTCTAGGGGGCGCTGTGGAGGAATTAGGCCATACCTAATGTTTCCATTTTAGTGGACAGTTGATCATA
GTAATAATTTACTGACGTTACTGTACAGGCCAGTAAATAATGTCAGAGTTTAAAACAGCTATTTTTCACAGACTGTGTGTATTTGTATTAATATTTAACC
CTCAAATAGCCAGACTGGTCACAGATTATGATGGCCAGTGTGATCCTGGCTATTTGAGGGTTACATTTTATTTTAAGTGTGATATGACTGTAATGAAGAG
GTGGCAGAAACCGTGTTAAAAACTACCAGAGCACTTAGAATCATTTCTTAATCGCTTAATGATTTATTAAACGGTTTACATATTTTAACAACAGCACATA
GGCATTCAGGGCAATGGTCCGTCGGTTTTCAGAGTAAAATACAAAGTAATACATTATATTTTCTCCGTCAATGTGATGGTGATAAAGGAGCCGTGAAGTT
TACAACCCCAGATGTATCAGTATTTACGCAGTTTACGTAAATACTCTTCCCGCTGATATTCAAGACGTACCTGCGTTCTATCGCTCCCTGCGATCACAGA
AAAGTATGGGTCACAGATTTAGCTGTAATACCCGTTTGTGCCCCCCGCTCTCACGTTAGTTGCTCTCCCAAGTCTTACGTTATGCTATACAATTCCCTCC
CCCCGCTCTTACGGTCGTCCCCCGGTCCTATTGCGTTGCTCTCCGTTTTCCGCGGTACGAAGATTCAGGCCGACTCAGTGAACAAATTAGAAAGCTCCAA
AATATTTTAAACTGGAAGATGTGAATTAAATATCATGAATCTGTATGTACATGCCATAAATTATACCCCATAGACTGGTTAAAAAGACTAACATTACCTC
ATAAAAAGCTTGTACCATTTCTACCAACACCCATTGCTGCCCGGAAGCCATATTCCGCCTCTGCTAATGTTTCTTCTTCTTTGGCAATTGGTATCATTGA
GTTTCATTACTGCCACCCTCTGGTTCAACTTTATATTACAAACTCACCGACAGACACAATAATGATTTTGGCAAACCTGTAGTGTAGTCTCTTAGACTCA
GTTGTTGTTTTTAATGTCTATTTAGCTTTACATCAATTAGATTAGACTAACCTTTATGCTTTGCCACCACAAAAAAGACTGTCAGAAAATAAAGTAAAAA
ATCTGACACTTTCTTAGAACACATCTTTCAGGTATTGAATTTTTTGCTTGAATACTTTTTGGATAAAAATTTCTAAATTTGGATGAACAAAAATCTATGG
AACAATATCTGAAAATGAGACTGCTAAGCAGAACTATCTGCAGACCTGTACATTGAGCTCCTGTATTTCCCAGACAAACAGGAGAAGAAGATTTTTGACT
GTTTTTGCTGGAGAAGACTGATTGTGTTCATGTACAGAGGAGTGTTGCCATGACAACAATTAAATTGGGCCGCAACTGTGCAGGTGCTGTTACAATTTCT
TGAATATATCTGACCCATCAAAAGCATTATAATTTTATAGGCTTGCTTTCTTTGGTCCAACACAGTACAAAATATTTACTGCTCGTGAATTTTAGATGCA
ACAGTCCGCATACAACGTATGCAAATAGGATGGTTACGTTTTTATTGTTAGTTTTAGCTTAGTGAAAGCAACTGAAAACAACCAATCAGAACCAGGAGGA
GGGTCTTAGCACTGACAATCAACCTCATTCACTCACTGATAAATGTGCTAATGGCGGAGAAGCAACTTATCGTTACAGGGAAACCTTTTATCTTCCATTA
TTGATAGCTATGCTAACTAGAGCATTCATAACAGGCTATACAGGCTGCAGCATAGCACAGAGCGAGGGGTGAGAGGGAAGGAGGATGAGCAGCCACATGA
GATTCTGACTGACAGTGTTAAGACCTACGTCCTGCCTCTGACTGGTTGTTTCTAGATAGCAGTGGGAGAAGGCAGAGGAATTAAAACAATCTGTTATATC
AAACTGTCATGACATACTGACAATTTTGACAAATATGGAAGAAAATATTTGGTAACACTTTATTTAAAGGGGTGTGAATAAGACTGACGTGACACTGTCA
TCAACATGAATAAGTCTTTGAGAATATTTATGACTGTTGTCATAAAGTGTCATTCGGTAGGTAAATCATTGCACTTTTAATACAAAGTTGACATTATTCA
AAATGTCTTGACATTAATCTAGACAAAAATGTATTTGTTATGACAACTTGCCATCTGCCCTAATGTATCCTTTCCTCTTTTCCTTTGGTTTGTTATTTTG
TTTGTATTTCCTTTCAACTCATGTAAATGACTTTGAATTGCCTTGTTGCAGAAAATGTGCTATCAGTGATTCTTGAGAATAGGGACAAAATGGGTTTTAA
TTTTCCCATAATTTTTTTTTTATTTCTCAACCTTATGTATGCAAATATGACAAATAATGTTTTGGAAATGTAAAGATGCTAAGGTACAGGCTCCCAGTTG
CAACATTTTTTTTTAAATTACATTTTTAATCGACCTGACCTAGAACGTTGTCATCACCATCTGACAAAAATAAATAAAAAATAATTTTTAATGACCCTAA
TAGTGATATTTTTACTCATTTTACAGACAAATGCTTCTCAAGAAACAAAATAAATATTTAAAACAAAAAACAACAAAAGGCCATCTGACGGAGTTGACAC
TGCATGACGGAGTTGACACAGAACTGAAGATGGTGACAAACTAGCGAGTAAAATGAAAAACTTGGTACATGTGAAGTAATGATATTTATGTAAAATACAT
TAAAATGAATTAATTGCACATTTAAGTGAGATTTGACAACAATTTCACTGAAAGAGTCAGAAAAACTCTGATGGAGTTGACATCTGACGGAGTTGACAAA
AAGCCAAACTACCTCAATTTATATGATGTTATTCTGAAGGAGGCCATGTTGTAGCTCATCAGGTCCATGAAATCTTTATAATATACCAAAATTAAGCTTT
TATTTCACAAAATTTCATCAAAGTTTTGTAAATTGTCAGTTATGGTGTTGACACATCATGGTTGTGATGAGCAACTTAGGAATAAAAAGAAGAAAAAACT
AAAGAATAACTTAAGCTAACCAGAGCTAACTAGCCCTGTTAGCAAAGAAAGAGAAAGGGAGTGGTCATGGGGTCCTCAGAAGTTCTGGTGCCCCCCAATA
ATGCCTGATTTTTTTTTACATTCTTTTCATTCTGACGGTGTTGACAAGAACTAGGGACAAATTTCAATGGAGTTGGAAAATATATAAAAATGCTTTTTAA
TTCAATTTATTGATACCTTTATAATTATTTATGATACTACTTATAATTATAAATATAAATAATTATAAACAATACCTTTATTATTTATAAAGGTATAATT
AATTATACCTTTATAATTATTTATACGACTACTTATACTTAATTGTCATAATATATAATTTTAGTATTTCTTTAATTATTTTAAACTATTATAATGTATT
GAGTTCTGCTCCTGGACAAGGGCTTTTACAGGCATCATCCACCGACTACAATGTTTAAAATAAAAAAACATTCAGCAAATACCTGGAAAATATACATTGT
TGTGCTCACATGACCCAGGTTAGTTTAGTCAAATATTTGAAAAAATTATATTTTGTGTATATTTTATTCAAATTTTGCGTTTTATCCCTATTCTCAAGAA
TCACTGGCTATATAAATAAAATTACCTTACCTTACCTTGTCATTAACCTAGACAAAATTATCTTTGTTATGACAACTTGACATTAATCACGGAACTGTTA
ACACTCTTACACAAAAGCAGACAGAGGCACCAAACTTTCAGTGATTGATCATCATCGGGTCCCCTAGAATAATCAATGGTCAATTGATGACATCACTGAG
GCCACGCCCCCTGAGAACAGGAAGTGTTATGTTTTACTCTGAATGGTCGCTATCTGACCCCTTTGACCTTATCAACATGAAACTGTGTCCACAGACATAA
AACATGTATGTGTGTTATGGATTCCAACCCTGTTTGTTTTCGATGGAGTAGGTGGGCGTGGCGGCGTGGCGAAGTTACTTTCGTTTGGCCGTGAATTCCA
CAGTTTCAAGCCCAGCTATACCAAACTCACTAGGATGGATCCTTGTGGGCCTCTCGACAGGAATCCATAACAATATTTTGTGGGTGTGGCCTAATTTCTC
TATAGCGCCCCCTAGAATATTTTAATTGATCAGCTCCAAGCCATGCTTTTACCTAGAATTATGAAACTTGGTACACATGTGTATCTTGTCAGGTCCTACA
AAAAGGTCTCTTGGAGCCATGGTCAAAACCCCACAGGAAGTCAGCCATTTTGGATCAAATGCGCCATTTCCTGTTTTTCAGAGACGTCATATTTGATCGA
ACTACTCCTACAGCATTTCACATACAGACTTCAAGCTCAGTCAGCAGAGAGCTCAGACATTAAAGGTCTAAAGTTATCACAGGAATTTTTGTATGTCAAA
GCATGTGGGCGTGGCTAAGTGCCAAACTTTGACTATTCGCCATAAAACATCAAAGTGACATAACTTCCACATACAAAGTCACAGCTGCTTCAGACTTCCT
ATGTCTCACTTCTGACCAACCCTCATTACATTCTCATGGTCTGATGATGACGTAACCTTAGCACCGTCCATTTCCGACAGGAAGTCACCTGTTTTTTCTA
CTGTATGTCTTACTTTTACTGAGTAATACATATGGAATTAATATTCTACCACCTGACATAATATGACCTGATGATGAACTGTGATGATGAACTCTGACCC
ATGGGGGCGTGGCCAACTGGCTGTCCTTCGCCATATGCATACAATTGTCTCTGAATCACACACGCATCTTCTGATTGGCACCAAACTGGATACGTTTGAC
ATTTGTTCAATGCTAAAGAGCCCAACAGGATTGAATTGTGATTTTACTCCACAGCACCCCCTAGGTCATCCCATCACCAATATCTCCTCTCTACATCGAC
CGATCTGCACCAAATTTGTGGTGTGTTGCCAGGGAACCATGCCGAACTCAACGGTGTGAACTGCCTGGCAGACGCGCGCCTCAACTGTGCGACAGGGATG
CGGTGGCAGGCAGGCGGCGGTGCTGGATCCCCCGCGGTGGCTATAGGCCGGAGCGGCGCTTGGCTGCGAGGGCCGCTTGAGGCTCCGCGGAGCTTTAATT
AGGCCCGAGCAGCTAAGCGCTGCGAAGGCCTATTGTTTTTCAAATGCTTATTAGGCCCGAGCAGCTAAGCGCTGCAAAGGCCTTTTGTTTTTCAAATGTT
TTATTTTTTTTATTTTTATTTTTTTTCTTCTGACAAATGAATTGGCTTTTTGGGGGCTTTATAATATCCAAAAACTCACCAAAATTGGTGTGCCCATAGA
CTGTAAAAAATTTACGTATTTTCAGGTAACGCAGATATCGCAAAAGAAACGGCTCCACAGCGCCCCCTAGAAAATTTCAAAAGACCCTTTCCTATTCAGT
TACTTTATTGTAGAGACTTGAAATTTGGTACACTTGTAGAACTCCCCAAGGCACTCAGAATTTATAATTGTTCTCATAGTGCAAGTCAAACAGGAAGTCG
GCCATTTTGGATTGAATTTGCAAATTTGACCCCATTTTGGCCGTTTATAGCCTTCGCATTTGATCGAACTCCTCCTAGGGCTTTTTATGGATCGGCTTCA
AACTTGGTCAGTTGGTTCATAAGTCATGCCCGATTCAAAGTTATCAAAATGGTGAGTTTTCGTGCAAGCTGAAGGGGTGATACAGGGGTCAAAGTTCACC
GACTAACCAGAAAATAAGAAACTGTCATATCTCCTACAAAGAAACTCACTGAGCCACCACACTTTCTGTGTGTGATCACCGTTTGGTGTGCTACAAGAAG
CAATCGAGAAATTTTGAGATCACTTAAGCCACGCCCCCTTAGTACAGGAAGTGTCATGTTTTACTGTGAACGGTCACTATGTGACCCCTTTGACCTAATC
AACATGAAACTGTGTCCACCGACAGAAGACATGTTGGTGTGTAATGGTTTCCAACCCTGTTTGGTTTGGATGCAGCAGTTGGGCGTGGCAGCGTGGCGAA
TTTACCTGTAACGCCGTGTCTATACGTTTGGCTCTGAATTCCACAATTTTGAGTCCAGCTGCACCAAAGTCACTGGGATGGATCCTTATCCAACTCCGGA
CAGGAATCCAGCGCAATATTTGGTGGGCGTGGCCTAATGTCTCAACAGCGCCCCCTAGAAGATTTTAAATAATCAGCCCCAAGCCATGCTCTAACCTAGA
ATTATGAAACCTGGTACACATGTGCATCTTGTCAGGATGTACAAAAAAGTCTCCTGGAGCCATGGTCCAAACCCAAAAGAAGTCGGCCATTTTAGATCAA
ATCCGCCATTTCCTGTTTTTCATAGACGTCGCATCTGATCGAACTCCTCCTACAGCTTTTGAGATACAGACTTCAAACTCATTCAGGACACACTTAAAAC
ATCAAAGGTTAAAAGTTATCAAAAGAATTATTGTACATCAAACATGTGGGGGTGGCTAAGTGTCAAACTTTGGCTTTTTGCCATGAAATACTAAAATGCA
ATAACTTCTACAGGAAAAGTGATAACTTCATCAGACTTTCCATGTCTCATTATTGACCAGCCTTGATCCCATTCACAAGGTCATATGATGACATAATCTT
AGCCACGCCCCCCTCCAACATGAAGTCACCTGTTTTTGTCTGCCGGAAGTCTTACTTTTACTCTGATTCAAATGGGTTCAATGCTGTGCAAATTGATATA
AAATTACATGATGATGAACTCTGTGTATGTTGGCTGCTAGCTGAAGCATGTGGGCATGCCTTATTAGCAAATAGCAATGCCAGCCATGTCTACGATCGTC
TCTAAATCAACCAGGCTTCATCCAATTTGAACCAGATTTTCTATGATCGACTCTGGTGAACCTCTAAAGAGCCCAATAGCATTAGATTATAACTTCACTC
CACTGCACCCCTTCGGTTAATCAAATAGCTGTATCTCCTCTCTACGTTGGCCAATCTGCATGAGATGTTGCAGGCTGCACCAGGGAGCACTGCTGTAAAC
ACAATGCAGCTAATGTCAACACAAGTGACAAGATAAAGTATCAATCAAGCTGTTCAGATGCACATACATTCTCCCAAAACTTAAACTGTCATGATTTGTG
GTTGTTGGTGGTGAGGATGAACACTGAGACCCAGGTGATGATGATTATGATGATGATGTTTATTATAGTTTAATAAAGAGAAGCTCAAACACAGTCCAAT
ACGGGCAACACAGCAGGAAAACTTGCACACAGCTAATACAGGTAGCCACTGAAAAAACTGAAGACTGAATGTGACAGCTACATTATTACATTATAACTTG
ACTTCACTTTGCCCTCTAGATTTATCAAATCAAACCAACTTTATTTATAAAGCACTTTAAAACAACCACAGCTGATACAAAGTGCTGTACGTTAAAACAC
AACATAATAAAAAAATAACTTACAGTTTAAAAACAAAAACATACAATTTAAATCTAGATCCCGCTGGTGTTGAAAGCCAAGTAAAATAGATGGTGCAGTG
GTGTATGCACAGCAGCTATGAAGGTTACCAGCCTGTTTGGTTCAACCTATCTCTGTGAATCAGCGTTTTCTGACATGAACTTCATCAAGAACAAACACAG
AACATGCCTCACTGATGCACATCTGAAAGGTGCACTCACAGTTGCAGTTTCAAGTTACACACCAGATTATGGAGCACTGGTGAACAGCATGTAATGCCAG
TCTTCTCACTAATAAGGAAACCAATACCAGATGTCAGTGGCAACATGGCAGTGTCATGGCAACGTTTAATTAAAATATTGAGGAATTGTGTTCAATTTAA
AAGTGTGTTCATGACATATAACAGTTATAATTTTGTTAAAAATGCAGCAGATTTGGTCATGAGTTCAAAATGTGACAAGATTTATTTTAAAATATATAAG
TTTTTTCTTTAACATTACATAATTGATAACTTTTTGAAGCATGGTGCAACATGGTTCATAATTTGTTAAAAAAATGTTTGTGAGTGGCTAGTGAAAATTT
GACATTTTTCCTATGAAATGTAGAGATGTAAGTGGTTATCTAAAAATGTAACAATTAGGTGATTATTTTTTTGCGGCAACATTCCATGTCCCCATGTTTT
GCTTACAATTATTTTTTGTCAAATGTGCCAAATATTTACAACAAAGTATTTTAATTATACATTTAGATGTTTGCTAATTATTGTGAGAAATCATTAATGT
GATCAGTGTCTTCTCATGGATGAGTATCATTAATCATTATTGATAATATATAACTAAAGGCAAACTGAGTAAATTTGTTATTTCAGAAGAGAGTGTCAAA
CTGGTAGCCTGTTGTATGACTCAGTACCCATGAAGTAGTTCTCAGTTTCAAAAAGGTTGGTGACCCCTGATCTACTTGCTGCAGCCAATCTGCAACAGAT
TTTGTGCATTGTCTGTGAGCAATGCCAAACATGACACACTGAGTAATTCAAGGAGGGCAGGTTTGGCTGCTCTGTCAGAGCATCAGCGGTGGCTGGGGGA
AGGCGGTGCTGGGACCACGTGGTGGCTATAGGCCGAGCGGCACTTGGCTGTGAGGGCCGCTCGATGCTCTGCGGAGCTTTAATTCCTATTATGCTTCCGC
CAAATCAATTGGGTTTTTGGGGGCTTTATCATATTCAAAAACTCACCAAACTTGGCGGACGCGTCAAGTCTGCATGAAAATTGCGTAGTTTAAGGTTGTC
GCAAAAATCGCAAAAGAAACGGCTCAACGGCACCCCCTAGAGCGTTTCCTAAGTCTCTAGGAAAGGCTTTTCCTAGAGTCTCTTTAAAGTCTCTTTATCG
TAGAGACTTTATCTCAACGATAAAGTCTCTACTTTATCGTAGAGACTTGAAATTCGGTACACTTGTAGAGCTCCCCAAGACACTCAGAATTTACAATTAA
TGTTATAGTGCAAGTATGACAGGAAGTCGGCCATTTTGGATAGTAAGTGACATCAATTGGTTTTGATGTGAATTCAACCATGGAAAACAAAGTGAGCTTC
AACTGTCACCATCTCTGGTGAGAGTTGAAGCTCACTTTGTTTCATTCAAATTCATGCATGCTGAAGGGGTGATACCAGGGCTCAAAGTTCACAGACTCAA
GAAATAATAAACTGTTATATCTCCTACAAAGAAACTCACAGAGCAACCACACTTTCTGTGTGTGATCACCGTTGGGTGCCCTACAAGATCCAATCATGTA
ATTTTGACATCACTTAAGCCACGCCCCCTTACAACAGGAAGTGTCATGTTTTACTGTGAACGGTCGCAATCTGACCATTTTGACCTAATCAACATGAAAC
TGTGTCCACAAACAGAAAACATGTTGGTGTGTTAGGGATTCCAACCCCATTTCTTTTTGATGGAGTAGGTGGGCGTGGCGAAGTGACCTGTAATGCCGTG
TCTATACGTTTGGCTCTGAATTCCACAATTTTGAGTCCAGCTGCACAAAACTCACTGGGATGGATCCTTATCCAACTCCGGACAGGAATCCAGTGCAATA
TTTTGTGGGCGTGGCATATCTCAACAGCGCCCCCAAGAAGATTTTAAATAATCAGCCCCAAGCCATACTTTAACCTAAAATTATGAAACTTGTTACACAT
GTGTATTTTGGCAGTATGTACAAAAAAGTCTCTTGGAGTCATGGTCCAAACCCAACAGGAAGTTGGCCAATTTGGATCAAATCCGCCATTTCCTGTTTTT
CATACATGTCGCATCTGATCAAACTCCTCATACAGCTTTTGAGATACAGACTTGAAACTCACTCAGCACACACTTAAGACAATGAAGGTGAAAAGTTATC
ACAAAAATTATCGTACATCAAAGCATGTGGGCGTGGCTTAGTGTCAAACTTTGCCTTTGTGTCATGAAACATTAAAATGCAATAACTTCTACAGGCAGTG
ACAACTTCATCAGTGCACTAGTCAAGGGCATTGAAATGCCAACATTTGTGCTAATGTTAATGAACTGCCTTGCCATGCAATACTGCATGTTGCTATCATT
AGGCACTATCCTGACGAAAAACCCATAAAAAAGCTAAGTATTATTGTACCGCCTGCGGGGCACTGATGTAAGAGGAATAGGCAGGCTTTTATTTTGAAAG
GTTTAGTAAGCTTTATTTTAATGACCATACTAGTTCAATGTGTAACTGTGGTTTGTTTAACCCAGTCACATACAGCCCAAAAGAGCAATTACCTGATGTG
AAAAATGTTTATTTTGAAATTTTCAGTAAGATTCATTTTAAATAGCCGCACTAATCCAATGTGTAACTGTGGTTTGGTTAATCCAGCTTTATAATGCCCA
AGACAGCAAGTAGATCTAAATGGCAGATCTTTCCTAATCTGTGCTATTTGAGGGTTCCGCCATATTGTAGTTCTGACCTTCAGTCATTGTAGTTCTATAG
AGCAGCTCAACTATCGTGTGAGCGAGACACAAAGAGAGAAAGAATTCTAGCTGTTTGTAGCAGTTAGTTTTTCTGAACAAAGCAGTCCGAACATCTCCTT
CCTGTTCAGGATTTTTAAGAGCGATCCGAAAACTGTTTGAAGCATATAGTCAAGGGCGGTGAAATGCTAATGTTTGTGCTAATGTTAATGAATCATCCTG
AGAAAAGGAAACATAAAAAAGGCAAATATTATTGCACCGCCTACGGCAGAGCACTAACCTGAGAAGAATATGCAGACCTTTATTGTGAAACTTTAAGTAA
GCTTCATTTTAACTACCACACAAATTCAATGTGTTACAGTGGTTTGGTTAATTCAGCTATATAATGACCAAAACAGCAAGTAGCTCTAAATGCCAGCTCA
GCCCGCCTCTGTAATAATTGAGTGTTCGATCATGTTGTAGTTCTGACCTTCTGGTCTGCCCTCTGTATTAAAGTGCTCCGCCATGTTTAGAACTACAGAG
ACTTTGTAGTCCAAACCAGGAGCCTTTCTGTGTATTCTGTTGCCATAGCGTTCAAGCCTCTGCCAACTGTTGTGTGTGTGTGAGACTTTATGTAACTTTA
TGAGACACCCAGTCAGTTTTAATGAAAAAAGCAGTCCGAACGACCCCTTACCGTTCAGGATTAGTAAGGCAGATCCAAAAACCGTTTGAAGCATATGAGA
GGGTTATTTGTCGTTTCCGATAGTCCTGTGATTCATATCTGTAGGTCATTCACAGTAATTGCAGTGATGAGAGAAATATGGTGTGCGCTGAGCTCAGTAA
CTTTTCAGGAATGTATATAAAACACTGGGGAGGAGCGTCAGTTAGTCATGTCCCATCACTTTGCTCTGAAGCACCTTGACAGAAAACCGTAAGCCCTAGA
GAAATTTCGAAAAGATTTTACCGGAGCAGGCATTCGGTGCGATTTCAAGCCCAACTTTCATACCAATAGTACAAGTTTTGCAGCCATGAGAGCGATTTCA
AAATTATTTTGGGGTCAAAATTCCACTCCGTTTCTCACTCTAAAAAAGCGGAAGTTGGTGTCAGTTACACTCTGCATTTCGGCAATTGGAAAATTTGCTC
GTTTTTCGCATTTTACGTCACCGTCGTAACTCCAATCCCCAATAAAAATAATAGCTCCCCTCTCTGCATCGAGACGCACGATTTGATACCACTTTTGTGG
GTGGGCACGCAGCGGTACGAGCCGCATTAACGGTAATGGAAGAAAAATAAATAAAGAGACATTCTATTAGGTGTAGAACAATAGGTGCCTGCCATGCAAT
GCATGGAGGCAGTACTGACTTGCTTCGCAAGTCAGTACTGCTCTCCTTATGCATTGCTATGGCATGCCCCTAACTAGAAAATTCGTGCAGAAATTTTAAA
GGGGCATGCCAAAGTGTGCCCGTCGGCTTTGACCCAGCGTTTTGATGCTAAAAATTAGCATTAGTGCTAAAGAAAGCTGCAACGTAGTCAATAACCTGTG
GAGAGGCAGAAGCATGTTGACTAAGCTGTAGTTGTACCATTCATTATGTTAAAATTGATGCATAAGCTAAAATTAGCCAATATGCTAATGTTAGCTTAAA
TGCTGGCAGTAGCATGTGGAGCAACAGGACCATGTTGTTTTAATTTTACTACTCCATTCAGTATACTAAACATGTCTAATTAATGAGAAAATTAGCTAAA
AGCTAACTTTAGGTAAAAGTGCTAGTGCACTAGTCAAAGACAGTGAAATGCTAACTTTTGTACAAATGCTACTATCCTGAGAAATAAATAACATAAAAAA
GGCTAATATTATTGCACCGCCTTAGGTGGTGCACTAACACGAGAGGAATATGCAGACTTTTATTTTGAAACTTTCAGTTGGCTTCATTTTAACTACCACA
CCAATTCAATGTGTAACAGTAGTTTGTTTAAACCAGTCACATAAAGCACAAAAGAGGAAATACCTGATGTGAAAAATGTCAAGGCTTTTATTTTGAAATT
TTCAGTAAGCTTCATTTTTGTTACACTTTGGATAAATGGCCACATTAATCCAACGTGTAACAGTCCAGCTATATAATGCCCAAAACAGCAAGTAGTTCTA
AATGCCAGCTCAGCCCTAATGTGTGGTATCTGAGAGTTCTACCATGTTGTAGTTCTATAGTAATTAATCTTCAGCCAACTGCTGTGTGTGTGCTGCGCAA
GGCAATGCACTAGGGGGCAGTGAAGTGCTACTCTTTGTGCTAATATACTGAGGAAAAAAACGTAAAAAAAATAGTTTAAATAGTTGTAGAAAATACACAA
ATCAAAGAAGATTATTAAAAACGGAATTAGGTTTTAATAGGAATTGAAATTTGAGAATGTGGTTGATCAGTTAAATAGTATTGAGGGGAAAAAGAAGATT
TTTCGTTTTTTTAAAAAATACTGGGATCTTTGAGAATTTGAAGTATAGATATTAGGCTCCAATAGATGGCAGTAATGTAGCAATAATGGATGCAAGCTGC
CGTTAAAACCTGAAGAAGAAGAAGAAGAAGAAGAAGAAGAAGACCATTGGTCAGCAGGATGATACGTAAACATTTTCAACGAGCCGCCATGTTAGAAAGC
CAACCCCTTTCATTCGGTGAGGAGGAGACTGCATATACTTTAAAGAAAGAAGCGGCAATTTAGAGGTTGAATCTGACCCAACGCACATTTATAGAAGGCA
TAATTGTTTTACCTGGGTTCTGGCTAACAGTGACTTAGCCGCTCTCCACAATGGCGACTGCAACTCCCACCGCCCATAGAGGCACATGCGGCGGCAGCGC
CACACCGCTAAGTCCGACCAGGATAACCAGGCTGCAGGAAAAACAACAGCTCAGAGACCTCAATGACCGTCTTGCTGTTTACATCGATAAAGTTCGTAGT
TTAGAGTCGGAGAATGACGTACTTCACCTCCAGATTAGCGAAAAAGAGGAAACTAGGAGTCGTGAACTCGGTGGACTGAAAGCACTGTATGAGACGGAGC
TAGCCGACGCCAGGAGGAGTTTGGATGACTCCTCCAAGGAGCGGGCCTGGCTGCAGATTGAGTTGGGAAAGGTCAAATCCGATCATGAACATCTTCAACA
GAAGTAAGCTTTCAATTCATGCTGTCATTCTGTGTAAACTTACGCAACTCTGCAAGTGCTTCACAAAACGCATTACTCAAACTTTCGAGCCACTTTTGAA
ACATTACACGGGCAAGTGAATCTGGGCTTAGATTTGATGTTTGCACTGGGAACGTCATACGAGTTCAGCCTAGATAAAATTGGTTTAGATTTGATTGACT
TTTGATTGACCCGTTTGAAATCCGGGAGCTAACTTCAGCTTCATGCTATGGCGTACTAAATTACTAAATGACTGTAGTGAAGTTAGTTTGAAGTTGGATA
TTCGCGCTCCGCGGAGTAAGTGGTGTCCAGCTTAAGGGTGATCCGATTCATGAACGCTAATTTTGGCCAGCCGTTCTCGACCGTTCCCCCCTCCAACGCT
TGCAGGTTAGGGTGCAAGTCATTGCAAGTCATTTTAAATATTTTTAATATTACAAAAATATATTTTTCTTCAACCGCTTTCAAATCCTTTTATCGAGTGA
CTCAAAATCATTTTGAAATTGTTCTAATAGACTGGACAGATGAGGCACACTCATTTTTCCTCCATTTTAATCTTTTTGTATATTTGTTTCTGTAATTTTA
TATTAAAAAAACTACAAGGTTTTCAATAGCTTCCATGTCATGTTACCCACCGATAAAGAATAAAAATGTGTGCCTCATCTCTCCAGTCTATTGGATTTTA
AATTTGAAATATTGAAAATGACTTAAATTGAATAGAAATGAGTGTGCCTCATGTAATGGCATGAATTACAACTTTTTTGTGTCAGTTTGTCACAAGGCAA
GACATGTTTATTTTTGTTCCACAGGAGTGTTTGGCTAGGAAATTCGTTGACAGTCCTAAGTGAACCTCTGAGGTTTGAGGGTGGAGAACAGCTGGCTGAA
ACTGGCATTCATGAATCGGATGAACCTTGAGCTAAACGCCGTTTACTCTGCTGAGTGCAAATTAACAACTCAGAACTACCTTCACCGCGGTAATTAACTT
TAGATAGTTATTGTTATTGGTACTGTATCGTAAAAGGAACAATTTTACAGAAAGTTGTTTTGAAATGTCTTTTGTAGCAGTAAGCACATTCTATTTGATG
TGCATTTATAAAATGAGTGTTATTAACATAAATCCGTTTGTTGCTTGATATTGCAAGTAAAGCCTGGCTTATACAGTGGGGGAAACCCTGGTTAATGGTT
TCATAGCTTTCCCAATGATGAAGACATTTCTTATAAGGCAGTAAGTAGGTTTCTGCACTTTTTTTTGTTTATTTTTATTGCTGTTGAGTGCAAAACATTT
TTAATTTCATTATCTCGTTGATATCCAGATGCACTGTGATCACATATGGACATTAGGGGGGAAAATTACACTCTAATTTCACCCGTCTCTCTATACCAGC
TACACTAAAAAGGACACAGATGCTGCAGCAGCCCTGGCCAGATTGAAGGAATTGGAGGCTCAGCTCAATGGCAAAGACGCAATGCTGGCTACTACACTAT
CTGAGAAAAGGGGACTGGAAAATACTCTATCTGAGCTGCAGGAACAACTTCAGGAGGTAAACGCCTATAATATTTTGAATGTGGATTTCTTTACTCCGAT
ATAATCAGATACTCCAGACGGTGTTTCTTTCCAGATGGAAACAGGTCTTTCTCATGCCAAGAAGGAGCTTTCTGATGAGATGCTTATGCGTATTGACTTG
GAAAACCGTTGCCAGAGTTTGGCAGAAGAGATGGACTTCCGAAAGAGTATGCATGAAGAGGTGAGGATGCCACTTGTCATGTTTGTATAGCTTTGTCATG
CACATCTGTGGTTAGTCAGGTTCAACTCATTTATTCATTCTAGAACTGAGCCGTTCAGGTGAACCTCTGGAAATGATGAACGACCTTGACCACTTTCTTA
ATGTGGTATCAGAGTATCTTCAGTCAGAGGCTTCTTCCAATTTGCTGTAACACAGATCACTACAGAAGCTCTTTCCTGTCCACTGCCTTTACCATCTACA
GCAACTCTTTGAAGACTCTTGAATTATGAGTTATAACAACCTTTAGATATATTATGACTTGAATAATAATTAAATTACTGCTAATAATTAAATGATAATT
AAGGGCTGCACAGTGGCGCAGTTGGTAGCACTGTTGCCTTACAGCAAGAAGGTTCTGGGTTCGATTCCCAGCCCGGGATCTTTCTGCATGGAGTCTCCAT
GTTCTCCCTGTGCATGTGTGGGTTTTCTCCGGGTACTCCGGTTTCCTCCCATAGTCCAAAAACATGACTGTCAGGGTAATTGGCCTCTCTAAATTCTCCC
TAGGTGTGAGTGTGTGTGTGTATGGTTGTTTGTCCTGTCTGTATTTGTATTGCCCTGCAATGGACTGGCGACCTGTCCAGGGTGACCCCGCCTCTCGCCT
GGAACGTTCGCTGGAGGTCGGCGCCAGCAACCCTCCCGACCCCACTAAGGAGAAGGTTGTTAGAAAATGGATGGATGGAAATAATAATTAAAACATCAAC
TCAAACTAATATATTGGTATAACCAGTGCAGCTGCACTGCTGTTAAATTCAAGAAGACTTTCTTAATCATATTTAGAGTTGATGTTGTAATTATGACACT
TAAACAATTCAAATGTCCCTTTGTTTTATCCTACATTAAATTAAAAAATAAAATGTTTACTGAGTTGTAACTCAGTAATTAAAAAAAATTTTTTTACTTT
TATTTATACCAGTTTGTCACACTGATATCGGAGATCTCAATGAGGGTCTCATTTACAAGGGAGAGATATTTGGACAAACCCATCAAAATTACAAATACAA
CAAAATGAACAATTAAAAAGAGCAAGTTTCATAAGAAAATTTCTCTTTTATATTTAAATTATCCTAAAGGAATCAAAGTGAAAATCTTCAGATCTTGCTG
TAGAGTGTTCCATCTTGATGGAGAAGAGTAATAAATAATAATGAATAAAACATTTTCCAAATTCTGACAGTACTAATGGATCAAAGAAGGTGAGCTGGTC
CTGAAAGTGTAACCTGTCACTGGACAATCGTAGTCCTCAAGGGCTGGTGTCCTGCAACTCTTAGATGCCTCTTTGGTCCAACACGCTTCAATCAAATGGC
TAAACCACTTCCTAAGTGCAGTCAAGTTCTCCAGAGCCCTGCCAATGACCTCATTATTTCTCTCTGGTGTGTTGAAGTAGAGATGCATCTAAAAGTTGCA
GGACACCAGATCTCGACACCTGGAGTTGCTCACCCCTCGTCTAAGTGAAAGGTGTGATGACAAGTAGAGTGGGAATAATTCAAGGATAGTTTTAGAGATA
GAATTATGCTAGTGCATGAGTCTACAAATTTATTATGATGGCCAGTTCACCTGAGAATCTAAATTATAGTTACCAGGAGCATTCATATAAACATCACAGT
AATTTAACAAGGGCAGGAATGTCATTAAAACGAGGTTTCCTAGCACTGAAAGAAAAACTCAATATTTCTAAAGAAAAGGTCTAGTTTAATCTTTAACTGC
TTTACAACATTTTTAATGCCACTTAGATGAAAGCTTGTCAACTTGTGTATCTCAACATAGTCAAATGGTATTCCTGTCAATGTTTTTAGGAAGGATTTTA
GGAAATTTCTTCTTGTTGGCAAACAGTATGACCTTTTAGGACAAGACTCAGCTGAAGCTAGACAGTTTTAATGAGATTGAGGGTCAAATGTAGGTGCCCA
AGCACAGCAGTAACAGTTTTTGCATGGAAATAAAGAGTGTCATTGGTTTTTCAGACACCTTTTACATAAATTGAAAACGGATTTGGACTTAAAATAGAAT
CCGGTGGTACTCCTTTTATGATCAAGGAGTACCACTGGATGCATGCATTGTCTACAATTTGACAGATAATTAGTGAAATTCAGAGGTAGGGCTGAAACGA
TTCCTCGAGTAATGCGAATACCTCGATTATTAAAATTCCTTGAGGAAATTTATCTGCCTCGAAGGTTTGTGAAATTATATTTTATTATTTAATACACCGT
GTTCTGGCCGGGTTATTACTTGCGTTGCGCGGAGTTGTTGACGAAAGCGAAGTGTTAGCAGCATAACGTCCAGTTTTCAAGTTCGGCCTGGGAGGATTTT
ATTGATTGATGATAAAGTCCGGGTCTTTGTCGTTTTTCGATGGACTAATAAGCATCCTTAAAAGGACTGGCGCGATGCCTGGAGTACGGTAGTCTTTTCT
CCTCCTGGAGCTGTTGCCTGGTGGCGGTTCTGAGCGAATAGTGGGGAAGAGCGCTGCAGGTGTATTTATACAGGTGAGCAGATAGACTGTACACTGTGGG
CAGCTGCGCATTAGATAATTAACGTAGGTGTAGCTTTACAGACGAATCGGAAAATTTATTTCATATCATCCCGGTCTCAACAAATGGATGGCGGAGCTCA
TTGTGACGGCATGTAGGTGGTAGATCTGTGTGTGATGAACAGGTGTCAAATTCTGTTGCTAACATAAACACAAAAACTATAAATGTCTGGGCAAGGTGAG
AGTTCATCTATTAAATTGACTGAAGATGAATGCATAAACGAAAAGCTGGAGTATAGACATTTTTTATGAGCTTATTTGTGAACCTGCCTCTTTATTATTG
AATTGAATATAATTTCAGACTTTTGTACAACTTTTCTTCAGGTTAACTTGGAAAGTGAGCTATTATTGTTACAGGTTAGTTTTCTAAACTACAAAAAAGT
TATTGTTAGGGAGGCTCAAATGTGAAAAATTGGACTGATGTTGATATGCGATAGATATCCGATTACTTGATTAATTGTAAGAATAATCGATAGATTACTC
GATTACTAAAATATTCGTTTACAACAGCCCTATTCAGAGGTCATGCCTTGGCACAAATTGCGTGCCACCTTTCACTCAAACTGGACAATATAGAGTGCTC
TTGTTCACCTCTACTTGCACCATTACAGTGTTGTAAAAAAATCTCTAGATCACAACTCTTCTAACACTAAGTCACTACTGCACTGTGTTTTAGGAAGTGA
AGGAGACTCGACACAGGTATGAAACCCGACTGGTGGAGGTAGACTCTGGTCGGAAGGAAGAATATGAATTTAAACTGACTCAGGCCCTGGGTGACATGAG
GGCGCAAAATGAAGAGCAGATCCAGATCTACAAGGACAACATGGAGAGCACCTACAAGGCTAAAGTATGAGAACACAGACATACACACATACATTTCATC
AGGGCAAGTTGACATGTCAATCCCTCAAAAACATGTTAAACAAAAGATGAACATGCTTTGATGCTTACAAACTAAAAAACCTGACATTATCACAACATTA
TTGGATACAATTATTTTATGTTACTTGGAGGTAGAATTGCTCTACATAAGGCGCTTTTCCACTAGAGCAGTGTTTCCCAGCCCAGGTGATTTCAATTGAC
AGGTGTTTGCTGAATTGCAATCGGCTTAATCAGGCAGGGATCATGCAGGGAAACATCTAAAACATGGAAGGCAGTGTCCTTTAAGAAACATTACCCTGCA
GTAAAACACTGCACTAGCCCGCCTCTAACTGGTACGGTCTTGGTCCGACTCGGCCAGATTCATTTTTCATTAGCAGATCCGGCACGGCTCTGCCTTGCTC
TTCTCAGGTTTTCATACCTATTTCAAGGGTAGTACTAGCTGGACCAATTTGAGTACTATGTTCAAACAATTTGATTAATACTGGATGCATTGGTAAATTG
GCTCCTGATGACCTCACAAGAAACTCCTAAACAATGTTATAGTTTAGTAGTGGACTTTGAATGTAGGCCCTCAAGGAGCCAAGATGGCAGCTAGCCTTTA
GACGTTGTTTGGAACTTTCCTCCAACTTTATTCTTCTCCTGTCAGAACAGATATATTTGTAATGTCTTCAACCTTTACAACAAATCGCATAACTCATCTA
GCACTTACTCCTACAAAGTCACCGTCTACCAAGAAAGGCAAAATGGAGCAAGCCACAGCAGAGAACGTGATAGCAGTGCTAAAGCTAGCTATTGAGGAGC
AAGGGAAATTTATTGGGAAATCTATCGATGACATGAAGTCTTTTTTAATTTTCTCTCCGCTGACATACAAGATATTAAAAGCACACTGCACAGCATGATC
AACCGAGTCAGCAAAGCTGAAGAAAAGATTCAGGCATTGGAAAACAAAGTGCTGGAACTAGCACACGATAAGAAGCGGTGGAATCTGCCGCTCTGCGGCA
TGCCCGAAGAAGGGATGGAAAATGTAAGGCTCAAGGTGGCGGAGGTATGTCAGAATATAATCCCAAATTACAAAGAGAAGCTTCTGGAGGTGATTGATTC
AGTCTATTGGCTAGGCAGAAAACATCCAACCAGACCACAACCCTGAGATGTCATCATCCAATTTTCTACGCAGCAGTTCCGCAACTTGATCTGGAAAATG
GCAAAGAATTCTTGCTACTTGAAGCAAAGAAATCTCCCGTTCAAAGAAGATCTTTCTGTGGAAGACTGCAAGAAACTGAGCTGTCTGTGGCCAATAATCC
AACAAGTCCGCAAGGATAAGAAGATCACATACTTTGTAGGAGGACGAGCTTTTGTGGACGGCAAGGAAATTGAATAACTGTTTCGTCGGATCCCATTCAA
CTTGATATGGAGGGAAAGTTCTATGTTTTCAGTTAAGTTCAACTAAAACTCACTTGTTTGTTTTTTACTATGTTAAAGTTCTTCTCAGTTAATGCTCGAG
GACTGAGGAATATCACTAAAAGAAAAATGTTATTTTTGTTTGCAAAAAATATTGGTGCTGATTTTCGTTTGCTTCAAGAGACTCATTCCATTGACGGTGA
CTATAAACTTAGGAAAACTCAGTGGGGAGAAGAGTTGTGGATGGCCCATGGAACTCACTGTCCAGCAGGTACATTAACTTTGAAACACAAATTTTATATC
GGCATCATCTTCACCGAAGCCGACCCAGCTGGACACTATATTCTCAGTTATCACATATGATAATTATTTCTTTCTTATTGGTAGCATTTATGGTTACAAC
AATGCTAAGGGAAATGTCAGACTGTTTGAAACTTTGAACTCCAGTATTGATGCTCTTGTTAATTTTTTTTTAATGATATTAAGATAATTTTAGGAGGGGA
TTTCAACACTACTGTGAATGATGAGGTTGACCGATGGCCTAGTAGGTGAAGAATAAATTCTCAGATTGTTGACTTAATGATTGAGCAAAGTTTAATAGAT
ACCGTATTTTCCGCACTATAAGGCGCACCACATTATAAGGCGCATAGAATAGACGCTTCAGTAGAGGCTGGAGTTACGTTATGCATCCACTGGATGGAGC
TGAGCTAACGGGAATGTCAACAAAACAGTCCAACTCCAGTCAGTGAAGAGAGCCTTCCGCGACTGGGCCGGGGCGTGGCCGGACGATGGTGACCCTTTTC
CGTTTGCGCACAGCATGTTCGTGGAGAACGTGGTGCTAAATAAGTGTTTTTCAACCTTTTTTGAGCCAAGGTTCATTGTTATAATTGAAAATCATGAGGC
ACCACCAACCAAAAATATAAACAAAGATACTCTGTAGCCGCCTATATTACATATATAGTCATTCTTATCAAAATGTCTTGAATAGGAATCAAACACAAAA
ATGTATTTTTTTTATCACATTTTACATTTCTTATTTCAAATTGCACTTAACACTTCAAAAATACCCCTGAACAGCGAAACAACACTGTGGGGTTAAATTT
AAAGAAATTGTAGAAAACTTCAAACTGTTTTACAAACTAATCCACAAGCATCTTATAGCCAGAATATAGAAAATAATTCTTATTCTGAAAGAAGCAATAA
TATTTGGGAAACATTTCACTTCATATTCACTGTTACAATATGAAGAGTTGCATGTACAAAATGTCAATATCTGTATATTTTACCCACCTAGTGTGAAACC
TGAGCATGTTTGGATGAAAACAGCTGATTTTCTGGCAGAAATTGAAGAAAGACAAAGCTCTTCCTCCACTGCTCTCAGTCTCTCTCTGGTTTTAGTTTTT
ATAGTAACCAGACTAGAGAAGCTCATTTCACACAGACATGTTGTGGGAAATGGACCCATGTTCTTTCCAACCCAACTACTGCTGAGCTTCTCTGTCTTTT
CCATCACTGTCTTGCTAGATACGATGCTCTCACCGCTACCTGTAACATTCATGCATCACTAATTCTCTTGTTGTAATGTAAAATGCTGTGTACTTACTGC
CACCTAGTGGTAAGAAAATTACATGATTTCGCTGCTAGTCACTGCTACAGCAGACACATGAAGATGGCGTTATTTGCAGATAATTCATTATCAAAAAATC
TTTTAAAACCAATTACCGTATTTTTTAGACTATAGAGCGCACCATACTAGCACCTTCATTTTTTTTTTGAAAAAACAAAACAAAAAAAACAACAAAAAAC
TGGAAGCTGCTCTCGGTTTTCCATAAGGACCCAGCAGAGGGCTGCGTCCTAATAAATCTGCTGCATATATTAAGGACGCAGCACTCCGTCTCCAAAGCCG
AACCATGGTTTCGTTCACACCGAACTTAAATGCAGCGGCTCTATTTCCCTCCTGTAGTGCCAGATCGACAGCCCTCAACTTAAAAGCTGCATGATATGAG
TTTGAAAACATTTCTCCATCGTGCCTGCTGCTTAAAAATACCCCTGAACAAGTTGAAAATTAGCACGTTCTTCTTTTGATTTAAAATTTTGACTTCTAAT
GATTCACTTCCTGCTAGAGAGCCCCCTGGTGGTTGAAAAAATATACACAGCAAAGCCAATCCGCATGGTTCAAAGCTTAGAAAAAAAGTAGCAGCTTATA
GTCCGAAAAATACGGTACCGTAGGTGAACTTGAATAATTTCCATGGCACACCTGACGATCACTCATGGCACACTAGTGTGCCGCGGAACAGTGGTTGAAA
AACACTGTGCTAAATGACCTGCAGACGACCTGATTCTAGATGGTCCGTAGGTAGATGGATCAGTCAAACTTTATTAACAAACCAGCATTCTGACAACTAT
CCCAGCATGCACCACGCGCTGCTTCTTCTACGGGCGAAAATGAAGTCGGCGGCTGCTTACCGTAGTTGCTAGACCTGCTGTGGCTCAATATTGGTCCATA
TATAAGGCACACTGGTTTATAAGGCGCACTGACGGCTTTTGAGGAAATTGAAGGTTTTTAGGTGCGCCTTATAGTGCGGAAAATACAGTATTAGGAGGAT
AAATAATCCAAACACAATAAATTGCTGTCTGTCAAAAGATGCAAAGTGTCACAGCACAACTTCAGTTGCAACATCCTGAAGCACTCATAATATCTGTAGA
TTTTAATCATGTCACCCTGGATTCCACCCTGACTACTTTTTACCAGATTGTCAATTGTCCCACCTGGAAAAACAGGATAATTGATTTACTGTACACCAGT
GTAAAAGATGGATGTAATGCTGTTGCCCTTCCCCCATTAGGCAAGTCAGACCACAACCTGGTGTACATACAGCCTCAGTACCCCACTGGTCCAAAGGCAC
GGTGTCTCCACTCGCTCCATCAGAAGATGGACTCCTGAAGCAGAGGAGGCCCTGAGAGATTGTTTCAACATCACAAACTGGGATGTGCTGCTGGGAGCTC
ATGATGAGGATCTAGAGGGGATGACTCACTGTCTCACAGATTACCTTAATTTCTGTGTAGATGTGATACCCCCCCCCCCCCCACCCACCCCCCCGCCCAA
GACTGTTCGATGTTACCCAAATAATAAACTATAGGTAACACAAGGAGTAAAGGCTGTACTCAACCAGAAGAAGATGCCCTTCAGGACTAAAGATGAAGAG
AAGATAAAGGCGGCACAAAACGGGGTGAAACGTTGTCTGAGGGAGGCAAAAGACTGCTATAGGAGGAAGGTGGAGCAGAAGCTGAGGGAAAACTGGTGAT
GTCTGGAATGGTTTCAGAACCATTACAGGGCACAAAACTCCAACAACCACAGAGGGAGGAAGTAAAGAGAGAGCTAATGAACTGAATAACTTTTTCAATA
GATTTAACCATTATGCTTCACCCACCATTACTACATTTACTCTTCCCCAGTGCTTTCCCCCAGTACATCCTCTTCCTTGTTAGCAGGTGCAGTAATTCCA
CCATCCTGGCATCCTCGCCTCACCTTTATCCCATACCATCCCCCTGACCCAATCTCCTCCTCCAAGGCAGTCTAGTAGCTCCTCTCCTTTCTTTCCCTCC
AACCAGCCTCCTCTCCACTTTACAGCTGATCAAGTGAGGGCAGAACTGAGGAAGCTTCGACCCTGAAAAGCTGCAGGACCCGACAGAATATCCCCTCGGA
TTCTCAAGATCTGCACTACTGAGCTCGGGGAACCATTACAACGAATCTTCAACCTTAGTCTGCAACTTGGCAGCGTGCCCACACCCTGGAAGACATCCTG
CATCATTCCTTTCCAGTCCTAAGAAGAGCAGGCCCAGTGAGCTGAATGACTTCAGACCAGTTTATTTTTAAAAGCAGTATTTTTGTTTTTGCTTGATGAT
GTTCCATGTTGATGGAACAACATCGTTCTGATTGTACTATATTGCCTATAATGAATTTTAAAATACTTCTTTTTAAAAATCACAGTTTGCTACAAGTCGA
TTTCAACAGTCCTTAGTCGGAGCTCTTCTGGCTTTAAAAGATTGAATGAGTTGAATGAGTGGGTGATTCTTAATGAATCATGAGTACTGATTGTATCATA
GATGGATTTAACAACAAAATTAAGTTCTAGGATTTTATGTGTTTGACTGCATTAGTTTTTCTGATTTTTTTTAAATTTATTTTTTCATTTTATTTTAATC
TTTGTTTAATAAGGGATCACATTGCTAAATCACTGGCCTTTGGTTCTAAAGTTTGAGGTTAAAATTAAATAGTTGTAGAACCTGAACAGGGTTTCCCCCA
GTATATTTATATAATGGTGGGCCGCCAGGTTTTACTTGTCCCCCTGTCAGGCTAAATGTCACTTGTTTATGTATTTTAGATTATTTATTTTATGCACCAG
AGGTGCGTGTTGAACATGCAGTGTACTGACTCGGTAATCACACTAGGGATGTTAATATCCACTTGGTTGCCATTAATATAACCAAGAGCATGTGCACATC
TAACAACACAGTGAAACTACAGTTCGTTCCCCACCTCCCATTGCTTCACATTAAACGCATGTGTGGAATGCTACTTACAACTTGACAGTCTTCCCTCTTT
CTCTAAAGAACACATAACAGATTGGAACAACATTCAGTAACTAGAAAGTGCATTTCCTGTGTGAATGCTTGTGGTGAAAATGGCAAAAGCGTTTGAAGCC
AACTGCTAAGATGTGACGAAAGGTAAGAAATAGTCCATGCAGTATGAAAAACCCGGGTAAAAGCCATAATTAGCTAAAAAGCTAAAACCAGCTAAAACAC
TAATGACGGCATCTAGGCCAGTGGTCCCCAACCCCCGGGTCCGTGGATCAATTGGTACCGGGCCGCGCAAAAAAAATAATTAAATATTTCCATTTTATGT
ATTATTTGAGTCTGGAGGATCTTTTATTTTGAAAGTCTTTTAACCGGATTCTCTTGGTTACTTGCGCACCAACACTGAGGCCACAAGCAGCAAAATGAGT
AAGAAACAGATCAGATGTCTTTGGAAAGTTTCTTTGCGAAGGGGAAAAGGCCCAGAGAAGAAACGGGAGAATGGATTTATCCCGGACCGGTAGGTGAGTA
GCACATTACAAGCCGCTCTGCGTAACATGCGGCGACCGGCTGATAATGAGGGAATGAAGCTTCAAACTGCTTGGTTTTGTAGAGACCAAGCAGGCTGTGG
ATATAAGCAACACTTCGGGTGTCATTCTCTCATCACCGTCTCGTTGCAGAGAAACGGGCTCAGGTCTCCCGTTAGTCATTATCGTGAGTTAAAATTTTCA
CAAAAGTAAAATGTTCGTTTTTGTGGTGCATCTGTATCTTATTTTGAAGGGATATCTAAACGTTACCATAGGGACCAGAGTCAGAGCGTTTGGGCAGTGG
TCGAGAGGAAATGATTTTAGCTTGTGAGTCTTAAGTCTGGTTTAGACGGCAAGATTTAAGAATGTCGGCCAATTCTCCAAACCTCTGTGACCACAGAGCT
GATAAAAGTACAACAAGTTCGATTGGTTCGTGTTCAGCCACATGGCAGGAGCAACACGCCACATGACACCACATTCCAGTCATGAACATCCCGATTCCAG
AGGAAAATCCAGTAAAGCCCCCAACATAGCAAACGTGAATTTAGAATAACAAAACACGGATGACTATGTAGAAGCAATAGTGATAGTTTGTGGACTCATT
TTAAGAGATAAAAGACATAACAAAAAGAAAAGGCGGTGGATAAAAGACAACGGGAGCAGCCGCTCTATTTGCTGCATTATGATTTGGAGGTGAATATGTT
TTTTCATAGTTAACATTTTTAACTGAATAAACATAATGATATTTACATATAATAAACATTTCTACATGTCATCTCCGATATCCACCGGACTCTCAGTTGT
GCGATATGTCAGCTGTTTGGGATTCCCTCTGTTCTTACGTCACCGCACTTTCTGATTGGCTACCTGTCACATTCAACAGGTCTTATTCTCGTTCCCAGTC
AGGGAAAAACCCCACAGCCTGCGATAAAAGGGCCAAGACAAACCAAATTGGGTATATTCAGGCTTTAACAGGAACACCGACATGCAGAAGCATCATCTGA
AGGTCCCCCCCCTCACGGGCCGCAGCAAAATGTCCAAGTCTTGACCGGTCTGCGGTAATAAAAAGGTTGGGGACCACTGATCTAGGCTACCACTAGCATA
CTGGGTTACAGTAACGTATTCCATTCACTGTAAAAAAACAAAACAAACGTAAAACCTATAAAATATGAAACTGACAGAAACGTTCCCCTATTCCTTTCAG
AGACAGAAGTTTTAAGTTGTTTGATGATATTTTTTTGCACTCTATTTAATTTAGAAAAAACAGAATTGCCCTGAAAGGAAGAAAAGTAAAAAAAAATTTG
TTTTGCCAATGAAGAAAAGAGACAAAGATAGAGAACTAGAAAAGAGTTCTCTGTGACGGGAGAAGTTTTTTATTTTTGCATTGTGGTTTCTCATTTTCTG
CCTCAAAAAAAATATTTCTGCCCCTTTTCCACCGGCTCTACTTCAGCAGCTCGGCTCTATTTCAGAGTGACCACCGGCCTGACTCAGCTCTGCACCAGGG
TGCCACCTCCAAGCACTGTGCTTCATTACTATGTGACCTAATGCGAGTTATTGGTCTTCTGAGACAAAAGAAGAAGAGAGAGCAGAGATATTTTTTACAG
CCTGTGATGGTGATTTTTCTGAGACTTCAAGAAAATGCACGGTGGGAGGAATGCTGCAATGTGGAGGACGACAGCTGATCTCCACCTTGAAGCGGGAGGA
AAGCAGGTGCCTCAGACGGTGCAGGTGAGCTAACGATGATTTTTGAATTAAACTACTATAAAACTTGTAATACAGTGCCGAATATACATGTGTTAATGTT
AGCCAGGGTGTTGCAAATAACTTAAAAGTGTCAGAATTGCATGTTGGCGCCGCACATTCATAATATGTATATTCCAATGTGTTTTCAGATGTTGGTAAAC
TGTCCCTGCAGACAATCAGTGTGGTTCTTCGTGCTCCTCTGAGTTGTAGGACGTCTCATCAGTGTCCGTCTTCCTGACTGCCAGTCAGTCTTTACCTTCA
GGATGTCCAGAGACCTTCGCCTTTCTGGAGCAGGAATCCCATGATCCAATGTGCTGATAAAACATTTCTCATTTAAAAAAAAATGTGGCTAATATTCTTA
GAGTTGAAATGCATTAACAATCTGTTTTTAACTTCTCAATACATTTAATTATGATTCATCTGATGTTCAAGTTATAGTGAGAACAAATAAAGCTGTATTC
CTTCTAATCTGACTGGTTCTAGTTTTAATCAAACCTTCCATGTTTTCACCTTTTAGTCACTAAGAGTTAATCGGGGGCGTAAAAGTTTAAACTCGGTCTT
ATTTATCACTAATTAAGGTTACAGGTTTTGGACAAATTTTCTCACTTTCTTACATTGAAGATTGTCCAGGAAGACAGCTAAACAGTGAGTGGATAGAATG
ATGTATAAAGTAGAAATTAACACATTTTCTCACTTTTATGTTGACAACCATTTGTCAACATGATTCGCATTTCGGGTTCTTGTTAATAGCAACCCTGATG
TCAAAATATTTGGTTTGCTGAATAATGTATTGACTTTCATTGGTAATCTACAATGTTAAGGGTCAATGAAATACATATATAAACTTTGTTCATTGAGAGG
AAACAGCATTTATTTTTCTTTTGTTTGCCTCAACTCTCCTTGGAGCTTTGCCATCTCTGCTGGTAGCTGCTTCCTCCTGAAGGAGATGAGTTGTTGTTCT
GATGGTTCTCCTCATTGTTCACCATCATGTCAGCCATGTTCCTCTTCTTCTGTTTCCTGAGAAAAGTAATCAAATGTTATAGCTTATAGTAGATAAATGT
AGATAACACAGAGTCACTAATGTGGAAGTTACATGCACAGAAAGAGTTATTTAAAACAGATGTTACTTGTGTGTGTGTGTGTGTGTGTGTATATATATAT
ATATATATATATAAACACTTTTTTTTACTATCCAGACTTACAGAATTATAAATAACTGGAATAGTTGTGAAAATTAAGGGCAAAACATAATTACTTGTAA
GTTTTAGACCTATGCAGGCATATAGCCATGGATAAAATACCACTATTGTTTTCTTCAGGTTTATTGTTCATTTTTATGTCCTCTACAATTAATAGTTCAT
AAACATTTAATTGGAGAACTGATATTTAGCAATTTTACAATAATATATCATATAACATGTTTTATTATCTCACAATGGGGGAAACTCCGATGCAATCGAA
GCACGTAGAGTCACGCAAAGATAAAATGCAACATGCTGTACAATATTGACGGTTATTTATAACTGAGGAATGTGCAACTGAGTATCTTCAGAAAATGTGC
ATGTTGTGTTTGAGCAAAAAAAAATACAGCAGACTTTGTGTTTCAACTGTCTTCCACGACTGTATGTAGGCAATCATAAATGTAGTATAAACCAGACAGA
CGTATCTACAAACTGCTCACCTGAATGGAGAGCAGCAGCAGCAGCGTTAGCTGCATCTGTTCCATTGTTTCTAAACAAAAGTGCCAATTGTGATAAAGTA
TTTTGTTGTCACGTACAACATTTGGCGCAATTCTATTATAGGTCTTTTGGGTCCTTTGGATCTATGAAGCTTTGAATATGAAGTCGTTGCGTTTTTGGTA
GCAATATTGCCGATACTGGCCCTGCATTTACTTGGTATCGGATCAAACGGAAGAGCATGCAGATCATGCGCATTGCTCTTTGATTGTTTTCGTCACCTGT
CAACCATGACAGATCTGTTTGCCAGCAGGCAGACATTACAGCACTGTGCTGCCTGGCTTCAGAGAGGGTAAGAACAGTCAGGGTGTGTGCCTTGTGCTTG
GTTTCTAATTGCTTGTTGCTCCTTGGACAGTATTCATAGTTGAGTGTTTACTGTTAGGGCATTGCCTTAATTGCTATGTTTAATGTTGCGGATAGTGGTG
GTTTCTGACATGGGCAATGTGGACAACTGCCCAGAGTGTTAACTTTTTAGGGATGGCAGACCTCTGTAGATTGTGGCTCAGAGATGGAAGCAAAGCACTA
CCCCCATACTCTGAACGGGTCCTTTGATTCGGGCTGGTAGGTCTCTGTATGACCTGGATGCACCACTTCTGGTGTGCCTCGGGACAAAGAACAATTAGCA
TAAGGGATTGATCCCTCCAGGTAAGGTGGAGGGGATGTCACACTATTGACTTATTTTATATGCGAATATCCATCAGTCATAGCAGTCATGTTAAAGTGAT
AGAAAGCCTAATCCAGTTTCTGTGTCTGTGAAATTCTGACACTGAGAGGATGTCGCTGCTCTGCTCCAATCTGGCAAATCTCAGCACGCAGCTGCATAGT
CGACATATAACAGACGAACAAGCCTTACAGGGCCAGCCAGATGACAAGAGCGGACATCAGGAAAAACTTGTCTCCTGGCAAATGCAACAAAACAAGTGCT
TGTTTTGTGCTATTTGTGCTCAATAGCAGAAATAGCTCTTTCTGGCGTTAGCTTTTTTCTACTTTTTATGACTTCAGCTTTCTCTCAGGTCTCCTTAGCA
GTTTTTAGGTGGGTTGCTGGTGGACCACCCTAGTGTGCCAAACTGCAAGTTAGCAAGTTTTCTGGGGGGAATTATGATGAAAAAGATCATTTACACAACA
CTACCCCGAAGTTATCAGCAGAGCATTGTTCATTTTATTTCCATGAGTACAGCTGATAAGGTCACTTTAAGATTTGATGACAGAATAAGGATTTGTTCTT
AGTAGTAAAGTCTTTACTACTTCAGAGATGAACACTGTAGATAAAAACTATTTGATAATACTTACTTTTGGTGGGCTTTTTAAAGTATGCAGAAAAAACT
GTATTTAGTTCCTCCTAACCTATACAGATTCATAATAGTCTGAAGTAAAATCGAAAGTTTCTTTAGAACAACAAACCAAATGACACAAACTTCCTGCTTA
TCAGGAAGTTGCTAGAATGTCTTAGTTCCTCTTTCAGGTTGAGAAATTGACATTTGACTGTTTCGACTCTCAAATTGTTTTTCTTTCTTCAGCTTGAAGA
[truncated: 36,607,995 more chars]
