# Supplementary material for: Identification of the male-specific region on the guppy Y Chromosome from a haplotype-resolved assembly
Source: Genome Res. 2025 Mar;35(3):489–98. doi: 10.1101/gr.279582.124 (PMC11960691; doi:10.1101/gr.279582.124)
Supplement: Supplement 13 [file Supplemental_Data.zip › Supplemental_Data/Maculatus.210427/Maculatus_chr12_v1.4.rdy.fasta.metrics]

---------------- Information for assembly '../assembly' ----------------


                                         Number of scaffolds         80
                                     Total size of scaffolds   36583000
                                            Longest scaffold   28378995
                                           Shortest scaffold       1403
                                 Number of scaffolds > 1K nt         80 100.0%
                                Number of scaffolds > 10K nt         78  97.5%
                               Number of scaffolds > 100K nt         30  37.5%
                                 Number of scaffolds > 1M nt          1   1.2%
                                Number of scaffolds > 10M nt          1   1.2%
                                          Mean scaffold size     457288
                                        Median scaffold size      78439
                                         N50 scaffold length   28378995
                                          L50 scaffold count          1
                                                 scaffold %A      29.96
                                                 scaffold %C      19.84
                                                 scaffold %G      19.88
                                                 scaffold %T      30.05
                                                 scaffold %N       0.27
                                         scaffold %non-ACGTN       0.00
                             Number of scaffold non-ACGTN nt          0

                Percentage of assembly in scaffolded contigs      77.6%
              Percentage of assembly in unscaffolded contigs      22.4%
                      Average number of contigs per scaffold        1.1
Average length of break (>25 Ns) between contigs in scaffold      10000

                                           Number of contigs         90
                              Number of contigs in scaffolds         11
                          Number of contigs not in scaffolds         79
                                       Total size of contigs   36483000
                                              Longest contig    9869282
                                             Shortest contig       1403
                                   Number of contigs > 1K nt         90 100.0%
                                  Number of contigs > 10K nt         88  97.8%
                                 Number of contigs > 100K nt         40  44.4%
                                   Number of contigs > 1M nt          5   5.6%
                                  Number of contigs > 10M nt          0   0.0%
                                            Mean contig size     405367
                                          Median contig size      91474
                                           N50 contig length    2756844
                                            L50 contig count          3
                                                   contig %A      30.05
                                                   contig %C      19.89
                                                   contig %G      19.94
                                                   contig %T      30.13
                                                   contig %N       0.00
                                           contig %non-ACGTN       0.00
                               Number of contig non-ACGTN nt          0
