# Supplementary material for: Identification of the male-specific region on the guppy Y Chromosome from a haplotype-resolved assembly
Source: Genome Res. 2025 Mar;35(3):489–98. doi: 10.1101/gr.279582.124 (PMC11960691; doi:10.1101/gr.279582.124)
Supplement: Supplement 13 [file Supplemental_Data.zip › Supplemental_Data/Maculatus.210427/Maculatus_chr12_v1.4.rdy.gff]

Chromosome12_Mac	exonerate	gene	54734	163193	99.91	-	.	ID=g1;cds=37;protein=XP_008422049.1;pro_len=1772;cover=100.00;pid=99.94;start_c=1;stop_c=1;pre_stop=0;frameshift=0;splice_sup=34/36;S=0;E=1;busco=ray,-;symbol="CHD1";name="PREDICTED: chromodomain-helicase-DNA-binding protein 1 isoform X1 [Poecilia reticulata]";qcov=96.99;scov=99.94;seg=16.59;rep_cov=0.68;pfam=PF00176,PF00271,PF00385,PF13907
Chromosome12_Mac	exonerate	transcript	54734	163193	99.91	-	.	ID=g1.t1;Parent=g1;
Chromosome12_Mac	exonerate	CDS	54734	54998	.	-	.	ID=g1.t1.cds;Parent=g1.t1;protein=XP_008422049.1
Chromosome12_Mac	exonerate	intron	54999	58803	.	-	.	Parent=g1.t1;protein=XP_008422049.1
Chromosome12_Mac	exonerate	CDS	58804	59044	.	-	.	ID=g1.t1.cds;Parent=g1.t1;protein=XP_008422049.1
Chromosome12_Mac	exonerate	intron	59045	59119	.	-	.	Parent=g1.t1;protein=XP_008422049.1
Chromosome12_Mac	exonerate	CDS	59120	59171	.	-	.	ID=g1.t1.cds;Parent=g1.t1;protein=XP_008422049.1
Chromosome12_Mac	exonerate	intron	59172	64496	.	-	.	Parent=g1.t1;protein=XP_008422049.1
Chromosome12_Mac	exonerate	CDS	64497	64596	.	-	.	ID=g1.t1.cds;Parent=g1.t1;protein=XP_008422049.1
Chromosome12_Mac	exonerate	intron	64597	64748	.	-	.	Parent=g1.t1;protein=XP_008422049.1
Chromosome12_Mac	exonerate	CDS	64749	64927	.	-	.	ID=g1.t1.cds;Parent=g1.t1;protein=XP_008422049.1
Chromosome12_Mac	exonerate	intron	64928	70311	.	-	.	Parent=g1.t1;protein=XP_008422049.1
Chromosome12_Mac	exonerate	CDS	70312	70443	.	-	.	ID=g1.t1.cds;Parent=g1.t1;protein=XP_008422049.1
Chromosome12_Mac	exonerate	intron	70444	70555	.	-	.	Parent=g1.t1;protein=XP_008422049.1
Chromosome12_Mac	exonerate	CDS	70556	70756	.	-	.	ID=g1.t1.cds;Parent=g1.t1;protein=XP_008422049.1
Chromosome12_Mac	exonerate	intron	70757	70835	.	-	.	Parent=g1.t1;protein=XP_008422049.1
Chromosome12_Mac	exonerate	CDS	70836	70979	.	-	.	ID=g1.t1.cds;Parent=g1.t1;protein=XP_008422049.1
Chromosome12_Mac	exonerate	intron	70980	71072	.	-	.	Parent=g1.t1;protein=XP_008422049.1
Chromosome12_Mac	exonerate	CDS	71073	71195	.	-	.	ID=g1.t1.cds;Parent=g1.t1;protein=XP_008422049.1
Chromosome12_Mac	exonerate	intron	71196	79519	.	-	.	Parent=g1.t1;protein=XP_008422049.1
Chromosome12_Mac	exonerate	CDS	79520	79670	.	-	.	ID=g1.t1.cds;Parent=g1.t1;protein=XP_008422049.1
Chromosome12_Mac	exonerate	intron	79671	88706	.	-	.	Parent=g1.t1;protein=XP_008422049.1
Chromosome12_Mac	exonerate	CDS	88707	88845	.	-	.	ID=g1.t1.cds;Parent=g1.t1;protein=XP_008422049.1
Chromosome12_Mac	exonerate	intron	88846	100722	.	-	.	Parent=g1.t1;protein=XP_008422049.1
Chromosome12_Mac	exonerate	CDS	100723	100856	.	-	.	ID=g1.t1.cds;Parent=g1.t1;protein=XP_008422049.1
Chromosome12_Mac	exonerate	intron	100857	100958	.	-	.	Parent=g1.t1;protein=XP_008422049.1
Chromosome12_Mac	exonerate	CDS	100959	101000	.	-	.	ID=g1.t1.cds;Parent=g1.t1;protein=XP_008422049.1
Chromosome12_Mac	exonerate	intron	101001	101084	.	-	.	Parent=g1.t1;protein=XP_008422049.1
Chromosome12_Mac	exonerate	CDS	101085	101242	.	-	.	ID=g1.t1.cds;Parent=g1.t1;protein=XP_008422049.1
Chromosome12_Mac	exonerate	intron	101243	102102	.	-	.	Parent=g1.t1;protein=XP_008422049.1
Chromosome12_Mac	exonerate	CDS	102103	102279	.	-	.	ID=g1.t1.cds;Parent=g1.t1;protein=XP_008422049.1
Chromosome12_Mac	exonerate	intron	102280	102360	.	-	.	Parent=g1.t1;protein=XP_008422049.1
Chromosome12_Mac	exonerate	CDS	102361	102456	.	-	.	ID=g1.t1.cds;Parent=g1.t1;protein=XP_008422049.1
Chromosome12_Mac	exonerate	intron	102457	105481	.	-	.	Parent=g1.t1;protein=XP_008422049.1
Chromosome12_Mac	exonerate	CDS	105482	105578	.	-	.	ID=g1.t1.cds;Parent=g1.t1;protein=XP_008422049.1
Chromosome12_Mac	exonerate	intron	105579	105695	.	-	.	Parent=g1.t1;protein=XP_008422049.1
Chromosome12_Mac	exonerate	CDS	105696	105844	.	-	.	ID=g1.t1.cds;Parent=g1.t1;protein=XP_008422049.1
Chromosome12_Mac	exonerate	intron	105845	115451	.	-	.	Parent=g1.t1;protein=XP_008422049.1
Chromosome12_Mac	exonerate	CDS	115452	115601	.	-	.	ID=g1.t1.cds;Parent=g1.t1;protein=XP_008422049.1
Chromosome12_Mac	exonerate	intron	115602	115681	.	-	.	Parent=g1.t1;protein=XP_008422049.1
Chromosome12_Mac	exonerate	CDS	115682	115753	.	-	.	ID=g1.t1.cds;Parent=g1.t1;protein=XP_008422049.1
Chromosome12_Mac	exonerate	intron	115754	115863	.	-	.	Parent=g1.t1;protein=XP_008422049.1
Chromosome12_Mac	exonerate	CDS	115864	116016	.	-	.	ID=g1.t1.cds;Parent=g1.t1;protein=XP_008422049.1
Chromosome12_Mac	exonerate	intron	116017	116850	.	-	.	Parent=g1.t1;protein=XP_008422049.1
Chromosome12_Mac	exonerate	CDS	116851	117013	.	-	.	ID=g1.t1.cds;Parent=g1.t1;protein=XP_008422049.1
Chromosome12_Mac	exonerate	intron	117014	119340	.	-	.	Parent=g1.t1;protein=XP_008422049.1
Chromosome12_Mac	exonerate	CDS	119341	119529	.	-	.	ID=g1.t1.cds;Parent=g1.t1;protein=XP_008422049.1
Chromosome12_Mac	exonerate	intron	119530	122963	.	-	.	Parent=g1.t1;protein=XP_008422049.1
Chromosome12_Mac	exonerate	CDS	122964	123154	.	-	.	ID=g1.t1.cds;Parent=g1.t1;protein=XP_008422049.1
Chromosome12_Mac	exonerate	intron	123155	123254	.	-	.	Parent=g1.t1;protein=XP_008422049.1
Chromosome12_Mac	exonerate	CDS	123255	123344	.	-	.	ID=g1.t1.cds;Parent=g1.t1;protein=XP_008422049.1
Chromosome12_Mac	exonerate	intron	123345	123426	.	-	.	Parent=g1.t1;protein=XP_008422049.1
Chromosome12_Mac	exonerate	CDS	123427	123643	.	-	.	ID=g1.t1.cds;Parent=g1.t1;protein=XP_008422049.1
Chromosome12_Mac	exonerate	intron	123644	128134	.	-	.	Parent=g1.t1;protein=XP_008422049.1
Chromosome12_Mac	exonerate	CDS	128135	128259	.	-	.	ID=g1.t1.cds;Parent=g1.t1;protein=XP_008422049.1
Chromosome12_Mac	exonerate	intron	128260	128471	.	-	.	Parent=g1.t1;protein=XP_008422049.1
Chromosome12_Mac	exonerate	CDS	128472	128650	.	-	.	ID=g1.t1.cds;Parent=g1.t1;protein=XP_008422049.1
Chromosome12_Mac	exonerate	intron	128651	128732	.	-	.	Parent=g1.t1;protein=XP_008422049.1
Chromosome12_Mac	exonerate	CDS	128733	128833	.	-	.	ID=g1.t1.cds;Parent=g1.t1;protein=XP_008422049.1
Chromosome12_Mac	exonerate	intron	128834	132297	.	-	.	Parent=g1.t1;protein=XP_008422049.1
Chromosome12_Mac	exonerate	CDS	132298	132523	.	-	.	ID=g1.t1.cds;Parent=g1.t1;protein=XP_008422049.1
Chromosome12_Mac	exonerate	intron	132524	132767	.	-	.	Parent=g1.t1;protein=XP_008422049.1
Chromosome12_Mac	exonerate	CDS	132768	133036	.	-	.	ID=g1.t1.cds;Parent=g1.t1;protein=XP_008422049.1
Chromosome12_Mac	exonerate	intron	133037	138536	.	-	.	Parent=g1.t1;protein=XP_008422049.1
Chromosome12_Mac	exonerate	CDS	138537	138733	.	-	.	ID=g1.t1.cds;Parent=g1.t1;protein=XP_008422049.1
Chromosome12_Mac	exonerate	intron	138734	143380	.	-	.	Parent=g1.t1;protein=XP_008422049.1
Chromosome12_Mac	exonerate	CDS	143381	143485	.	-	.	ID=g1.t1.cds;Parent=g1.t1;protein=XP_008422049.1
Chromosome12_Mac	exonerate	intron	143486	145704	.	-	.	Parent=g1.t1;protein=XP_008422049.1
Chromosome12_Mac	exonerate	CDS	145705	145900	.	-	1	ID=g1.t1.cds;Parent=g1.t1
Chromosome12_Mac	AUGUSTUS	intron	145901	147121	1	-	.	Parent=g1.t1
Chromosome12_Mac	AUGUSTUS	CDS	147122	147234	1	-	0	ID=g1.t1.cds;Parent=g1.t1
Chromosome12_Mac	AUGUSTUS	intron	147235	151950	1	-	.	Parent=g1.t1
Chromosome12_Mac	AUGUSTUS	CDS	151951	152035	0.63	-	1	ID=g1.t1.cds;Parent=g1.t1
Chromosome12_Mac	AUGUSTUS	intron	152036	163113	0.38	-	.	Parent=g1.t1
Chromosome12_Mac	AUGUSTUS	CDS	163114	163193	0.48	-	0	ID=g1.t1.cds;Parent=g1.t1
Chromosome12_Mac	GeneWise	gene	115371	116019	2	-	.	ID=g2;cds=2;protein=XP_008427142.1;pro_len=879;align=637-764;cover=14.56;pid=56.25;start_c=0;stop_c=1;pre_stop=0;frameshift=0;splice_sup=0/1;S=0;E=0;busco=-,-;symbol="CHD1";name="PREDICTED: chromodomain-helicase-DNA-binding protein 1-like [Poecilia mexicana]";qcov=100.00;scov=47.50;seg=8.90;rep_cov=0.00;pfam=PF00271
Chromosome12_Mac	GeneWise	transcript	115371	116019	2	-	.	ID=g2.t1;Parent=g2;
Chromosome12_Mac	GeneWise	CDS	115371	115624	0.00	-	1	ID=g2.t1.cds;Parent=g2.t1;protein=XP_008427142.1
Chromosome12_Mac	GeneWise	intron	115625	115832	0.00	-	.	Parent=g2.t1;protein=XP_008427142.1
Chromosome12_Mac	GeneWise	CDS	115833	116019	0.00	-	0	ID=g2.t1.cds;Parent=g2.t1;protein=XP_008427142.1
Chromosome12_Mac	GeneWise	gene	122960	123630	2	-	.	ID=g3;cds=2;protein=NP_064544.2;pro_len=1026;align=519-676;cover=15.40;pid=42.41;start_c=0;stop_c=1;pre_stop=0;frameshift=0;splice_sup=0/1;S=0;E=0;busco=-,-;symbol="CHD1";name="PREDICTED: chromodomain-helicase-DNA-binding protein 1 isoform X1 [Poecilia reticulata]";qcov=100.00;scov=9.14;seg=0.00;rep_cov=0.00;pfam=PF00176
Chromosome12_Mac	GeneWise	transcript	122960	123630	2	-	.	ID=g3.t1;Parent=g3;
Chromosome12_Mac	GeneWise	CDS	122960	123210	0.00	-	1	ID=g3.t1.cds;Parent=g3.t1;protein=NP_064544.2
Chromosome12_Mac	GeneWise	intron	123211	123416	0.00	-	.	Parent=g3.t1;protein=NP_064544.2
Chromosome12_Mac	GeneWise	CDS	123417	123630	0.00	-	0	ID=g3.t1.cds;Parent=g3.t1;protein=NP_064544.2
Chromosome12_Mac	GeneWise	gene	194068	229387	100.00	+	.	ID=g4;cds=13;protein=XP_008422046.1;pro_len=614;align=1-614;cover=100.00;pid=99.02;start_c=1;stop_c=1;pre_stop=0;frameshift=0;splice_sup=12/12;S=1;E=1;busco=ray,-;symbol="SYK";name="PREDICTED: tyrosine-protein kinase SYK isoform X1 [Poecilia reticulata]";qcov=100.00;scov=100.00;seg=0.00;rep_cov=0.00;pfam=PF00017,PF07714
Chromosome12_Mac	GeneWise	transcript	194068	229387	100.00	+	.	ID=g4.t1;Parent=g4;
Chromosome12_Mac	GeneWise	CDS	194068	194469	0.00	+	0	ID=g4.t1.cds;Parent=g4.t1;protein=XP_008422046.1
Chromosome12_Mac	GeneWise	intron	194470	195709	0.00	+	.	Parent=g4.t1;protein=XP_008422046.1
Chromosome12_Mac	GeneWise	CDS	195710	195870	0.00	+	0	ID=g4.t1.cds;Parent=g4.t1;protein=XP_008422046.1
Chromosome12_Mac	GeneWise	intron	195871	197919	0.00	+	.	Parent=g4.t1;protein=XP_008422046.1
Chromosome12_Mac	GeneWise	CDS	197920	198058	0.00	+	2	ID=g4.t1.cds;Parent=g4.t1;protein=XP_008422046.1
Chromosome12_Mac	GeneWise	intron	198059	201277	0.00	+	.	Parent=g4.t1;protein=XP_008422046.1
Chromosome12_Mac	GeneWise	CDS	201278	201359	0.00	+	0	ID=g4.t1.cds;Parent=g4.t1;protein=XP_008422046.1
Chromosome12_Mac	GeneWise	intron	201360	201459	0.00	+	.	Parent=g4.t1;protein=XP_008422046.1
Chromosome12_Mac	GeneWise	CDS	201460	201515	0.00	+	1	ID=g4.t1.cds;Parent=g4.t1;protein=XP_008422046.1
Chromosome12_Mac	GeneWise	intron	201516	201779	0.00	+	.	Parent=g4.t1;protein=XP_008422046.1
Chromosome12_Mac	GeneWise	CDS	201780	201839	0.00	+	0	ID=g4.t1.cds;Parent=g4.t1;protein=XP_008422046.1
Chromosome12_Mac	GeneWise	intron	201840	204517	0.00	+	.	Parent=g4.t1;protein=XP_008422046.1
Chromosome12_Mac	GeneWise	CDS	204518	204575	0.00	+	0	ID=g4.t1.cds;Parent=g4.t1;protein=XP_008422046.1
Chromosome12_Mac	GeneWise	intron	204576	206035	0.00	+	.	Parent=g4.t1;protein=XP_008422046.1
Chromosome12_Mac	GeneWise	CDS	206036	206195	0.00	+	1	ID=g4.t1.cds;Parent=g4.t1;protein=XP_008422046.1
Chromosome12_Mac	GeneWise	intron	206196	219430	0.00	+	.	Parent=g4.t1;protein=XP_008422046.1
Chromosome12_Mac	GeneWise	CDS	219431	219640	0.00	+	2	ID=g4.t1.cds;Parent=g4.t1;protein=XP_008422046.1
Chromosome12_Mac	GeneWise	intron	219641	220480	0.00	+	.	Parent=g4.t1;protein=XP_008422046.1
Chromosome12_Mac	GeneWise	CDS	220481	220670	0.00	+	2	ID=g4.t1.cds;Parent=g4.t1;protein=XP_008422046.1
Chromosome12_Mac	GeneWise	intron	220671	223656	0.00	+	.	Parent=g4.t1;protein=XP_008422046.1
Chromosome12_Mac	GeneWise	CDS	223657	223797	0.00	+	0	ID=g4.t1.cds;Parent=g4.t1;protein=XP_008422046.1
Chromosome12_Mac	GeneWise	intron	223798	229042	0.00	+	.	Parent=g4.t1;protein=XP_008422046.1
Chromosome12_Mac	GeneWise	CDS	229043	229155	0.00	+	0	ID=g4.t1.cds;Parent=g4.t1;protein=XP_008422046.1
Chromosome12_Mac	GeneWise	intron	229156	229314	0.00	+	.	Parent=g4.t1;protein=XP_008422046.1
Chromosome12_Mac	GeneWise	CDS	229315	229387	0.00	+	2	ID=g4.t1.cds;Parent=g4.t1;protein=XP_008422046.1
Chromosome12_Mac	GeneWise	gene	219249	223809	3	+	.	ID=g5;cds=3;protein=XP_014328920.1;pro_len=941;align=446-617;cover=18.28;pid=47.09;start_c=1;stop_c=1;pre_stop=1;frameshift=0;splice_sup=0/2;S=0;E=0;busco=-,-;symbol="SYK";name="PREDICTED: tyrosine-protein kinase SYK-like [Poecilia latipinna]";qcov=92.00;scov=77.82;seg=0.00;rep_cov=0.00;pfam=PF07714
Chromosome12_Mac	GeneWise	transcript	219249	223809	3	+	.	ID=g5.t1;Parent=g5;
Chromosome12_Mac	GeneWise	CDS	219249	219658	0.00	+	0	ID=g5.t1.cds;Parent=g5.t1;protein=XP_014328920.1
Chromosome12_Mac	GeneWise	intron	219659	220480	0.00	+	.	Parent=g5.t1;protein=XP_014328920.1
Chromosome12_Mac	GeneWise	CDS	220481	220691	0.00	+	2	ID=g5.t1.cds;Parent=g5.t1;protein=XP_014328920.1
Chromosome12_Mac	GeneWise	intron	220692	223674	0.00	+	.	Parent=g5.t1;protein=XP_014328920.1
Chromosome12_Mac	GeneWise	CDS	223675	223809	0.00	+	0	ID=g5.t1.cds;Parent=g5.t1;protein=XP_014328920.1
Chromosome12_Mac	GeneWise	gene	269135	294501	100.00	-	.	ID=g6;cds=10;protein=XP_008422044.1;pro_len=319;align=1-319;cover=100.00;pid=98.43;start_c=1;stop_c=1;pre_stop=0;frameshift=0;splice_sup=9/9;S=1;E=1;busco=-,-;symbol="AUH";name="PREDICTED: methylglutaconyl-CoA hydratase, mitochondrial [Poecilia reticulata]";qcov=100.00;scov=100.00;seg=5.33;rep_cov=0.00;pfam=PF00378
Chromosome12_Mac	GeneWise	transcript	269135	294501	100.00	-	.	ID=g6.t1;Parent=g6;
Chromosome12_Mac	GeneWise	CDS	269135	269212	0.00	-	0	ID=g6.t1.cds;Parent=g6.t1;protein=XP_008422044.1
Chromosome12_Mac	GeneWise	intron	269213	270415	0.00	-	.	Parent=g6.t1;protein=XP_008422044.1
Chromosome12_Mac	GeneWise	CDS	270416	270463	0.00	-	0	ID=g6.t1.cds;Parent=g6.t1;protein=XP_008422044.1
Chromosome12_Mac	GeneWise	intron	270464	276276	0.00	-	.	Parent=g6.t1;protein=XP_008422044.1
Chromosome12_Mac	GeneWise	CDS	276277	276327	0.00	-	0	ID=g6.t1.cds;Parent=g6.t1;protein=XP_008422044.1
Chromosome12_Mac	GeneWise	intron	276328	276427	0.00	-	.	Parent=g6.t1;protein=XP_008422044.1
Chromosome12_Mac	GeneWise	CDS	276428	276615	0.00	-	1	ID=g6.t1.cds;Parent=g6.t1;protein=XP_008422044.1
Chromosome12_Mac	GeneWise	intron	276616	276742	0.00	-	.	Parent=g6.t1;protein=XP_008422044.1
Chromosome12_Mac	GeneWise	CDS	276743	276799	0.00	-	1	ID=g6.t1.cds;Parent=g6.t1;protein=XP_008422044.1
Chromosome12_Mac	GeneWise	intron	276800	276904	0.00	-	.	Parent=g6.t1;protein=XP_008422044.1
Chromosome12_Mac	GeneWise	CDS	276905	276997	0.00	-	1	ID=g6.t1.cds;Parent=g6.t1;protein=XP_008422044.1
Chromosome12_Mac	GeneWise	intron	276998	285611	0.00	-	.	Parent=g6.t1;protein=XP_008422044.1
Chromosome12_Mac	GeneWise	CDS	285612	285698	0.00	-	1	ID=g6.t1.cds;Parent=g6.t1;protein=XP_008422044.1
Chromosome12_Mac	GeneWise	intron	285699	285886	0.00	-	.	Parent=g6.t1;protein=XP_008422044.1
Chromosome12_Mac	GeneWise	CDS	285887	285974	0.00	-	0	ID=g6.t1.cds;Parent=g6.t1;protein=XP_008422044.1
Chromosome12_Mac	GeneWise	intron	285975	286471	0.00	-	.	Parent=g6.t1;protein=XP_008422044.1
Chromosome12_Mac	GeneWise	CDS	286472	286539	0.00	-	1	ID=g6.t1.cds;Parent=g6.t1;protein=XP_008422044.1
Chromosome12_Mac	GeneWise	intron	286540	294299	0.00	-	.	Parent=g6.t1;protein=XP_008422044.1
Chromosome12_Mac	GeneWise	CDS	294300	294501	0.00	-	0	ID=g6.t1.cds;Parent=g6.t1;protein=XP_008422044.1
Chromosome12_Mac	GeneWise	gene	290501	292994	91.00	-	.	ID=g7;cds=4;protein=XP_023200442.1;pro_len=295;align=1-190;cover=64.41;pid=79.47;start_c=1;stop_c=1;pre_stop=1;frameshift=1;splice_sup=1/3;S=1;E=1;busco=-,-;symbol="-";name="nucleolar protein 58-like [Xiphophorus maculatus]";qcov=39.69;scov=52.88;seg=0.00;rep_cov=0.00;pfam=PF13359,PF13613
Chromosome12_Mac	GeneWise	transcript	290501	292994	91.00	-	.	ID=g7.t1;Parent=g7;
Chromosome12_Mac	GeneWise	CDS	290501	291255	0.00	-	1	ID=g7.t1.cds;Parent=g7.t1;protein=XP_023200442.1
Chromosome12_Mac	GeneWise	intron	291256	292134	0.00	-	.	Parent=g7.t1;protein=XP_023200442.1
Chromosome12_Mac	GeneWise	CDS	292135	292202	0.00	-	2	ID=g7.t1.cds;Parent=g7.t1;protein=XP_023200442.1
Chromosome12_Mac	GeneWise	intron	292203	292413	0.00	-	.	Parent=g7.t1;protein=XP_023200442.1
Chromosome12_Mac	GeneWise	CDS	292414	292574	0.00	-	0	ID=g7.t1.cds;Parent=g7.t1;protein=XP_023200442.1
Chromosome12_Mac	GeneWise	intron	292575	292807	0.00	-	.	Parent=g7.t1;protein=XP_023200442.1
Chromosome12_Mac	GeneWise	CDS	292808	292994	0.00	-	0	ID=g7.t1.cds;Parent=g7.t1;protein=XP_023200442.1
Chromosome12_Mac	GeneWise	gene	307115	308266	1	-	.	ID=g8;cds=1;protein=XP_008422042.1;pro_len=383;align=1-383;cover=100.00;pid=99.74;start_c=1;stop_c=1;pre_stop=0;frameshift=0;splice_sup=0/;S=0;E=0;busco=-,-;symbol="nfil3";name="PREDICTED: nuclear factor interleukin-3-regulated protein [Poecilia reticulata]";qcov=100.00;scov=100.00;seg=0.00;rep_cov=0.00;pfam=PF06529,PF07716
Chromosome12_Mac	GeneWise	transcript	307115	308266	1	-	.	ID=g8.t1;Parent=g8;
Chromosome12_Mac	GeneWise	CDS	307115	308266	0.00	-	0	ID=g8.t1.cds;Parent=g8.t1;protein=XP_008422042.1
Chromosome12_Mac	GeneWise	gene	323846	366651	100.00	-	.	ID=g9;cds=15;protein=XP_007543766.1;pro_len=472;align=1-472;cover=100.00;pid=98.31;start_c=1;stop_c=1;pre_stop=0;frameshift=0;splice_sup=14/14;S=1;E=1;busco=-,-;symbol="SPTLC1";name="PREDICTED: serine palmitoyltransferase 1 [Poecilia reticulata]";qcov=100.00;scov=100.00;seg=5.72;rep_cov=0.00;pfam=PF00155
Chromosome12_Mac	GeneWise	transcript	323846	366651	100.00	-	.	ID=g9.t1;Parent=g9;
Chromosome12_Mac	GeneWise	CDS	323846	323939	0.00	-	2	ID=g9.t1.cds;Parent=g9.t1;protein=XP_007543766.1
Chromosome12_Mac	GeneWise	intron	323940	325064	0.00	-	.	Parent=g9.t1;protein=XP_007543766.1
Chromosome12_Mac	GeneWise	CDS	325065	325138	0.00	-	0	ID=g9.t1.cds;Parent=g9.t1;protein=XP_007543766.1
Chromosome12_Mac	GeneWise	intron	325139	327263	0.00	-	.	Parent=g9.t1;protein=XP_007543766.1
Chromosome12_Mac	GeneWise	CDS	327264	327381	0.00	-	2	ID=g9.t1.cds;Parent=g9.t1;protein=XP_007543766.1
Chromosome12_Mac	GeneWise	intron	327382	330409	0.00	-	.	Parent=g9.t1;protein=XP_007543766.1
Chromosome12_Mac	GeneWise	CDS	330410	330464	0.00	-	1	ID=g9.t1.cds;Parent=g9.t1;protein=XP_007543766.1
Chromosome12_Mac	GeneWise	intron	330465	330624	0.00	-	.	Parent=g9.t1;protein=XP_007543766.1
Chromosome12_Mac	GeneWise	CDS	330625	330721	0.00	-	0	ID=g9.t1.cds;Parent=g9.t1;protein=XP_007543766.1
Chromosome12_Mac	GeneWise	intron	330722	353134	0.00	-	.	Parent=g9.t1;protein=XP_007543766.1
Chromosome12_Mac	GeneWise	CDS	353135	353230	0.00	-	0	ID=g9.t1.cds;Parent=g9.t1;protein=XP_007543766.1
Chromosome12_Mac	GeneWise	intron	353231	353786	0.00	-	.	Parent=g9.t1;protein=XP_007543766.1
Chromosome12_Mac	GeneWise	CDS	353787	353894	0.00	-	0	ID=g9.t1.cds;Parent=g9.t1;protein=XP_007543766.1
Chromosome12_Mac	GeneWise	intron	353895	358043	0.00	-	.	Parent=g9.t1;protein=XP_007543766.1
Chromosome12_Mac	GeneWise	CDS	358044	358133	0.00	-	0	ID=g9.t1.cds;Parent=g9.t1;protein=XP_007543766.1
Chromosome12_Mac	GeneWise	intron	358134	358306	0.00	-	.	Parent=g9.t1;protein=XP_007543766.1
Chromosome12_Mac	GeneWise	CDS	358307	358436	0.00	-	2	ID=g9.t1.cds;Parent=g9.t1;protein=XP_007543766.1
Chromosome12_Mac	GeneWise	intron	358437	358542	0.00	-	.	Parent=g9.t1;protein=XP_007543766.1
Chromosome12_Mac	GeneWise	CDS	358543	358675	0.00	-	1	ID=g9.t1.cds;Parent=g9.t1;protein=XP_007543766.1
Chromosome12_Mac	GeneWise	intron	358676	360418	0.00	-	.	Parent=g9.t1;protein=XP_007543766.1
Chromosome12_Mac	GeneWise	CDS	360419	360491	0.00	-	0	ID=g9.t1.cds;Parent=g9.t1;protein=XP_007543766.1
Chromosome12_Mac	GeneWise	intron	360492	360585	0.00	-	.	Parent=g9.t1;protein=XP_007543766.1
Chromosome12_Mac	GeneWise	CDS	360586	360679	0.00	-	2	ID=g9.t1.cds;Parent=g9.t1;protein=XP_007543766.1
Chromosome12_Mac	GeneWise	intron	360680	364616	0.00	-	.	Parent=g9.t1;protein=XP_007543766.1
Chromosome12_Mac	GeneWise	CDS	364617	364711	0.00	-	0	ID=g9.t1.cds;Parent=g9.t1;protein=XP_007543766.1
Chromosome12_Mac	GeneWise	intron	364712	364797	0.00	-	.	Parent=g9.t1;protein=XP_007543766.1
Chromosome12_Mac	GeneWise	CDS	364798	364905	0.00	-	0	ID=g9.t1.cds;Parent=g9.t1;protein=XP_007543766.1
Chromosome12_Mac	GeneWise	intron	364906	366597	0.00	-	.	Parent=g9.t1;protein=XP_007543766.1
Chromosome12_Mac	GeneWise	CDS	366598	366651	0.00	-	0	ID=g9.t1.cds;Parent=g9.t1;protein=XP_007543766.1
Chromosome12_Mac	exonerate	gene	378951	433506	100.00	+	.	ID=g10;cds=11;protein=XP_008422034.1;pro_len=584;cover=100.00;pid=99.83;start_c=1;stop_c=1;pre_stop=0;frameshift=0;splice_sup=10/10;S=1;E=1;busco=ray,vert;symbol="LMNB1";name="PREDICTED: lamin-B1 [Poecilia reticulata]";qcov=100.00;scov=100.00;seg=16.61;rep_cov=2.17;pfam=PF00038,PF00932
Chromosome12_Mac	exonerate	transcript	378951	433506	100.00	+	.	ID=g10.t1;Parent=g10;
Chromosome12_Mac	exonerate	CDS	378951	379303	.	+	.	ID=g10.t1.cds;Parent=g10.t1;protein=XP_008422034.1
Chromosome12_Mac	exonerate	intron	379304	380699	.	+	.	Parent=g10.t1;protein=XP_008422034.1
Chromosome12_Mac	exonerate	CDS	380700	380856	.	+	.	ID=g10.t1.cds;Parent=g10.t1;protein=XP_008422034.1
Chromosome12_Mac	exonerate	intron	380857	380934	.	+	.	Parent=g10.t1;protein=XP_008422034.1
Chromosome12_Mac	exonerate	CDS	380935	381060	.	+	.	ID=g10.t1.cds;Parent=g10.t1;protein=XP_008422034.1
Chromosome12_Mac	exonerate	intron	381061	384293	.	+	.	Parent=g10.t1;protein=XP_008422034.1
Chromosome12_Mac	exonerate	CDS	384294	384464	.	+	.	ID=g10.t1.cds;Parent=g10.t1;protein=XP_008422034.1
Chromosome12_Mac	exonerate	intron	384465	395992	.	+	.	Parent=g10.t1;protein=XP_008422034.1
Chromosome12_Mac	exonerate	CDS	395993	396118	.	+	.	ID=g10.t1.cds;Parent=g10.t1;protein=XP_008422034.1
Chromosome12_Mac	exonerate	intron	396119	405994	.	+	.	Parent=g10.t1;protein=XP_008422034.1
Chromosome12_Mac	exonerate	CDS	405995	406215	.	+	.	ID=g10.t1.cds;Parent=g10.t1;protein=XP_008422034.1
Chromosome12_Mac	exonerate	intron	406216	406308	.	+	.	Parent=g10.t1;protein=XP_008422034.1
Chromosome12_Mac	exonerate	CDS	406309	406537	.	+	.	ID=g10.t1.cds;Parent=g10.t1;protein=XP_008422034.1
Chromosome12_Mac	exonerate	intron	406538	429769	.	+	.	Parent=g10.t1;protein=XP_008422034.1
Chromosome12_Mac	exonerate	CDS	429770	429874	.	+	.	ID=g10.t1.cds;Parent=g10.t1;protein=XP_008422034.1
Chromosome12_Mac	exonerate	intron	429875	430507	.	+	.	Parent=g10.t1;protein=XP_008422034.1
Chromosome12_Mac	exonerate	CDS	430508	430627	.	+	.	ID=g10.t1.cds;Parent=g10.t1;protein=XP_008422034.1
Chromosome12_Mac	exonerate	intron	430628	430778	.	+	.	Parent=g10.t1;protein=XP_008422034.1
Chromosome12_Mac	exonerate	CDS	430779	430883	.	+	.	ID=g10.t1.cds;Parent=g10.t1;protein=XP_008422034.1
Chromosome12_Mac	exonerate	intron	430884	433464	.	+	.	Parent=g10.t1;protein=XP_008422034.1
Chromosome12_Mac	exonerate	CDS	433465	433506	.	+	.	ID=g10.t1.cds;Parent=g10.t1;protein=XP_008422034.1
Chromosome12_Mac	GeneWise	gene	403102	403341	1	-	.	ID=g11;cds=1;protein=XP_017210640.2;pro_len=484;align=408-484;cover=15.91;pid=35.06;start_c=1;stop_c=1;pre_stop=0;frameshift=0;splice_sup=0/;S=0;E=0;busco=-,-;symbol="-";name="PREDICTED: zinc finger BED domain-containing protein 5-like, partial [Notothenia coriiceps]";qcov=100.00;scov=15.93;seg=0.00;rep_cov=0.00;pfam=-
Chromosome12_Mac	GeneWise	transcript	403102	403341	1	-	.	ID=g11.t1;Parent=g11;
Chromosome12_Mac	GeneWise	CDS	403102	403341	0.00	-	0	ID=g11.t1.cds;Parent=g11.t1;protein=XP_017210640.2
Chromosome12_Mac	exonerate	gene	501168	622575	3	+	.	ID=g12;cds=3;protein=NP_001133228.1;pro_len=337;cover=86.94;pid=73.04;start_c=0;stop_c=1;pre_stop=1;frameshift=1;splice_sup=0/2;S=0;E=0;busco=-,-;symbol="-";name="transposase-like [Salmo salar]";qcov=100.00;scov=86.94;seg=0.00;rep_cov=0.00;pfam=PF01498,PF13358
Chromosome12_Mac	exonerate	transcript	501168	622575	3	+	.	ID=g12.t1;Parent=g12;
Chromosome12_Mac	exonerate	CDS	501168	501557	.	+	.	ID=g12.t1.cds;Parent=g12.t1;protein=NP_001133228.1
Chromosome12_Mac	exonerate	intron	501558	507592	.	+	.	Parent=g12.t1;protein=NP_001133228.1
Chromosome12_Mac	exonerate	CDS	507593	507882	.	+	.	ID=g12.t1.cds;Parent=g12.t1;protein=NP_001133228.1
Chromosome12_Mac	exonerate	intron	507883	622372	.	+	.	Parent=g12.t1;protein=NP_001133228.1
Chromosome12_Mac	exonerate	CDS	622373	622575	.	+	.	ID=g12.t1.cds;Parent=g12.t1;protein=NP_001133228.1
Chromosome12_Mac	GeneWise	gene	538577	539194	2	+	.	ID=g13;cds=2;protein=XP_023207876.1;pro_len=445;align=7-103;cover=21.80;pid=45.36;start_c=0;stop_c=1;pre_stop=0;frameshift=1;splice_sup=0/1;S=0;E=0;busco=-,-;symbol="-";name="zinc finger protein 3 homolog isoform X1 [Xiphophorus maculatus]";qcov=100.00;scov=19.17;seg=11.54;rep_cov=0.00;pfam=PF05485
Chromosome12_Mac	GeneWise	transcript	538577	539194	2	+	.	ID=g13.t1;Parent=g13;
Chromosome12_Mac	GeneWise	CDS	538577	538798	0.00	+	0	ID=g13.t1.cds;Parent=g13.t1;protein=XP_023207876.1
Chromosome12_Mac	GeneWise	intron	538799	539099	0.00	+	.	Parent=g13.t1;protein=XP_023207876.1
Chromosome12_Mac	GeneWise	CDS	539100	539194	0.00	+	1	ID=g13.t1.cds;Parent=g13.t1;protein=XP_023207876.1
Chromosome12_Mac	exonerate	gene	593005	593685	1	-	.	ID=g14;cds=1;protein=XP_017161112.1;pro_len=207;cover=99.52;pid=85.44;start_c=1;stop_c=1;pre_stop=0;frameshift=0;splice_sup=0/;S=0;E=0;busco=-,-;symbol="-";name="PREDICTED: uncharacterized protein LOC108167014, partial [Poecilia reticulata]";qcov=99.56;scov=75.25;seg=3.10;rep_cov=0.00;pfam=-
Chromosome12_Mac	exonerate	transcript	593005	593685	1	-	.	ID=g14.t1;Parent=g14;
Chromosome12_Mac	exonerate	CDS	593005	593685	.	-	.	ID=g14.t1.cds;Parent=g14.t1;protein=XP_017161112.1
Chromosome12_Mac	exonerate	gene	593879	597345	4	-	.	ID=g15;cds=4;protein=XP_017164304.1;pro_len=614;cover=94.14;pid=76.64;start_c=1;stop_c=1;pre_stop=1;frameshift=5;splice_sup=0/3;S=0;E=0;busco=-,-;symbol="-";name="PREDICTED: uncharacterized protein LOC103476632 [Poecilia reticulata]";qcov=82.44;scov=94.14;seg=18.72;rep_cov=11.51;pfam=-
Chromosome12_Mac	exonerate	transcript	593879	597345	4	-	.	ID=g15.t1;Parent=g15;
Chromosome12_Mac	exonerate	CDS	593879	595074	.	-	.	ID=g15.t1.cds;Parent=g15.t1;protein=XP_017164304.1
Chromosome12_Mac	exonerate	intron	595075	595273	.	-	.	Parent=g15.t1;protein=XP_017164304.1
Chromosome12_Mac	exonerate	CDS	595274	595403	.	-	.	ID=g15.t1.cds;Parent=g15.t1;protein=XP_017164304.1
Chromosome12_Mac	exonerate	intron	595404	596536	.	-	.	Parent=g15.t1;protein=XP_017164304.1
Chromosome12_Mac	exonerate	CDS	596537	596817	.	-	.	ID=g15.t1.cds;Parent=g15.t1;protein=XP_017164304.1
Chromosome12_Mac	exonerate	intron	596818	596867	.	-	.	Parent=g15.t1;protein=XP_017164304.1
Chromosome12_Mac	exonerate	CDS	596868	597345	.	-	.	ID=g15.t1.cds;Parent=g15.t1;protein=XP_017164304.1
Chromosome12_Mac	GeneWise	gene	593925	597345	5	-	.	ID=g16;cds=5;protein=XP_014827072.1;pro_len=798;align=1-795;cover=99.62;pid=76.60;start_c=1;stop_c=1;pre_stop=1;frameshift=8;splice_sup=0/4;S=0;E=0;busco=-,-;symbol="-";name="PREDICTED: uncharacterized protein LOC106906343 [Poecilia mexicana]";qcov=99.87;scov=99.50;seg=10.16;rep_cov=10.32;pfam=PF13456
Chromosome12_Mac	GeneWise	transcript	593925	597345	5	-	.	ID=g16.t1;Parent=g16;
Chromosome12_Mac	GeneWise	CDS	593925	595139	0.00	-	2	ID=g16.t1.cds;Parent=g16.t1;protein=XP_014827072.1
Chromosome12_Mac	GeneWise	intron	595140	595191	0.00	-	.	Parent=g16.t1;protein=XP_014827072.1
Chromosome12_Mac	GeneWise	CDS	595192	595457	0.00	-	1	ID=g16.t1.cds;Parent=g16.t1;protein=XP_014827072.1
Chromosome12_Mac	GeneWise	intron	595458	595702	0.00	-	.	Parent=g16.t1;protein=XP_014827072.1
Chromosome12_Mac	GeneWise	CDS	595703	595867	0.00	-	1	ID=g16.t1.cds;Parent=g16.t1;protein=XP_014827072.1
Chromosome12_Mac	GeneWise	intron	595868	596542	0.00	-	.	Parent=g16.t1;protein=XP_014827072.1
Chromosome12_Mac	GeneWise	CDS	596543	596906	0.00	-	0	ID=g16.t1.cds;Parent=g16.t1;protein=XP_014827072.1
Chromosome12_Mac	GeneWise	intron	596907	597029	0.00	-	.	Parent=g16.t1;protein=XP_014827072.1
Chromosome12_Mac	GeneWise	CDS	597030	597345	0.00	-	0	ID=g16.t1.cds;Parent=g16.t1;protein=XP_014827072.1
Chromosome12_Mac	exonerate	gene	621082	666949	100.00	-	.	ID=g17;cds=8;protein=XP_008422033.1;pro_len=437;cover=100.00;pid=100.00;start_c=1;stop_c=1;pre_stop=0;frameshift=0;splice_sup=7/7;S=1;E=1;busco=-,vert;symbol="prrc1";name="PREDICTED: protein PRRC1 [Poecilia reticulata]";qcov=100.00;scov=100.00;seg=16.70;rep_cov=0.00;pfam=PF01931
Chromosome12_Mac	exonerate	transcript	621082	666949	100.00	-	.	ID=g17.t1;Parent=g17;
Chromosome12_Mac	exonerate	CDS	621082	621291	.	-	.	ID=g17.t1.cds;Parent=g17.t1;protein=XP_008422033.1
Chromosome12_Mac	exonerate	intron	621292	624424	.	-	.	Parent=g17.t1;protein=XP_008422033.1
Chromosome12_Mac	exonerate	CDS	624425	624527	.	-	.	ID=g17.t1.cds;Parent=g17.t1;protein=XP_008422033.1
Chromosome12_Mac	exonerate	intron	624528	625921	.	-	.	Parent=g17.t1;protein=XP_008422033.1
Chromosome12_Mac	exonerate	CDS	625922	626025	.	-	.	ID=g17.t1.cds;Parent=g17.t1;protein=XP_008422033.1
Chromosome12_Mac	exonerate	intron	626026	628660	.	-	.	Parent=g17.t1;protein=XP_008422033.1
Chromosome12_Mac	exonerate	CDS	628661	628824	.	-	.	ID=g17.t1.cds;Parent=g17.t1;protein=XP_008422033.1
Chromosome12_Mac	exonerate	intron	628825	628912	.	-	.	Parent=g17.t1;protein=XP_008422033.1
Chromosome12_Mac	exonerate	CDS	628913	629015	.	-	.	ID=g17.t1.cds;Parent=g17.t1;protein=XP_008422033.1
Chromosome12_Mac	exonerate	intron	629016	633564	.	-	.	Parent=g17.t1;protein=XP_008422033.1
Chromosome12_Mac	exonerate	CDS	633565	633710	.	-	.	ID=g17.t1.cds;Parent=g17.t1;protein=XP_008422033.1
Chromosome12_Mac	exonerate	intron	633711	663125	.	-	.	Parent=g17.t1;protein=XP_008422033.1
Chromosome12_Mac	exonerate	CDS	663126	663515	.	-	.	ID=g17.t1.cds;Parent=g17.t1;protein=XP_008422033.1
Chromosome12_Mac	exonerate	intron	663516	666855	.	-	.	Parent=g17.t1;protein=XP_008422033.1
Chromosome12_Mac	exonerate	CDS	666856	666949	.	-	.	ID=g17.t1.cds;Parent=g17.t1;protein=XP_008422033.1
Chromosome12_Mac	exonerate	gene	747455	748307	97.00	-	.	ID=g18;cds=5;protein=XP_017157254.1;pro_len=273;cover=54.95;pid=75.33;start_c=1;stop_c=1;pre_stop=1;frameshift=0;splice_sup=1/4;S=0;E=0;busco=-,-;symbol="-";name="PREDICTED: uncharacterized protein LOC108165682 [Poecilia reticulata]";qcov=79.01;scov=48.35;seg=0.00;rep_cov=0.00;pfam=-
Chromosome12_Mac	exonerate	transcript	747455	748307	97.00	-	.	ID=g18.t1;Parent=g18;
Chromosome12_Mac	exonerate	CDS	747455	747573	.	-	2	ID=g18.t1.cds;Parent=g18.t1
Chromosome12_Mac	AUGUSTUS	intron	747574	747642	1	-	.	Parent=g18.t1
Chromosome12_Mac	AUGUSTUS	CDS	747643	747863	1	-	1	ID=g18.t1.cds;Parent=g18.t1
Chromosome12_Mac	AUGUSTUS	intron	747864	748006	1	-	.	Parent=g18.t1
Chromosome12_Mac	AUGUSTUS	CDS	748007	748061	1	-	2	ID=g18.t1.cds;Parent=g18.t1
Chromosome12_Mac	AUGUSTUS	intron	748062	748132	1	-	.	Parent=g18.t1
Chromosome12_Mac	AUGUSTUS	CDS	748133	748147	1	-	2	ID=g18.t1.cds;Parent=g18.t1
Chromosome12_Mac	AUGUSTUS	intron	748148	748225	0.74	-	.	Parent=g18.t1
Chromosome12_Mac	AUGUSTUS	CDS	748226	748307	0.74	-	0	ID=g18.t1.cds;Parent=g18.t1
Chromosome12_Mac	GeneWise	gene	774909	776185	2	+	.	ID=g19;cds=2;protein=XP_009296423.1;pro_len=381;align=1-381;cover=100.00;pid=68.77;start_c=1;stop_c=1;pre_stop=1;frameshift=0;splice_sup=0/1;S=0;E=0;busco=-,-;symbol="-";name="uncharacterized protein LOC116716708 [Xiphophorus hellerii]";qcov=99.48;scov=99.48;seg=3.66;rep_cov=0.00;pfam=-
Chromosome12_Mac	GeneWise	transcript	774909	776185	2	+	.	ID=g19.t1;Parent=g19;
Chromosome12_Mac	GeneWise	CDS	774909	775733	0.00	+	0	ID=g19.t1.cds;Parent=g19.t1;protein=XP_009296423.1
Chromosome12_Mac	GeneWise	intron	775734	775855	0.00	+	.	Parent=g19.t1;protein=XP_009296423.1
Chromosome12_Mac	GeneWise	CDS	775856	776185	0.00	+	0	ID=g19.t1.cds;Parent=g19.t1;protein=XP_009296423.1
Chromosome12_Mac	exonerate	gene	778827	781134	3	-	.	ID=g20;cds=3;protein=XP_008421284.1;pro_len=412;cover=100.00;pid=96.12;start_c=1;stop_c=1;pre_stop=1;frameshift=2;splice_sup=0/2;S=0;E=0;busco=-,-;symbol="-";name="PREDICTED: uncharacterized protein LOC103473106 isoform X1 [Poecilia reticulata]";qcov=100.00;scov=100.00;seg=7.16;rep_cov=0.00;pfam=-
Chromosome12_Mac	exonerate	transcript	778827	781134	3	-	.	ID=g20.t1;Parent=g20;
Chromosome12_Mac	exonerate	CDS	778827	779774	.	-	.	ID=g20.t1.cds;Parent=g20.t1;protein=XP_008421284.1
Chromosome12_Mac	exonerate	intron	779775	779925	.	-	.	Parent=g20.t1;protein=XP_008421284.1
Chromosome12_Mac	exonerate	CDS	779926	780008	.	-	.	ID=g20.t1.cds;Parent=g20.t1;protein=XP_008421284.1
Chromosome12_Mac	exonerate	intron	780009	780932	.	-	.	Parent=g20.t1;protein=XP_008421284.1
Chromosome12_Mac	exonerate	CDS	780933	781134	.	-	.	ID=g20.t1.cds;Parent=g20.t1;protein=XP_008421284.1
Chromosome12_Mac	exonerate	gene	784402	862590	100.00	+	.	ID=g21;cds=27;protein=XP_008421286.1;pro_len=1147;cover=100.00;pid=100.00;start_c=1;stop_c=1;pre_stop=0;frameshift=0;splice_sup=26/26;S=1;E=1;busco=ray,-;symbol="Slc12a2";name="PREDICTED: solute carrier family 12 member 2 isoform X1 [Poecilia reticulata]";qcov=100.00;scov=100.00;seg=8.89;rep_cov=0.00;pfam=PF00324,PF03522,PF08403
Chromosome12_Mac	exonerate	transcript	784402	862590	100.00	+	.	ID=g21.t1;Parent=g21;
Chromosome12_Mac	exonerate	CDS	784402	784938	.	+	.	ID=g21.t1.cds;Parent=g21.t1;protein=XP_008421286.1
Chromosome12_Mac	exonerate	intron	784939	808638	.	+	.	Parent=g21.t1;protein=XP_008421286.1
Chromosome12_Mac	exonerate	CDS	808639	808758	.	+	.	ID=g21.t1.cds;Parent=g21.t1;protein=XP_008421286.1
Chromosome12_Mac	exonerate	intron	808759	813351	.	+	.	Parent=g21.t1;protein=XP_008421286.1
Chromosome12_Mac	exonerate	CDS	813352	813427	.	+	.	ID=g21.t1.cds;Parent=g21.t1;protein=XP_008421286.1
Chromosome12_Mac	exonerate	intron	813428	816793	.	+	.	Parent=g21.t1;protein=XP_008421286.1
Chromosome12_Mac	exonerate	CDS	816794	816889	.	+	.	ID=g21.t1.cds;Parent=g21.t1;protein=XP_008421286.1
Chromosome12_Mac	exonerate	intron	816890	817899	.	+	.	Parent=g21.t1;protein=XP_008421286.1
Chromosome12_Mac	exonerate	CDS	817900	818039	.	+	.	ID=g21.t1.cds;Parent=g21.t1;protein=XP_008421286.1
Chromosome12_Mac	exonerate	intron	818040	818175	.	+	.	Parent=g21.t1;protein=XP_008421286.1
Chromosome12_Mac	exonerate	CDS	818176	818286	.	+	.	ID=g21.t1.cds;Parent=g21.t1;protein=XP_008421286.1
Chromosome12_Mac	exonerate	intron	818287	818410	.	+	.	Parent=g21.t1;protein=XP_008421286.1
Chromosome12_Mac	exonerate	CDS	818411	818519	.	+	.	ID=g21.t1.cds;Parent=g21.t1;protein=XP_008421286.1
Chromosome12_Mac	exonerate	intron	818520	818644	.	+	.	Parent=g21.t1;protein=XP_008421286.1
Chromosome12_Mac	exonerate	CDS	818645	818769	.	+	.	ID=g21.t1.cds;Parent=g21.t1;protein=XP_008421286.1
Chromosome12_Mac	exonerate	intron	818770	820087	.	+	.	Parent=g21.t1;protein=XP_008421286.1
Chromosome12_Mac	exonerate	CDS	820088	820172	.	+	.	ID=g21.t1.cds;Parent=g21.t1;protein=XP_008421286.1
Chromosome12_Mac	exonerate	intron	820173	820260	.	+	.	Parent=g21.t1;protein=XP_008421286.1
Chromosome12_Mac	exonerate	CDS	820261	820418	.	+	.	ID=g21.t1.cds;Parent=g21.t1;protein=XP_008421286.1
Chromosome12_Mac	exonerate	intron	820419	821034	.	+	.	Parent=g21.t1;protein=XP_008421286.1
Chromosome12_Mac	exonerate	CDS	821035	821142	.	+	.	ID=g21.t1.cds;Parent=g21.t1;protein=XP_008421286.1
Chromosome12_Mac	exonerate	intron	821143	821264	.	+	.	Parent=g21.t1;protein=XP_008421286.1
Chromosome12_Mac	exonerate	CDS	821265	821388	.	+	.	ID=g21.t1.cds;Parent=g21.t1;protein=XP_008421286.1
Chromosome12_Mac	exonerate	intron	821389	822233	.	+	.	Parent=g21.t1;protein=XP_008421286.1
Chromosome12_Mac	exonerate	CDS	822234	822335	.	+	.	ID=g21.t1.cds;Parent=g21.t1;protein=XP_008421286.1
Chromosome12_Mac	exonerate	intron	822336	826195	.	+	.	Parent=g21.t1;protein=XP_008421286.1
Chromosome12_Mac	exonerate	CDS	826196	826351	.	+	.	ID=g21.t1.cds;Parent=g21.t1;protein=XP_008421286.1
Chromosome12_Mac	exonerate	intron	826352	829823	.	+	.	Parent=g21.t1;protein=XP_008421286.1
Chromosome12_Mac	exonerate	CDS	829824	829923	.	+	.	ID=g21.t1.cds;Parent=g21.t1;protein=XP_008421286.1
Chromosome12_Mac	exonerate	intron	829924	832231	.	+	.	Parent=g21.t1;protein=XP_008421286.1
Chromosome12_Mac	exonerate	CDS	832232	832343	.	+	.	ID=g21.t1.cds;Parent=g21.t1;protein=XP_008421286.1
Chromosome12_Mac	exonerate	intron	832344	834125	.	+	.	Parent=g21.t1;protein=XP_008421286.1
Chromosome12_Mac	exonerate	CDS	834126	834269	.	+	.	ID=g21.t1.cds;Parent=g21.t1;protein=XP_008421286.1
Chromosome12_Mac	exonerate	intron	834270	837108	.	+	.	Parent=g21.t1;protein=XP_008421286.1
Chromosome12_Mac	exonerate	CDS	837109	837215	.	+	.	ID=g21.t1.cds;Parent=g21.t1;protein=XP_008421286.1
Chromosome12_Mac	exonerate	intron	837216	838277	.	+	.	Parent=g21.t1;protein=XP_008421286.1
Chromosome12_Mac	exonerate	CDS	838278	838357	.	+	.	ID=g21.t1.cds;Parent=g21.t1;protein=XP_008421286.1
Chromosome12_Mac	exonerate	intron	838358	839032	.	+	.	Parent=g21.t1;protein=XP_008421286.1
Chromosome12_Mac	exonerate	CDS	839033	839176	.	+	.	ID=g21.t1.cds;Parent=g21.t1;protein=XP_008421286.1
Chromosome12_Mac	exonerate	intron	839177	845627	.	+	.	Parent=g21.t1;protein=XP_008421286.1
Chromosome12_Mac	exonerate	CDS	845628	845675	.	+	.	ID=g21.t1.cds;Parent=g21.t1;protein=XP_008421286.1
Chromosome12_Mac	exonerate	intron	845676	846299	.	+	.	Parent=g21.t1;protein=XP_008421286.1
Chromosome12_Mac	exonerate	CDS	846300	846422	.	+	.	ID=g21.t1.cds;Parent=g21.t1;protein=XP_008421286.1
Chromosome12_Mac	exonerate	intron	846423	849131	.	+	.	Parent=g21.t1;protein=XP_008421286.1
Chromosome12_Mac	exonerate	CDS	849132	849243	.	+	.	ID=g21.t1.cds;Parent=g21.t1;protein=XP_008421286.1
Chromosome12_Mac	exonerate	intron	849244	858344	.	+	.	Parent=g21.t1;protein=XP_008421286.1
Chromosome12_Mac	exonerate	CDS	858345	858431	.	+	.	ID=g21.t1.cds;Parent=g21.t1;protein=XP_008421286.1
Chromosome12_Mac	exonerate	intron	858432	859387	.	+	.	Parent=g21.t1;protein=XP_008421286.1
Chromosome12_Mac	exonerate	CDS	859388	859523	.	+	.	ID=g21.t1.cds;Parent=g21.t1;protein=XP_008421286.1
Chromosome12_Mac	exonerate	intron	859524	862255	.	+	.	Parent=g21.t1;protein=XP_008421286.1
Chromosome12_Mac	exonerate	CDS	862256	862323	.	+	.	ID=g21.t1.cds;Parent=g21.t1;protein=XP_008421286.1
Chromosome12_Mac	exonerate	intron	862324	862454	.	+	.	Parent=g21.t1;protein=XP_008421286.1
Chromosome12_Mac	exonerate	CDS	862455	862590	.	+	.	ID=g21.t1.cds;Parent=g21.t1;protein=XP_008421286.1
Chromosome12_Mac	GeneWise	gene	869905	873991	3	-	.	ID=g22;cds=3;protein=XP_008421291.1;pro_len=195;align=1-195;cover=100.00;pid=99.49;start_c=1;stop_c=1;pre_stop=0;frameshift=0;splice_sup=0/2;S=0;E=0;busco=-,-;symbol="Minar2";name="PREDICTED: UPF0258 protein KIAA1024-like homolog [Poecilia reticulata]";qcov=100.00;scov=100.00;seg=11.79;rep_cov=0.00;pfam=PF06789
Chromosome12_Mac	GeneWise	transcript	869905	873991	3	-	.	ID=g22.t1;Parent=g22;
Chromosome12_Mac	GeneWise	CDS	869905	870099	0.00	-	0	ID=g22.t1.cds;Parent=g22.t1;protein=XP_008421291.1
Chromosome12_Mac	GeneWise	intron	870100	873273	0.00	-	.	Parent=g22.t1;protein=XP_008421291.1
Chromosome12_Mac	GeneWise	CDS	873274	873519	0.00	-	0	ID=g22.t1.cds;Parent=g22.t1;protein=XP_008421291.1
Chromosome12_Mac	GeneWise	intron	873520	873844	0.00	-	.	Parent=g22.t1;protein=XP_008421291.1
Chromosome12_Mac	GeneWise	CDS	873845	873991	0.00	-	0	ID=g22.t1.cds;Parent=g22.t1;protein=XP_008421291.1
Chromosome12_Mac	exonerate	gene	888242	1016741	2	+	.	ID=g23;cds=2;protein=XP_014863751.1;pro_len=377;cover=67.90;pid=53.91;start_c=0;stop_c=1;pre_stop=2;frameshift=1;splice_sup=0/1;S=0;E=0;busco=-,-;symbol="-";name="PREDICTED: uncharacterized protein LOC107838500 [Poecilia formosa]";qcov=99.21;scov=57.14;seg=0.00;rep_cov=0.00;pfam=-
Chromosome12_Mac	exonerate	transcript	888242	1016741	2	+	.	ID=g23.t1;Parent=g23;
Chromosome12_Mac	exonerate	CDS	888242	888934	.	+	.	ID=g23.t1.cds;Parent=g23.t1;protein=XP_014863751.1
Chromosome12_Mac	exonerate	intron	888935	1016658	.	+	.	Parent=g23.t1;protein=XP_014863751.1
Chromosome12_Mac	exonerate	CDS	1016659	1016741	.	+	.	ID=g23.t1.cds;Parent=g23.t1;protein=XP_014863751.1
Chromosome12_Mac	GeneWise	gene	907661	910930	1.00	+	.	ID=g24;cds=1;protein=XP_007565008.1;pro_len=1066;align=1-1066;cover=100.00;pid=54.50;start_c=1;stop_c=1;pre_stop=0;frameshift=0;splice_sup=0/;S=0;E=0;busco=-,-;symbol="Ajm1";name="PREDICTED: uncharacterized protein C9orf172-like [Poecilia reticulata]";qcov=100.00;scov=100.00;seg=1.56;rep_cov=0.00;pfam=-
Chromosome12_Mac	GeneWise	transcript	907661	910930	1.00	+	.	ID=g24.t1;Parent=g24;
Chromosome12_Mac	GeneWise	CDS	907661	910930	0.00	+	0	ID=g24.t1.cds;Parent=g24.t1;protein=XP_007565008.1
Chromosome12_Mac	GeneWise	gene	917824	942131	99.90	-	.	ID=g25;cds=11;protein=XP_014825201.1;pro_len=525;align=1-525;cover=100.00;pid=98.10;start_c=1;stop_c=1;pre_stop=0;frameshift=0;splice_sup=10/10;S=1;E=1;busco=ray,vert;symbol="MAPKAP1";name="PREDICTED: target of rapamycin complex 2 subunit MAPKAP1 isoform X1 [Poecilia reticulata]";qcov=100.00;scov=100.00;seg=5.90;rep_cov=0.00;pfam=PF05422,PF16978,PF16979
Chromosome12_Mac	GeneWise	transcript	917824	942131	99.90	-	.	ID=g25.t1;Parent=g25;
Chromosome12_Mac	GeneWise	CDS	917824	917946	0.00	-	0	ID=g25.t1.cds;Parent=g25.t1;protein=XP_014825201.1
Chromosome12_Mac	GeneWise	intron	917947	918526	0.00	-	.	Parent=g25.t1;protein=XP_014825201.1
Chromosome12_Mac	GeneWise	CDS	918527	918624	0.00	-	1	ID=g25.t1.cds;Parent=g25.t1;protein=XP_014825201.1
Chromosome12_Mac	GeneWise	intron	918625	921271	0.00	-	.	Parent=g25.t1;protein=XP_014825201.1
Chromosome12_Mac	GeneWise	CDS	921272	921397	0.00	-	1	ID=g25.t1.cds;Parent=g25.t1;protein=XP_014825201.1
Chromosome12_Mac	GeneWise	intron	921398	925520	0.00	-	.	Parent=g25.t1;protein=XP_014825201.1
Chromosome12_Mac	GeneWise	CDS	925521	925661	0.00	-	1	ID=g25.t1.cds;Parent=g25.t1;protein=XP_014825201.1
Chromosome12_Mac	GeneWise	intron	925662	926477	0.00	-	.	Parent=g25.t1;protein=XP_014825201.1
Chromosome12_Mac	GeneWise	CDS	926478	926585	0.00	-	1	ID=g25.t1.cds;Parent=g25.t1;protein=XP_014825201.1
Chromosome12_Mac	GeneWise	intron	926586	928240	0.00	-	.	Parent=g25.t1;protein=XP_014825201.1
Chromosome12_Mac	GeneWise	CDS	928241	928350	0.00	-	2	ID=g25.t1.cds;Parent=g25.t1;protein=XP_014825201.1
Chromosome12_Mac	GeneWise	intron	928351	928746	0.00	-	.	Parent=g25.t1;protein=XP_014825201.1
Chromosome12_Mac	GeneWise	CDS	928747	928923	0.00	-	2	ID=g25.t1.cds;Parent=g25.t1;protein=XP_014825201.1
Chromosome12_Mac	GeneWise	intron	928924	929007	0.00	-	.	Parent=g25.t1;protein=XP_014825201.1
Chromosome12_Mac	GeneWise	CDS	929008	929180	0.00	-	0	ID=g25.t1.cds;Parent=g25.t1;protein=XP_014825201.1
Chromosome12_Mac	GeneWise	intron	929181	930221	0.00	-	.	Parent=g25.t1;protein=XP_014825201.1
Chromosome12_Mac	GeneWise	CDS	930222	930370	0.00	-	1	ID=g25.t1.cds;Parent=g25.t1;protein=XP_014825201.1
Chromosome12_Mac	GeneWise	intron	930371	935141	0.00	-	.	Parent=g25.t1;protein=XP_014825201.1
Chromosome12_Mac	GeneWise	CDS	935142	935231	0.00	-	1	ID=g25.t1.cds;Parent=g25.t1;protein=XP_014825201.1
Chromosome12_Mac	GeneWise	intron	935232	941848	0.00	-	.	Parent=g25.t1;protein=XP_014825201.1
Chromosome12_Mac	GeneWise	CDS	941849	942131	0.00	-	0	ID=g25.t1.cds;Parent=g25.t1;protein=XP_014825201.1
Chromosome12_Mac	GeneWise	gene	949125	950120	1	-	.	ID=g26;cds=1;protein=XP_007544337.1;pro_len=330;align=1-330;cover=100.00;pid=36.97;start_c=1;stop_c=1;pre_stop=1;frameshift=2;splice_sup=0/;S=0;E=0;busco=-,-;symbol="-";name="PREDICTED: uncharacterized protein LOC106526300 [Austrofundulus limnaeus]";qcov=95.12;scov=100.00;seg=4.57;rep_cov=0.00;pfam=-
Chromosome12_Mac	GeneWise	transcript	949125	950120	1	-	.	ID=g26.t1;Parent=g26;
Chromosome12_Mac	GeneWise	CDS	949125	950120	0.00	-	0	ID=g26.t1.cds;Parent=g26.t1;protein=XP_007544337.1
Chromosome12_Mac	GeneWise	gene	953819	972464	100.00	+	.	ID=g27;cds=9;protein=XP_008421299.1;pro_len=293;align=1-293;cover=100.00;pid=98.63;start_c=1;stop_c=1;pre_stop=0;frameshift=0;splice_sup=8/8;S=1;E=1;busco=-,-;symbol="MVB12B";name="PREDICTED: multivesicular body subunit 12B isoform X1 [Poecilia reticulata]";qcov=100.00;scov=100.00;seg=4.44;rep_cov=0.00;pfam=PF10240
Chromosome12_Mac	GeneWise	transcript	953819	972464	100.00	+	.	ID=g27.t1;Parent=g27;
Chromosome12_Mac	GeneWise	CDS	953819	953929	0.00	+	0	ID=g27.t1.cds;Parent=g27.t1;protein=XP_008421299.1
Chromosome12_Mac	GeneWise	intron	953930	954380	0.00	+	.	Parent=g27.t1;protein=XP_008421299.1
Chromosome12_Mac	GeneWise	CDS	954381	954488	0.00	+	0	ID=g27.t1.cds;Parent=g27.t1;protein=XP_008421299.1
Chromosome12_Mac	GeneWise	intron	954489	963477	0.00	+	.	Parent=g27.t1;protein=XP_008421299.1
Chromosome12_Mac	GeneWise	CDS	963478	963574	0.00	+	0	ID=g27.t1.cds;Parent=g27.t1;protein=XP_008421299.1
Chromosome12_Mac	GeneWise	intron	963575	964479	0.00	+	.	Parent=g27.t1;protein=XP_008421299.1
Chromosome12_Mac	GeneWise	CDS	964480	964609	0.00	+	1	ID=g27.t1.cds;Parent=g27.t1;protein=XP_008421299.1
Chromosome12_Mac	GeneWise	intron	964610	966463	0.00	+	.	Parent=g27.t1;protein=XP_008421299.1
Chromosome12_Mac	GeneWise	CDS	966464	966601	0.00	+	2	ID=g27.t1.cds;Parent=g27.t1;protein=XP_008421299.1
Chromosome12_Mac	GeneWise	intron	966602	967409	0.00	+	.	Parent=g27.t1;protein=XP_008421299.1
Chromosome12_Mac	GeneWise	CDS	967410	967504	0.00	+	2	ID=g27.t1.cds;Parent=g27.t1;protein=XP_008421299.1
Chromosome12_Mac	GeneWise	intron	967505	968806	0.00	+	.	Parent=g27.t1;protein=XP_008421299.1
Chromosome12_Mac	GeneWise	CDS	968807	968862	0.00	+	1	ID=g27.t1.cds;Parent=g27.t1;protein=XP_008421299.1
Chromosome12_Mac	GeneWise	intron	968863	969199	0.00	+	.	Parent=g27.t1;protein=XP_008421299.1
Chromosome12_Mac	GeneWise	CDS	969200	969259	0.00	+	0	ID=g27.t1.cds;Parent=g27.t1;protein=XP_008421299.1
Chromosome12_Mac	GeneWise	intron	969260	972377	0.00	+	.	Parent=g27.t1;protein=XP_008421299.1
Chromosome12_Mac	GeneWise	CDS	972378	972464	0.00	+	0	ID=g27.t1.cds;Parent=g27.t1;protein=XP_008421299.1
Chromosome12_Mac	GeneWise	gene	1002895	1089202	98.67	+	.	ID=g28;cds=8;protein=XP_016522557.1;pro_len=403;align=1-403;cover=100.00;pid=93.05;start_c=1;stop_c=1;pre_stop=0;frameshift=0;splice_sup=3/7;S=1;E=1;busco=-,-;symbol="lmx1b.1";name="PREDICTED: LIM homeobox transcription factor 1-beta-like isoform X1 [Poecilia formosa]";qcov=100.00;scov=100.00;seg=9.25;rep_cov=3.24;pfam=PF00046,PF00412
Chromosome12_Mac	GeneWise	transcript	1002895	1089202	98.67	+	.	ID=g28.t1;Parent=g28;
Chromosome12_Mac	GeneWise	CDS	1002895	1003039	0.00	+	0	ID=g28.t1.cds;Parent=g28.t1;protein=XP_016522557.1
Chromosome12_Mac	GeneWise	intron	1003040	1007097	0.00	+	.	Parent=g28.t1;protein=XP_016522557.1
Chromosome12_Mac	GeneWise	CDS	1007098	1007284	0.00	+	1	ID=g28.t1.cds;Parent=g28.t1;protein=XP_016522557.1
Chromosome12_Mac	GeneWise	intron	1007285	1060104	0.00	+	.	Parent=g28.t1;protein=XP_016522557.1
Chromosome12_Mac	GeneWise	CDS	1060105	1060340	0.00	+	2	ID=g28.t1.cds;Parent=g28.t1;protein=XP_016522557.1
Chromosome12_Mac	GeneWise	intron	1060341	1060501	0.00	+	.	Parent=g28.t1;protein=XP_016522557.1
Chromosome12_Mac	GeneWise	CDS	1060502	1060677	0.00	+	1	ID=g28.t1.cds;Parent=g28.t1;protein=XP_016522557.1
Chromosome12_Mac	GeneWise	intron	1060678	1072016	0.00	+	.	Parent=g28.t1;protein=XP_016522557.1
Chromosome12_Mac	GeneWise	CDS	1072017	1072094	0.00	+	0	ID=g28.t1.cds;Parent=g28.t1;protein=XP_016522557.1
Chromosome12_Mac	GeneWise	intron	1072095	1072681	0.00	+	.	Parent=g28.t1;protein=XP_016522557.1
Chromosome12_Mac	GeneWise	CDS	1072682	1072748	0.00	+	0	ID=g28.t1.cds;Parent=g28.t1;protein=XP_016522557.1
Chromosome12_Mac	GeneWise	intron	1072749	1088096	0.00	+	.	Parent=g28.t1;protein=XP_016522557.1
Chromosome12_Mac	GeneWise	CDS	1088097	1088261	0.00	+	1	ID=g28.t1.cds;Parent=g28.t1;protein=XP_016522557.1
Chromosome12_Mac	GeneWise	intron	1088262	1089053	0.00	+	.	Parent=g28.t1;protein=XP_016522557.1
Chromosome12_Mac	GeneWise	CDS	1089054	1089202	0.00	+	1	ID=g28.t1.cds;Parent=g28.t1;protein=XP_016522557.1
Chromosome12_Mac	GeneWise	gene	1044731	1048267	2	-	.	ID=g29;cds=2;protein=XP_014832837.1;pro_len=185;align=1-158;cover=85.41;pid=84.81;start_c=1;stop_c=1;pre_stop=0;frameshift=2;splice_sup=0/1;S=0;E=0;busco=-,-;symbol="-";name="PREDICTED: predicted GPI-anchored protein 58 [Poecilia mexicana]";qcov=95.29;scov=85.41;seg=7.06;rep_cov=0.00;pfam=-
Chromosome12_Mac	GeneWise	transcript	1044731	1048267	2	-	.	ID=g29.t1;Parent=g29;
Chromosome12_Mac	GeneWise	CDS	1044731	1044973	0.00	-	1	ID=g29.t1.cds;Parent=g29.t1;protein=XP_014832837.1
Chromosome12_Mac	GeneWise	intron	1044974	1047992	0.00	-	.	Parent=g29.t1;protein=XP_014832837.1
Chromosome12_Mac	GeneWise	CDS	1047993	1048267	0.00	-	0	ID=g29.t1.cds;Parent=g29.t1;protein=XP_014832837.1
Chromosome12_Mac	GeneWise	gene	1104086	1117277	97.50	+	.	ID=g30;cds=8;protein=XP_008421300.2;pro_len=466;align=1-466;cover=100.00;pid=98.93;start_c=1;stop_c=1;pre_stop=0;frameshift=0;splice_sup=2/7;S=0;E=1;busco=-,-;symbol="NR5A2";name="PREDICTED: nuclear receptor subfamily 5 group A member 2-like isoform X1 [Poecilia reticulata]";qcov=92.43;scov=99.57;seg=1.99;rep_cov=0.00;pfam=PF00104,PF00105
Chromosome12_Mac	GeneWise	transcript	1104086	1117277	97.50	+	.	ID=g30.t1;Parent=g30;
Chromosome12_Mac	AUGUSTUS	CDS	1104086	1104137	0.97	+	0	ID=g30.t1.cds;Parent=g30.t1
Chromosome12_Mac	AUGUSTUS	intron	1104138	1105917	0.97	+	.	Parent=g30.t1
Chromosome12_Mac	AUGUSTUS	CDS	1105918	1106025	1	+	2	ID=g30.t1.cds;Parent=g30.t1
Chromosome12_Mac	AUGUSTUS	intron	1106026	1106234	1	+	.	Parent=g30.t1
Chromosome12_Mac	GeneWise	CDS	1106235	1106338	0.00	+	1	ID=g30.t1.cds;Parent=g30.t1;protein=XP_008421300.2
Chromosome12_Mac	GeneWise	intron	1106339	1106456	0.00	+	.	Parent=g30.t1;protein=XP_008421300.2
Chromosome12_Mac	GeneWise	CDS	1106457	1106598	0.00	+	0	ID=g30.t1.cds;Parent=g30.t1;protein=XP_008421300.2
Chromosome12_Mac	GeneWise	intron	1106599	1107393	0.00	+	.	Parent=g30.t1;protein=XP_008421300.2
Chromosome12_Mac	GeneWise	CDS	1107394	1107974	0.00	+	1	ID=g30.t1.cds;Parent=g30.t1;protein=XP_008421300.2
Chromosome12_Mac	GeneWise	intron	1107975	1115722	0.00	+	.	Parent=g30.t1;protein=XP_008421300.2
Chromosome12_Mac	GeneWise	CDS	1115723	1115842	0.00	+	0	ID=g30.t1.cds;Parent=g30.t1;protein=XP_008421300.2
Chromosome12_Mac	GeneWise	intron	1115843	1116465	0.00	+	.	Parent=g30.t1;protein=XP_008421300.2
Chromosome12_Mac	GeneWise	CDS	1116466	1116613	0.00	+	0	ID=g30.t1.cds;Parent=g30.t1;protein=XP_008421300.2
Chromosome12_Mac	GeneWise	intron	1116614	1117023	0.00	+	.	Parent=g30.t1;protein=XP_008421300.2
Chromosome12_Mac	GeneWise	CDS	1117024	1117277	0.00	+	2	ID=g30.t1.cds;Parent=g30.t1
Chromosome12_Mac	GeneWise	gene	1111661	1141866	2	-	.	ID=g31;cds=2;protein=XP_014832393.1;pro_len=323;align=208-301;cover=29.10;pid=58.51;start_c=0;stop_c=1;pre_stop=0;frameshift=1;splice_sup=0/1;S=0;E=0;busco=-,-;symbol="-";name="uncharacterized protein LOC113119923 [Carassius auratus]";qcov=84.62;scov=44.22;seg=6.73;rep_cov=6.52;pfam=-
Chromosome12_Mac	GeneWise	transcript	1111661	1141866	2	-	.	ID=g31.t1;Parent=g31;
Chromosome12_Mac	GeneWise	CDS	1111661	1112145	0.00	-	1	ID=g31.t1.cds;Parent=g31.t1;protein=XP_014832393.1
Chromosome12_Mac	GeneWise	intron	1112146	1141722	0.00	-	.	Parent=g31.t1;protein=XP_014832393.1
Chromosome12_Mac	GeneWise	CDS	1141723	1141866	0.00	-	0	ID=g31.t1.cds;Parent=g31.t1;protein=XP_014832393.1
Chromosome12_Mac	GeneWise	gene	1122324	1133558	100.00	+	.	ID=g32;cds=8;protein=XP_008421302.2;pro_len=277;align=1-277;cover=100.00;pid=97.83;start_c=1;stop_c=1;pre_stop=0;frameshift=0;splice_sup=7/7;S=1;E=1;busco=-,-;symbol="Psmb7";name="PREDICTED: proteasome subunit beta type-7 isoform X2 [Poecilia reticulata]";qcov=100.00;scov=100.00;seg=0.00;rep_cov=0.00;pfam=PF00227,PF12465
Chromosome12_Mac	GeneWise	transcript	1122324	1133558	100.00	+	.	ID=g32.t1;Parent=g32;
Chromosome12_Mac	GeneWise	CDS	1122324	1122385	0.00	+	0	ID=g32.t1.cds;Parent=g32.t1;protein=XP_008421302.2
Chromosome12_Mac	GeneWise	intron	1122386	1123028	0.00	+	.	Parent=g32.t1;protein=XP_008421302.2
Chromosome12_Mac	GeneWise	CDS	1123029	1123122	0.00	+	2	ID=g32.t1.cds;Parent=g32.t1;protein=XP_008421302.2
Chromosome12_Mac	GeneWise	intron	1123123	1126364	0.00	+	.	Parent=g32.t1;protein=XP_008421302.2
Chromosome12_Mac	GeneWise	CDS	1126365	1126462	0.00	+	0	ID=g32.t1.cds;Parent=g32.t1;protein=XP_008421302.2
Chromosome12_Mac	GeneWise	intron	1126463	1126592	0.00	+	.	Parent=g32.t1;protein=XP_008421302.2
Chromosome12_Mac	GeneWise	CDS	1126593	1126733	0.00	+	2	ID=g32.t1.cds;Parent=g32.t1;protein=XP_008421302.2
Chromosome12_Mac	GeneWise	intron	1126734	1129510	0.00	+	.	Parent=g32.t1;protein=XP_008421302.2
Chromosome12_Mac	GeneWise	CDS	1129511	1129626	0.00	+	2	ID=g32.t1.cds;Parent=g32.t1;protein=XP_008421302.2
Chromosome12_Mac	GeneWise	intron	1129627	1131295	0.00	+	.	Parent=g32.t1;protein=XP_008421302.2
Chromosome12_Mac	GeneWise	CDS	1131296	1131354	0.00	+	1	ID=g32.t1.cds;Parent=g32.t1;protein=XP_008421302.2
Chromosome12_Mac	GeneWise	intron	1131355	1131448	0.00	+	.	Parent=g32.t1;protein=XP_008421302.2
Chromosome12_Mac	GeneWise	CDS	1131449	1131600	0.00	+	0	ID=g32.t1.cds;Parent=g32.t1;protein=XP_008421302.2
Chromosome12_Mac	GeneWise	intron	1131601	1133446	0.00	+	.	Parent=g32.t1;protein=XP_008421302.2
Chromosome12_Mac	GeneWise	CDS	1133447	1133558	0.00	+	2	ID=g32.t1.cds;Parent=g32.t1;protein=XP_008421302.2
Chromosome12_Mac	GeneWise	gene	1135381	1136502	100.00	-	.	ID=g33;cds=2;protein=XP_023194294.1;pro_len=309;align=236-309;cover=23.95;pid=91.89;start_c=1;stop_c=1;pre_stop=0;frameshift=0;splice_sup=1/1;S=1;E=1;busco=-,-;symbol="NEK6";name="serine/threonine-protein kinase Nek6-like [Xiphophorus maculatus]";qcov=100.00;scov=23.95;seg=0.00;rep_cov=0.00;pfam=-
Chromosome12_Mac	GeneWise	transcript	1135381	1136502	100.00	-	.	ID=g33.t1;Parent=g33;
Chromosome12_Mac	GeneWise	CDS	1135381	1135491	0.00	-	0	ID=g33.t1.cds;Parent=g33.t1;protein=XP_023194294.1
Chromosome12_Mac	GeneWise	intron	1135492	1136388	0.00	-	.	Parent=g33.t1;protein=XP_023194294.1
Chromosome12_Mac	GeneWise	CDS	1136389	1136502	0.00	-	0	ID=g33.t1.cds;Parent=g33.t1;protein=XP_023194294.1
Chromosome12_Mac	exonerate	gene	1156176	1190885	99.85	+	.	ID=g34;cds=23;protein=XP_008421305.1;pro_len=1000;cover=99.50;pid=99.80;start_c=1;stop_c=1;pre_stop=0;frameshift=0;splice_sup=20/22;S=0;E=1;busco=ray,-;symbol="DENND1A";name="PREDICTED: DENN domain-containing protein 1A isoform X1 [Poecilia reticulata]";qcov=99.80;scov=99.50;seg=3.31;rep_cov=0.00;pfam=PF02141,PF03455,PF03456
Chromosome12_Mac	exonerate	transcript	1156176	1190885	99.85	+	.	ID=g34.t1;Parent=g34;
Chromosome12_Mac	AUGUSTUS	CDS	1156176	1156183	0.37	+	0	ID=g34.t1.cds;Parent=g34.t1
Chromosome12_Mac	AUGUSTUS	intron	1156184	1156382	0.37	+	.	Parent=g34.t1
Chromosome12_Mac	AUGUSTUS	CDS	1156383	1156447	0.99	+	1	ID=g34.t1.cds;Parent=g34.t1
Chromosome12_Mac	AUGUSTUS	intron	1156448	1158633	1	+	.	Parent=g34.t1
Chromosome12_Mac	exonerate	CDS	1158634	1158677	.	+	.	ID=g34.t1.cds;Parent=g34.t1;protein=XP_008421305.1
Chromosome12_Mac	exonerate	intron	1158678	1158972	.	+	.	Parent=g34.t1;protein=XP_008421305.1
Chromosome12_Mac	exonerate	CDS	1158973	1159022	.	+	.	ID=g34.t1.cds;Parent=g34.t1;protein=XP_008421305.1
Chromosome12_Mac	exonerate	intron	1159023	1160913	.	+	.	Parent=g34.t1;protein=XP_008421305.1
Chromosome12_Mac	exonerate	CDS	1160914	1161033	.	+	.	ID=g34.t1.cds;Parent=g34.t1;protein=XP_008421305.1
Chromosome12_Mac	exonerate	intron	1161034	1162672	.	+	.	Parent=g34.t1;protein=XP_008421305.1
Chromosome12_Mac	exonerate	CDS	1162673	1162742	.	+	.	ID=g34.t1.cds;Parent=g34.t1;protein=XP_008421305.1
Chromosome12_Mac	exonerate	intron	1162743	1163026	.	+	.	Parent=g34.t1;protein=XP_008421305.1
Chromosome12_Mac	exonerate	CDS	1163027	1163107	.	+	.	ID=g34.t1.cds;Parent=g34.t1;protein=XP_008421305.1
Chromosome12_Mac	exonerate	intron	1163108	1163552	.	+	.	Parent=g34.t1;protein=XP_008421305.1
Chromosome12_Mac	exonerate	CDS	1163553	1163606	.	+	.	ID=g34.t1.cds;Parent=g34.t1;protein=XP_008421305.1
Chromosome12_Mac	exonerate	intron	1163607	1164480	.	+	.	Parent=g34.t1;protein=XP_008421305.1
Chromosome12_Mac	exonerate	CDS	1164481	1164591	.	+	.	ID=g34.t1.cds;Parent=g34.t1;protein=XP_008421305.1
Chromosome12_Mac	exonerate	intron	1164592	1165827	.	+	.	Parent=g34.t1;protein=XP_008421305.1
Chromosome12_Mac	exonerate	CDS	1165828	1165928	.	+	.	ID=g34.t1.cds;Parent=g34.t1;protein=XP_008421305.1
Chromosome12_Mac	exonerate	intron	1165929	1169178	.	+	.	Parent=g34.t1;protein=XP_008421305.1
Chromosome12_Mac	exonerate	CDS	1169179	1169224	.	+	.	ID=g34.t1.cds;Parent=g34.t1;protein=XP_008421305.1
Chromosome12_Mac	exonerate	intron	1169225	1169389	.	+	.	Parent=g34.t1;protein=XP_008421305.1
Chromosome12_Mac	exonerate	CDS	1169390	1169491	.	+	.	ID=g34.t1.cds;Parent=g34.t1;protein=XP_008421305.1
Chromosome12_Mac	exonerate	intron	1169492	1169640	.	+	.	Parent=g34.t1;protein=XP_008421305.1
Chromosome12_Mac	exonerate	CDS	1169641	1169766	.	+	.	ID=g34.t1.cds;Parent=g34.t1;protein=XP_008421305.1
Chromosome12_Mac	exonerate	intron	1169767	1170093	.	+	.	Parent=g34.t1;protein=XP_008421305.1
Chromosome12_Mac	exonerate	CDS	1170094	1170195	.	+	.	ID=g34.t1.cds;Parent=g34.t1;protein=XP_008421305.1
Chromosome12_Mac	exonerate	intron	1170196	1170321	.	+	.	Parent=g34.t1;protein=XP_008421305.1
Chromosome12_Mac	exonerate	CDS	1170322	1170409	.	+	.	ID=g34.t1.cds;Parent=g34.t1;protein=XP_008421305.1
Chromosome12_Mac	exonerate	intron	1170410	1174895	.	+	.	Parent=g34.t1;protein=XP_008421305.1
Chromosome12_Mac	exonerate	CDS	1174896	1174936	.	+	.	ID=g34.t1.cds;Parent=g34.t1;protein=XP_008421305.1
Chromosome12_Mac	exonerate	intron	1174937	1183019	.	+	.	Parent=g34.t1;protein=XP_008421305.1
Chromosome12_Mac	exonerate	CDS	1183020	1183091	.	+	.	ID=g34.t1.cds;Parent=g34.t1;protein=XP_008421305.1
Chromosome12_Mac	exonerate	intron	1183092	1183305	.	+	.	Parent=g34.t1;protein=XP_008421305.1
Chromosome12_Mac	exonerate	CDS	1183306	1183374	.	+	.	ID=g34.t1.cds;Parent=g34.t1;protein=XP_008421305.1
Chromosome12_Mac	exonerate	intron	1183375	1184452	.	+	.	Parent=g34.t1;protein=XP_008421305.1
Chromosome12_Mac	exonerate	CDS	1184453	1184602	.	+	.	ID=g34.t1.cds;Parent=g34.t1;protein=XP_008421305.1
Chromosome12_Mac	exonerate	intron	1184603	1187310	.	+	.	Parent=g34.t1;protein=XP_008421305.1
Chromosome12_Mac	exonerate	CDS	1187311	1187375	.	+	.	ID=g34.t1.cds;Parent=g34.t1;protein=XP_008421305.1
Chromosome12_Mac	exonerate	intron	1187376	1188653	.	+	.	Parent=g34.t1;protein=XP_008421305.1
Chromosome12_Mac	exonerate	CDS	1188654	1188791	.	+	.	ID=g34.t1.cds;Parent=g34.t1;protein=XP_008421305.1
Chromosome12_Mac	exonerate	intron	1188792	1189096	.	+	.	Parent=g34.t1;protein=XP_008421305.1
Chromosome12_Mac	exonerate	CDS	1189097	1189337	.	+	.	ID=g34.t1.cds;Parent=g34.t1;protein=XP_008421305.1
Chromosome12_Mac	exonerate	intron	1189338	1189835	.	+	.	Parent=g34.t1;protein=XP_008421305.1
Chromosome12_Mac	exonerate	CDS	1189836	1190885	.	+	0	ID=g34.t1.cds;Parent=g34.t1
Chromosome12_Mac	AUGUSTUS	gene	1201496	1216613	100.00	-	.	ID=g35;cds=9;%evi=82.4;start_c=1;stop_c=1;splice_sup=8/8;S=1;E=1;busco=-,-;symbol="-";name="-";qcov=-;scov=-;seg=24.65;rep_cov=0.00;pfam=PF00261
Chromosome12_Mac	AUGUSTUS	transcript	1201496	1216613	100.00	-	.	ID=g35.t1;Parent=g35;
Chromosome12_Mac	AUGUSTUS	CDS	1201496	1201578	1	-	2	ID=g35.t1.cds;Parent=g35.t1
Chromosome12_Mac	AUGUSTUS	intron	1201579	1202316	1	-	.	Parent=g35.t1
Chromosome12_Mac	AUGUSTUS	CDS	1202317	1202386	1	-	0	ID=g35.t1.cds;Parent=g35.t1
Chromosome12_Mac	AUGUSTUS	intron	1202387	1204671	1	-	.	Parent=g35.t1
Chromosome12_Mac	AUGUSTUS	CDS	1204672	1204734	1	-	0	ID=g35.t1.cds;Parent=g35.t1
Chromosome12_Mac	AUGUSTUS	intron	1204735	1205243	1	-	.	Parent=g35.t1
Chromosome12_Mac	AUGUSTUS	CDS	1205244	1205319	1	-	1	ID=g35.t1.cds;Parent=g35.t1
Chromosome12_Mac	AUGUSTUS	intron	1205320	1206873	1	-	.	Parent=g35.t1
Chromosome12_Mac	AUGUSTUS	CDS	1206874	1206944	1	-	0	ID=g35.t1.cds;Parent=g35.t1
Chromosome12_Mac	AUGUSTUS	intron	1206945	1207947	1	-	.	Parent=g35.t1
Chromosome12_Mac	AUGUSTUS	CDS	1207948	1208065	1	-	1	ID=g35.t1.cds;Parent=g35.t1
Chromosome12_Mac	AUGUSTUS	intron	1208066	1208383	1	-	.	Parent=g35.t1
Chromosome12_Mac	AUGUSTUS	CDS	1208384	1208517	1	-	0	ID=g35.t1.cds;Parent=g35.t1
Chromosome12_Mac	AUGUSTUS	intron	1208518	1210125	1	-	.	Parent=g35.t1
Chromosome12_Mac	AUGUSTUS	CDS	1210126	1210251	1	-	0	ID=g35.t1.cds;Parent=g35.t1
Chromosome12_Mac	AUGUSTUS	intron	1210252	1216499	1	-	.	Parent=g35.t1
Chromosome12_Mac	AUGUSTUS	CDS	1216500	1216613	1	-	0	ID=g35.t1.cds;Parent=g35.t1
Chromosome12_Mac	GeneWise	gene	1219179	1287048	99.96	-	.	ID=g36;cds=55;protein=XP_014862709.1;pro_len=2542;align=1-2542;cover=100.00;pid=99.17;start_c=1;stop_c=1;pre_stop=0;frameshift=0;splice_sup=53/54;S=1;E=1;busco=-,-;symbol="TLN1";name="PREDICTED: talin-1 isoform X3 [Poecilia mexicana]";qcov=100.00;scov=100.00;seg=8.87;rep_cov=0.00;pfam=PF00373,PF01608,PF08913,PF09141,PF09379,PF16511
Chromosome12_Mac	GeneWise	transcript	1219179	1287048	99.96	-	.	ID=g36.t1;Parent=g36;
Chromosome12_Mac	GeneWise	CDS	1219179	1219313	0.00	-	0	ID=g36.t1.cds;Parent=g36.t1;protein=XP_014862709.1
Chromosome12_Mac	GeneWise	intron	1219314	1219964	0.00	-	.	Parent=g36.t1;protein=XP_014862709.1
Chromosome12_Mac	GeneWise	CDS	1219965	1220090	0.00	-	0	ID=g36.t1.cds;Parent=g36.t1;protein=XP_014862709.1
Chromosome12_Mac	GeneWise	intron	1220091	1224671	0.00	-	.	Parent=g36.t1;protein=XP_014862709.1
Chromosome12_Mac	GeneWise	CDS	1224672	1224854	0.00	-	0	ID=g36.t1.cds;Parent=g36.t1;protein=XP_014862709.1
Chromosome12_Mac	GeneWise	intron	1224855	1224941	0.00	-	.	Parent=g36.t1;protein=XP_014862709.1
Chromosome12_Mac	GeneWise	CDS	1224942	1225004	0.00	-	0	ID=g36.t1.cds;Parent=g36.t1;protein=XP_014862709.1
Chromosome12_Mac	GeneWise	intron	1225005	1225185	0.00	-	.	Parent=g36.t1;protein=XP_014862709.1
Chromosome12_Mac	GeneWise	CDS	1225186	1225311	0.00	-	0	ID=g36.t1.cds;Parent=g36.t1;protein=XP_014862709.1
Chromosome12_Mac	GeneWise	intron	1225312	1225567	0.00	-	.	Parent=g36.t1;protein=XP_014862709.1
Chromosome12_Mac	GeneWise	CDS	1225568	1225692	0.00	-	1	ID=g36.t1.cds;Parent=g36.t1;protein=XP_014862709.1
Chromosome12_Mac	GeneWise	intron	1225693	1226348	0.00	-	.	Parent=g36.t1;protein=XP_014862709.1
Chromosome12_Mac	GeneWise	CDS	1226349	1226478	0.00	-	0	ID=g36.t1.cds;Parent=g36.t1;protein=XP_014862709.1
Chromosome12_Mac	GeneWise	intron	1226479	1230068	0.00	-	.	Parent=g36.t1;protein=XP_014862709.1
Chromosome12_Mac	GeneWise	CDS	1230069	1230176	0.00	-	0	ID=g36.t1.cds;Parent=g36.t1;protein=XP_014862709.1
Chromosome12_Mac	GeneWise	intron	1230177	1230752	0.00	-	.	Parent=g36.t1;protein=XP_014862709.1
Chromosome12_Mac	GeneWise	CDS	1230753	1230938	0.00	-	0	ID=g36.t1.cds;Parent=g36.t1;protein=XP_014862709.1
Chromosome12_Mac	GeneWise	intron	1230939	1231092	0.00	-	.	Parent=g36.t1;protein=XP_014862709.1
Chromosome12_Mac	GeneWise	CDS	1231093	1231209	0.00	-	0	ID=g36.t1.cds;Parent=g36.t1;protein=XP_014862709.1
Chromosome12_Mac	GeneWise	intron	1231210	1232042	0.00	-	.	Parent=g36.t1;protein=XP_014862709.1
Chromosome12_Mac	GeneWise	CDS	1232043	1232168	0.00	-	0	ID=g36.t1.cds;Parent=g36.t1;protein=XP_014862709.1
Chromosome12_Mac	GeneWise	intron	1232169	1233064	0.00	-	.	Parent=g36.t1;protein=XP_014862709.1
Chromosome12_Mac	GeneWise	CDS	1233065	1233248	0.00	-	2	ID=g36.t1.cds;Parent=g36.t1;protein=XP_014862709.1
Chromosome12_Mac	GeneWise	intron	1233249	1235353	0.00	-	.	Parent=g36.t1;protein=XP_014862709.1
Chromosome12_Mac	GeneWise	CDS	1235354	1235520	0.00	-	0	ID=g36.t1.cds;Parent=g36.t1;protein=XP_014862709.1
Chromosome12_Mac	GeneWise	intron	1235521	1236380	0.00	-	.	Parent=g36.t1;protein=XP_014862709.1
Chromosome12_Mac	GeneWise	CDS	1236381	1236527	0.00	-	0	ID=g36.t1.cds;Parent=g36.t1;protein=XP_014862709.1
Chromosome12_Mac	GeneWise	intron	1236528	1236616	0.00	-	.	Parent=g36.t1;protein=XP_014862709.1
Chromosome12_Mac	GeneWise	CDS	1236617	1236736	0.00	-	0	ID=g36.t1.cds;Parent=g36.t1;protein=XP_014862709.1
Chromosome12_Mac	GeneWise	intron	1236737	1236918	0.00	-	.	Parent=g36.t1;protein=XP_014862709.1
Chromosome12_Mac	GeneWise	CDS	1236919	1237167	0.00	-	0	ID=g36.t1.cds;Parent=g36.t1;protein=XP_014862709.1
Chromosome12_Mac	GeneWise	intron	1237168	1237798	0.00	-	.	Parent=g36.t1;protein=XP_014862709.1
Chromosome12_Mac	GeneWise	CDS	1237799	1237969	0.00	-	0	ID=g36.t1.cds;Parent=g36.t1;protein=XP_014862709.1
Chromosome12_Mac	GeneWise	intron	1237970	1238627	0.00	-	.	Parent=g36.t1;protein=XP_014862709.1
Chromosome12_Mac	GeneWise	CDS	1238628	1238729	0.00	-	0	ID=g36.t1.cds;Parent=g36.t1;protein=XP_014862709.1
Chromosome12_Mac	GeneWise	intron	1238730	1241114	0.00	-	.	Parent=g36.t1;protein=XP_014862709.1
Chromosome12_Mac	GeneWise	CDS	1241115	1241247	0.00	-	2	ID=g36.t1.cds;Parent=g36.t1;protein=XP_014862709.1
Chromosome12_Mac	GeneWise	intron	1241248	1241965	0.00	-	.	Parent=g36.t1;protein=XP_014862709.1
Chromosome12_Mac	GeneWise	CDS	1241966	1242147	0.00	-	0	ID=g36.t1.cds;Parent=g36.t1;protein=XP_014862709.1
Chromosome12_Mac	GeneWise	intron	1242148	1243034	0.00	-	.	Parent=g36.t1;protein=XP_014862709.1
Chromosome12_Mac	GeneWise	CDS	1243035	1243175	0.00	-	0	ID=g36.t1.cds;Parent=g36.t1;protein=XP_014862709.1
Chromosome12_Mac	GeneWise	intron	1243176	1243494	0.00	-	.	Parent=g36.t1;protein=XP_014862709.1
Chromosome12_Mac	GeneWise	CDS	1243495	1243656	0.00	-	0	ID=g36.t1.cds;Parent=g36.t1;protein=XP_014862709.1
Chromosome12_Mac	GeneWise	intron	1243657	1243745	0.00	-	.	Parent=g36.t1;protein=XP_014862709.1
Chromosome12_Mac	GeneWise	CDS	1243746	1243889	0.00	-	0	ID=g36.t1.cds;Parent=g36.t1;protein=XP_014862709.1
Chromosome12_Mac	GeneWise	intron	1243890	1243965	0.00	-	.	Parent=g36.t1;protein=XP_014862709.1
Chromosome12_Mac	GeneWise	CDS	1243966	1244088	0.00	-	0	ID=g36.t1.cds;Parent=g36.t1;protein=XP_014862709.1
Chromosome12_Mac	GeneWise	intron	1244089	1244279	0.00	-	.	Parent=g36.t1;protein=XP_014862709.1
Chromosome12_Mac	GeneWise	CDS	1244280	1244369	0.00	-	0	ID=g36.t1.cds;Parent=g36.t1;protein=XP_014862709.1
Chromosome12_Mac	GeneWise	intron	1244370	1247185	0.00	-	.	Parent=g36.t1;protein=XP_014862709.1
Chromosome12_Mac	GeneWise	CDS	1247186	1247279	0.00	-	2	ID=g36.t1.cds;Parent=g36.t1;protein=XP_014862709.1
Chromosome12_Mac	GeneWise	intron	1247280	1247363	0.00	-	.	Parent=g36.t1;protein=XP_014862709.1
Chromosome12_Mac	GeneWise	CDS	1247364	1247503	0.00	-	0	ID=g36.t1.cds;Parent=g36.t1;protein=XP_014862709.1
Chromosome12_Mac	GeneWise	intron	1247504	1248212	0.00	-	.	Parent=g36.t1;protein=XP_014862709.1
Chromosome12_Mac	GeneWise	CDS	1248213	1248410	0.00	-	0	ID=g36.t1.cds;Parent=g36.t1;protein=XP_014862709.1
Chromosome12_Mac	GeneWise	intron	1248411	1250608	0.00	-	.	Parent=g36.t1;protein=XP_014862709.1
Chromosome12_Mac	GeneWise	CDS	1250609	1250728	0.00	-	0	ID=g36.t1.cds;Parent=g36.t1;protein=XP_014862709.1
Chromosome12_Mac	GeneWise	intron	1250729	1250827	0.00	-	.	Parent=g36.t1;protein=XP_014862709.1
Chromosome12_Mac	GeneWise	CDS	1250828	1251036	0.00	-	1	ID=g36.t1.cds;Parent=g36.t1;protein=XP_014862709.1
Chromosome12_Mac	GeneWise	intron	1251037	1251212	0.00	-	.	Parent=g36.t1;protein=XP_014862709.1
Chromosome12_Mac	GeneWise	CDS	1251213	1251315	0.00	-	0	ID=g36.t1.cds;Parent=g36.t1;protein=XP_014862709.1
Chromosome12_Mac	GeneWise	intron	1251316	1251468	0.00	-	.	Parent=g36.t1;protein=XP_014862709.1
Chromosome12_Mac	GeneWise	CDS	1251469	1251597	0.00	-	0	ID=g36.t1.cds;Parent=g36.t1;protein=XP_014862709.1
Chromosome12_Mac	GeneWise	intron	1251598	1251710	0.00	-	.	Parent=g36.t1;protein=XP_014862709.1
Chromosome12_Mac	GeneWise	CDS	1251711	1251845	0.00	-	0	ID=g36.t1.cds;Parent=g36.t1;protein=XP_014862709.1
Chromosome12_Mac	GeneWise	intron	1251846	1253439	0.00	-	.	Parent=g36.t1;protein=XP_014862709.1
Chromosome12_Mac	GeneWise	CDS	1253440	1253553	0.00	-	0	ID=g36.t1.cds;Parent=g36.t1;protein=XP_014862709.1
Chromosome12_Mac	GeneWise	intron	1253554	1254622	0.00	-	.	Parent=g36.t1;protein=XP_014862709.1
Chromosome12_Mac	GeneWise	CDS	1254623	1254736	0.00	-	0	ID=g36.t1.cds;Parent=g36.t1;protein=XP_014862709.1
Chromosome12_Mac	GeneWise	intron	1254737	1254853	0.00	-	.	Parent=g36.t1;protein=XP_014862709.1
Chromosome12_Mac	GeneWise	CDS	1254854	1254982	0.00	-	0	ID=g36.t1.cds;Parent=g36.t1;protein=XP_014862709.1
Chromosome12_Mac	GeneWise	intron	1254983	1255070	0.00	-	.	Parent=g36.t1;protein=XP_014862709.1
Chromosome12_Mac	GeneWise	CDS	1255071	1255237	0.00	-	1	ID=g36.t1.cds;Parent=g36.t1;protein=XP_014862709.1
Chromosome12_Mac	GeneWise	intron	1255238	1256393	0.00	-	.	Parent=g36.t1;protein=XP_014862709.1
Chromosome12_Mac	GeneWise	CDS	1256394	1256688	0.00	-	0	ID=g36.t1.cds;Parent=g36.t1;protein=XP_014862709.1
Chromosome12_Mac	GeneWise	intron	1256689	1258147	0.00	-	.	Parent=g36.t1;protein=XP_014862709.1
Chromosome12_Mac	GeneWise	CDS	1258148	1258315	0.00	-	0	ID=g36.t1.cds;Parent=g36.t1;protein=XP_014862709.1
Chromosome12_Mac	GeneWise	intron	1258316	1261644	0.00	-	.	Parent=g36.t1;protein=XP_014862709.1
Chromosome12_Mac	GeneWise	CDS	1261645	1261743	0.00	-	0	ID=g36.t1.cds;Parent=g36.t1;protein=XP_014862709.1
Chromosome12_Mac	GeneWise	intron	1261744	1261830	0.00	-	.	Parent=g36.t1;protein=XP_014862709.1
Chromosome12_Mac	GeneWise	CDS	1261831	1262039	0.00	-	1	ID=g36.t1.cds;Parent=g36.t1;protein=XP_014862709.1
Chromosome12_Mac	GeneWise	intron	1262040	1262833	0.00	-	.	Parent=g36.t1;protein=XP_014862709.1
Chromosome12_Mac	GeneWise	CDS	1262834	1262942	0.00	-	0	ID=g36.t1.cds;Parent=g36.t1;protein=XP_014862709.1
Chromosome12_Mac	GeneWise	intron	1262943	1264409	0.00	-	.	Parent=g36.t1;protein=XP_014862709.1
Chromosome12_Mac	GeneWise	CDS	1264410	1264523	0.00	-	0	ID=g36.t1.cds;Parent=g36.t1;protein=XP_014862709.1
Chromosome12_Mac	GeneWise	intron	1264524	1265133	0.00	-	.	Parent=g36.t1;protein=XP_014862709.1
Chromosome12_Mac	GeneWise	CDS	1265134	1265314	0.00	-	2	ID=g36.t1.cds;Parent=g36.t1;protein=XP_014862709.1
Chromosome12_Mac	GeneWise	intron	1265315	1273741	0.00	-	.	Parent=g36.t1;protein=XP_014862709.1
Chromosome12_Mac	GeneWise	CDS	1273742	1273818	0.00	-	0	ID=g36.t1.cds;Parent=g36.t1;protein=XP_014862709.1
Chromosome12_Mac	GeneWise	intron	1273819	1273968	0.00	-	.	Parent=g36.t1;protein=XP_014862709.1
Chromosome12_Mac	GeneWise	CDS	1273969	1274070	0.00	-	0	ID=g36.t1.cds;Parent=g36.t1;protein=XP_014862709.1
Chromosome12_Mac	GeneWise	intron	1274071	1275341	0.00	-	.	Parent=g36.t1;protein=XP_014862709.1
Chromosome12_Mac	GeneWise	CDS	1275342	1275497	0.00	-	0	ID=g36.t1.cds;Parent=g36.t1;protein=XP_014862709.1
Chromosome12_Mac	GeneWise	intron	1275498	1276142	0.00	-	.	Parent=g36.t1;protein=XP_014862709.1
Chromosome12_Mac	GeneWise	CDS	1276143	1276247	0.00	-	0	ID=g36.t1.cds;Parent=g36.t1;protein=XP_014862709.1
Chromosome12_Mac	GeneWise	intron	1276248	1276448	0.00	-	.	Parent=g36.t1;protein=XP_014862709.1
Chromosome12_Mac	GeneWise	CDS	1276449	1276509	0.00	-	2	ID=g36.t1.cds;Parent=g36.t1;protein=XP_014862709.1
Chromosome12_Mac	GeneWise	intron	1276510	1276642	0.00	-	.	Parent=g36.t1;protein=XP_014862709.1
Chromosome12_Mac	GeneWise	CDS	1276643	1276770	0.00	-	0	ID=g36.t1.cds;Parent=g36.t1;protein=XP_014862709.1
Chromosome12_Mac	GeneWise	intron	1276771	1276966	0.00	-	.	Parent=g36.t1;protein=XP_014862709.1
Chromosome12_Mac	GeneWise	CDS	1276967	1277109	0.00	-	1	ID=g36.t1.cds;Parent=g36.t1;protein=XP_014862709.1
Chromosome12_Mac	GeneWise	intron	1277110	1279865	0.00	-	.	Parent=g36.t1;protein=XP_014862709.1
Chromosome12_Mac	GeneWise	CDS	1279866	1280018	0.00	-	1	ID=g36.t1.cds;Parent=g36.t1;protein=XP_014862709.1
Chromosome12_Mac	GeneWise	intron	1280019	1280157	0.00	-	.	Parent=g36.t1;protein=XP_014862709.1
Chromosome12_Mac	GeneWise	CDS	1280158	1280287	0.00	-	0	ID=g36.t1.cds;Parent=g36.t1;protein=XP_014862709.1
Chromosome12_Mac	GeneWise	intron	1280288	1280455	0.00	-	.	Parent=g36.t1;protein=XP_014862709.1
Chromosome12_Mac	GeneWise	CDS	1280456	1280553	0.00	-	1	ID=g36.t1.cds;Parent=g36.t1;protein=XP_014862709.1
Chromosome12_Mac	GeneWise	intron	1280554	1286918	0.00	-	.	Parent=g36.t1;protein=XP_014862709.1
Chromosome12_Mac	GeneWise	CDS	1286919	1287048	0.00	-	0	ID=g36.t1.cds;Parent=g36.t1;protein=XP_014862709.1
Chromosome12_Mac	makeup	gene	1306210	1313383	100.00	-	.	ID=g37;cds=10;protein=XP_008421309.1;pro_len=577;cover=100.00;pid=99.83;start_c=1;stop_c=1;pre_stop=0;frameshift=0;splice_sup=9/9;S=1;E=1;busco=ray,vert;symbol="HMGCS1";name="PREDICTED: hydroxymethylglutaryl-CoA synthase, cytoplasmic-like isoform X1 [Poecilia reticulata]";qcov=100.00;scov=100.00;seg=0.00;rep_cov=0.00;pfam=PF01154,PF08540
Chromosome12_Mac	makeup	transcript	1306210	1313383	100.00	-	.	ID=g37.t1;Parent=g37;
Chromosome12_Mac	makeup	CDS	1306210	1306299	.	-	.	ID=g37.t1.cds;Parent=g37.t1;protein=XP_008421309.1
Chromosome12_Mac	makeup	intron	1306300	1306709	.	-	.	Parent=g37.t1;protein=XP_008421309.1
Chromosome12_Mac	makeup	CDS	1306710	1306867	.	-	.	ID=g37.t1.cds;Parent=g37.t1;protein=XP_008421309.1
Chromosome12_Mac	makeup	intron	1306868	1307431	.	-	.	Parent=g37.t1;protein=XP_008421309.1
Chromosome12_Mac	makeup	CDS	1307432	1307557	.	-	.	ID=g37.t1.cds;Parent=g37.t1;protein=XP_008421309.1
Chromosome12_Mac	makeup	intron	1307558	1307644	.	-	.	Parent=g37.t1;protein=XP_008421309.1
Chromosome12_Mac	makeup	CDS	1307645	1307751	.	-	.	ID=g37.t1.cds;Parent=g37.t1;protein=XP_008421309.1
Chromosome12_Mac	makeup	intron	1307752	1308001	.	-	.	Parent=g37.t1;protein=XP_008421309.1
Chromosome12_Mac	makeup	CDS	1308002	1308172	.	-	.	ID=g37.t1.cds;Parent=g37.t1;protein=XP_008421309.1
Chromosome12_Mac	makeup	intron	1308173	1308890	.	-	.	Parent=g37.t1;protein=XP_008421309.1
Chromosome12_Mac	makeup	CDS	1308891	1309059	.	-	.	ID=g37.t1.cds;Parent=g37.t1;protein=XP_008421309.1
Chromosome12_Mac	makeup	intron	1309060	1310298	.	-	.	Parent=g37.t1;protein=XP_008421309.1
Chromosome12_Mac	makeup	CDS	1310299	1310463	.	-	.	ID=g37.t1.cds;Parent=g37.t1;protein=XP_008421309.1
Chromosome12_Mac	makeup	intron	1310464	1311034	.	-	.	Parent=g37.t1;protein=XP_008421309.1
Chromosome12_Mac	makeup	CDS	1311035	1311160	.	-	.	ID=g37.t1.cds;Parent=g37.t1;protein=XP_008421309.1
Chromosome12_Mac	makeup	intron	1311161	1311774	.	-	.	Parent=g37.t1;protein=XP_008421309.1
Chromosome12_Mac	makeup	CDS	1311775	1312223	.	-	.	ID=g37.t1.cds;Parent=g37.t1;protein=XP_008421309.1
Chromosome12_Mac	makeup	intron	1312224	1313206	.	-	.	Parent=g37.t1;protein=XP_008421309.1
Chromosome12_Mac	makeup	CDS	1313207	1313383	.	-	.	ID=g37.t1.cds;Parent=g37.t1;protein=XP_008421309.1
Chromosome12_Mac	exonerate	gene	1330457	1373771	100.00	-	.	ID=g38;cds=31;protein=XP_008421311.1;pro_len=1418;cover=100.00;pid=100.00;start_c=1;stop_c=1;pre_stop=0;frameshift=0;splice_sup=30/30;S=1;E=1;busco=-,-;symbol="Ythdc2";name="PREDICTED: probable ATP-dependent RNA helicase YTHDC2 isoform X1 [Poecilia reticulata]";qcov=100.00;scov=100.00;seg=2.47;rep_cov=0.00;pfam=PF00270,PF00271,PF01424,PF04146,PF04408,PF07717
Chromosome12_Mac	exonerate	transcript	1330457	1373771	100.00	-	.	ID=g38.t1;Parent=g38;
Chromosome12_Mac	exonerate	CDS	1330457	1330528	.	-	.	ID=g38.t1.cds;Parent=g38.t1;protein=XP_008421311.1
Chromosome12_Mac	exonerate	intron	1330529	1330983	.	-	.	Parent=g38.t1;protein=XP_008421311.1
Chromosome12_Mac	exonerate	CDS	1330984	1331166	.	-	.	ID=g38.t1.cds;Parent=g38.t1;protein=XP_008421311.1
Chromosome12_Mac	exonerate	intron	1331167	1331788	.	-	.	Parent=g38.t1;protein=XP_008421311.1
Chromosome12_Mac	exonerate	CDS	1331789	1331998	.	-	.	ID=g38.t1.cds;Parent=g38.t1;protein=XP_008421311.1
Chromosome12_Mac	exonerate	intron	1331999	1332358	.	-	.	Parent=g38.t1;protein=XP_008421311.1
Chromosome12_Mac	exonerate	CDS	1332359	1332518	.	-	.	ID=g38.t1.cds;Parent=g38.t1;protein=XP_008421311.1
Chromosome12_Mac	exonerate	intron	1332519	1335121	.	-	.	Parent=g38.t1;protein=XP_008421311.1
Chromosome12_Mac	exonerate	CDS	1335122	1335273	.	-	.	ID=g38.t1.cds;Parent=g38.t1;protein=XP_008421311.1
Chromosome12_Mac	exonerate	intron	1335274	1335362	.	-	.	Parent=g38.t1;protein=XP_008421311.1
Chromosome12_Mac	exonerate	CDS	1335363	1335482	.	-	.	ID=g38.t1.cds;Parent=g38.t1;protein=XP_008421311.1
Chromosome12_Mac	exonerate	intron	1335483	1336371	.	-	.	Parent=g38.t1;protein=XP_008421311.1
Chromosome12_Mac	exonerate	CDS	1336372	1336463	.	-	.	ID=g38.t1.cds;Parent=g38.t1;protein=XP_008421311.1
Chromosome12_Mac	exonerate	intron	1336464	1338913	.	-	.	Parent=g38.t1;protein=XP_008421311.1
Chromosome12_Mac	exonerate	CDS	1338914	1339103	.	-	.	ID=g38.t1.cds;Parent=g38.t1;protein=XP_008421311.1
Chromosome12_Mac	exonerate	intron	1339104	1340893	.	-	.	Parent=g38.t1;protein=XP_008421311.1
Chromosome12_Mac	exonerate	CDS	1340894	1341099	.	-	.	ID=g38.t1.cds;Parent=g38.t1;protein=XP_008421311.1
Chromosome12_Mac	exonerate	intron	1341100	1341543	.	-	.	Parent=g38.t1;protein=XP_008421311.1
Chromosome12_Mac	exonerate	CDS	1341544	1341670	.	-	.	ID=g38.t1.cds;Parent=g38.t1;protein=XP_008421311.1
Chromosome12_Mac	exonerate	intron	1341671	1342782	.	-	.	Parent=g38.t1;protein=XP_008421311.1
Chromosome12_Mac	exonerate	CDS	1342783	1343055	.	-	.	ID=g38.t1.cds;Parent=g38.t1;protein=XP_008421311.1
Chromosome12_Mac	exonerate	intron	1343056	1343187	.	-	.	Parent=g38.t1;protein=XP_008421311.1
Chromosome12_Mac	exonerate	CDS	1343188	1343307	.	-	.	ID=g38.t1.cds;Parent=g38.t1;protein=XP_008421311.1
Chromosome12_Mac	exonerate	intron	1343308	1343718	.	-	.	Parent=g38.t1;protein=XP_008421311.1
Chromosome12_Mac	exonerate	CDS	1343719	1343824	.	-	.	ID=g38.t1.cds;Parent=g38.t1;protein=XP_008421311.1
Chromosome12_Mac	exonerate	intron	1343825	1345804	.	-	.	Parent=g38.t1;protein=XP_008421311.1
Chromosome12_Mac	exonerate	CDS	1345805	1345887	.	-	.	ID=g38.t1.cds;Parent=g38.t1;protein=XP_008421311.1
Chromosome12_Mac	exonerate	intron	1345888	1345987	.	-	.	Parent=g38.t1;protein=XP_008421311.1
Chromosome12_Mac	exonerate	CDS	1345988	1346068	.	-	.	ID=g38.t1.cds;Parent=g38.t1;protein=XP_008421311.1
Chromosome12_Mac	exonerate	intron	1346069	1348234	.	-	.	Parent=g38.t1;protein=XP_008421311.1
Chromosome12_Mac	exonerate	CDS	1348235	1348322	.	-	.	ID=g38.t1.cds;Parent=g38.t1;protein=XP_008421311.1
Chromosome12_Mac	exonerate	intron	1348323	1348525	.	-	.	Parent=g38.t1;protein=XP_008421311.1
Chromosome12_Mac	exonerate	CDS	1348526	1348622	.	-	.	ID=g38.t1.cds;Parent=g38.t1;protein=XP_008421311.1
Chromosome12_Mac	exonerate	intron	1348623	1351856	.	-	.	Parent=g38.t1;protein=XP_008421311.1
Chromosome12_Mac	exonerate	CDS	1351857	1352035	.	-	.	ID=g38.t1.cds;Parent=g38.t1;protein=XP_008421311.1
Chromosome12_Mac	exonerate	intron	1352036	1355958	.	-	.	Parent=g38.t1;protein=XP_008421311.1
Chromosome12_Mac	exonerate	CDS	1355959	1356024	.	-	.	ID=g38.t1.cds;Parent=g38.t1;protein=XP_008421311.1
Chromosome12_Mac	exonerate	intron	1356025	1356251	.	-	.	Parent=g38.t1;protein=XP_008421311.1
Chromosome12_Mac	exonerate	CDS	1356252	1356378	.	-	.	ID=g38.t1.cds;Parent=g38.t1;protein=XP_008421311.1
Chromosome12_Mac	exonerate	intron	1356379	1358520	.	-	.	Parent=g38.t1;protein=XP_008421311.1
Chromosome12_Mac	exonerate	CDS	1358521	1358656	.	-	.	ID=g38.t1.cds;Parent=g38.t1;protein=XP_008421311.1
Chromosome12_Mac	exonerate	intron	1358657	1360288	.	-	.	Parent=g38.t1;protein=XP_008421311.1
Chromosome12_Mac	exonerate	CDS	1360289	1360434	.	-	.	ID=g38.t1.cds;Parent=g38.t1;protein=XP_008421311.1
Chromosome12_Mac	exonerate	intron	1360435	1360514	.	-	.	Parent=g38.t1;protein=XP_008421311.1
Chromosome12_Mac	exonerate	CDS	1360515	1360622	.	-	.	ID=g38.t1.cds;Parent=g38.t1;protein=XP_008421311.1
Chromosome12_Mac	exonerate	intron	1360623	1361852	.	-	.	Parent=g38.t1;protein=XP_008421311.1
Chromosome12_Mac	exonerate	CDS	1361853	1362009	.	-	.	ID=g38.t1.cds;Parent=g38.t1;protein=XP_008421311.1
Chromosome12_Mac	exonerate	intron	1362010	1362756	.	-	.	Parent=g38.t1;protein=XP_008421311.1
Chromosome12_Mac	exonerate	CDS	1362757	1362859	.	-	.	ID=g38.t1.cds;Parent=g38.t1;protein=XP_008421311.1
Chromosome12_Mac	exonerate	intron	1362860	1363782	.	-	.	Parent=g38.t1;protein=XP_008421311.1
Chromosome12_Mac	exonerate	CDS	1363783	1363949	.	-	.	ID=g38.t1.cds;Parent=g38.t1;protein=XP_008421311.1
Chromosome12_Mac	exonerate	intron	1363950	1364554	.	-	.	Parent=g38.t1;protein=XP_008421311.1
Chromosome12_Mac	exonerate	CDS	1364555	1364757	.	-	.	ID=g38.t1.cds;Parent=g38.t1;protein=XP_008421311.1
Chromosome12_Mac	exonerate	intron	1364758	1365021	.	-	.	Parent=g38.t1;protein=XP_008421311.1
Chromosome12_Mac	exonerate	CDS	1365022	1365218	.	-	.	ID=g38.t1.cds;Parent=g38.t1;protein=XP_008421311.1
Chromosome12_Mac	exonerate	intron	1365219	1365406	.	-	.	Parent=g38.t1;protein=XP_008421311.1
Chromosome12_Mac	exonerate	CDS	1365407	1365497	.	-	.	ID=g38.t1.cds;Parent=g38.t1;protein=XP_008421311.1
Chromosome12_Mac	exonerate	intron	1365498	1367048	.	-	.	Parent=g38.t1;protein=XP_008421311.1
Chromosome12_Mac	exonerate	CDS	1367049	1367214	.	-	.	ID=g38.t1.cds;Parent=g38.t1;protein=XP_008421311.1
Chromosome12_Mac	exonerate	intron	1367215	1373720	.	-	.	Parent=g38.t1;protein=XP_008421311.1
Chromosome12_Mac	exonerate	CDS	1373721	1373771	.	-	.	ID=g38.t1.cds;Parent=g38.t1;protein=XP_008421311.1
Chromosome12_Mac	exonerate	gene	1378148	1389108	99.75	-	.	ID=g39;cds=11;protein=XP_008421314.1;pro_len=398;cover=100.00;pid=99.75;start_c=1;stop_c=1;pre_stop=0;frameshift=0;splice_sup=8/10;S=1;E=1;busco=-,vert;symbol="DCP2";name="PREDICTED: m7GpppN-mRNA hydrolase isoform X1 [Poecilia reticulata]";qcov=100.00;scov=100.00;seg=2.01;rep_cov=0.00;pfam=PF00293,PF05026
Chromosome12_Mac	exonerate	transcript	1378148	1389108	99.75	-	.	ID=g39.t1;Parent=g39;
Chromosome12_Mac	exonerate	CDS	1378148	1378278	.	-	.	ID=g39.t1.cds;Parent=g39.t1;protein=XP_008421314.1
Chromosome12_Mac	exonerate	intron	1378279	1378672	.	-	.	Parent=g39.t1;protein=XP_008421314.1
Chromosome12_Mac	exonerate	CDS	1378673	1378724	.	-	.	ID=g39.t1.cds;Parent=g39.t1;protein=XP_008421314.1
Chromosome12_Mac	exonerate	intron	1378725	1379863	.	-	.	Parent=g39.t1;protein=XP_008421314.1
Chromosome12_Mac	exonerate	CDS	1379864	1379953	.	-	.	ID=g39.t1.cds;Parent=g39.t1;protein=XP_008421314.1
Chromosome12_Mac	exonerate	intron	1379954	1381501	.	-	.	Parent=g39.t1;protein=XP_008421314.1
Chromosome12_Mac	exonerate	CDS	1381502	1381610	.	-	.	ID=g39.t1.cds;Parent=g39.t1;protein=XP_008421314.1
Chromosome12_Mac	exonerate	intron	1381611	1382779	.	-	.	Parent=g39.t1;protein=XP_008421314.1
Chromosome12_Mac	exonerate	CDS	1382780	1382881	.	-	.	ID=g39.t1.cds;Parent=g39.t1;protein=XP_008421314.1
Chromosome12_Mac	exonerate	intron	1382882	1384830	.	-	.	Parent=g39.t1;protein=XP_008421314.1
Chromosome12_Mac	exonerate	CDS	1384831	1384943	.	-	.	ID=g39.t1.cds;Parent=g39.t1;protein=XP_008421314.1
Chromosome12_Mac	exonerate	intron	1384944	1385032	.	-	.	Parent=g39.t1;protein=XP_008421314.1
Chromosome12_Mac	exonerate	CDS	1385033	1385185	.	-	.	ID=g39.t1.cds;Parent=g39.t1;protein=XP_008421314.1
Chromosome12_Mac	exonerate	intron	1385186	1385269	.	-	.	Parent=g39.t1;protein=XP_008421314.1
Chromosome12_Mac	exonerate	CDS	1385270	1385368	.	-	.	ID=g39.t1.cds;Parent=g39.t1;protein=XP_008421314.1
Chromosome12_Mac	exonerate	intron	1385369	1386248	.	-	.	Parent=g39.t1;protein=XP_008421314.1
Chromosome12_Mac	exonerate	CDS	1386249	1386376	.	-	.	ID=g39.t1.cds;Parent=g39.t1;protein=XP_008421314.1
Chromosome12_Mac	exonerate	intron	1386377	1386552	.	-	.	Parent=g39.t1;protein=XP_008421314.1
Chromosome12_Mac	exonerate	CDS	1386553	1386704	.	-	.	ID=g39.t1.cds;Parent=g39.t1;protein=XP_008421314.1
Chromosome12_Mac	exonerate	intron	1386705	1389040	.	-	.	Parent=g39.t1;protein=XP_008421314.1
Chromosome12_Mac	exonerate	CDS	1389041	1389108	.	-	.	ID=g39.t1.cds;Parent=g39.t1;protein=XP_008421314.1
Chromosome12_Mac	GeneWise	gene	1392589	1395555	100.00	-	.	ID=g40;cds=4;protein=XP_008421316.1;pro_len=152;align=1-152;cover=100.00;pid=99.34;start_c=1;stop_c=1;pre_stop=0;frameshift=0;splice_sup=3/3;S=1;E=1;busco=-,-;symbol="cenpa";name="PREDICTED: histone H3.3-like [Poecilia reticulata]";qcov=100.00;scov=100.00;seg=20.39;rep_cov=0.00;pfam=PF00125
Chromosome12_Mac	GeneWise	transcript	1392589	1395555	100.00	-	.	ID=g40.t1;Parent=g40;
Chromosome12_Mac	GeneWise	CDS	1392589	1392717	0.00	-	0	ID=g40.t1.cds;Parent=g40.t1;protein=XP_008421316.1
Chromosome12_Mac	GeneWise	intron	1392718	1393512	0.00	-	.	Parent=g40.t1;protein=XP_008421316.1
Chromosome12_Mac	GeneWise	CDS	1393513	1393587	0.00	-	0	ID=g40.t1.cds;Parent=g40.t1;protein=XP_008421316.1
Chromosome12_Mac	GeneWise	intron	1393588	1393917	0.00	-	.	Parent=g40.t1;protein=XP_008421316.1
Chromosome12_Mac	GeneWise	CDS	1393918	1394039	0.00	-	1	ID=g40.t1.cds;Parent=g40.t1;protein=XP_008421316.1
Chromosome12_Mac	GeneWise	intron	1394040	1395422	0.00	-	.	Parent=g40.t1;protein=XP_008421316.1
Chromosome12_Mac	GeneWise	CDS	1395423	1395555	0.00	-	0	ID=g40.t1.cds;Parent=g40.t1;protein=XP_008421316.1
Chromosome12_Mac	GeneWise	gene	1399495	1405566	100.00	+	.	ID=g41;cds=8;protein=XP_008421319.1;pro_len=278;align=1-278;cover=100.00;pid=98.20;start_c=1;stop_c=1;pre_stop=0;frameshift=0;splice_sup=7/7;S=1;E=1;busco=-,-;symbol="PSMB7";name="PREDICTED: proteasome subunit beta type-7 [Poecilia reticulata]";qcov=100.00;scov=100.00;seg=0.00;rep_cov=0.00;pfam=PF00227,PF12465
Chromosome12_Mac	GeneWise	transcript	1399495	1405566	100.00	+	.	ID=g41.t1;Parent=g41;
Chromosome12_Mac	GeneWise	CDS	1399495	1399559	0.00	+	0	ID=g41.t1.cds;Parent=g41.t1;protein=XP_008421319.1
Chromosome12_Mac	GeneWise	intron	1399560	1399674	0.00	+	.	Parent=g41.t1;protein=XP_008421319.1
Chromosome12_Mac	GeneWise	CDS	1399675	1399768	0.00	+	2	ID=g41.t1.cds;Parent=g41.t1;protein=XP_008421319.1
Chromosome12_Mac	GeneWise	intron	1399769	1400010	0.00	+	.	Parent=g41.t1;protein=XP_008421319.1
Chromosome12_Mac	GeneWise	CDS	1400011	1400108	0.00	+	0	ID=g41.t1.cds;Parent=g41.t1;protein=XP_008421319.1
Chromosome12_Mac	GeneWise	intron	1400109	1400681	0.00	+	.	Parent=g41.t1;protein=XP_008421319.1
Chromosome12_Mac	GeneWise	CDS	1400682	1400822	0.00	+	2	ID=g41.t1.cds;Parent=g41.t1;protein=XP_008421319.1
Chromosome12_Mac	GeneWise	intron	1400823	1401885	0.00	+	.	Parent=g41.t1;protein=XP_008421319.1
Chromosome12_Mac	GeneWise	CDS	1401886	1402001	0.00	+	2	ID=g41.t1.cds;Parent=g41.t1;protein=XP_008421319.1
Chromosome12_Mac	GeneWise	intron	1402002	1402974	0.00	+	.	Parent=g41.t1;protein=XP_008421319.1
Chromosome12_Mac	GeneWise	CDS	1402975	1403033	0.00	+	1	ID=g41.t1.cds;Parent=g41.t1;protein=XP_008421319.1
Chromosome12_Mac	GeneWise	intron	1403034	1404915	0.00	+	.	Parent=g41.t1;protein=XP_008421319.1
Chromosome12_Mac	GeneWise	CDS	1404916	1405067	0.00	+	0	ID=g41.t1.cds;Parent=g41.t1;protein=XP_008421319.1
Chromosome12_Mac	GeneWise	intron	1405068	1405454	0.00	+	.	Parent=g41.t1;protein=XP_008421319.1
Chromosome12_Mac	GeneWise	CDS	1405455	1405566	0.00	+	2	ID=g41.t1.cds;Parent=g41.t1;protein=XP_008421319.1
Chromosome12_Mac	GeneWise	gene	1409471	1426243	100.00	+	.	ID=g42;cds=15;protein=XP_008421320.1;pro_len=896;align=1-896;cover=100.00;pid=97.21;start_c=1;stop_c=1;pre_stop=0;frameshift=0;splice_sup=14/14;S=1;E=1;busco=-,-;symbol="Il6st";name="PREDICTED: interleukin-6 receptor subunit beta [Poecilia reticulata]";qcov=97.37;scov=99.11;seg=2.96;rep_cov=1.46;pfam=PF00041,PF06328
Chromosome12_Mac	GeneWise	transcript	1409471	1426243	100.00	+	.	ID=g42.t1;Parent=g42;
Chromosome12_Mac	GeneWise	CDS	1409471	1409621	0.00	+	0	ID=g42.t1.cds;Parent=g42.t1;protein=XP_008421320.1
Chromosome12_Mac	GeneWise	intron	1409622	1413811	0.00	+	.	Parent=g42.t1;protein=XP_008421320.1
Chromosome12_Mac	GeneWise	CDS	1413812	1414117	0.00	+	1	ID=g42.t1.cds;Parent=g42.t1;protein=XP_008421320.1
Chromosome12_Mac	GeneWise	intron	1414118	1415311	0.00	+	.	Parent=g42.t1;protein=XP_008421320.1
Chromosome12_Mac	GeneWise	CDS	1415312	1415456	0.00	+	1	ID=g42.t1.cds;Parent=g42.t1;protein=XP_008421320.1
Chromosome12_Mac	GeneWise	intron	1415457	1416378	0.00	+	.	Parent=g42.t1;protein=XP_008421320.1
Chromosome12_Mac	GeneWise	CDS	1416379	1416536	0.00	+	2	ID=g42.t1.cds;Parent=g42.t1;protein=XP_008421320.1
Chromosome12_Mac	GeneWise	intron	1416537	1416627	0.00	+	.	Parent=g42.t1;protein=XP_008421320.1
Chromosome12_Mac	GeneWise	CDS	1416628	1416782	0.00	+	1	ID=g42.t1.cds;Parent=g42.t1;protein=XP_008421320.1
Chromosome12_Mac	GeneWise	intron	1416783	1417083	0.00	+	.	Parent=g42.t1;protein=XP_008421320.1
Chromosome12_Mac	GeneWise	CDS	1417084	1417246	0.00	+	0	ID=g42.t1.cds;Parent=g42.t1;protein=XP_008421320.1
Chromosome12_Mac	GeneWise	intron	1417247	1418713	0.00	+	.	Parent=g42.t1;protein=XP_008421320.1
Chromosome12_Mac	GeneWise	CDS	1418714	1418787	0.00	+	1	ID=g42.t1.cds;Parent=g42.t1;protein=XP_008421320.1
Chromosome12_Mac	GeneWise	intron	1418788	1419249	0.00	+	.	Parent=g42.t1;protein=XP_008421320.1
Chromosome12_Mac	GeneWise	CDS	1419250	1419487	0.00	+	0	ID=g42.t1.cds;Parent=g42.t1;protein=XP_008421320.1
Chromosome12_Mac	GeneWise	intron	1419488	1421139	0.00	+	.	Parent=g42.t1;protein=XP_008421320.1
Chromosome12_Mac	GeneWise	CDS	1421140	1421310	0.00	+	1	ID=g42.t1.cds;Parent=g42.t1;protein=XP_008421320.1
Chromosome12_Mac	GeneWise	intron	1421311	1422558	0.00	+	.	Parent=g42.t1;protein=XP_008421320.1
Chromosome12_Mac	GeneWise	CDS	1422559	1422660	0.00	+	1	ID=g42.t1.cds;Parent=g42.t1;protein=XP_008421320.1
Chromosome12_Mac	GeneWise	intron	1422661	1424038	0.00	+	.	Parent=g42.t1;protein=XP_008421320.1
Chromosome12_Mac	GeneWise	CDS	1424039	1424182	0.00	+	1	ID=g42.t1.cds;Parent=g42.t1;protein=XP_008421320.1
Chromosome12_Mac	GeneWise	intron	1424183	1424271	0.00	+	.	Parent=g42.t1;protein=XP_008421320.1
Chromosome12_Mac	GeneWise	CDS	1424272	1424415	0.00	+	1	ID=g42.t1.cds;Parent=g42.t1;protein=XP_008421320.1
Chromosome12_Mac	GeneWise	intron	1424416	1424968	0.00	+	.	Parent=g42.t1;protein=XP_008421320.1
Chromosome12_Mac	GeneWise	CDS	1424969	1425065	0.00	+	1	ID=g42.t1.cds;Parent=g42.t1;protein=XP_008421320.1
Chromosome12_Mac	GeneWise	intron	1425066	1425337	0.00	+	.	Parent=g42.t1;protein=XP_008421320.1
Chromosome12_Mac	GeneWise	CDS	1425338	1425419	0.00	+	2	ID=g42.t1.cds;Parent=g42.t1;protein=XP_008421320.1
Chromosome12_Mac	GeneWise	intron	1425420	1425634	0.00	+	.	Parent=g42.t1;protein=XP_008421320.1
Chromosome12_Mac	GeneWise	CDS	1425635	1426243	0.00	+	0	ID=g42.t1.cds;Parent=g42.t1;protein=XP_008421320.1
Chromosome12_Mac	GeneWise	gene	1429865	1430899	1	+	.	ID=g43;cds=1;protein=XP_008421321.1;pro_len=344;align=1-344;cover=100.00;pid=99.71;start_c=1;stop_c=1;pre_stop=0;frameshift=0;splice_sup=0/;S=0;E=0;busco=-,-;symbol="Purg";name="PREDICTED: purine-rich element-binding protein gamma [Poecilia mexicana]";qcov=100.00;scov=99.71;seg=4.36;rep_cov=0.00;pfam=PF04845
Chromosome12_Mac	GeneWise	transcript	1429865	1430899	1	+	.	ID=g43.t1;Parent=g43;
Chromosome12_Mac	GeneWise	CDS	1429865	1430899	0.00	+	0	ID=g43.t1.cds;Parent=g43.t1;protein=XP_008421321.1
Chromosome12_Mac	GeneWise	gene	1459985	1474043	100.00	+	.	ID=g44;cds=14;protein=XP_008421322.1;pro_len=558;align=1-558;cover=100.00;pid=98.39;start_c=1;stop_c=1;pre_stop=0;frameshift=0;splice_sup=13/13;S=1;E=1;busco=ray,-;symbol="slc38a9";name="PREDICTED: sodium-coupled neutral amino acid transporter 9 [Poecilia reticulata]";qcov=100.00;scov=100.00;seg=12.72;rep_cov=2.15;pfam=PF01490
Chromosome12_Mac	GeneWise	transcript	1459985	1474043	100.00	+	.	ID=g44.t1;Parent=g44;
Chromosome12_Mac	GeneWise	CDS	1459985	1460082	0.00	+	0	ID=g44.t1.cds;Parent=g44.t1;protein=XP_008421322.1
Chromosome12_Mac	GeneWise	intron	1460083	1461318	0.00	+	.	Parent=g44.t1;protein=XP_008421322.1
Chromosome12_Mac	GeneWise	CDS	1461319	1461448	0.00	+	2	ID=g44.t1.cds;Parent=g44.t1;protein=XP_008421322.1
Chromosome12_Mac	GeneWise	intron	1461449	1461684	0.00	+	.	Parent=g44.t1;protein=XP_008421322.1
Chromosome12_Mac	GeneWise	CDS	1461685	1461803	0.00	+	0	ID=g44.t1.cds;Parent=g44.t1;protein=XP_008421322.1
Chromosome12_Mac	GeneWise	intron	1461804	1461888	0.00	+	.	Parent=g44.t1;protein=XP_008421322.1
Chromosome12_Mac	GeneWise	CDS	1461889	1461952	0.00	+	2	ID=g44.t1.cds;Parent=g44.t1;protein=XP_008421322.1
Chromosome12_Mac	GeneWise	intron	1461953	1462076	0.00	+	.	Parent=g44.t1;protein=XP_008421322.1
Chromosome12_Mac	GeneWise	CDS	1462077	1462170	0.00	+	0	ID=g44.t1.cds;Parent=g44.t1;protein=XP_008421322.1
Chromosome12_Mac	GeneWise	intron	1462171	1463649	0.00	+	.	Parent=g44.t1;protein=XP_008421322.1
Chromosome12_Mac	GeneWise	CDS	1463650	1463820	0.00	+	1	ID=g44.t1.cds;Parent=g44.t1;protein=XP_008421322.1
Chromosome12_Mac	GeneWise	intron	1463821	1464506	0.00	+	.	Parent=g44.t1;protein=XP_008421322.1
Chromosome12_Mac	GeneWise	CDS	1464507	1464566	0.00	+	1	ID=g44.t1.cds;Parent=g44.t1;protein=XP_008421322.1
Chromosome12_Mac	GeneWise	intron	1464567	1466246	0.00	+	.	Parent=g44.t1;protein=XP_008421322.1
Chromosome12_Mac	GeneWise	CDS	1466247	1466453	0.00	+	1	ID=g44.t1.cds;Parent=g44.t1;protein=XP_008421322.1
Chromosome12_Mac	GeneWise	intron	1466454	1468900	0.00	+	.	Parent=g44.t1;protein=XP_008421322.1
Chromosome12_Mac	GeneWise	CDS	1468901	1469008	0.00	+	1	ID=g44.t1.cds;Parent=g44.t1;protein=XP_008421322.1
Chromosome12_Mac	GeneWise	intron	1469009	1469468	0.00	+	.	Parent=g44.t1;protein=XP_008421322.1
Chromosome12_Mac	GeneWise	CDS	1469469	1469575	0.00	+	1	ID=g44.t1.cds;Parent=g44.t1;protein=XP_008421322.1
Chromosome12_Mac	GeneWise	intron	1469576	1470299	0.00	+	.	Parent=g44.t1;protein=XP_008421322.1
Chromosome12_Mac	GeneWise	CDS	1470300	1470413	0.00	+	0	ID=g44.t1.cds;Parent=g44.t1;protein=XP_008421322.1
Chromosome12_Mac	GeneWise	intron	1470414	1472239	0.00	+	.	Parent=g44.t1;protein=XP_008421322.1
Chromosome12_Mac	GeneWise	CDS	1472240	1472388	0.00	+	0	ID=g44.t1.cds;Parent=g44.t1;protein=XP_008421322.1
Chromosome12_Mac	GeneWise	intron	1472389	1472951	0.00	+	.	Parent=g44.t1;protein=XP_008421322.1
Chromosome12_Mac	GeneWise	CDS	1472952	1473041	0.00	+	2	ID=g44.t1.cds;Parent=g44.t1;protein=XP_008421322.1
Chromosome12_Mac	GeneWise	intron	1473042	1473877	0.00	+	.	Parent=g44.t1;protein=XP_008421322.1
Chromosome12_Mac	GeneWise	CDS	1473878	1474043	0.00	+	2	ID=g44.t1.cds;Parent=g44.t1;protein=XP_008421322.1
Chromosome12_Mac	exonerate	gene	1480743	1502940	100.00	+	.	ID=g45;cds=7;protein=XP_008421324.1;pro_len=624;cover=100.00;pid=99.36;start_c=1;stop_c=1;pre_stop=0;frameshift=0;splice_sup=6/6;S=1;E=1;busco=-,-;symbol="Nrg1";name="PREDICTED: pro-neuregulin-1, membrane-bound isoform isoform X1 [Poecilia reticulata]";qcov=100.00;scov=100.00;seg=23.88;rep_cov=1.92;pfam=PF02158
Chromosome12_Mac	exonerate	transcript	1480743	1502940	100.00	+	.	ID=g45.t1;Parent=g45;
Chromosome12_Mac	exonerate	CDS	1480743	1481436	.	+	.	ID=g45.t1.cds;Parent=g45.t1;protein=XP_008421324.1
Chromosome12_Mac	exonerate	intron	1481437	1488996	.	+	.	Parent=g45.t1;protein=XP_008421324.1
Chromosome12_Mac	exonerate	CDS	1488997	1489135	.	+	.	ID=g45.t1.cds;Parent=g45.t1;protein=XP_008421324.1
Chromosome12_Mac	exonerate	intron	1489136	1492860	.	+	.	Parent=g45.t1;protein=XP_008421324.1
Chromosome12_Mac	exonerate	CDS	1492861	1492928	.	+	.	ID=g45.t1.cds;Parent=g45.t1;protein=XP_008421324.1
Chromosome12_Mac	exonerate	intron	1492929	1495625	.	+	.	Parent=g45.t1;protein=XP_008421324.1
Chromosome12_Mac	exonerate	CDS	1495626	1495728	.	+	.	ID=g45.t1.cds;Parent=g45.t1;protein=XP_008421324.1
Chromosome12_Mac	exonerate	intron	1495729	1496904	.	+	.	Parent=g45.t1;protein=XP_008421324.1
Chromosome12_Mac	exonerate	CDS	1496905	1497061	.	+	.	ID=g45.t1.cds;Parent=g45.t1;protein=XP_008421324.1
Chromosome12_Mac	exonerate	intron	1497062	1497142	.	+	.	Parent=g45.t1;protein=XP_008421324.1
Chromosome12_Mac	exonerate	CDS	1497143	1497258	.	+	.	ID=g45.t1.cds;Parent=g45.t1;protein=XP_008421324.1
Chromosome12_Mac	exonerate	intron	1497259	1502342	.	+	.	Parent=g45.t1;protein=XP_008421324.1
Chromosome12_Mac	exonerate	CDS	1502343	1502940	.	+	.	ID=g45.t1.cds;Parent=g45.t1;protein=XP_008421324.1
Chromosome12_Mac	exonerate	gene	1505931	1536638	99.50	+	.	ID=g46;cds=4;protein=XP_008421331.1;pro_len=1028;cover=100.00;pid=99.71;start_c=1;stop_c=1;pre_stop=0;frameshift=0;splice_sup=2/3;S=1;E=1;busco=-,-;symbol="mfhas1";name="PREDICTED: malignant fibrous histiocytoma-amplified sequence 1 [Poecilia reticulata]";qcov=95.09;scov=99.90;seg=5.93;rep_cov=0.96;pfam=PF08477,PF13855
Chromosome12_Mac	exonerate	transcript	1505931	1536638	99.50	+	.	ID=g46.t1;Parent=g46;
Chromosome12_Mac	exonerate	CDS	1505931	1508892	.	+	0	ID=g46.t1.cds;Parent=g46.t1
Chromosome12_Mac	AUGUSTUS	intron	1508893	1535408	1	+	.	Parent=g46.t1
Chromosome12_Mac	AUGUSTUS	CDS	1535409	1535529	1	+	2	ID=g46.t1.cds;Parent=g46.t1
Chromosome12_Mac	AUGUSTUS	intron	1535530	1535603	0.74	+	.	Parent=g46.t1
Chromosome12_Mac	AUGUSTUS	CDS	1535604	1535699	0.74	+	1	ID=g46.t1.cds;Parent=g46.t1
Chromosome12_Mac	AUGUSTUS	intron	1535700	1536574	1	+	.	Parent=g46.t1
Chromosome12_Mac	AUGUSTUS	CDS	1536575	1536638	1	+	1	ID=g46.t1.cds;Parent=g46.t1
Chromosome12_Mac	GeneWise	gene	1541253	1545497	100.00	+	.	ID=g47;cds=6;protein=XP_007574110.1;pro_len=184;align=1-184;cover=100.00;pid=99.46;start_c=1;stop_c=1;pre_stop=0;frameshift=0;splice_sup=5/5;S=1;E=1;busco=ray,-;symbol="RPL17";name="PREDICTED: 60S ribosomal protein L17 [Poecilia latipinna]";qcov=100.00;scov=100.00;seg=7.61;rep_cov=0.00;pfam=PF00237
Chromosome12_Mac	GeneWise	transcript	1541253	1545497	100.00	+	.	ID=g47.t1;Parent=g47;
Chromosome12_Mac	GeneWise	CDS	1541253	1541292	0.00	+	0	ID=g47.t1.cds;Parent=g47.t1;protein=XP_007574110.1
Chromosome12_Mac	GeneWise	intron	1541293	1541473	0.00	+	.	Parent=g47.t1;protein=XP_007574110.1
Chromosome12_Mac	GeneWise	CDS	1541474	1541514	0.00	+	1	ID=g47.t1.cds;Parent=g47.t1;protein=XP_007574110.1
Chromosome12_Mac	GeneWise	intron	1541515	1542232	0.00	+	.	Parent=g47.t1;protein=XP_007574110.1
Chromosome12_Mac	GeneWise	CDS	1542233	1542367	0.00	+	0	ID=g47.t1.cds;Parent=g47.t1;protein=XP_007574110.1
Chromosome12_Mac	GeneWise	intron	1542368	1542537	0.00	+	.	Parent=g47.t1;protein=XP_007574110.1
Chromosome12_Mac	GeneWise	CDS	1542538	1542636	0.00	+	0	ID=g47.t1.cds;Parent=g47.t1;protein=XP_007574110.1
Chromosome12_Mac	GeneWise	intron	1542637	1544603	0.00	+	.	Parent=g47.t1;protein=XP_007574110.1
Chromosome12_Mac	GeneWise	CDS	1544604	1544795	0.00	+	0	ID=g47.t1.cds;Parent=g47.t1;protein=XP_007574110.1
Chromosome12_Mac	GeneWise	intron	1544796	1545449	0.00	+	.	Parent=g47.t1;protein=XP_007574110.1
Chromosome12_Mac	GeneWise	CDS	1545450	1545497	0.00	+	0	ID=g47.t1.cds;Parent=g47.t1;protein=XP_007574110.1
Chromosome12_Mac	GeneWise	gene	1550479	1552195	100.00	+	.	ID=g48;cds=3;protein=XP_005811680.1;pro_len=327;align=1-327;cover=100.00;pid=99.39;start_c=1;stop_c=1;pre_stop=0;frameshift=0;splice_sup=2/2;S=1;E=1;busco=-,-;symbol="Nkx6-1";name="PREDICTED: homeobox protein Nkx-6.1 [Poecilia latipinna]";qcov=100.00;scov=100.00;seg=24.70;rep_cov=0.00;pfam=PF00046
Chromosome12_Mac	GeneWise	transcript	1550479	1552195	100.00	+	.	ID=g48.t1;Parent=g48;
Chromosome12_Mac	GeneWise	CDS	1550479	1551046	0.00	+	0	ID=g48.t1.cds;Parent=g48.t1;protein=XP_005811680.1
Chromosome12_Mac	GeneWise	intron	1551047	1551248	0.00	+	.	Parent=g48.t1;protein=XP_005811680.1
Chromosome12_Mac	GeneWise	CDS	1551249	1551421	0.00	+	1	ID=g48.t1.cds;Parent=g48.t1;protein=XP_005811680.1
Chromosome12_Mac	GeneWise	intron	1551422	1551949	0.00	+	.	Parent=g48.t1;protein=XP_005811680.1
Chromosome12_Mac	GeneWise	CDS	1551950	1552195	0.00	+	0	ID=g48.t1.cds;Parent=g48.t1;protein=XP_005811680.1
Chromosome12_Mac	exonerate	gene	1724327	1733514	100.00	-	.	ID=g49;cds=12;protein=XP_008421335.1;pro_len=453;cover=100.00;pid=99.34;start_c=1;stop_c=1;pre_stop=0;frameshift=0;splice_sup=11/11;S=1;E=1;busco=-,-;symbol="gpat3";name="PREDICTED: glycerol-3-phosphate acyltransferase 3 [Poecilia reticulata]";qcov=100.00;scov=100.00;seg=2.65;rep_cov=0.00;pfam=PF01553
Chromosome12_Mac	exonerate	transcript	1724327	1733514	100.00	-	.	ID=g49.t1;Parent=g49;
Chromosome12_Mac	exonerate	CDS	1724327	1724462	.	-	.	ID=g49.t1.cds;Parent=g49.t1;protein=XP_008421335.1
Chromosome12_Mac	exonerate	intron	1724463	1724912	.	-	.	Parent=g49.t1;protein=XP_008421335.1
Chromosome12_Mac	exonerate	CDS	1724913	1724992	.	-	.	ID=g49.t1.cds;Parent=g49.t1;protein=XP_008421335.1
Chromosome12_Mac	exonerate	intron	1724993	1726571	.	-	.	Parent=g49.t1;protein=XP_008421335.1
Chromosome12_Mac	exonerate	CDS	1726572	1726700	.	-	.	ID=g49.t1.cds;Parent=g49.t1;protein=XP_008421335.1
Chromosome12_Mac	exonerate	intron	1726701	1726777	.	-	.	Parent=g49.t1;protein=XP_008421335.1
Chromosome12_Mac	exonerate	CDS	1726778	1726863	.	-	.	ID=g49.t1.cds;Parent=g49.t1;protein=XP_008421335.1
Chromosome12_Mac	exonerate	intron	1726864	1726948	.	-	.	Parent=g49.t1;protein=XP_008421335.1
Chromosome12_Mac	exonerate	CDS	1726949	1727004	.	-	.	ID=g49.t1.cds;Parent=g49.t1;protein=XP_008421335.1
Chromosome12_Mac	exonerate	intron	1727005	1728287	.	-	.	Parent=g49.t1;protein=XP_008421335.1
Chromosome12_Mac	exonerate	CDS	1728288	1728403	.	-	.	ID=g49.t1.cds;Parent=g49.t1;protein=XP_008421335.1
Chromosome12_Mac	exonerate	intron	1728404	1728470	.	-	.	Parent=g49.t1;protein=XP_008421335.1
Chromosome12_Mac	exonerate	CDS	1728471	1728564	.	-	.	ID=g49.t1.cds;Parent=g49.t1;protein=XP_008421335.1
Chromosome12_Mac	exonerate	intron	1728565	1729032	.	-	.	Parent=g49.t1;protein=XP_008421335.1
Chromosome12_Mac	exonerate	CDS	1729033	1729122	.	-	.	ID=g49.t1.cds;Parent=g49.t1;protein=XP_008421335.1
Chromosome12_Mac	exonerate	intron	1729123	1729483	.	-	.	Parent=g49.t1;protein=XP_008421335.1
Chromosome12_Mac	exonerate	CDS	1729484	1729558	.	-	.	ID=g49.t1.cds;Parent=g49.t1;protein=XP_008421335.1
Chromosome12_Mac	exonerate	intron	1729559	1729857	.	-	.	Parent=g49.t1;protein=XP_008421335.1
Chromosome12_Mac	exonerate	CDS	1729858	1730146	.	-	.	ID=g49.t1.cds;Parent=g49.t1;protein=XP_008421335.1
Chromosome12_Mac	exonerate	intron	1730147	1733186	.	-	.	Parent=g49.t1;protein=XP_008421335.1
Chromosome12_Mac	exonerate	CDS	1733187	1733253	.	-	.	ID=g49.t1.cds;Parent=g49.t1;protein=XP_008421335.1
Chromosome12_Mac	exonerate	intron	1733254	1733370	.	-	.	Parent=g49.t1;protein=XP_008421335.1
Chromosome12_Mac	exonerate	CDS	1733371	1733514	.	-	.	ID=g49.t1.cds;Parent=g49.t1;protein=XP_008421335.1
Chromosome12_Mac	GeneWise	gene	1734658	1741579	100.00	+	.	ID=g50;cds=9;protein=XP_014865738.1;pro_len=349;align=1-349;cover=100.00;pid=93.12;start_c=1;stop_c=1;pre_stop=0;frameshift=0;splice_sup=8/8;S=1;E=1;busco=-,-;symbol="abraxas1";name="PREDICTED: BRCA1-A complex subunit Abraxas [Poecilia reticulata]";qcov=100.00;scov=100.00;seg=3.44;rep_cov=0.00;pfam=-
Chromosome12_Mac	GeneWise	transcript	1734658	1741579	100.00	+	.	ID=g50.t1;Parent=g50;
Chromosome12_Mac	GeneWise	CDS	1734658	1734738	0.00	+	0	ID=g50.t1.cds;Parent=g50.t1;protein=XP_014865738.1
Chromosome12_Mac	GeneWise	intron	1734739	1738014	0.00	+	.	Parent=g50.t1;protein=XP_014865738.1
Chromosome12_Mac	GeneWise	CDS	1738015	1738105	0.00	+	0	ID=g50.t1.cds;Parent=g50.t1;protein=XP_014865738.1
Chromosome12_Mac	GeneWise	intron	1738106	1738290	0.00	+	.	Parent=g50.t1;protein=XP_014865738.1
Chromosome12_Mac	GeneWise	CDS	1738291	1738327	0.00	+	1	ID=g50.t1.cds;Parent=g50.t1;protein=XP_014865738.1
Chromosome12_Mac	GeneWise	intron	1738328	1738496	0.00	+	.	Parent=g50.t1;protein=XP_014865738.1
Chromosome12_Mac	GeneWise	CDS	1738497	1738563	0.00	+	2	ID=g50.t1.cds;Parent=g50.t1;protein=XP_014865738.1
Chromosome12_Mac	GeneWise	intron	1738564	1739801	0.00	+	.	Parent=g50.t1;protein=XP_014865738.1
Chromosome12_Mac	GeneWise	CDS	1739802	1739998	0.00	+	0	ID=g50.t1.cds;Parent=g50.t1;protein=XP_014865738.1
Chromosome12_Mac	GeneWise	intron	1739999	1740071	0.00	+	.	Parent=g50.t1;protein=XP_014865738.1
Chromosome12_Mac	GeneWise	CDS	1740072	1740191	0.00	+	2	ID=g50.t1.cds;Parent=g50.t1;protein=XP_014865738.1
Chromosome12_Mac	GeneWise	intron	1740192	1740266	0.00	+	.	Parent=g50.t1;protein=XP_014865738.1
Chromosome12_Mac	GeneWise	CDS	1740267	1740351	0.00	+	2	ID=g50.t1.cds;Parent=g50.t1;protein=XP_014865738.1
Chromosome12_Mac	GeneWise	intron	1740352	1741134	0.00	+	.	Parent=g50.t1;protein=XP_014865738.1
Chromosome12_Mac	GeneWise	CDS	1741135	1741252	0.00	+	0	ID=g50.t1.cds;Parent=g50.t1;protein=XP_014865738.1
Chromosome12_Mac	GeneWise	intron	1741253	1741325	0.00	+	.	Parent=g50.t1;protein=XP_014865738.1
Chromosome12_Mac	GeneWise	CDS	1741326	1741579	0.00	+	1	ID=g50.t1.cds;Parent=g50.t1;protein=XP_014865738.1
Chromosome12_Mac	GeneWise	gene	1742091	1743897	6	-	.	ID=g51;cds=6;protein=XP_016517284.1;pro_len=155;align=1-155;cover=100.00;pid=93.55;start_c=1;stop_c=1;pre_stop=0;frameshift=0;splice_sup=0/5;S=0;E=0;busco=-,-;symbol="MRPS18C";name="PREDICTED: 28S ribosomal protein S18c, mitochondrial [Poecilia reticulata]";qcov=100.00;scov=83.12;seg=10.16;rep_cov=0.00;pfam=PF01084
Chromosome12_Mac	GeneWise	transcript	1742091	1743897	6	-	.	ID=g51.t1;Parent=g51;
Chromosome12_Mac	GeneWise	CDS	1742091	1742167	0.00	-	1	ID=g51.t1.cds;Parent=g51.t1;protein=XP_016517284.1
Chromosome12_Mac	GeneWise	intron	1742168	1742432	0.00	-	.	Parent=g51.t1;protein=XP_016517284.1
Chromosome12_Mac	GeneWise	CDS	1742433	1742492	0.00	-	1	ID=g51.t1.cds;Parent=g51.t1;protein=XP_016517284.1
Chromosome12_Mac	GeneWise	intron	1742493	1742562	0.00	-	.	Parent=g51.t1;protein=XP_016517284.1
Chromosome12_Mac	GeneWise	CDS	1742563	1742620	0.00	-	0	ID=g51.t1.cds;Parent=g51.t1;protein=XP_016517284.1
Chromosome12_Mac	GeneWise	intron	1742621	1743523	0.00	-	.	Parent=g51.t1;protein=XP_016517284.1
Chromosome12_Mac	GeneWise	CDS	1743524	1743607	0.00	-	0	ID=g51.t1.cds;Parent=g51.t1;protein=XP_016517284.1
Chromosome12_Mac	GeneWise	intron	1743608	1743680	0.00	-	.	Parent=g51.t1;protein=XP_016517284.1
Chromosome12_Mac	GeneWise	CDS	1743681	1743727	0.00	-	2	ID=g51.t1.cds;Parent=g51.t1
Chromosome12_Mac	AUGUSTUS	intron	1743728	1743836	1	-	.	Parent=g51.t1
Chromosome12_Mac	AUGUSTUS	CDS	1743837	1743897	0.99	-	0	ID=g51.t1.cds;Parent=g51.t1
Chromosome12_Mac	GeneWise	gene	1744873	1752879	99.65	+	.	ID=g52;cds=18;protein=XP_008421337.1;pro_len=1019;align=1-1019;cover=100.00;pid=99.12;start_c=1;stop_c=1;pre_stop=0;frameshift=0;splice_sup=17/17;S=1;E=1;busco=-,-;symbol="HELQ";name="PREDICTED: helicase POLQ-like [Poecilia reticulata]";qcov=100.00;scov=100.00;seg=4.12;rep_cov=0.65;pfam=PF00270,PF00271
Chromosome12_Mac	GeneWise	transcript	1744873	1752879	99.65	+	.	ID=g52.t1;Parent=g52;
Chromosome12_Mac	GeneWise	CDS	1744873	1745061	0.00	+	0	ID=g52.t1.cds;Parent=g52.t1;protein=XP_008421337.1
Chromosome12_Mac	GeneWise	intron	1745062	1745245	0.00	+	.	Parent=g52.t1;protein=XP_008421337.1
Chromosome12_Mac	GeneWise	CDS	1745246	1745858	0.00	+	0	ID=g52.t1.cds;Parent=g52.t1;protein=XP_008421337.1
Chromosome12_Mac	GeneWise	intron	1745859	1746153	0.00	+	.	Parent=g52.t1;protein=XP_008421337.1
Chromosome12_Mac	GeneWise	CDS	1746154	1746332	0.00	+	1	ID=g52.t1.cds;Parent=g52.t1;protein=XP_008421337.1
Chromosome12_Mac	GeneWise	intron	1746333	1746591	0.00	+	.	Parent=g52.t1;protein=XP_008421337.1
Chromosome12_Mac	GeneWise	CDS	1746592	1746792	0.00	+	0	ID=g52.t1.cds;Parent=g52.t1;protein=XP_008421337.1
Chromosome12_Mac	GeneWise	intron	1746793	1746884	0.00	+	.	Parent=g52.t1;protein=XP_008421337.1
Chromosome12_Mac	GeneWise	CDS	1746885	1746957	0.00	+	0	ID=g52.t1.cds;Parent=g52.t1;protein=XP_008421337.1
Chromosome12_Mac	GeneWise	intron	1746958	1747197	0.00	+	.	Parent=g52.t1;protein=XP_008421337.1
Chromosome12_Mac	GeneWise	CDS	1747198	1747295	0.00	+	1	ID=g52.t1.cds;Parent=g52.t1;protein=XP_008421337.1
Chromosome12_Mac	GeneWise	intron	1747296	1747867	0.00	+	.	Parent=g52.t1;protein=XP_008421337.1
Chromosome12_Mac	GeneWise	CDS	1747868	1747966	0.00	+	0	ID=g52.t1.cds;Parent=g52.t1;protein=XP_008421337.1
Chromosome12_Mac	GeneWise	intron	1747967	1748177	0.00	+	.	Parent=g52.t1;protein=XP_008421337.1
Chromosome12_Mac	GeneWise	CDS	1748178	1748323	0.00	+	0	ID=g52.t1.cds;Parent=g52.t1;protein=XP_008421337.1
Chromosome12_Mac	GeneWise	intron	1748324	1748405	0.00	+	.	Parent=g52.t1;protein=XP_008421337.1
Chromosome12_Mac	GeneWise	CDS	1748406	1748645	0.00	+	2	ID=g52.t1.cds;Parent=g52.t1;protein=XP_008421337.1
Chromosome12_Mac	GeneWise	intron	1748646	1749984	0.00	+	.	Parent=g52.t1;protein=XP_008421337.1
Chromosome12_Mac	GeneWise	CDS	1749985	1750126	0.00	+	2	ID=g52.t1.cds;Parent=g52.t1;protein=XP_008421337.1
Chromosome12_Mac	GeneWise	intron	1750127	1750316	0.00	+	.	Parent=g52.t1;protein=XP_008421337.1
Chromosome12_Mac	GeneWise	CDS	1750317	1750421	0.00	+	0	ID=g52.t1.cds;Parent=g52.t1;protein=XP_008421337.1
Chromosome12_Mac	GeneWise	intron	1750422	1750819	0.00	+	.	Parent=g52.t1;protein=XP_008421337.1
Chromosome12_Mac	GeneWise	CDS	1750820	1751024	0.00	+	0	ID=g52.t1.cds;Parent=g52.t1;protein=XP_008421337.1
Chromosome12_Mac	GeneWise	intron	1751025	1751142	0.00	+	.	Parent=g52.t1;protein=XP_008421337.1
Chromosome12_Mac	GeneWise	CDS	1751143	1751300	0.00	+	1	ID=g52.t1.cds;Parent=g52.t1;protein=XP_008421337.1
Chromosome12_Mac	GeneWise	intron	1751301	1751379	0.00	+	.	Parent=g52.t1;protein=XP_008421337.1
Chromosome12_Mac	GeneWise	CDS	1751380	1751478	0.00	+	0	ID=g52.t1.cds;Parent=g52.t1;protein=XP_008421337.1
Chromosome12_Mac	GeneWise	intron	1751479	1751971	0.00	+	.	Parent=g52.t1;protein=XP_008421337.1
Chromosome12_Mac	GeneWise	CDS	1751972	1752145	0.00	+	0	ID=g52.t1.cds;Parent=g52.t1;protein=XP_008421337.1
Chromosome12_Mac	GeneWise	intron	1752146	1752282	0.00	+	.	Parent=g52.t1;protein=XP_008421337.1
Chromosome12_Mac	GeneWise	CDS	1752283	1752396	0.00	+	0	ID=g52.t1.cds;Parent=g52.t1;protein=XP_008421337.1
Chromosome12_Mac	GeneWise	intron	1752397	1752489	0.00	+	.	Parent=g52.t1;protein=XP_008421337.1
Chromosome12_Mac	GeneWise	CDS	1752490	1752624	0.00	+	0	ID=g52.t1.cds;Parent=g52.t1;protein=XP_008421337.1
Chromosome12_Mac	GeneWise	intron	1752625	1752789	0.00	+	.	Parent=g52.t1;protein=XP_008421337.1
Chromosome12_Mac	GeneWise	CDS	1752790	1752879	0.00	+	0	ID=g52.t1.cds;Parent=g52.t1;protein=XP_008421337.1
Chromosome12_Mac	GeneWise	gene	1762674	1783498	100.00	+	.	ID=g53;cds=12;protein=XP_008421344.1;pro_len=552;align=1-552;cover=100.00;pid=98.91;start_c=1;stop_c=1;pre_stop=0;frameshift=0;splice_sup=11/11;S=1;E=1;busco=ray,-;symbol="tcf7l1b";name="PREDICTED: transcription factor 7-like 1-A isoform X1 [Poecilia reticulata]";qcov=100.00;scov=100.00;seg=22.76;rep_cov=6.80;pfam=PF00505,PF08347
Chromosome12_Mac	GeneWise	transcript	1762674	1783498	100.00	+	.	ID=g53.t1;Parent=g53;
Chromosome12_Mac	GeneWise	CDS	1762674	1762847	0.00	+	0	ID=g53.t1.cds;Parent=g53.t1;protein=XP_008421344.1
Chromosome12_Mac	GeneWise	intron	1762848	1762923	0.00	+	.	Parent=g53.t1;protein=XP_008421344.1
Chromosome12_Mac	GeneWise	CDS	1762924	1762993	0.00	+	0	ID=g53.t1.cds;Parent=g53.t1;protein=XP_008421344.1
Chromosome12_Mac	GeneWise	intron	1762994	1765570	0.00	+	.	Parent=g53.t1;protein=XP_008421344.1
Chromosome12_Mac	GeneWise	CDS	1765571	1765707	0.00	+	1	ID=g53.t1.cds;Parent=g53.t1;protein=XP_008421344.1
Chromosome12_Mac	GeneWise	intron	1765708	1774468	0.00	+	.	Parent=g53.t1;protein=XP_008421344.1
Chromosome12_Mac	GeneWise	CDS	1774469	1774546	0.00	+	0	ID=g53.t1.cds;Parent=g53.t1;protein=XP_008421344.1
Chromosome12_Mac	GeneWise	intron	1774547	1776277	0.00	+	.	Parent=g53.t1;protein=XP_008421344.1
Chromosome12_Mac	GeneWise	CDS	1776278	1776395	0.00	+	0	ID=g53.t1.cds;Parent=g53.t1;protein=XP_008421344.1
Chromosome12_Mac	GeneWise	intron	1776396	1776565	0.00	+	.	Parent=g53.t1;protein=XP_008421344.1
Chromosome12_Mac	GeneWise	CDS	1776566	1776650	0.00	+	1	ID=g53.t1.cds;Parent=g53.t1;protein=XP_008421344.1
Chromosome12_Mac	GeneWise	intron	1776651	1777539	0.00	+	.	Parent=g53.t1;protein=XP_008421344.1
Chromosome12_Mac	GeneWise	CDS	1777540	1777614	0.00	+	2	ID=g53.t1.cds;Parent=g53.t1;protein=XP_008421344.1
Chromosome12_Mac	GeneWise	intron	1777615	1780651	0.00	+	.	Parent=g53.t1;protein=XP_008421344.1
Chromosome12_Mac	GeneWise	CDS	1780652	1780774	0.00	+	2	ID=g53.t1.cds;Parent=g53.t1;protein=XP_008421344.1
Chromosome12_Mac	GeneWise	intron	1780775	1781507	0.00	+	.	Parent=g53.t1;protein=XP_008421344.1
Chromosome12_Mac	GeneWise	CDS	1781508	1781673	0.00	+	2	ID=g53.t1.cds;Parent=g53.t1;protein=XP_008421344.1
Chromosome12_Mac	GeneWise	intron	1781674	1781875	0.00	+	.	Parent=g53.t1;protein=XP_008421344.1
Chromosome12_Mac	GeneWise	CDS	1781876	1781983	0.00	+	0	ID=g53.t1.cds;Parent=g53.t1;protein=XP_008421344.1
Chromosome12_Mac	GeneWise	intron	1781984	1782068	0.00	+	.	Parent=g53.t1;protein=XP_008421344.1
Chromosome12_Mac	GeneWise	CDS	1782069	1782117	0.00	+	0	ID=g53.t1.cds;Parent=g53.t1;protein=XP_008421344.1
Chromosome12_Mac	GeneWise	intron	1782118	1783004	0.00	+	.	Parent=g53.t1;protein=XP_008421344.1
Chromosome12_Mac	GeneWise	CDS	1783005	1783498	0.00	+	1	ID=g53.t1.cds;Parent=g53.t1;protein=XP_008421344.1
Chromosome12_Mac	GeneWise	gene	1788338	1790525	99.67	-	.	ID=g54;cds=4;protein=XP_008421346.1;pro_len=272;align=1-272;cover=100.00;pid=98.53;start_c=1;stop_c=1;pre_stop=0;frameshift=0;splice_sup=3/3;S=1;E=1;busco=-,-;symbol="CASP3";name="PREDICTED: caspase-3-like [Poecilia reticulata]";qcov=100.00;scov=100.00;seg=0.00;rep_cov=0.00;pfam=PF00656
Chromosome12_Mac	GeneWise	transcript	1788338	1790525	99.67	-	.	ID=g54.t1;Parent=g54;
Chromosome12_Mac	GeneWise	CDS	1788338	1788651	0.00	-	1	ID=g54.t1.cds;Parent=g54.t1;protein=XP_008421346.1
Chromosome12_Mac	GeneWise	intron	1788652	1788777	0.00	-	.	Parent=g54.t1;protein=XP_008421346.1
Chromosome12_Mac	GeneWise	CDS	1788778	1788892	0.00	-	0	ID=g54.t1.cds;Parent=g54.t1;protein=XP_008421346.1
Chromosome12_Mac	GeneWise	intron	1788893	1789024	0.00	-	.	Parent=g54.t1;protein=XP_008421346.1
Chromosome12_Mac	GeneWise	CDS	1789025	1789188	0.00	-	1	ID=g54.t1.cds;Parent=g54.t1;protein=XP_008421346.1
Chromosome12_Mac	GeneWise	intron	1789189	1790299	0.00	-	.	Parent=g54.t1;protein=XP_008421346.1
Chromosome12_Mac	GeneWise	CDS	1790300	1790525	0.00	-	0	ID=g54.t1.cds;Parent=g54.t1;protein=XP_008421346.1
Chromosome12_Mac	exonerate	gene	1793412	1802113	100.00	+	.	ID=g55;cds=9;protein=XP_008421347.1;pro_len=362;cover=100.00;pid=96.41;start_c=1;stop_c=1;pre_stop=0;frameshift=0;splice_sup=8/8;S=1;E=1;busco=-,-;symbol="DUSP11";name="PREDICTED: RNA/RNP complex-1-interacting phosphatase-like [Poecilia reticulata]";qcov=100.00;scov=100.00;seg=14.04;rep_cov=0.00;pfam=PF00782
Chromosome12_Mac	exonerate	transcript	1793412	1802113	100.00	+	.	ID=g55.t1;Parent=g55;
Chromosome12_Mac	exonerate	CDS	1793412	1793464	.	+	.	ID=g55.t1.cds;Parent=g55.t1;protein=XP_008421347.1
Chromosome12_Mac	exonerate	intron	1793465	1796764	.	+	.	Parent=g55.t1;protein=XP_008421347.1
Chromosome12_Mac	exonerate	CDS	1796765	1796840	.	+	.	ID=g55.t1.cds;Parent=g55.t1;protein=XP_008421347.1
Chromosome12_Mac	exonerate	intron	1796841	1796918	.	+	.	Parent=g55.t1;protein=XP_008421347.1
Chromosome12_Mac	exonerate	CDS	1796919	1797050	.	+	.	ID=g55.t1.cds;Parent=g55.t1;protein=XP_008421347.1
Chromosome12_Mac	exonerate	intron	1797051	1797271	.	+	.	Parent=g55.t1;protein=XP_008421347.1
Chromosome12_Mac	exonerate	CDS	1797272	1797395	.	+	.	ID=g55.t1.cds;Parent=g55.t1;protein=XP_008421347.1
Chromosome12_Mac	exonerate	intron	1797396	1797557	.	+	.	Parent=g55.t1;protein=XP_008421347.1
Chromosome12_Mac	exonerate	CDS	1797558	1797618	.	+	.	ID=g55.t1.cds;Parent=g55.t1;protein=XP_008421347.1
Chromosome12_Mac	exonerate	intron	1797619	1797690	.	+	.	Parent=g55.t1;protein=XP_008421347.1
Chromosome12_Mac	exonerate	CDS	1797691	1797737	.	+	.	ID=g55.t1.cds;Parent=g55.t1;protein=XP_008421347.1
Chromosome12_Mac	exonerate	intron	1797738	1797809	.	+	.	Parent=g55.t1;protein=XP_008421347.1
Chromosome12_Mac	exonerate	CDS	1797810	1797885	.	+	.	ID=g55.t1.cds;Parent=g55.t1;protein=XP_008421347.1
Chromosome12_Mac	exonerate	intron	1797886	1798527	.	+	.	Parent=g55.t1;protein=XP_008421347.1
Chromosome12_Mac	exonerate	CDS	1798528	1798632	.	+	.	ID=g55.t1.cds;Parent=g55.t1;protein=XP_008421347.1
Chromosome12_Mac	exonerate	intron	1798633	1801716	.	+	.	Parent=g55.t1;protein=XP_008421347.1
Chromosome12_Mac	exonerate	CDS	1801717	1802113	.	+	.	ID=g55.t1.cds;Parent=g55.t1;protein=XP_008421347.1
Chromosome12_Mac	GeneWise	gene	1804000	1820769	100.00	+	.	ID=g56;cds=14;protein=XP_014865731.1;pro_len=522;align=1-522;cover=100.00;pid=98.66;start_c=1;stop_c=1;pre_stop=0;frameshift=0;splice_sup=13/13;S=1;E=1;busco=-,-;symbol="ATP6V1B2";name="PREDICTED: V-type proton ATPase subunit B, brain isoform [Poecilia mexicana]";qcov=100.00;scov=100.00;seg=4.02;rep_cov=2.49;pfam=PF00006,PF02874
Chromosome12_Mac	GeneWise	transcript	1804000	1820769	100.00	+	.	ID=g56.t1;Parent=g56;
Chromosome12_Mac	GeneWise	CDS	1804000	1804171	0.00	+	0	ID=g56.t1.cds;Parent=g56.t1;protein=XP_014865731.1
Chromosome12_Mac	GeneWise	intron	1804172	1805128	0.00	+	.	Parent=g56.t1;protein=XP_014865731.1
Chromosome12_Mac	GeneWise	CDS	1805129	1805184	0.00	+	1	ID=g56.t1.cds;Parent=g56.t1;protein=XP_014865731.1
Chromosome12_Mac	GeneWise	intron	1805185	1805489	0.00	+	.	Parent=g56.t1;protein=XP_014865731.1
Chromosome12_Mac	GeneWise	CDS	1805490	1805588	0.00	+	0	ID=g56.t1.cds;Parent=g56.t1;protein=XP_014865731.1
Chromosome12_Mac	GeneWise	intron	1805589	1806753	0.00	+	.	Parent=g56.t1;protein=XP_014865731.1
Chromosome12_Mac	GeneWise	CDS	1806754	1806847	0.00	+	0	ID=g56.t1.cds;Parent=g56.t1;protein=XP_014865731.1
Chromosome12_Mac	GeneWise	intron	1806848	1806934	0.00	+	.	Parent=g56.t1;protein=XP_014865731.1
Chromosome12_Mac	GeneWise	CDS	1806935	1807012	0.00	+	1	ID=g56.t1.cds;Parent=g56.t1;protein=XP_014865731.1
Chromosome12_Mac	GeneWise	intron	1807013	1807160	0.00	+	.	Parent=g56.t1;protein=XP_014865731.1
Chromosome12_Mac	GeneWise	CDS	1807161	1807300	0.00	+	1	ID=g56.t1.cds;Parent=g56.t1;protein=XP_014865731.1
Chromosome12_Mac	GeneWise	intron	1807301	1809347	0.00	+	.	Parent=g56.t1;protein=XP_014865731.1
Chromosome12_Mac	GeneWise	CDS	1809348	1809449	0.00	+	0	ID=g56.t1.cds;Parent=g56.t1;protein=XP_014865731.1
Chromosome12_Mac	GeneWise	intron	1809450	1810012	0.00	+	.	Parent=g56.t1;protein=XP_014865731.1
Chromosome12_Mac	GeneWise	CDS	1810013	1810110	0.00	+	0	ID=g56.t1.cds;Parent=g56.t1;protein=XP_014865731.1
Chromosome12_Mac	GeneWise	intron	1810111	1810192	0.00	+	.	Parent=g56.t1;protein=XP_014865731.1
Chromosome12_Mac	GeneWise	CDS	1810193	1810316	0.00	+	2	ID=g56.t1.cds;Parent=g56.t1;protein=XP_014865731.1
Chromosome12_Mac	GeneWise	intron	1810317	1810394	0.00	+	.	Parent=g56.t1;protein=XP_014865731.1
Chromosome12_Mac	GeneWise	CDS	1810395	1810545	0.00	+	0	ID=g56.t1.cds;Parent=g56.t1;protein=XP_014865731.1
Chromosome12_Mac	GeneWise	intron	1810546	1810620	0.00	+	.	Parent=g56.t1;protein=XP_014865731.1
Chromosome12_Mac	GeneWise	CDS	1810621	1810703	0.00	+	1	ID=g56.t1.cds;Parent=g56.t1;protein=XP_014865731.1
Chromosome12_Mac	GeneWise	intron	1810704	1810899	0.00	+	.	Parent=g56.t1;protein=XP_014865731.1
Chromosome12_Mac	GeneWise	CDS	1810900	1811004	0.00	+	0	ID=g56.t1.cds;Parent=g56.t1;protein=XP_014865731.1
Chromosome12_Mac	GeneWise	intron	1811005	1811178	0.00	+	.	Parent=g56.t1;protein=XP_014865731.1
Chromosome12_Mac	GeneWise	CDS	1811179	1811308	0.00	+	0	ID=g56.t1.cds;Parent=g56.t1;protein=XP_014865731.1
Chromosome12_Mac	GeneWise	intron	1811309	1820632	0.00	+	.	Parent=g56.t1;protein=XP_014865731.1
Chromosome12_Mac	GeneWise	CDS	1820633	1820769	0.00	+	1	ID=g56.t1.cds;Parent=g56.t1;protein=XP_014865731.1
Chromosome12_Mac	exonerate	gene	1915018	2037049	100.00	-	.	ID=g57;cds=10;protein=XP_008421349.1;pro_len=477;cover=100.00;pid=99.79;start_c=1;stop_c=1;pre_stop=0;frameshift=0;splice_sup=9/9;S=1;E=1;busco=-,-;symbol="GFRA2";name="PREDICTED: GDNF family receptor alpha-2 isoform X1 [Poecilia reticulata]";qcov=100.00;scov=100.00;seg=3.14;rep_cov=0.00;pfam=PF02351
Chromosome12_Mac	exonerate	transcript	1915018	2037049	100.00	-	.	ID=g57.t1;Parent=g57;
Chromosome12_Mac	exonerate	CDS	1915018	1915164	.	-	.	ID=g57.t1.cds;Parent=g57.t1;protein=XP_008421349.1
Chromosome12_Mac	exonerate	intron	1915165	1916568	.	-	.	Parent=g57.t1;protein=XP_008421349.1
Chromosome12_Mac	exonerate	CDS	1916569	1916616	.	-	.	ID=g57.t1.cds;Parent=g57.t1;protein=XP_008421349.1
Chromosome12_Mac	exonerate	intron	1916617	1925808	.	-	.	Parent=g57.t1;protein=XP_008421349.1
Chromosome12_Mac	exonerate	CDS	1925809	1925990	.	-	.	ID=g57.t1.cds;Parent=g57.t1;protein=XP_008421349.1
Chromosome12_Mac	exonerate	intron	1925991	1934878	.	-	.	Parent=g57.t1;protein=XP_008421349.1
Chromosome12_Mac	exonerate	CDS	1934879	1935019	.	-	.	ID=g57.t1.cds;Parent=g57.t1;protein=XP_008421349.1
Chromosome12_Mac	exonerate	intron	1935020	1935983	.	-	.	Parent=g57.t1;protein=XP_008421349.1
Chromosome12_Mac	exonerate	CDS	1935984	1936093	.	-	.	ID=g57.t1.cds;Parent=g57.t1;protein=XP_008421349.1
Chromosome12_Mac	exonerate	intron	1936094	1955006	.	-	.	Parent=g57.t1;protein=XP_008421349.1
Chromosome12_Mac	exonerate	CDS	1955007	1955194	.	-	.	ID=g57.t1.cds;Parent=g57.t1;protein=XP_008421349.1
Chromosome12_Mac	exonerate	intron	1955195	1957988	.	-	.	Parent=g57.t1;protein=XP_008421349.1
Chromosome12_Mac	exonerate	CDS	1957989	1958188	.	-	.	ID=g57.t1.cds;Parent=g57.t1;protein=XP_008421349.1
Chromosome12_Mac	exonerate	intron	1958189	1984780	.	-	.	Parent=g57.t1;protein=XP_008421349.1
Chromosome12_Mac	exonerate	CDS	1984781	1984858	.	-	.	ID=g57.t1.cds;Parent=g57.t1;protein=XP_008421349.1
Chromosome12_Mac	exonerate	intron	1984859	2027561	.	-	.	Parent=g57.t1;protein=XP_008421349.1
Chromosome12_Mac	exonerate	CDS	2027562	2027861	.	-	.	ID=g57.t1.cds;Parent=g57.t1;protein=XP_008421349.1
Chromosome12_Mac	exonerate	intron	2027862	2037009	.	-	.	Parent=g57.t1;protein=XP_008421349.1
Chromosome12_Mac	exonerate	CDS	2037010	2037049	.	-	.	ID=g57.t1.cds;Parent=g57.t1;protein=XP_008421349.1
Chromosome12_Mac	GeneWise	gene	2116405	2121611	99.38	-	.	ID=g58;cds=9;protein=XP_008421352.1;pro_len=1076;align=1-1076;cover=100.00;pid=99.44;start_c=1;stop_c=1;pre_stop=0;frameshift=0;splice_sup=8/8;S=1;E=1;busco=-,-;symbol="irlF-1//irlF-2";name="PREDICTED: uncharacterized protein LOC103473143 [Poecilia reticulata]";qcov=100.00;scov=100.00;seg=5.02;rep_cov=0.00;pfam=PF00069
Chromosome12_Mac	GeneWise	transcript	2116405	2121611	99.38	-	.	ID=g58.t1;Parent=g58;
Chromosome12_Mac	GeneWise	CDS	2116405	2116610	0.00	-	1	ID=g58.t1.cds;Parent=g58.t1;protein=XP_008421352.1
Chromosome12_Mac	GeneWise	intron	2116611	2117645	0.00	-	.	Parent=g58.t1;protein=XP_008421352.1
Chromosome12_Mac	GeneWise	CDS	2117646	2117738	0.00	-	1	ID=g58.t1.cds;Parent=g58.t1;protein=XP_008421352.1
Chromosome12_Mac	GeneWise	intron	2117739	2117857	0.00	-	.	Parent=g58.t1;protein=XP_008421352.1
Chromosome12_Mac	GeneWise	CDS	2117858	2117929	0.00	-	1	ID=g58.t1.cds;Parent=g58.t1;protein=XP_008421352.1
Chromosome12_Mac	GeneWise	intron	2117930	2118049	0.00	-	.	Parent=g58.t1;protein=XP_008421352.1
Chromosome12_Mac	GeneWise	CDS	2118050	2119916	0.00	-	0	ID=g58.t1.cds;Parent=g58.t1;protein=XP_008421352.1
Chromosome12_Mac	GeneWise	intron	2119917	2120036	0.00	-	.	Parent=g58.t1;protein=XP_008421352.1
Chromosome12_Mac	GeneWise	CDS	2120037	2120168	0.00	-	0	ID=g58.t1.cds;Parent=g58.t1;protein=XP_008421352.1
Chromosome12_Mac	GeneWise	intron	2120169	2120338	0.00	-	.	Parent=g58.t1;protein=XP_008421352.1
Chromosome12_Mac	GeneWise	CDS	2120339	2120403	0.00	-	1	ID=g58.t1.cds;Parent=g58.t1;protein=XP_008421352.1
Chromosome12_Mac	GeneWise	intron	2120404	2120505	0.00	-	.	Parent=g58.t1;protein=XP_008421352.1
Chromosome12_Mac	GeneWise	CDS	2120506	2120734	0.00	-	0	ID=g58.t1.cds;Parent=g58.t1;protein=XP_008421352.1
Chromosome12_Mac	GeneWise	intron	2120735	2120917	0.00	-	.	Parent=g58.t1;protein=XP_008421352.1
Chromosome12_Mac	GeneWise	CDS	2120918	2121069	0.00	-	1	ID=g58.t1.cds;Parent=g58.t1;protein=XP_008421352.1
Chromosome12_Mac	GeneWise	intron	2121070	2121196	0.00	-	.	Parent=g58.t1;protein=XP_008421352.1
Chromosome12_Mac	GeneWise	CDS	2121197	2121611	0.00	-	0	ID=g58.t1.cds;Parent=g58.t1;protein=XP_008421352.1
Chromosome12_Mac	exonerate	gene	2121770	2123820	97.75	-	.	ID=g59;cds=5;protein=XP_008422015.1;pro_len=150;cover=98.00;pid=98.64;start_c=1;stop_c=1;pre_stop=0;frameshift=0;splice_sup=4/4;S=1;E=1;busco=-,-;symbol="PR-Set7";name="PREDICTED: probable serine/threonine-protein kinase irlF [Poecilia latipinna]";qcov=92.78;scov=34.51;seg=0.00;rep_cov=0.00;pfam=PF00856
Chromosome12_Mac	exonerate	transcript	2121770	2123820	97.75	-	.	ID=g59.t1;Parent=g59;
Chromosome12_Mac	exonerate	CDS	2121770	2121853	.	-	.	ID=g59.t1.cds;Parent=g59.t1;protein=XP_008422015.1
Chromosome12_Mac	exonerate	intron	2121854	2122086	.	-	.	Parent=g59.t1;protein=XP_008422015.1
Chromosome12_Mac	exonerate	CDS	2122087	2122197	.	-	.	ID=g59.t1.cds;Parent=g59.t1;protein=XP_008422015.1
Chromosome12_Mac	exonerate	intron	2122198	2122301	.	-	.	Parent=g59.t1;protein=XP_008422015.1
Chromosome12_Mac	exonerate	CDS	2122302	2122383	.	-	2	ID=g59.t1.cds;Parent=g59.t1;protein=XP_017209257.1
Chromosome12_Mac	makeup	intron	2122384	2122461	0.00	-	.	Parent=g59.t1;protein=XP_017209257.1
Chromosome12_Mac	makeup	CDS	2122462	2122624	0.00	-	1	ID=g59.t1.cds;Parent=g59.t1;protein=XP_017209257.1
Chromosome12_Mac	makeup	intron	2122625	2123717	0.00	-	.	Parent=g59.t1;protein=XP_017209257.1
Chromosome12_Mac	makeup	CDS	2123718	2123820	0.00	-	0	ID=g59.t1.cds;Parent=g59.t1;protein=XP_017209257.1
Chromosome12_Mac	exonerate	gene	2135238	2161772	100.00	+	.	ID=g60;cds=28;protein=XP_014823620.1;pro_len=1091;cover=100.00;pid=99.91;start_c=1;stop_c=1;pre_stop=0;frameshift=0;splice_sup=27/27;S=1;E=1;busco=ray,-;symbol="XPO7";name="exportin-7 [Xiphophorus maculatus]";qcov=100.00;scov=100.00;seg=1.10;rep_cov=0.00;pfam=PF03810
Chromosome12_Mac	exonerate	transcript	2135238	2161772	100.00	+	.	ID=g60.t1;Parent=g60;
Chromosome12_Mac	exonerate	CDS	2135238	2135270	.	+	.	ID=g60.t1.cds;Parent=g60.t1;protein=XP_014823620.1
Chromosome12_Mac	exonerate	intron	2135271	2144670	.	+	.	Parent=g60.t1;protein=XP_014823620.1
Chromosome12_Mac	exonerate	CDS	2144671	2144817	.	+	.	ID=g60.t1.cds;Parent=g60.t1;protein=XP_014823620.1
Chromosome12_Mac	exonerate	intron	2144818	2145944	.	+	.	Parent=g60.t1;protein=XP_014823620.1
Chromosome12_Mac	exonerate	CDS	2145945	2146038	.	+	.	ID=g60.t1.cds;Parent=g60.t1;protein=XP_014823620.1
Chromosome12_Mac	exonerate	intron	2146039	2146157	.	+	.	Parent=g60.t1;protein=XP_014823620.1
Chromosome12_Mac	exonerate	CDS	2146158	2146324	.	+	.	ID=g60.t1.cds;Parent=g60.t1;protein=XP_014823620.1
Chromosome12_Mac	exonerate	intron	2146325	2147079	.	+	.	Parent=g60.t1;protein=XP_014823620.1
Chromosome12_Mac	exonerate	CDS	2147080	2147145	.	+	.	ID=g60.t1.cds;Parent=g60.t1;protein=XP_014823620.1
Chromosome12_Mac	exonerate	intron	2147146	2147801	.	+	.	Parent=g60.t1;protein=XP_014823620.1
Chromosome12_Mac	exonerate	CDS	2147802	2147906	.	+	.	ID=g60.t1.cds;Parent=g60.t1;protein=XP_014823620.1
Chromosome12_Mac	exonerate	intron	2147907	2149051	.	+	.	Parent=g60.t1;protein=XP_014823620.1
Chromosome12_Mac	exonerate	CDS	2149052	2149217	.	+	.	ID=g60.t1.cds;Parent=g60.t1;protein=XP_014823620.1
Chromosome12_Mac	exonerate	intron	2149218	2149559	.	+	.	Parent=g60.t1;protein=XP_014823620.1
Chromosome12_Mac	exonerate	CDS	2149560	2149633	.	+	.	ID=g60.t1.cds;Parent=g60.t1;protein=XP_014823620.1
Chromosome12_Mac	exonerate	intron	2149634	2149716	.	+	.	Parent=g60.t1;protein=XP_014823620.1
Chromosome12_Mac	exonerate	CDS	2149717	2149836	.	+	.	ID=g60.t1.cds;Parent=g60.t1;protein=XP_014823620.1
Chromosome12_Mac	exonerate	intron	2149837	2149917	.	+	.	Parent=g60.t1;protein=XP_014823620.1
Chromosome12_Mac	exonerate	CDS	2149918	2150064	.	+	.	ID=g60.t1.cds;Parent=g60.t1;protein=XP_014823620.1
Chromosome12_Mac	exonerate	intron	2150065	2150154	.	+	.	Parent=g60.t1;protein=XP_014823620.1
Chromosome12_Mac	exonerate	CDS	2150155	2150327	.	+	.	ID=g60.t1.cds;Parent=g60.t1;protein=XP_014823620.1
Chromosome12_Mac	exonerate	intron	2150328	2151298	.	+	.	Parent=g60.t1;protein=XP_014823620.1
Chromosome12_Mac	exonerate	CDS	2151299	2151492	.	+	.	ID=g60.t1.cds;Parent=g60.t1;protein=XP_014823620.1
Chromosome12_Mac	exonerate	intron	2151493	2151571	.	+	.	Parent=g60.t1;protein=XP_014823620.1
Chromosome12_Mac	exonerate	CDS	2151572	2151677	.	+	.	ID=g60.t1.cds;Parent=g60.t1;protein=XP_014823620.1
Chromosome12_Mac	exonerate	intron	2151678	2151809	.	+	.	Parent=g60.t1;protein=XP_014823620.1
Chromosome12_Mac	exonerate	CDS	2151810	2151945	.	+	.	ID=g60.t1.cds;Parent=g60.t1;protein=XP_014823620.1
Chromosome12_Mac	exonerate	intron	2151946	2155714	.	+	.	Parent=g60.t1;protein=XP_014823620.1
Chromosome12_Mac	exonerate	CDS	2155715	2155788	.	+	.	ID=g60.t1.cds;Parent=g60.t1;protein=XP_014823620.1
Chromosome12_Mac	exonerate	intron	2155789	2155874	.	+	.	Parent=g60.t1;protein=XP_014823620.1
Chromosome12_Mac	exonerate	CDS	2155875	2155955	.	+	.	ID=g60.t1.cds;Parent=g60.t1;protein=XP_014823620.1
Chromosome12_Mac	exonerate	intron	2155956	2156392	.	+	.	Parent=g60.t1;protein=XP_014823620.1
Chromosome12_Mac	exonerate	CDS	2156393	2156456	.	+	.	ID=g60.t1.cds;Parent=g60.t1;protein=XP_014823620.1
Chromosome12_Mac	exonerate	intron	2156457	2156566	.	+	.	Parent=g60.t1;protein=XP_014823620.1
Chromosome12_Mac	exonerate	CDS	2156567	2156675	.	+	.	ID=g60.t1.cds;Parent=g60.t1;protein=XP_014823620.1
Chromosome12_Mac	exonerate	intron	2156676	2156758	.	+	.	Parent=g60.t1;protein=XP_014823620.1
Chromosome12_Mac	exonerate	CDS	2156759	2156865	.	+	.	ID=g60.t1.cds;Parent=g60.t1;protein=XP_014823620.1
Chromosome12_Mac	exonerate	intron	2156866	2156945	.	+	.	Parent=g60.t1;protein=XP_014823620.1
Chromosome12_Mac	exonerate	CDS	2156946	2157034	.	+	.	ID=g60.t1.cds;Parent=g60.t1;protein=XP_014823620.1
Chromosome12_Mac	exonerate	intron	2157035	2157133	.	+	.	Parent=g60.t1;protein=XP_014823620.1
Chromosome12_Mac	exonerate	CDS	2157134	2157241	.	+	.	ID=g60.t1.cds;Parent=g60.t1;protein=XP_014823620.1
Chromosome12_Mac	exonerate	intron	2157242	2158395	.	+	.	Parent=g60.t1;protein=XP_014823620.1
Chromosome12_Mac	exonerate	CDS	2158396	2158478	.	+	.	ID=g60.t1.cds;Parent=g60.t1;protein=XP_014823620.1
Chromosome12_Mac	exonerate	intron	2158479	2158562	.	+	.	Parent=g60.t1;protein=XP_014823620.1
Chromosome12_Mac	exonerate	CDS	2158563	2158777	.	+	.	ID=g60.t1.cds;Parent=g60.t1;protein=XP_014823620.1
Chromosome12_Mac	exonerate	intron	2158778	2160146	.	+	.	Parent=g60.t1;protein=XP_014823620.1
Chromosome12_Mac	exonerate	CDS	2160147	2160285	.	+	.	ID=g60.t1.cds;Parent=g60.t1;protein=XP_014823620.1
Chromosome12_Mac	exonerate	intron	2160286	2160376	.	+	.	Parent=g60.t1;protein=XP_014823620.1
Chromosome12_Mac	exonerate	CDS	2160377	2160534	.	+	.	ID=g60.t1.cds;Parent=g60.t1;protein=XP_014823620.1
Chromosome12_Mac	exonerate	intron	2160535	2160613	.	+	.	Parent=g60.t1;protein=XP_014823620.1
Chromosome12_Mac	exonerate	CDS	2160614	2160712	.	+	.	ID=g60.t1.cds;Parent=g60.t1;protein=XP_014823620.1
Chromosome12_Mac	exonerate	intron	2160713	2160793	.	+	.	Parent=g60.t1;protein=XP_014823620.1
Chromosome12_Mac	exonerate	CDS	2160794	2160921	.	+	.	ID=g60.t1.cds;Parent=g60.t1;protein=XP_014823620.1
Chromosome12_Mac	exonerate	intron	2160922	2161678	.	+	.	Parent=g60.t1;protein=XP_014823620.1
Chromosome12_Mac	exonerate	CDS	2161679	2161772	.	+	.	ID=g60.t1.cds;Parent=g60.t1;protein=XP_014823620.1
Chromosome12_Mac	AUGUSTUS	gene	2165665	2167449	100.00	-	.	ID=g61;cds=6;%evi=100;start_c=1;stop_c=1;splice_sup=5/5;S=1;E=1;busco=ray,-;symbol="PBDC1";name="PREDICTED: protein PBDC1 [Poecilia reticulata]";qcov=100.00;scov=100.00;seg=13.86;rep_cov=0.00;pfam=PF04669
Chromosome12_Mac	AUGUSTUS	transcript	2165665	2167449	100.00	-	.	ID=g61.t1;Parent=g61;
Chromosome12_Mac	AUGUSTUS	CDS	2165665	2165756	1	-	2	ID=g61.t1.cds;Parent=g61.t1
Chromosome12_Mac	AUGUSTUS	intron	2165757	2165833	1	-	.	Parent=g61.t1
Chromosome12_Mac	AUGUSTUS	CDS	2165834	2165945	1	-	0	ID=g61.t1.cds;Parent=g61.t1
Chromosome12_Mac	AUGUSTUS	intron	2165946	2166194	1	-	.	Parent=g61.t1
Chromosome12_Mac	AUGUSTUS	CDS	2166195	2166335	1	-	0	ID=g61.t1.cds;Parent=g61.t1
Chromosome12_Mac	AUGUSTUS	intron	2166336	2166418	1	-	.	Parent=g61.t1
Chromosome12_Mac	AUGUSTUS	CDS	2166419	2166478	1	-	0	ID=g61.t1.cds;Parent=g61.t1
Chromosome12_Mac	AUGUSTUS	intron	2166479	2166548	1	-	.	Parent=g61.t1
Chromosome12_Mac	AUGUSTUS	CDS	2166549	2166614	1	-	0	ID=g61.t1.cds;Parent=g61.t1
Chromosome12_Mac	AUGUSTUS	intron	2166615	2167419	1	-	.	Parent=g61.t1
Chromosome12_Mac	AUGUSTUS	CDS	2167420	2167449	1	-	0	ID=g61.t1.cds;Parent=g61.t1
Chromosome12_Mac	AUGUSTUS	gene	2174172	2184026	100.00	+	.	ID=g62;cds=15;%evi=96.6;start_c=1;stop_c=1;splice_sup=14/14;S=1;E=1;busco=-,-;symbol="DMTN";name="PREDICTED: dematin-like isoform X1 [Poecilia reticulata]";qcov=100.00;scov=100.00;seg=13.03;rep_cov=0.00;pfam=PF02209,PF16182
Chromosome12_Mac	AUGUSTUS	transcript	2174172	2184026	100.00	+	.	ID=g62.t1;Parent=g62;
Chromosome12_Mac	AUGUSTUS	CDS	2174172	2174180	1	+	0	ID=g62.t1.cds;Parent=g62.t1
Chromosome12_Mac	AUGUSTUS	intron	2174181	2174265	1	+	.	Parent=g62.t1
Chromosome12_Mac	AUGUSTUS	CDS	2174266	2174346	1	+	0	ID=g62.t1.cds;Parent=g62.t1
Chromosome12_Mac	AUGUSTUS	intron	2174347	2174666	1	+	.	Parent=g62.t1
Chromosome12_Mac	AUGUSTUS	CDS	2174667	2174810	1	+	0	ID=g62.t1.cds;Parent=g62.t1
Chromosome12_Mac	AUGUSTUS	intron	2174811	2175088	1	+	.	Parent=g62.t1
Chromosome12_Mac	AUGUSTUS	CDS	2175089	2175133	1	+	0	ID=g62.t1.cds;Parent=g62.t1
Chromosome12_Mac	AUGUSTUS	intron	2175134	2177201	1	+	.	Parent=g62.t1
Chromosome12_Mac	AUGUSTUS	CDS	2177202	2177310	1	+	0	ID=g62.t1.cds;Parent=g62.t1
Chromosome12_Mac	AUGUSTUS	intron	2177311	2178015	1	+	.	Parent=g62.t1
Chromosome12_Mac	AUGUSTUS	CDS	2178016	2178060	1	+	2	ID=g62.t1.cds;Parent=g62.t1
Chromosome12_Mac	AUGUSTUS	intron	2178061	2178156	1	+	.	Parent=g62.t1
Chromosome12_Mac	AUGUSTUS	CDS	2178157	2178291	1	+	2	ID=g62.t1.cds;Parent=g62.t1
Chromosome12_Mac	AUGUSTUS	intron	2178292	2178503	1	+	.	Parent=g62.t1
Chromosome12_Mac	AUGUSTUS	CDS	2178504	2178592	1	+	2	ID=g62.t1.cds;Parent=g62.t1
Chromosome12_Mac	AUGUSTUS	intron	2178593	2179482	1	+	.	Parent=g62.t1
Chromosome12_Mac	AUGUSTUS	CDS	2179483	2179588	1	+	0	ID=g62.t1.cds;Parent=g62.t1
Chromosome12_Mac	AUGUSTUS	intron	2179589	2179667	1	+	.	Parent=g62.t1
Chromosome12_Mac	AUGUSTUS	CDS	2179668	2179720	1	+	2	ID=g62.t1.cds;Parent=g62.t1
Chromosome12_Mac	AUGUSTUS	intron	2179721	2179817	1	+	.	Parent=g62.t1
Chromosome12_Mac	AUGUSTUS	CDS	2179818	2179863	1	+	0	ID=g62.t1.cds;Parent=g62.t1
Chromosome12_Mac	AUGUSTUS	intron	2179864	2180358	1	+	.	Parent=g62.t1
Chromosome12_Mac	AUGUSTUS	CDS	2180359	2180366	1	+	2	ID=g62.t1.cds;Parent=g62.t1
Chromosome12_Mac	AUGUSTUS	intron	2180367	2181667	1	+	.	Parent=g62.t1
Chromosome12_Mac	AUGUSTUS	CDS	2181668	2181733	1	+	0	ID=g62.t1.cds;Parent=g62.t1
Chromosome12_Mac	AUGUSTUS	intron	2181734	2183343	1	+	.	Parent=g62.t1
Chromosome12_Mac	AUGUSTUS	CDS	2183344	2183424	1	+	0	ID=g62.t1.cds;Parent=g62.t1
Chromosome12_Mac	AUGUSTUS	intron	2183425	2183912	1	+	.	Parent=g62.t1
Chromosome12_Mac	AUGUSTUS	CDS	2183913	2184026	1	+	0	ID=g62.t1.cds;Parent=g62.t1
Chromosome12_Mac	GeneWise	gene	2189347	2207397	100.00	-	.	ID=g63;cds=13;protein=XP_008421359.1;pro_len=514;align=18-514;cover=96.69;pid=97.79;start_c=1;stop_c=1;pre_stop=0;frameshift=0;splice_sup=12/12;S=1;E=1;busco=-,-;symbol="PPP3CC";name="serine/threonine-protein phosphatase 2B catalytic subunit gamma isoform-like isoform X1 [Xiphophorus maculatus]";qcov=99.40;scov=96.69;seg=3.60;rep_cov=0.60;pfam=PF00149
Chromosome12_Mac	GeneWise	transcript	2189347	2207397	100.00	-	.	ID=g63.t1;Parent=g63;
Chromosome12_Mac	GeneWise	CDS	2189347	2189531	0.00	-	1	ID=g63.t1.cds;Parent=g63.t1;protein=XP_008421359.1
Chromosome12_Mac	GeneWise	intron	2189532	2191277	0.00	-	.	Parent=g63.t1;protein=XP_008421359.1
Chromosome12_Mac	GeneWise	CDS	2191278	2191304	0.00	-	1	ID=g63.t1.cds;Parent=g63.t1;protein=XP_008421359.1
Chromosome12_Mac	GeneWise	intron	2191305	2192314	0.00	-	.	Parent=g63.t1;protein=XP_008421359.1
Chromosome12_Mac	GeneWise	CDS	2192315	2192412	0.00	-	2	ID=g63.t1.cds;Parent=g63.t1;protein=XP_008421359.1
Chromosome12_Mac	GeneWise	intron	2192413	2194840	0.00	-	.	Parent=g63.t1;protein=XP_008421359.1
Chromosome12_Mac	GeneWise	CDS	2194841	2194925	0.00	-	1	ID=g63.t1.cds;Parent=g63.t1;protein=XP_008421359.1
Chromosome12_Mac	GeneWise	intron	2194926	2196088	0.00	-	.	Parent=g63.t1;protein=XP_008421359.1
Chromosome12_Mac	GeneWise	CDS	2196089	2196166	0.00	-	1	ID=g63.t1.cds;Parent=g63.t1;protein=XP_008421359.1
Chromosome12_Mac	GeneWise	intron	2196167	2197402	0.00	-	.	Parent=g63.t1;protein=XP_008421359.1
Chromosome12_Mac	GeneWise	CDS	2197403	2197528	0.00	-	1	ID=g63.t1.cds;Parent=g63.t1;protein=XP_008421359.1
Chromosome12_Mac	GeneWise	intron	2197529	2197629	0.00	-	.	Parent=g63.t1;protein=XP_008421359.1
Chromosome12_Mac	GeneWise	CDS	2197630	2197724	0.00	-	2	ID=g63.t1.cds;Parent=g63.t1;protein=XP_008421359.1
Chromosome12_Mac	GeneWise	intron	2197725	2197833	0.00	-	.	Parent=g63.t1;protein=XP_008421359.1
Chromosome12_Mac	GeneWise	CDS	2197834	2197911	0.00	-	2	ID=g63.t1.cds;Parent=g63.t1;protein=XP_008421359.1
Chromosome12_Mac	GeneWise	intron	2197912	2199254	0.00	-	.	Parent=g63.t1;protein=XP_008421359.1
Chromosome12_Mac	GeneWise	CDS	2199255	2199394	0.00	-	0	ID=g63.t1.cds;Parent=g63.t1;protein=XP_008421359.1
Chromosome12_Mac	GeneWise	intron	2199395	2200720	0.00	-	.	Parent=g63.t1;protein=XP_008421359.1
Chromosome12_Mac	GeneWise	CDS	2200721	2200866	0.00	-	1	ID=g63.t1.cds;Parent=g63.t1;protein=XP_008421359.1
Chromosome12_Mac	GeneWise	intron	2200867	2200958	0.00	-	.	Parent=g63.t1;protein=XP_008421359.1
Chromosome12_Mac	GeneWise	CDS	2200959	2201070	0.00	-	0	ID=g63.t1.cds;Parent=g63.t1;protein=XP_008421359.1
Chromosome12_Mac	GeneWise	intron	2201071	2205906	0.00	-	.	Parent=g63.t1;protein=XP_008421359.1
Chromosome12_Mac	GeneWise	CDS	2205907	2206031	0.00	-	1	ID=g63.t1.cds;Parent=g63.t1;protein=XP_008421359.1
Chromosome12_Mac	GeneWise	intron	2206032	2207189	0.00	-	.	Parent=g63.t1;protein=XP_008421359.1
Chromosome12_Mac	GeneWise	CDS	2207190	2207397	0.00	-	0	ID=g63.t1.cds;Parent=g63.t1;protein=XP_008421359.1
Chromosome12_Mac	GeneWise	gene	2227360	2242257	100.00	-	.	ID=g64;cds=12;protein=XP_007572787.1;pro_len=531;align=1-531;cover=100.00;pid=94.92;start_c=1;stop_c=1;pre_stop=0;frameshift=0;splice_sup=11/11;S=1;E=1;busco=ray,vert;symbol="HPSE";name="PREDICTED: heparanase [Poecilia reticulata]";qcov=100.00;scov=100.00;seg=5.82;rep_cov=3.56;pfam=PF03662
Chromosome12_Mac	GeneWise	transcript	2227360	2242257	100.00	-	.	ID=g64.t1;Parent=g64;
Chromosome12_Mac	GeneWise	CDS	2227360	2227519	0.00	-	2	ID=g64.t1.cds;Parent=g64.t1;protein=XP_007572787.1
Chromosome12_Mac	GeneWise	intron	2227520	2228623	0.00	-	.	Parent=g64.t1;protein=XP_007572787.1
Chromosome12_Mac	GeneWise	CDS	2228624	2228770	0.00	-	2	ID=g64.t1.cds;Parent=g64.t1;protein=XP_007572787.1
Chromosome12_Mac	GeneWise	intron	2228771	2228951	0.00	-	.	Parent=g64.t1;protein=XP_007572787.1
Chromosome12_Mac	GeneWise	CDS	2228952	2229076	0.00	-	0	ID=g64.t1.cds;Parent=g64.t1;protein=XP_007572787.1
Chromosome12_Mac	GeneWise	intron	2229077	2232758	0.00	-	.	Parent=g64.t1;protein=XP_007572787.1
Chromosome12_Mac	GeneWise	CDS	2232759	2232873	0.00	-	2	ID=g64.t1.cds;Parent=g64.t1;protein=XP_007572787.1
Chromosome12_Mac	GeneWise	intron	2232874	2233862	0.00	-	.	Parent=g64.t1;protein=XP_007572787.1
Chromosome12_Mac	GeneWise	CDS	2233863	2233969	0.00	-	0	ID=g64.t1.cds;Parent=g64.t1;protein=XP_007572787.1
Chromosome12_Mac	GeneWise	intron	2233970	2234052	0.00	-	.	Parent=g64.t1;protein=XP_007572787.1
Chromosome12_Mac	GeneWise	CDS	2234053	2234146	0.00	-	2	ID=g64.t1.cds;Parent=g64.t1;protein=XP_007572787.1
Chromosome12_Mac	GeneWise	intron	2234147	2234425	0.00	-	.	Parent=g64.t1;protein=XP_007572787.1
Chromosome12_Mac	GeneWise	CDS	2234426	2234473	0.00	-	2	ID=g64.t1.cds;Parent=g64.t1;protein=XP_007572787.1
Chromosome12_Mac	GeneWise	intron	2234474	2234941	0.00	-	.	Parent=g64.t1;protein=XP_007572787.1
Chromosome12_Mac	GeneWise	CDS	2234942	2235113	0.00	-	1	ID=g64.t1.cds;Parent=g64.t1;protein=XP_007572787.1
Chromosome12_Mac	GeneWise	intron	2235114	2236227	0.00	-	.	Parent=g64.t1;protein=XP_007572787.1
Chromosome12_Mac	GeneWise	CDS	2236228	2236401	0.00	-	1	ID=g64.t1.cds;Parent=g64.t1;protein=XP_007572787.1
Chromosome12_Mac	GeneWise	intron	2236402	2236472	0.00	-	.	Parent=g64.t1;protein=XP_007572787.1
Chromosome12_Mac	GeneWise	CDS	2236473	2236601	0.00	-	1	ID=g64.t1.cds;Parent=g64.t1;protein=XP_007572787.1
Chromosome12_Mac	GeneWise	intron	2236602	2239371	0.00	-	.	Parent=g64.t1;protein=XP_007572787.1
Chromosome12_Mac	GeneWise	CDS	2239372	2239487	0.00	-	2	ID=g64.t1.cds;Parent=g64.t1;protein=XP_007572787.1
Chromosome12_Mac	GeneWise	intron	2239488	2242042	0.00	-	.	Parent=g64.t1;protein=XP_007572787.1
Chromosome12_Mac	GeneWise	CDS	2242043	2242257	0.00	-	0	ID=g64.t1.cds;Parent=g64.t1;protein=XP_007572787.1
Chromosome12_Mac	exonerate	gene	2244974	2256768	99.62	+	.	ID=g65;cds=19;protein=XP_008421362.1;pro_len=626;cover=100.00;pid=99.36;start_c=1;stop_c=1;pre_stop=0;frameshift=0;splice_sup=13/18;S=1;E=1;busco=ray,-;symbol="Dbnl";name="PREDICTED: drebrin-like protein A isoform X1 [Poecilia reticulata]";qcov=100.00;scov=100.00;seg=12.14;rep_cov=11.38;pfam=PF00241,PF14604
Chromosome12_Mac	exonerate	transcript	2244974	2256768	99.62	+	.	ID=g65.t1;Parent=g65;
Chromosome12_Mac	exonerate	CDS	2244974	2245042	.	+	.	ID=g65.t1.cds;Parent=g65.t1;protein=XP_008421362.1
Chromosome12_Mac	exonerate	intron	2245043	2245192	.	+	.	Parent=g65.t1;protein=XP_008421362.1
Chromosome12_Mac	exonerate	CDS	2245193	2245323	.	+	.	ID=g65.t1.cds;Parent=g65.t1;protein=XP_008421362.1
Chromosome12_Mac	exonerate	intron	2245324	2245406	.	+	.	Parent=g65.t1;protein=XP_008421362.1
Chromosome12_Mac	exonerate	CDS	2245407	2245462	.	+	.	ID=g65.t1.cds;Parent=g65.t1;protein=XP_008421362.1
Chromosome12_Mac	exonerate	intron	2245463	2246538	.	+	.	Parent=g65.t1;protein=XP_008421362.1
Chromosome12_Mac	exonerate	CDS	2246539	2246651	.	+	.	ID=g65.t1.cds;Parent=g65.t1;protein=XP_008421362.1
Chromosome12_Mac	exonerate	intron	2246652	2247468	.	+	.	Parent=g65.t1;protein=XP_008421362.1
Chromosome12_Mac	exonerate	CDS	2247469	2247543	.	+	.	ID=g65.t1.cds;Parent=g65.t1;protein=XP_008421362.1
Chromosome12_Mac	exonerate	intron	2247544	2247638	.	+	.	Parent=g65.t1;protein=XP_008421362.1
Chromosome12_Mac	exonerate	CDS	2247639	2247779	.	+	.	ID=g65.t1.cds;Parent=g65.t1;protein=XP_008421362.1
Chromosome12_Mac	exonerate	intron	2247780	2248835	.	+	.	Parent=g65.t1;protein=XP_008421362.1
Chromosome12_Mac	exonerate	CDS	2248836	2248913	.	+	.	ID=g65.t1.cds;Parent=g65.t1;protein=XP_008421362.1
Chromosome12_Mac	exonerate	intron	2248914	2248993	.	+	.	Parent=g65.t1;protein=XP_008421362.1
Chromosome12_Mac	exonerate	CDS	2248994	2249145	.	+	.	ID=g65.t1.cds;Parent=g65.t1;protein=XP_008421362.1
Chromosome12_Mac	exonerate	intron	2249146	2249225	.	+	.	Parent=g65.t1;protein=XP_008421362.1
Chromosome12_Mac	exonerate	CDS	2249226	2249280	.	+	.	ID=g65.t1.cds;Parent=g65.t1;protein=XP_008421362.1
Chromosome12_Mac	exonerate	intron	2249281	2250858	.	+	.	Parent=g65.t1;protein=XP_008421362.1
Chromosome12_Mac	exonerate	CDS	2250859	2250936	.	+	.	ID=g65.t1.cds;Parent=g65.t1;protein=XP_008421362.1
Chromosome12_Mac	exonerate	intron	2250937	2251004	.	+	.	Parent=g65.t1;protein=XP_008421362.1
Chromosome12_Mac	exonerate	CDS	2251005	2251156	.	+	.	ID=g65.t1.cds;Parent=g65.t1;protein=XP_008421362.1
Chromosome12_Mac	exonerate	intron	2251157	2251236	.	+	.	Parent=g65.t1;protein=XP_008421362.1
Chromosome12_Mac	exonerate	CDS	2251237	2251291	.	+	.	ID=g65.t1.cds;Parent=g65.t1;protein=XP_008421362.1
Chromosome12_Mac	exonerate	intron	2251292	2251882	.	+	.	Parent=g65.t1;protein=XP_008421362.1
Chromosome12_Mac	exonerate	CDS	2251883	2251948	.	+	.	ID=g65.t1.cds;Parent=g65.t1;protein=XP_008421362.1
Chromosome12_Mac	exonerate	intron	2251949	2253308	.	+	.	Parent=g65.t1;protein=XP_008421362.1
Chromosome12_Mac	exonerate	CDS	2253309	2253417	.	+	.	ID=g65.t1.cds;Parent=g65.t1;protein=XP_008421362.1
Chromosome12_Mac	exonerate	intron	2253418	2254069	.	+	.	Parent=g65.t1;protein=XP_008421362.1
Chromosome12_Mac	exonerate	CDS	2254070	2254240	.	+	.	ID=g65.t1.cds;Parent=g65.t1;protein=XP_008421362.1
Chromosome12_Mac	exonerate	intron	2254241	2254622	.	+	.	Parent=g65.t1;protein=XP_008421362.1
Chromosome12_Mac	exonerate	CDS	2254623	2254691	.	+	.	ID=g65.t1.cds;Parent=g65.t1;protein=XP_008421362.1
Chromosome12_Mac	exonerate	intron	2254692	2255692	.	+	.	Parent=g65.t1;protein=XP_008421362.1
Chromosome12_Mac	exonerate	CDS	2255693	2255787	.	+	.	ID=g65.t1.cds;Parent=g65.t1;protein=XP_008421362.1
Chromosome12_Mac	exonerate	intron	2255788	2255980	.	+	.	Parent=g65.t1;protein=XP_008421362.1
Chromosome12_Mac	exonerate	CDS	2255981	2256053	.	+	.	ID=g65.t1.cds;Parent=g65.t1;protein=XP_008421362.1
Chromosome12_Mac	exonerate	intron	2256054	2256625	.	+	.	Parent=g65.t1;protein=XP_008421362.1
Chromosome12_Mac	exonerate	CDS	2256626	2256768	.	+	.	ID=g65.t1.cds;Parent=g65.t1;protein=XP_008421362.1
Chromosome12_Mac	AUGUSTUS	gene	2264916	2266507	100.00	+	.	ID=g66;cds=4;%evi=71.4;start_c=1;stop_c=1;splice_sup=3/3;S=1;E=1;busco=-,-;symbol="Cox5b";name="PREDICTED: cytochrome c oxidase subunit 5B, mitochondrial-like [Poecilia reticulata]";qcov=100.00;scov=100.00;seg=11.11;rep_cov=0.00;pfam=PF01215
Chromosome12_Mac	AUGUSTUS	transcript	2264916	2266507	100.00	+	.	ID=g66.t1;Parent=g66;
Chromosome12_Mac	AUGUSTUS	CDS	2264916	2265012	1	+	0	ID=g66.t1.cds;Parent=g66.t1
Chromosome12_Mac	AUGUSTUS	intron	2265013	2265952	1	+	.	Parent=g66.t1
Chromosome12_Mac	AUGUSTUS	CDS	2265953	2266023	1	+	2	ID=g66.t1.cds;Parent=g66.t1
Chromosome12_Mac	AUGUSTUS	intron	2266024	2266213	1	+	.	Parent=g66.t1
Chromosome12_Mac	AUGUSTUS	CDS	2266214	2266313	1	+	0	ID=g66.t1.cds;Parent=g66.t1
Chromosome12_Mac	AUGUSTUS	intron	2266314	2266394	1	+	.	Parent=g66.t1
Chromosome12_Mac	AUGUSTUS	CDS	2266395	2266507	1	+	2	ID=g66.t1.cds;Parent=g66.t1
Chromosome12_Mac	GeneWise	gene	2268468	2271304	100.00	+	.	ID=g67;cds=4;protein=XP_005812645.1;pro_len=126;align=1-126;cover=100.00;pid=94.44;start_c=1;stop_c=1;pre_stop=0;frameshift=0;splice_sup=3/3;S=1;E=1;busco=-,-;symbol="Cox5b";name="PREDICTED: cytochrome c oxidase subunit 5B, mitochondrial-like [Poecilia reticulata]";qcov=100.00;scov=100.00;seg=9.52;rep_cov=0.00;pfam=PF01215
Chromosome12_Mac	GeneWise	transcript	2268468	2271304	100.00	+	.	ID=g67.t1;Parent=g67;
Chromosome12_Mac	GeneWise	CDS	2268468	2268564	0.00	+	0	ID=g67.t1.cds;Parent=g67.t1;protein=XP_005812645.1
Chromosome12_Mac	GeneWise	intron	2268565	2269114	0.00	+	.	Parent=g67.t1;protein=XP_005812645.1
Chromosome12_Mac	GeneWise	CDS	2269115	2269185	0.00	+	1	ID=g67.t1.cds;Parent=g67.t1;protein=XP_005812645.1
Chromosome12_Mac	GeneWise	intron	2269186	2270954	0.00	+	.	Parent=g67.t1;protein=XP_005812645.1
Chromosome12_Mac	GeneWise	CDS	2270955	2271054	0.00	+	0	ID=g67.t1.cds;Parent=g67.t1;protein=XP_005812645.1
Chromosome12_Mac	GeneWise	intron	2271055	2271191	0.00	+	.	Parent=g67.t1;protein=XP_005812645.1
Chromosome12_Mac	GeneWise	CDS	2271192	2271304	0.00	+	1	ID=g67.t1.cds;Parent=g67.t1;protein=XP_005812645.1
Chromosome12_Mac	AUGUSTUS	gene	2319216	2322602	100.00	+	.	ID=g68;cds=2;%evi=100;start_c=1;stop_c=1;splice_sup=1/1;S=1;E=1;busco=-,-;symbol="-";name="-";qcov=-;scov=-;seg=0.00;rep_cov=0.00;pfam=-
Chromosome12_Mac	AUGUSTUS	transcript	2319216	2322602	100.00	+	.	ID=g68.t1;Parent=g68;
Chromosome12_Mac	AUGUSTUS	CDS	2319216	2319260	0.69	+	0	ID=g68.t1.cds;Parent=g68.t1
Chromosome12_Mac	AUGUSTUS	intron	2319261	2322434	1	+	.	Parent=g68.t1
Chromosome12_Mac	AUGUSTUS	CDS	2322435	2322602	1	+	0	ID=g68.t1.cds;Parent=g68.t1
Chromosome12_Mac	AUGUSTUS	gene	2335674	2341500	100.00	+	.	ID=g69;cds=4;%evi=100;start_c=1;stop_c=1;splice_sup=3/3;S=1;E=1;busco=-,-;symbol="NPY1R";name="PREDICTED: neuropeptide Y receptor type 1-like isoform X2 [Poecilia reticulata]";qcov=100.00;scov=100.00;seg=8.18;rep_cov=0.18;pfam=PF00001
Chromosome12_Mac	AUGUSTUS	transcript	2335674	2341500	100.00	+	.	ID=g69.t1;Parent=g69;
Chromosome12_Mac	AUGUSTUS	CDS	2335674	2335973	1	+	0	ID=g69.t1.cds;Parent=g69.t1
Chromosome12_Mac	AUGUSTUS	intron	2335974	2336586	1	+	.	Parent=g69.t1
Chromosome12_Mac	AUGUSTUS	CDS	2336587	2336828	1	+	0	ID=g69.t1.cds;Parent=g69.t1
Chromosome12_Mac	AUGUSTUS	intron	2336829	2340710	1	+	.	Parent=g69.t1
Chromosome12_Mac	AUGUSTUS	CDS	2340711	2340857	0.68	+	1	ID=g69.t1.cds;Parent=g69.t1
Chromosome12_Mac	AUGUSTUS	intron	2340858	2341049	0.68	+	.	Parent=g69.t1
Chromosome12_Mac	AUGUSTUS	CDS	2341050	2341500	1	+	1	ID=g69.t1.cds;Parent=g69.t1
Chromosome12_Mac	GeneWise	gene	2362510	2370879	100.00	-	.	ID=g70;cds=11;protein=XP_005812643.1;pro_len=376;align=1-376;cover=100.00;pid=98.94;start_c=1;stop_c=1;pre_stop=0;frameshift=0;splice_sup=10/10;S=1;E=1;busco=-,-;symbol="Actr1b";name="beta-centractin isoform X1 [Fundulus heteroclitus]";qcov=100.00;scov=100.00;seg=0.00;rep_cov=0.00;pfam=PF00022
Chromosome12_Mac	GeneWise	transcript	2362510	2370879	100.00	-	.	ID=g70.t1;Parent=g70;
Chromosome12_Mac	GeneWise	CDS	2362510	2362612	0.00	-	2	ID=g70.t1.cds;Parent=g70.t1;protein=XP_005812643.1
Chromosome12_Mac	GeneWise	intron	2362613	2364751	0.00	-	.	Parent=g70.t1;protein=XP_005812643.1
Chromosome12_Mac	GeneWise	CDS	2364752	2364792	0.00	-	0	ID=g70.t1.cds;Parent=g70.t1;protein=XP_005812643.1
Chromosome12_Mac	GeneWise	intron	2364793	2365795	0.00	-	.	Parent=g70.t1;protein=XP_005812643.1
Chromosome12_Mac	GeneWise	CDS	2365796	2365857	0.00	-	1	ID=g70.t1.cds;Parent=g70.t1;protein=XP_005812643.1
Chromosome12_Mac	GeneWise	intron	2365858	2366045	0.00	-	.	Parent=g70.t1;protein=XP_005812643.1
Chromosome12_Mac	GeneWise	CDS	2366046	2366220	0.00	-	0	ID=g70.t1.cds;Parent=g70.t1;protein=XP_005812643.1
Chromosome12_Mac	GeneWise	intron	2366221	2366296	0.00	-	.	Parent=g70.t1;protein=XP_005812643.1
Chromosome12_Mac	GeneWise	CDS	2366297	2366389	0.00	-	0	ID=g70.t1.cds;Parent=g70.t1;protein=XP_005812643.1
Chromosome12_Mac	GeneWise	intron	2366390	2366477	0.00	-	.	Parent=g70.t1;protein=XP_005812643.1
Chromosome12_Mac	GeneWise	CDS	2366478	2366694	0.00	-	2	ID=g70.t1.cds;Parent=g70.t1;protein=XP_005812643.1
Chromosome12_Mac	GeneWise	intron	2366695	2368036	0.00	-	.	Parent=g70.t1;protein=XP_005812643.1
Chromosome12_Mac	GeneWise	CDS	2368037	2368161	0.00	-	0	ID=g70.t1.cds;Parent=g70.t1;protein=XP_005812643.1
Chromosome12_Mac	GeneWise	intron	2368162	2368248	0.00	-	.	Parent=g70.t1;protein=XP_005812643.1
Chromosome12_Mac	GeneWise	CDS	2368249	2368374	0.00	-	0	ID=g70.t1.cds;Parent=g70.t1;protein=XP_005812643.1
Chromosome12_Mac	GeneWise	intron	2368375	2369142	0.00	-	.	Parent=g70.t1;protein=XP_005812643.1
Chromosome12_Mac	GeneWise	CDS	2369143	2369218	0.00	-	2	ID=g70.t1.cds;Parent=g70.t1;protein=XP_005812643.1
Chromosome12_Mac	GeneWise	intron	2369219	2369417	0.00	-	.	Parent=g70.t1;protein=XP_005812643.1
Chromosome12_Mac	GeneWise	CDS	2369418	2369482	0.00	-	0	ID=g70.t1.cds;Parent=g70.t1;protein=XP_005812643.1
Chromosome12_Mac	GeneWise	intron	2369483	2370831	0.00	-	.	Parent=g70.t1;protein=XP_005812643.1
Chromosome12_Mac	GeneWise	CDS	2370832	2370879	0.00	-	0	ID=g70.t1.cds;Parent=g70.t1;protein=XP_005812643.1
Chromosome12_Mac	GeneWise	gene	2370690	2381097	100.00	+	.	ID=g71;cds=7;protein=XP_008421376.1;pro_len=328;align=1-328;cover=100.00;pid=98.17;start_c=1;stop_c=1;pre_stop=0;frameshift=0;splice_sup=6/6;S=1;E=1;busco=-,vert;symbol="marchf5";name="PREDICTED: E3 ubiquitin-protein ligase MARCH5-like isoform X1 [Poecilia reticulata]";qcov=100.00;scov=100.00;seg=5.18;rep_cov=0.00;pfam=PF12906
Chromosome12_Mac	GeneWise	transcript	2370690	2381097	100.00	+	.	ID=g71.t1;Parent=g71;
Chromosome12_Mac	GeneWise	CDS	2370690	2370761	0.00	+	0	ID=g71.t1.cds;Parent=g71.t1;protein=XP_008421376.1
Chromosome12_Mac	GeneWise	intron	2370762	2376020	0.00	+	.	Parent=g71.t1;protein=XP_008421376.1
Chromosome12_Mac	GeneWise	CDS	2376021	2376097	0.00	+	0	ID=g71.t1.cds;Parent=g71.t1;protein=XP_008421376.1
Chromosome12_Mac	GeneWise	intron	2376098	2377166	0.00	+	.	Parent=g71.t1;protein=XP_008421376.1
Chromosome12_Mac	GeneWise	CDS	2377167	2377369	0.00	+	2	ID=g71.t1.cds;Parent=g71.t1;protein=XP_008421376.1
Chromosome12_Mac	GeneWise	intron	2377370	2378911	0.00	+	.	Parent=g71.t1;protein=XP_008421376.1
Chromosome12_Mac	GeneWise	CDS	2378912	2379042	0.00	+	1	ID=g71.t1.cds;Parent=g71.t1;protein=XP_008421376.1
Chromosome12_Mac	GeneWise	intron	2379043	2379118	0.00	+	.	Parent=g71.t1;protein=XP_008421376.1
Chromosome12_Mac	GeneWise	CDS	2379119	2379290	0.00	+	0	ID=g71.t1.cds;Parent=g71.t1;protein=XP_008421376.1
Chromosome12_Mac	GeneWise	intron	2379291	2379853	0.00	+	.	Parent=g71.t1;protein=XP_008421376.1
Chromosome12_Mac	GeneWise	CDS	2379854	2380020	0.00	+	1	ID=g71.t1.cds;Parent=g71.t1;protein=XP_008421376.1
Chromosome12_Mac	GeneWise	intron	2380021	2380932	0.00	+	.	Parent=g71.t1;protein=XP_008421376.1
Chromosome12_Mac	GeneWise	CDS	2380933	2381097	0.00	+	0	ID=g71.t1.cds;Parent=g71.t1;protein=XP_008421376.1
Chromosome12_Mac	GeneWise	gene	2416202	2432461	100.00	+	.	ID=g72;cds=16;protein=XP_008421380.1;pro_len=699;align=1-699;cover=100.00;pid=98.57;start_c=1;stop_c=1;pre_stop=0;frameshift=0;splice_sup=15/15;S=1;E=1;busco=-,-;symbol="fgfr1a";name="PREDICTED: fibroblast growth factor receptor 1-A-like isoform X1 [Poecilia reticulata]";qcov=100.00;scov=100.00;seg=5.15;rep_cov=3.00;pfam=PF07679,PF07714,PF13927
Chromosome12_Mac	GeneWise	transcript	2416202	2432461	100.00	+	.	ID=g72.t1;Parent=g72;
Chromosome12_Mac	GeneWise	CDS	2416202	2416310	0.00	+	0	ID=g72.t1.cds;Parent=g72.t1;protein=XP_008421380.1
Chromosome12_Mac	GeneWise	intron	2416311	2424102	0.00	+	.	Parent=g72.t1;protein=XP_008421380.1
Chromosome12_Mac	GeneWise	CDS	2424103	2424201	0.00	+	1	ID=g72.t1.cds;Parent=g72.t1;protein=XP_008421380.1
Chromosome12_Mac	GeneWise	intron	2424202	2424306	0.00	+	.	Parent=g72.t1;protein=XP_008421380.1
Chromosome12_Mac	GeneWise	CDS	2424307	2424479	0.00	+	1	ID=g72.t1.cds;Parent=g72.t1;protein=XP_008421380.1
Chromosome12_Mac	GeneWise	intron	2424480	2424900	0.00	+	.	Parent=g72.t1;protein=XP_008421380.1
Chromosome12_Mac	GeneWise	CDS	2424901	2425024	0.00	+	0	ID=g72.t1.cds;Parent=g72.t1;protein=XP_008421380.1
Chromosome12_Mac	GeneWise	intron	2425025	2425349	0.00	+	.	Parent=g72.t1;protein=XP_008421380.1
Chromosome12_Mac	GeneWise	CDS	2425350	2425540	0.00	+	1	ID=g72.t1.cds;Parent=g72.t1;protein=XP_008421380.1
Chromosome12_Mac	GeneWise	intron	2425541	2426696	0.00	+	.	Parent=g72.t1;protein=XP_008421380.1
Chromosome12_Mac	GeneWise	CDS	2426697	2426841	0.00	+	0	ID=g72.t1.cds;Parent=g72.t1;protein=XP_008421380.1
Chromosome12_Mac	GeneWise	intron	2426842	2426918	0.00	+	.	Parent=g72.t1;protein=XP_008421380.1
Chromosome12_Mac	GeneWise	CDS	2426919	2427109	0.00	+	1	ID=g72.t1.cds;Parent=g72.t1;protein=XP_008421380.1
Chromosome12_Mac	GeneWise	intron	2427110	2427178	0.00	+	.	Parent=g72.t1;protein=XP_008421380.1
Chromosome12_Mac	GeneWise	CDS	2427179	2427324	0.00	+	0	ID=g72.t1.cds;Parent=g72.t1;protein=XP_008421380.1
Chromosome12_Mac	GeneWise	intron	2427325	2427994	0.00	+	.	Parent=g72.t1;protein=XP_008421380.1
Chromosome12_Mac	GeneWise	CDS	2427995	2428116	0.00	+	2	ID=g72.t1.cds;Parent=g72.t1;protein=XP_008421380.1
Chromosome12_Mac	GeneWise	intron	2428117	2428746	0.00	+	.	Parent=g72.t1;protein=XP_008421380.1
Chromosome12_Mac	GeneWise	CDS	2428747	2428857	0.00	+	1	ID=g72.t1.cds;Parent=g72.t1;protein=XP_008421380.1
Chromosome12_Mac	GeneWise	intron	2428858	2428956	0.00	+	.	Parent=g72.t1;protein=XP_008421380.1
Chromosome12_Mac	GeneWise	CDS	2428957	2429147	0.00	+	1	ID=g72.t1.cds;Parent=g72.t1;protein=XP_008421380.1
Chromosome12_Mac	GeneWise	intron	2429148	2429605	0.00	+	.	Parent=g72.t1;protein=XP_008421380.1
Chromosome12_Mac	GeneWise	CDS	2429606	2429728	0.00	+	0	ID=g72.t1.cds;Parent=g72.t1;protein=XP_008421380.1
Chromosome12_Mac	GeneWise	intron	2429729	2429809	0.00	+	.	Parent=g72.t1;protein=XP_008421380.1
Chromosome12_Mac	GeneWise	CDS	2429810	2429880	0.00	+	0	ID=g72.t1.cds;Parent=g72.t1;protein=XP_008421380.1
Chromosome12_Mac	GeneWise	intron	2429881	2430722	0.00	+	.	Parent=g72.t1;protein=XP_008421380.1
Chromosome12_Mac	GeneWise	CDS	2430723	2430860	0.00	+	2	ID=g72.t1.cds;Parent=g72.t1;protein=XP_008421380.1
Chromosome12_Mac	GeneWise	intron	2430861	2430950	0.00	+	.	Parent=g72.t1;protein=XP_008421380.1
Chromosome12_Mac	GeneWise	CDS	2430951	2431056	0.00	+	2	ID=g72.t1.cds;Parent=g72.t1;protein=XP_008421380.1
Chromosome12_Mac	GeneWise	intron	2431057	2432401	0.00	+	.	Parent=g72.t1;protein=XP_008421380.1
Chromosome12_Mac	GeneWise	CDS	2432402	2432461	0.00	+	0	ID=g72.t1.cds;Parent=g72.t1;protein=XP_008421380.1
Chromosome12_Mac	GeneWise	gene	2440493	2443905	100.00	-	.	ID=g73;cds=5;protein=XP_008421382.1;pro_len=256;align=1-256;cover=100.00;pid=98.83;start_c=1;stop_c=1;pre_stop=0;frameshift=0;splice_sup=4/4;S=1;E=1;busco=ray,-;symbol="stc";name="PREDICTED: stanniocalcin-like [Poecilia reticulata]";qcov=100.00;scov=100.00;seg=6.25;rep_cov=4.67;pfam=PF03298
Chromosome12_Mac	GeneWise	transcript	2440493	2443905	100.00	-	.	ID=g73.t1;Parent=g73;
Chromosome12_Mac	GeneWise	CDS	2440493	2440790	0.00	-	2	ID=g73.t1.cds;Parent=g73.t1;protein=XP_008421382.1
Chromosome12_Mac	GeneWise	intron	2440791	2442106	0.00	-	.	Parent=g73.t1;protein=XP_008421382.1
Chromosome12_Mac	GeneWise	CDS	2442107	2442210	0.00	-	0	ID=g73.t1.cds;Parent=g73.t1;protein=XP_008421382.1
Chromosome12_Mac	GeneWise	intron	2442211	2442599	0.00	-	.	Parent=g73.t1;protein=XP_008421382.1
Chromosome12_Mac	GeneWise	CDS	2442600	2442707	0.00	-	0	ID=g73.t1.cds;Parent=g73.t1;protein=XP_008421382.1
Chromosome12_Mac	GeneWise	intron	2442708	2442793	0.00	-	.	Parent=g73.t1;protein=XP_008421382.1
Chromosome12_Mac	GeneWise	CDS	2442794	2442936	0.00	-	1	ID=g73.t1.cds;Parent=g73.t1;protein=XP_008421382.1
Chromosome12_Mac	GeneWise	intron	2442937	2443787	0.00	-	.	Parent=g73.t1;protein=XP_008421382.1
Chromosome12_Mac	GeneWise	CDS	2443788	2443905	0.00	-	0	ID=g73.t1.cds;Parent=g73.t1;protein=XP_008421382.1
Chromosome12_Mac	GeneWise	gene	2447087	2449116	100.00	+	.	ID=g74;cds=3;protein=XP_008421383.1;pro_len=94;align=1-94;cover=100.00;pid=96.81;start_c=1;stop_c=1;pre_stop=0;frameshift=0;splice_sup=2/2;S=1;E=1;busco=-,-;symbol="Lage3";name="PREDICTED: EKC/KEOPS complex subunit LAGE3 [Poecilia reticulata]";qcov=100.00;scov=100.00;seg=0.00;rep_cov=0.00;pfam=PF09341
Chromosome12_Mac	GeneWise	transcript	2447087	2449116	100.00	+	.	ID=g74.t1;Parent=g74;
Chromosome12_Mac	GeneWise	CDS	2447087	2447127	0.00	+	0	ID=g74.t1.cds;Parent=g74.t1;protein=XP_008421383.1
Chromosome12_Mac	GeneWise	intron	2447128	2448788	0.00	+	.	Parent=g74.t1;protein=XP_008421383.1
Chromosome12_Mac	GeneWise	CDS	2448789	2448917	0.00	+	2	ID=g74.t1.cds;Parent=g74.t1;protein=XP_008421383.1
Chromosome12_Mac	GeneWise	intron	2448918	2449001	0.00	+	.	Parent=g74.t1;protein=XP_008421383.1
Chromosome12_Mac	GeneWise	CDS	2449002	2449116	0.00	+	2	ID=g74.t1.cds;Parent=g74.t1;protein=XP_008421383.1
Chromosome12_Mac	GeneWise	gene	2452926	2460919	100.00	-	.	ID=g75;cds=5;protein=XP_005811552.1;pro_len=189;align=1-189;cover=100.00;pid=90.48;start_c=1;stop_c=1;pre_stop=0;frameshift=0;splice_sup=4/4;S=1;E=1;busco=-,-;symbol="REEP5";name="PREDICTED: receptor expression-enhancing protein 5-like [Poecilia reticulata]";qcov=100.00;scov=100.00;seg=0.00;rep_cov=0.00;pfam=PF03134
Chromosome12_Mac	GeneWise	transcript	2452926	2460919	100.00	-	.	ID=g75.t1;Parent=g75;
Chromosome12_Mac	GeneWise	CDS	2452926	2452975	0.00	-	1	ID=g75.t1.cds;Parent=g75.t1;protein=XP_005811552.1
Chromosome12_Mac	GeneWise	intron	2452976	2453758	0.00	-	.	Parent=g75.t1;protein=XP_005811552.1
Chromosome12_Mac	GeneWise	CDS	2453759	2453927	0.00	-	0	ID=g75.t1.cds;Parent=g75.t1;protein=XP_005811552.1
Chromosome12_Mac	GeneWise	intron	2453928	2454020	0.00	-	.	Parent=g75.t1;protein=XP_005811552.1
Chromosome12_Mac	GeneWise	CDS	2454021	2454159	0.00	-	2	ID=g75.t1.cds;Parent=g75.t1;protein=XP_005811552.1
Chromosome12_Mac	GeneWise	intron	2454160	2460499	0.00	-	.	Parent=g75.t1;protein=XP_005811552.1
Chromosome12_Mac	GeneWise	CDS	2460500	2460593	0.00	-	1	ID=g75.t1.cds;Parent=g75.t1;protein=XP_005811552.1
Chromosome12_Mac	GeneWise	intron	2460594	2460801	0.00	-	.	Parent=g75.t1;protein=XP_005811552.1
Chromosome12_Mac	GeneWise	CDS	2460802	2460919	0.00	-	0	ID=g75.t1.cds;Parent=g75.t1;protein=XP_005811552.1
Chromosome12_Mac	GeneWise	gene	2464460	2472844	100.00	+	.	ID=g76;cds=12;protein=XP_014850438.1;pro_len=1100;align=1-1100;cover=100.00;pid=95.36;start_c=1;stop_c=1;pre_stop=0;frameshift=0;splice_sup=11/11;S=1;E=1;busco=-,-;symbol="PLEKHA5";name="PREDICTED: uncharacterized protein LOC106922490 [Poecilia mexicana]";qcov=96.55;scov=96.55;seg=3.72;rep_cov=1.48;pfam=PF00169,PF00595
Chromosome12_Mac	GeneWise	transcript	2464460	2472844	100.00	+	.	ID=g76.t1;Parent=g76;
Chromosome12_Mac	GeneWise	CDS	2464460	2464520	0.00	+	0	ID=g76.t1.cds;Parent=g76.t1;protein=XP_014850438.1
Chromosome12_Mac	GeneWise	intron	2464521	2466225	0.00	+	.	Parent=g76.t1;protein=XP_014850438.1
Chromosome12_Mac	GeneWise	CDS	2466226	2468139	0.00	+	1	ID=g76.t1.cds;Parent=g76.t1;protein=XP_014850438.1
Chromosome12_Mac	GeneWise	intron	2468140	2468228	0.00	+	.	Parent=g76.t1;protein=XP_014850438.1
Chromosome12_Mac	GeneWise	CDS	2468229	2468384	0.00	+	1	ID=g76.t1.cds;Parent=g76.t1;protein=XP_014850438.1
Chromosome12_Mac	GeneWise	intron	2468385	2469247	0.00	+	.	Parent=g76.t1;protein=XP_014850438.1
Chromosome12_Mac	GeneWise	CDS	2469248	2469409	0.00	+	1	ID=g76.t1.cds;Parent=g76.t1;protein=XP_014850438.1
Chromosome12_Mac	GeneWise	intron	2469410	2469544	0.00	+	.	Parent=g76.t1;protein=XP_014850438.1
Chromosome12_Mac	GeneWise	CDS	2469545	2469646	0.00	+	1	ID=g76.t1.cds;Parent=g76.t1;protein=XP_014850438.1
Chromosome12_Mac	GeneWise	intron	2469647	2469969	0.00	+	.	Parent=g76.t1;protein=XP_014850438.1
Chromosome12_Mac	GeneWise	CDS	2469970	2470080	0.00	+	1	ID=g76.t1.cds;Parent=g76.t1;protein=XP_014850438.1
Chromosome12_Mac	GeneWise	intron	2470081	2470461	0.00	+	.	Parent=g76.t1;protein=XP_014850438.1
Chromosome12_Mac	GeneWise	CDS	2470462	2470640	0.00	+	1	ID=g76.t1.cds;Parent=g76.t1;protein=XP_014850438.1
Chromosome12_Mac	GeneWise	intron	2470641	2470731	0.00	+	.	Parent=g76.t1;protein=XP_014850438.1
Chromosome12_Mac	GeneWise	CDS	2470732	2470889	0.00	+	0	ID=g76.t1.cds;Parent=g76.t1;protein=XP_014850438.1
Chromosome12_Mac	GeneWise	intron	2470890	2471052	0.00	+	.	Parent=g76.t1;protein=XP_014850438.1
Chromosome12_Mac	GeneWise	CDS	2471053	2471095	0.00	+	2	ID=g76.t1.cds;Parent=g76.t1;protein=XP_014850438.1
Chromosome12_Mac	GeneWise	intron	2471096	2471223	0.00	+	.	Parent=g76.t1;protein=XP_014850438.1
Chromosome12_Mac	GeneWise	CDS	2471224	2471410	0.00	+	0	ID=g76.t1.cds;Parent=g76.t1;protein=XP_014850438.1
Chromosome12_Mac	GeneWise	intron	2471411	2472302	0.00	+	.	Parent=g76.t1;protein=XP_014850438.1
Chromosome12_Mac	GeneWise	CDS	2472303	2472438	0.00	+	1	ID=g76.t1.cds;Parent=g76.t1;protein=XP_014850438.1
Chromosome12_Mac	GeneWise	intron	2472439	2472744	0.00	+	.	Parent=g76.t1;protein=XP_014850438.1
Chromosome12_Mac	GeneWise	CDS	2472745	2472844	0.00	+	2	ID=g76.t1.cds;Parent=g76.t1;protein=XP_014850438.1
Chromosome12_Mac	GeneWise	gene	2473574	2482166	100.00	+	.	ID=g77;cds=11;protein=XP_008421386.1;pro_len=716;align=1-716;cover=100.00;pid=98.46;start_c=1;stop_c=1;pre_stop=0;frameshift=0;splice_sup=10/10;S=1;E=1;busco=-,-;symbol="tshr";name="PREDICTED: thyrotropin receptor-like isoform X1 [Poecilia reticulata]";qcov=100.00;scov=100.00;seg=0.00;rep_cov=0.00;pfam=PF00001,PF13306
Chromosome12_Mac	GeneWise	transcript	2473574	2482166	100.00	+	.	ID=g77.t1;Parent=g77;
Chromosome12_Mac	GeneWise	CDS	2473574	2473737	0.00	+	0	ID=g77.t1.cds;Parent=g77.t1;protein=XP_008421386.1
Chromosome12_Mac	GeneWise	intron	2473738	2473813	0.00	+	.	Parent=g77.t1;protein=XP_008421386.1
Chromosome12_Mac	GeneWise	CDS	2473814	2473885	0.00	+	2	ID=g77.t1.cds;Parent=g77.t1;protein=XP_008421386.1
Chromosome12_Mac	GeneWise	intron	2473886	2475483	0.00	+	.	Parent=g77.t1;protein=XP_008421386.1
Chromosome12_Mac	GeneWise	CDS	2475484	2475558	0.00	+	2	ID=g77.t1.cds;Parent=g77.t1;protein=XP_008421386.1
Chromosome12_Mac	GeneWise	intron	2475559	2475820	0.00	+	.	Parent=g77.t1;protein=XP_008421386.1
Chromosome12_Mac	GeneWise	CDS	2475821	2475895	0.00	+	2	ID=g77.t1.cds;Parent=g77.t1;protein=XP_008421386.1
Chromosome12_Mac	GeneWise	intron	2475896	2476425	0.00	+	.	Parent=g77.t1;protein=XP_008421386.1
Chromosome12_Mac	GeneWise	CDS	2476426	2476500	0.00	+	2	ID=g77.t1.cds;Parent=g77.t1;protein=XP_008421386.1
Chromosome12_Mac	GeneWise	intron	2476501	2476601	0.00	+	.	Parent=g77.t1;protein=XP_008421386.1
Chromosome12_Mac	GeneWise	CDS	2476602	2476679	0.00	+	2	ID=g77.t1.cds;Parent=g77.t1;protein=XP_008421386.1
Chromosome12_Mac	GeneWise	intron	2476680	2477417	0.00	+	.	Parent=g77.t1;protein=XP_008421386.1
Chromosome12_Mac	GeneWise	CDS	2477418	2477486	0.00	+	2	ID=g77.t1.cds;Parent=g77.t1;protein=XP_008421386.1
Chromosome12_Mac	GeneWise	intron	2477487	2477750	0.00	+	.	Parent=g77.t1;protein=XP_008421386.1
Chromosome12_Mac	GeneWise	CDS	2477751	2477828	0.00	+	2	ID=g77.t1.cds;Parent=g77.t1;protein=XP_008421386.1
Chromosome12_Mac	GeneWise	intron	2477829	2478825	0.00	+	.	Parent=g77.t1;protein=XP_008421386.1
Chromosome12_Mac	GeneWise	CDS	2478826	2479014	0.00	+	2	ID=g77.t1.cds;Parent=g77.t1;protein=XP_008421386.1
Chromosome12_Mac	GeneWise	intron	2479015	2480148	0.00	+	.	Parent=g77.t1;protein=XP_008421386.1
Chromosome12_Mac	GeneWise	CDS	2480149	2481199	0.00	+	2	ID=g77.t1.cds;Parent=g77.t1;protein=XP_008421386.1
Chromosome12_Mac	GeneWise	intron	2481200	2481941	0.00	+	.	Parent=g77.t1;protein=XP_008421386.1
Chromosome12_Mac	GeneWise	CDS	2481942	2482166	0.00	+	0	ID=g77.t1.cds;Parent=g77.t1;protein=XP_008421386.1
Chromosome12_Mac	GeneWise	gene	2485528	2487291	100.00	-	.	ID=g78;cds=2;protein=XP_008421391.1;pro_len=346;align=1-346;cover=100.00;pid=98.55;start_c=1;stop_c=1;pre_stop=0;frameshift=0;splice_sup=1/1;S=1;E=1;busco=-,vert;symbol="pomk";name="PREDICTED: protein O-mannose kinase [Poecilia reticulata]";qcov=100.00;scov=100.00;seg=0.00;rep_cov=0.00;pfam=PF07714
Chromosome12_Mac	GeneWise	transcript	2485528	2487291	100.00	-	.	ID=g78.t1;Parent=g78;
Chromosome12_Mac	GeneWise	CDS	2485528	2486298	0.00	-	0	ID=g78.t1.cds;Parent=g78.t1;protein=XP_008421391.1
Chromosome12_Mac	GeneWise	intron	2486299	2487021	0.00	-	.	Parent=g78.t1;protein=XP_008421391.1
Chromosome12_Mac	GeneWise	CDS	2487022	2487291	0.00	-	0	ID=g78.t1.cds;Parent=g78.t1;protein=XP_008421391.1
Chromosome12_Mac	GeneWise	gene	2489720	2511409	100.00	+	.	ID=g79;cds=25;protein=XP_008421392.1;pro_len=947;align=1-947;cover=100.00;pid=97.89;start_c=1;stop_c=1;pre_stop=0;frameshift=0;splice_sup=24/24;S=1;E=1;busco=-,vert;symbol="pam-b";name="PREDICTED: peptidyl-glycine alpha-amidating monooxygenase isoform X1 [Poecilia reticulata]";qcov=97.68;scov=97.68;seg=5.60;rep_cov=2.50;pfam=PF01082,PF01436,PF03712
Chromosome12_Mac	GeneWise	transcript	2489720	2511409	100.00	+	.	ID=g79.t1;Parent=g79;
Chromosome12_Mac	GeneWise	CDS	2489720	2489880	0.00	+	0	ID=g79.t1.cds;Parent=g79.t1;protein=XP_008421392.1
Chromosome12_Mac	GeneWise	intron	2489881	2492009	0.00	+	.	Parent=g79.t1;protein=XP_008421392.1
Chromosome12_Mac	GeneWise	CDS	2492010	2492135	0.00	+	2	ID=g79.t1.cds;Parent=g79.t1;protein=XP_008421392.1
Chromosome12_Mac	GeneWise	intron	2492136	2492341	0.00	+	.	Parent=g79.t1;protein=XP_008421392.1
Chromosome12_Mac	GeneWise	CDS	2492342	2492459	0.00	+	2	ID=g79.t1.cds;Parent=g79.t1;protein=XP_008421392.1
Chromosome12_Mac	GeneWise	intron	2492460	2492605	0.00	+	.	Parent=g79.t1;protein=XP_008421392.1
Chromosome12_Mac	GeneWise	CDS	2492606	2492663	0.00	+	0	ID=g79.t1.cds;Parent=g79.t1;protein=XP_008421392.1
Chromosome12_Mac	GeneWise	intron	2492664	2493325	0.00	+	.	Parent=g79.t1;protein=XP_008421392.1
Chromosome12_Mac	GeneWise	CDS	2493326	2493413	0.00	+	1	ID=g79.t1.cds;Parent=g79.t1;protein=XP_008421392.1
Chromosome12_Mac	GeneWise	intron	2493414	2493804	0.00	+	.	Parent=g79.t1;protein=XP_008421392.1
Chromosome12_Mac	GeneWise	CDS	2493805	2493896	0.00	+	2	ID=g79.t1.cds;Parent=g79.t1;protein=XP_008421392.1
Chromosome12_Mac	GeneWise	intron	2493897	2494164	0.00	+	.	Parent=g79.t1;protein=XP_008421392.1
Chromosome12_Mac	GeneWise	CDS	2494165	2494248	0.00	+	1	ID=g79.t1.cds;Parent=g79.t1;protein=XP_008421392.1
Chromosome12_Mac	GeneWise	intron	2494249	2495619	0.00	+	.	Parent=g79.t1;protein=XP_008421392.1
Chromosome12_Mac	GeneWise	CDS	2495620	2495668	0.00	+	1	ID=g79.t1.cds;Parent=g79.t1;protein=XP_008421392.1
Chromosome12_Mac	GeneWise	intron	2495669	2496116	0.00	+	.	Parent=g79.t1;protein=XP_008421392.1
Chromosome12_Mac	GeneWise	CDS	2496117	2496184	0.00	+	2	ID=g79.t1.cds;Parent=g79.t1;protein=XP_008421392.1
Chromosome12_Mac	GeneWise	intron	2496185	2498038	0.00	+	.	Parent=g79.t1;protein=XP_008421392.1
Chromosome12_Mac	GeneWise	CDS	2498039	2498119	0.00	+	1	ID=g79.t1.cds;Parent=g79.t1;protein=XP_008421392.1
Chromosome12_Mac	GeneWise	intron	2498120	2498197	0.00	+	.	Parent=g79.t1;protein=XP_008421392.1
Chromosome12_Mac	GeneWise	CDS	2498198	2498274	0.00	+	1	ID=g79.t1.cds;Parent=g79.t1;protein=XP_008421392.1
Chromosome12_Mac	GeneWise	intron	2498275	2499355	0.00	+	.	Parent=g79.t1;protein=XP_008421392.1
Chromosome12_Mac	GeneWise	CDS	2499356	2499459	0.00	+	0	ID=g79.t1.cds;Parent=g79.t1;protein=XP_008421392.1
Chromosome12_Mac	GeneWise	intron	2499460	2499901	0.00	+	.	Parent=g79.t1;protein=XP_008421392.1
Chromosome12_Mac	GeneWise	CDS	2499902	2500095	0.00	+	2	ID=g79.t1.cds;Parent=g79.t1;protein=XP_008421392.1
Chromosome12_Mac	GeneWise	intron	2500096	2502270	0.00	+	.	Parent=g79.t1;protein=XP_008421392.1
Chromosome12_Mac	GeneWise	CDS	2502271	2502321	0.00	+	1	ID=g79.t1.cds;Parent=g79.t1;protein=XP_008421392.1
Chromosome12_Mac	GeneWise	intron	2502322	2502939	0.00	+	.	Parent=g79.t1;protein=XP_008421392.1
Chromosome12_Mac	GeneWise	CDS	2502940	2503069	0.00	+	1	ID=g79.t1.cds;Parent=g79.t1;protein=XP_008421392.1
Chromosome12_Mac	GeneWise	intron	2503070	2503642	0.00	+	.	Parent=g79.t1;protein=XP_008421392.1
Chromosome12_Mac	GeneWise	CDS	2503643	2503759	0.00	+	2	ID=g79.t1.cds;Parent=g79.t1;protein=XP_008421392.1
Chromosome12_Mac	GeneWise	intron	2503760	2503882	0.00	+	.	Parent=g79.t1;protein=XP_008421392.1
Chromosome12_Mac	GeneWise	CDS	2503883	2503955	0.00	+	2	ID=g79.t1.cds;Parent=g79.t1;protein=XP_008421392.1
Chromosome12_Mac	GeneWise	intron	2503956	2504830	0.00	+	.	Parent=g79.t1;protein=XP_008421392.1
Chromosome12_Mac	GeneWise	CDS	2504831	2505041	0.00	+	0	ID=g79.t1.cds;Parent=g79.t1;protein=XP_008421392.1
Chromosome12_Mac	GeneWise	intron	2505042	2505340	0.00	+	.	Parent=g79.t1;protein=XP_008421392.1
Chromosome12_Mac	GeneWise	CDS	2505341	2505544	0.00	+	1	ID=g79.t1.cds;Parent=g79.t1;protein=XP_008421392.1
Chromosome12_Mac	GeneWise	intron	2505545	2505681	0.00	+	.	Parent=g79.t1;protein=XP_008421392.1
Chromosome12_Mac	GeneWise	CDS	2505682	2505797	0.00	+	1	ID=g79.t1.cds;Parent=g79.t1;protein=XP_008421392.1
Chromosome12_Mac	GeneWise	intron	2505798	2507457	0.00	+	.	Parent=g79.t1;protein=XP_008421392.1
Chromosome12_Mac	GeneWise	CDS	2507458	2507554	0.00	+	0	ID=g79.t1.cds;Parent=g79.t1;protein=XP_008421392.1
Chromosome12_Mac	GeneWise	intron	2507555	2507755	0.00	+	.	Parent=g79.t1;protein=XP_008421392.1
Chromosome12_Mac	GeneWise	CDS	2507756	2507806	0.00	+	1	ID=g79.t1.cds;Parent=g79.t1;protein=XP_008421392.1
Chromosome12_Mac	GeneWise	intron	2507807	2507884	0.00	+	.	Parent=g79.t1;protein=XP_008421392.1
Chromosome12_Mac	GeneWise	CDS	2507885	2508127	0.00	+	1	ID=g79.t1.cds;Parent=g79.t1;protein=XP_008421392.1
Chromosome12_Mac	GeneWise	intron	2508128	2511047	0.00	+	.	Parent=g79.t1;protein=XP_008421392.1
Chromosome12_Mac	GeneWise	CDS	2511048	2511107	0.00	+	1	ID=g79.t1.cds;Parent=g79.t1;protein=XP_008421392.1
Chromosome12_Mac	GeneWise	intron	2511108	2511218	0.00	+	.	Parent=g79.t1;protein=XP_008421392.1
Chromosome12_Mac	GeneWise	CDS	2511219	2511409	0.00	+	1	ID=g79.t1.cds;Parent=g79.t1;protein=XP_008421392.1
Chromosome12_Mac	exonerate	gene	2516550	2538099	100.00	-	.	ID=g80;cds=13;protein=XP_008421393.1;pro_len=1469;cover=100.00;pid=99.80;start_c=1;stop_c=1;pre_stop=0;frameshift=0;splice_sup=12/12;S=1;E=1;busco=-,-;symbol="CRB1";name="PREDICTED: protein crumbs homolog 2-like [Poecilia reticulata]";qcov=100.00;scov=100.00;seg=1.70;rep_cov=0.00;pfam=PF00008,PF02210,PF12661
Chromosome12_Mac	exonerate	transcript	2516550	2538099	100.00	-	.	ID=g80.t1;Parent=g80;
Chromosome12_Mac	exonerate	CDS	2516550	2516771	.	-	.	ID=g80.t1.cds;Parent=g80.t1;protein=XP_008421393.1
Chromosome12_Mac	exonerate	intron	2516772	2516920	.	-	.	Parent=g80.t1;protein=XP_008421393.1
Chromosome12_Mac	exonerate	CDS	2516921	2517047	.	-	.	ID=g80.t1.cds;Parent=g80.t1;protein=XP_008421393.1
Chromosome12_Mac	exonerate	intron	2517048	2518109	.	-	.	Parent=g80.t1;protein=XP_008421393.1
Chromosome12_Mac	exonerate	CDS	2518110	2518226	.	-	.	ID=g80.t1.cds;Parent=g80.t1;protein=XP_008421393.1
Chromosome12_Mac	exonerate	intron	2518227	2518511	.	-	.	Parent=g80.t1;protein=XP_008421393.1
Chromosome12_Mac	exonerate	CDS	2518512	2519382	.	-	.	ID=g80.t1.cds;Parent=g80.t1;protein=XP_008421393.1
Chromosome12_Mac	exonerate	intron	2519383	2520426	.	-	.	Parent=g80.t1;protein=XP_008421393.1
Chromosome12_Mac	exonerate	CDS	2520427	2520592	.	-	.	ID=g80.t1.cds;Parent=g80.t1;protein=XP_008421393.1
Chromosome12_Mac	exonerate	intron	2520593	2521582	.	-	.	Parent=g80.t1;protein=XP_008421393.1
Chromosome12_Mac	exonerate	CDS	2521583	2522154	.	-	.	ID=g80.t1.cds;Parent=g80.t1;protein=XP_008421393.1
Chromosome12_Mac	exonerate	intron	2522155	2523180	.	-	.	Parent=g80.t1;protein=XP_008421393.1
Chromosome12_Mac	exonerate	CDS	2523181	2524134	.	-	.	ID=g80.t1.cds;Parent=g80.t1;protein=XP_008421393.1
Chromosome12_Mac	exonerate	intron	2524135	2524790	.	-	.	Parent=g80.t1;protein=XP_008421393.1
Chromosome12_Mac	exonerate	CDS	2524791	2524904	.	-	.	ID=g80.t1.cds;Parent=g80.t1;protein=XP_008421393.1
Chromosome12_Mac	exonerate	intron	2524905	2524989	.	-	.	Parent=g80.t1;protein=XP_008421393.1
Chromosome12_Mac	exonerate	CDS	2524990	2525160	.	-	.	ID=g80.t1.cds;Parent=g80.t1;protein=XP_008421393.1
Chromosome12_Mac	exonerate	intron	2525161	2525610	.	-	.	Parent=g80.t1;protein=XP_008421393.1
Chromosome12_Mac	exonerate	CDS	2525611	2525750	.	-	.	ID=g80.t1.cds;Parent=g80.t1;protein=XP_008421393.1
Chromosome12_Mac	exonerate	intron	2525751	2526935	.	-	.	Parent=g80.t1;protein=XP_008421393.1
Chromosome12_Mac	exonerate	CDS	2526936	2527131	.	-	.	ID=g80.t1.cds;Parent=g80.t1;protein=XP_008421393.1
Chromosome12_Mac	exonerate	intron	2527132	2532262	.	-	.	Parent=g80.t1;protein=XP_008421393.1
Chromosome12_Mac	exonerate	CDS	2532263	2532955	.	-	.	ID=g80.t1.cds;Parent=g80.t1;protein=XP_008421393.1
Chromosome12_Mac	exonerate	intron	2532956	2538032	.	-	.	Parent=g80.t1;protein=XP_008421393.1
Chromosome12_Mac	exonerate	CDS	2538033	2538099	.	-	.	ID=g80.t1.cds;Parent=g80.t1;protein=XP_008421393.1
Chromosome12_Mac	GeneWise	gene	2541364	2552146	99.86	+	.	ID=g81;cds=9;protein=XP_023193980.1;pro_len=468;align=1-468;cover=100.00;pid=97.01;start_c=1;stop_c=1;pre_stop=0;frameshift=0;splice_sup=7/8;S=0;E=1;busco=ray,vert;symbol="Fbxw2";name="F-box/WD repeat-containing protein 2 isoform X1 [Xiphophorus hellerii]";qcov=98.54;scov=97.93;seg=7.08;rep_cov=0.00;pfam=PF00400,PF12937
Chromosome12_Mac	GeneWise	transcript	2541364	2552146	99.86	+	.	ID=g81.t1;Parent=g81;
Chromosome12_Mac	AUGUSTUS	CDS	2541364	2541386	0.43	+	0	ID=g81.t1.cds;Parent=g81.t1
Chromosome12_Mac	AUGUSTUS	intron	2541387	2542334	0.43	+	.	Parent=g81.t1
Chromosome12_Mac	AUGUSTUS	CDS	2542335	2542369	0.98	+	1	ID=g81.t1.cds;Parent=g81.t1
Chromosome12_Mac	AUGUSTUS	intron	2542370	2546075	1	+	.	Parent=g81.t1
Chromosome12_Mac	AUGUSTUS	CDS	2546076	2546362	1	+	2	ID=g81.t1.cds;Parent=g81.t1
Chromosome12_Mac	AUGUSTUS	intron	2546363	2547392	1	+	.	Parent=g81.t1
Chromosome12_Mac	GeneWise	CDS	2547393	2547615	0.00	+	0	ID=g81.t1.cds;Parent=g81.t1;protein=XP_023193980.1
Chromosome12_Mac	GeneWise	intron	2547616	2547720	0.00	+	.	Parent=g81.t1;protein=XP_023193980.1
Chromosome12_Mac	GeneWise	CDS	2547721	2547915	0.00	+	1	ID=g81.t1.cds;Parent=g81.t1;protein=XP_023193980.1
Chromosome12_Mac	GeneWise	intron	2547916	2550475	0.00	+	.	Parent=g81.t1;protein=XP_023193980.1
Chromosome12_Mac	GeneWise	CDS	2550476	2550609	0.00	+	1	ID=g81.t1.cds;Parent=g81.t1;protein=XP_023193980.1
Chromosome12_Mac	GeneWise	intron	2550610	2550698	0.00	+	.	Parent=g81.t1;protein=XP_023193980.1
Chromosome12_Mac	GeneWise	CDS	2550699	2550785	0.00	+	0	ID=g81.t1.cds;Parent=g81.t1;protein=XP_023193980.1
Chromosome12_Mac	GeneWise	intron	2550786	2550886	0.00	+	.	Parent=g81.t1;protein=XP_023193980.1
Chromosome12_Mac	GeneWise	CDS	2550887	2551056	0.00	+	0	ID=g81.t1.cds;Parent=g81.t1;protein=XP_023193980.1
Chromosome12_Mac	GeneWise	intron	2551057	2551857	0.00	+	.	Parent=g81.t1;protein=XP_023193980.1
Chromosome12_Mac	GeneWise	CDS	2551858	2552146	0.00	+	1	ID=g81.t1.cds;Parent=g81.t1
Chromosome12_Mac	GeneWise	gene	2554713	2561080	100.00	-	.	ID=g82;cds=10;protein=NP_001025067.1;pro_len=360;align=1-360;cover=100.00;pid=87.22;start_c=1;stop_c=1;pre_stop=0;frameshift=0;splice_sup=9/9;S=1;E=1;busco=ray,-;symbol="wdr45";name="PREDICTED: WD repeat domain phosphoinositide-interacting protein 4 [Poecilia reticulata]";qcov=100.00;scov=100.00;seg=0.00;rep_cov=0.00;pfam=PF00400
Chromosome12_Mac	GeneWise	transcript	2554713	2561080	100.00	-	.	ID=g82.t1;Parent=g82;
Chromosome12_Mac	GeneWise	CDS	2554713	2554822	0.00	-	1	ID=g82.t1.cds;Parent=g82.t1;protein=NP_001025067.1
Chromosome12_Mac	GeneWise	intron	2554823	2555877	0.00	-	.	Parent=g82.t1;protein=NP_001025067.1
Chromosome12_Mac	GeneWise	CDS	2555878	2556023	0.00	-	2	ID=g82.t1.cds;Parent=g82.t1;protein=NP_001025067.1
Chromosome12_Mac	GeneWise	intron	2556024	2556090	0.00	-	.	Parent=g82.t1;protein=NP_001025067.1
Chromosome12_Mac	GeneWise	CDS	2556091	2556192	0.00	-	2	ID=g82.t1.cds;Parent=g82.t1;protein=NP_001025067.1
Chromosome12_Mac	GeneWise	intron	2556193	2557782	0.00	-	.	Parent=g82.t1;protein=NP_001025067.1
Chromosome12_Mac	GeneWise	CDS	2557783	2557991	0.00	-	0	ID=g82.t1.cds;Parent=g82.t1;protein=NP_001025067.1
Chromosome12_Mac	GeneWise	intron	2557992	2558073	0.00	-	.	Parent=g82.t1;protein=NP_001025067.1
Chromosome12_Mac	GeneWise	CDS	2558074	2558153	0.00	-	1	ID=g82.t1.cds;Parent=g82.t1;protein=NP_001025067.1
Chromosome12_Mac	GeneWise	intron	2558154	2558235	0.00	-	.	Parent=g82.t1;protein=NP_001025067.1
Chromosome12_Mac	GeneWise	CDS	2558236	2558330	0.00	-	2	ID=g82.t1.cds;Parent=g82.t1;protein=NP_001025067.1
Chromosome12_Mac	GeneWise	intron	2558331	2558409	0.00	-	.	Parent=g82.t1;protein=NP_001025067.1
Chromosome12_Mac	GeneWise	CDS	2558410	2558515	0.00	-	1	ID=g82.t1.cds;Parent=g82.t1;protein=NP_001025067.1
Chromosome12_Mac	GeneWise	intron	2558516	2559277	0.00	-	.	Parent=g82.t1;protein=NP_001025067.1
Chromosome12_Mac	GeneWise	CDS	2559278	2559382	0.00	-	1	ID=g82.t1.cds;Parent=g82.t1;protein=NP_001025067.1
Chromosome12_Mac	GeneWise	intron	2559383	2560075	0.00	-	.	Parent=g82.t1;protein=NP_001025067.1
Chromosome12_Mac	GeneWise	CDS	2560076	2560150	0.00	-	1	ID=g82.t1.cds;Parent=g82.t1;protein=NP_001025067.1
Chromosome12_Mac	GeneWise	intron	2560151	2561031	0.00	-	.	Parent=g82.t1;protein=NP_001025067.1
Chromosome12_Mac	GeneWise	CDS	2561032	2561080	0.00	-	0	ID=g82.t1.cds;Parent=g82.t1;protein=NP_001025067.1
Chromosome12_Mac	exonerate	gene	2566342	2574350	100.00	-	.	ID=g83;cds=9;protein=XP_008421395.1;pro_len=261;cover=100.00;pid=99.23;start_c=1;stop_c=1;pre_stop=0;frameshift=0;splice_sup=8/8;S=1;E=1;busco=-,-;symbol="nas-14";name="PREDICTED: zinc metalloproteinase nas-4-like [Poecilia reticulata]";qcov=100.00;scov=100.00;seg=0.00;rep_cov=0.00;pfam=PF01400
Chromosome12_Mac	exonerate	transcript	2566342	2574350	100.00	-	.	ID=g83.t1;Parent=g83;
Chromosome12_Mac	exonerate	CDS	2566342	2566400	.	-	.	ID=g83.t1.cds;Parent=g83.t1;protein=XP_008421395.1
Chromosome12_Mac	exonerate	intron	2566401	2568328	.	-	.	Parent=g83.t1;protein=XP_008421395.1
Chromosome12_Mac	exonerate	CDS	2568329	2568450	.	-	.	ID=g83.t1.cds;Parent=g83.t1;protein=XP_008421395.1
Chromosome12_Mac	exonerate	intron	2568451	2568524	.	-	.	Parent=g83.t1;protein=XP_008421395.1
Chromosome12_Mac	exonerate	CDS	2568525	2568606	.	-	.	ID=g83.t1.cds;Parent=g83.t1;protein=XP_008421395.1
Chromosome12_Mac	exonerate	intron	2568607	2570744	.	-	.	Parent=g83.t1;protein=XP_008421395.1
Chromosome12_Mac	exonerate	CDS	2570745	2570917	.	-	.	ID=g83.t1.cds;Parent=g83.t1;protein=XP_008421395.1
Chromosome12_Mac	exonerate	intron	2570918	2571097	.	-	.	Parent=g83.t1;protein=XP_008421395.1
Chromosome12_Mac	exonerate	CDS	2571098	2571215	.	-	.	ID=g83.t1.cds;Parent=g83.t1;protein=XP_008421395.1
Chromosome12_Mac	exonerate	intron	2571216	2571280	.	-	.	Parent=g83.t1;protein=XP_008421395.1
Chromosome12_Mac	exonerate	CDS	2571281	2571350	.	-	.	ID=g83.t1.cds;Parent=g83.t1;protein=XP_008421395.1
Chromosome12_Mac	exonerate	intron	2571351	2572664	.	-	.	Parent=g83.t1;protein=XP_008421395.1
Chromosome12_Mac	exonerate	CDS	2572665	2572714	.	-	.	ID=g83.t1.cds;Parent=g83.t1;protein=XP_008421395.1
Chromosome12_Mac	exonerate	intron	2572715	2574064	.	-	.	Parent=g83.t1;protein=XP_008421395.1
Chromosome12_Mac	exonerate	CDS	2574065	2574124	.	-	.	ID=g83.t1.cds;Parent=g83.t1;protein=XP_008421395.1
Chromosome12_Mac	exonerate	intron	2574125	2574298	.	-	.	Parent=g83.t1;protein=XP_008421395.1
Chromosome12_Mac	exonerate	CDS	2574299	2574350	.	-	.	ID=g83.t1.cds;Parent=g83.t1;protein=XP_008421395.1
Chromosome12_Mac	GeneWise	gene	2579903	2582588	99.00	-	.	ID=g84;cds=5;protein=XP_007572762.1;pro_len=263;align=1-263;cover=100.00;pid=98.48;start_c=1;stop_c=1;pre_stop=0;frameshift=0;splice_sup=2/4;S=1;E=1;busco=ray,vert;symbol="Zcchc9";name="PREDICTED: zinc finger CCHC domain-containing protein 9 [Poecilia mexicana]";qcov=100.00;scov=100.00;seg=13.31;rep_cov=8.59;pfam=PF00098
Chromosome12_Mac	GeneWise	transcript	2579903	2582588	99.00	-	.	ID=g84.t1;Parent=g84;
Chromosome12_Mac	GeneWise	CDS	2579903	2580015	0.00	-	1	ID=g84.t1.cds;Parent=g84.t1;protein=XP_007572762.1
Chromosome12_Mac	GeneWise	intron	2580016	2581206	0.00	-	.	Parent=g84.t1;protein=XP_007572762.1
Chromosome12_Mac	GeneWise	CDS	2581207	2581275	0.00	-	1	ID=g84.t1.cds;Parent=g84.t1;protein=XP_007572762.1
Chromosome12_Mac	GeneWise	intron	2581276	2581397	0.00	-	.	Parent=g84.t1;protein=XP_007572762.1
Chromosome12_Mac	GeneWise	CDS	2581398	2581490	0.00	-	1	ID=g84.t1.cds;Parent=g84.t1;protein=XP_007572762.1
Chromosome12_Mac	GeneWise	intron	2581491	2581602	0.00	-	.	Parent=g84.t1;protein=XP_007572762.1
Chromosome12_Mac	GeneWise	CDS	2581603	2581753	0.00	-	0	ID=g84.t1.cds;Parent=g84.t1;protein=XP_007572762.1
Chromosome12_Mac	GeneWise	intron	2581754	2582222	0.00	-	.	Parent=g84.t1;protein=XP_007572762.1
Chromosome12_Mac	GeneWise	CDS	2582223	2582588	0.00	-	0	ID=g84.t1.cds;Parent=g84.t1;protein=XP_007572762.1
Chromosome12_Mac	GeneWise	gene	2595457	2614849	100.00	+	.	ID=g85;cds=7;protein=XP_008421398.1;pro_len=340;align=1-340;cover=100.00;pid=98.24;start_c=1;stop_c=1;pre_stop=0;frameshift=0;splice_sup=6/6;S=1;E=1;busco=-,-;symbol="Xrcc4";name="PREDICTED: DNA repair protein XRCC4-like [Poecilia reticulata]";qcov=100.00;scov=100.00;seg=12.94;rep_cov=4.79;pfam=PF06632
Chromosome12_Mac	GeneWise	transcript	2595457	2614849	100.00	+	.	ID=g85.t1;Parent=g85;
Chromosome12_Mac	GeneWise	CDS	2595457	2595598	0.00	+	0	ID=g85.t1.cds;Parent=g85.t1;protein=XP_008421398.1
Chromosome12_Mac	GeneWise	intron	2595599	2596818	0.00	+	.	Parent=g85.t1;protein=XP_008421398.1
Chromosome12_Mac	GeneWise	CDS	2596819	2597009	0.00	+	1	ID=g85.t1.cds;Parent=g85.t1;protein=XP_008421398.1
Chromosome12_Mac	GeneWise	intron	2597010	2599104	0.00	+	.	Parent=g85.t1;protein=XP_008421398.1
Chromosome12_Mac	GeneWise	CDS	2599105	2599271	0.00	+	0	ID=g85.t1.cds;Parent=g85.t1;protein=XP_008421398.1
Chromosome12_Mac	GeneWise	intron	2599272	2600937	0.00	+	.	Parent=g85.t1;protein=XP_008421398.1
Chromosome12_Mac	GeneWise	CDS	2600938	2601069	0.00	+	2	ID=g85.t1.cds;Parent=g85.t1;protein=XP_008421398.1
Chromosome12_Mac	GeneWise	intron	2601070	2601744	0.00	+	.	Parent=g85.t1;protein=XP_008421398.1
Chromosome12_Mac	GeneWise	CDS	2601745	2601890	0.00	+	2	ID=g85.t1.cds;Parent=g85.t1;protein=XP_008421398.1
Chromosome12_Mac	GeneWise	intron	2601891	2604719	0.00	+	.	Parent=g85.t1;protein=XP_008421398.1
Chromosome12_Mac	GeneWise	CDS	2604720	2604849	0.00	+	1	ID=g85.t1.cds;Parent=g85.t1;protein=XP_008421398.1
Chromosome12_Mac	GeneWise	intron	2604850	2614734	0.00	+	.	Parent=g85.t1;protein=XP_008421398.1
Chromosome12_Mac	GeneWise	CDS	2614735	2614849	0.00	+	2	ID=g85.t1.cds;Parent=g85.t1;protein=XP_008421398.1
Chromosome12_Mac	exonerate	gene	2621401	2652704	100.00	+	.	ID=g86;cds=16;protein=XP_008422017.1;pro_len=1414;cover=100.00;pid=99.22;start_c=1;stop_c=1;pre_stop=0;frameshift=0;splice_sup=15/15;S=1;E=1;busco=-,-;symbol="NCAN";name="PREDICTED: versican core protein-like [Poecilia reticulata]";qcov=100.00;scov=100.00;seg=1.98;rep_cov=0.00;pfam=PF00008,PF00059,PF00084,PF00193,PF07686,PF12661
Chromosome12_Mac	exonerate	transcript	2621401	2652704	100.00	+	.	ID=g86.t1;Parent=g86;
Chromosome12_Mac	exonerate	CDS	2621401	2621467	.	+	.	ID=g86.t1.cds;Parent=g86.t1;protein=XP_008422017.1
Chromosome12_Mac	exonerate	intron	2621468	2622687	.	+	.	Parent=g86.t1;protein=XP_008422017.1
Chromosome12_Mac	exonerate	CDS	2622688	2623062	.	+	.	ID=g86.t1.cds;Parent=g86.t1;protein=XP_008422017.1
Chromosome12_Mac	exonerate	intron	2623063	2624871	.	+	.	Parent=g86.t1;protein=XP_008422017.1
Chromosome12_Mac	exonerate	CDS	2624872	2625046	.	+	.	ID=g86.t1.cds;Parent=g86.t1;protein=XP_008422017.1
Chromosome12_Mac	exonerate	intron	2625047	2626439	.	+	.	Parent=g86.t1;protein=XP_008422017.1
Chromosome12_Mac	exonerate	CDS	2626440	2626567	.	+	.	ID=g86.t1.cds;Parent=g86.t1;protein=XP_008422017.1
Chromosome12_Mac	exonerate	intron	2626568	2627136	.	+	.	Parent=g86.t1;protein=XP_008422017.1
Chromosome12_Mac	exonerate	CDS	2627137	2627433	.	+	.	ID=g86.t1.cds;Parent=g86.t1;protein=XP_008422017.1
Chromosome12_Mac	exonerate	intron	2627434	2629148	.	+	.	Parent=g86.t1;protein=XP_008422017.1
Chromosome12_Mac	exonerate	CDS	2629149	2629817	.	+	.	ID=g86.t1.cds;Parent=g86.t1;protein=XP_008422017.1
Chromosome12_Mac	exonerate	intron	2629818	2633286	.	+	.	Parent=g86.t1;protein=XP_008422017.1
Chromosome12_Mac	exonerate	CDS	2633287	2633316	.	+	.	ID=g86.t1.cds;Parent=g86.t1;protein=XP_008422017.1
Chromosome12_Mac	exonerate	intron	2633317	2641277	.	+	.	Parent=g86.t1;protein=XP_008422017.1
Chromosome12_Mac	exonerate	CDS	2641278	2641438	.	+	.	ID=g86.t1.cds;Parent=g86.t1;protein=XP_008422017.1
Chromosome12_Mac	exonerate	intron	2641439	2642579	.	+	.	Parent=g86.t1;protein=XP_008422017.1
Chromosome12_Mac	exonerate	CDS	2642580	2643888	.	+	.	ID=g86.t1.cds;Parent=g86.t1;protein=XP_008422017.1
Chromosome12_Mac	exonerate	intron	2643889	2643986	.	+	.	Parent=g86.t1;protein=XP_008422017.1
Chromosome12_Mac	exonerate	CDS	2643987	2644100	.	+	.	ID=g86.t1.cds;Parent=g86.t1;protein=XP_008422017.1
Chromosome12_Mac	exonerate	intron	2644101	2644189	.	+	.	Parent=g86.t1;protein=XP_008422017.1
Chromosome12_Mac	exonerate	CDS	2644190	2644303	.	+	.	ID=g86.t1.cds;Parent=g86.t1;protein=XP_008422017.1
Chromosome12_Mac	exonerate	intron	2644304	2648987	.	+	.	Parent=g86.t1;protein=XP_008422017.1
Chromosome12_Mac	exonerate	CDS	2648988	2649146	.	+	.	ID=g86.t1.cds;Parent=g86.t1;protein=XP_008422017.1
Chromosome12_Mac	exonerate	intron	2649147	2649216	.	+	.	Parent=g86.t1;protein=XP_008422017.1
Chromosome12_Mac	exonerate	CDS	2649217	2649299	.	+	.	ID=g86.t1.cds;Parent=g86.t1;protein=XP_008422017.1
Chromosome12_Mac	exonerate	intron	2649300	2651788	.	+	.	Parent=g86.t1;protein=XP_008422017.1
Chromosome12_Mac	exonerate	CDS	2651789	2651933	.	+	.	ID=g86.t1.cds;Parent=g86.t1;protein=XP_008422017.1
Chromosome12_Mac	exonerate	intron	2651934	2652213	.	+	.	Parent=g86.t1;protein=XP_008422017.1
Chromosome12_Mac	exonerate	CDS	2652214	2652396	.	+	.	ID=g86.t1.cds;Parent=g86.t1;protein=XP_008422017.1
Chromosome12_Mac	exonerate	intron	2652397	2652474	.	+	.	Parent=g86.t1;protein=XP_008422017.1
Chromosome12_Mac	exonerate	CDS	2652475	2652704	.	+	.	ID=g86.t1.cds;Parent=g86.t1;protein=XP_008422017.1
Chromosome12_Mac	GeneWise	gene	2662447	2672880	100.00	-	.	ID=g87;cds=5;protein=XP_008421399.2;pro_len=353;align=1-353;cover=100.00;pid=98.87;start_c=1;stop_c=1;pre_stop=0;frameshift=0;splice_sup=4/4;S=1;E=1;busco=-,-;symbol="HAPLN1";name="PREDICTED: hyaluronan and proteoglycan link protein 1-like [Poecilia reticulata]";qcov=100.00;scov=100.00;seg=0.00;rep_cov=0.00;pfam=PF00193,PF07686
Chromosome12_Mac	GeneWise	transcript	2662447	2672880	100.00	-	.	ID=g87.t1;Parent=g87;
Chromosome12_Mac	GeneWise	CDS	2662447	2662736	0.00	-	1	ID=g87.t1.cds;Parent=g87.t1;protein=XP_008421399.2
Chromosome12_Mac	GeneWise	intron	2662737	2663250	0.00	-	.	Parent=g87.t1;protein=XP_008421399.2
Chromosome12_Mac	GeneWise	CDS	2663251	2663553	0.00	-	1	ID=g87.t1.cds;Parent=g87.t1;protein=XP_008421399.2
Chromosome12_Mac	GeneWise	intron	2663554	2663921	0.00	-	.	Parent=g87.t1;protein=XP_008421399.2
Chromosome12_Mac	GeneWise	CDS	2663922	2664120	0.00	-	0	ID=g87.t1.cds;Parent=g87.t1;protein=XP_008421399.2
Chromosome12_Mac	GeneWise	intron	2664121	2668695	0.00	-	.	Parent=g87.t1;protein=XP_008421399.2
Chromosome12_Mac	GeneWise	CDS	2668696	2668859	0.00	-	1	ID=g87.t1.cds;Parent=g87.t1;protein=XP_008421399.2
Chromosome12_Mac	GeneWise	intron	2668860	2672774	0.00	-	.	Parent=g87.t1;protein=XP_008421399.2
Chromosome12_Mac	GeneWise	CDS	2672775	2672880	0.00	-	0	ID=g87.t1.cds;Parent=g87.t1;protein=XP_008421399.2
Chromosome12_Mac	AUGUSTUS	gene	2691175	2691872	100.00	+	.	ID=g88;cds=2;%evi=100;start_c=1;stop_c=1;splice_sup=1/1;S=1;E=1;busco=-,-;symbol="-";name="uncharacterized protein LOC111842350 [Paramormyrops kingsleyae]";qcov=93.48;scov=29.49;seg=0.00;rep_cov=0.00;pfam=-
Chromosome12_Mac	AUGUSTUS	transcript	2691175	2691872	100.00	+	.	ID=g88.t1;Parent=g88;
Chromosome12_Mac	AUGUSTUS	CDS	2691175	2691406	1	+	0	ID=g88.t1.cds;Parent=g88.t1
Chromosome12_Mac	AUGUSTUS	intron	2691407	2691687	0.98	+	.	Parent=g88.t1
Chromosome12_Mac	AUGUSTUS	CDS	2691688	2691872	0.88	+	2	ID=g88.t1.cds;Parent=g88.t1
Chromosome12_Mac	AUGUSTUS	gene	2696347	2700212	100.00	+	.	ID=g89;cds=5;%evi=88.9;start_c=1;stop_c=1;splice_sup=4/4;S=1;E=1;busco=-,-;symbol="CETN3";name="PREDICTED: centrin-3 [Poecilia reticulata]";qcov=100.00;scov=100.00;seg=7.19;rep_cov=0.00;pfam=PF13499
Chromosome12_Mac	AUGUSTUS	transcript	2696347	2700212	100.00	+	.	ID=g89.t1;Parent=g89;
Chromosome12_Mac	AUGUSTUS	CDS	2696347	2696363	1	+	0	ID=g89.t1.cds;Parent=g89.t1
Chromosome12_Mac	AUGUSTUS	intron	2696364	2698009	1	+	.	Parent=g89.t1
Chromosome12_Mac	AUGUSTUS	CDS	2698010	2698145	1	+	1	ID=g89.t1.cds;Parent=g89.t1
Chromosome12_Mac	AUGUSTUS	intron	2698146	2699013	1	+	.	Parent=g89.t1
Chromosome12_Mac	AUGUSTUS	CDS	2699014	2699128	1	+	0	ID=g89.t1.cds;Parent=g89.t1
Chromosome12_Mac	AUGUSTUS	intron	2699129	2699894	1	+	.	Parent=g89.t1
Chromosome12_Mac	AUGUSTUS	CDS	2699895	2700086	1	+	2	ID=g89.t1.cds;Parent=g89.t1
Chromosome12_Mac	AUGUSTUS	intron	2700087	2700168	1	+	.	Parent=g89.t1
Chromosome12_Mac	AUGUSTUS	CDS	2700169	2700212	1	+	2	ID=g89.t1.cds;Parent=g89.t1
Chromosome12_Mac	GeneWise	gene	2731206	2747843	99.88	+	.	ID=g90;cds=9;protein=XP_014856143.1;pro_len=459;align=1-459;cover=100.00;pid=97.82;start_c=1;stop_c=1;pre_stop=0;frameshift=0;splice_sup=8/8;S=1;E=1;busco=ray,-;symbol="Mef2c";name="PREDICTED: myocyte-specific enhancer factor 2C-like [Poecilia reticulata]";qcov=100.00;scov=100.00;seg=17.43;rep_cov=2.17;pfam=PF00319
Chromosome12_Mac	GeneWise	transcript	2731206	2747843	99.88	+	.	ID=g90.t1;Parent=g90;
Chromosome12_Mac	GeneWise	CDS	2731206	2731259	0.00	+	0	ID=g90.t1.cds;Parent=g90.t1;protein=XP_014856143.1
Chromosome12_Mac	GeneWise	intron	2731260	2732859	0.00	+	.	Parent=g90.t1;protein=XP_014856143.1
Chromosome12_Mac	GeneWise	CDS	2732860	2733063	0.00	+	0	ID=g90.t1.cds;Parent=g90.t1;protein=XP_014856143.1
Chromosome12_Mac	GeneWise	intron	2733064	2741806	0.00	+	.	Parent=g90.t1;protein=XP_014856143.1
Chromosome12_Mac	GeneWise	CDS	2741807	2741950	0.00	+	0	ID=g90.t1.cds;Parent=g90.t1;protein=XP_014856143.1
Chromosome12_Mac	GeneWise	intron	2741951	2742039	0.00	+	.	Parent=g90.t1;protein=XP_014856143.1
Chromosome12_Mac	GeneWise	CDS	2742040	2742223	0.00	+	0	ID=g90.t1.cds;Parent=g90.t1;protein=XP_014856143.1
Chromosome12_Mac	GeneWise	intron	2742224	2745751	0.00	+	.	Parent=g90.t1;protein=XP_014856143.1
Chromosome12_Mac	GeneWise	CDS	2745752	2745796	0.00	+	1	ID=g90.t1.cds;Parent=g90.t1;protein=XP_014856143.1
Chromosome12_Mac	GeneWise	intron	2745797	2745924	0.00	+	.	Parent=g90.t1;protein=XP_014856143.1
Chromosome12_Mac	GeneWise	CDS	2745925	2746088	0.00	+	1	ID=g90.t1.cds;Parent=g90.t1;protein=XP_014856143.1
Chromosome12_Mac	GeneWise	intron	2746089	2747094	0.00	+	.	Parent=g90.t1;protein=XP_014856143.1
Chromosome12_Mac	GeneWise	CDS	2747095	2747206	0.00	+	0	ID=g90.t1.cds;Parent=g90.t1;protein=XP_014856143.1
Chromosome12_Mac	GeneWise	intron	2747207	2747278	0.00	+	.	Parent=g90.t1;protein=XP_014856143.1
Chromosome12_Mac	GeneWise	CDS	2747279	2747402	0.00	+	1	ID=g90.t1.cds;Parent=g90.t1;protein=XP_014856143.1
Chromosome12_Mac	GeneWise	intron	2747403	2747494	0.00	+	.	Parent=g90.t1;protein=XP_014856143.1
Chromosome12_Mac	GeneWise	CDS	2747495	2747843	0.00	+	2	ID=g90.t1.cds;Parent=g90.t1;protein=XP_014856143.1
Chromosome12_Mac	GeneWise	gene	2761417	2769856	100.00	-	.	ID=g91;cds=8;protein=XP_008421403.1;pro_len=418;align=1-418;cover=100.00;pid=98.80;start_c=1;stop_c=1;pre_stop=0;frameshift=0;splice_sup=7/7;S=1;E=1;busco=ray,-;symbol="Arrdc3";name="PREDICTED: arrestin domain-containing protein 3-like [Poecilia reticulata]";qcov=100.00;scov=100.00;seg=9.09;rep_cov=0.00;pfam=PF00339,PF02752
Chromosome12_Mac	GeneWise	transcript	2761417	2769856	100.00	-	.	ID=g91.t1;Parent=g91;
Chromosome12_Mac	GeneWise	CDS	2761417	2761494	0.00	-	0	ID=g91.t1.cds;Parent=g91.t1;protein=XP_008421403.1
Chromosome12_Mac	GeneWise	intron	2761495	2762929	0.00	-	.	Parent=g91.t1;protein=XP_008421403.1
Chromosome12_Mac	GeneWise	CDS	2762930	2763084	0.00	-	1	ID=g91.t1.cds;Parent=g91.t1;protein=XP_008421403.1
Chromosome12_Mac	GeneWise	intron	2763085	2763158	0.00	-	.	Parent=g91.t1;protein=XP_008421403.1
Chromosome12_Mac	GeneWise	CDS	2763159	2763312	0.00	-	0	ID=g91.t1.cds;Parent=g91.t1;protein=XP_008421403.1
Chromosome12_Mac	GeneWise	intron	2763313	2764708	0.00	-	.	Parent=g91.t1;protein=XP_008421403.1
Chromosome12_Mac	GeneWise	CDS	2764709	2764965	0.00	-	1	ID=g91.t1.cds;Parent=g91.t1;protein=XP_008421403.1
Chromosome12_Mac	GeneWise	intron	2764966	2765087	0.00	-	.	Parent=g91.t1;protein=XP_008421403.1
Chromosome12_Mac	GeneWise	CDS	2765088	2765190	0.00	-	0	ID=g91.t1.cds;Parent=g91.t1;protein=XP_008421403.1
Chromosome12_Mac	GeneWise	intron	2765191	2765281	0.00	-	.	Parent=g91.t1;protein=XP_008421403.1
Chromosome12_Mac	GeneWise	CDS	2765282	2765429	0.00	-	2	ID=g91.t1.cds;Parent=g91.t1;protein=XP_008421403.1
Chromosome12_Mac	GeneWise	intron	2765430	2765799	0.00	-	.	Parent=g91.t1;protein=XP_008421403.1
Chromosome12_Mac	GeneWise	CDS	2765800	2765881	0.00	-	1	ID=g91.t1.cds;Parent=g91.t1;protein=XP_008421403.1
Chromosome12_Mac	GeneWise	intron	2765882	2769576	0.00	-	.	Parent=g91.t1;protein=XP_008421403.1
Chromosome12_Mac	GeneWise	CDS	2769577	2769856	0.00	-	0	ID=g91.t1.cds;Parent=g91.t1;protein=XP_008421403.1
Chromosome12_Mac	GeneWise	gene	2781493	2814201	90.50	-	.	ID=g92;cds=22;protein=XP_008421404.1;pro_len=897;align=1-897;cover=100.00;pid=99.11;start_c=1;stop_c=1;pre_stop=0;frameshift=0;splice_sup=2/21;S=0;E=0;busco=ray,vert;symbol="Mctp1";name="PREDICTED: multiple C2 and transmembrane domain-containing protein 1-like isoform X1 [Poecilia reticulata]";qcov=100.00;scov=100.00;seg=9.59;rep_cov=1.82;pfam=PF00168,PF08372
Chromosome12_Mac	GeneWise	transcript	2781493	2814201	90.50	-	.	ID=g92.t1;Parent=g92;
Chromosome12_Mac	GeneWise	CDS	2781493	2781564	0.00	-	0	ID=g92.t1.cds;Parent=g92.t1;protein=XP_008421404.1
Chromosome12_Mac	GeneWise	intron	2781565	2781713	0.00	-	.	Parent=g92.t1;protein=XP_008421404.1
Chromosome12_Mac	GeneWise	CDS	2781714	2781811	0.00	-	1	ID=g92.t1.cds;Parent=g92.t1;protein=XP_008421404.1
Chromosome12_Mac	GeneWise	intron	2781812	2782643	0.00	-	.	Parent=g92.t1;protein=XP_008421404.1
Chromosome12_Mac	GeneWise	CDS	2782644	2782753	0.00	-	2	ID=g92.t1.cds;Parent=g92.t1;protein=XP_008421404.1
Chromosome12_Mac	GeneWise	intron	2782754	2784040	0.00	-	.	Parent=g92.t1;protein=XP_008421404.1
Chromosome12_Mac	GeneWise	CDS	2784041	2784150	0.00	-	0	ID=g92.t1.cds;Parent=g92.t1;protein=XP_008421404.1
Chromosome12_Mac	GeneWise	intron	2784151	2785098	0.00	-	.	Parent=g92.t1;protein=XP_008421404.1
Chromosome12_Mac	GeneWise	CDS	2785099	2785152	0.00	-	0	ID=g92.t1.cds;Parent=g92.t1;protein=XP_008421404.1
Chromosome12_Mac	GeneWise	intron	2785153	2785236	0.00	-	.	Parent=g92.t1;protein=XP_008421404.1
Chromosome12_Mac	GeneWise	CDS	2785237	2785347	0.00	-	0	ID=g92.t1.cds;Parent=g92.t1;protein=XP_008421404.1
Chromosome12_Mac	GeneWise	intron	2785348	2785470	0.00	-	.	Parent=g92.t1;protein=XP_008421404.1
Chromosome12_Mac	GeneWise	CDS	2785471	2785590	0.00	-	0	ID=g92.t1.cds;Parent=g92.t1;protein=XP_008421404.1
Chromosome12_Mac	GeneWise	intron	2785591	2786298	0.00	-	.	Parent=g92.t1;protein=XP_008421404.1
Chromosome12_Mac	GeneWise	CDS	2786299	2786373	0.00	-	0	ID=g92.t1.cds;Parent=g92.t1;protein=XP_008421404.1
Chromosome12_Mac	GeneWise	intron	2786374	2786487	0.00	-	.	Parent=g92.t1;protein=XP_008421404.1
Chromosome12_Mac	GeneWise	CDS	2786488	2786589	0.00	-	0	ID=g92.t1.cds;Parent=g92.t1;protein=XP_008421404.1
Chromosome12_Mac	GeneWise	intron	2786590	2787301	0.00	-	.	Parent=g92.t1;protein=XP_008421404.1
Chromosome12_Mac	GeneWise	CDS	2787302	2787404	0.00	-	2	ID=g92.t1.cds;Parent=g92.t1;protein=XP_008421404.1
Chromosome12_Mac	GeneWise	intron	2787405	2787803	0.00	-	.	Parent=g92.t1;protein=XP_008421404.1
Chromosome12_Mac	GeneWise	CDS	2787804	2787906	0.00	-	1	ID=g92.t1.cds;Parent=g92.t1;protein=XP_008421404.1
Chromosome12_Mac	GeneWise	intron	2787907	2788008	0.00	-	.	Parent=g92.t1;protein=XP_008421404.1
Chromosome12_Mac	GeneWise	CDS	2788009	2788102	0.00	-	0	ID=g92.t1.cds;Parent=g92.t1;protein=XP_008421404.1
Chromosome12_Mac	GeneWise	intron	2788103	2788439	0.00	-	.	Parent=g92.t1;protein=XP_008421404.1
Chromosome12_Mac	GeneWise	CDS	2788440	2788626	0.00	-	2	ID=g92.t1.cds;Parent=g92.t1;protein=XP_008421404.1
Chromosome12_Mac	GeneWise	intron	2788627	2788848	0.00	-	.	Parent=g92.t1;protein=XP_008421404.1
Chromosome12_Mac	GeneWise	CDS	2788849	2788979	0.00	-	0	ID=g92.t1.cds;Parent=g92.t1;protein=XP_008421404.1
Chromosome12_Mac	GeneWise	intron	2788980	2789172	0.00	-	.	Parent=g92.t1;protein=XP_008421404.1
Chromosome12_Mac	GeneWise	CDS	2789173	2789340	0.00	-	0	ID=g92.t1.cds;Parent=g92.t1;protein=XP_008421404.1
Chromosome12_Mac	GeneWise	intron	2789341	2790691	0.00	-	.	Parent=g92.t1;protein=XP_008421404.1
Chromosome12_Mac	GeneWise	CDS	2790692	2790730	0.00	-	0	ID=g92.t1.cds;Parent=g92.t1;protein=XP_008421404.1
Chromosome12_Mac	GeneWise	intron	2790731	2793443	0.00	-	.	Parent=g92.t1;protein=XP_008421404.1
Chromosome12_Mac	GeneWise	CDS	2793444	2793488	0.00	-	0	ID=g92.t1.cds;Parent=g92.t1;protein=XP_008421404.1
Chromosome12_Mac	GeneWise	intron	2793489	2794500	0.00	-	.	Parent=g92.t1;protein=XP_008421404.1
Chromosome12_Mac	GeneWise	CDS	2794501	2794624	0.00	-	2	ID=g92.t1.cds;Parent=g92.t1;protein=XP_008421404.1
Chromosome12_Mac	GeneWise	intron	2794625	2796732	0.00	-	.	Parent=g92.t1;protein=XP_008421404.1
Chromosome12_Mac	GeneWise	CDS	2796733	2796812	0.00	-	0	ID=g92.t1.cds;Parent=g92.t1;protein=XP_008421404.1
Chromosome12_Mac	GeneWise	intron	2796813	2796900	0.00	-	.	Parent=g92.t1;protein=XP_008421404.1
Chromosome12_Mac	GeneWise	CDS	2796901	2797043	0.00	-	1	ID=g92.t1.cds;Parent=g92.t1;protein=XP_008421404.1
Chromosome12_Mac	GeneWise	intron	2797044	2797120	0.00	-	.	Parent=g92.t1;protein=XP_008421404.1
Chromosome12_Mac	GeneWise	CDS	2797121	2797241	0.00	-	0	ID=g92.t1.cds;Parent=g92.t1;protein=XP_008421404.1
Chromosome12_Mac	GeneWise	intron	2797242	2813697	0.00	-	.	Parent=g92.t1;protein=XP_008421404.1
Chromosome12_Mac	GeneWise	CDS	2813698	2814201	0.00	-	0	ID=g92.t1.cds;Parent=g92.t1;protein=XP_008421404.1
Chromosome12_Mac	AUGUSTUS	gene	2817916	2829080	100.00	-	.	ID=g93;cds=12;%evi=91.3;start_c=1;stop_c=1;splice_sup=11/11;S=1;E=1;busco=-,-;symbol="SEPTIN5";name="septin-5-like [Xiphophorus maculatus]";qcov=100.00;scov=100.00;seg=4.07;rep_cov=0.00;pfam=PF00735
Chromosome12_Mac	AUGUSTUS	transcript	2817916	2829080	100.00	-	.	ID=g93.t1;Parent=g93;
Chromosome12_Mac	AUGUSTUS	CDS	2817916	2817978	1	-	0	ID=g93.t1.cds;Parent=g93.t1
Chromosome12_Mac	AUGUSTUS	intron	2817979	2819495	1	-	.	Parent=g93.t1
Chromosome12_Mac	AUGUSTUS	CDS	2819496	2819598	1	-	1	ID=g93.t1.cds;Parent=g93.t1
Chromosome12_Mac	AUGUSTUS	intron	2819599	2820723	1	-	.	Parent=g93.t1
Chromosome12_Mac	AUGUSTUS	CDS	2820724	2820859	1	-	2	ID=g93.t1.cds;Parent=g93.t1
Chromosome12_Mac	AUGUSTUS	intron	2820860	2820934	1	-	.	Parent=g93.t1
Chromosome12_Mac	AUGUSTUS	CDS	2820935	2821031	1	-	0	ID=g93.t1.cds;Parent=g93.t1
Chromosome12_Mac	AUGUSTUS	intron	2821032	2821773	1	-	.	Parent=g93.t1
Chromosome12_Mac	AUGUSTUS	CDS	2821774	2821875	1	-	0	ID=g93.t1.cds;Parent=g93.t1
Chromosome12_Mac	AUGUSTUS	intron	2821876	2822984	1	-	.	Parent=g93.t1
Chromosome12_Mac	AUGUSTUS	CDS	2822985	2823102	1	-	1	ID=g93.t1.cds;Parent=g93.t1
Chromosome12_Mac	AUGUSTUS	intron	2823103	2823825	1	-	.	Parent=g93.t1
Chromosome12_Mac	AUGUSTUS	CDS	2823826	2823960	1	-	1	ID=g93.t1.cds;Parent=g93.t1
Chromosome12_Mac	AUGUSTUS	intron	2823961	2826067	1	-	.	Parent=g93.t1
Chromosome12_Mac	AUGUSTUS	CDS	2826068	2826191	1	-	2	ID=g93.t1.cds;Parent=g93.t1
Chromosome12_Mac	AUGUSTUS	intron	2826192	2826277	1	-	.	Parent=g93.t1
Chromosome12_Mac	AUGUSTUS	CDS	2826278	2826364	1	-	2	ID=g93.t1.cds;Parent=g93.t1
Chromosome12_Mac	AUGUSTUS	intron	2826365	2826439	1	-	.	Parent=g93.t1
Chromosome12_Mac	AUGUSTUS	CDS	2826440	2826530	1	-	0	ID=g93.t1.cds;Parent=g93.t1
Chromosome12_Mac	AUGUSTUS	intron	2826531	2828731	1	-	.	Parent=g93.t1
Chromosome12_Mac	AUGUSTUS	CDS	2828732	2828742	1	-	2	ID=g93.t1.cds;Parent=g93.t1
Chromosome12_Mac	AUGUSTUS	intron	2828743	2829037	1	-	.	Parent=g93.t1
Chromosome12_Mac	AUGUSTUS	CDS	2829038	2829080	1	-	0	ID=g93.t1.cds;Parent=g93.t1
Chromosome12_Mac	GeneWise	gene	2847197	2848023	1	+	.	ID=g94;cds=1;protein=XP_017163332.1;pro_len=274;align=1-274;cover=100.00;pid=99.64;start_c=1;stop_c=1;pre_stop=0;frameshift=1;splice_sup=0/;S=0;E=0;busco=-,-;symbol="CLDN5";name="PREDICTED: claudin-5-like [Poecilia reticulata]";qcov=100.00;scov=100.00;seg=11.36;rep_cov=11.97;pfam=PF00822
Chromosome12_Mac	GeneWise	transcript	2847197	2848023	1	+	.	ID=g94.t1;Parent=g94;
Chromosome12_Mac	GeneWise	CDS	2847197	2848023	0.00	+	0	ID=g94.t1.cds;Parent=g94.t1;protein=XP_017163332.1
Chromosome12_Mac	exonerate	gene	2851019	2857767	100.00	-	.	ID=g95;cds=10;protein=XP_008421411.1;pro_len=405;cover=100.00;pid=100.00;start_c=1;stop_c=1;pre_stop=0;frameshift=0;splice_sup=9/9;S=1;E=1;busco=-,-;symbol="Acads";name="PREDICTED: short-chain specific acyl-CoA dehydrogenase, mitochondrial [Poecilia reticulata]";qcov=100.00;scov=100.00;seg=7.65;rep_cov=0.00;pfam=PF00441,PF02770,PF02771
Chromosome12_Mac	exonerate	transcript	2851019	2857767	100.00	-	.	ID=g95.t1;Parent=g95;
Chromosome12_Mac	exonerate	CDS	2851019	2851171	.	-	.	ID=g95.t1.cds;Parent=g95.t1;protein=XP_008421411.1
Chromosome12_Mac	exonerate	intron	2851172	2851257	.	-	.	Parent=g95.t1;protein=XP_008421411.1
Chromosome12_Mac	exonerate	CDS	2851258	2851314	.	-	.	ID=g95.t1.cds;Parent=g95.t1;protein=XP_008421411.1
Chromosome12_Mac	exonerate	intron	2851315	2852514	.	-	.	Parent=g95.t1;protein=XP_008421411.1
Chromosome12_Mac	exonerate	CDS	2852515	2852610	.	-	.	ID=g95.t1.cds;Parent=g95.t1;protein=XP_008421411.1
Chromosome12_Mac	exonerate	intron	2852611	2852819	.	-	.	Parent=g95.t1;protein=XP_008421411.1
Chromosome12_Mac	exonerate	CDS	2852820	2852957	.	-	.	ID=g95.t1.cds;Parent=g95.t1;protein=XP_008421411.1
Chromosome12_Mac	exonerate	intron	2852958	2853931	.	-	.	Parent=g95.t1;protein=XP_008421411.1
Chromosome12_Mac	exonerate	CDS	2853932	2854102	.	-	.	ID=g95.t1.cds;Parent=g95.t1;protein=XP_008421411.1
Chromosome12_Mac	exonerate	intron	2854103	2854191	.	-	.	Parent=g95.t1;protein=XP_008421411.1
Chromosome12_Mac	exonerate	CDS	2854192	2854343	.	-	.	ID=g95.t1.cds;Parent=g95.t1;protein=XP_008421411.1
Chromosome12_Mac	exonerate	intron	2854344	2854884	.	-	.	Parent=g95.t1;protein=XP_008421411.1
Chromosome12_Mac	exonerate	CDS	2854885	2854996	.	-	.	ID=g95.t1.cds;Parent=g95.t1;protein=XP_008421411.1
Chromosome12_Mac	exonerate	intron	2854997	2855073	.	-	.	Parent=g95.t1;protein=XP_008421411.1
Chromosome12_Mac	exonerate	CDS	2855074	2855223	.	-	.	ID=g95.t1.cds;Parent=g95.t1;protein=XP_008421411.1
Chromosome12_Mac	exonerate	intron	2855224	2856038	.	-	.	Parent=g95.t1;protein=XP_008421411.1
Chromosome12_Mac	exonerate	CDS	2856039	2856199	.	-	.	ID=g95.t1.cds;Parent=g95.t1;protein=XP_008421411.1
Chromosome12_Mac	exonerate	intron	2856200	2857739	.	-	.	Parent=g95.t1;protein=XP_008421411.1
Chromosome12_Mac	exonerate	CDS	2857740	2857767	.	-	.	ID=g95.t1.cds;Parent=g95.t1;protein=XP_008421411.1
Chromosome12_Mac	GeneWise	gene	2859229	2863178	100.00	-	.	ID=g96;cds=5;protein=XP_005811546.1;pro_len=231;align=1-231;cover=100.00;pid=99.13;start_c=1;stop_c=1;pre_stop=0;frameshift=0;splice_sup=4/4;S=1;E=1;busco=-,-;symbol="Crybb1";name="beta-crystallin B1 [Xiphophorus maculatus]";qcov=100.00;scov=100.00;seg=14.72;rep_cov=0.00;pfam=PF00030
Chromosome12_Mac	GeneWise	transcript	2859229	2863178	100.00	-	.	ID=g96.t1;Parent=g96;
Chromosome12_Mac	GeneWise	CDS	2859229	2859406	0.00	-	2	ID=g96.t1.cds;Parent=g96.t1;protein=XP_005811546.1
Chromosome12_Mac	GeneWise	intron	2859407	2860333	0.00	-	.	Parent=g96.t1;protein=XP_005811546.1
Chromosome12_Mac	GeneWise	CDS	2860334	2860476	0.00	-	0	ID=g96.t1.cds;Parent=g96.t1;protein=XP_005811546.1
Chromosome12_Mac	GeneWise	intron	2860477	2861671	0.00	-	.	Parent=g96.t1;protein=XP_005811546.1
Chromosome12_Mac	GeneWise	CDS	2861672	2861804	0.00	-	2	ID=g96.t1.cds;Parent=g96.t1;protein=XP_005811546.1
Chromosome12_Mac	GeneWise	intron	2861805	2861971	0.00	-	.	Parent=g96.t1;protein=XP_005811546.1
Chromosome12_Mac	GeneWise	CDS	2861972	2862090	0.00	-	0	ID=g96.t1.cds;Parent=g96.t1;protein=XP_005811546.1
Chromosome12_Mac	GeneWise	intron	2862091	2863055	0.00	-	.	Parent=g96.t1;protein=XP_005811546.1
Chromosome12_Mac	GeneWise	CDS	2863056	2863178	0.00	-	0	ID=g96.t1.cds;Parent=g96.t1;protein=XP_005811546.1
Chromosome12_Mac	GeneWise	gene	2870925	2872198	100.00	+	.	ID=g97;cds=5;protein=XP_005811545.1;pro_len=196;align=1-196;cover=100.00;pid=98.98;start_c=1;stop_c=1;pre_stop=0;frameshift=0;splice_sup=4/4;S=1;E=1;busco=-,-;symbol="CRYBA4";name="beta-crystallin A4 [Xiphophorus maculatus]";qcov=100.00;scov=100.00;seg=0.00;rep_cov=0.00;pfam=PF00030
Chromosome12_Mac	GeneWise	transcript	2870925	2872198	100.00	+	.	ID=g97.t1;Parent=g97;
Chromosome12_Mac	GeneWise	CDS	2870925	2870963	0.00	+	0	ID=g97.t1.cds;Parent=g97.t1;protein=XP_005811545.1
Chromosome12_Mac	GeneWise	intron	2870964	2871209	0.00	+	.	Parent=g97.t1;protein=XP_005811545.1
Chromosome12_Mac	GeneWise	CDS	2871210	2871328	0.00	+	0	ID=g97.t1.cds;Parent=g97.t1;protein=XP_005811545.1
Chromosome12_Mac	GeneWise	intron	2871329	2871459	0.00	+	.	Parent=g97.t1;protein=XP_005811545.1
Chromosome12_Mac	GeneWise	CDS	2871460	2871601	0.00	+	2	ID=g97.t1.cds;Parent=g97.t1;protein=XP_005811545.1
Chromosome12_Mac	GeneWise	intron	2871602	2871760	0.00	+	.	Parent=g97.t1;protein=XP_005811545.1
Chromosome12_Mac	GeneWise	CDS	2871761	2871903	0.00	+	0	ID=g97.t1.cds;Parent=g97.t1;protein=XP_005811545.1
Chromosome12_Mac	GeneWise	intron	2871904	2872050	0.00	+	.	Parent=g97.t1;protein=XP_005811545.1
Chromosome12_Mac	GeneWise	CDS	2872051	2872198	0.00	+	2	ID=g97.t1.cds;Parent=g97.t1;protein=XP_005811545.1
Chromosome12_Mac	GeneWise	gene	2881530	2952671	99.95	+	.	ID=g98;cds=22;protein=XP_008421416.1;pro_len=701;align=1-701;cover=100.00;pid=98.72;start_c=1;stop_c=1;pre_stop=0;frameshift=0;splice_sup=20/21;S=1;E=1;busco=-,-;symbol="GRK3";name="PREDICTED: beta-adrenergic receptor kinase 2 isoform X1 [Poecilia reticulata]";qcov=100.00;scov=100.00;seg=0.00;rep_cov=0.00;pfam=PF00069,PF00169,PF00615
Chromosome12_Mac	GeneWise	transcript	2881530	2952671	99.95	+	.	ID=g98.t1;Parent=g98;
Chromosome12_Mac	GeneWise	CDS	2881530	2881642	0.00	+	0	ID=g98.t1.cds;Parent=g98.t1;protein=XP_008421416.1
Chromosome12_Mac	GeneWise	intron	2881643	2902644	0.00	+	.	Parent=g98.t1;protein=XP_008421416.1
Chromosome12_Mac	GeneWise	CDS	2902645	2902721	0.00	+	2	ID=g98.t1.cds;Parent=g98.t1;protein=XP_008421416.1
Chromosome12_Mac	GeneWise	intron	2902722	2925216	0.00	+	.	Parent=g98.t1;protein=XP_008421416.1
Chromosome12_Mac	GeneWise	CDS	2925217	2925290	0.00	+	1	ID=g98.t1.cds;Parent=g98.t1;protein=XP_008421416.1
Chromosome12_Mac	GeneWise	intron	2925291	2925414	0.00	+	.	Parent=g98.t1;protein=XP_008421416.1
Chromosome12_Mac	GeneWise	CDS	2925415	2925516	0.00	+	0	ID=g98.t1.cds;Parent=g98.t1;protein=XP_008421416.1
Chromosome12_Mac	GeneWise	intron	2925517	2927321	0.00	+	.	Parent=g98.t1;protein=XP_008421416.1
Chromosome12_Mac	GeneWise	CDS	2927322	2927396	0.00	+	0	ID=g98.t1.cds;Parent=g98.t1;protein=XP_008421416.1
Chromosome12_Mac	GeneWise	intron	2927397	2928615	0.00	+	.	Parent=g98.t1;protein=XP_008421416.1
Chromosome12_Mac	GeneWise	CDS	2928616	2928677	0.00	+	0	ID=g98.t1.cds;Parent=g98.t1;protein=XP_008421416.1
Chromosome12_Mac	GeneWise	intron	2928678	2928763	0.00	+	.	Parent=g98.t1;protein=XP_008421416.1
Chromosome12_Mac	GeneWise	CDS	2928764	2928815	0.00	+	2	ID=g98.t1.cds;Parent=g98.t1;protein=XP_008421416.1
Chromosome12_Mac	GeneWise	intron	2928816	2930280	0.00	+	.	Parent=g98.t1;protein=XP_008421416.1
Chromosome12_Mac	GeneWise	CDS	2930281	2930372	0.00	+	0	ID=g98.t1.cds;Parent=g98.t1;protein=XP_008421416.1
Chromosome12_Mac	GeneWise	intron	2930373	2930465	0.00	+	.	Parent=g98.t1;protein=XP_008421416.1
Chromosome12_Mac	GeneWise	CDS	2930466	2930565	0.00	+	2	ID=g98.t1.cds;Parent=g98.t1;protein=XP_008421416.1
Chromosome12_Mac	GeneWise	intron	2930566	2934269	0.00	+	.	Parent=g98.t1;protein=XP_008421416.1
Chromosome12_Mac	GeneWise	CDS	2934270	2934348	0.00	+	0	ID=g98.t1.cds;Parent=g98.t1;protein=XP_008421416.1
Chromosome12_Mac	GeneWise	intron	2934349	2934544	0.00	+	.	Parent=g98.t1;protein=XP_008421416.1
Chromosome12_Mac	GeneWise	CDS	2934545	2934675	0.00	+	1	ID=g98.t1.cds;Parent=g98.t1;protein=XP_008421416.1
Chromosome12_Mac	GeneWise	intron	2934676	2936114	0.00	+	.	Parent=g98.t1;protein=XP_008421416.1
Chromosome12_Mac	GeneWise	CDS	2936115	2936209	0.00	+	0	ID=g98.t1.cds;Parent=g98.t1;protein=XP_008421416.1
Chromosome12_Mac	GeneWise	intron	2936210	2937510	0.00	+	.	Parent=g98.t1;protein=XP_008421416.1
Chromosome12_Mac	GeneWise	CDS	2937511	2937618	0.00	+	2	ID=g98.t1.cds;Parent=g98.t1;protein=XP_008421416.1
Chromosome12_Mac	GeneWise	intron	2937619	2939025	0.00	+	.	Parent=g98.t1;protein=XP_008421416.1
Chromosome12_Mac	GeneWise	CDS	2939026	2939092	0.00	+	2	ID=g98.t1.cds;Parent=g98.t1;protein=XP_008421416.1
Chromosome12_Mac	GeneWise	intron	2939093	2948045	0.00	+	.	Parent=g98.t1;protein=XP_008421416.1
Chromosome12_Mac	GeneWise	CDS	2948046	2948146	0.00	+	0	ID=g98.t1.cds;Parent=g98.t1;protein=XP_008421416.1
Chromosome12_Mac	GeneWise	intron	2948147	2948984	0.00	+	.	Parent=g98.t1;protein=XP_008421416.1
Chromosome12_Mac	GeneWise	CDS	2948985	2949051	0.00	+	2	ID=g98.t1.cds;Parent=g98.t1;protein=XP_008421416.1
Chromosome12_Mac	GeneWise	intron	2949052	2950002	0.00	+	.	Parent=g98.t1;protein=XP_008421416.1
Chromosome12_Mac	GeneWise	CDS	2950003	2950098	0.00	+	0	ID=g98.t1.cds;Parent=g98.t1;protein=XP_008421416.1
Chromosome12_Mac	GeneWise	intron	2950099	2950917	0.00	+	.	Parent=g98.t1;protein=XP_008421416.1
Chromosome12_Mac	GeneWise	CDS	2950918	2951080	0.00	+	0	ID=g98.t1.cds;Parent=g98.t1;protein=XP_008421416.1
Chromosome12_Mac	GeneWise	intron	2951081	2951566	0.00	+	.	Parent=g98.t1;protein=XP_008421416.1
Chromosome12_Mac	GeneWise	CDS	2951567	2951703	0.00	+	1	ID=g98.t1.cds;Parent=g98.t1;protein=XP_008421416.1
Chromosome12_Mac	GeneWise	intron	2951704	2951838	0.00	+	.	Parent=g98.t1;protein=XP_008421416.1
Chromosome12_Mac	GeneWise	CDS	2951839	2951877	0.00	+	0	ID=g98.t1.cds;Parent=g98.t1;protein=XP_008421416.1
Chromosome12_Mac	GeneWise	intron	2951878	2952315	0.00	+	.	Parent=g98.t1;protein=XP_008421416.1
Chromosome12_Mac	GeneWise	CDS	2952316	2952429	0.00	+	0	ID=g98.t1.cds;Parent=g98.t1;protein=XP_008421416.1
Chromosome12_Mac	GeneWise	intron	2952430	2952509	0.00	+	.	Parent=g98.t1;protein=XP_008421416.1
Chromosome12_Mac	GeneWise	CDS	2952510	2952671	0.00	+	0	ID=g98.t1.cds;Parent=g98.t1;protein=XP_008421416.1
Chromosome12_Mac	exonerate	gene	2963636	3017364	99.93	+	.	ID=g99;cds=44;protein=XP_008421419.1;pro_len=2122;cover=100.00;pid=99.43;start_c=1;stop_c=1;pre_stop=0;frameshift=0;splice_sup=41/43;S=0;E=1;busco=-,-;symbol="MYO18B";name="PREDICTED: unconventional myosin-XVIIIb isoform X1 [Poecilia reticulata]";qcov=97.63;scov=97.22;seg=9.81;rep_cov=2.89;pfam=PF00063,PF01576
Chromosome12_Mac	exonerate	transcript	2963636	3017364	99.93	+	.	ID=g99.t1;Parent=g99;
Chromosome12_Mac	exonerate	CDS	2963636	2963674	.	+	.	ID=g99.t1.cds;Parent=g99.t1;protein=XP_008421419.1
Chromosome12_Mac	exonerate	intron	2963675	2966786	.	+	.	Parent=g99.t1;protein=XP_008421419.1
Chromosome12_Mac	exonerate	CDS	2966787	2966939	.	+	.	ID=g99.t1.cds;Parent=g99.t1;protein=XP_008421419.1
Chromosome12_Mac	exonerate	intron	2966940	2968437	.	+	.	Parent=g99.t1;protein=XP_008421419.1
Chromosome12_Mac	exonerate	CDS	2968438	2968827	.	+	.	ID=g99.t1.cds;Parent=g99.t1;protein=XP_008421419.1
Chromosome12_Mac	exonerate	intron	2968828	2969792	.	+	.	Parent=g99.t1;protein=XP_008421419.1
Chromosome12_Mac	exonerate	CDS	2969793	2969856	.	+	.	ID=g99.t1.cds;Parent=g99.t1;protein=XP_008421419.1
Chromosome12_Mac	exonerate	intron	2969857	2971266	.	+	.	Parent=g99.t1;protein=XP_008421419.1
Chromosome12_Mac	exonerate	CDS	2971267	2971379	.	+	.	ID=g99.t1.cds;Parent=g99.t1;protein=XP_008421419.1
Chromosome12_Mac	exonerate	intron	2971380	2971974	.	+	.	Parent=g99.t1;protein=XP_008421419.1
Chromosome12_Mac	exonerate	CDS	2971975	2972142	.	+	.	ID=g99.t1.cds;Parent=g99.t1;protein=XP_008421419.1
Chromosome12_Mac	exonerate	intron	2972143	2972378	.	+	.	Parent=g99.t1;protein=XP_008421419.1
Chromosome12_Mac	exonerate	CDS	2972379	2972589	.	+	.	ID=g99.t1.cds;Parent=g99.t1;protein=XP_008421419.1
Chromosome12_Mac	exonerate	intron	2972590	2973299	.	+	.	Parent=g99.t1;protein=XP_008421419.1
Chromosome12_Mac	exonerate	CDS	2973300	2973442	.	+	.	ID=g99.t1.cds;Parent=g99.t1;protein=XP_008421419.1
Chromosome12_Mac	exonerate	intron	2973443	2973534	.	+	.	Parent=g99.t1;protein=XP_008421419.1
Chromosome12_Mac	exonerate	CDS	2973535	2973635	.	+	.	ID=g99.t1.cds;Parent=g99.t1;protein=XP_008421419.1
Chromosome12_Mac	exonerate	intron	2973636	2976742	.	+	.	Parent=g99.t1;protein=XP_008421419.1
Chromosome12_Mac	exonerate	CDS	2976743	2976806	.	+	.	ID=g99.t1.cds;Parent=g99.t1;protein=XP_008421419.1
Chromosome12_Mac	exonerate	intron	2976807	2979267	.	+	.	Parent=g99.t1;protein=XP_008421419.1
Chromosome12_Mac	exonerate	CDS	2979268	2979412	.	+	.	ID=g99.t1.cds;Parent=g99.t1;protein=XP_008421419.1
Chromosome12_Mac	exonerate	intron	2979413	2980306	.	+	.	Parent=g99.t1;protein=XP_008421419.1
Chromosome12_Mac	exonerate	CDS	2980307	2980468	.	+	.	ID=g99.t1.cds;Parent=g99.t1;protein=XP_008421419.1
Chromosome12_Mac	exonerate	intron	2980469	2981112	.	+	.	Parent=g99.t1;protein=XP_008421419.1
Chromosome12_Mac	exonerate	CDS	2981113	2981203	.	+	.	ID=g99.t1.cds;Parent=g99.t1;protein=XP_008421419.1
Chromosome12_Mac	exonerate	intron	2981204	2981766	.	+	.	Parent=g99.t1;protein=XP_008421419.1
Chromosome12_Mac	exonerate	CDS	2981767	2981959	.	+	.	ID=g99.t1.cds;Parent=g99.t1;protein=XP_008421419.1
Chromosome12_Mac	exonerate	intron	2981960	2982676	.	+	.	Parent=g99.t1;protein=XP_008421419.1
Chromosome12_Mac	exonerate	CDS	2982677	2982757	.	+	.	ID=g99.t1.cds;Parent=g99.t1;protein=XP_008421419.1
Chromosome12_Mac	exonerate	intron	2982758	2982878	.	+	.	Parent=g99.t1;protein=XP_008421419.1
Chromosome12_Mac	exonerate	CDS	2982879	2982999	.	+	.	ID=g99.t1.cds;Parent=g99.t1;protein=XP_008421419.1
Chromosome12_Mac	exonerate	intron	2983000	2983179	.	+	.	Parent=g99.t1;protein=XP_008421419.1
Chromosome12_Mac	exonerate	CDS	2983180	2983327	.	+	.	ID=g99.t1.cds;Parent=g99.t1;protein=XP_008421419.1
Chromosome12_Mac	exonerate	intron	2983328	2984464	.	+	.	Parent=g99.t1;protein=XP_008421419.1
Chromosome12_Mac	exonerate	CDS	2984465	2984648	.	+	.	ID=g99.t1.cds;Parent=g99.t1;protein=XP_008421419.1
Chromosome12_Mac	exonerate	intron	2984649	2984727	.	+	.	Parent=g99.t1;protein=XP_008421419.1
Chromosome12_Mac	exonerate	CDS	2984728	2984878	.	+	.	ID=g99.t1.cds;Parent=g99.t1;protein=XP_008421419.1
Chromosome12_Mac	exonerate	intron	2984879	2987773	.	+	.	Parent=g99.t1;protein=XP_008421419.1
Chromosome12_Mac	exonerate	CDS	2987774	2987883	.	+	.	ID=g99.t1.cds;Parent=g99.t1;protein=XP_008421419.1
Chromosome12_Mac	exonerate	intron	2987884	2987973	.	+	.	Parent=g99.t1;protein=XP_008421419.1
Chromosome12_Mac	exonerate	CDS	2987974	2988039	.	+	.	ID=g99.t1.cds;Parent=g99.t1;protein=XP_008421419.1
Chromosome12_Mac	exonerate	intron	2988040	2988124	.	+	.	Parent=g99.t1;protein=XP_008421419.1
Chromosome12_Mac	exonerate	CDS	2988125	2988253	.	+	.	ID=g99.t1.cds;Parent=g99.t1;protein=XP_008421419.1
Chromosome12_Mac	exonerate	intron	2988254	2989941	.	+	.	Parent=g99.t1;protein=XP_008421419.1
Chromosome12_Mac	exonerate	CDS	2989942	2990085	.	+	.	ID=g99.t1.cds;Parent=g99.t1;protein=XP_008421419.1
Chromosome12_Mac	exonerate	intron	2990086	2990543	.	+	.	Parent=g99.t1;protein=XP_008421419.1
Chromosome12_Mac	exonerate	CDS	2990544	2990633	.	+	.	ID=g99.t1.cds;Parent=g99.t1;protein=XP_008421419.1
Chromosome12_Mac	exonerate	intron	2990634	2990716	.	+	.	Parent=g99.t1;protein=XP_008421419.1
Chromosome12_Mac	exonerate	CDS	2990717	2990836	.	+	.	ID=g99.t1.cds;Parent=g99.t1;protein=XP_008421419.1
Chromosome12_Mac	exonerate	intron	2990837	2990972	.	+	.	Parent=g99.t1;protein=XP_008421419.1
Chromosome12_Mac	exonerate	CDS	2990973	2991078	.	+	.	ID=g99.t1.cds;Parent=g99.t1;protein=XP_008421419.1
Chromosome12_Mac	exonerate	intron	2991079	2992302	.	+	.	Parent=g99.t1;protein=XP_008421419.1
Chromosome12_Mac	exonerate	CDS	2992303	2992427	.	+	.	ID=g99.t1.cds;Parent=g99.t1;protein=XP_008421419.1
Chromosome12_Mac	exonerate	intron	2992428	2992518	.	+	.	Parent=g99.t1;protein=XP_008421419.1
Chromosome12_Mac	exonerate	CDS	2992519	2992673	.	+	.	ID=g99.t1.cds;Parent=g99.t1;protein=XP_008421419.1
Chromosome12_Mac	exonerate	intron	2992674	2992885	.	+	.	Parent=g99.t1;protein=XP_008421419.1
Chromosome12_Mac	exonerate	CDS	2992886	2993009	.	+	.	ID=g99.t1.cds;Parent=g99.t1;protein=XP_008421419.1
Chromosome12_Mac	exonerate	intron	2993010	2993618	.	+	.	Parent=g99.t1;protein=XP_008421419.1
Chromosome12_Mac	exonerate	CDS	2993619	2993819	.	+	.	ID=g99.t1.cds;Parent=g99.t1;protein=XP_008421419.1
Chromosome12_Mac	exonerate	intron	2993820	2993899	.	+	.	Parent=g99.t1;protein=XP_008421419.1
Chromosome12_Mac	exonerate	CDS	2993900	2994010	.	+	.	ID=g99.t1.cds;Parent=g99.t1;protein=XP_008421419.1
Chromosome12_Mac	exonerate	intron	2994011	2995789	.	+	.	Parent=g99.t1;protein=XP_008421419.1
Chromosome12_Mac	exonerate	CDS	2995790	2995894	.	+	.	ID=g99.t1.cds;Parent=g99.t1;protein=XP_008421419.1
Chromosome12_Mac	exonerate	intron	2995895	2997571	.	+	.	Parent=g99.t1;protein=XP_008421419.1
Chromosome12_Mac	exonerate	CDS	2997572	2997733	.	+	.	ID=g99.t1.cds;Parent=g99.t1;protein=XP_008421419.1
Chromosome12_Mac	exonerate	intron	2997734	2997811	.	+	.	Parent=g99.t1;protein=XP_008421419.1
Chromosome12_Mac	exonerate	CDS	2997812	2997925	.	+	.	ID=g99.t1.cds;Parent=g99.t1;protein=XP_008421419.1
Chromosome12_Mac	exonerate	intron	2997926	2998775	.	+	.	Parent=g99.t1;protein=XP_008421419.1
Chromosome12_Mac	exonerate	CDS	2998776	2998892	.	+	.	ID=g99.t1.cds;Parent=g99.t1;protein=XP_008421419.1
Chromosome12_Mac	exonerate	intron	2998893	2999018	.	+	.	Parent=g99.t1;protein=XP_008421419.1
Chromosome12_Mac	exonerate	CDS	2999019	2999102	.	+	.	ID=g99.t1.cds;Parent=g99.t1;protein=XP_008421419.1
Chromosome12_Mac	exonerate	intron	2999103	2999334	.	+	.	Parent=g99.t1;protein=XP_008421419.1
Chromosome12_Mac	exonerate	CDS	2999335	2999472	.	+	.	ID=g99.t1.cds;Parent=g99.t1;protein=XP_008421419.1
Chromosome12_Mac	exonerate	intron	2999473	2999579	.	+	.	Parent=g99.t1;protein=XP_008421419.1
Chromosome12_Mac	exonerate	CDS	2999580	2999765	.	+	.	ID=g99.t1.cds;Parent=g99.t1;protein=XP_008421419.1
Chromosome12_Mac	exonerate	intron	2999766	3006520	.	+	.	Parent=g99.t1;protein=XP_008421419.1
Chromosome12_Mac	exonerate	CDS	3006521	3006654	.	+	.	ID=g99.t1.cds;Parent=g99.t1;protein=XP_008421419.1
Chromosome12_Mac	exonerate	intron	3006655	3006752	.	+	.	Parent=g99.t1;protein=XP_008421419.1
Chromosome12_Mac	exonerate	CDS	3006753	3006794	.	+	.	ID=g99.t1.cds;Parent=g99.t1;protein=XP_008421419.1
Chromosome12_Mac	exonerate	intron	3006795	3012815	.	+	.	Parent=g99.t1;protein=XP_008421419.1
Chromosome12_Mac	exonerate	CDS	3012816	3012953	.	+	1	ID=g99.t1.cds;Parent=g99.t1
Chromosome12_Mac	AUGUSTUS	intron	3012954	3013855	1	+	.	Parent=g99.t1
Chromosome12_Mac	AUGUSTUS	CDS	3013856	3014653	0.61	+	1	ID=g99.t1.cds;Parent=g99.t1
Chromosome12_Mac	AUGUSTUS	intron	3014654	3014757	0.57	+	.	Parent=g99.t1
Chromosome12_Mac	AUGUSTUS	CDS	3014758	3014802	0.57	+	1	ID=g99.t1.cds;Parent=g99.t1
Chromosome12_Mac	AUGUSTUS	intron	3014803	3017297	0.93	+	.	Parent=g99.t1
Chromosome12_Mac	AUGUSTUS	CDS	3017298	3017364	0.89	+	1	ID=g99.t1.cds;Parent=g99.t1
Chromosome12_Mac	exonerate	gene	3037422	3099852	100.00	+	.	ID=g100;cds=17;protein=XP_007571996.1;pro_len=933;cover=100.00;pid=97.11;start_c=1;stop_c=1;pre_stop=0;frameshift=0;splice_sup=16/16;S=1;E=1;busco=-,vert;symbol="Sez6l";name="seizure 6-like protein isoform X1 [Xiphophorus couchianus]";qcov=100.00;scov=100.00;seg=7.07;rep_cov=0.00;pfam=PF00084,PF00431
Chromosome12_Mac	exonerate	transcript	3037422	3099852	100.00	+	.	ID=g100.t1;Parent=g100;
Chromosome12_Mac	exonerate	CDS	3037422	3037512	.	+	.	ID=g100.t1.cds;Parent=g100.t1;protein=XP_007571996.1
Chromosome12_Mac	exonerate	intron	3037513	3077563	.	+	.	Parent=g100.t1;protein=XP_007571996.1
Chromosome12_Mac	exonerate	CDS	3077564	3078010	.	+	.	ID=g100.t1.cds;Parent=g100.t1;protein=XP_007571996.1
[truncated: 20,784 more rows]
