# Supplementary material for: Identification of the male-specific region on the guppy Y Chromosome from a haplotype-resolved assembly
Source: Genome Res. 2025 Mar;35(3):489–98. doi: 10.1101/gr.279582.124 (PMC11960691; doi:10.1101/gr.279582.124)
Supplement: Supplement 13 [file Supplemental_Data.zip › Supplemental_Data/Maculatus.210427/Maculatus_chr12_v1.4.rdy.pos]

g1.t1	Chromosome12_Mac-:54734:163193:1
g2.t1	Chromosome12_Mac-:115371:116019:2
g3.t1	Chromosome12_Mac-:122960:123630:3
g4.t1	Chromosome12_Mac+:194068:229387:4
g5.t1	Chromosome12_Mac+:219249:223809:5
g6.t1	Chromosome12_Mac-:269135:294501:6
g7.t1	Chromosome12_Mac-:290501:292994:7
g8.t1	Chromosome12_Mac-:307115:308266:8
g9.t1	Chromosome12_Mac-:323846:366651:9
g10.t1	Chromosome12_Mac+:378951:433506:10
g11.t1	Chromosome12_Mac-:403102:403341:11
g12.t1	Chromosome12_Mac+:501168:622575:12
g13.t1	Chromosome12_Mac+:538577:539194:13
g14.t1	Chromosome12_Mac-:593005:593685:14
g15.t1	Chromosome12_Mac-:593879:597345:15
g16.t1	Chromosome12_Mac-:593925:597345:16
g17.t1	Chromosome12_Mac-:621082:666949:17
g18.t1	Chromosome12_Mac-:747455:748307:18
g19.t1	Chromosome12_Mac+:774909:776185:19
g20.t1	Chromosome12_Mac-:778827:781134:20
g21.t1	Chromosome12_Mac+:784402:862590:21
g22.t1	Chromosome12_Mac-:869905:873991:22
g23.t1	Chromosome12_Mac+:888242:1016741:23
g24.t1	Chromosome12_Mac+:907661:910930:24
g25.t1	Chromosome12_Mac-:917824:942131:25
g26.t1	Chromosome12_Mac-:949125:950120:26
g27.t1	Chromosome12_Mac+:953819:972464:27
g28.t1	Chromosome12_Mac+:1002895:1089202:28
g29.t1	Chromosome12_Mac-:1044731:1048267:29
g30.t1	Chromosome12_Mac+:1104086:1117277:30
g31.t1	Chromosome12_Mac-:1111661:1141866:31
g32.t1	Chromosome12_Mac+:1122324:1133558:32
g33.t1	Chromosome12_Mac-:1135381:1136502:33
g34.t1	Chromosome12_Mac+:1156176:1190885:34
g35.t1	Chromosome12_Mac-:1201496:1216613:35
g36.t1	Chromosome12_Mac-:1219179:1287048:36
g37.t1	Chromosome12_Mac-:1306210:1313383:37
g38.t1	Chromosome12_Mac-:1330457:1373771:38
g39.t1	Chromosome12_Mac-:1378148:1389108:39
g40.t1	Chromosome12_Mac-:1392589:1395555:40
g41.t1	Chromosome12_Mac+:1399495:1405566:41
g42.t1	Chromosome12_Mac+:1409471:1426243:42
g43.t1	Chromosome12_Mac+:1429865:1430899:43
g44.t1	Chromosome12_Mac+:1459985:1474043:44
g45.t1	Chromosome12_Mac+:1480743:1502940:45
g46.t1	Chromosome12_Mac+:1505931:1536638:46
g47.t1	Chromosome12_Mac+:1541253:1545497:47
g48.t1	Chromosome12_Mac+:1550479:1552195:48
g49.t1	Chromosome12_Mac-:1724327:1733514:49
g50.t1	Chromosome12_Mac+:1734658:1741579:50
g51.t1	Chromosome12_Mac-:1742091:1743897:51
g52.t1	Chromosome12_Mac+:1744873:1752879:52
g53.t1	Chromosome12_Mac+:1762674:1783498:53
g54.t1	Chromosome12_Mac-:1788338:1790525:54
g55.t1	Chromosome12_Mac+:1793412:1802113:55
g56.t1	Chromosome12_Mac+:1804000:1820769:56
g57.t1	Chromosome12_Mac-:1915018:2037049:57
g58.t1	Chromosome12_Mac-:2116405:2121611:58
g59.t1	Chromosome12_Mac-:2121770:2123820:59
g60.t1	Chromosome12_Mac+:2135238:2161772:60
g61.t1	Chromosome12_Mac-:2165665:2167449:61
g62.t1	Chromosome12_Mac+:2174172:2184026:62
g63.t1	Chromosome12_Mac-:2189347:2207397:63
g64.t1	Chromosome12_Mac-:2227360:2242257:64
g65.t1	Chromosome12_Mac+:2244974:2256768:65
g66.t1	Chromosome12_Mac+:2264916:2266507:66
g67.t1	Chromosome12_Mac+:2268468:2271304:67
g68.t1	Chromosome12_Mac+:2319216:2322602:68
g69.t1	Chromosome12_Mac+:2335674:2341500:69
g70.t1	Chromosome12_Mac-:2362510:2370879:70
g71.t1	Chromosome12_Mac+:2370690:2381097:71
g72.t1	Chromosome12_Mac+:2416202:2432461:72
g73.t1	Chromosome12_Mac-:2440493:2443905:73
g74.t1	Chromosome12_Mac+:2447087:2449116:74
g75.t1	Chromosome12_Mac-:2452926:2460919:75
g76.t1	Chromosome12_Mac+:2464460:2472844:76
g77.t1	Chromosome12_Mac+:2473574:2482166:77
g78.t1	Chromosome12_Mac-:2485528:2487291:78
g79.t1	Chromosome12_Mac+:2489720:2511409:79
g80.t1	Chromosome12_Mac-:2516550:2538099:80
g81.t1	Chromosome12_Mac+:2541364:2552146:81
g82.t1	Chromosome12_Mac-:2554713:2561080:82
g83.t1	Chromosome12_Mac-:2566342:2574350:83
g84.t1	Chromosome12_Mac-:2579903:2582588:84
g85.t1	Chromosome12_Mac+:2595457:2614849:85
g86.t1	Chromosome12_Mac+:2621401:2652704:86
g87.t1	Chromosome12_Mac-:2662447:2672880:87
g88.t1	Chromosome12_Mac+:2691175:2691872:88
g89.t1	Chromosome12_Mac+:2696347:2700212:89
g90.t1	Chromosome12_Mac+:2731206:2747843:90
g91.t1	Chromosome12_Mac-:2761417:2769856:91
g92.t1	Chromosome12_Mac-:2781493:2814201:92
g93.t1	Chromosome12_Mac-:2817916:2829080:93
g94.t1	Chromosome12_Mac+:2847197:2848023:94
g95.t1	Chromosome12_Mac-:2851019:2857767:95
g96.t1	Chromosome12_Mac-:2859229:2863178:96
g97.t1	Chromosome12_Mac+:2870925:2872198:97
g98.t1	Chromosome12_Mac+:2881530:2952671:98
g99.t1	Chromosome12_Mac+:2963636:3017364:99
g100.t1	Chromosome12_Mac+:3037422:3099852:100
g101.t1	Chromosome12_Mac+:3108337:3108798:101
g102.t1	Chromosome12_Mac-:3113818:3151382:102
g103.t1	Chromosome12_Mac+:3165236:3178297:103
g104.t1	Chromosome12_Mac-:3185753:3205641:104
g105.t1	Chromosome12_Mac+:3217250:3232572:105
g106.t1	Chromosome12_Mac-:3234211:3244739:106
g107.t1	Chromosome12_Mac+:3252987:3269824:107
g108.t1	Chromosome12_Mac-:3272847:3281617:108
g109.t1	Chromosome12_Mac+:3282728:3285156:109
g110.t1	Chromosome12_Mac-:3292124:3294162:110
g111.t1	Chromosome12_Mac-:3298679:3323480:111
g112.t1	Chromosome12_Mac+:3345930:3356468:112
g113.t1	Chromosome12_Mac-:3358620:3379544:113
g114.t1	Chromosome12_Mac-:3388894:3435730:114
g115.t1	Chromosome12_Mac-:3437313:3441383:115
g116.t1	Chromosome12_Mac+:3442715:3445020:116
g117.t1	Chromosome12_Mac+:3459154:3460768:117
g118.t1	Chromosome12_Mac+:3463629:3464579:118
g119.t1	Chromosome12_Mac-:3463753:3464065:119
g120.t1	Chromosome12_Mac-:3467113:3468246:120
g121.t1	Chromosome12_Mac-:3478804:3491835:121
g122.t1	Chromosome12_Mac+:3500222:3508161:122
g123.t1	Chromosome12_Mac+:3518773:3521472:123
g124.t1	Chromosome12_Mac+:3524260:3525174:124
g125.t1	Chromosome12_Mac-:3536248:3540789:125
g126.t1	Chromosome12_Mac-:3554004:3570268:126
g127.t1	Chromosome12_Mac+:3573796:3575134:127
g128.t1	Chromosome12_Mac-:3585489:3606106:128
g129.t1	Chromosome12_Mac-:3604493:3606067:129
g130.t1	Chromosome12_Mac-:3609084:3619318:130
g131.t1	Chromosome12_Mac-:3639493:3655872:131
g132.t1	Chromosome12_Mac+:3660294:3665631:132
g133.t1	Chromosome12_Mac-:3666755:3676994:133
g134.t1	Chromosome12_Mac-:3682142:3716319:134
g135.t1	Chromosome12_Mac-:3725368:3728420:135
g136.t1	Chromosome12_Mac-:3732899:3736322:136
g137.t1	Chromosome12_Mac-:3737881:3739518:137
g138.t1	Chromosome12_Mac-:3747761:3750943:138
g139.t1	Chromosome12_Mac-:3747761:3750943:139
g140.t1	Chromosome12_Mac+:3753179:3764275:140
g141.t1	Chromosome12_Mac+:3766613:3795009:141
g142.t1	Chromosome12_Mac+:3799657:3801952:142
g143.t1	Chromosome12_Mac+:3820105:3829295:143
g144.t1	Chromosome12_Mac+:3835797:3845691:144
g145.t1	Chromosome12_Mac+:3836641:3837318:145
g146.t1	Chromosome12_Mac-:3848044:3849636:146
g147.t1	Chromosome12_Mac+:3869792:3882355:147
g148.t1	Chromosome12_Mac-:3887350:3893015:148
g149.t1	Chromosome12_Mac-:3904201:3921059:149
g150.t1	Chromosome12_Mac-:3923905:3937266:150
g151.t1	Chromosome12_Mac-:3942991:3958351:151
g152.t1	Chromosome12_Mac-:3962480:4081667:152
g153.t1	Chromosome12_Mac+:4057523:4058738:153
g154.t1	Chromosome12_Mac-:4084470:4092826:154
g155.t1	Chromosome12_Mac-:4095453:4112202:155
g156.t1	Chromosome12_Mac-:4136642:4149163:156
g157.t1	Chromosome12_Mac+:4150921:4156330:157
g158.t1	Chromosome12_Mac-:4166833:4172092:158
g159.t1	Chromosome12_Mac+:4173237:4179429:159
g160.t1	Chromosome12_Mac-:4179463:4183806:160
g161.t1	Chromosome12_Mac+:4186316:4192718:161
g162.t1	Chromosome12_Mac+:4196773:4200347:162
g163.t1	Chromosome12_Mac+:4201053:4202042:163
g164.t1	Chromosome12_Mac+:4207741:4234134:164
g165.t1	Chromosome12_Mac+:4240682:4249030:165
g166.t1	Chromosome12_Mac+:4249792:4267234:166
g167.t1	Chromosome12_Mac+:4270175:4287337:167
g168.t1	Chromosome12_Mac-:4291391:4302961:168
g169.t1	Chromosome12_Mac+:4305904:4318586:169
g170.t1	Chromosome12_Mac-:4326328:4334118:170
g171.t1	Chromosome12_Mac+:4337920:4355808:171
g172.t1	Chromosome12_Mac+:4359662:4361255:172
g173.t1	Chromosome12_Mac+:4364739:4382186:173
g174.t1	Chromosome12_Mac+:4412839:4444749:174
g175.t1	Chromosome12_Mac-:4453031:4467143:175
g176.t1	Chromosome12_Mac-:4494468:4546889:176
g177.t1	Chromosome12_Mac-:4566131:4571476:177
g178.t1	Chromosome12_Mac+:4573355:4579564:178
g179.t1	Chromosome12_Mac-:4581716:4584515:179
g180.t1	Chromosome12_Mac+:4586129:4588505:180
g181.t1	Chromosome12_Mac-:4591629:4595472:181
g182.t1	Chromosome12_Mac-:4599806:4622011:182
g183.t1	Chromosome12_Mac-:4628926:4637755:183
g184.t1	Chromosome12_Mac+:4641189:4648470:184
g185.t1	Chromosome12_Mac-:4658219:4661164:185
g186.t1	Chromosome12_Mac+:4669687:4751807:186
g187.t1	Chromosome12_Mac-:4756754:4759130:187
g188.t1	Chromosome12_Mac-:4771164:4803408:188
g189.t1	Chromosome12_Mac+:4803957:4810545:189
g190.t1	Chromosome12_Mac-:4812209:4818314:190
g191.t1	Chromosome12_Mac+:4819039:4821185:191
g192.t1	Chromosome12_Mac+:4923167:4943516:192
g193.t1	Chromosome12_Mac-:4985847:4987145:193
g194.t1	Chromosome12_Mac+:5003445:5012190:194
g195.t1	Chromosome12_Mac-:5015569:5040151:195
g196.t1	Chromosome12_Mac+:5083849:5114346:196
g197.t1	Chromosome12_Mac-:5122800:5124949:197
g198.t1	Chromosome12_Mac+:5140133:5143375:198
g199.t1	Chromosome12_Mac+:5142272:5265708:199
g200.t1	Chromosome12_Mac+:5145207:5148112:200
g201.t1	Chromosome12_Mac+:5156585:5159361:201
g202.t1	Chromosome12_Mac+:5158306:5223524:202
g203.t1	Chromosome12_Mac-:5161832:5162266:203
g204.t1	Chromosome12_Mac-:5163345:5163557:204
g205.t1	Chromosome12_Mac-:5166534:5167454:205
g206.t1	Chromosome12_Mac+:5170937:5175883:206
g207.t1	Chromosome12_Mac-:5184754:5189730:207
g208.t1	Chromosome12_Mac+:5204461:5248675:208
g209.t1	Chromosome12_Mac-:5252954:5263919:209
g210.t1	Chromosome12_Mac-:5280783:5285237:210
g211.t1	Chromosome12_Mac-:5293793:5302523:211
g212.t1	Chromosome12_Mac-:5355494:5423554:212
g213.t1	Chromosome12_Mac+:5425187:5437150:213
g214.t1	Chromosome12_Mac-:5443698:5450950:214
g215.t1	Chromosome12_Mac+:5495222:5495669:215
g216.t1	Chromosome12_Mac-:5499341:5517779:216
g217.t1	Chromosome12_Mac-:5518990:5533139:217
g218.t1	Chromosome12_Mac+:5537593:5544200:218
g219.t1	Chromosome12_Mac+:5540062:5607758:219
g220.t1	Chromosome12_Mac+:5548527:5570845:220
g221.t1	Chromosome12_Mac-:5575026:5592565:221
g222.t1	Chromosome12_Mac+:5595601:5607758:222
g223.t1	Chromosome12_Mac+:5606010:5731100:223
g224.t1	Chromosome12_Mac+:5606292:5708604:224
g225.t1	Chromosome12_Mac+:5610316:5613000:225
g226.t1	Chromosome12_Mac+:5629416:5644000:226
g227.t1	Chromosome12_Mac+:5649068:5654795:227
g228.t1	Chromosome12_Mac+:5763599:5766926:228
g229.t1	Chromosome12_Mac+:5782328:5792077:229
g230.t1	Chromosome12_Mac+:5796233:5804610:230
g231.t1	Chromosome12_Mac-:5828466:5833221:231
g232.t1	Chromosome12_Mac+:5839079:5876260:232
g233.t1	Chromosome12_Mac+:5839124:5848792:233
g234.t1	Chromosome12_Mac+:5841576:5848792:234
g235.t1	Chromosome12_Mac-:5906700:5925812:235
g236.t1	Chromosome12_Mac-:5977103:6071674:236
g237.t1	Chromosome12_Mac-:6076698:6082992:237
g238.t1	Chromosome12_Mac+:6094540:6103833:238
g239.t1	Chromosome12_Mac-:6107255:6120267:239
g240.t1	Chromosome12_Mac-:6124542:6155417:240
g241.t1	Chromosome12_Mac-:6183045:6197605:241
g242.t1	Chromosome12_Mac+:6199369:6206891:242
g243.t1	Chromosome12_Mac-:6214140:6223831:243
g244.t1	Chromosome12_Mac+:6229563:6233355:244
g245.t1	Chromosome12_Mac+:6235371:6238544:245
g246.t1	Chromosome12_Mac+:6238017:6239457:246
g247.t1	Chromosome12_Mac-:6245330:6272782:247
g248.t1	Chromosome12_Mac-:6303877:6527186:248
g249.t1	Chromosome12_Mac-:6579845:6580520:249
g250.t1	Chromosome12_Mac+:6673120:6676029:250
g251.t1	Chromosome12_Mac-:6679093:6696028:251
g252.t1	Chromosome12_Mac-:6703048:6714125:252
g253.t1	Chromosome12_Mac+:6721407:6725172:253
g254.t1	Chromosome12_Mac-:6729386:6735608:254
g255.t1	Chromosome12_Mac+:6745911:6750134:255
g256.t1	Chromosome12_Mac-:6759847:6760596:256
g257.t1	Chromosome12_Mac-:6790456:6793896:257
g258.t1	Chromosome12_Mac+:6796946:6808020:258
g259.t1	Chromosome12_Mac+:6813311:6822392:259
g260.t1	Chromosome12_Mac-:6841837:6844164:260
g261.t1	Chromosome12_Mac-:6854615:6893305:261
g262.t1	Chromosome12_Mac-:6894649:6899248:262
g263.t1	Chromosome12_Mac-:6901951:6908419:263
g264.t1	Chromosome12_Mac+:6911475:6933438:264
g265.t1	Chromosome12_Mac+:6938778:6992580:265
g266.t1	Chromosome12_Mac+:7002750:7005529:266
g267.t1	Chromosome12_Mac-:7109726:7110808:267
g268.t1	Chromosome12_Mac+:7133940:7135746:268
g269.t1	Chromosome12_Mac-:7140245:7143081:269
g270.t1	Chromosome12_Mac+:7152620:7197571:270
g271.t1	Chromosome12_Mac+:7304038:7304482:271
g272.t1	Chromosome12_Mac-:7335609:7337263:272
g273.t1	Chromosome12_Mac-:7373226:7375001:273
g274.t1	Chromosome12_Mac+:7388183:7395009:274
g275.t1	Chromosome12_Mac-:7395436:7401202:275
g276.t1	Chromosome12_Mac+:7401749:7404116:276
g277.t1	Chromosome12_Mac-:7405372:7409391:277
g278.t1	Chromosome12_Mac-:7421817:7424404:278
g279.t1	Chromosome12_Mac+:7457237:7464971:279
g280.t1	Chromosome12_Mac-:7469819:7483364:280
g281.t1	Chromosome12_Mac+:7499630:7550141:281
g282.t1	Chromosome12_Mac+:7622203:7722648:282
g283.t1	Chromosome12_Mac-:7768220:7769436:283
g284.t1	Chromosome12_Mac+:7794981:7812654:284
g285.t1	Chromosome12_Mac+:7969724:7975756:285
g286.t1	Chromosome12_Mac+:7976477:7979140:286
g287.t1	Chromosome12_Mac+:7986506:7998821:287
g288.t1	Chromosome12_Mac+:8006221:8193908:288
g289.t1	Chromosome12_Mac-:8203089:8226748:289
g290.t1	Chromosome12_Mac-:8228758:8230092:290
g291.t1	Chromosome12_Mac-:8232963:8234399:291
g292.t1	Chromosome12_Mac-:8237578:8240671:292
g293.t1	Chromosome12_Mac-:8244460:8248650:293
g294.t1	Chromosome12_Mac-:8350616:8497594:294
g295.t1	Chromosome12_Mac+:8681828:8682130:295
g296.t1	Chromosome12_Mac+:8689787:8818634:296
g297.t1	Chromosome12_Mac+:8845079:8855166:297
g298.t1	Chromosome12_Mac+:8864258:8874668:298
g299.t1	Chromosome12_Mac+:8878035:8892977:299
g300.t1	Chromosome12_Mac-:8901873:8906067:300
g301.t1	Chromosome12_Mac+:8933010:8934433:301
g302.t1	Chromosome12_Mac+:8951024:8969559:302
g303.t1	Chromosome12_Mac+:8976215:8980405:303
g304.t1	Chromosome12_Mac+:8985618:8989557:304
g305.t1	Chromosome12_Mac+:8996040:9049575:305
g306.t1	Chromosome12_Mac-:9061644:9068160:306
g307.t1	Chromosome12_Mac+:9093765:9178168:307
g308.t1	Chromosome12_Mac+:9106480:9107909:308
g309.t1	Chromosome12_Mac-:9184297:9186700:309
g310.t1	Chromosome12_Mac-:9199935:9211247:310
g311.t1	Chromosome12_Mac+:9211581:9216963:311
g312.t1	Chromosome12_Mac-:9217843:9219992:312
g313.t1	Chromosome12_Mac+:9220242:9222243:313
g314.t1	Chromosome12_Mac+:9223557:9228037:314
g315.t1	Chromosome12_Mac+:9228889:9232438:315
g316.t1	Chromosome12_Mac-:9235088:9240029:316
g317.t1	Chromosome12_Mac-:9243067:9251900:317
g318.t1	Chromosome12_Mac+:9254646:9263856:318
g319.t1	Chromosome12_Mac+:9267887:9272078:319
g320.t1	Chromosome12_Mac-:9300487:9344423:320
g321.t1	Chromosome12_Mac-:9300487:9392898:321
g322.t1	Chromosome12_Mac-:9379699:9384183:322
g323.t1	Chromosome12_Mac+:9496558:9545769:323
g324.t1	Chromosome12_Mac-:9547914:9549666:324
g325.t1	Chromosome12_Mac-:9553168:9554007:325
g326.t1	Chromosome12_Mac+:9563049:9567779:326
g327.t1	Chromosome12_Mac+:9575331:9579375:327
g328.t1	Chromosome12_Mac-:9581253:9582824:328
g329.t1	Chromosome12_Mac+:9584656:9601722:329
g330.t1	Chromosome12_Mac-:9602468:9628684:330
g331.t1	Chromosome12_Mac-:9644670:9723650:331
g332.t1	Chromosome12_Mac-:9763884:9765108:332
g333.t1	Chromosome12_Mac+:9767889:9771668:333
g334.t1	Chromosome12_Mac+:9779138:9815234:334
g335.t1	Chromosome12_Mac-:9819242:9830539:335
g336.t1	Chromosome12_Mac-:9841234:9843918:336
g337.t1	Chromosome12_Mac-:9851107:9875215:337
g338.t1	Chromosome12_Mac+:9896940:9913571:338
g339.t1	Chromosome12_Mac-:9917282:9919097:339
g340.t1	Chromosome12_Mac+:9920194:9921756:340
g341.t1	Chromosome12_Mac+:9922880:9924212:341
g342.t1	Chromosome12_Mac-:9926503:9947213:342
g343.t1	Chromosome12_Mac-:9949442:9952383:343
g344.t1	Chromosome12_Mac+:9955459:9967570:344
g345.t1	Chromosome12_Mac+:9972180:9999172:345
g346.t1	Chromosome12_Mac-:10005935:10017391:346
g347.t1	Chromosome12_Mac-:10028245:10035756:347
g348.t1	Chromosome12_Mac-:10034836:10035756:348
g349.t1	Chromosome12_Mac-:10038045:10041848:349
g350.t1	Chromosome12_Mac+:10044061:10049523:350
g351.t1	Chromosome12_Mac-:10051287:10053564:351
g352.t1	Chromosome12_Mac-:10056304:10059084:352
g353.t1	Chromosome12_Mac-:10065454:10069014:353
g354.t1	Chromosome12_Mac-:10072167:10088587:354
g355.t1	Chromosome12_Mac-:10098066:10105739:355
g356.t1	Chromosome12_Mac+:10124878:10163859:356
g357.t1	Chromosome12_Mac+:10175959:10208057:357
g358.t1	Chromosome12_Mac+:10186598:10194787:358
g359.t1	Chromosome12_Mac-:10210239:10218786:359
g360.t1	Chromosome12_Mac-:10228459:10231896:360
g361.t1	Chromosome12_Mac-:10232941:10237945:361
g362.t1	Chromosome12_Mac-:10239538:10247190:362
g363.t1	Chromosome12_Mac-:10253000:10264020:363
g364.t1	Chromosome12_Mac-:10266853:10278406:364
g365.t1	Chromosome12_Mac+:10284418:10305223:365
g366.t1	Chromosome12_Mac-:10312950:10321587:366
g367.t1	Chromosome12_Mac-:10324637:10371336:367
g368.t1	Chromosome12_Mac+:10391175:10397048:368
g369.t1	Chromosome12_Mac+:10404448:10419137:369
g370.t1	Chromosome12_Mac-:10421413:10432558:370
g371.t1	Chromosome12_Mac+:10432770:10448598:371
g372.t1	Chromosome12_Mac-:10449654:10465315:372
g373.t1	Chromosome12_Mac-:10472889:10496197:373
g374.t1	Chromosome12_Mac-:10513470:10514732:374
g375.t1	Chromosome12_Mac+:10516031:10516783:375
g376.t1	Chromosome12_Mac+:10521567:10527856:376
g377.t1	Chromosome12_Mac+:10539156:10540391:377
g378.t1	Chromosome12_Mac-:10547997:10569377:378
g379.t1	Chromosome12_Mac-:10580489:10602702:379
g380.t1	Chromosome12_Mac+:10639957:10661946:380
g381.t1	Chromosome12_Mac+:10665033:10671842:381
g382.t1	Chromosome12_Mac-:10673522:10681043:382
g383.t1	Chromosome12_Mac+:10690326:10691819:383
g384.t1	Chromosome12_Mac+:10699171:10713295:384
g385.t1	Chromosome12_Mac-:10716071:10735023:385
g386.t1	Chromosome12_Mac-:10718068:10727713:386
g387.t1	Chromosome12_Mac-:10720691:10722143:387
g388.t1	Chromosome12_Mac-:10737924:10742810:388
g389.t1	Chromosome12_Mac-:10746144:10751499:389
g390.t1	Chromosome12_Mac-:10756235:10798339:390
g391.t1	Chromosome12_Mac+:10807117:10843928:391
g392.t1	Chromosome12_Mac-:10851053:10913301:392
g393.t1	Chromosome12_Mac-:10929120:10930078:393
g394.t1	Chromosome12_Mac+:10935937:10980128:394
g395.t1	Chromosome12_Mac+:11007592:11133783:395
g396.t1	Chromosome12_Mac+:11162382:11198072:396
g397.t1	Chromosome12_Mac+:11208419:11218183:397
g398.t1	Chromosome12_Mac+:11220923:11226138:398
g399.t1	Chromosome12_Mac+:11229736:11231771:399
g400.t1	Chromosome12_Mac-:11233766:11234725:400
g401.t1	Chromosome12_Mac+:11245294:11252816:401
g402.t1	Chromosome12_Mac+:11257778:11262499:402
g403.t1	Chromosome12_Mac+:11268090:11277630:403
g404.t1	Chromosome12_Mac-:11285728:11315753:404
g405.t1	Chromosome12_Mac+:11331555:11341444:405
g406.t1	Chromosome12_Mac-:11363959:11376296:406
g407.t1	Chromosome12_Mac-:11378039:11389286:407
g408.t1	Chromosome12_Mac+:11406103:11407298:408
g409.t1	Chromosome12_Mac-:11408021:11409894:409
g410.t1	Chromosome12_Mac+:11412524:11412862:410
g411.t1	Chromosome12_Mac+:11418030:11465731:411
g412.t1	Chromosome12_Mac+:11475554:11494921:412
g413.t1	Chromosome12_Mac-:11549949:11586367:413
g414.t1	Chromosome12_Mac+:11673413:11676303:414
g415.t1	Chromosome12_Mac+:11673413:11676303:415
g416.t1	Chromosome12_Mac-:11734181:11748192:416
g417.t1	Chromosome12_Mac+:11765064:11765365:417
g418.t1	Chromosome12_Mac+:11819500:11838843:418
g419.t1	Chromosome12_Mac+:11842334:11852606:419
g420.t1	Chromosome12_Mac-:11856378:11866552:420
g421.t1	Chromosome12_Mac+:11940561:11943185:421
g422.t1	Chromosome12_Mac-:11946008:11952374:422
g423.t1	Chromosome12_Mac-:11959188:11979431:423
g424.t1	Chromosome12_Mac-:12034049:12035000:424
g425.t1	Chromosome12_Mac-:12069805:12084166:425
g426.t1	Chromosome12_Mac+:12136217:12153408:426
g427.t1	Chromosome12_Mac-:12158540:12160683:427
g428.t1	Chromosome12_Mac-:12162165:12163832:428
g429.t1	Chromosome12_Mac-:12166901:12184086:429
g430.t1	Chromosome12_Mac-:12194644:12199795:430
g431.t1	Chromosome12_Mac+:12204915:12214118:431
g432.t1	Chromosome12_Mac-:12227524:12262093:432
g433.t1	Chromosome12_Mac-:12269162:12277197:433
g434.t1	Chromosome12_Mac-:12306932:12307351:434
g435.t1	Chromosome12_Mac-:12340944:12347330:435
g436.t1	Chromosome12_Mac+:12353501:12446618:436
g437.t1	Chromosome12_Mac+:12378803:12395657:437
g438.t1	Chromosome12_Mac+:12398929:12404907:438
g439.t1	Chromosome12_Mac+:12413938:12415192:439
g440.t1	Chromosome12_Mac+:12476256:12568019:440
g441.t1	Chromosome12_Mac+:12652845:12653650:441
g442.t1	Chromosome12_Mac+:12668245:12668853:442
g443.t1	Chromosome12_Mac+:12739403:13011689:443
g444.t1	Chromosome12_Mac-:12957079:12959118:444
g445.t1	Chromosome12_Mac-:13024551:13117294:445
g446.t1	Chromosome12_Mac-:13138071:13165417:446
g447.t1	Chromosome12_Mac-:13211898:13454588:447
g448.t1	Chromosome12_Mac+:13459872:13462248:448
g449.t1	Chromosome12_Mac-:13463010:13464973:449
g450.t1	Chromosome12_Mac-:13463010:13465633:450
g451.t1	Chromosome12_Mac+:13470060:13485730:451
g452.t1	Chromosome12_Mac-:13489279:13537993:452
g453.t1	Chromosome12_Mac+:13539301:13545244:453
g454.t1	Chromosome12_Mac-:13550402:13551073:454
g455.t1	Chromosome12_Mac+:13552396:13554616:455
g456.t1	Chromosome12_Mac+:13556261:13562664:456
g457.t1	Chromosome12_Mac+:13567446:13596839:457
g458.t1	Chromosome12_Mac+:13612438:13638075:458
g459.t1	Chromosome12_Mac-:13621349:13621569:459
g460.t1	Chromosome12_Mac+:13644723:13648110:460
g461.t1	Chromosome12_Mac+:13653989:13658660:461
g462.t1	Chromosome12_Mac-:13664957:13672002:462
g463.t1	Chromosome12_Mac+:13677607:13682760:463
g464.t1	Chromosome12_Mac-:13688003:13699968:464
g465.t1	Chromosome12_Mac+:13705057:13709224:465
g466.t1	Chromosome12_Mac+:13714700:13716324:466
g467.t1	Chromosome12_Mac-:13720063:13722278:467
g468.t1	Chromosome12_Mac+:13723703:13736403:468
g469.t1	Chromosome12_Mac+:13743051:13744091:469
g470.t1	Chromosome12_Mac-:13747278:13750104:470
g471.t1	Chromosome12_Mac+:13754336:13764459:471
g472.t1	Chromosome12_Mac-:13773188:13792215:472
g473.t1	Chromosome12_Mac-:13805899:13808971:473
g474.t1	Chromosome12_Mac+:13810595:13815610:474
g475.t1	Chromosome12_Mac-:13824811:13829318:475
g476.t1	Chromosome12_Mac+:13830160:13834983:476
g477.t1	Chromosome12_Mac+:13839996:13840562:477
g478.t1	Chromosome12_Mac+:13856918:13953152:478
g479.t1	Chromosome12_Mac+:14163249:14170679:479
g480.t1	Chromosome12_Mac+:14199838:14216565:480
g481.t1	Chromosome12_Mac-:14253098:14261673:481
g482.t1	Chromosome12_Mac+:14265448:14276686:482
g483.t1	Chromosome12_Mac+:14284637:14290185:483
g484.t1	Chromosome12_Mac-:14294811:14324455:484
g485.t1	Chromosome12_Mac-:14329024:14331900:485
g486.t1	Chromosome12_Mac+:14333137:14360897:486
g487.t1	Chromosome12_Mac-:14366978:14381419:487
g488.t1	Chromosome12_Mac+:14384169:14386344:488
g489.t1	Chromosome12_Mac-:14392130:14420639:489
g490.t1	Chromosome12_Mac+:14424124:14433889:490
g491.t1	Chromosome12_Mac-:14434712:14437367:491
g492.t1	Chromosome12_Mac+:14442538:14472629:492
g493.t1	Chromosome12_Mac+:14478823:14492947:493
g494.t1	Chromosome12_Mac-:14494666:14495763:494
g495.t1	Chromosome12_Mac+:14496598:14507677:495
g496.t1	Chromosome12_Mac+:14520751:14540052:496
g497.t1	Chromosome12_Mac+:14547606:14549243:497
g498.t1	Chromosome12_Mac+:14554204:14562976:498
g499.t1	Chromosome12_Mac-:14570216:14578965:499
g500.t1	Chromosome12_Mac-:14590407:14605149:500
g501.t1	Chromosome12_Mac+:14674861:14815401:501
g502.t1	Chromosome12_Mac-:14818994:14836655:502
g503.t1	Chromosome12_Mac-:14872804:14906669:503
g504.t1	Chromosome12_Mac-:14918283:14923736:504
g505.t1	Chromosome12_Mac+:14954230:14961609:505
g506.t1	Chromosome12_Mac+:14955762:14961609:506
g507.t1	Chromosome12_Mac-:14969998:15009730:507
g508.t1	Chromosome12_Mac-:15010627:15031261:508
g509.t1	Chromosome12_Mac+:15046002:15060792:509
g510.t1	Chromosome12_Mac-:15063643:15067708:510
g511.t1	Chromosome12_Mac-:15071116:15083512:511
g512.t1	Chromosome12_Mac+:15086430:15099484:512
g513.t1	Chromosome12_Mac-:15102577:15108456:513
g514.t1	Chromosome12_Mac+:15109372:15117438:514
g515.t1	Chromosome12_Mac+:15124927:15128167:515
g516.t1	Chromosome12_Mac-:15130411:15130757:516
g517.t1	Chromosome12_Mac+:15131701:15133256:517
g518.t1	Chromosome12_Mac-:15137560:15153956:518
g519.t1	Chromosome12_Mac+:15218253:15221599:519
g520.t1	Chromosome12_Mac-:15226280:15227438:520
g521.t1	Chromosome12_Mac-:15232746:15237710:521
g522.t1	Chromosome12_Mac-:15243208:15244351:522
g523.t1	Chromosome12_Mac-:15246908:15254264:523
g524.t1	Chromosome12_Mac-:15256404:15269419:524
g525.t1	Chromosome12_Mac+:15272252:15277173:525
g526.t1	Chromosome12_Mac+:15278620:15291515:526
g527.t1	Chromosome12_Mac+:15300740:15316017:527
g528.t1	Chromosome12_Mac+:15320169:15321671:528
g529.t1	Chromosome12_Mac+:15328624:15329481:529
g530.t1	Chromosome12_Mac-:15330960:15333688:530
g531.t1	Chromosome12_Mac+:15336643:15337656:531
g532.t1	Chromosome12_Mac+:15339356:15341614:532
g533.t1	Chromosome12_Mac-:15343290:15345753:533
g534.t1	Chromosome12_Mac+:15348245:15349632:534
g535.t1	Chromosome12_Mac+:15350894:15355323:535
g536.t1	Chromosome12_Mac+:15358000:15369948:536
g537.t1	Chromosome12_Mac+:15374397:15377534:537
g538.t1	Chromosome12_Mac-:15381661:15395433:538
g539.t1	Chromosome12_Mac+:15401319:15403605:539
g540.t1	Chromosome12_Mac-:15405720:15414802:540
g541.t1	Chromosome12_Mac+:15416348:15417939:541
g542.t1	Chromosome12_Mac-:15419541:15420295:542
g543.t1	Chromosome12_Mac+:15422119:15440965:543
g544.t1	Chromosome12_Mac-:15444995:15472245:544
g545.t1	Chromosome12_Mac-:15444995:15454870:545
g546.t1	Chromosome12_Mac-:15485828:15518033:546
g547.t1	Chromosome12_Mac+:15530693:15538996:547
g548.t1	Chromosome12_Mac-:15544239:15553016:548
g549.t1	Chromosome12_Mac+:15571304:15589188:549
g550.t1	Chromosome12_Mac+:15591564:15597647:550
g551.t1	Chromosome12_Mac+:15599538:15614004:551
g552.t1	Chromosome12_Mac+:15615410:15619154:552
g553.t1	Chromosome12_Mac+:15617241:15619154:553
g554.t1	Chromosome12_Mac-:15625296:15628168:554
g555.t1	Chromosome12_Mac+:15637443:15638720:555
g556.t1	Chromosome12_Mac-:15640412:15643757:556
g557.t1	Chromosome12_Mac-:15655497:15670383:557
g558.t1	Chromosome12_Mac+:15672349:15696721:558
g559.t1	Chromosome12_Mac-:15704074:15721288:559
g560.t1	Chromosome12_Mac+:15722473:15739153:560
g561.t1	Chromosome12_Mac+:15733587:15737977:561
g562.t1	Chromosome12_Mac+:15733587:15738082:562
g563.t1	Chromosome12_Mac-:15741601:15745649:563
g564.t1	Chromosome12_Mac+:15751354:15762606:564
g565.t1	Chromosome12_Mac+:15764674:15765120:565
g566.t1	Chromosome12_Mac-:15768798:15770333:566
g567.t1	Chromosome12_Mac+:15779842:15785203:567
g568.t1	Chromosome12_Mac+:15789201:15803611:568
g569.t1	Chromosome12_Mac+:15814640:15815710:569
g570.t1	Chromosome12_Mac+:15828144:15832058:570
g571.t1	Chromosome12_Mac+:15834039:15845106:571
g572.t1	Chromosome12_Mac+:15842802:15871998:572
g573.t1	Chromosome12_Mac+:15848569:15864437:573
g574.t1	Chromosome12_Mac+:15871309:15877588:574
g575.t1	Chromosome12_Mac+:15881391:15883522:575
g576.t1	Chromosome12_Mac+:15888076:15896185:576
g577.t1	Chromosome12_Mac+:15897403:15905408:577
g578.t1	Chromosome12_Mac-:15907804:15911794:578
g579.t1	Chromosome12_Mac+:15921240:15926904:579
g580.t1	Chromosome12_Mac+:15931117:15935850:580
g581.t1	Chromosome12_Mac+:15945898:15951753:581
g582.t1	Chromosome12_Mac+:15953062:15957698:582
g583.t1	Chromosome12_Mac-:15960239:15967891:583
g584.t1	Chromosome12_Mac+:15970193:15974213:584
g585.t1	Chromosome12_Mac-:15977130:15979213:585
g586.t1	Chromosome12_Mac+:15980567:15985391:586
g587.t1	Chromosome12_Mac+:15987639:15990812:587
g588.t1	Chromosome12_Mac-:15992097:16001541:588
g589.t1	Chromosome12_Mac+:16018943:16023420:589
g590.t1	Chromosome12_Mac-:16031113:16036833:590
g591.t1	Chromosome12_Mac-:16043152:16076884:591
g592.t1	Chromosome12_Mac+:16089523:16093703:592
g593.t1	Chromosome12_Mac+:16096786:16104428:593
g594.t1	Chromosome12_Mac-:16125324:16151690:594
g595.t1	Chromosome12_Mac-:16186255:16286821:595
g596.t1	Chromosome12_Mac+:16189577:16202411:596
g597.t1	Chromosome12_Mac+:16234653:16238754:597
g598.t1	Chromosome12_Mac+:16263691:16388439:598
g599.t1	Chromosome12_Mac+:16288765:16316438:599
g600.t1	Chromosome12_Mac+:16337201:16337977:600
g601.t1	Chromosome12_Mac-:16339986:16344607:601
g602.t1	Chromosome12_Mac+:16347249:16353480:602
g603.t1	Chromosome12_Mac-:16354647:16361392:603
g604.t1	Chromosome12_Mac-:16368556:16369216:604
g605.t1	Chromosome12_Mac-:16372630:16381653:605
g606.t1	Chromosome12_Mac+:16386092:16434582:606
g607.t1	Chromosome12_Mac-:16392998:16400773:607
g608.t1	Chromosome12_Mac+:16479606:16501154:608
g609.t1	Chromosome12_Mac-:16539255:16564894:609
g610.t1	Chromosome12_Mac+:16570895:16578615:610
g611.t1	Chromosome12_Mac+:16583497:16599432:611
g612.t1	Chromosome12_Mac+:16601615:16603227:612
g613.t1	Chromosome12_Mac-:16605485:16614499:613
g614.t1	Chromosome12_Mac+:16619367:16620506:614
g615.t1	Chromosome12_Mac-:16625419:16635638:615
g616.t1	Chromosome12_Mac-:16671548:16676409:616
g617.t1	Chromosome12_Mac+:16676918:16688722:617
g618.t1	Chromosome12_Mac-:16690942:16702836:618
g619.t1	Chromosome12_Mac-:16705548:16716746:619
g620.t1	Chromosome12_Mac+:16722541:16734787:620
g621.t1	Chromosome12_Mac-:16750075:16758496:621
g622.t1	Chromosome12_Mac+:16762454:16773364:622
g623.t1	Chromosome12_Mac+:16774559:16775353:623
g624.t1	Chromosome12_Mac-:16778456:16798090:624
g625.t1	Chromosome12_Mac+:16814899:16816833:625
g626.t1	Chromosome12_Mac+:16830685:16845945:626
g627.t1	Chromosome12_Mac+:16861386:16925596:627
g628.t1	Chromosome12_Mac+:16882011:16883237:628
g629.t1	Chromosome12_Mac-:16944042:16969908:629
g630.t1	Chromosome12_Mac+:17101637:17159926:630
g631.t1	Chromosome12_Mac+:17167244:17175461:631
g632.t1	Chromosome12_Mac+:17192346:17202671:632
g633.t1	Chromosome12_Mac+:17208323:17233647:633
g634.t1	Chromosome12_Mac-:17236233:17256887:634
g635.t1	Chromosome12_Mac+:17281006:17283494:635
g636.t1	Chromosome12_Mac+:17287777:17297576:636
g637.t1	Chromosome12_Mac+:17292195:17317745:637
g638.t1	Chromosome12_Mac+:17323154:17325974:638
g639.t1	Chromosome12_Mac+:17328151:17330980:639
g640.t1	Chromosome12_Mac+:17333276:17337753:640
g641.t1	Chromosome12_Mac-:17358723:17359061:641
g642.t1	Chromosome12_Mac-:17367598:17410358:642
g643.t1	Chromosome12_Mac+:17413497:17419204:643
g644.t1	Chromosome12_Mac-:17422586:17430759:644
g645.t1	Chromosome12_Mac+:17433124:17441277:645
g646.t1	Chromosome12_Mac-:17441633:17445278:646
g647.t1	Chromosome12_Mac+:17447849:17456861:647
g648.t1	Chromosome12_Mac+:17461847:17481655:648
g649.t1	Chromosome12_Mac+:17488821:17490950:649
g650.t1	Chromosome12_Mac-:17495143:17505932:650
g651.t1	Chromosome12_Mac-:17502876:17545692:651
g652.t1	Chromosome12_Mac+:17513710:17516432:652
g653.t1	Chromosome12_Mac+:17518486:17541386:653
g654.t1	Chromosome12_Mac+:17577106:17614392:654
g655.t1	Chromosome12_Mac-:17624152:17632687:655
g656.t1	Chromosome12_Mac-:17638296:17640362:656
g657.t1	Chromosome12_Mac-:17644927:17649499:657
g658.t1	Chromosome12_Mac-:17663357:17733709:658
g659.t1	Chromosome12_Mac-:17739357:17762891:659
g660.t1	Chromosome12_Mac-:17767959:17770346:660
g661.t1	Chromosome12_Mac+:17770563:17772909:661
g662.t1	Chromosome12_Mac+:17774145:17779688:662
g663.t1	Chromosome12_Mac+:17783331:17847126:663
g664.t1	Chromosome12_Mac+:17859575:17888377:664
g665.t1	Chromosome12_Mac-:17916480:17917188:665
g666.t1	Chromosome12_Mac+:17931685:17934459:666
g667.t1	Chromosome12_Mac-:17965961:18126294:667
g668.t1	Chromosome12_Mac-:17974989:17979497:668
g669.t1	Chromosome12_Mac-:18172287:18176837:669
g670.t1	Chromosome12_Mac-:18177623:18180224:670
g671.t1	Chromosome12_Mac+:18181583:18184193:671
g672.t1	Chromosome12_Mac+:18187633:18204721:672
g673.t1	Chromosome12_Mac+:18226604:18279587:673
g674.t1	Chromosome12_Mac+:18380096:18433385:674
g675.t1	Chromosome12_Mac+:18498182:18603622:675
g676.t1	Chromosome12_Mac+:18616469:18635324:676
g677.t1	Chromosome12_Mac+:18639320:18643039:677
g678.t1	Chromosome12_Mac+:18648726:18656254:678
g679.t1	Chromosome12_Mac-:18663244:18666839:679
g680.t1	Chromosome12_Mac-:18676843:18755646:680
g681.t1	Chromosome12_Mac+:18884258:18896175:681
g682.t1	Chromosome12_Mac+:18897528:18901862:682
g683.t1	Chromosome12_Mac-:18904141:18905739:683
g684.t1	Chromosome12_Mac+:18910940:18913999:684
g685.t1	Chromosome12_Mac-:18919107:18922631:685
g686.t1	Chromosome12_Mac+:18945132:19017737:686
g687.t1	Chromosome12_Mac+:19023289:19025978:687
g688.t1	Chromosome12_Mac-:19028752:19030185:688
g689.t1	Chromosome12_Mac+:19037939:19061542:689
g690.t1	Chromosome12_Mac-:19074306:19075166:690
g691.t1	Chromosome12_Mac+:19079347:19158688:691
g692.t1	Chromosome12_Mac-:19166069:19171991:692
g693.t1	Chromosome12_Mac-:19188896:19206838:693
g694.t1	Chromosome12_Mac+:19227847:19246279:694
g695.t1	Chromosome12_Mac+:19228485:19231474:695
g696.t1	Chromosome12_Mac+:19259553:19263882:696
g697.t1	Chromosome12_Mac-:19273118:19276699:697
g698.t1	Chromosome12_Mac+:19280623:19293574:698
g699.t1	Chromosome12_Mac-:19294786:19300580:699
g700.t1	Chromosome12_Mac+:19330800:19348150:700
g701.t1	Chromosome12_Mac-:19353795:19360975:701
g702.t1	Chromosome12_Mac-:19362809:19364162:702
g703.t1	Chromosome12_Mac+:19365652:19375000:703
g704.t1	Chromosome12_Mac-:19380491:19386090:704
g705.t1	Chromosome12_Mac-:19389998:19467866:705
g706.t1	Chromosome12_Mac+:19505389:19534348:706
g707.t1	Chromosome12_Mac-:19539648:19587132:707
g708.t1	Chromosome12_Mac+:19727087:19792465:708
g709.t1	Chromosome12_Mac+:19748010:19748909:709
g710.t1	Chromosome12_Mac-:19816498:19816959:710
g711.t1	Chromosome12_Mac+:19818123:19818737:711
g712.t1	Chromosome12_Mac+:19821276:19821890:712
g713.t1	Chromosome12_Mac-:19823464:19823925:713
g714.t1	Chromosome12_Mac-:19827312:19828652:714
g715.t1	Chromosome12_Mac+:19835453:19845338:715
g716.t1	Chromosome12_Mac+:19941275:19949433:716
g717.t1	Chromosome12_Mac+:19941314:20126772:717
g718.t1	Chromosome12_Mac+:19952413:19953591:718
g719.t1	Chromosome12_Mac+:19957303:19959599:719
g720.t1	Chromosome12_Mac-:19959892:19966535:720
g721.t1	Chromosome12_Mac-:19968825:19971454:721
g722.t1	Chromosome12_Mac+:19972830:20001050:722
g723.t1	Chromosome12_Mac+:20333952:20473796:723
g724.t1	Chromosome12_Mac+:20494480:20495307:724
g725.t1	Chromosome12_Mac-:20506414:20517196:725
g726.t1	Chromosome12_Mac+:20557905:20559621:726
g727.t1	Chromosome12_Mac+:20566711:20573326:727
g728.t1	Chromosome12_Mac+:20586826:20588993:728
g729.t1	Chromosome12_Mac-:20598098:20619798:729
g730.t1	Chromosome12_Mac+:20600352:20602737:730
g731.t1	Chromosome12_Mac+:20608008:20610604:731
g732.t1	Chromosome12_Mac+:20625596:20647291:732
g733.t1	Chromosome12_Mac-:20656223:20669737:733
g734.t1	Chromosome12_Mac+:20710036:20721100:734
g735.t1	Chromosome12_Mac-:20726442:20730659:735
g736.t1	Chromosome12_Mac-:20732707:20733321:736
g737.t1	Chromosome12_Mac+:20773156:20786057:737
g738.t1	Chromosome12_Mac+:20795768:20800983:738
g739.t1	Chromosome12_Mac+:20803976:20805337:739
g740.t1	Chromosome12_Mac-:20811078:20812088:740
g741.t1	Chromosome12_Mac-:20955644:21055877:741
g742.t1	Chromosome12_Mac-:21037960:21055883:742
g743.t1	Chromosome12_Mac-:21054306:21055832:743
g744.t1	Chromosome12_Mac+:21343325:21345249:744
g745.t1	Chromosome12_Mac+:21347035:21348162:745
g746.t1	Chromosome12_Mac-:21349138:21351819:746
g747.t1	Chromosome12_Mac-:21412317:21412857:747
g748.t1	Chromosome12_Mac+:21412879:21523460:748
g749.t1	Chromosome12_Mac-:21523766:21533766:749
g750.t1	Chromosome12_Mac+:21538819:21544157:750
g751.t1	Chromosome12_Mac+:21551437:21744943:751
g752.t1	Chromosome12_Mac-:21745779:21767679:752
g753.t1	Chromosome12_Mac+:21781073:21861064:753
g754.t1	Chromosome12_Mac-:21869665:21921997:754
g755.t1	Chromosome12_Mac-:21920357:21921907:755
g756.t1	Chromosome12_Mac-:22099966:22144882:756
g757.t1	Chromosome12_Mac-:22164107:22167881:757
g758.t1	Chromosome12_Mac+:22196768:22203394:758
g759.t1	Chromosome12_Mac-:22219475:22243633:759
g760.t1	Chromosome12_Mac-:22250584:22259855:760
g761.t1	Chromosome12_Mac-:22262754:22273811:761
g762.t1	Chromosome12_Mac+:22283163:22295693:762
g763.t1	Chromosome12_Mac-:22297808:22305357:763
g764.t1	Chromosome12_Mac-:22308932:22315993:764
g765.t1	Chromosome12_Mac+:22374884:22380687:765
g766.t1	Chromosome12_Mac+:22422875:22430557:766
g767.t1	Chromosome12_Mac+:22451961:22455289:767
g768.t1	Chromosome12_Mac+:22456032:22458227:768
g769.t1	Chromosome12_Mac-:22459258:22461862:769
g770.t1	Chromosome12_Mac-:22521461:22536195:770
g771.t1	Chromosome12_Mac+:22545438:22550670:771
g772.t1	Chromosome12_Mac+:22564608:22570615:772
g773.t1	Chromosome12_Mac+:22570960:22579123:773
g774.t1	Chromosome12_Mac+:22581807:22587664:774
g775.t1	Chromosome12_Mac+:22591397:22605537:775
g776.t1	Chromosome12_Mac+:22622650:22671924:776
g777.t1	Chromosome12_Mac+:22676711:22688075:777
g778.t1	Chromosome12_Mac+:22691076:22692351:778
g779.t1	Chromosome12_Mac+:22698064:22715326:779
g780.t1	Chromosome12_Mac-:22740427:22741391:780
g781.t1	Chromosome12_Mac+:22750556:22755720:781
g782.t1	Chromosome12_Mac+:22759282:22793924:782
g783.t1	Chromosome12_Mac+:22782288:22782944:783
g784.t1	Chromosome12_Mac+:22798765:22807363:784
g785.t1	Chromosome12_Mac-:22812712:22839213:785
g786.t1	Chromosome12_Mac+:22841272:22862940:786
g787.t1	Chromosome12_Mac-:22872124:22889913:787
g788.t1	Chromosome12_Mac-:22901831:23029360:788
g789.t1	Chromosome12_Mac+:22969357:22970014:789
g790.t1	Chromosome12_Mac+:22995582:23116595:790
g791.t1	Chromosome12_Mac-:23040491:23053217:791
g792.t1	Chromosome12_Mac-:23041640:23203690:792
g793.t1	Chromosome12_Mac-:23056187:23160585:793
g794.t1	Chromosome12_Mac+:23126909:23133946:794
g795.t1	Chromosome12_Mac-:23137495:23139466:795
g796.t1	Chromosome12_Mac+:23198508:23200423:796
g797.t1	Chromosome12_Mac-:23202499:23203534:797
g798.t1	Chromosome12_Mac+:23259710:23261341:798
g799.t1	Chromosome12_Mac-:23271211:23354420:799
g800.t1	Chromosome12_Mac-:23451398:23452419:800
g801.t1	Chromosome12_Mac+:23471751:23482475:801
g802.t1	Chromosome12_Mac-:23605486:23619919:802
g803.t1	Chromosome12_Mac-:23621774:23625517:803
g804.t1	Chromosome12_Mac+:23668162:23669325:804
g805.t1	Chromosome12_Mac+:23721076:23791072:805
g806.t1	Chromosome12_Mac-:23793174:23796136:806
g807.t1	Chromosome12_Mac+:23802034:23802423:807
g808.t1	Chromosome12_Mac-:23819973:23823406:808
g809.t1	Chromosome12_Mac+:23827282:23829467:809
g810.t1	Chromosome12_Mac+:23831459:23843277:810
g811.t1	Chromosome12_Mac+:23919976:23928411:811
g812.t1	Chromosome12_Mac-:23932325:23933638:812
g813.t1	Chromosome12_Mac+:23934935:23943872:813
g814.t1	Chromosome12_Mac-:23944272:23957869:814
g815.t1	Chromosome12_Mac+:23968864:23978750:815
g816.t1	Chromosome12_Mac-:23982874:24015208:816
g817.t1	Chromosome12_Mac+:24022701:24023456:817
g818.t1	Chromosome12_Mac-:24028011:24038312:818
g819.t1	Chromosome12_Mac-:24067036:24068724:819
g820.t1	Chromosome12_Mac-:24099498:24099904:820
g821.t1	Chromosome12_Mac+:24210523:24224421:821
g822.t1	Chromosome12_Mac+:24312776:24409334:822
g823.t1	Chromosome12_Mac-:24455965:24461676:823
g824.t1	Chromosome12_Mac-:24463532:24467215:824
g825.t1	Chromosome12_Mac+:24468966:24537352:825
g826.t1	Chromosome12_Mac-:24558671:24560036:826
g827.t1	Chromosome12_Mac-:24560083:24562611:827
g828.t1	Chromosome12_Mac-:24577235:24582222:828
g829.t1	Chromosome12_Mac+:24607127:24616471:829
g830.t1	Chromosome12_Mac+:24617782:24623821:830
g831.t1	Chromosome12_Mac+:24635965:24641917:831
g832.t1	Chromosome12_Mac-:24637374:24658948:832
g833.t1	Chromosome12_Mac+:24694063:24695553:833
g834.t1	Chromosome12_Mac+:24700102:24701846:834
g835.t1	Chromosome12_Mac+:24806989:24821326:835
g836.t1	Chromosome12_Mac-:24828972:24829886:836
g837.t1	Chromosome12_Mac+:24833872:24834948:837
g838.t1	Chromosome12_Mac-:24838043:24840949:838
g839.t1	Chromosome12_Mac-:24843136:24850647:839
g840.t1	Chromosome12_Mac-:24853762:24868867:840
g841.t1	Chromosome12_Mac+:24870271:24879863:841
g842.t1	Chromosome12_Mac-:24881005:24898780:842
g843.t1	Chromosome12_Mac-:24899880:24903776:843
g844.t1	Chromosome12_Mac+:24907707:24908963:844
g845.t1	Chromosome12_Mac-:24917926:24918743:845
g846.t1	Chromosome12_Mac+:24940636:24943646:846
g847.t1	Chromosome12_Mac+:24955814:24957506:847
g848.t1	Chromosome12_Mac-:24965518:24968760:848
g849.t1	Chromosome12_Mac+:24987715:24989701:849
g850.t1	Chromosome12_Mac+:24992050:24992599:850
g851.t1	Chromosome12_Mac+:25012325:25030311:851
g852.t1	Chromosome12_Mac+:25033841:25050003:852
g853.t1	Chromosome12_Mac-:25080514:25081605:853
g854.t1	Chromosome12_Mac+:25295936:25301347:854
g855.t1	Chromosome12_Mac-:25302788:25309835:855
g856.t1	Chromosome12_Mac+:25311394:25334880:856
g857.t1	Chromosome12_Mac+:25459589:25464952:857
g858.t1	Chromosome12_Mac-:25541184:25541423:858
g859.t1	Chromosome12_Mac-:25562842:25564515:859
g860.t1	Chromosome12_Mac-:25566743:25567525:860
g861.t1	Chromosome12_Mac-:25579663:25584615:861
g862.t1	Chromosome12_Mac-:25588690:25593558:862
g863.t1	Chromosome12_Mac-:25598062:25604793:863
g864.t1	Chromosome12_Mac+:25606623:25611100:864
g865.t1	Chromosome12_Mac-:25616508:25652621:865
g866.t1	Chromosome12_Mac+:25653363:25663577:866
g867.t1	Chromosome12_Mac-:25681097:25711977:867
g868.t1	Chromosome12_Mac+:25712038:25715402:868
g869.t1	Chromosome12_Mac-:25719695:25728215:869
g870.t1	Chromosome12_Mac-:25769448:25832972:870
g871.t1	Chromosome12_Mac+:25834703:25843656:871
g872.t1	Chromosome12_Mac-:25846079:25851167:872
g873.t1	Chromosome12_Mac+:25856670:25863321:873
g874.t1	Chromosome12_Mac-:25869118:25875762:874
g875.t1	Chromosome12_Mac-:25877646:25922820:875
g876.t1	Chromosome12_Mac-:25925621:25931093:876
g877.t1	Chromosome12_Mac-:25934223:25948165:877
g878.t1	Chromosome12_Mac+:25950129:25972438:878
g879.t1	Chromosome12_Mac+:25979809:25982063:879
g880.t1	Chromosome12_Mac-:25988157:25995568:880
g881.t1	Chromosome12_Mac-:25996760:25999113:881
g882.t1	Chromosome12_Mac-:25999787:26004403:882
g883.t1	Chromosome12_Mac+:26027029:26032550:883
g884.t1	Chromosome12_Mac-:26136340:26139185:884
g885.t1	Chromosome12_Mac+:26145486:26155235:885
g886.t1	Chromosome12_Mac+:26162945:26172154:886
g887.t1	Chromosome12_Mac-:26172839:26173622:887
g888.t1	Chromosome12_Mac-:26181727:26181966:888
g889.t1	Chromosome12_Mac+:26189034:26202981:889
g890.t1	Chromosome12_Mac-:26209934:26210288:890
g891.t1	Chromosome12_Mac+:26219247:26228616:891
g892.t1	Chromosome12_Mac-:26230486:26248073:892
g893.t1	Chromosome12_Mac+:26250902:26259015:893
g894.t1	Chromosome12_Mac+:26260196:26260708:894
g895.t1	Chromosome12_Mac-:26261268:26264568:895
g896.t1	Chromosome12_Mac+:26271111:26287251:896
g897.t1	Chromosome12_Mac+:26288491:26292613:897
g898.t1	Chromosome12_Mac+:26296665:26298563:898
g899.t1	Chromosome12_Mac+:26304045:26308837:899
g900.t1	Chromosome12_Mac+:26310476:26313108:900
g901.t1	Chromosome12_Mac+:26316145:26326141:901
g902.t1	Chromosome12_Mac+:26357713:26376611:902
g903.t1	Chromosome12_Mac+:26377870:26392752:903
g904.t1	Chromosome12_Mac+:26394436:26395634:904
g905.t1	Chromosome12_Mac+:26395672:26396443:905
g906.t1	Chromosome12_Mac+:26399501:26406114:906
g907.t1	Chromosome12_Mac-:26407735:26420658:907
g908.t1	Chromosome12_Mac+:26424820:26430986:908
g909.t1	Chromosome12_Mac+:26434031:26444295:909
g910.t1	Chromosome12_Mac-:26450984:26460231:910
g911.t1	Chromosome12_Mac-:26451521:26634022:911
g912.t1	Chromosome12_Mac-:26465477:26472443:912
g913.t1	Chromosome12_Mac-:26535510:26536116:913
g914.t1	Chromosome12_Mac-:26998291:26998943:914
g915.t1	Chromosome12_Mac-:26998414:26999024:915
g916.t1	Chromosome12_Mac-:27028205:27040381:916
g917.t1	Chromosome12_Mac+:27097522:27174509:917
g918.t1	Chromosome12_Mac+:27097537:27271861:918
g919.t1	Chromosome12_Mac+:27098056:27541766:919
g920.t1	Chromosome12_Mac+:27109994:27114914:920
g921.t1	Chromosome12_Mac-:27119874:27125068:921
g922.t1	Chromosome12_Mac-:27134093:27157799:922
g923.t1	Chromosome12_Mac-:27167771:27170817:923
g924.t1	Chromosome12_Mac-:27171798:27175895:924
g925.t1	Chromosome12_Mac-:27180902:27183015:925
g926.t1	Chromosome12_Mac-:27184443:27185671:926
g927.t1	Chromosome12_Mac-:27190277:27197845:927
g928.t1	Chromosome12_Mac+:27217158:27223983:928
g929.t1	Chromosome12_Mac+:27228451:27234057:929
g930.t1	Chromosome12_Mac+:27315147:27326897:930
g931.t1	Chromosome12_Mac+:27329566:27336635:931
g932.t1	Chromosome12_Mac+:27339194:27347405:932
g933.t1	Chromosome12_Mac+:27348708:27352203:933
g934.t1	Chromosome12_Mac+:27353035:27355501:934
g935.t1	Chromosome12_Mac-:27356807:27365979:935
g936.t1	Chromosome12_Mac+:27367303:27371355:936
g937.t1	Chromosome12_Mac-:27373366:27377531:937
g938.t1	Chromosome12_Mac-:27381725:27391244:938
g939.t1	Chromosome12_Mac-:27382569:27382994:939
g940.t1	Chromosome12_Mac+:27393073:27397320:940
g941.t1	Chromosome12_Mac+:27402610:27414075:941
g942.t1	Chromosome12_Mac+:27418851:27438754:942
g943.t1	Chromosome12_Mac+:27439737:27462119:943
g944.t1	Chromosome12_Mac-:27462327:27465962:944
g945.t1	Chromosome12_Mac-:27468503:27477028:945
g946.t1	Chromosome12_Mac+:27480726:27488815:946
g947.t1	Chromosome12_Mac+:27492342:27494814:947
g948.t1	Chromosome12_Mac+:27496279:27502448:948
g949.t1	Chromosome12_Mac-:27502840:27513855:949
g950.t1	Chromosome12_Mac-:27514714:27527144:950
g951.t1	Chromosome12_Mac+:27535993:27541942:951
g952.t1	Chromosome12_Mac+:27535999:27541873:952
g953.t1	Chromosome12_Mac+:27536002:27541885:953
g954.t1	Chromosome12_Mac+:27536008:27541207:954
g955.t1	Chromosome12_Mac+:27536017:27541882:955
g956.t1	Chromosome12_Mac-:27547712:27554842:956
g957.t1	Chromosome12_Mac-:27561161:27569270:957
g958.t1	Chromosome12_Mac+:27574289:27591359:958
g959.t1	Chromosome12_Mac-:27603299:27611592:959
g960.t1	Chromosome12_Mac-:27614579:27615852:960
g961.t1	Chromosome12_Mac-:27619561:27633364:961
g962.t1	Chromosome12_Mac-:27634780:27636316:962
g963.t1	Chromosome12_Mac-:27634780:27636538:963
g964.t1	Chromosome12_Mac-:27634780:27636538:964
g965.t1	Chromosome12_Mac-:27638775:27646457:965
g966.t1	Chromosome12_Mac+:27647330:27651810:966
g967.t1	Chromosome12_Mac-:27667281:27670331:967
g968.t1	Chromosome12_Mac+:27676918:27688262:968
g969.t1	Chromosome12_Mac+:27689590:27695343:969
g970.t1	Chromosome12_Mac-:27695532:27696652:970
g971.t1	Chromosome12_Mac+:27707719:27709896:971
g972.t1	Chromosome12_Mac+:27731207:27732091:972
g973.t1	Chromosome12_Mac-:27744825:27761470:973
g974.t1	Chromosome12_Mac+:27763842:27773458:974
g975.t1	Chromosome12_Mac+:27771083:27772149:975
g976.t1	Chromosome12_Mac-:27816079:27817058:976
g977.t1	Chromosome12_Mac-:27818258:27822624:977
g978.t1	Chromosome12_Mac+:27832932:27843209:978
g979.t1	Chromosome12_Mac+:27850744:27851703:979
g980.t1	Chromosome12_Mac-:27875412:27888144:980
g981.t1	Chromosome12_Mac+:27892345:27892725:981
g982.t1	Chromosome12_Mac+:27897787:27899760:982
g983.t1	Chromosome12_Mac+:27909702:27910082:983
g984.t1	Chromosome12_Mac-:27911551:27923015:984
g985.t1	Chromosome12_Mac+:27927363:27931950:985
g986.t1	Chromosome12_Mac-:27932135:27938202:986
g987.t1	Chromosome12_Mac+:27950551:27960314:987
g988.t1	Chromosome12_Mac-:27963285:27965007:988
g989.t1	Chromosome12_Mac+:27967188:27968224:989
g990.t1	Chromosome12_Mac+:28005775:28192037:990
g991.t1	Chromosome12_Mac+:28176644:28179244:991
g992.t1	Chromosome12_Mac+:28243901:28258172:992
g993.t1	Chromosome12_Mac+:28287222:28349098:993
g994.t1	Chromosome12_Mac-:28341166:28341471:994
g995.t1	Mac_tig00000062+:20953:43259:1
g996.t1	Mac_tig00000076+:4929:81294:1
g997.t1	Mac_tig00000083+:1:14096:1
g998.t1	Mac_tig00000083-:21552:34613:2
g999.t1	Mac_tig00000083+:46829:84393:3
g1000.t1	Mac_tig00000083-:89412:90100:4
g1001.t1	Mac_tig00000084+:50003:50305:1
g1002.t1	Mac_tig00000084+:57964:66757:2
g1003.t1	Mac_tig00000086-:11750:42743:1
g1004.t1	Mac_tig00000106+:3143:8989:1
g1005.t1	Mac_tig00000106+:9017:21741:2
g1006.t1	Mac_tig00000108+:1301:6669:1
g1007.t1	Mac_tig00000109-:50559:58245:1
g1008.t1	Mac_tig00000112+:29427:33213:1
g1009.t1	Mac_tig00000112+:45538:66272:2
g1010.t1	Mac_tig00000113-:13613:30324:1
g1011.t1	Mac_tig00000121+:25759:29038:1
g1012.t1	Mac_tig00000121-:33717:34875:2
g1013.t1	Mac_tig00000121-:40169:45006:3
g1014.t1	Mac_tig00000121-:50503:51644:4
g1015.t1	Mac_tig00000121-:54206:61565:5
g1016.t1	Mac_tig00000121-:63793:73800:6
g1017.t1	Mac_tig00000133-:675:2286:1
g1018.t1	Mac_tig00000133-:4491:14268:2
g1019.t1	Mac_tig00000133-:24583:41090:3
g1020.t1	Mac_tig00000133+:47155:72760:4
g1021.t1	Mac_tig00000134+:954:11588:1
g1022.t1	Mac_tig00000134+:12782:13576:2
g1023.t1	Mac_tig00000134-:16687:36320:3
g1024.t1	Mac_tig00000238+:23193:37060:1
g1025.t1	Mac_tig00000262-:4594:6698:1
g1026.t1	Mac_tig00000262-:22688:24591:2
g1027.t1	Mac_tig00000262-:41300:41665:3
g1028.t1	Mac_tig00000298-:71717:72755:1
g1029.t1	Mac_tig00000298-:205518:207664:2
g1030.t1	Mac_tig00000312-:133:11514:1
g1031.t1	Mac_tig00000312+:32370:59126:2
g1032.t1	Mac_tig00000312-:66106:67244:3
g1033.t1	Mac_tig00000340+:91008:91727:1
g1034.t1	Mac_tig00000356-:16595:60250:1
g1035.t1	Mac_tig00000367+:28952:34321:1
g1036.t1	Mac_tig00000367+:60855:196624:2
g1037.t1	Mac_tig00000367-:127209:128194:3
g1038.t1	Mac_tig00000367+:218770:249858:4
g1039.t1	Mac_tig00000367+:316845:318061:5
g1040.t1	Mac_tig00000375-:162435:163451:1
g1041.t1	Mac_tig00000375-:199430:199585:2
g1042.t1	Mac_tig00000375-:291523:293431:3
g1043.t1	Mac_tig00000376-:26836:45596:1
g1044.t1	Mac_tig00000376-:51125:51541:2
g1045.t1	Mac_tig00000376+:55598:66046:3
g1046.t1	Mac_tig00000376+:69107:134515:4
g1047.t1	Mac_tig00000376-:117486:151754:5
g1048.t1	Mac_tig00000376-:136941:139901:6
g1049.t1	Mac_tig00000376+:144887:145105:7
g1050.t1	Mac_tig00000376-:173002:176493:8
g1051.t1	Mac_tig00000376+:180485:181789:9
g1052.t1	Mac_tig00000377-:45417:46510:1
g1053.t1	Mac_tig00000377-:50473:51779:2
g1054.t1	Mac_tig00000391-:137520:138486:1
g1055.t1	Mac_tig00000391+:160983:173206:2
g1056.t1	Mac_tig00000397-:95460:99534:1
g1057.t1	Mac_tig00000397-:122503:131481:2
g1058.t1	Mac_tig00000397+:161562:210718:3
g1059.t1	Mac_tig00000425-:11598:12077:1
g1060.t1	Mac_tig00000433-:35079:35674:1
g1061.t1	Mac_tig00000433-:85037:100328:2
g1062.t1	Mac_tig00000454-:56378:67682:1
g1063.t1	Mac_tig00000480-:38157:41167:1
g1064.t1	Mac_tig00000480+:50132:52398:2
g1065.t1	Mac_tig00000495+:29795:43527:1
g1066.t1	Mac_tig00000495+:106955:107388:2
g1067.t1	Mac_tig00000495+:114325:115301:3
g1068.t1	Mac_tig00000521+:44:38243:1
g1069.t1	Mac_tig00000521+:68340:119229:2
g1070.t1	Mac_tig00000530-:84605:88697:1
g1071.t1	Mac_tig00000535-:63845:65863:1
g1072.t1	Mac_tig00000535-:65627:67968:2
g1073.t1	Mac_tig00000535-:69814:72571:3
g1074.t1	Mac_tig00000535-:88452:103103:4
g1075.t1	Mac_tig00000591+:38789:53275:1
g1076.t1	Mac_tig00000600-:19399:24005:1
g1077.t1	Mac_tig00000600+:25174:49715:2
g1078.t1	Mac_tig00000600+:52435:54229:3
g1079.t1	Mac_tig00000600+:58705:63902:4
g1080.t1	Mac_tig00000600-:81205:82930:5
g1081.t1	Mac_tig00000600-:85895:87608:6
g1082.t1	Mac_tig00000609-:66705:71061:1
g1083.t1	Mac_tig00000626-:19792:24148:1
g1084.t1	Mac_tig00000720-:25692:34828:1
g1085.t1	Mac_tig00000720-:25692:36730:2
g1086.t1	Mac_tig00000733-:40255:40742:1
g1087.t1	Mac_tig00000755-:23111:37142:1
g1088.t1	Mac_tig00000817-:27177:29819:1
g1089.t1	Mac_tig00000918+:38:24792:1
g1090.t1	Mac_tig00000918+:27884:33692:2
g1091.t1	Mac_tig00000918+:34342:34708:3
g1092.t1	Mac_tig00000921+:11529:24132:1
g1093.t1	Mac_tig00000952+:67299:68515:1
g1094.t1	Mac_tig00000953-:18704:20662:1
g1095.t1	Mac_tig00000954+:1148:2944:1
g1096.t1	Mac_tig00000954+:4295:4828:2
g1097.t1	Mac_tig00000954-:11658:48311:3
g1098.t1	Mac_tig00000974-:28702:35893:1
g1099.t1	Mac_tig00000974-:43697:45260:2
g1100.t1	Mac_tig00000974-:183009:184220:3
g1101.t1	Mac_tig00000974+:184778:186130:4
g1102.t1	Mac_tig00000974-:435656:436120:5
g1103.t1	Mac_tig00000974+:550461:551005:6
g1104.t1	Mac_tig00000974+:550886:552358:7
g1105.t1	Mac_tig00000974+:628487:631309:8
g1106.t1	Mac_tig00000979+:23510:37365:1
g1107.t1	Mac_tig00000988+:37156:47880:1
g1108.t1	Mac_tig00000988-:55310:56029:2
g1109.t1	Mac_tig00000989-:14997:15716:1
g1110.t1	Mac_tig00000990-:14122:14841:1
g1111.t1	Mac_tig00000994+:9037:19174:1
g1112.t1	Mac_tig00000994-:26155:27292:2
g1113.t1	Mac_tig00000994+:36303:50344:3
g1114.t1	Mac_tig00000994-:102073:104961:4
g1115.t1	Mac_tig00000998-:3615:18212:1
g1116.t1	Mac_tig00001002+:23447:24120:1
g1117.t1	Mac_tig00001002+:27052:196233:2
g1118.t1	Mac_tig00001002+:27513:219870:3
g1119.t1	Mac_tig00001002+:213986:215572:4
g1120.t1	Mac_tig00001002+:219754:220348:5
g1121.t1	Mac_tig00001004+:31811:46804:1
g1122.t1	Mac_tig00001004+:125031:126539:2
