# Supplementary material for: Identification of the male-specific region on the guppy Y Chromosome from a haplotype-resolved assembly
Source: Genome Res. 2025 Mar;35(3):489–98. doi: 10.1101/gr.279582.124 (PMC11960691; doi:10.1101/gr.279582.124)
Supplement: Supplement 13 [file Supplemental_Data.zip › Supplemental_Data/Maculatus.210427/Maculatus_chr12_v1.4.rdy.sta]

Total_gene	1122
single_exon	71(6.3%)
multi_exon	1051(93.7%)
map_to_Pfam	924(82.4%)
map_to_RefSeq/SwissProt	1090(97.1%)
with_RNA_support	957(85.3%)
without_start_condon	65(5.8%)
pseudo_with_RNA	78(7.0%)
pseudo_without_RNA	44(3.9%)
BUSCO_before	C:6.0%[S:5.8%,D:0.2%],F:0.2%,M:93.8%,n:4584
BUSCO_after	C:6.2%[S:5.9%,D:0.3%],F:0.2%,M:93.6%,n:4584
