# Supplementary material for: Identification of the male-specific region on the guppy Y Chromosome from a haplotype-resolved assembly
Source: Genome Res. 2025 Mar;35(3):489–98. doi: 10.1101/gr.279582.124 (PMC11960691; doi:10.1101/gr.279582.124)
Supplement: Supplement 13 [file Supplemental_Data.zip › Supplemental_Data/Maculatus.210427/repeat.gff]

Mac_tig00000433	RepeatProteinMask	repeat	44055	47213	951	-	.	ERV1-2_DR_pol#LTR/ERV-Foamy
Mac_tig00000433	RepeatProteinMask	repeat	87155	92866	8090	-	.	HEL_hel#RC/Helitron
Mac_tig00000433	RepeatProteinMask	repeat	87155	96085	7539	-	.	Helentron5#RC/Helitron
Mac_tig00000433	RepeatProteinMask	repeat	178818	179528	736	+	.	HEL_hel#RC/Helitron
Mac_tig00000433	RepeatProteinMask	repeat	179521	185856	7835	+	.	HEL_hel#RC/Helitron
Mac_tig00000433	RepeatProteinMask	repeat	185838	185897	38	+	.	Helentron4#RC/Helitron
Mac_tig00000433	RepeatProteinMask	repeat	185894	186229	457	+	.	HEL_hel#RC/Helitron
Mac_tig00000433	RepeatProteinMask	repeat	186205	186312	133	+	.	HEL_hel#RC/Helitron
Mac_tig00000433	RepeatProteinMask	repeat	186291	187166	1190	+	.	HEL_hel#RC/Helitron
Mac_tig00000433	RepeatProteinMask	repeat	187139	187471	433	+	.	HEL_hel#RC/Helitron
Mac_tig00000530	RepeatProteinMask	repeat	7288	7455	192	-	.	47212124_Tni#DNA/hAT-Charlie
Mac_tig00000530	RepeatProteinMask	repeat	7288	7497	51	-	.	hAT-8_Crp_tp#DNA/hAT-Charlie
Mac_tig00000530	RepeatProteinMask	repeat	47132	47341	51	+	.	hAT-8_Crp_tp#DNA/hAT-Charlie
Mac_tig00000530	RepeatProteinMask	repeat	47174	47341	192	+	.	47212124_Tni#DNA/hAT-Charlie
Mac_tig00000530	RepeatProteinMask	repeat	75296	78754	4991	-	.	HEL_hel#RC/Helitron
Mac_tig00000530	RepeatProteinMask	repeat	78805	81663	3857	-	.	HEL_hel#RC/Helitron
Mac_tig00000530	RepeatProteinMask	repeat	81633	83618	2143	-	.	HEL_hel#RC/Helitron
Mac_tig00000530	RepeatProteinMask	repeat	89393	89776	52	-	.	Tc1_FR3_tp#DNA/TcMar-Tc1
Mac_tig00000530	RepeatProteinMask	repeat	89480	89998	179	-	.	Tc1-2_Xt_tp#DNA/TcMar-Tc1
Mac_tig00000530	RepeatProteinMask	repeat	89530	89895	198	-	.	Tc1-2_Xt_tp#DNA/TcMar-Tc1
Mac_tig00000530	RepeatProteinMask	repeat	89994	90071	61	-	.	Tc1-2_Xt_tp#DNA/TcMar-Tc1
Mac_tig00000913	RepeatProteinMask	repeat	15903	16151	250	+	.	47212124_Tni#DNA/hAT-Charlie
Mac_tig00000913	RepeatProteinMask	repeat	30825	30950	74	-	.	Expander_pol#LINE/RTE-BovB
Mac_tig00000913	RepeatProteinMask	repeat	30960	31079	62	+	.	Expander_pol#LINE/RTE-BovB
Mac_tig00000913	RepeatProteinMask	repeat	31115	31162	50	+	.	REX3_XM_pol#LINE/RTE-BovB
Mac_tig00000913	RepeatProteinMask	repeat	31115	31177	37	+	.	Expander1_DR_po#LINE/RTE-BovB
Mac_tig00000913	RepeatProteinMask	repeat	33871	34590	313	-	.	HEL_hel#RC/Helitron
Mac_tig00000913	RepeatProteinMask	repeat	34578	34703	105	-	.	Helitron-1_DR_h#RC/Helitron
Mac_tig00000977	RepeatProteinMask	repeat	28886	29266	217	-	.	CR1-6_DR_pol#LINE/L2
Mac_tig00000977	RepeatProteinMask	repeat	28973	29266	354	-	.	Rex2_Xm_pol#LINE/L2
Mac_tig00000977	RepeatProteinMask	repeat	31415	31714	138	-	.	L2-19_ACar_pol#LINE/L2
Mac_tig00000977	RepeatProteinMask	repeat	31478	31768	170	-	.	CR1-1_FR_pol#LINE/L2
Mac_tig00000977	RepeatProteinMask	repeat	31478	31822	22	-	.	L2_Ele3_pol#LINE/L2
Mac_tig00000977	RepeatProteinMask	repeat	31481	31723	238	-	.	Rex2_Xm_pol#LINE/L2
Mac_tig00000977	RepeatProteinMask	repeat	49005	49133	35	-	.	CR1-41_DR_pol#LINE/L2
Mac_tig00000977	RepeatProteinMask	repeat	49008	49226	24	-	.	CR1-34-DR_pol#LINE/L2
Mac_tig00000977	RepeatProteinMask	repeat	55769	56269	266	+	.	Tc1_FR3_tp#DNA/TcMar-Tc1
Mac_tig00000977	RepeatProteinMask	repeat	61885	61914	20	-	.	Rex6_OL_pol#LINE/Dong-R4
Mac_tig00000977	RepeatProteinMask	repeat	61895	62071	139	-	.	Dong_FR_pol#LINE/Dong-R4
Mac_tig00000977	RepeatProteinMask	repeat	62064	62189	120	-	.	Rex6_OL_pol#LINE/Dong-R4
Mac_tig00000977	RepeatProteinMask	repeat	63244	63354	138	-	.	REX3_XM_pol#LINE/RTE-BovB
Mac_tig00000977	RepeatProteinMask	repeat	63341	63685	243	-	.	Expander_pol#LINE/RTE-BovB
Mac_tig00000977	RepeatProteinMask	repeat	63488	63685	253	-	.	REX3_XM_pol#LINE/RTE-BovB
Mac_tig00000977	RepeatProteinMask	repeat	63494	63781	37	-	.	CR1-D_pol#LINE/CR1
Mac_tig00000977	RepeatProteinMask	repeat	63684	64238	678	-	.	Expander_pol#LINE/RTE-BovB
Mac_tig00000977	RepeatProteinMask	repeat	64217	64339	106	-	.	Expander_pol#LINE/RTE-BovB
Mac_tig00000977	RepeatProteinMask	repeat	64330	64479	186	-	.	Expander_pol#LINE/RTE-BovB
Mac_tig00000977	RepeatProteinMask	repeat	64470	65273	295	-	.	REX5_pol#LINE/L2
Mac_tig00000977	RepeatProteinMask	repeat	65249	65407	65	-	.	CR1-17_DR_pol#LINE/L2
Mac_tig00000977	RepeatProteinMask	repeat	65276	65401	117	-	.	REX5_pol#LINE/L2
Mac_tig00000977	RepeatProteinMask	repeat	67230	67331	45	-	.	Expander1_DR_po#LINE/RTE-BovB
Mac_tig00000111	RepeatProteinMask	repeat	6109	6312	27	-	.	CryptonS-1_PI_y#DNA/Crypton
Mac_tig00000111	RepeatProteinMask	repeat	22432	22617	108	-	.	CR1-1_FR_pol#LINE/L2
Mac_tig00000111	RepeatProteinMask	repeat	26528	26611	20	+	.	Tc1_PP_tp#DNA/TcMar-Tc1
Mac_tig00000111	RepeatProteinMask	repeat	30792	31022	96	+	.	Expander_pol#LINE/RTE-BovB
Mac_tig00000111	RepeatProteinMask	repeat	31021	31302	82	+	.	REX3_XM_pol#LINE/RTE-BovB
Mac_tig00000111	RepeatProteinMask	repeat	31438	31521	22	+	.	CR1-3_DR_pol#LINE/L2
Mac_tig00000111	RepeatProteinMask	repeat	38807	39052	42	+	.	Tc1-2Ory_tp#DNA/TcMar-Tc1
Mac_tig00000111	RepeatProteinMask	repeat	38972	39082	24	+	.	Tc1_PP_tp#DNA/TcMar-Tc1
Mac_tig00000111	RepeatProteinMask	repeat	39090	39260	41	+	.	Tc1-10_Xt_tp#DNA/TcMar-Tc1
Mac_tig00000111	RepeatProteinMask	repeat	40763	40810	33	-	.	Tc1_PP_tp#DNA/TcMar-Tc1
Mac_tig00000111	RepeatProteinMask	repeat	40854	40967	46	-	.	Tc1_RT_tp#DNA/TcMar-Tc1
Mac_tig00000111	RepeatProteinMask	repeat	46743	46841	30	-	.	Mariner-1_DR#DNA/TcMar-Tc1
Mac_tig00000111	RepeatProteinMask	repeat	47845	47943	22	-	.	Tc1_PP_tp#DNA/TcMar-Tc1
Mac_tig00000111	RepeatProteinMask	repeat	62803	62898	45	+	.	Tc1_PP_tp#DNA/TcMar-Tc1
Mac_tig00000340	RepeatProteinMask	repeat	33550	34593	1168	-	.	REX3_XM_pol#LINE/RTE-BovB
Mac_tig00000340	RepeatProteinMask	repeat	34509	35987	1769	-	.	Expander_pol#LINE/RTE-BovB
Mac_tig00000340	RepeatProteinMask	repeat	35814	36020	33	-	.	RTE-18_BF_pol#LINE/RTE-BovB
Mac_tig00000340	RepeatProteinMask	repeat	35833	36456	23	-	.	RTE-10_BF_pol#LINE/RTE-BovB
Mac_tig00000340	RepeatProteinMask	repeat	35902	36102	84	-	.	RTE_Mdo_pol#LINE/RTE-BovB
Mac_tig00000340	RepeatProteinMask	repeat	35956	36606	556	-	.	Expander_pol#LINE/RTE-BovB
Mac_tig00000340	RepeatProteinMask	repeat	51369	52475	229	+	.	ERV5_DR_env#LTR/ERV1
Mac_tig00000340	RepeatProteinMask	repeat	52196	52639	183	+	.	ERV5_DR_env#LTR/ERV1
Mac_tig00000340	RepeatProteinMask	repeat	77587	78978	847	+	.	ERV1-1_XT_pol#LTR/ERV1
Mac_tig00000340	RepeatProteinMask	repeat	79910	80329	116	+	.	ERV5_DR_env#LTR/ERV1
Mac_tig00000454	RepeatProteinMask	repeat	839	1087	237	+	.	47212124_Tni#DNA/hAT-Charlie
Mac_tig00000454	RepeatProteinMask	repeat	11574	11780	209	+	.	47212124_Tni#DNA/hAT-Charlie
Mac_tig00000454	RepeatProteinMask	repeat	12515	12604	73	-	.	47212124_Tni#DNA/hAT-Charlie
Mac_tig00000454	RepeatProteinMask	repeat	12597	12701	93	-	.	47212124_Tni#DNA/hAT-Charlie
Mac_tig00000454	RepeatProteinMask	repeat	32449	32550	99	-	.	47212124_Tni#DNA/hAT-Charlie
Mac_tig00000454	RepeatProteinMask	repeat	47503	48213	518	-	.	ERV5_DR_env#LTR/ERV1
Mac_tig00000454	RepeatProteinMask	repeat	58511	59158	702	+	.	Expander_pol#LINE/RTE-BovB
Mac_tig00000454	RepeatProteinMask	repeat	59062	59772	73	+	.	RTE-1_PM_pol#LINE/RTE-BovB
Mac_tig00000454	RepeatProteinMask	repeat	59158	59733	758	+	.	Expander_pol#LINE/RTE-BovB
Mac_tig00000454	RepeatProteinMask	repeat	59688	60929	1270	+	.	REX3_XM_pol#LINE/RTE-BovB
Mac_tig00000454	RepeatProteinMask	repeat	123955	124320	65	-	.	ERV1-4_Crp-I_3p#LTR/ERV1
Mac_tig00000454	RepeatProteinMask	repeat	124054	124353	82	-	.	ERV1-4_AMi-I_2p#LTR/ERV1
Mac_tig00000454	RepeatProteinMask	repeat	124066	124311	108	-	.	ERV1-8_AMi-I_1p#LTR/ERV1
Mac_tig00000454	RepeatProteinMask	repeat	124114	124311	116	-	.	ERV1-8_AMi-I_1p#LTR/ERV1
Mac_tig00000454	RepeatProteinMask	repeat	124209	124823	210	-	.	ERV1-2_Gav_pol#LTR/ERV1
Mac_tig00000454	RepeatProteinMask	repeat	124326	124823	455	-	.	ERV1-3_DR_pol#LTR/ERV1
Mac_tig00000454	RepeatProteinMask	repeat	124419	125045	174	-	.	HERV9_pol#LTR/ERV1
Mac_tig00000454	RepeatProteinMask	repeat	124823	126691	1576	-	.	ERV1-3_DR_pol#LTR/ERV1
Mac_tig00000454	RepeatProteinMask	repeat	126669	127106	456	-	.	ERV1-3_DR_pol#LTR/ERV1
Mac_tig00000454	RepeatProteinMask	repeat	126681	127250	130	-	.	ERV27_MD_pol#LTR/ERV1
Mac_tig00000454	RepeatProteinMask	repeat	153586	153798	267	-	.	47212124_Tni#DNA/hAT-Charlie
Mac_tig00000454	RepeatProteinMask	repeat	158992	159237	232	-	.	47212124_Tni#DNA/hAT-Charlie
Mac_tig00000454	RepeatProteinMask	repeat	174091	174339	250	-	.	47212124_Tni#DNA/hAT-Charlie
Mac_tig00000918	RepeatProteinMask	repeat	8926	9009	33	+	.	TZF28_tp#DNA/TcMar-Tc1
Mac_tig00000918	RepeatProteinMask	repeat	8993	9151	100	+	.	TZF28_tp#DNA/TcMar-Tc1
Mac_tig00000918	RepeatProteinMask	repeat	9104	9676	195	+	.	CR1-30_DR_pol#LINE/Rex-Babar
Mac_tig00000918	RepeatProteinMask	repeat	9290	9703	382	+	.	Rex1_FurC_pol#LINE/Rex-Babar
Mac_tig00000918	RepeatProteinMask	repeat	10138	10410	65	+	.	hAT-42_SM#DNA/hAT-Charlie
Mac_tig00000109	RepeatProteinMask	repeat	5598	5726	26	-	.	REX1-5_XT_pol#LINE/Rex-Babar
Mac_tig00000109	RepeatProteinMask	repeat	5809	6018	40	-	.	Rex1_FurC_pol#LINE/Rex-Babar
Mac_tig00000109	RepeatProteinMask	repeat	26493	26693	21	+	.	CR1_Ele29_pol#LINE/CR1
Mac_tig00000109	RepeatProteinMask	repeat	26514	26678	98	+	.	CR1-15_DR_pol#LINE/Rex-Babar
Mac_tig00000109	RepeatProteinMask	repeat	38020	38085	51	-	.	CR1-1_FR_pol#LINE/L2
Mac_tig00000109	RepeatProteinMask	repeat	41950	42120	53	+	.	Tc1-8_DR#DNA/TcMar-Tc1
Mac_tig00000109	RepeatProteinMask	repeat	49208	49390	61	+	.	CR1-20_DR_pol#LINE/Rex-Babar
Mac_tig00000109	RepeatProteinMask	repeat	49232	49378	103	+	.	CR1-15_DR_pol#LINE/Rex-Babar
Mac_tig00000109	RepeatProteinMask	repeat	49241	49432	28	+	.	Q_pol#LINE/CR1
Mac_tig00000109	RepeatProteinMask	repeat	59571	59645	39	+	.	Tc1_FR3_tp#DNA/TcMar-Tc1
Mac_tig00000109	RepeatProteinMask	repeat	72833	73075	63	+	.	L2-4_XT_pol#LINE/L2
Mac_tig00000109	RepeatProteinMask	repeat	72899	73129	114	+	.	CR1-3_DR_pol#LINE/L2
Mac_tig00000109	RepeatProteinMask	repeat	73044	73211	35	+	.	CR1-Zenon-1_XT_#LINE/L2
Mac_tig00000109	RepeatProteinMask	repeat	73089	73190	47	+	.	CR1-1_FR_pol#LINE/L2
Mac_tig00000109	RepeatProteinMask	repeat	73189	73341	61	+	.	CR1-1_FR_pol#LINE/L2
Mac_tig00000109	RepeatProteinMask	repeat	84133	84249	74	-	.	Tc1_TF_tp#DNA/TcMar-Tc1
Mac_tig00000720	RepeatProteinMask	repeat	5485	5733	244	-	.	47212124_Tni#DNA/hAT-Charlie
Mac_tig00000720	RepeatProteinMask	repeat	29659	32904	4347	-	.	Rex6_OL_pol#LINE/Dong-R4
Mac_tig00000720	RepeatProteinMask	repeat	42256	42456	211	+	.	47212124_Tni#DNA/hAT-Charlie
Mac_tig00000720	RepeatProteinMask	repeat	47475	47684	276	+	.	47212124_Tni#DNA/hAT-Charlie
Mac_tig00000953	RepeatProteinMask	repeat	5627	5761	55	-	.	Tc1-10_Xt_tp#DNA/TcMar-Tc1
Mac_tig00000953	RepeatProteinMask	repeat	6994	7083	51	+	.	Mariner-3_DR#DNA/TcMar-ISRm1
Mac_tig00000953	RepeatProteinMask	repeat	12695	12841	65	-	.	Tc1-2_Xt_tp#DNA/TcMar-Tc1
Mac_tig00000953	RepeatProteinMask	repeat	13132	13227	52	-	.	Mariner-2_DR#DNA/TcMar-Tc1
Mac_tig00000953	RepeatProteinMask	repeat	33827	33976	89	-	.	Tc1-2_Xt_tp#DNA/TcMar-Tc1
Mac_tig00000953	RepeatProteinMask	repeat	34281	34343	42	-	.	Tc1-2_Xt_tp#DNA/TcMar-Tc1
Mac_tig00000953	RepeatProteinMask	repeat	34375	34623	35	-	.	Mariner-2_DR#DNA/TcMar-Tc1
Mac_tig00000953	RepeatProteinMask	repeat	36004	36279	295	-	.	REX3_XM_pol#LINE/RTE-BovB
Mac_tig00000953	RepeatProteinMask	repeat	36010	36351	78	-	.	RTE-5_BF_pol#LINE/RTE-BovB
Mac_tig00000953	RepeatProteinMask	repeat	36228	36464	116	-	.	RTE-1_GA_pol#LINE/RTE-BovB
Mac_tig00000953	RepeatProteinMask	repeat	36279	36800	180	-	.	Expander_pol#LINE/RTE-BovB
Mac_tig00000953	RepeatProteinMask	repeat	36461	36679	247	-	.	REX3_XM_pol#LINE/RTE-BovB
Mac_tig00000953	RepeatProteinMask	repeat	36607	36840	94	-	.	Expander_pol#LINE/RTE-BovB
Mac_tig00000953	RepeatProteinMask	repeat	36649	36840	106	-	.	Expander1_DR_po#LINE/RTE-BovB
Mac_tig00000953	RepeatProteinMask	repeat	36727	36864	31	-	.	RTE-18_BF_pol#LINE/RTE-BovB
Mac_tig00001004	RepeatProteinMask	repeat	5727	5888	39	-	.	hAT-42_SM#DNA/hAT-Charlie
Mac_tig00001004	RepeatProteinMask	repeat	5802	5915	119	-	.	47212124_Tni#DNA/hAT-Charlie
Mac_tig00001004	RepeatProteinMask	repeat	36149	40591	4962	+	.	HEL_hel#RC/Helitron
Mac_tig00001004	RepeatProteinMask	repeat	40576	40953	578	+	.	HEL_hel#RC/Helitron
Mac_tig00001004	RepeatProteinMask	repeat	40941	44690	5438	+	.	HEL_hel#RC/Helitron
Mac_tig00001004	RepeatProteinMask	repeat	48528	48716	210	-	.	47212124_Tni#DNA/hAT-Charlie
Mac_tig00001004	RepeatProteinMask	repeat	48528	48785	82	-	.	HAT3_CI_tp#DNA/hAT-Charlie
Mac_tig00001004	RepeatProteinMask	repeat	48561	48860	50	-	.	HAT-12_SM#DNA/hAT-Charlie
Mac_tig00001004	RepeatProteinMask	repeat	60358	60543	235	-	.	47212124_Tni#DNA/hAT-Charlie
Mac_tig00001004	RepeatProteinMask	repeat	76125	76334	217	-	.	47212124_Tni#DNA/hAT-Charlie
Mac_tig00001004	RepeatProteinMask	repeat	84271	84477	249	-	.	47212124_Tni#DNA/hAT-Charlie
Mac_tig00001004	RepeatProteinMask	repeat	88413	88619	249	-	.	47212124_Tni#DNA/hAT-Charlie
Mac_tig00001004	RepeatProteinMask	repeat	92555	92761	249	-	.	47212124_Tni#DNA/hAT-Charlie
Mac_tig00001004	RepeatProteinMask	repeat	96697	96903	249	-	.	47212124_Tni#DNA/hAT-Charlie
Mac_tig00001004	RepeatProteinMask	repeat	100839	101045	249	-	.	47212124_Tni#DNA/hAT-Charlie
Mac_tig00001004	RepeatProteinMask	repeat	115275	115484	217	-	.	47212124_Tni#DNA/hAT-Charlie
Mac_tig00001004	RepeatProteinMask	repeat	119990	120124	122	+	.	CR1-26_DR_pol#LINE/Rex-Babar
Mac_tig00001004	RepeatProteinMask	repeat	119990	120172	79	+	.	REX1-1_XT_pol#LINE/Rex-Babar
Mac_tig00001004	RepeatProteinMask	repeat	128503	135753	8792	+	.	HEL_hel#RC/Helitron
Mac_tig00001004	RepeatProteinMask	repeat	135744	137207	2143	+	.	HEL_hel#RC/Helitron
Mac_tig00001004	RepeatProteinMask	repeat	137236	137298	68	+	.	HEL_hel#RC/Helitron
Mac_tig00001004	RepeatProteinMask	repeat	140214	140414	94	-	.	Expander_pol#LINE/RTE-BovB
Mac_tig00001004	RepeatProteinMask	repeat	140360	140521	73	+	.	Expander_pol#LINE/RTE-BovB
Mac_tig00001004	RepeatProteinMask	repeat	141172	141357	235	-	.	47212124_Tni#DNA/hAT-Charlie
Mac_tig00001004	RepeatProteinMask	repeat	150548	150796	250	-	.	47212124_Tni#DNA/hAT-Charlie
Mac_tig00001004	RepeatProteinMask	repeat	155468	155680	256	-	.	47212124_Tni#DNA/hAT-Charlie
Mac_tig00000106	RepeatProteinMask	repeat	56994	57167	82	+	.	Crack-1_BF_pol#LINE/L2
Mac_tig00000106	RepeatProteinMask	repeat	57006	57215	20	+	.	Crack-20_BF_pol#LINE/L2
Mac_tig00000106	RepeatProteinMask	repeat	57359	57988	252	-	.	L2-3_XT_pol#LINE/L2
Mac_tig00000106	RepeatProteinMask	repeat	57515	57979	486	-	.	CR1-3_DR_pol#LINE/L2
Mac_tig00000106	RepeatProteinMask	repeat	57788	58072	75	-	.	LINE2_NT1_pol#LINE/L2
Mac_tig00000106	RepeatProteinMask	repeat	58003	58413	595	-	.	Rex2_Xm_pol#LINE/L2
Mac_tig00000106	RepeatProteinMask	repeat	58021	58524	328	-	.	CR1-34-DR_pol#LINE/L2
Mac_tig00000106	RepeatProteinMask	repeat	58024	58686	106	-	.	CR1-9_AG_pol#LINE/CR1
Mac_tig00000106	RepeatProteinMask	repeat	58381	58707	262	-	.	Rex2_Xm_pol#LINE/L2
Mac_tig00000106	RepeatProteinMask	repeat	58707	59378	457	-	.	CR1-3_DR_pol#LINE/L2
Mac_tig00000106	RepeatProteinMask	repeat	95273	95350	49	-	.	CR1-9_DR_pol#LINE/L2
Mac_tig00000106	RepeatProteinMask	repeat	97700	97948	137	-	.	CR1-32_DR_pol#LINE/L2
Mac_tig00000106	RepeatProteinMask	repeat	97897	98865	203	-	.	Crack-18_BF_pol#LINE/L2
Mac_tig00000106	RepeatProteinMask	repeat	97954	98742	555	-	.	CR1-1_DR_pol#LINE/L2
Mac_tig00000609	RepeatProteinMask	repeat	10308	10556	250	+	.	47212124_Tni#DNA/hAT-Charlie
Mac_tig00000609	RepeatProteinMask	repeat	26725	26835	87	+	.	47212124_Tni#DNA/hAT-Charlie
Mac_tig00000609	RepeatProteinMask	repeat	26749	26910	39	+	.	hAT-42_SM#DNA/hAT-Charlie
Mac_tig00000609	RepeatProteinMask	repeat	32491	32757	106	+	.	HAT3_CI_tp#DNA/hAT-Charlie
Mac_tig00000609	RepeatProteinMask	repeat	32545	32757	268	+	.	47212124_Tni#DNA/hAT-Charlie
Mac_tig00000609	RepeatProteinMask	repeat	47419	47664	232	+	.	47212124_Tni#DNA/hAT-Charlie
Mac_tig00000609	RepeatProteinMask	repeat	54060	54359	50	+	.	HAT-12_SM#DNA/hAT-Charlie
Mac_tig00000609	RepeatProteinMask	repeat	54135	54392	82	+	.	HAT3_CI_tp#DNA/hAT-Charlie
Mac_tig00000609	RepeatProteinMask	repeat	54204	54392	210	+	.	47212124_Tni#DNA/hAT-Charlie
Mac_tig00000609	RepeatProteinMask	repeat	58182	61931	5439	-	.	HEL_hel#RC/Helitron
Mac_tig00000609	RepeatProteinMask	repeat	61919	62296	578	-	.	HEL_hel#RC/Helitron
Mac_tig00000609	RepeatProteinMask	repeat	62281	66723	4975	-	.	HEL_hel#RC/Helitron
Mac_tig00000609	RepeatProteinMask	repeat	78721	78987	78	+	.	HAT3_CI_tp#DNA/hAT-Charlie
Mac_tig00000609	RepeatProteinMask	repeat	78775	78987	232	+	.	47212124_Tni#DNA/hAT-Charlie
Mac_tig00000609	RepeatProteinMask	repeat	98779	98988	217	+	.	47212124_Tni#DNA/hAT-Charlie
Mac_tig00000609	RepeatProteinMask	repeat	106082	106291	232	+	.	47212124_Tni#DNA/hAT-Charlie
Mac_tig00000609	RepeatProteinMask	repeat	114868	115116	250	+	.	47212124_Tni#DNA/hAT-Charlie
Mac_tig00000609	RepeatProteinMask	repeat	121490	121585	94	+	.	47212124_Tni#DNA/hAT-Charlie
Mac_tig00000609	RepeatProteinMask	repeat	121587	121697	96	+	.	47212124_Tni#DNA/hAT-Charlie
Mac_tig00000821	RepeatProteinMask	repeat	17733	22262	4128	-	.	Gypsy-18_DR_pol#LTR/Gypsy
Mac_tig00000821	RepeatProteinMask	repeat	22250	23857	686	-	.	Gypsy13_DR_gag#LTR/Gypsy
Mac_tig00000999	RepeatProteinMask	repeat	5892	6179	27	+	.	PiggyBac-4_SM#DNA/PiggyBac
Mac_tig00000999	RepeatProteinMask	repeat	12736	12837	99	+	.	47212124_Tni#DNA/hAT-Charlie
Mac_tig00000999	RepeatProteinMask	repeat	12739	12882	31	+	.	Charlie10_tp#DNA/hAT-Charlie
Mac_tig00000999	RepeatProteinMask	repeat	13984	14238	46	+	.	PiggyBac5_Api#DNA/PiggyBac
Mac_tig00000999	RepeatProteinMask	repeat	21279	21332	23	+	.	47212124_Tni#DNA/hAT-Charlie
Mac_tig00000999	RepeatProteinMask	repeat	55511	55777	70	+	.	HAT3_CI_tp#DNA/hAT-Charlie
Mac_tig00000999	RepeatProteinMask	repeat	55565	55777	228	+	.	47212124_Tni#DNA/hAT-Charlie
Mac_tig00000083	RepeatProteinMask	repeat	5096	5209	27	+	.	Tc1-1Ory_tp#DNA/TcMar-Tc1
Mac_tig00000083	RepeatProteinMask	repeat	7141	8058	452	+	.	Tc1_Ele13#DNA/TcMar-Tc1
Mac_tig00000083	RepeatProteinMask	repeat	19933	20067	26	+	.	Rex1-3_FR_pol#LINE/Rex-Babar
Mac_tig00000083	RepeatProteinMask	repeat	27145	27345	33	-	.	Tc1-1_Xt_tp#DNA/TcMar-Tc1
Mac_tig00000083	RepeatProteinMask	repeat	27266	27427	39	-	.	TC1_RP_tp#DNA/TcMar-Tc1
Mac_tig00000083	RepeatProteinMask	repeat	50465	50623	42	-	.	CR1-1_FR_pol#LINE/L2
Mac_tig00000083	RepeatProteinMask	repeat	50623	50688	29	-	.	CR1-1_FR_pol#LINE/L2
Mac_tig00000083	RepeatProteinMask	repeat	64901	65026	97	-	.	Tc1-2_Xt_tp#DNA/TcMar-Tc1
Mac_tig00000083	RepeatProteinMask	repeat	67237	67545	21	+	.	TZF28_tp#DNA/TcMar-Tc1
Mac_tig00000083	RepeatProteinMask	repeat	67309	67545	38	+	.	Tc1-12_Xt_tp#DNA/TcMar-Tc1
Mac_tig00000083	RepeatProteinMask	repeat	67417	67614	55	+	.	TZF28C#DNA/TcMar-Tc1
Mac_tig00000083	RepeatProteinMask	repeat	67860	67943	46	+	.	CR1-1_DR_pol#LINE/L2
Mac_tig00000083	RepeatProteinMask	repeat	67875	67943	59	+	.	CR1-3_DR_pol#LINE/L2
Mac_tig00000083	RepeatProteinMask	repeat	67940	68017	27	+	.	CR1-1_FR_pol#LINE/L2
Mac_tig00000083	RepeatProteinMask	repeat	67993	68124	24	+	.	CR1-6_DR_pol#LINE/L2
Mac_tig00000083	RepeatProteinMask	repeat	68011	68121	42	+	.	CR1-2_Lme#LINE/L2
Mac_tig00000083	RepeatProteinMask	repeat	68026	68118	70	+	.	CR1-1_FR_pol#LINE/L2
Mac_tig00000083	RepeatProteinMask	repeat	75469	75780	72	+	.	TDR1_tp#DNA/TcMar-Tc1
Mac_tig00000083	RepeatProteinMask	repeat	88037	88291	45	+	.	HAT3_CI_tp#DNA/hAT-Charlie
Mac_tig00000083	RepeatProteinMask	repeat	89436	89927	556	-	.	BEL1_SM#LTR/Pao
Mac_tig00000083	RepeatProteinMask	repeat	93358	93504	137	+	.	Rex1-3_FR_pol#LINE/Rex-Babar
Mac_tig00000083	RepeatProteinMask	repeat	93358	93609	52	+	.	REX1-1_XT_pol#LINE/Rex-Babar
Mac_tig00000083	RepeatProteinMask	repeat	93358	93678	42	+	.	REX1-7_XT_pol#LINE/Rex-Babar
Mac_tig00000083	RepeatProteinMask	repeat	93633	93797	102	+	.	Rex1_FurC_pol#LINE/Rex-Babar
Mac_tig00000291	RepeatProteinMask	repeat	215	424	111	-	.	Gypsy13_DR_gag#LTR/Gypsy
Mac_tig00000291	RepeatProteinMask	repeat	269	1471	317	-	.	Gypsy-14_DR_gag#LTR/Gypsy
Mac_tig00000291	RepeatProteinMask	repeat	3230	3808	206	+	.	Dong_FR_pol#LINE/Dong-R4
Mac_tig00000291	RepeatProteinMask	repeat	10503	10613	53	-	.	LINER1_pol#LINE/R1
Mac_tig00000291	RepeatProteinMask	repeat	29267	29317	40	+	.	Expander2_pol#LINE/RTE-BovB
Mac_tig00000291	RepeatProteinMask	repeat	29317	29466	34	+	.	Expander_pol#LINE/RTE-BovB
Mac_tig00000291	RepeatProteinMask	repeat	29525	29704	50	+	.	Expander1_DR_po#LINE/RTE-BovB
Mac_tig00000291	RepeatProteinMask	repeat	29531	29914	43	+	.	REX3_XM_pol#LINE/RTE-BovB
Mac_tig00000291	RepeatProteinMask	repeat	29707	29946	50	+	.	REX3_XM_pol#LINE/RTE-BovB
Mac_tig00000291	RepeatProteinMask	repeat	29937	30221	171	+	.	REX3_XM_pol#LINE/RTE-BovB
Mac_tig00000291	RepeatProteinMask	repeat	30134	30382	55	+	.	REX3_XM_pol#LINE/RTE-BovB
Mac_tig00000291	RepeatProteinMask	repeat	30435	30533	47	+	.	Expander_pol#LINE/RTE-BovB
Mac_tig00000291	RepeatProteinMask	repeat	35621	35812	50	-	.	Maui_pol#LINE/L2
Mac_tig00000291	RepeatProteinMask	repeat	35651	35776	61	-	.	L2-4_pol#LINE/L2
Mac_tig00000418	RepeatProteinMask	repeat	43818	46976	949	-	.	ERV1-2_DR_pol#LTR/ERV-Foamy
Mac_tig00000418	RepeatProteinMask	repeat	91405	91803	144	-	.	XP_003389166_po#LTR/Gypsy
Mac_tig00000418	RepeatProteinMask	repeat	91468	91818	369	-	.	Gypsy39_DR#LTR/Gypsy
Mac_tig00000418	RepeatProteinMask	repeat	91755	91835	39	-	.	Gypsy-171_DR#LTR/Gypsy
Mac_tig00000418	RepeatProteinMask	repeat	91811	92857	1095	-	.	Gypsy-117_DR#LTR/Gypsy
Mac_tig00000418	RepeatProteinMask	repeat	102828	103658	131	+	.	Cigr3_gagpol#LTR/Gypsy-Cigr
Mac_tig00000418	RepeatProteinMask	repeat	102969	104285	784	+	.	Gypsy50_DR#LTR/Gypsy
Mac_tig00000418	RepeatProteinMask	repeat	106767	109436	2134	+	.	CR1-3_DR_pol#LINE/L2
Mac_tig00000418	RepeatProteinMask	repeat	111907	114684	1629	-	.	CR1-34-DR_pol#LINE/L2
Mac_tig00000979	RepeatProteinMask	repeat	15164	15382	24	-	.	CR1-34-DR_pol#LINE/L2
Mac_tig00000979	RepeatProteinMask	repeat	15167	15286	29	-	.	CR1-6_DR_pol#LINE/L2
Mac_tig00000979	RepeatProteinMask	repeat	21761	22417	23	+	.	Mariner-7_BM#DNA/TcMar-Tc1
Mac_tig00000979	RepeatProteinMask	repeat	21923	22423	266	+	.	Tc1_FR3_tp#DNA/TcMar-Tc1
Mac_tig00000979	RepeatProteinMask	repeat	28006	28035	20	-	.	Rex6_OL_pol#LINE/Dong-R4
Mac_tig00000979	RepeatProteinMask	repeat	28016	28309	277	-	.	Dong_FR_pol#LINE/Dong-R4
Mac_tig00000979	RepeatProteinMask	repeat	29364	29474	137	-	.	REX3_XM_pol#LINE/RTE-BovB
Mac_tig00000979	RepeatProteinMask	repeat	29368	29754	42	-	.	RTE_Ele5_pol#LINE/RTE-BovB
Mac_tig00000979	RepeatProteinMask	repeat	29461	29805	243	-	.	Expander_pol#LINE/RTE-BovB
Mac_tig00000979	RepeatProteinMask	repeat	29608	29805	253	-	.	REX3_XM_pol#LINE/RTE-BovB
Mac_tig00000979	RepeatProteinMask	repeat	29614	29901	37	-	.	CR1-D_pol#LINE/CR1
Mac_tig00000979	RepeatProteinMask	repeat	29804	30601	1034	-	.	Expander_pol#LINE/RTE-BovB
Mac_tig00000979	RepeatProteinMask	repeat	30592	31395	295	-	.	REX5_pol#LINE/L2
Mac_tig00000979	RepeatProteinMask	repeat	31398	32000	83	-	.	REX5_pol#LINE/L2
Mac_tig00000979	RepeatProteinMask	repeat	33359	33493	138	-	.	Expander1_DR_po#LINE/RTE-BovB
Mac_tig00000979	RepeatProteinMask	repeat	33419	33829	96	+	.	CR1-32_DR_pol#LINE/L2
Mac_tig00000979	RepeatProteinMask	repeat	33521	33805	145	+	.	REX5_pol#LINE/L2
Mac_tig00000979	RepeatProteinMask	repeat	33527	33928	57	+	.	CR1-35_DR_pol#LINE/L2
Mac_tig00000979	RepeatProteinMask	repeat	33855	34070	38	-	.	RTE-4_Crp_pol#LINE/RTE-BovB
Mac_tig00000979	RepeatProteinMask	repeat	33891	34109	180	-	.	Expander_pol#LINE/RTE-BovB
Mac_tig00000979	RepeatProteinMask	repeat	33940	34533	195	-	.	Expander1_DR_po#LINE/RTE-BovB
Mac_tig00000979	RepeatProteinMask	repeat	34012	34500	266	-	.	Expander_pol#LINE/RTE-BovB
Mac_tig00000979	RepeatProteinMask	repeat	34970	35122	25	+	.	I-1_DR_pol#LINE/Jockey
Mac_tig00000979	RepeatProteinMask	repeat	35095	35169	48	+	.	I-1_DR_pol#LINE/Jockey
Mac_tig00000979	RepeatProteinMask	repeat	35332	35406	44	+	.	I-1_DR_pol#LINE/Jockey
Mac_tig00000979	RepeatProteinMask	repeat	38225	38380	46	+	.	REX1-5_XT_pol#LINE/Rex-Babar
Mac_tig00000979	RepeatProteinMask	repeat	38368	38463	65	+	.	REX1-5_XT_pol#LINE/Rex-Babar
Mac_tig00000262	RepeatProteinMask	repeat	6814	6927	32	+	.	REX1-1_DR_pol#LINE/Rex-Babar
Mac_tig00000262	RepeatProteinMask	repeat	7163	7225	20	-	.	REX1-1_DR_pol#LINE/Rex-Babar
Mac_tig00000262	RepeatProteinMask	repeat	7496	7795	238	-	.	Rex1-1_PM_pol#LINE/Rex-Babar
Mac_tig00000262	RepeatProteinMask	repeat	7496	7864	147	-	.	Rex1-2_PM_pol#LINE/Rex-Babar
Mac_tig00000262	RepeatProteinMask	repeat	8232	8621	68	+	.	Tc1-1_TCa#DNA/TcMar-Tc1
Mac_tig00000262	RepeatProteinMask	repeat	8321	9133	105	+	.	MARISP1_tp#DNA/TcMar-Tc1
Mac_tig00000262	RepeatProteinMask	repeat	8591	9133	167	+	.	Joey1#DNA/TcMar-Tc1
Mac_tig00000262	RepeatProteinMask	repeat	8696	9133	242	+	.	Mariner-2_DR#DNA/TcMar-Tc1
Mac_tig00000262	RepeatProteinMask	repeat	9225	9407	50	+	.	REX1-1_DR_pol#LINE/Rex-Babar
Mac_tig00000262	RepeatProteinMask	repeat	9306	9407	77	+	.	REX1-1_XT_pol#LINE/Rex-Babar
Mac_tig00000262	RepeatProteinMask	repeat	10191	10604	227	-	.	REX3_XM_pol#LINE/RTE-BovB
Mac_tig00000262	RepeatProteinMask	repeat	18823	19602	444	+	.	L1-10_DR_pol#LINE/L1
Mac_tig00000262	RepeatProteinMask	repeat	29058	29132	23	+	.	TC1_RP_tp#DNA/TcMar-Tc1
Mac_tig00000262	RepeatProteinMask	repeat	34149	34298	92	+	.	Mariner-9_DBp_t#DNA/TcMar-Tc1
Mac_tig00000262	RepeatProteinMask	repeat	34261	34572	46	+	.	Mariner-1_DW_tp#DNA/TcMar-Tc1
Mac_tig00000262	RepeatProteinMask	repeat	34366	34572	56	+	.	Mariner-8_BM#DNA/TcMar-Tc1
Mac_tig00000262	RepeatProteinMask	repeat	34409	35026	150	+	.	Tc1-8_Xt_tp#DNA/TcMar-Tc1
Mac_tig00000262	RepeatProteinMask	repeat	34565	35026	323	+	.	Mariner-13_DAn_#DNA/TcMar-Tc1
Mac_tig00000262	RepeatProteinMask	repeat	34631	35104	251	+	.	Mariner43_CB#DNA/TcMar-Tc1
Mac_tig00000262	RepeatProteinMask	repeat	40527	40670	87	+	.	Dong_FR_pol#LINE/Dong-R4
Mac_tig00000262	RepeatProteinMask	repeat	40554	40670	105	+	.	Rex6_OL_pol#LINE/Dong-R4
Mac_tig00000262	RepeatProteinMask	repeat	40672	41100	636	+	.	Rex6_OL_pol#LINE/Dong-R4
Mac_tig00000262	RepeatProteinMask	repeat	41102	41215	129	+	.	Rex6_OL_pol#LINE/Dong-R4
Mac_tig00000262	RepeatProteinMask	repeat	50746	50880	39	+	.	CR1-16_DR_pol#LINE/L2
Mac_tig00000262	RepeatProteinMask	repeat	50885	53053	1094	+	.	CR1-3_DR_pol#LINE/L2
Mac_tig00000600	RepeatProteinMask	repeat	28774	29181	41	-	.	CR1-1_FR_pol#LINE/L2
Mac_tig00000600	RepeatProteinMask	repeat	29031	29102	57	-	.	CR1-16_DR_pol#LINE/L2
Mac_tig00000600	RepeatProteinMask	repeat	29171	29491	84	-	.	CR1-4_NV_pol#LINE/CR1
Mac_tig00000600	RepeatProteinMask	repeat	29225	29527	306	-	.	Rex2_Xm_pol#LINE/L2
Mac_tig00000600	RepeatProteinMask	repeat	30692	30832	81	-	.	Maui_pol#LINE/L2
Mac_tig00000600	RepeatProteinMask	repeat	30692	30862	78	-	.	CR1-36_DR_pol#LINE/L2
Mac_tig00000600	RepeatProteinMask	repeat	30819	30926	45	-	.	CR1-32_DR_pol#LINE/L2
Mac_tig00000600	RepeatProteinMask	repeat	30852	30911	52	-	.	Rex2_Xm_pol#LINE/L2
Mac_tig00000600	RepeatProteinMask	repeat	54575	57628	3733	+	.	Expander_pol#LINE/RTE-BovB
Mac_tig00000600	RepeatProteinMask	repeat	87897	88415	508	+	.	REX5_pol#LINE/L2
Mac_tig00000600	RepeatProteinMask	repeat	117247	117408	74	-	.	Expander_pol#LINE/RTE-BovB
Mac_tig00000600	RepeatProteinMask	repeat	117354	117500	39	+	.	Expander1_DR_po#LINE/RTE-BovB
Mac_tig00000600	RepeatProteinMask	repeat	117535	117597	33	+	.	Expander1_DR_po#LINE/RTE-BovB
Mac_tig00000600	RepeatProteinMask	repeat	117535	117582	48	+	.	REX3_XM_pol#LINE/RTE-BovB
Mac_tig00000600	RepeatProteinMask	repeat	120388	125061	6840	-	.	HEL_hel#RC/Helitron
Mac_tig00000600	RepeatProteinMask	repeat	125037	125333	418	-	.	HEL_hel#RC/Helitron
Mac_tig00000600	RepeatProteinMask	repeat	125330	125857	566	-	.	HEL_hel#RC/Helitron
Mac_tig00000600	RepeatProteinMask	repeat	125859	126497	540	-	.	HEL_hel#RC/Helitron
Mac_tig00000600	RepeatProteinMask	repeat	126487	128622	1583	-	.	HEL_hel#RC/Helitron
Mac_tig00000600	RepeatProteinMask	repeat	128628	128723	91	-	.	HEL_hel#RC/Helitron
Mac_tig00000600	RepeatProteinMask	repeat	128637	128804	66	-	.	HeliNoto#RC/Helitron
Mac_tig00000600	RepeatProteinMask	repeat	128643	128840	45	-	.	Helentron5#RC/Helitron
Mac_tig00000980	RepeatProteinMask	repeat	15160	15378	24	-	.	CR1-34-DR_pol#LINE/L2
Mac_tig00000980	RepeatProteinMask	repeat	15163	15282	29	-	.	CR1-6_DR_pol#LINE/L2
Mac_tig00000980	RepeatProteinMask	repeat	21425	21868	72	+	.	Gypsy-9_Crp#LTR/Gypsy
Mac_tig00000980	RepeatProteinMask	repeat	21753	22409	23	+	.	Mariner-7_BM#DNA/TcMar-Tc1
Mac_tig00000980	RepeatProteinMask	repeat	21915	22415	266	+	.	Tc1_FR3_tp#DNA/TcMar-Tc1
Mac_tig00000980	RepeatProteinMask	repeat	28003	28032	20	-	.	Rex6_OL_pol#LINE/Dong-R4
Mac_tig00000980	RepeatProteinMask	repeat	28013	28189	139	-	.	Dong_FR_pol#LINE/Dong-R4
Mac_tig00000980	RepeatProteinMask	repeat	28182	28307	120	-	.	Rex6_OL_pol#LINE/Dong-R4
Mac_tig00000980	RepeatProteinMask	repeat	29362	29472	137	-	.	REX3_XM_pol#LINE/RTE-BovB
Mac_tig00000980	RepeatProteinMask	repeat	29366	29752	40	-	.	RTE_Ele5_pol#LINE/RTE-BovB
Mac_tig00000980	RepeatProteinMask	repeat	29459	29803	252	-	.	Expander_pol#LINE/RTE-BovB
Mac_tig00000980	RepeatProteinMask	repeat	29606	30346	303	-	.	REX3_XM_pol#LINE/RTE-BovB
Mac_tig00000980	RepeatProteinMask	repeat	29799	30098	374	-	.	REX3_XM_pol#LINE/RTE-BovB
Mac_tig00000980	RepeatProteinMask	repeat	30038	30490	474	-	.	Expander_pol#LINE/RTE-BovB
Mac_tig00000980	RepeatProteinMask	repeat	30448	30597	128	-	.	RTE-1_GA_pol#LINE/RTE-BovB
Mac_tig00000980	RepeatProteinMask	repeat	30490	30597	137	-	.	Expander2_pol#LINE/RTE-BovB
Mac_tig00000980	RepeatProteinMask	repeat	30588	31391	295	-	.	REX5_pol#LINE/L2
Mac_tig00000980	RepeatProteinMask	repeat	31394	31996	83	-	.	REX5_pol#LINE/L2
Mac_tig00000980	RepeatProteinMask	repeat	33355	33489	149	-	.	Expander1_DR_po#LINE/RTE-BovB
Mac_tig00000980	RepeatProteinMask	repeat	33415	33825	96	+	.	CR1-32_DR_pol#LINE/L2
Mac_tig00000980	RepeatProteinMask	repeat	33517	33801	145	+	.	REX5_pol#LINE/L2
Mac_tig00000980	RepeatProteinMask	repeat	33523	33924	57	+	.	CR1-35_DR_pol#LINE/L2
Mac_tig00000980	RepeatProteinMask	repeat	33887	34177	157	-	.	Expander_pol#LINE/RTE-BovB
Mac_tig00000980	RepeatProteinMask	repeat	34030	34497	268	-	.	Expander_pol#LINE/RTE-BovB
Mac_tig00000980	RepeatProteinMask	repeat	34967	35119	25	+	.	I-1_DR_pol#LINE/Jockey
Mac_tig00000980	RepeatProteinMask	repeat	35092	35166	44	+	.	I-1_DR_pol#LINE/Jockey
Mac_tig00000980	RepeatProteinMask	repeat	35345	35404	30	+	.	I-1_DR_pol#LINE/Jockey
Mac_tig00000980	RepeatProteinMask	repeat	38221	38376	46	+	.	REX1-5_XT_pol#LINE/Rex-Babar
Mac_tig00000980	RepeatProteinMask	repeat	38343	38477	47	+	.	REX1-2_AFC_pol#LINE/Rex-Babar
Mac_tig00000980	RepeatProteinMask	repeat	38364	38459	65	+	.	REX1-5_XT_pol#LINE/Rex-Babar
Mac_tig00000988	RepeatProteinMask	repeat	5	202	210	+	.	47212124_Tni#DNA/hAT-Charlie
Mac_tig00000988	RepeatProteinMask	repeat	6390	6599	276	+	.	47212124_Tni#DNA/hAT-Charlie
Mac_tig00000988	RepeatProteinMask	repeat	25752	27602	588	+	.	ERV1-2_DR_pol#LTR/ERV-Foamy
Mac_tig00000988	RepeatProteinMask	repeat	27605	27874	71	+	.	PlatERVR1_pol#LTR/ERV1
Mac_tig00000988	RepeatProteinMask	repeat	27662	28855	247	+	.	ERV1-2_DR_pol#LTR/ERV-Foamy
Mac_tig00000988	RepeatProteinMask	repeat	49994	50251	221	-	.	Tc1-1_ACar#DNA/TcMar-Tc1
Mac_tig00000988	RepeatProteinMask	repeat	50256	50540	390	-	.	Tc1-1_ACar#DNA/TcMar-Tc1
Mac_tig00000988	RepeatProteinMask	repeat	50531	50731	130	-	.	Tc1-1_ACar#DNA/TcMar-Tc1
Mac_tig00000988	RepeatProteinMask	repeat	50531	50806	40	-	.	Tc1-4_Xt_tp#DNA/TcMar-Tc1
Mac_tig00000988	RepeatProteinMask	repeat	50644	50877	165	-	.	Tc1-2_FR_tp#DNA/TcMar-Tc1
Mac_tig00000988	RepeatProteinMask	repeat	66771	67034	104	-	.	ERV1-4_Gav-I_1p#LTR/ERV1
Mac_tig00000988	RepeatProteinMask	repeat	68053	68973	655	-	.	ERV1-1_XT_pol#LTR/ERV1
Mac_tig00000988	RepeatProteinMask	repeat	68834	69475	115	-	.	ERV1-2_AMi-I_2p#LTR/ERV1
Mac_tig00000988	RepeatProteinMask	repeat	68966	69442	210	-	.	ERV1-1_XT_pol#LTR/ERV1
Mac_tig00000988	RepeatProteinMask	repeat	94362	94592	118	-	.	ERV5_DR_env#LTR/ERV1
Mac_tig00000988	RepeatProteinMask	repeat	94526	94804	190	-	.	ERV5_DR_env#LTR/ERV1
Mac_tig00000988	RepeatProteinMask	repeat	94834	95631	188	-	.	ERV5_DR_env#LTR/ERV1
Mac_tig00000369	RepeatProteinMask	repeat	9331	12489	917	+	.	ERV1-2_DR_pol#LTR/ERV-Foamy
Mac_tig00000377	RepeatProteinMask	repeat	8975	9145	24	-	.	L1-1a_Cis_pol#LINE/L1
Mac_tig00000377	RepeatProteinMask	repeat	12317	12460	23	+	.	L1_Ele21_pol#LINE/L1
Mac_tig00000377	RepeatProteinMask	repeat	46655	46939	32	-	.	Copia-4_MLP#LTR/Copia
Mac_tig00000535	RepeatProteinMask	repeat	28711	28959	253	+	.	47212124_Tni#DNA/hAT-Charlie
Mac_tig00000535	RepeatProteinMask	repeat	33508	33756	252	+	.	47212124_Tni#DNA/hAT-Charlie
Mac_tig00000535	RepeatProteinMask	repeat	54551	62875	11217	-	.	HEL_hel#RC/Helitron
Mac_tig00000535	RepeatProteinMask	repeat	68664	69047	52	-	.	Tc1_FR3_tp#DNA/TcMar-Tc1
Mac_tig00000535	RepeatProteinMask	repeat	68751	69269	171	-	.	Tc1-2_Xt_tp#DNA/TcMar-Tc1
Mac_tig00000535	RepeatProteinMask	repeat	68801	69166	225	-	.	Tc1-2_Xt_tp#DNA/TcMar-Tc1
Mac_tig00000535	RepeatProteinMask	repeat	68901	69350	40	-	.	Mariner-6_DBp_t#DNA/TcMar-Tc1
Mac_tig00000535	RepeatProteinMask	repeat	69259	69342	66	-	.	Tc1-2_Xt_tp#DNA/TcMar-Tc1
Mac_tig00000535	RepeatProteinMask	repeat	81475	81684	261	+	.	47212124_Tni#DNA/hAT-Charlie
Mac_tig00000535	RepeatProteinMask	repeat	87292	87453	73	-	.	Expander_pol#LINE/RTE-BovB
Mac_tig00000535	RepeatProteinMask	repeat	87399	87629	113	+	.	Expander_pol#LINE/RTE-BovB
Mac_tig00000535	RepeatProteinMask	repeat	90439	98769	10949	-	.	HEL_hel#RC/Helitron
Mac_tig00000535	RepeatProteinMask	repeat	113885	114094	255	+	.	47212124_Tni#DNA/hAT-Charlie
Mac_tig00000981	RepeatProteinMask	repeat	14842	14940	20	-	.	Maui_pol#LINE/L2
Mac_tig00000981	RepeatProteinMask	repeat	21165	21542	49	+	.	Gypsy-9_Crp#LTR/Gypsy
Mac_tig00000981	RepeatProteinMask	repeat	21427	22083	23	+	.	Mariner-7_BM#DNA/TcMar-Tc1
Mac_tig00000981	RepeatProteinMask	repeat	21589	22089	266	+	.	Tc1_FR3_tp#DNA/TcMar-Tc1
Mac_tig00000981	RepeatProteinMask	repeat	27728	28003	159	-	.	Rex6_OL_pol#LINE/Dong-R4
Mac_tig00000981	RepeatProteinMask	repeat	29075	29185	146	-	.	REX3_XM_pol#LINE/RTE-BovB
Mac_tig00000981	RepeatProteinMask	repeat	29079	29315	26	-	.	RTE_Ele5_pol#LINE/RTE-BovB
Mac_tig00000981	RepeatProteinMask	repeat	29172	29777	108	-	.	Expander_pol#LINE/RTE-BovB
Mac_tig00000981	RepeatProteinMask	repeat	29318	29629	167	-	.	REX3_XM_pol#LINE/RTE-BovB
Mac_tig00000981	RepeatProteinMask	repeat	29368	30312	773	-	.	Expander_pol#LINE/RTE-BovB
Mac_tig00000981	RepeatProteinMask	repeat	30293	30808	185	-	.	REX5_pol#LINE/L2
Mac_tig00000981	RepeatProteinMask	repeat	30386	31039	138	-	.	CR1-34-DR_pol#LINE/L2
Mac_tig00000981	RepeatProteinMask	repeat	30810	31199	157	-	.	CR1-34-DR_pol#LINE/L2
Mac_tig00000981	RepeatProteinMask	repeat	33073	33207	137	-	.	Expander1_DR_po#LINE/RTE-BovB
Mac_tig00000981	RepeatProteinMask	repeat	33418	33573	73	+	.	REX5_pol#LINE/L2
Mac_tig00000981	RepeatProteinMask	repeat	33570	34220	61	-	.	Expander1_DR_po#LINE/RTE-BovB
Mac_tig00000981	RepeatProteinMask	repeat	33587	34135	155	-	.	Expander_pol#LINE/RTE-BovB
Mac_tig00000981	RepeatProteinMask	repeat	34811	34885	49	+	.	I-1_DR_pol#LINE/Jockey
Mac_tig00000981	RepeatProteinMask	repeat	35066	35317	48	+	.	I-1_DR_pol#LINE/Jockey
Mac_tig00000981	RepeatProteinMask	repeat	37853	38179	20	+	.	Rex1_Xm_pol#LINE/Rex-Babar
Mac_tig00000981	RepeatProteinMask	repeat	37944	38099	46	+	.	REX1-5_XT_pol#LINE/Rex-Babar
Mac_tig00000981	RepeatProteinMask	repeat	38066	38179	46	+	.	REX1-2_AFC_pol#LINE/Rex-Babar
Mac_tig00000981	RepeatProteinMask	repeat	38087	38182	65	+	.	REX1-5_XT_pol#LINE/Rex-Babar
Mac_tig00000564	RepeatProteinMask	repeat	18107	18391	66	+	.	HAT3_CI_tp#DNA/hAT-Charlie
Mac_tig00000564	RepeatProteinMask	repeat	18179	18391	239	+	.	47212124_Tni#DNA/hAT-Charlie
Mac_tig00000564	RepeatProteinMask	repeat	24316	24600	66	+	.	HAT3_CI_tp#DNA/hAT-Charlie
Mac_tig00000564	RepeatProteinMask	repeat	24388	24600	239	+	.	47212124_Tni#DNA/hAT-Charlie
Mac_tig00000564	RepeatProteinMask	repeat	27885	28052	32	-	.	Gypsy-14B_AMi#LTR/Gypsy
Mac_tig00000564	RepeatProteinMask	repeat	39501	39710	217	+	.	47212124_Tni#DNA/hAT-Charlie
Mac_tig00000564	RepeatProteinMask	repeat	67415	67546	105	-	.	CR1-1_FR_pol#LINE/L2
Mac_tig00000564	RepeatProteinMask	repeat	67581	67664	31	+	.	CR1-3_DR_pol#LINE/L2
Mac_tig00000564	RepeatProteinMask	repeat	67614	67664	35	+	.	CR1-1_FR_pol#LINE/L2
Mac_tig00000564	RepeatProteinMask	repeat	67676	67822	57	+	.	CR1-35_DR_pol#LINE/L2
Mac_tig00000564	RepeatProteinMask	repeat	67727	67852	94	+	.	Rex2_Xm_pol#LINE/L2
Mac_tig00000564	RepeatProteinMask	repeat	67900	68100	152	+	.	CR1-3_DR_pol#LINE/L2
Mac_tig00000564	RepeatProteinMask	repeat	67927	68145	84	+	.	CR1-8_DR_pol#LINE/L2
Mac_tig00000564	RepeatProteinMask	repeat	77618	77827	204	-	.	47212124_Tni#DNA/hAT-Charlie
Mac_tig00000564	RepeatProteinMask	repeat	84925	85134	253	-	.	47212124_Tni#DNA/hAT-Charlie
Mac_tig00000582	RepeatProteinMask	repeat	3406	3528	118	-	.	47212124_Tni#DNA/hAT-Charlie
Mac_tig00000582	RepeatProteinMask	repeat	42780	51710	7589	+	.	Helentron5#RC/Helitron
Mac_tig00000582	RepeatProteinMask	repeat	45999	51710	8152	+	.	HEL_hel#RC/Helitron
Mac_tig00000582	RepeatProteinMask	repeat	55531	55719	210	-	.	47212124_Tni#DNA/hAT-Charlie
Mac_tig00000582	RepeatProteinMask	repeat	65500	65712	231	-	.	47212124_Tni#DNA/hAT-Charlie
Mac_tig00000582	RepeatProteinMask	repeat	77947	78159	231	-	.	47212124_Tni#DNA/hAT-Charlie
Mac_tig00000582	RepeatProteinMask	repeat	90401	90511	99	-	.	47212124_Tni#DNA/hAT-Charlie
Mac_tig00000582	RepeatProteinMask	repeat	90507	90611	95	-	.	47212124_Tni#DNA/hAT-Charlie
Mac_tig00000582	RepeatProteinMask	repeat	102585	103577	329	+	.	Proto2-7_CS1_ga#LINE/Proto2
Mac_tig00000582	RepeatProteinMask	repeat	103686	104165	32	+	.	JuanC_pol#LINE/Jockey
Mac_tig00000582	RepeatProteinMask	repeat	103761	106469	2125	+	.	Proto2-7_CS1_po#LINE/Proto2
Mac_tig00000582	RepeatProteinMask	repeat	111304	111513	217	-	.	47212124_Tni#DNA/hAT-Charlie
Mac_tig00000582	RepeatProteinMask	repeat	116322	116531	248	-	.	47212124_Tni#DNA/hAT-Charlie
Mac_tig00000644	RepeatProteinMask	repeat	7974	8222	175	-	.	47212124_Tni#DNA/hAT-Charlie
Mac_tig00000644	RepeatProteinMask	repeat	32759	32965	232	-	.	47212124_Tni#DNA/hAT-Charlie
Mac_tig00000644	RepeatProteinMask	repeat	36504	36878	28	-	.	47230770_TN#DNA/PiggyBac
Mac_tig00000644	RepeatProteinMask	repeat	38640	38888	258	-	.	47212124_Tni#DNA/hAT-Charlie
Mac_tig00000644	RepeatProteinMask	repeat	47270	47518	250	-	.	47212124_Tni#DNA/hAT-Charlie
Mac_tig00000978	RepeatProteinMask	repeat	361	660	82	-	.	CR1-14_SP_pol#LINE/L2
Mac_tig00000978	RepeatProteinMask	repeat	415	837	76	-	.	CR1-42_DR_pol#LINE/L2
Mac_tig00000978	RepeatProteinMask	repeat	448	759	200	-	.	CR1-3_DR_pol#LINE/L2
Mac_tig00000978	RepeatProteinMask	repeat	460	684	237	-	.	Rex2_Xm_pol#LINE/L2
Mac_tig00000978	RepeatProteinMask	repeat	17965	18093	35	-	.	CR1-41_DR_pol#LINE/L2
Mac_tig00000978	RepeatProteinMask	repeat	17968	18186	24	-	.	CR1-34-DR_pol#LINE/L2
Mac_tig00000978	RepeatProteinMask	repeat	24567	25223	23	+	.	Mariner-7_BM#DNA/TcMar-Tc1
Mac_tig00000978	RepeatProteinMask	repeat	24729	25229	266	+	.	Tc1_FR3_tp#DNA/TcMar-Tc1
Mac_tig00000978	RepeatProteinMask	repeat	30877	30969	61	-	.	Dong_FR_pol#LINE/Dong-R4
Mac_tig00000978	RepeatProteinMask	repeat	30962	31087	120	-	.	Rex6_OL_pol#LINE/Dong-R4
Mac_tig00000978	RepeatProteinMask	repeat	32142	32252	141	-	.	REX3_XM_pol#LINE/RTE-BovB
Mac_tig00000978	RepeatProteinMask	repeat	32239	33378	1114	-	.	Expander_pol#LINE/RTE-BovB
Mac_tig00000978	RepeatProteinMask	repeat	33369	34172	295	-	.	REX5_pol#LINE/L2
Mac_tig00000978	RepeatProteinMask	repeat	34097	34282	37	-	.	CR1-42_DR_pol#LINE/L2
Mac_tig00000978	RepeatProteinMask	repeat	34175	34777	83	-	.	REX5_pol#LINE/L2
Mac_tig00000978	RepeatProteinMask	repeat	36136	36270	138	-	.	Expander1_DR_po#LINE/RTE-BovB
Mac_tig00000978	RepeatProteinMask	repeat	36196	36606	96	+	.	CR1-32_DR_pol#LINE/L2
Mac_tig00000978	RepeatProteinMask	repeat	36298	36582	145	+	.	REX5_pol#LINE/L2
Mac_tig00000978	RepeatProteinMask	repeat	36304	36705	57	+	.	CR1-35_DR_pol#LINE/L2
Mac_tig00000978	RepeatProteinMask	repeat	36632	36847	36	-	.	RTE-3_NV_pol#LINE/RTE-BovB
Mac_tig00000978	RepeatProteinMask	repeat	36668	36886	180	-	.	Expander_pol#LINE/RTE-BovB
Mac_tig00000978	RepeatProteinMask	repeat	36717	37310	195	-	.	Expander1_DR_po#LINE/RTE-BovB
Mac_tig00000978	RepeatProteinMask	repeat	36789	37277	266	-	.	Expander_pol#LINE/RTE-BovB
Mac_tig00000978	RepeatProteinMask	repeat	41002	41157	46	+	.	REX1-5_XT_pol#LINE/Rex-Babar
Mac_tig00000978	RepeatProteinMask	repeat	41145	41240	65	+	.	REX1-5_XT_pol#LINE/Rex-Babar
Mac_tig00000113	RepeatProteinMask	repeat	3958	4200	42	-	.	Tc1-3_Xt_tp#DNA/TcMar-Tc1
Mac_tig00000113	RepeatProteinMask	repeat	3958	4302	22	-	.	TguTc1_tp#DNA/TcMar-Tc1
Mac_tig00000113	RepeatProteinMask	repeat	4009	4299	54	-	.	Tc1-12_Xt_tp#DNA/TcMar-Tc1
Mac_tig00000113	RepeatProteinMask	repeat	8734	8910	36	-	.	Tc1_PP_tp#DNA/TcMar-Tc1
Mac_tig00000113	RepeatProteinMask	repeat	8761	8952	23	-	.	Tc1-10_Xt_tp#DNA/TcMar-Tc1
Mac_tig00000113	RepeatProteinMask	repeat	8812	8910	38	-	.	Tc1_RT_tp#DNA/TcMar-Tc1
Mac_tig00000113	RepeatProteinMask	repeat	14402	14491	57	-	.	TC1_RP_tp#DNA/TcMar-Tc1
Mac_tig00000113	RepeatProteinMask	repeat	39579	39791	53	+	.	SMAR19#DNA/TcMar-Tc1
Mac_tig00000113	RepeatProteinMask	repeat	39582	39710	66	+	.	Tc1_TF_tp#DNA/TcMar-Tc1
Mac_tig00000113	RepeatProteinMask	repeat	39882	40019	24	-	.	HAT-2_DR_tp#DNA/hAT-Charlie
Mac_tig00000113	RepeatProteinMask	repeat	41391	41768	39	-	.	Tc1-10_Xt_tp#DNA/TcMar-Tc1
Mac_tig00000113	RepeatProteinMask	repeat	46006	46365	90	-	.	Mariner-22_DF_t#DNA/TcMar-Tc1
Mac_tig00000113	RepeatProteinMask	repeat	46006	46479	68	-	.	Mariner-10_DBp_#DNA/TcMar-Tc1
Mac_tig00000113	RepeatProteinMask	repeat	46063	46374	229	-	.	Tc1_RT_tp#DNA/TcMar-Tc1
Mac_tig00000113	RepeatProteinMask	repeat	46382	46555	25	-	.	Tc1_PP_tp#DNA/TcMar-Tc1
Mac_tig00000113	RepeatProteinMask	repeat	46394	46516	40	-	.	Tc1-3Ory_tp#DNA/TcMar-Tc1
Mac_tig00000329	RepeatProteinMask	repeat	27434	27682	257	+	.	47212124_Tni#DNA/hAT-Charlie
Mac_tig00000329	RepeatProteinMask	repeat	40668	40916	257	+	.	47212124_Tni#DNA/hAT-Charlie
Mac_tig00000329	RepeatProteinMask	repeat	51421	51627	237	+	.	47212124_Tni#DNA/hAT-Charlie
Mac_tig00000329	RepeatProteinMask	repeat	78106	78318	243	+	.	47212124_Tni#DNA/hAT-Charlie
Mac_tig00000329	RepeatProteinMask	repeat	83202	83450	250	+	.	47212124_Tni#DNA/hAT-Charlie
Mac_tig00000480	RepeatProteinMask	repeat	24045	24569	162	+	.	ERV1-2_DR_pol#LTR/ERV-Foamy
Mac_tig00000480	RepeatProteinMask	repeat	24593	27193	687	+	.	ERV1-2_DR_pol#LTR/ERV-Foamy
Mac_tig00000480	RepeatProteinMask	repeat	30859	34584	2031	+	.	L1-12_DR_pol#LINE/L1
Mac_tig00000480	RepeatProteinMask	repeat	74784	77540	2249	+	.	CR1-3_DR_pol#LINE/L2
Mac_tig00000998	RepeatProteinMask	repeat	2406	2567	73	-	.	Expander_pol#LINE/RTE-BovB
Mac_tig00000998	RepeatProteinMask	repeat	2513	2743	113	+	.	Expander_pol#LINE/RTE-BovB
Mac_tig00000998	RepeatProteinMask	repeat	5547	7178	2384	-	.	HEL_hel#RC/Helitron
Mac_tig00000998	RepeatProteinMask	repeat	7076	11185	5573	-	.	HEL_hel#RC/Helitron
Mac_tig00000998	RepeatProteinMask	repeat	11167	13008	1924	-	.	HEL_hel#RC/Helitron
Mac_tig00000998	RepeatProteinMask	repeat	13013	13174	154	-	.	HEL_hel#RC/Helitron
Mac_tig00000998	RepeatProteinMask	repeat	13167	13877	737	-	.	HEL_hel#RC/Helitron
Mac_tig00000998	RepeatProteinMask	repeat	28770	28871	99	+	.	47212124_Tni#DNA/hAT-Charlie
Mac_tig00000998	RepeatProteinMask	repeat	28773	28916	31	+	.	Charlie10_tp#DNA/hAT-Charlie
Mac_tig00000998	RepeatProteinMask	repeat	37298	37351	23	+	.	47212124_Tni#DNA/hAT-Charlie
Mac_tig00000086	RepeatProteinMask	repeat	90164	90814	547	-	.	CR1-1_FR_pol#LINE/L2
Mac_tig00000086	RepeatProteinMask	repeat	90602	90886	65	-	.	LINE2_NT1_pol#LINE/L2
Mac_tig00000086	RepeatProteinMask	repeat	90817	91254	626	-	.	Rex2_Xm_pol#LINE/L2
Mac_tig00000086	RepeatProteinMask	repeat	101724	102566	650	+	.	BEL36_DR#LTR/Pao
Mac_tig00000086	RepeatProteinMask	repeat	102221	103405	583	+	.	BEL-1_XT#LTR/Pao
Mac_tig00000086	RepeatProteinMask	repeat	103391	104038	216	+	.	BEL-5_NV#LTR/Pao
Mac_tig00000086	RepeatProteinMask	repeat	103415	103912	484	+	.	BEL-5_XT#LTR/Pao
Mac_tig00000086	RepeatProteinMask	repeat	104571	104909	335	+	.	BEL-4_XT#LTR/Pao
Mac_tig00000086	RepeatProteinMask	repeat	104768	105295	25	+	.	BEL-13_DP#LTR/Pao
Mac_tig00000086	RepeatProteinMask	repeat	104905	105888	409	+	.	BEL-4_XT#LTR/Pao
Mac_tig00000086	RepeatProteinMask	repeat	105220	105888	491	+	.	BEL-2_XT#LTR/Pao
Mac_tig00000086	RepeatProteinMask	repeat	105849	106298	359	+	.	BEL-1_XT#LTR/Pao
Mac_tig00000086	RepeatProteinMask	repeat	105885	106238	402	+	.	BEL34_DR#LTR/Pao
Mac_tig00000086	RepeatProteinMask	repeat	105885	106505	177	+	.	BEL-13_DWil#LTR/Pao
Mac_tig00000134	RepeatProteinMask	repeat	5299	5433	56	-	.	Tc1-7_Xt_tp#DNA/TcMar-Tc1
Mac_tig00000134	RepeatProteinMask	repeat	15603	15806	41	-	.	Tc1-16_Xt_tp#DNA/TcMar-Tc1
Mac_tig00000521	RepeatProteinMask	repeat	1268	1348	43	-	.	Kiri-1_DEl_pol#LINE/L2
Mac_tig00000521	RepeatProteinMask	repeat	56472	56876	84	-	.	CR1-4_DR_pol#LINE/L2
Mac_tig00000521	RepeatProteinMask	repeat	56544	58355	775	-	.	CR1-8_DR_pol#LINE/L2
Mac_tig00000521	RepeatProteinMask	repeat	58832	60439	163	+	.	Crack-4_HM_pol#LINE/L2
Mac_tig00000521	RepeatProteinMask	repeat	59105	60448	1415	+	.	CR1-41_DR_pol#LINE/L2
Mac_tig00000521	RepeatProteinMask	repeat	105131	105301	65	-	.	Crack-17_BF_pol#LINE/L2
Mac_tig00000521	RepeatProteinMask	repeat	105131	105274	75	-	.	Crack-7_BF_pol#LINE/L2
Mac_tig00000521	RepeatProteinMask	repeat	118364	118519	28	+	.	L2-1_DPu#LINE/L2
Mac_tig00000817	RepeatProteinMask	repeat	40474	43632	917	+	.	ERV1-2_DR_pol#LTR/ERV-Foamy
Chromosome12_Mac	RepeatProteinMask	repeat	36758	38020	156	-	.	Dong_FR_pol#LINE/Dong-R4
Chromosome12_Mac	RepeatProteinMask	repeat	36890	37888	159	-	.	Rex6_OL_pol#LINE/Dong-R4
Chromosome12_Mac	RepeatProteinMask	repeat	37094	37984	187	-	.	Tx1-3_FR_pol#LINE/L1-Tx1
Chromosome12_Mac	RepeatProteinMask	repeat	45893	46885	500	+	.	CR1-16_DR_pol#LINE/L2
Chromosome12_Mac	RepeatProteinMask	repeat	66758	67069	435	+	.	REX3_XM_pol#LINE/RTE-BovB
Chromosome12_Mac	RepeatProteinMask	repeat	66963	67598	476	+	.	RTE-1_GA_pol#LINE/RTE-BovB
Chromosome12_Mac	RepeatProteinMask	repeat	67002	67487	585	+	.	REX3_XM_pol#LINE/RTE-BovB
Chromosome12_Mac	RepeatProteinMask	repeat	67517	68353	813	+	.	Expander_pol#LINE/RTE-BovB
Chromosome12_Mac	RepeatProteinMask	repeat	71271	71480	63	+	.	L1-13_DR_pol#LINE/L1
Chromosome12_Mac	RepeatProteinMask	repeat	71485	71592	42	+	.	L1-12_DR_pol#LINE/L1
Chromosome12_Mac	RepeatProteinMask	repeat	85712	85930	78	+	.	REX1-7_XT_pol#LINE/Rex-Babar
Chromosome12_Mac	RepeatProteinMask	repeat	85918	86157	94	+	.	REX1-7_XT_pol#LINE/Rex-Babar
Chromosome12_Mac	RepeatProteinMask	repeat	91922	92083	150	-	.	Dong_FR_pol#LINE/Dong-R4
Chromosome12_Mac	RepeatProteinMask	repeat	99566	99691	55	+	.	L1-10_DR_pol#LINE/L1
Chromosome12_Mac	RepeatProteinMask	repeat	99843	100202	192	+	.	L1-10_DR_pol#LINE/L1
Chromosome12_Mac	RepeatProteinMask	repeat	108460	108657	104	+	.	REX1-7_XT_pol#LINE/Rex-Babar
Chromosome12_Mac	RepeatProteinMask	repeat	108644	108856	99	+	.	REX1-7_XT_pol#LINE/Rex-Babar
Chromosome12_Mac	RepeatProteinMask	repeat	110411	110983	483	-	.	BEL18_DR#LTR/Pao
Chromosome12_Mac	RepeatProteinMask	repeat	129287	129481	125	+	.	Expander1_DR_po#LINE/RTE-BovB
Chromosome12_Mac	RepeatProteinMask	repeat	129454	129528	20	+	.	Expander_pol#LINE/RTE-BovB
Chromosome12_Mac	RepeatProteinMask	repeat	129469	129528	27	+	.	RTE-1_GA_pol#LINE/RTE-BovB
Chromosome12_Mac	RepeatProteinMask	repeat	148928	149278	132	-	.	L1-12_DR_pol#LINE/L1
Chromosome12_Mac	RepeatProteinMask	repeat	149274	149513	65	-	.	L1-12_DR_pol#LINE/L1
Chromosome12_Mac	RepeatProteinMask	repeat	153010	153147	101	-	.	REX3_XM_pol#LINE/RTE-BovB
Chromosome12_Mac	RepeatProteinMask	repeat	153280	153369	26	-	.	Expander_pol#LINE/RTE-BovB
Chromosome12_Mac	RepeatProteinMask	repeat	159515	159610	48	+	.	CR1-3_DR_pol#LINE/L2
Chromosome12_Mac	RepeatProteinMask	repeat	159923	159967	24	-	.	Tx1-3_FR_pol#LINE/L1-Tx1
Chromosome12_Mac	RepeatProteinMask	repeat	159955	160107	63	-	.	Tx1-3_FR_pol#LINE/L1-Tx1
Chromosome12_Mac	RepeatProteinMask	repeat	166002	166187	87	+	.	CR1-16_DR_pol#LINE/L2
Chromosome12_Mac	RepeatProteinMask	repeat	166361	166420	36	+	.	REX5_pol#LINE/L2
Chromosome12_Mac	RepeatProteinMask	repeat	166722	167111	132	+	.	REX5_pol#LINE/L2
Chromosome12_Mac	RepeatProteinMask	repeat	168419	168814	404	+	.	REX3_XM_pol#LINE/RTE-BovB
Chromosome12_Mac	RepeatProteinMask	repeat	168816	168974	56	+	.	Expander_pol#LINE/RTE-BovB
Chromosome12_Mac	RepeatProteinMask	repeat	168882	168974	58	+	.	Expander2_pol#LINE/RTE-BovB
Chromosome12_Mac	RepeatProteinMask	repeat	172791	173201	428	-	.	Rex6_OL_pol#LINE/Dong-R4
Chromosome12_Mac	RepeatProteinMask	repeat	173188	173835	336	-	.	Dong_FR_pol#LINE/Dong-R4
Chromosome12_Mac	RepeatProteinMask	repeat	173342	173644	380	-	.	Rex6_OL_pol#LINE/Dong-R4
Chromosome12_Mac	RepeatProteinMask	repeat	189655	189849	89	-	.	CR1-16_DR_pol#LINE/L2
Chromosome12_Mac	RepeatProteinMask	repeat	189655	189810	97	-	.	REX5_pol#LINE/L2
Chromosome12_Mac	RepeatProteinMask	repeat	189812	189907	35	-	.	CR1-3_DR_pol#LINE/L2
Chromosome12_Mac	RepeatProteinMask	repeat	207098	207190	35	-	.	CR1-16_DR_pol#LINE/L2
Chromosome12_Mac	RepeatProteinMask	repeat	207221	207454	92	-	.	CR1-3_DR_pol#LINE/L2
Chromosome12_Mac	RepeatProteinMask	repeat	207269	207457	97	-	.	REX5_pol#LINE/L2
Chromosome12_Mac	RepeatProteinMask	repeat	207456	207812	124	-	.	CR1-16_DR_pol#LINE/L2
Chromosome12_Mac	RepeatProteinMask	repeat	207459	207728	195	-	.	CR1-3_DR_pol#LINE/L2
Chromosome12_Mac	RepeatProteinMask	repeat	217074	217241	105	+	.	Expander_pol#LINE/RTE-BovB
Chromosome12_Mac	RepeatProteinMask	repeat	217074	217199	117	+	.	REX3_XM_pol#LINE/RTE-BovB
Chromosome12_Mac	RepeatProteinMask	repeat	217367	217438	45	+	.	RTE-1_GA_pol#LINE/RTE-BovB
Chromosome12_Mac	RepeatProteinMask	repeat	217910	218371	49	-	.	REX1-7_XT_pol#LINE/Rex-Babar
Chromosome12_Mac	RepeatProteinMask	repeat	218378	218833	220	-	.	REX1-7_XT_pol#LINE/Rex-Babar
Chromosome12_Mac	RepeatProteinMask	repeat	218860	219174	193	-	.	REX1-7_XT_pol#LINE/Rex-Babar
Chromosome12_Mac	RepeatProteinMask	repeat	226044	226460	545	+	.	Rex6_OL_pol#LINE/Dong-R4
Chromosome12_Mac	RepeatProteinMask	repeat	226405	227682	1808	+	.	Rex6_OL_pol#LINE/Dong-R4
Chromosome12_Mac	RepeatProteinMask	repeat	227669	227995	385	+	.	Rex6_OL_pol#LINE/Dong-R4
Chromosome12_Mac	RepeatProteinMask	repeat	227986	228078	99	+	.	Dong_FR_pol#LINE/Dong-R4
Chromosome12_Mac	RepeatProteinMask	repeat	231311	231436	135	-	.	CR1-3_DR_pol#LINE/L2
Chromosome12_Mac	RepeatProteinMask	repeat	231495	231716	197	-	.	CR1-3_DR_pol#LINE/L2
Chromosome12_Mac	RepeatProteinMask	repeat	231725	232255	539	-	.	CR1-3_DR_pol#LINE/L2
Chromosome12_Mac	RepeatProteinMask	repeat	232255	232353	55	-	.	CR1-3_DR_pol#LINE/L2
Chromosome12_Mac	RepeatProteinMask	repeat	241708	241899	36	+	.	RTE-1_GA_pol#LINE/RTE-BovB
Chromosome12_Mac	RepeatProteinMask	repeat	241723	241848	89	+	.	Expander_pol#LINE/RTE-BovB
Chromosome12_Mac	RepeatProteinMask	repeat	241841	243541	2047	+	.	REX3_XM_pol#LINE/RTE-BovB
Chromosome12_Mac	RepeatProteinMask	repeat	248982	249350	41	+	.	L1-7_DR_pol#LINE/L1
Chromosome12_Mac	RepeatProteinMask	repeat	250773	251576	86	+	.	L1-13_DR_pol#LINE/L1
Chromosome12_Mac	RepeatProteinMask	repeat	250935	251576	89	+	.	KoshiTn1_pol#LINE/L1-Tx1
Chromosome12_Mac	RepeatProteinMask	repeat	251485	251859	68	+	.	L1-13_DR_pol#LINE/L1
Chromosome12_Mac	RepeatProteinMask	repeat	251629	251862	78	+	.	KoshiTn1_pol#LINE/L1-Tx1
Chromosome12_Mac	RepeatProteinMask	repeat	251871	252608	150	+	.	L1-16_DR_pol#LINE/L1
Chromosome12_Mac	RepeatProteinMask	repeat	257259	257423	79	+	.	CR1-3_DR_pol#LINE/L2
Chromosome12_Mac	RepeatProteinMask	repeat	259060	259158	76	+	.	SWIMMER1_pol#LINE/L1
Chromosome12_Mac	RepeatProteinMask	repeat	259134	259256	85	+	.	SWIMMER1_pol#LINE/L1
Chromosome12_Mac	RepeatProteinMask	repeat	259253	259600	246	+	.	SWIMMER1_pol#LINE/L1
Chromosome12_Mac	RepeatProteinMask	repeat	259476	259778	80	+	.	SWIMMER1_pol#LINE/L1
Chromosome12_Mac	RepeatProteinMask	repeat	260309	260881	349	+	.	SWIMMER1_pol#LINE/L1
Chromosome12_Mac	RepeatProteinMask	repeat	260881	261078	93	+	.	L1-12_DR_pol#LINE/L1
Chromosome12_Mac	RepeatProteinMask	repeat	260920	261081	149	+	.	SWIMMER1_pol#LINE/L1
Chromosome12_Mac	RepeatProteinMask	repeat	262856	262969	76	+	.	SWIMMER1_pol#LINE/L1
Chromosome12_Mac	RepeatProteinMask	repeat	262969	263466	28	+	.	L1-1_DR_pol#LINE/L1
Chromosome12_Mac	RepeatProteinMask	repeat	262969	263187	109	+	.	L1-12_DR_pol#LINE/L1
Chromosome12_Mac	RepeatProteinMask	repeat	263395	264297	344	+	.	SWIMMER1_pol#LINE/L1
Chromosome12_Mac	RepeatProteinMask	repeat	264587	264730	134	+	.	CR1-16_DR_pol#LINE/L2
Chromosome12_Mac	RepeatProteinMask	repeat	264804	264938	120	+	.	CR1-3_DR_pol#LINE/L2
Chromosome12_Mac	RepeatProteinMask	repeat	264985	265125	70	+	.	CR1-16_DR_pol#LINE/L2
Chromosome12_Mac	RepeatProteinMask	repeat	271309	271455	124	-	.	REX3_XM_pol#LINE/RTE-BovB
Chromosome12_Mac	RepeatProteinMask	repeat	294711	295094	116	-	.	I-1_DR_pol#LINE/Jockey
Chromosome12_Mac	RepeatProteinMask	repeat	294834	295088	125	-	.	Nimb-2_DR_pol#LINE/I-Nimb
Chromosome12_Mac	RepeatProteinMask	repeat	295066	295389	96	-	.	Nimb-3_DR_pol#LINE/I-Nimb
Chromosome12_Mac	RepeatProteinMask	repeat	295135	295389	140	-	.	I-1_DR_pol#LINE/Jockey
Chromosome12_Mac	RepeatProteinMask	repeat	295391	296548	274	-	.	Nimb-2_DR_pol#LINE/I-Nimb
Chromosome12_Mac	RepeatProteinMask	repeat	295391	295933	310	-	.	I-1_DR_pol#LINE/Jockey
Chromosome12_Mac	RepeatProteinMask	repeat	295927	296820	482	-	.	I-1_DR_pol#LINE/Jockey
Chromosome12_Mac	RepeatProteinMask	repeat	296807	298306	759	-	.	I-1_DR_pol#LINE/Jockey
Chromosome12_Mac	RepeatProteinMask	repeat	301073	301483	441	-	.	Rex6_OL_pol#LINE/Dong-R4
Chromosome12_Mac	RepeatProteinMask	repeat	301470	302342	1244	-	.	Rex6_OL_pol#LINE/Dong-R4
Chromosome12_Mac	RepeatProteinMask	repeat	303073	303573	729	-	.	Rex6_OL_pol#LINE/Dong-R4
Chromosome12_Mac	RepeatProteinMask	repeat	308908	309768	479	-	.	CR1-16_DR_pol#LINE/L2
Chromosome12_Mac	RepeatProteinMask	repeat	309767	309922	131	-	.	REX5_pol#LINE/L2
Chromosome12_Mac	RepeatProteinMask	repeat	309907	309957	29	-	.	REX5_pol#LINE/L2
Chromosome12_Mac	RepeatProteinMask	repeat	334537	334791	113	+	.	L1-16_DR_pol#LINE/L1
Chromosome12_Mac	RepeatProteinMask	repeat	334820	335332	205	+	.	L1-16_DR_pol#LINE/L1
Chromosome12_Mac	RepeatProteinMask	repeat	336485	336727	58	+	.	L1-7_DR_pol#LINE/L1
Chromosome12_Mac	RepeatProteinMask	repeat	336518	336664	82	+	.	L1-16_DR_pol#LINE/L1
Chromosome12_Mac	RepeatProteinMask	repeat	336691	337176	388	+	.	L1-1_DR_pol#LINE/L1
Chromosome12_Mac	RepeatProteinMask	repeat	337109	337528	102	+	.	L1-12_DR_pol#LINE/L1
Chromosome12_Mac	RepeatProteinMask	repeat	337124	337960	69	+	.	L1-7_DR_pol#LINE/L1
Chromosome12_Mac	RepeatProteinMask	repeat	337127	337480	130	+	.	L1-1_DR_pol#LINE/L1
Chromosome12_Mac	RepeatProteinMask	repeat	337808	338011	68	+	.	L1-10_DR_pol#LINE/L1
Chromosome12_Mac	RepeatProteinMask	repeat	338061	338675	108	+	.	L1-10_DR_pol#LINE/L1
Chromosome12_Mac	RepeatProteinMask	repeat	338112	338612	132	+	.	L1-16_DR_pol#LINE/L1
Chromosome12_Mac	RepeatProteinMask	repeat	343715	344869	843	+	.	L1-12_DR_pol#LINE/L1
Chromosome12_Mac	RepeatProteinMask	repeat	346469	346642	60	+	.	SWIMMER1_pol#LINE/L1
Chromosome12_Mac	RepeatProteinMask	repeat	346686	349106	1812	+	.	SWIMMER1_pol#LINE/L1
Chromosome12_Mac	RepeatProteinMask	repeat	351171	351263	98	-	.	Rex6_OL_pol#LINE/Dong-R4
Chromosome12_Mac	RepeatProteinMask	repeat	351254	351580	393	-	.	Rex6_OL_pol#LINE/Dong-R4
Chromosome12_Mac	RepeatProteinMask	repeat	351567	351719	191	-	.	Rex6_OL_pol#LINE/Dong-R4
Chromosome12_Mac	RepeatProteinMask	repeat	351721	352476	558	-	.	Rex6_OL_pol#LINE/Dong-R4
Chromosome12_Mac	RepeatProteinMask	repeat	353943	354035	31	+	.	L1-10_DR_pol#LINE/L1
Chromosome12_Mac	RepeatProteinMask	repeat	354026	354448	143	+	.	L1-1_DR_pol#LINE/L1
Chromosome12_Mac	RepeatProteinMask	repeat	361505	361987	420	+	.	Expander_pol#LINE/RTE-BovB
Chromosome12_Mac	RepeatProteinMask	repeat	361992	364544	3130	+	.	Expander_pol#LINE/RTE-BovB
Chromosome12_Mac	RepeatProteinMask	repeat	385967	386479	37	+	.	L1-13_DR_pol#LINE/L1
Chromosome12_Mac	RepeatProteinMask	repeat	385973	386245	61	+	.	L1-10_DR_pol#LINE/L1
Chromosome12_Mac	RepeatProteinMask	repeat	388783	389193	101	+	.	REX1-7_XT_pol#LINE/Rex-Babar
Chromosome12_Mac	RepeatProteinMask	repeat	389513	389710	100	+	.	REX1-7_XT_pol#LINE/Rex-Babar
Chromosome12_Mac	RepeatProteinMask	repeat	389718	389762	20	+	.	REX1-7_XT_pol#LINE/Rex-Babar
Chromosome12_Mac	RepeatProteinMask	repeat	400105	400944	879	-	.	Expander_pol#LINE/RTE-BovB
Chromosome12_Mac	RepeatProteinMask	repeat	412415	414535	1875	-	.	REX5_pol#LINE/L2
Chromosome12_Mac	RepeatProteinMask	repeat	423972	424202	71	+	.	BEL22_DR#LTR/Pao
Chromosome12_Mac	RepeatProteinMask	repeat	424315	424689	91	+	.	BEL-4_XT#LTR/Pao
Chromosome12_Mac	RepeatProteinMask	repeat	424405	424689	102	+	.	BEL-2_XT#LTR/Pao
Chromosome12_Mac	RepeatProteinMask	repeat	424450	424689	138	+	.	BEL22_DR#LTR/Pao
Chromosome12_Mac	RepeatProteinMask	repeat	424502	425149	290	+	.	BEL34_DR#LTR/Pao
Chromosome12_Mac	RepeatProteinMask	repeat	424694	425164	467	+	.	BEL1_DR#LTR/Pao
Chromosome12_Mac	RepeatProteinMask	repeat	425191	426549	1135	+	.	BEL1_DR#LTR/Pao
Chromosome12_Mac	RepeatProteinMask	repeat	426553	427431	449	+	.	BEL11_DR#LTR/Pao
Chromosome12_Mac	RepeatProteinMask	repeat	437981	439081	1389	+	.	Expander_pol#LINE/RTE-BovB
Chromosome12_Mac	RepeatProteinMask	repeat	439080	440084	1087	+	.	REX3_XM_pol#LINE/RTE-BovB
Chromosome12_Mac	RepeatProteinMask	repeat	444292	444867	72	-	.	L1-16_DR_pol#LINE/L1
Chromosome12_Mac	RepeatProteinMask	repeat	444457	444864	123	-	.	L1-1_DR_pol#LINE/L1
Chromosome12_Mac	RepeatProteinMask	repeat	447097	447405	26	+	.	L1-1_DR_pol#LINE/L1
Chromosome12_Mac	RepeatProteinMask	repeat	447125	447313	101	+	.	L1-10_DR_pol#LINE/L1
Chromosome12_Mac	RepeatProteinMask	repeat	447298	447408	56	+	.	L1-7_DR_pol#LINE/L1
Chromosome12_Mac	RepeatProteinMask	repeat	451600	452625	40	+	.	REX3_XM_pol#LINE/RTE-BovB
Chromosome12_Mac	RepeatProteinMask	repeat	451858	452637	92	+	.	Expander2_pol#LINE/RTE-BovB
Chromosome12_Mac	RepeatProteinMask	repeat	454138	454944	205	-	.	SWIMMER1_pol#LINE/L1
Chromosome12_Mac	RepeatProteinMask	repeat	464349	464489	72	+	.	REX1-7_XT_pol#LINE/Rex-Babar
Chromosome12_Mac	RepeatProteinMask	repeat	467694	467846	35	-	.	L1-16_DR_pol#LINE/L1
Chromosome12_Mac	RepeatProteinMask	repeat	468969	469097	31	-	.	L1-16_DR_pol#LINE/L1
Chromosome12_Mac	RepeatProteinMask	repeat	469106	469666	115	-	.	L1-10_DR_pol#LINE/L1
Chromosome12_Mac	RepeatProteinMask	repeat	469701	469868	20	-	.	L1-16_DR_pol#LINE/L1
Chromosome12_Mac	RepeatProteinMask	repeat	470060	470443	307	-	.	REX3_XM_pol#LINE/RTE-BovB
Chromosome12_Mac	RepeatProteinMask	repeat	470436	470549	122	-	.	REX3_XM_pol#LINE/RTE-BovB
Chromosome12_Mac	RepeatProteinMask	repeat	470587	470676	34	-	.	RTE-1_GA_pol#LINE/RTE-BovB
Chromosome12_Mac	RepeatProteinMask	repeat	470587	470625	44	-	.	REX3_XM_pol#LINE/RTE-BovB
Chromosome12_Mac	RepeatProteinMask	repeat	489354	489764	427	-	.	REX5_pol#LINE/L2
Chromosome12_Mac	RepeatProteinMask	repeat	490332	491015	596	-	.	REX5_pol#LINE/L2
Chromosome12_Mac	RepeatProteinMask	repeat	497621	497719	104	-	.	Expander2_pol#LINE/RTE-BovB
Chromosome12_Mac	RepeatProteinMask	repeat	497692	498246	630	-	.	Expander_pol#LINE/RTE-BovB
Chromosome12_Mac	RepeatProteinMask	repeat	498234	499331	1182	-	.	Expander_pol#LINE/RTE-BovB
Chromosome12_Mac	RepeatProteinMask	repeat	502216	502752	610	-	.	Gypsy40_DR#LTR/Gypsy
Chromosome12_Mac	RepeatProteinMask	repeat	502711	502761	35	-	.	Gypsy124_DR#LTR/Gypsy
Chromosome12_Mac	RepeatProteinMask	repeat	502775	503140	461	-	.	Gypsy43_DR#LTR/Gypsy
Chromosome12_Mac	RepeatProteinMask	repeat	502775	503212	203	-	.	Gypsy2_ST_gagpo#LTR/Gypsy
Chromosome12_Mac	RepeatProteinMask	repeat	502778	503359	183	-	.	Tngr1_pol#LTR/Gypsy-Cigr
Chromosome12_Mac	RepeatProteinMask	repeat	503140	504039	795	-	.	Gypsy43_DR#LTR/Gypsy
Chromosome12_Mac	RepeatProteinMask	repeat	504044	506971	2269	-	.	Gypsy40_DR#LTR/Gypsy
Chromosome12_Mac	RepeatProteinMask	repeat	522005	523723	1183	+	.	I-1_DR_pol#LINE/Jockey
Chromosome12_Mac	RepeatProteinMask	repeat	523711	523989	309	+	.	I-1_DR_pol#LINE/Jockey
Chromosome12_Mac	RepeatProteinMask	repeat	524000	524890	799	+	.	I-1_DR_pol#LINE/Jockey
Chromosome12_Mac	RepeatProteinMask	repeat	524862	525725	515	+	.	I-1_DR_pol#LINE/Jockey
Chromosome12_Mac	RepeatProteinMask	repeat	526546	526638	36	+	.	GMR1#LTR/Gypsy
Chromosome12_Mac	RepeatProteinMask	repeat	527478	527648	94	+	.	KoshiTn1_pol#LINE/L1-Tx1
Chromosome12_Mac	RepeatProteinMask	repeat	527529	527651	105	+	.	Tx1-3_FR_pol#LINE/L1-Tx1
Chromosome12_Mac	RepeatProteinMask	repeat	527654	528364	726	+	.	TX1_FR1_pol#LINE/L1-Tx1
Chromosome12_Mac	RepeatProteinMask	repeat	528364	528501	137	+	.	TX1_FR1_pol#LINE/L1-Tx1
Chromosome12_Mac	RepeatProteinMask	repeat	528502	528585	27	+	.	KibiTn1_pol#LINE/L1-Tx1
Chromosome12_Mac	RepeatProteinMask	repeat	528502	528564	50	+	.	TX1_FR1_pol#LINE/L1-Tx1
Chromosome12_Mac	RepeatProteinMask	repeat	528517	528585	28	+	.	L1-Tx1-1_DR_pol#LINE/L1-Tx1
Chromosome12_Mac	RepeatProteinMask	repeat	528566	529306	854	+	.	KoshiTn1_pol#LINE/L1-Tx1
Chromosome12_Mac	RepeatProteinMask	repeat	529309	530571	969	+	.	TX1_FR1_pol#LINE/L1-Tx1
Chromosome12_Mac	RepeatProteinMask	repeat	530577	530693	31	+	.	KibiTn1_pol#LINE/L1-Tx1
Chromosome12_Mac	RepeatProteinMask	repeat	543646	543834	36	-	.	Gypsy6_DR_pol#LTR/Gypsy
Chromosome12_Mac	RepeatProteinMask	repeat	543944	544621	483	-	.	Gypsy6_DR_pol#LTR/Gypsy
Chromosome12_Mac	RepeatProteinMask	repeat	544196	544711	426	-	.	Tngr1_pol#LTR/Gypsy-Cigr
Chromosome12_Mac	RepeatProteinMask	repeat	544587	545471	103	-	.	Gypsy-53_NV_pol#LTR/Gypsy
Chromosome12_Mac	RepeatProteinMask	repeat	544620	544760	140	-	.	Gypsy6_DR_pol#LTR/Gypsy
Chromosome12_Mac	RepeatProteinMask	repeat	544765	545520	271	-	.	Gypsy6_DR_pol#LTR/Gypsy
Chromosome12_Mac	RepeatProteinMask	repeat	545124	546764	1105	-	.	Tngr1_pol#LTR/Gypsy-Cigr
Chromosome12_Mac	RepeatProteinMask	repeat	546751	547218	230	+	.	Gypsy47_DR#LTR/Gypsy
Chromosome12_Mac	RepeatProteinMask	repeat	547200	547508	332	+	.	Gypsy40_DR#LTR/Gypsy
Chromosome12_Mac	RepeatProteinMask	repeat	547457	547642	24	+	.	Gypsy35_DR#LTR/Gypsy
Chromosome12_Mac	RepeatProteinMask	repeat	547499	547624	78	+	.	Gypsy46_DR#LTR/Gypsy
Chromosome12_Mac	RepeatProteinMask	repeat	547511	547696	29	+	.	Gypsy80_DR_pol#LTR/Gypsy
Chromosome12_Mac	RepeatProteinMask	repeat	547538	547642	37	+	.	Gypsy-2_AMi#LTR/Gypsy
Chromosome12_Mac	RepeatProteinMask	repeat	547631	548026	262	-	.	CR1-3_DR_pol#LINE/L2
Chromosome12_Mac	RepeatProteinMask	repeat	548031	548237	133	+	.	Gypsy40_DR#LTR/Gypsy
Chromosome12_Mac	RepeatProteinMask	repeat	548228	548875	466	+	.	Gypsy47_DR#LTR/Gypsy
Chromosome12_Mac	RepeatProteinMask	repeat	548895	549296	324	+	.	Gypsy40_DR#LTR/Gypsy
Chromosome12_Mac	RepeatProteinMask	repeat	549709	550101	142	-	.	REX5_pol#LINE/L2
Chromosome12_Mac	RepeatProteinMask	repeat	550029	550214	111	-	.	CR1-3_DR_pol#LINE/L2
Chromosome12_Mac	RepeatProteinMask	repeat	550211	550315	53	+	.	Gypsy40_DR#LTR/Gypsy
Chromosome12_Mac	RepeatProteinMask	repeat	551803	551982	139	+	.	Gypsy47_DR#LTR/Gypsy
Chromosome12_Mac	RepeatProteinMask	repeat	551818	552057	46	+	.	Gypsy-6_Gav#LTR/Gypsy
Chromosome12_Mac	RepeatProteinMask	repeat	553464	553874	281	+	.	Gypsy41_DR#LTR/Gypsy
Chromosome12_Mac	RepeatProteinMask	repeat	553557	553874	290	+	.	Gypsy-167_DR#LTR/Gypsy
Chromosome12_Mac	RepeatProteinMask	repeat	561384	561806	49	+	.	CR1-3_DR_pol#LINE/L2
Chromosome12_Mac	RepeatProteinMask	repeat	562345	563322	1385	+	.	REX3_XM_pol#LINE/RTE-BovB
Chromosome12_Mac	RepeatProteinMask	repeat	563339	563725	331	+	.	REX3_XM_pol#LINE/RTE-BovB
Chromosome12_Mac	RepeatProteinMask	repeat	564235	564384	49	-	.	CR1-40_DR_pol#LINE/Rex-Babar
Chromosome12_Mac	RepeatProteinMask	repeat	564235	564348	68	-	.	REX1-1_XT_pol#LINE/Rex-Babar
Chromosome12_Mac	RepeatProteinMask	repeat	564282	564452	20	-	.	REX1-7_XT_pol#LINE/Rex-Babar
Chromosome12_Mac	RepeatProteinMask	repeat	564315	564452	37	-	.	REX1-1_XT_pol#LINE/Rex-Babar
Chromosome12_Mac	RepeatProteinMask	repeat	564458	564733	101	-	.	REX1-1_XT_pol#LINE/Rex-Babar
Chromosome12_Mac	RepeatProteinMask	repeat	564730	565455	473	-	.	REX1-7_XT_pol#LINE/Rex-Babar
Chromosome12_Mac	RepeatProteinMask	repeat	565589	565978	304	-	.	REX1-7_XT_pol#LINE/Rex-Babar
Chromosome12_Mac	RepeatProteinMask	repeat	565628	566404	149	-	.	CR1-40_DR_pol#LINE/Rex-Babar
Chromosome12_Mac	RepeatProteinMask	repeat	566318	566422	42	-	.	Rex1-1_PM_pol#LINE/Rex-Babar
Chromosome12_Mac	RepeatProteinMask	repeat	569672	569917	139	-	.	Expander_pol#LINE/RTE-BovB
Chromosome12_Mac	RepeatProteinMask	repeat	569884	569970	82	-	.	REX3_XM_pol#LINE/RTE-BovB
Chromosome12_Mac	RepeatProteinMask	repeat	570676	571125	295	-	.	Expander2_pol#LINE/RTE-BovB
Chromosome12_Mac	RepeatProteinMask	repeat	570676	571053	333	-	.	REX3_XM_pol#LINE/RTE-BovB
Chromosome12_Mac	RepeatProteinMask	repeat	571005	571229	139	-	.	RTE-1_GA_pol#LINE/RTE-BovB
Chromosome12_Mac	RepeatProteinMask	repeat	571044	571229	180	-	.	Expander2_pol#LINE/RTE-BovB
Chromosome12_Mac	RepeatProteinMask	repeat	571226	571789	547	-	.	Expander_pol#LINE/RTE-BovB
Chromosome12_Mac	RepeatProteinMask	repeat	582786	583592	895	-	.	Expander_pol#LINE/RTE-BovB
Chromosome12_Mac	RepeatProteinMask	repeat	584140	584262	122	-	.	Expander_pol#LINE/RTE-BovB
Chromosome12_Mac	RepeatProteinMask	repeat	584279	584698	496	-	.	Expander_pol#LINE/RTE-BovB
Chromosome12_Mac	RepeatProteinMask	repeat	584778	584966	130	-	.	Rex6_OL_pol#LINE/Dong-R4
Chromosome12_Mac	RepeatProteinMask	repeat	584778	584933	138	-	.	Dong_FR_pol#LINE/Dong-R4
Chromosome12_Mac	RepeatProteinMask	repeat	584985	585188	67	-	.	Dong_FR_pol#LINE/Dong-R4
Chromosome12_Mac	RepeatProteinMask	repeat	585874	587343	1505	-	.	Expander_pol#LINE/RTE-BovB
Chromosome12_Mac	RepeatProteinMask	repeat	587318	587683	210	-	.	Expander_pol#LINE/RTE-BovB
Chromosome12_Mac	RepeatProteinMask	repeat	594005	594244	31	-	.	I-5_DR_pol#LINE/I
Chromosome12_Mac	RepeatProteinMask	repeat	598411	598824	47	-	.	REX1-7_XT_pol#LINE/Rex-Babar
Chromosome12_Mac	RepeatProteinMask	repeat	601107	601340	287	+	.	REX3_XM_pol#LINE/RTE-BovB
Chromosome12_Mac	RepeatProteinMask	repeat	601182	601370	53	+	.	I-5_DR_pol#LINE/I
Chromosome12_Mac	RepeatProteinMask	repeat	601321	601584	318	+	.	REX3_XM_pol#LINE/RTE-BovB
Chromosome12_Mac	RepeatProteinMask	repeat	601587	601925	267	+	.	REX3_XM_pol#LINE/RTE-BovB
Chromosome12_Mac	RepeatProteinMask	repeat	601777	602223	257	+	.	Expander_pol#LINE/RTE-BovB
Chromosome12_Mac	RepeatProteinMask	repeat	607191	607592	506	-	.	Gypsy40_DR#LTR/Gypsy
Chromosome12_Mac	RepeatProteinMask	repeat	607191	607718	202	-	.	Gypsy35_DR#LTR/Gypsy
Chromosome12_Mac	RepeatProteinMask	repeat	607761	609725	1117	-	.	Gypsy47_DR#LTR/Gypsy
Chromosome12_Mac	RepeatProteinMask	repeat	608103	609725	1171	-	.	Gypsy40_DR#LTR/Gypsy
Chromosome12_Mac	RepeatProteinMask	repeat	611169	611267	37	+	.	CR1-3_DR_pol#LINE/L2
Chromosome12_Mac	RepeatProteinMask	repeat	634472	634627	23	+	.	CR1-3_DR_pol#LINE/L2
Chromosome12_Mac	RepeatProteinMask	repeat	640175	640855	264	+	.	REX5_pol#LINE/L2
Chromosome12_Mac	RepeatProteinMask	repeat	641190	641660	213	+	.	REX5_pol#LINE/L2
Chromosome12_Mac	RepeatProteinMask	repeat	641686	642879	455	+	.	CR1-3_DR_pol#LINE/L2
Chromosome12_Mac	RepeatProteinMask	repeat	642957	643109	92	+	.	REX5_pol#LINE/L2
Chromosome12_Mac	RepeatProteinMask	repeat	646208	646528	329	-	.	REX3_XM_pol#LINE/RTE-BovB
Chromosome12_Mac	RepeatProteinMask	repeat	646522	646812	393	-	.	Expander_pol#LINE/RTE-BovB
Chromosome12_Mac	RepeatProteinMask	repeat	646534	646914	50	-	.	Tx1-2_AMi_pol#LINE/L1-Tx1
Chromosome12_Mac	RepeatProteinMask	repeat	646811	647131	432	-	.	REX3_XM_pol#LINE/RTE-BovB
Chromosome12_Mac	RepeatProteinMask	repeat	647118	647333	261	-	.	Expander_pol#LINE/RTE-BovB
Chromosome12_Mac	RepeatProteinMask	repeat	647377	648435	828	-	.	Expander_pol#LINE/RTE-BovB
Chromosome12_Mac	RepeatProteinMask	repeat	648416	648694	50	-	.	Expander1_DR_po#LINE/RTE-BovB
Chromosome12_Mac	RepeatProteinMask	repeat	648422	648619	136	-	.	Expander_pol#LINE/RTE-BovB
Chromosome12_Mac	RepeatProteinMask	repeat	651434	652174	116	-	.	Gypsy-23_SP_pol#LTR/Gypsy
Chromosome12_Mac	RepeatProteinMask	repeat	664060	664362	211	+	.	CR1-31_DR_pol#LINE/Rex-Babar
Chromosome12_Mac	RepeatProteinMask	repeat	674134	674853	346	-	.	I-1_DR_pol#LINE/Jockey
Chromosome12_Mac	RepeatProteinMask	repeat	674850	675731	231	-	.	Nimb-3_DR_pol#LINE/I-Nimb
Chromosome12_Mac	RepeatProteinMask	repeat	675541	676029	239	-	.	I-5_DR_pol#LINE/I
Chromosome12_Mac	RepeatProteinMask	repeat	676105	676281	248	+	.	REX3_XM_pol#LINE/RTE-BovB
Chromosome12_Mac	RepeatProteinMask	repeat	676248	676889	728	+	.	Expander_pol#LINE/RTE-BovB
Chromosome12_Mac	RepeatProteinMask	repeat	676874	677083	203	+	.	Expander_pol#LINE/RTE-BovB
Chromosome12_Mac	RepeatProteinMask	repeat	676874	677131	162	+	.	RTE-1_GA_pol#LINE/RTE-BovB
Chromosome12_Mac	RepeatProteinMask	repeat	677095	677712	425	+	.	Expander2_pol#LINE/RTE-BovB
Chromosome12_Mac	RepeatProteinMask	repeat	683102	683218	43	+	.	Gypsy49_DR#LTR/Gypsy
Chromosome12_Mac	RepeatProteinMask	repeat	686037	686489	44	+	.	Gypsy-18_DR_pol#LTR/Gypsy
Chromosome12_Mac	RepeatProteinMask	repeat	686037	686414	80	+	.	Gypsy90_DR#LTR/Gypsy
Chromosome12_Mac	RepeatProteinMask	repeat	686133	686414	90	+	.	Gypsy-5_Crp#LTR/Gypsy
Chromosome12_Mac	RepeatProteinMask	repeat	730781	730930	36	-	.	RTE-1_GA_pol#LINE/RTE-BovB
Chromosome12_Mac	RepeatProteinMask	repeat	730874	730930	60	-	.	Expander_pol#LINE/RTE-BovB
Chromosome12_Mac	RepeatProteinMask	repeat	733957	734103	50	-	.	REX1-1_XT_pol#LINE/Rex-Babar
Chromosome12_Mac	RepeatProteinMask	repeat	736423	736977	268	-	.	REX1-2_XT_pol#LINE/Rex-Babar
Chromosome12_Mac	RepeatProteinMask	repeat	736899	737279	95	-	.	CR1-26_DR_pol#LINE/Rex-Babar
Chromosome12_Mac	RepeatProteinMask	repeat	737010	737285	148	-	.	REX1-1_DR_pol#LINE/Rex-Babar
Chromosome12_Mac	RepeatProteinMask	repeat	737491	738192	116	-	.	Rex1-1_PM_pol#LINE/Rex-Babar
Chromosome12_Mac	RepeatProteinMask	repeat	743953	746358	3019	-	.	Expander_pol#LINE/RTE-BovB
Chromosome12_Mac	RepeatProteinMask	repeat	746352	746906	546	-	.	Expander_pol#LINE/RTE-BovB
Chromosome12_Mac	RepeatProteinMask	repeat	749172	749627	344	+	.	REX1-1_DR_pol#LINE/Rex-Babar
Chromosome12_Mac	RepeatProteinMask	repeat	749172	749726	318	+	.	Rex1-1_PM_pol#LINE/Rex-Babar
Chromosome12_Mac	RepeatProteinMask	repeat	760058	760417	449	-	.	REX3_XM_pol#LINE/RTE-BovB
Chromosome12_Mac	RepeatProteinMask	repeat	763054	763155	72	-	.	Expander_pol#LINE/RTE-BovB
Chromosome12_Mac	RepeatProteinMask	repeat	790255	791124	198	+	.	CR1-16_DR_pol#LINE/L2
Chromosome12_Mac	RepeatProteinMask	repeat	791126	791365	22	+	.	CR1-16_DR_pol#LINE/L2
Chromosome12_Mac	RepeatProteinMask	repeat	791132	791200	33	+	.	CR1-3_DR_pol#LINE/L2
Chromosome12_Mac	RepeatProteinMask	repeat	791202	791498	94	+	.	CR1-16_DR_pol#LINE/L2
Chromosome12_Mac	RepeatProteinMask	repeat	791523	792065	344	-	.	REX3_XM_pol#LINE/RTE-BovB
Chromosome12_Mac	RepeatProteinMask	repeat	792068	792529	553	-	.	Expander_pol#LINE/RTE-BovB
Chromosome12_Mac	RepeatProteinMask	repeat	792486	792560	72	-	.	Expander_pol#LINE/RTE-BovB
Chromosome12_Mac	RepeatProteinMask	repeat	792562	792639	100	-	.	REX3_XM_pol#LINE/RTE-BovB
Chromosome12_Mac	RepeatProteinMask	repeat	792638	793123	550	-	.	Expander_pol#LINE/RTE-BovB
Chromosome12_Mac	RepeatProteinMask	repeat	793123	793236	99	-	.	Expander_pol#LINE/RTE-BovB
Chromosome12_Mac	RepeatProteinMask	repeat	793484	793549	29	+	.	CR1-3_DR_pol#LINE/L2
Chromosome12_Mac	RepeatProteinMask	repeat	797192	797308	54	+	.	CR1-31_DR_pol#LINE/Rex-Babar
Chromosome12_Mac	RepeatProteinMask	repeat	818957	819388	57	-	.	CR1-16_DR_pol#LINE/L2
Chromosome12_Mac	RepeatProteinMask	repeat	819041	819349	84	-	.	CR1-3_DR_pol#LINE/L2
Chromosome12_Mac	RepeatProteinMask	repeat	889396	892413	2075	+	.	Gypsy75_DR_pol#LTR/Gypsy
Chromosome12_Mac	RepeatProteinMask	repeat	892422	893225	980	+	.	Gypsy54_DR_pol#LTR/Gypsy
Chromosome12_Mac	RepeatProteinMask	repeat	893080	893349	68	+	.	Gypsy-17_DR_pol#LTR/Gypsy
Chromosome12_Mac	RepeatProteinMask	repeat	893176	893367	81	+	.	Gypsy85_DR_pol#LTR/Gypsy
Chromosome12_Mac	RepeatProteinMask	repeat	893227	893373	118	+	.	Gypsy54_DR_pol#LTR/Gypsy
Chromosome12_Mac	RepeatProteinMask	repeat	893345	893539	20	+	.	Gypsy54_DR_pol#LTR/Gypsy
Chromosome12_Mac	RepeatProteinMask	repeat	893345	893416	31	+	.	Gypsy85_DR_pol#LTR/Gypsy
Chromosome12_Mac	RepeatProteinMask	repeat	893360	893416	45	+	.	Gypsy51_DR_pol#LTR/Gypsy
Chromosome12_Mac	RepeatProteinMask	repeat	903667	904971	1555	-	.	Expander_pol#LINE/RTE-BovB
Chromosome12_Mac	RepeatProteinMask	repeat	904976	905056	99	-	.	Expander_pol#LINE/RTE-BovB
Chromosome12_Mac	RepeatProteinMask	repeat	931387	931626	20	-	.	REX5_pol#LINE/L2
Chromosome12_Mac	RepeatProteinMask	repeat	931489	931644	84	-	.	CR1-3_DR_pol#LINE/L2
Chromosome12_Mac	RepeatProteinMask	repeat	931631	931810	108	-	.	CR1-3_DR_pol#LINE/L2
Chromosome12_Mac	RepeatProteinMask	repeat	932340	932558	248	+	.	Expander_pol#LINE/RTE-BovB
Chromosome12_Mac	RepeatProteinMask	repeat	932531	932656	104	+	.	REX3_XM_pol#LINE/RTE-BovB
Chromosome12_Mac	RepeatProteinMask	repeat	932561	932671	130	+	.	Expander_pol#LINE/RTE-BovB
Chromosome12_Mac	RepeatProteinMask	repeat	932692	932790	52	+	.	Expander_pol#LINE/RTE-BovB
Chromosome12_Mac	RepeatProteinMask	repeat	943937	944038	21	+	.	I-1_DR_pol#LINE/Jockey
Chromosome12_Mac	RepeatProteinMask	repeat	961150	961701	274	-	.	L1-13_DR_pol#LINE/L1
Chromosome12_Mac	RepeatProteinMask	repeat	976862	977344	362	+	.	REX3_XM_pol#LINE/RTE-BovB
Chromosome12_Mac	RepeatProteinMask	repeat	979141	979224	74	+	.	Expander_pol#LINE/RTE-BovB
Chromosome12_Mac	RepeatProteinMask	repeat	997146	999374	1619	+	.	CR1-3_DR_pol#LINE/L2
Chromosome12_Mac	RepeatProteinMask	repeat	999383	999619	188	+	.	CR1-3_DR_pol#LINE/L2
Chromosome12_Mac	RepeatProteinMask	repeat	999678	1000004	204	+	.	CR1-16_DR_pol#LINE/L2
Chromosome12_Mac	RepeatProteinMask	repeat	1011406	1011654	194	+	.	Expander_pol#LINE/RTE-BovB
Chromosome12_Mac	RepeatProteinMask	repeat	1014657	1015001	87	-	.	Gypsy-17_AMi#LTR/Gypsy
Chromosome12_Mac	RepeatProteinMask	repeat	1038244	1038396	98	-	.	REX5_pol#LINE/L2
Chromosome12_Mac	RepeatProteinMask	repeat	1038355	1038492	37	-	.	CR1-3_DR_pol#LINE/L2
Chromosome12_Mac	RepeatProteinMask	repeat	1038489	1038530	25	-	.	CR1-3_DR_pol#LINE/L2
Chromosome12_Mac	RepeatProteinMask	repeat	1038527	1039582	866	-	.	CR1-3_DR_pol#LINE/L2
Chromosome12_Mac	RepeatProteinMask	repeat	1040019	1040990	437	-	.	CR1-3_DR_pol#LINE/L2
Chromosome12_Mac	RepeatProteinMask	repeat	1040984	1041247	123	-	.	CR1-3_DR_pol#LINE/L2
Chromosome12_Mac	RepeatProteinMask	repeat	1057197	1057427	201	+	.	Dong_FR_pol#LINE/Dong-R4
Chromosome12_Mac	RepeatProteinMask	repeat	1057233	1057427	242	+	.	Rex6_OL_pol#LINE/Dong-R4
Chromosome12_Mac	RepeatProteinMask	repeat	1057465	1057812	532	+	.	Rex6_OL_pol#LINE/Dong-R4
Chromosome12_Mac	RepeatProteinMask	repeat	1058557	1058769	65	+	.	REX5_pol#LINE/L2
Chromosome12_Mac	RepeatProteinMask	repeat	1059025	1059096	37	+	.	CR1-16_DR_pol#LINE/L2
Chromosome12_Mac	RepeatProteinMask	repeat	1059044	1059244	91	+	.	REX5_pol#LINE/L2
Chromosome12_Mac	RepeatProteinMask	repeat	1059503	1059604	75	+	.	REX5_pol#LINE/L2
Chromosome12_Mac	RepeatProteinMask	repeat	1059601	1059822	114	+	.	REX5_pol#LINE/L2
Chromosome12_Mac	RepeatProteinMask	repeat	1065854	1065964	40	-	.	CR1-3_DR_pol#LINE/L2
Chromosome12_Mac	RepeatProteinMask	repeat	1065990	1066160	49	-	.	CR1-3_DR_pol#LINE/L2
Chromosome12_Mac	RepeatProteinMask	repeat	1066424	1067497	1000	+	.	Expander_pol#LINE/RTE-BovB
Chromosome12_Mac	RepeatProteinMask	repeat	1067503	1068405	1143	+	.	Expander_pol#LINE/RTE-BovB
Chromosome12_Mac	RepeatProteinMask	repeat	1070420	1070794	270	+	.	REX3_XM_pol#LINE/RTE-BovB
Chromosome12_Mac	RepeatProteinMask	repeat	1070835	1070918	50	+	.	Expander_pol#LINE/RTE-BovB
Chromosome12_Mac	RepeatProteinMask	repeat	1071043	1071171	75	-	.	CR1-3_DR_pol#LINE/L2
Chromosome12_Mac	RepeatProteinMask	repeat	1071320	1071439	38	-	.	CR1-3_DR_pol#LINE/L2
Chromosome12_Mac	RepeatProteinMask	repeat	1071385	1071756	124	-	.	CR1-3_DR_pol#LINE/L2
Chromosome12_Mac	RepeatProteinMask	repeat	1073400	1073504	25	-	.	CR1-3_DR_pol#LINE/L2
Chromosome12_Mac	RepeatProteinMask	repeat	1075992	1076273	218	+	.	Nimb-3_DR_pol#LINE/I-Nimb
Chromosome12_Mac	RepeatProteinMask	repeat	1076675	1076872	55	+	.	Nimb-3_DR_pol#LINE/I-Nimb
Chromosome12_Mac	RepeatProteinMask	repeat	1076681	1076833	79	+	.	I-1_DR_pol#LINE/Jockey
Chromosome12_Mac	RepeatProteinMask	repeat	1090398	1090544	62	+	.	REX1-3_XT_pol#LINE/Rex-Babar
Chromosome12_Mac	RepeatProteinMask	repeat	1090561	1090971	89	+	.	CR1-26_DR_pol#LINE/Rex-Babar
Chromosome12_Mac	RepeatProteinMask	repeat	1090561	1090890	122	+	.	REX1-1_XT_pol#LINE/Rex-Babar
Chromosome12_Mac	RepeatProteinMask	repeat	1109788	1109979	131	-	.	Nimb-2_DR_pol#LINE/I-Nimb
Chromosome12_Mac	RepeatProteinMask	repeat	1109975	1110688	459	-	.	Nimb-2_DR_pol#LINE/I-Nimb
Chromosome12_Mac	RepeatProteinMask	repeat	1110666	1110959	72	-	.	I-1_DR_pol#LINE/Jockey
Chromosome12_Mac	RepeatProteinMask	repeat	1110732	1110929	105	-	.	Nimb-2_DR_pol#LINE/I-Nimb
Chromosome12_Mac	RepeatProteinMask	repeat	1110977	1111093	50	-	.	Nimb-3_DR_pol#LINE/I-Nimb
Chromosome12_Mac	RepeatProteinMask	repeat	1111078	1111701	507	-	.	Nimb-2_DR_pol#LINE/I-Nimb
Chromosome12_Mac	RepeatProteinMask	repeat	1113509	1113736	58	-	.	L1-1_DR_pol#LINE/L1
Chromosome12_Mac	RepeatProteinMask	repeat	1114194	1114589	50	-	.	L1-16_DR_pol#LINE/L1
Chromosome12_Mac	RepeatProteinMask	repeat	1114364	1114456	56	-	.	L1-16_DR_pol#LINE/L1
Chromosome12_Mac	RepeatProteinMask	repeat	1118079	1118567	58	-	.	REX5_pol#LINE/L2
Chromosome12_Mac	RepeatProteinMask	repeat	1118223	1118555	122	-	.	CR1-3_DR_pol#LINE/L2
Chromosome12_Mac	RepeatProteinMask	repeat	1137003	1138193	1452	+	.	REX3_XM_pol#LINE/RTE-BovB
Chromosome12_Mac	RepeatProteinMask	repeat	1140092	1140814	184	+	.	Gypsy2_ST_gagpo#LTR/Gypsy
Chromosome12_Mac	RepeatProteinMask	repeat	1147110	1149785	2620	-	.	REX1-7_XT_pol#LINE/Rex-Babar
Chromosome12_Mac	RepeatProteinMask	repeat	1154754	1154783	25	-	.	Rex6_OL_pol#LINE/Dong-R4
Chromosome12_Mac	RepeatProteinMask	repeat	1154764	1155654	1138	-	.	Rex6_OL_pol#LINE/Dong-R4
Chromosome12_Mac	RepeatProteinMask	repeat	1155642	1155758	135	-	.	Rex6_OL_pol#LINE/Dong-R4
Chromosome12_Mac	RepeatProteinMask	repeat	1171522	1171734	185	+	.	Expander_pol#LINE/RTE-BovB
Chromosome12_Mac	RepeatProteinMask	repeat	1171739	1172896	1130	+	.	Expander_pol#LINE/RTE-BovB
Chromosome12_Mac	RepeatProteinMask	repeat	1172814	1173272	430	+	.	REX3_XM_pol#LINE/RTE-BovB
Chromosome12_Mac	RepeatProteinMask	repeat	1173223	1174548	1447	+	.	REX3_XM_pol#LINE/RTE-BovB
Chromosome12_Mac	RepeatProteinMask	repeat	1197388	1197825	288	-	.	REX3_XM_pol#LINE/RTE-BovB
Chromosome12_Mac	RepeatProteinMask	repeat	1197771	1198772	1245	-	.	REX3_XM_pol#LINE/RTE-BovB
Chromosome12_Mac	RepeatProteinMask	repeat	1198753	1198872	137	-	.	REX3_XM_pol#LINE/RTE-BovB
Chromosome12_Mac	RepeatProteinMask	repeat	1198913	1199422	584	-	.	Expander_pol#LINE/RTE-BovB
Chromosome12_Mac	RepeatProteinMask	repeat	1215090	1215338	52	+	.	Expander1_DR_po#LINE/RTE-BovB
Chromosome12_Mac	RepeatProteinMask	repeat	1239500	1239898	170	+	.	L1-10_DR_pol#LINE/L1
Chromosome12_Mac	RepeatProteinMask	repeat	1245048	1246076	1464	-	.	HAT-6_XT_tp#DNA/hAT-Charlie
Chromosome12_Mac	RepeatProteinMask	repeat	1246070	1246861	925	-	.	HAT-6_XT_tp#DNA/hAT-Charlie
Chromosome12_Mac	RepeatProteinMask	repeat	1266320	1266691	238	-	.	REX5_pol#LINE/L2
Chromosome12_Mac	RepeatProteinMask	repeat	1266715	1266777	50	-	.	CR1-16_DR_pol#LINE/L2
Chromosome12_Mac	RepeatProteinMask	repeat	1266801	1267211	140	-	.	CR1-16_DR_pol#LINE/L2
Chromosome12_Mac	RepeatProteinMask	repeat	1267132	1268334	857	-	.	CR1-3_DR_pol#LINE/L2
Chromosome12_Mac	RepeatProteinMask	repeat	1268355	1269146	464	-	.	CR1-3_DR_pol#LINE/L2
Chromosome12_Mac	RepeatProteinMask	repeat	1274291	1274449	22	+	.	Gypsy120_DR#LTR/Gypsy
Chromosome12_Mac	RepeatProteinMask	repeat	1275008	1275238	28	+	.	Gypsy74_DR_pol#LTR/Gypsy
Chromosome12_Mac	RepeatProteinMask	repeat	1286376	1286471	71	-	.	CR1-3_DR_pol#LINE/L2
Chromosome12_Mac	RepeatProteinMask	repeat	1317130	1317366	243	+	.	CATCH3_DR#LTR/Pao
Chromosome12_Mac	RepeatProteinMask	repeat	1317383	1320487	1975	+	.	BEL-38_DR#LTR/Pao
Chromosome12_Mac	RepeatProteinMask	repeat	1320469	1320888	267	+	.	BEL-38_DR#LTR/Pao
Chromosome12_Mac	RepeatProteinMask	repeat	1320601	1321377	210	+	.	BEL1_Cis#LTR/Pao
Chromosome12_Mac	RepeatProteinMask	repeat	1320888	1321973	928	+	.	CATCH3_DR#LTR/Pao
Chromosome12_Mac	RepeatProteinMask	repeat	1334107	1334439	79	-	.	Nimb-3_DR_pol#LINE/I-Nimb
Chromosome12_Mac	RepeatProteinMask	repeat	1337275	1337391	37	+	.	CR1-3_DR_pol#LINE/L2
Chromosome12_Mac	RepeatProteinMask	repeat	1337275	1337343	44	+	.	CR1-16_DR_pol#LINE/L2
Chromosome12_Mac	RepeatProteinMask	repeat	1337394	1337459	28	+	.	CR1-3_DR_pol#LINE/L2
Chromosome12_Mac	RepeatProteinMask	repeat	1349009	1349323	114	+	.	REX1-1_XT_pol#LINE/Rex-Babar
Chromosome12_Mac	RepeatProteinMask	repeat	1349063	1349323	115	+	.	REX1-2_XT_pol#LINE/Rex-Babar
Chromosome12_Mac	RepeatProteinMask	repeat	1349353	1349667	158	+	.	Rex1-1_PM_pol#LINE/Rex-Babar
Chromosome12_Mac	RepeatProteinMask	repeat	1369762	1370121	39	+	.	CR1-3_DR_pol#LINE/L2
Chromosome12_Mac	RepeatProteinMask	repeat	1370141	1370353	91	-	.	Expander_pol#LINE/RTE-BovB
Chromosome12_Mac	RepeatProteinMask	repeat	1370352	1371014	631	-	.	REX3_XM_pol#LINE/RTE-BovB
Chromosome12_Mac	RepeatProteinMask	repeat	1370947	1372671	1459	-	.	Expander_pol#LINE/RTE-BovB
Chromosome12_Mac	RepeatProteinMask	repeat	1372775	1372861	42	+	.	CR1-16_DR_pol#LINE/L2
Chromosome12_Mac	RepeatProteinMask	repeat	1391064	1391189	82	-	.	Expander_pol#LINE/RTE-BovB
Chromosome12_Mac	RepeatProteinMask	repeat	1391209	1391274	42	-	.	RTE-1_GA_pol#LINE/RTE-BovB
Chromosome12_Mac	RepeatProteinMask	repeat	1410140	1410247	42	+	.	CR1-3_DR_pol#LINE/L2
Chromosome12_Mac	RepeatProteinMask	repeat	1410259	1410333	47	+	.	CR1-3_DR_pol#LINE/L2
Chromosome12_Mac	RepeatProteinMask	repeat	1419760	1419900	79	-	.	REX5_pol#LINE/L2
Chromosome12_Mac	RepeatProteinMask	repeat	1476279	1476386	26	-	.	CR1-3_DR_pol#LINE/L2
Chromosome12_Mac	RepeatProteinMask	repeat	1476383	1476583	54	-	.	CR1-3_DR_pol#LINE/L2
Chromosome12_Mac	RepeatProteinMask	repeat	1476721	1476807	40	-	.	CR1-3_DR_pol#LINE/L2
Chromosome12_Mac	RepeatProteinMask	repeat	1476993	1477175	31	-	.	CR1-16_DR_pol#LINE/L2
Chromosome12_Mac	RepeatProteinMask	repeat	1563845	1563919	40	-	.	REX5_pol#LINE/L2
Chromosome12_Mac	RepeatProteinMask	repeat	1592780	1592860	23	+	.	REX5_pol#LINE/L2
Chromosome12_Mac	RepeatProteinMask	repeat	1592810	1592881	38	+	.	CR1-3_DR_pol#LINE/L2
Chromosome12_Mac	RepeatProteinMask	repeat	1592872	1592970	61	+	.	CR1-3_DR_pol#LINE/L2
Chromosome12_Mac	RepeatProteinMask	repeat	1592887	1593033	43	+	.	CR1-16_DR_pol#LINE/L2
Chromosome12_Mac	RepeatProteinMask	repeat	1593096	1593272	52	+	.	CR1-16_DR_pol#LINE/L2
Chromosome12_Mac	RepeatProteinMask	repeat	1593239	1593391	76	+	.	CR1-3_DR_pol#LINE/L2
Chromosome12_Mac	RepeatProteinMask	repeat	1593266	1593421	76	+	.	CR1-16_DR_pol#LINE/L2
Chromosome12_Mac	RepeatProteinMask	repeat	1593465	1593962	137	+	.	L1-12_DR_pol#LINE/L1
Chromosome12_Mac	RepeatProteinMask	repeat	1594529	1594732	76	+	.	CR1-16_DR_pol#LINE/L2
Chromosome12_Mac	RepeatProteinMask	repeat	1627001	1627285	112	-	.	Nimb-3_DR_pol#LINE/I-Nimb
Chromosome12_Mac	RepeatProteinMask	repeat	1631304	1631906	829	-	.	Rex6_OL_pol#LINE/Dong-R4
Chromosome12_Mac	RepeatProteinMask	repeat	1631902	1633239	1433	-	.	Rex6_OL_pol#LINE/Dong-R4
Chromosome12_Mac	RepeatProteinMask	repeat	1633391	1633651	402	+	.	Rex6_OL_pol#LINE/Dong-R4
Chromosome12_Mac	RepeatProteinMask	repeat	1633692	1633796	114	+	.	Dong_FR_pol#LINE/Dong-R4
Chromosome12_Mac	RepeatProteinMask	repeat	1653799	1654626	701	+	.	Expander_pol#LINE/RTE-BovB
Chromosome12_Mac	RepeatProteinMask	repeat	1654571	1655593	1181	+	.	Expander_pol#LINE/RTE-BovB
Chromosome12_Mac	RepeatProteinMask	repeat	1655587	1655865	353	+	.	Expander_pol#LINE/RTE-BovB
Chromosome12_Mac	RepeatProteinMask	repeat	1656849	1656986	56	+	.	Expander1_DR_po#LINE/RTE-BovB
Chromosome12_Mac	RepeatProteinMask	repeat	1656953	1657711	858	+	.	Expander_pol#LINE/RTE-BovB
Chromosome12_Mac	RepeatProteinMask	repeat	1711145	1711246	103	-	.	Samurai#LTR/Gypsy
Chromosome12_Mac	RepeatProteinMask	repeat	1711275	1711553	229	-	.	Ronin3#LTR/Gypsy
Chromosome12_Mac	RepeatProteinMask	repeat	1711489	1711782	107	-	.	Gypsy1_GA#LTR/Gypsy
Chromosome12_Mac	RepeatProteinMask	repeat	1711561	1711782	149	-	.	Ronin3#LTR/Gypsy
Chromosome12_Mac	RepeatProteinMask	repeat	1711649	1712149	20	-	.	Gypsy121_DR#LTR/Gypsy
Chromosome12_Mac	RepeatProteinMask	repeat	1711718	1712140	105	-	.	Gypsy-33_DR#LTR/Gypsy
Chromosome12_Mac	RepeatProteinMask	repeat	1711784	1712320	452	-	.	Gypsy1_GA#LTR/Gypsy
Chromosome12_Mac	RepeatProteinMask	repeat	1712310	1713338	1183	-	.	Ronin1_gagpol#LTR/Gypsy
Chromosome12_Mac	RepeatProteinMask	repeat	1713334	1713834	408	-	.	Samurai#LTR/Gypsy
Chromosome12_Mac	RepeatProteinMask	repeat	1713825	1714121	84	-	.	Ronin2#LTR/Gypsy
Chromosome12_Mac	RepeatProteinMask	repeat	1713828	1714028	133	-	.	Gypsy-115_DR_po#LTR/Gypsy
Chromosome12_Mac	RepeatProteinMask	repeat	1713828	1714199	74	-	.	Gypsy-166_DR_po#LTR/Gypsy
Chromosome12_Mac	RepeatProteinMask	repeat	1714151	1714456	119	-	.	Ronin1_gagpol#LTR/Gypsy
Chromosome12_Mac	RepeatProteinMask	repeat	1753267	1754151	645	+	.	CR1-3_DR_pol#LINE/L2
Chromosome12_Mac	RepeatProteinMask	repeat	1753857	1754288	261	+	.	CR1-3_DR_pol#LINE/L2
Chromosome12_Mac	RepeatProteinMask	repeat	1753884	1754405	170	+	.	REX5_pol#LINE/L2
Chromosome12_Mac	RepeatProteinMask	repeat	1754026	1754475	93	+	.	REX5_pol#LINE/L2
Chromosome12_Mac	RepeatProteinMask	repeat	1754821	1755189	179	+	.	Expander1_DR_po#LINE/RTE-BovB
Chromosome12_Mac	RepeatProteinMask	repeat	1761185	1761268	31	-	.	CR1-16_DR_pol#LINE/L2
Chromosome12_Mac	RepeatProteinMask	repeat	1803591	1803686	68	+	.	CR1-16_DR_pol#LINE/L2
Chromosome12_Mac	RepeatProteinMask	repeat	1825725	1825925	68	+	.	CR1-26_DR_pol#LINE/Rex-Babar
Chromosome12_Mac	RepeatProteinMask	repeat	1825755	1826060	31	+	.	REX1-1_AFC_pol#LINE/Rex-Babar
Chromosome12_Mac	RepeatProteinMask	repeat	1825758	1825922	108	+	.	REX1-7_XT_pol#LINE/Rex-Babar
Chromosome12_Mac	RepeatProteinMask	repeat	1825758	1825955	104	+	.	REX1-1_XT_pol#LINE/Rex-Babar
Chromosome12_Mac	RepeatProteinMask	repeat	1825960	1827339	1231	+	.	REX1-1_XT_pol#LINE/Rex-Babar
Chromosome12_Mac	RepeatProteinMask	repeat	1830681	1831124	66	-	.	Expander_pol#LINE/RTE-BovB
Chromosome12_Mac	RepeatProteinMask	repeat	1830912	1831211	82	-	.	REX3_XM_pol#LINE/RTE-BovB
Chromosome12_Mac	RepeatProteinMask	repeat	1831347	1831394	31	-	.	REX3_XM_pol#LINE/RTE-BovB
Chromosome12_Mac	RepeatProteinMask	repeat	1843932	1844225	49	-	.	Gypsy70_DR#LTR/Gypsy
Chromosome12_Mac	RepeatProteinMask	repeat	1857660	1857737	92	-	.	Rex6_OL_pol#LINE/Dong-R4
Chromosome12_Mac	RepeatProteinMask	repeat	1857836	1857997	136	+	.	Dong_FR_pol#LINE/Dong-R4
Chromosome12_Mac	RepeatProteinMask	repeat	1857978	1858007	20	+	.	Rex6_OL_pol#LINE/Dong-R4
Chromosome12_Mac	RepeatProteinMask	repeat	1858634	1859158	238	+	.	CR1-3_DR_pol#LINE/L2
Chromosome12_Mac	RepeatProteinMask	repeat	1866519	1867460	719	-	.	KibiTn1_pol#LINE/L1-Tx1
Chromosome12_Mac	RepeatProteinMask	repeat	1867516	1867692	79	-	.	KibiTn1_pol#LINE/L1-Tx1
Chromosome12_Mac	RepeatProteinMask	repeat	1867691	1869166	1622	-	.	KibiTn1_pol#LINE/L1-Tx1
Chromosome12_Mac	RepeatProteinMask	repeat	1869172	1870314	1092	-	.	KibiTn1_pol#LINE/L1-Tx1
Chromosome12_Mac	RepeatProteinMask	repeat	1870289	1870378	52	-	.	Tx1-3_FR_pol#LINE/L1-Tx1
Chromosome12_Mac	RepeatProteinMask	repeat	1870307	1870390	55	-	.	KibiTn1_pol#LINE/L1-Tx1
Chromosome12_Mac	RepeatProteinMask	repeat	1885323	1885442	32	-	.	CR1-3_DR_pol#LINE/L2
Chromosome12_Mac	RepeatProteinMask	repeat	1891321	1891605	32	+	.	CR1-16_DR_pol#LINE/L2
Chromosome12_Mac	RepeatProteinMask	repeat	1891721	1892578	180	+	.	CR1-3_DR_pol#LINE/L2
Chromosome12_Mac	RepeatProteinMask	repeat	1892653	1893411	320	+	.	CR1-3_DR_pol#LINE/L2
Chromosome12_Mac	RepeatProteinMask	repeat	1897058	1897252	99	+	.	CR1-16_DR_pol#LINE/L2
Chromosome12_Mac	RepeatProteinMask	repeat	1897281	1897379	44	+	.	REX5_pol#LINE/L2
Chromosome12_Mac	RepeatProteinMask	repeat	1903873	1903995	113	-	.	Expander2_pol#LINE/RTE-BovB
Chromosome12_Mac	RepeatProteinMask	repeat	1917092	1917283	78	-	.	Expander1_DR_po#LINE/RTE-BovB
Chromosome12_Mac	RepeatProteinMask	repeat	1917143	1917280	101	-	.	REX3_XM_pol#LINE/RTE-BovB
Chromosome12_Mac	RepeatProteinMask	repeat	1922725	1922940	143	+	.	L1-7_DR_pol#LINE/L1
Chromosome12_Mac	RepeatProteinMask	repeat	1922942	1923214	34	+	.	L1-12_DR_pol#LINE/L1
Chromosome12_Mac	RepeatProteinMask	repeat	1936868	1937014	52	-	.	REX5_pol#LINE/L2
Chromosome12_Mac	RepeatProteinMask	repeat	1952085	1952288	67	+	.	Expander1_DR_po#LINE/RTE-BovB
Chromosome12_Mac	RepeatProteinMask	repeat	1968545	1968778	71	-	.	REX5_pol#LINE/L2
Chromosome12_Mac	RepeatProteinMask	repeat	1995532	1995621	52	-	.	RTE-1_GA_pol#LINE/RTE-BovB
Chromosome12_Mac	RepeatProteinMask	repeat	1999974	2000129	103	+	.	Expander_pol#LINE/RTE-BovB
Chromosome12_Mac	RepeatProteinMask	repeat	2000119	2000217	43	+	.	Expander_pol#LINE/RTE-BovB
Chromosome12_Mac	RepeatProteinMask	repeat	2000225	2000296	20	+	.	Expander2_pol#LINE/RTE-BovB
Chromosome12_Mac	RepeatProteinMask	repeat	2007082	2007435	217	+	.	CR1-3_DR_pol#LINE/L2
Chromosome12_Mac	RepeatProteinMask	repeat	2007437	2007571	55	+	.	REX5_pol#LINE/L2
Chromosome12_Mac	RepeatProteinMask	repeat	2020342	2020581	183	+	.	RTE-1_GA_pol#LINE/RTE-BovB
Chromosome12_Mac	RepeatProteinMask	repeat	2021805	2022125	214	+	.	Rex6_OL_pol#LINE/Dong-R4
Chromosome12_Mac	RepeatProteinMask	repeat	2022149	2022610	645	+	.	Rex6_OL_pol#LINE/Dong-R4
Chromosome12_Mac	RepeatProteinMask	repeat	2022619	2022735	133	+	.	Rex6_OL_pol#LINE/Dong-R4
Chromosome12_Mac	RepeatProteinMask	repeat	2022734	2023054	474	+	.	Rex6_OL_pol#LINE/Dong-R4
Chromosome12_Mac	RepeatProteinMask	repeat	2023815	2024759	1149	+	.	Rex6_OL_pol#LINE/Dong-R4
Chromosome12_Mac	RepeatProteinMask	repeat	2046028	2046279	273	+	.	Rex6_OL_pol#LINE/Dong-R4
Chromosome12_Mac	RepeatProteinMask	repeat	2046290	2046673	489	+	.	Rex6_OL_pol#LINE/Dong-R4
Chromosome12_Mac	RepeatProteinMask	repeat	2046660	2047217	800	+	.	Rex6_OL_pol#LINE/Dong-R4
Chromosome12_Mac	RepeatProteinMask	repeat	2048334	2048612	370	+	.	Rex6_OL_pol#LINE/Dong-R4
Chromosome12_Mac	RepeatProteinMask	repeat	2055669	2055779	24	-	.	L1-1_DR_pol#LINE/L1
Chromosome12_Mac	RepeatProteinMask	repeat	2057663	2057791	28	-	.	Expander_pol#LINE/RTE-BovB
Chromosome12_Mac	RepeatProteinMask	repeat	2057705	2057791	52	-	.	Expander2_pol#LINE/RTE-BovB
Chromosome12_Mac	RepeatProteinMask	repeat	2060894	2061007	119	-	.	Expander_pol#LINE/RTE-BovB
Chromosome12_Mac	RepeatProteinMask	repeat	2061019	2061372	390	-	.	REX3_XM_pol#LINE/RTE-BovB
Chromosome12_Mac	RepeatProteinMask	repeat	2062313	2062834	118	-	.	L1-1_DR_pol#LINE/L1
Chromosome12_Mac	RepeatProteinMask	repeat	2086391	2086633	49	+	.	Gypsy-5_Gav#LTR/Gypsy
Chromosome12_Mac	RepeatProteinMask	repeat	2090887	2090931	30	-	.	Expander_pol#LINE/RTE-BovB
Chromosome12_Mac	RepeatProteinMask	repeat	2091912	2092031	34	-	.	SushiiDR1_pol#LTR/Gypsy
Chromosome12_Mac	RepeatProteinMask	repeat	2091942	2092031	36	-	.	Gypsy72_DR_pol#LTR/Gypsy
Chromosome12_Mac	RepeatProteinMask	repeat	2092207	2092317	48	-	.	Gypsy70_DR#LTR/Gypsy
Chromosome12_Mac	RepeatProteinMask	repeat	2092225	2092317	69	-	.	Gypsy3_DR_pol#LTR/Gypsy
Chromosome12_Mac	RepeatProteinMask	repeat	2092311	2092406	40	-	.	Gypsy70_DR#LTR/Gypsy
Chromosome12_Mac	RepeatProteinMask	repeat	2102182	2102580	426	-	.	REX3_XM_pol#LINE/RTE-BovB
Chromosome12_Mac	RepeatProteinMask	repeat	2102537	2102680	139	-	.	Expander_pol#LINE/RTE-BovB
Chromosome12_Mac	RepeatProteinMask	repeat	2102679	2102894	276	-	.	Expander_pol#LINE/RTE-BovB
Chromosome12_Mac	RepeatProteinMask	repeat	2102894	2103283	448	-	.	Expander_pol#LINE/RTE-BovB
Chromosome12_Mac	RepeatProteinMask	repeat	2103344	2103616	292	-	.	Expander_pol#LINE/RTE-BovB
Chromosome12_Mac	RepeatProteinMask	repeat	2108602	2108676	53	-	.	Expander_pol#LINE/RTE-BovB
Chromosome12_Mac	RepeatProteinMask	repeat	2116671	2116925	173	+	.	Expander_pol#LINE/RTE-BovB
Chromosome12_Mac	RepeatProteinMask	repeat	2143868	2143972	44	-	.	CR1-3_DR_pol#LINE/L2
Chromosome12_Mac	RepeatProteinMask	repeat	2145199	2145306	34	-	.	Expander_pol#LINE/RTE-BovB
Chromosome12_Mac	RepeatProteinMask	repeat	2145229	2145315	35	-	.	RTE-1_GA_pol#LINE/RTE-BovB
Chromosome12_Mac	RepeatProteinMask	repeat	2145250	2145315	40	-	.	Expander1_DR_po#LINE/RTE-BovB
Chromosome12_Mac	RepeatProteinMask	repeat	2145478	2145510	25	-	.	RTE-1_GA_pol#LINE/RTE-BovB
Chromosome12_Mac	RepeatProteinMask	repeat	2203530	2203631	30	+	.	REX5_pol#LINE/L2
Chromosome12_Mac	RepeatProteinMask	repeat	2233585	2233665	41	+	.	REX1-4_XT_pol#LINE/Rex-Babar
Chromosome12_Mac	RepeatProteinMask	repeat	2233606	2233701	31	+	.	Rex1-1_PM_pol#LINE/Rex-Babar
Chromosome12_Mac	RepeatProteinMask	repeat	2250226	2250510	101	-	.	CR1-16_DR_pol#LINE/L2
Chromosome12_Mac	RepeatProteinMask	repeat	2250331	2250510	106	-	.	CR1-3_DR_pol#LINE/L2
Chromosome12_Mac	RepeatProteinMask	repeat	2250519	2250641	76	-	.	CR1-3_DR_pol#LINE/L2
Chromosome12_Mac	RepeatProteinMask	repeat	2250519	2250764	45	-	.	REX5_pol#LINE/L2
Chromosome12_Mac	RepeatProteinMask	repeat	2300944	2301042	26	-	.	CR1-16_DR_pol#LINE/L2
Chromosome12_Mac	RepeatProteinMask	repeat	2301335	2302069	464	-	.	REX5_pol#LINE/L2
Chromosome12_Mac	RepeatProteinMask	repeat	2301353	2302432	453	-	.	CR1-3_DR_pol#LINE/L2
Chromosome12_Mac	RepeatProteinMask	repeat	2302435	2302947	38	-	.	CR1-16_DR_pol#LINE/L2
Chromosome12_Mac	RepeatProteinMask	repeat	2304430	2304675	101	-	.	CR1-16_DR_pol#LINE/L2
Chromosome12_Mac	RepeatProteinMask	repeat	2318720	2318824	52	+	.	REX5_pol#LINE/L2
Chromosome12_Mac	RepeatProteinMask	repeat	2350557	2350700	78	-	.	REX1-1_DR_pol#LINE/Rex-Babar
Chromosome12_Mac	RepeatProteinMask	repeat	2350776	2351039	76	+	.	CR1-3_DR_pol#LINE/L2
Chromosome12_Mac	RepeatProteinMask	repeat	2355711	2355821	56	+	.	REX3_XM_pol#LINE/RTE-BovB
Chromosome12_Mac	RepeatProteinMask	repeat	2355811	2355945	45	+	.	REX3_XM_pol#LINE/RTE-BovB
Chromosome12_Mac	RepeatProteinMask	repeat	2385063	2385299	46	-	.	XP_002933672#LTR/Gypsy
Chromosome12_Mac	RepeatProteinMask	repeat	2385078	2385254	74	-	.	Gypsy-23_SP_pol#LTR/Gypsy
Chromosome12_Mac	RepeatProteinMask	repeat	2388424	2388564	38	+	.	REX5_pol#LINE/L2
Chromosome12_Mac	RepeatProteinMask	repeat	2388472	2388564	56	+	.	CR1-3_DR_pol#LINE/L2
Chromosome12_Mac	RepeatProteinMask	repeat	2402246	2402356	85	+	.	CR1-16_DR_pol#LINE/L2
Chromosome12_Mac	RepeatProteinMask	repeat	2402385	2402594	58	+	.	CR1-16_DR_pol#LINE/L2
Chromosome12_Mac	RepeatProteinMask	repeat	2455739	2455870	31	+	.	REX1-6_XT_pol#LINE/Rex-Babar
Chromosome12_Mac	RepeatProteinMask	repeat	2456031	2456129	56	+	.	Rex1-1_PM_pol#LINE/Rex-Babar
Chromosome12_Mac	RepeatProteinMask	repeat	2456866	2456985	70	+	.	CR1-3_DR_pol#LINE/L2
Chromosome12_Mac	RepeatProteinMask	repeat	2457060	2457194	96	+	.	CR1-3_DR_pol#LINE/L2
Chromosome12_Mac	RepeatProteinMask	repeat	2457193	2457279	32	+	.	CR1-3_DR_pol#LINE/L2
Chromosome12_Mac	RepeatProteinMask	repeat	2491403	2491723	51	-	.	REX1-1_DR_pol#LINE/Rex-Babar
Chromosome12_Mac	RepeatProteinMask	repeat	2491403	2491804	24	-	.	Rex1-1_PM_pol#LINE/Rex-Babar
Chromosome12_Mac	RepeatProteinMask	repeat	2491529	2491837	51	-	.	REX1-9_XT_pol#LINE/Rex-Babar
Chromosome12_Mac	RepeatProteinMask	repeat	2491550	2491723	85	-	.	REX1-2_XT_pol#LINE/Rex-Babar
Chromosome12_Mac	RepeatProteinMask	repeat	2491550	2491804	81	-	.	REX1-1_XT_pol#LINE/Rex-Babar
Chromosome12_Mac	RepeatProteinMask	repeat	2520158	2520268	60	-	.	CR1-3_DR_pol#LINE/L2
Chromosome12_Mac	RepeatProteinMask	repeat	2520158	2520376	47	-	.	REX5_pol#LINE/L2
Chromosome12_Mac	RepeatProteinMask	repeat	2528492	2529916	834	+	.	REX5_pol#LINE/L2
Chromosome12_Mac	RepeatProteinMask	repeat	2562884	2565937	3683	+	.	Expander_pol#LINE/RTE-BovB
Chromosome12_Mac	RepeatProteinMask	repeat	2581423	2581491	37	-	.	GMR1#LTR/Gypsy
Chromosome12_Mac	RepeatProteinMask	repeat	2610768	2610980	87	-	.	CR1-3_DR_pol#LINE/L2
Chromosome12_Mac	RepeatProteinMask	repeat	2691948	2692229	76	+	.	Gypsy37_DR#LTR/Gypsy
Chromosome12_Mac	RepeatProteinMask	repeat	2692249	2692311	39	+	.	Gypsy38_DR#LTR/Gypsy
Chromosome12_Mac	RepeatProteinMask	repeat	2692250	2692636	33	+	.	Ronin1_gagpol#LTR/Gypsy
Chromosome12_Mac	RepeatProteinMask	repeat	2692313	2692651	221	+	.	Gypsy36_DR#LTR/Gypsy
Chromosome12_Mac	RepeatProteinMask	repeat	2692663	2692887	73	+	.	Gypsy50_DR#LTR/Gypsy
Chromosome12_Mac	RepeatProteinMask	repeat	2692663	2692776	118	+	.	Gypsy36_DR#LTR/Gypsy
Chromosome12_Mac	RepeatProteinMask	repeat	2692663	2692803	106	+	.	Gypsy38_DR#LTR/Gypsy
Chromosome12_Mac	RepeatProteinMask	repeat	2692803	2693045	169	+	.	Gypsy38_DR#LTR/Gypsy
Chromosome12_Mac	RepeatProteinMask	repeat	2692824	2693111	50	+	.	Gypsy69_DR#LTR/Gypsy
Chromosome12_Mac	RepeatProteinMask	repeat	2693083	2693364	173	+	.	Gypsy38_DR#LTR/Gypsy
Chromosome12_Mac	RepeatProteinMask	repeat	2701994	2703007	1210	-	.	Rex6_OL_pol#LINE/Dong-R4
Chromosome12_Mac	RepeatProteinMask	repeat	2708459	2708719	62	+	.	REX1-1_AFC_pol#LINE/Rex-Babar
Chromosome12_Mac	RepeatProteinMask	repeat	2708555	2708719	69	+	.	REX1-9_XT_pol#LINE/Rex-Babar
Chromosome12_Mac	RepeatProteinMask	repeat	2709368	2709676	167	-	.	REX5_pol#LINE/L2
Chromosome12_Mac	RepeatProteinMask	repeat	2721186	2721371	39	-	.	RTE-1_GA_pol#LINE/RTE-BovB
Chromosome12_Mac	RepeatProteinMask	repeat	2772685	2773176	87	-	.	RTE-1_GA_pol#LINE/RTE-BovB
Chromosome12_Mac	RepeatProteinMask	repeat	2772967	2773173	141	-	.	REX3_XM_pol#LINE/RTE-BovB
Chromosome12_Mac	RepeatProteinMask	repeat	2809845	2809916	71	+	.	Dong_FR_pol#LINE/Dong-R4
Chromosome12_Mac	RepeatProteinMask	repeat	2809913	2810368	604	+	.	Rex6_OL_pol#LINE/Dong-R4
Chromosome12_Mac	RepeatProteinMask	repeat	2837631	2839409	2238	-	.	REX3_XM_pol#LINE/RTE-BovB
Chromosome12_Mac	RepeatProteinMask	repeat	2843671	2845212	755	+	.	CR1-3_DR_pol#LINE/L2
Chromosome12_Mac	RepeatProteinMask	repeat	2845207	2845392	198	+	.	CR1-3_DR_pol#LINE/L2
Chromosome12_Mac	RepeatProteinMask	repeat	2906242	2906367	87	-	.	Expander_pol#LINE/RTE-BovB
Chromosome12_Mac	RepeatProteinMask	repeat	2931890	2932171	176	-	.	Expander_pol#LINE/RTE-BovB
Chromosome12_Mac	RepeatProteinMask	repeat	2932167	2933201	1344	-	.	Expander_pol#LINE/RTE-BovB
Chromosome12_Mac	RepeatProteinMask	repeat	2973787	2974245	531	+	.	Expander_pol#LINE/RTE-BovB
Chromosome12_Mac	RepeatProteinMask	repeat	2974221	2976014	2079	+	.	REX3_XM_pol#LINE/RTE-BovB
Chromosome12_Mac	RepeatProteinMask	repeat	2985896	2986030	126	+	.	Expander_pol#LINE/RTE-BovB
Chromosome12_Mac	RepeatProteinMask	repeat	2986015	2986530	579	+	.	Expander_pol#LINE/RTE-BovB
Chromosome12_Mac	RepeatProteinMask	repeat	2986599	2986979	444	+	.	Expander_pol#LINE/RTE-BovB
Chromosome12_Mac	RepeatProteinMask	repeat	2986976	2987329	343	+	.	Expander_pol#LINE/RTE-BovB
Chromosome12_Mac	RepeatProteinMask	repeat	2986976	2987272	370	+	.	REX3_XM_pol#LINE/RTE-BovB
Chromosome12_Mac	RepeatProteinMask	repeat	2987230	2987562	256	+	.	Expander2_pol#LINE/RTE-BovB
Chromosome12_Mac	RepeatProteinMask	repeat	2987263	2987622	238	+	.	Expander1_DR_po#LINE/RTE-BovB
Chromosome12_Mac	RepeatProteinMask	repeat	3018994	3019293	211	-	.	Expander_pol#LINE/RTE-BovB
Chromosome12_Mac	RepeatProteinMask	repeat	3032012	3032653	630	+	.	Expander_pol#LINE/RTE-BovB
Chromosome12_Mac	RepeatProteinMask	repeat	3032556	3032993	339	+	.	Expander_pol#LINE/RTE-BovB
Chromosome12_Mac	RepeatProteinMask	repeat	3033004	3034074	1325	+	.	Expander_pol#LINE/RTE-BovB
Chromosome12_Mac	RepeatProteinMask	repeat	3034073	3035095	1097	+	.	Expander_pol#LINE/RTE-BovB
Chromosome12_Mac	RepeatProteinMask	repeat	3036091	3036240	33	-	.	CR1-40_DR_pol#LINE/Rex-Babar
Chromosome12_Mac	RepeatProteinMask	repeat	3036133	3036240	35	-	.	REX1-2_XT_pol#LINE/Rex-Babar
Chromosome12_Mac	RepeatProteinMask	repeat	3036154	3036243	45	-	.	CR1-31_DR_pol#LINE/Rex-Babar
Chromosome12_Mac	RepeatProteinMask	repeat	3104532	3104852	42	-	.	REX1-7_XT_pol#LINE/Rex-Babar
Chromosome12_Mac	RepeatProteinMask	repeat	3104601	3104852	52	-	.	REX1-1_XT_pol#LINE/Rex-Babar
Chromosome12_Mac	RepeatProteinMask	repeat	3104745	3104855	67	-	.	REX1-4_XT_pol#LINE/Rex-Babar
Chromosome12_Mac	RepeatProteinMask	repeat	3130269	3130337	59	-	.	CR1-3_DR_pol#LINE/L2
Chromosome12_Mac	RepeatProteinMask	repeat	3147524	3147589	27	+	.	CR1-16_DR_pol#LINE/L2
Chromosome12_Mac	RepeatProteinMask	repeat	3226398	3226718	305	+	.	Rex6_OL_pol#LINE/Dong-R4
Chromosome12_Mac	RepeatProteinMask	repeat	3226712	3229102	3462	+	.	Rex6_OL_pol#LINE/Dong-R4
Chromosome12_Mac	RepeatProteinMask	repeat	3245525	3245917	70	+	.	REX5_pol#LINE/L2
Chromosome12_Mac	RepeatProteinMask	repeat	3245976	3246074	31	+	.	CR1-16_DR_pol#LINE/L2
Chromosome12_Mac	RepeatProteinMask	repeat	3295339	3296301	183	+	.	CR1-16_DR_pol#LINE/L2
Chromosome12_Mac	RepeatProteinMask	repeat	3296328	3296549	52	+	.	CR1-3_DR_pol#LINE/L2
Chromosome12_Mac	RepeatProteinMask	repeat	3353754	3353930	63	+	.	REX5_pol#LINE/L2
Chromosome12_Mac	RepeatProteinMask	repeat	3365055	3365480	373	-	.	Expander_pol#LINE/RTE-BovB
Chromosome12_Mac	RepeatProteinMask	repeat	3365402	3365719	151	-	.	Expander2_pol#LINE/RTE-BovB
Chromosome12_Mac	RepeatProteinMask	repeat	3365477	3365722	153	-	.	REX3_XM_pol#LINE/RTE-BovB
Chromosome12_Mac	RepeatProteinMask	repeat	3365718	3366872	819	-	.	Expander2_pol#LINE/RTE-BovB
Chromosome12_Mac	RepeatProteinMask	repeat	3366274	3367098	321	-	.	Expander_pol#LINE/RTE-BovB
Chromosome12_Mac	RepeatProteinMask	repeat	3366812	3367402	80	-	.	Expander1_DR_po#LINE/RTE-BovB
Chromosome12_Mac	RepeatProteinMask	repeat	3367085	3367402	206	-	.	Expander_pol#LINE/RTE-BovB
Chromosome12_Mac	RepeatProteinMask	repeat	3389983	3390636	202	-	.	Expander_pol#LINE/RTE-BovB
Chromosome12_Mac	RepeatProteinMask	repeat	3389983	3390393	220	-	.	REX3_XM_pol#LINE/RTE-BovB
Chromosome12_Mac	RepeatProteinMask	repeat	3390671	3390874	138	-	.	Expander2_pol#LINE/RTE-BovB
Chromosome12_Mac	RepeatProteinMask	repeat	3390977	3391402	90	-	.	Rex1-1_PM_pol#LINE/Rex-Babar
Chromosome12_Mac	RepeatProteinMask	repeat	3391091	3391402	112	-	.	REX1-1_DR_pol#LINE/Rex-Babar
Chromosome12_Mac	RepeatProteinMask	repeat	3446685	3446876	55	-	.	L1-13_DR_pol#LINE/L1
Chromosome12_Mac	RepeatProteinMask	repeat	3447129	3447470	345	-	.	Expander_pol#LINE/RTE-BovB
Chromosome12_Mac	RepeatProteinMask	repeat	3447988	3448824	157	-	.	Tx1_XT_pol#LINE/L1-Tx1
Chromosome12_Mac	RepeatProteinMask	repeat	3448177	3448875	171	-	.	Tx1-4_FR_pol#LINE/L1-Tx1
Chromosome12_Mac	RepeatProteinMask	repeat	3453870	3456632	3390	+	.	Expander_pol#LINE/RTE-BovB
Chromosome12_Mac	RepeatProteinMask	repeat	3464832	3465206	302	-	.	I-1_DR_pol#LINE/Jockey
Chromosome12_Mac	RepeatProteinMask	repeat	3475525	3476007	667	-	.	Rex6_OL_pol#LINE/Dong-R4
Chromosome12_Mac	RepeatProteinMask	repeat	3475982	3476197	236	-	.	Dong_FR_pol#LINE/Dong-R4
Chromosome12_Mac	RepeatProteinMask	repeat	3476197	3476514	51	-	.	Rex6_OL_pol#LINE/Dong-R4
Chromosome12_Mac	RepeatProteinMask	repeat	3476197	3476265	83	-	.	Dong_FR_pol#LINE/Dong-R4
Chromosome12_Mac	RepeatProteinMask	repeat	3493594	3494880	747	-	.	Gypsy102_DR_pol#LTR/Gypsy
Chromosome12_Mac	RepeatProteinMask	repeat	3499369	3499620	74	+	.	Nimb-2_DR_pol#LINE/I-Nimb
Chromosome12_Mac	RepeatProteinMask	repeat	3499444	3499611	81	+	.	I-5_DR_pol#LINE/I
Chromosome12_Mac	RepeatProteinMask	repeat	3500953	3501252	105	+	.	Expander1_DR_po#LINE/RTE-BovB
Chromosome12_Mac	RepeatProteinMask	repeat	3501037	3501282	196	+	.	Expander_pol#LINE/RTE-BovB
Chromosome12_Mac	RepeatProteinMask	repeat	3501257	3501640	268	+	.	Expander_pol#LINE/RTE-BovB
Chromosome12_Mac	RepeatProteinMask	repeat	3501335	3501628	270	+	.	Expander1_DR_po#LINE/RTE-BovB
Chromosome12_Mac	RepeatProteinMask	repeat	3599533	3599712	72	+	.	CR1-3_DR_pol#LINE/L2
Chromosome12_Mac	RepeatProteinMask	repeat	3599978	3600274	166	+	.	CR1-3_DR_pol#LINE/L2
Chromosome12_Mac	RepeatProteinMask	repeat	3623521	3623622	113	-	.	Rex6_OL_pol#LINE/Dong-R4
Chromosome12_Mac	RepeatProteinMask	repeat	3675246	3675560	140	-	.	CR1-16_DR_pol#LINE/L2
Chromosome12_Mac	RepeatProteinMask	repeat	3675557	3675955	328	-	.	CR1-3_DR_pol#LINE/L2
Chromosome12_Mac	RepeatProteinMask	repeat	3675973	3676170	170	-	.	CR1-3_DR_pol#LINE/L2
Chromosome12_Mac	RepeatProteinMask	repeat	3709750	3710058	133	+	.	CR1-3_DR_pol#LINE/L2
Chromosome12_Mac	RepeatProteinMask	repeat	3710039	3710080	21	+	.	CR1-3_DR_pol#LINE/L2
Chromosome12_Mac	RepeatProteinMask	repeat	3710109	3710180	55	+	.	CR1-3_DR_pol#LINE/L2
Chromosome12_Mac	RepeatProteinMask	repeat	3710109	3710444	35	+	.	CR1-16_DR_pol#LINE/L2
Chromosome12_Mac	RepeatProteinMask	repeat	3731648	3732076	94	+	.	CR1-16_DR_pol#LINE/L2
Chromosome12_Mac	RepeatProteinMask	repeat	4043055	4045835	1127	+	.	L1-13_DR_pol#LINE/L1
Chromosome12_Mac	RepeatProteinMask	repeat	4043556	4045835	1648	+	.	L1-16_DR_pol#LINE/L1
Chromosome12_Mac	RepeatProteinMask	repeat	4053639	4053689	26	-	.	Expander1_DR_po#LINE/RTE-BovB
Chromosome12_Mac	RepeatProteinMask	repeat	4053751	4053858	29	-	.	Expander1_DR_po#LINE/RTE-BovB
Chromosome12_Mac	RepeatProteinMask	repeat	4056333	4056761	31	+	.	Tngr2_pol#LTR/Gypsy-Cigr
Chromosome12_Mac	RepeatProteinMask	repeat	4056444	4056761	77	+	.	Gypsy122_DR#LTR/Gypsy
Chromosome12_Mac	RepeatProteinMask	repeat	4056501	4056878	48	+	.	Gypsy-23_SP_pol#LTR/Gypsy
Chromosome12_Mac	RepeatProteinMask	repeat	4056745	4057326	189	+	.	Gypsy-33_DR#LTR/Gypsy
Chromosome12_Mac	RepeatProteinMask	repeat	4069833	4070042	47	+	.	CR1-16_DR_pol#LINE/L2
Chromosome12_Mac	RepeatProteinMask	repeat	4137882	4137980	38	+	.	CR1-16_DR_pol#LINE/L2
Chromosome12_Mac	RepeatProteinMask	repeat	4159421	4159651	156	-	.	CR1-3_DR_pol#LINE/L2
Chromosome12_Mac	RepeatProteinMask	repeat	4163819	4164973	739	-	.	BEL-5_NV#LTR/Pao
Chromosome12_Mac	RepeatProteinMask	repeat	4164859	4165629	197	-	.	BEL-38_DR#LTR/Pao
Chromosome12_Mac	RepeatProteinMask	repeat	4164985	4165632	247	-	.	BEL-5_DPu#LTR/Pao
Chromosome12_Mac	RepeatProteinMask	repeat	4166146	4166250	41	-	.	CR1-16_DR_pol#LINE/L2
Chromosome12_Mac	RepeatProteinMask	repeat	4172706	4173008	66	+	.	Nimb-3_DR_pol#LINE/I-Nimb
Chromosome12_Mac	RepeatProteinMask	repeat	4212637	4212927	76	-	.	REX1-7_XT_pol#LINE/Rex-Babar
Chromosome12_Mac	RepeatProteinMask	repeat	4225256	4225426	39	-	.	CR1-16_DR_pol#LINE/L2
Chromosome12_Mac	RepeatProteinMask	repeat	4225301	4225420	46	-	.	REX5_pol#LINE/L2
Chromosome12_Mac	RepeatProteinMask	repeat	4225438	4225686	87	-	.	CR1-3_DR_pol#LINE/L2
Chromosome12_Mac	RepeatProteinMask	repeat	4225438	4225644	109	-	.	CR1-16_DR_pol#LINE/L2
Chromosome12_Mac	RepeatProteinMask	repeat	4265616	4265987	236	-	.	CR1-16_DR_pol#LINE/L2
Chromosome12_Mac	RepeatProteinMask	repeat	4266011	4266784	695	-	.	CR1-3_DR_pol#LINE/L2
Chromosome12_Mac	RepeatProteinMask	repeat	4429773	4431203	336	-	.	CR1-16_DR_pol#LINE/L2
Chromosome12_Mac	RepeatProteinMask	repeat	4430001	4431155	346	-	.	CR1-3_DR_pol#LINE/L2
Chromosome12_Mac	RepeatProteinMask	repeat	4430070	4431416	260	-	.	Rex1-1_PM_pol#LINE/Rex-Babar
Chromosome12_Mac	RepeatProteinMask	repeat	4451657	4451746	41	+	.	CR1-16_DR_pol#LINE/L2
Chromosome12_Mac	RepeatProteinMask	repeat	4550468	4550680	90	+	.	REX5_pol#LINE/L2
Chromosome12_Mac	RepeatProteinMask	repeat	4697726	4697866	67	-	.	REX3_XM_pol#LINE/RTE-BovB
Chromosome12_Mac	RepeatProteinMask	repeat	4704436	4704771	430	-	.	Rex6_OL_pol#LINE/Dong-R4
Chromosome12_Mac	RepeatProteinMask	repeat	4729724	4729804	96	-	.	Rex6_OL_pol#LINE/Dong-R4
Chromosome12_Mac	RepeatProteinMask	repeat	4744974	4747034	2195	+	.	Expander_pol#LINE/RTE-BovB
Chromosome12_Mac	RepeatProteinMask	repeat	4747036	4747392	252	+	.	Expander_pol#LINE/RTE-BovB
Chromosome12_Mac	RepeatProteinMask	repeat	4772506	4772565	35	-	.	Expander1_DR_po#LINE/RTE-BovB
Chromosome12_Mac	RepeatProteinMask	repeat	4772518	4772565	39	-	.	Expander_pol#LINE/RTE-BovB
Chromosome12_Mac	RepeatProteinMask	repeat	4772601	4773185	615	-	.	REX3_XM_pol#LINE/RTE-BovB
Chromosome12_Mac	RepeatProteinMask	repeat	4780211	4780699	173	-	.	REX5_pol#LINE/L2
Chromosome12_Mac	RepeatProteinMask	repeat	4839173	4839298	71	+	.	CR1-16_DR_pol#LINE/L2
Chromosome12_Mac	RepeatProteinMask	repeat	4871888	4872016	45	+	.	REX3_XM_pol#LINE/RTE-BovB
Chromosome12_Mac	RepeatProteinMask	repeat	4933305	4933415	62	+	.	REX5_pol#LINE/L2
Chromosome12_Mac	RepeatProteinMask	repeat	4933444	4933551	52	+	.	REX5_pol#LINE/L2
Chromosome12_Mac	RepeatProteinMask	repeat	4964902	4965021	68	-	.	Expander_pol#LINE/RTE-BovB
Chromosome12_Mac	RepeatProteinMask	repeat	4969945	4970151	191	+	.	Expander_pol#LINE/RTE-BovB
Chromosome12_Mac	RepeatProteinMask	repeat	4970132	4971256	1358	+	.	Expander_pol#LINE/RTE-BovB
Chromosome12_Mac	RepeatProteinMask	repeat	4971223	4972308	1399	+	.	REX3_XM_pol#LINE/RTE-BovB
Chromosome12_Mac	RepeatProteinMask	repeat	4982850	4983227	97	+	.	CR1-3_DR_pol#LINE/L2
Chromosome12_Mac	RepeatProteinMask	repeat	5051758	5052993	1406	+	.	REX3_XM_pol#LINE/RTE-BovB
Chromosome12_Mac	RepeatProteinMask	repeat	5073084	5073191	40	+	.	CR1-16_DR_pol#LINE/L2
Chromosome12_Mac	RepeatProteinMask	repeat	5089929	5090102	33	-	.	CR1-16_DR_pol#LINE/L2
Chromosome12_Mac	RepeatProteinMask	repeat	5130259	5130879	923	+	.	Rex6_OL_pol#LINE/Dong-R4
Chromosome12_Mac	RepeatProteinMask	repeat	5191418	5191555	34	-	.	CR1-3_DR_pol#LINE/L2
Chromosome12_Mac	RepeatProteinMask	repeat	5191466	5191603	42	-	.	CR1-16_DR_pol#LINE/L2
Chromosome12_Mac	RepeatProteinMask	repeat	5191615	5191986	139	-	.	CR1-3_DR_pol#LINE/L2
Chromosome12_Mac	RepeatProteinMask	repeat	5207308	5208405	730	-	.	Ronin2#LTR/Gypsy
Chromosome12_Mac	RepeatProteinMask	repeat	5207401	5208615	32	-	.	XP_002739485#LTR/Gypsy
Chromosome12_Mac	RepeatProteinMask	repeat	5208277	5209746	1192	-	.	Ronin3#LTR/Gypsy
Chromosome12_Mac	RepeatProteinMask	repeat	5208388	5209617	1242	-	.	Samurai#LTR/Gypsy
Chromosome12_Mac	RepeatProteinMask	repeat	5209716	5210345	327	-	.	Ronin2#LTR/Gypsy
Chromosome12_Mac	RepeatProteinMask	repeat	5210321	5210464	43	-	.	Ronin2#LTR/Gypsy
Chromosome12_Mac	RepeatProteinMask	repeat	5210339	5210497	23	-	.	Gypsy5_DR#LTR/Gypsy
Chromosome12_Mac	RepeatProteinMask	repeat	5304585	5305004	224	-	.	REX5_pol#LINE/L2
Chromosome12_Mac	RepeatProteinMask	repeat	5414050	5414634	571	+	.	CR1-3_DR_pol#LINE/L2
Chromosome12_Mac	RepeatProteinMask	repeat	5414678	5414830	103	+	.	REX5_pol#LINE/L2
Chromosome12_Mac	RepeatProteinMask	repeat	5442060	5442170	53	+	.	Expander1_DR_po#LINE/RTE-BovB
Chromosome12_Mac	RepeatProteinMask	repeat	5546659	5546823	66	+	.	REX1-1_AFC_pol#LINE/Rex-Babar
Chromosome12_Mac	RepeatProteinMask	repeat	5558207	5558425	85	-	.	CR1-16_DR_pol#LINE/L2
Chromosome12_Mac	RepeatProteinMask	repeat	5558273	5558425	104	-	.	CR1-3_DR_pol#LINE/L2
Chromosome12_Mac	RepeatProteinMask	repeat	5577637	5577711	39	+	.	CR1-31_DR_pol#LINE/Rex-Babar
Chromosome12_Mac	RepeatProteinMask	repeat	5614167	5614664	271	+	.	Rex6_OL_pol#LINE/Dong-R4
Chromosome12_Mac	RepeatProteinMask	repeat	5614684	5614968	317	+	.	Rex6_OL_pol#LINE/Dong-R4
Chromosome12_Mac	RepeatProteinMask	repeat	5614953	5617250	3326	+	.	Rex6_OL_pol#LINE/Dong-R4
Chromosome12_Mac	RepeatProteinMask	repeat	5626655	5627098	255	-	.	Expander_pol#LINE/RTE-BovB
Chromosome12_Mac	RepeatProteinMask	repeat	5626998	5627264	232	-	.	REX3_XM_pol#LINE/RTE-BovB
Chromosome12_Mac	RepeatProteinMask	repeat	5627266	5627334	52	-	.	Expander1_DR_po#LINE/RTE-BovB
Chromosome12_Mac	RepeatProteinMask	repeat	5658242	5658334	31	-	.	REX5_pol#LINE/L2
Chromosome12_Mac	RepeatProteinMask	repeat	5658334	5658657	157	-	.	CR1-3_DR_pol#LINE/L2
Chromosome12_Mac	RepeatProteinMask	repeat	5733539	5733826	143	+	.	Expander_pol#LINE/RTE-BovB
Chromosome12_Mac	RepeatProteinMask	repeat	5733801	5734643	951	+	.	Expander_pol#LINE/RTE-BovB
Chromosome12_Mac	RepeatProteinMask	repeat	5734631	5734705	77	+	.	Expander_pol#LINE/RTE-BovB
Chromosome12_Mac	RepeatProteinMask	repeat	5734643	5734825	32	+	.	REX3_XM_pol#LINE/RTE-BovB
Chromosome12_Mac	RepeatProteinMask	repeat	5734711	5735112	444	+	.	REX3_XM_pol#LINE/RTE-BovB
Chromosome12_Mac	RepeatProteinMask	repeat	5735070	5736032	1175	+	.	REX3_XM_pol#LINE/RTE-BovB
Chromosome12_Mac	RepeatProteinMask	repeat	5761654	5761830	47	+	.	CR1-3_DR_pol#LINE/L2
Chromosome12_Mac	RepeatProteinMask	repeat	5762366	5762449	28	+	.	Tx1-4_FR_pol#LINE/L1-Tx1
Chromosome12_Mac	RepeatProteinMask	repeat	5762372	5762440	37	+	.	Tx1-3_FR_pol#LINE/L1-Tx1
Chromosome12_Mac	RepeatProteinMask	repeat	5800636	5800827	46	-	.	CR1-3_DR_pol#LINE/L2
Chromosome12_Mac	RepeatProteinMask	repeat	5800708	5800860	39	-	.	CR1-16_DR_pol#LINE/L2
Chromosome12_Mac	RepeatProteinMask	repeat	5828084	5828416	27	-	.	REX1-1_DR_pol#LINE/Rex-Babar
Chromosome12_Mac	RepeatProteinMask	repeat	5828297	5828440	39	-	.	REX1-7_XT_pol#LINE/Rex-Babar
Chromosome12_Mac	RepeatProteinMask	repeat	5874625	5874684	32	+	.	Expander1_DR_po#LINE/RTE-BovB
Chromosome12_Mac	RepeatProteinMask	repeat	5893058	5893609	500	-	.	REX5_pol#LINE/L2
Chromosome12_Mac	RepeatProteinMask	repeat	5930140	5930346	48	+	.	CR1-3_DR_pol#LINE/L2
Chromosome12_Mac	RepeatProteinMask	repeat	5930351	5930482	55	+	.	CR1-3_DR_pol#LINE/L2
Chromosome12_Mac	RepeatProteinMask	repeat	6043737	6043850	86	+	.	CR1-3_DR_pol#LINE/L2
Chromosome12_Mac	RepeatProteinMask	repeat	6056970	6057050	23	+	.	CR1-3_DR_pol#LINE/L2
Chromosome12_Mac	RepeatProteinMask	repeat	6057115	6057450	61	+	.	CR1-16_DR_pol#LINE/L2
Chromosome12_Mac	RepeatProteinMask	repeat	6077637	6078050	30	+	.	I-1_DR_pol#LINE/Jockey
Chromosome12_Mac	RepeatProteinMask	repeat	6077643	6077978	59	+	.	Rex1-1_PM_pol#LINE/Rex-Babar
Chromosome12_Mac	RepeatProteinMask	repeat	6090897	6091001	59	-	.	CR1-3_DR_pol#LINE/L2
Chromosome12_Mac	RepeatProteinMask	repeat	6091094	6091345	98	-	.	CR1-3_DR_pol#LINE/L2
Chromosome12_Mac	RepeatProteinMask	repeat	6149575	6149847	58	-	.	REX1-9_XT_pol#LINE/Rex-Babar
Chromosome12_Mac	RepeatProteinMask	repeat	6149677	6149850	77	-	.	REX1-1_AFC_pol#LINE/Rex-Babar
Chromosome12_Mac	RepeatProteinMask	repeat	6187441	6187842	143	+	.	Expander_pol#LINE/RTE-BovB
Chromosome12_Mac	RepeatProteinMask	repeat	6191350	6192429	205	+	.	L1-1_DR_pol#LINE/L1
Chromosome12_Mac	RepeatProteinMask	repeat	6191350	6192249	252	+	.	L1-10_DR_pol#LINE/L1
Chromosome12_Mac	RepeatProteinMask	repeat	6199297	6199428	53	+	.	Rex6_OL_pol#LINE/Dong-R4
Chromosome12_Mac	RepeatProteinMask	repeat	6227464	6227805	113	-	.	CR1-26_DR_pol#LINE/Rex-Babar
Chromosome12_Mac	RepeatProteinMask	repeat	6227526	6228410	349	-	.	CR1-26_DR_pol#LINE/Rex-Babar
Chromosome12_Mac	RepeatProteinMask	repeat	6227796	6228437	387	-	.	REX1-7_XT_pol#LINE/Rex-Babar
Chromosome12_Mac	RepeatProteinMask	repeat	6228460	6228729	85	-	.	REX1-3_XT_pol#LINE/Rex-Babar
Chromosome12_Mac	RepeatProteinMask	repeat	6228559	6228714	86	-	.	REX1-2_XT_pol#LINE/Rex-Babar
Chromosome12_Mac	RepeatProteinMask	repeat	6228586	6228801	127	-	.	REX1-4_XT_pol#LINE/Rex-Babar
Chromosome12_Mac	RepeatProteinMask	repeat	6228641	6229039	86	-	.	REX1-4_XT_pol#LINE/Rex-Babar
Chromosome12_Mac	RepeatProteinMask	repeat	6228701	6228991	133	-	.	CR1-31_DR_pol#LINE/Rex-Babar
Chromosome12_Mac	RepeatProteinMask	repeat	6228701	6228937	136	-	.	REX1-1_AFC_pol#LINE/Rex-Babar
Chromosome12_Mac	RepeatProteinMask	repeat	6283994	6284134	78	-	.	L1-13_DR_pol#LINE/L1
Chromosome12_Mac	RepeatProteinMask	repeat	6296054	6296188	115	+	.	Dong_FR_pol#LINE/Dong-R4
Chromosome12_Mac	RepeatProteinMask	repeat	6368034	6368144	21	-	.	Expander2_pol#LINE/RTE-BovB
Chromosome12_Mac	RepeatProteinMask	repeat	6368079	6368144	36	-	.	Expander1_DR_po#LINE/RTE-BovB
Chromosome12_Mac	RepeatProteinMask	repeat	6463470	6463814	23	+	.	REX5_pol#LINE/L2
Chromosome12_Mac	RepeatProteinMask	repeat	6464182	6464805	106	-	.	L1-10_DR_pol#LINE/L1
Chromosome12_Mac	RepeatProteinMask	repeat	6539440	6543834	4167	-	.	Gypsy-34_DR#LTR/Gypsy
Chromosome12_Mac	RepeatProteinMask	repeat	6608691	6609068	100	+	.	CR1-3_DR_pol#LINE/L2
Chromosome12_Mac	RepeatProteinMask	repeat	6608691	6609242	79	+	.	CR1-16_DR_pol#LINE/L2
Chromosome12_Mac	RepeatProteinMask	repeat	6620981	6621208	63	+	.	RTE-1_GA_pol#LINE/RTE-BovB
Chromosome12_Mac	RepeatProteinMask	repeat	6634367	6634474	95	+	.	REX3_XM_pol#LINE/RTE-BovB
Chromosome12_Mac	RepeatProteinMask	repeat	6634476	6634694	131	+	.	Expander_pol#LINE/RTE-BovB
Chromosome12_Mac	RepeatProteinMask	repeat	6645692	6647014	922	-	.	Expander2_pol#LINE/RTE-BovB
Chromosome12_Mac	RepeatProteinMask	repeat	6645692	6646657	1021	-	.	REX3_XM_pol#LINE/RTE-BovB
Chromosome12_Mac	RepeatProteinMask	repeat	6647020	6648495	1243	-	.	Expander_pol#LINE/RTE-BovB
Chromosome12_Mac	RepeatProteinMask	repeat	6654594	6655070	199	-	.	I-1_DR_pol#LINE/Jockey
Chromosome12_Mac	RepeatProteinMask	repeat	6659405	6659497	27	+	.	CR1-16_DR_pol#LINE/L2
Chromosome12_Mac	RepeatProteinMask	repeat	6659488	6659556	27	+	.	CR1-16_DR_pol#LINE/L2
Chromosome12_Mac	RepeatProteinMask	repeat	6719467	6719535	34	-	.	REX1-9_XT_pol#LINE/Rex-Babar
Chromosome12_Mac	RepeatProteinMask	repeat	6719885	6720067	49	-	.	REX1-6_XT_pol#LINE/Rex-Babar
Chromosome12_Mac	RepeatProteinMask	repeat	6769946	6771385	326	+	.	Tngr1_pol#LTR/Gypsy-Cigr
Chromosome12_Mac	RepeatProteinMask	repeat	6770240	6771619	261	+	.	Gypsy-10_Gav#LTR/Gypsy
Chromosome12_Mac	RepeatProteinMask	repeat	6771971	6772648	169	+	.	Gypsy-4_Gav#LTR/Gypsy
Chromosome12_Mac	RepeatProteinMask	repeat	6772187	6772759	64	+	.	Gypsy76_DR_pol#LTR/Gypsy
Chromosome12_Mac	RepeatProteinMask	repeat	7007930	7011154	3212	-	.	Ronin3#LTR/Gypsy
Chromosome12_Mac	RepeatProteinMask	repeat	7011190	7011933	401	-	.	Ronin2#LTR/Gypsy
Chromosome12_Mac	RepeatProteinMask	repeat	7011220	7012104	310	-	.	Gypsy1_ST#LTR/Gypsy
Chromosome12_Mac	RepeatProteinMask	repeat	7015362	7015700	209	+	.	Rex6_OL_pol#LINE/Dong-R4
Chromosome12_Mac	RepeatProteinMask	repeat	7015562	7016269	635	+	.	Rex6_OL_pol#LINE/Dong-R4
Chromosome12_Mac	RepeatProteinMask	repeat	7016269	7018392	3083	+	.	Rex6_OL_pol#LINE/Dong-R4
Chromosome12_Mac	RepeatProteinMask	repeat	7032325	7032723	260	+	.	Rex6_OL_pol#LINE/Dong-R4
Chromosome12_Mac	RepeatProteinMask	repeat	7033201	7033392	128	+	.	Dong_FR_pol#LINE/Dong-R4
Chromosome12_Mac	RepeatProteinMask	repeat	7051676	7051813	29	+	.	CR1-16_DR_pol#LINE/L2
Chromosome12_Mac	RepeatProteinMask	repeat	7067023	7067160	38	+	.	RTE-1_GA_pol#LINE/RTE-BovB
Chromosome12_Mac	RepeatProteinMask	repeat	7125649	7125741	22	+	.	XP_002739485#LTR/Gypsy
Chromosome12_Mac	RepeatProteinMask	repeat	7125990	7126298	45	+	.	Gypsy-42_AMi#LTR/Gypsy
Chromosome12_Mac	RepeatProteinMask	repeat	7126059	7126343	41	+	.	Gypsy-23_SP_pol#LTR/Gypsy
Chromosome12_Mac	RepeatProteinMask	repeat	7126464	7129217	1342	+	.	Gypsy87_DR_pol#LTR/Gypsy
Chromosome12_Mac	RepeatProteinMask	repeat	7168498	7168905	355	-	.	Expander_pol#LINE/RTE-BovB
Chromosome12_Mac	RepeatProteinMask	repeat	7168872	7169027	150	+	.	REX3_XM_pol#LINE/RTE-BovB
Chromosome12_Mac	RepeatProteinMask	repeat	7223115	7223306	112	-	.	CR1-16_DR_pol#LINE/L2
Chromosome12_Mac	RepeatProteinMask	repeat	7223323	7223532	187	-	.	CR1-3_DR_pol#LINE/L2
Chromosome12_Mac	RepeatProteinMask	repeat	7223526	7223648	29	-	.	CR1-3_DR_pol#LINE/L2
Chromosome12_Mac	RepeatProteinMask	repeat	7223573	7223836	179	-	.	CR1-3_DR_pol#LINE/L2
Chromosome12_Mac	RepeatProteinMask	repeat	7223841	7223978	22	-	.	CR1-3_DR_pol#LINE/L2
Chromosome12_Mac	RepeatProteinMask	repeat	7229341	7229538	90	-	.	Tngr1_pol#LTR/Gypsy-Cigr
Chromosome12_Mac	RepeatProteinMask	repeat	7231164	7231373	108	-	.	Tngr1_pol#LTR/Gypsy-Cigr
Chromosome12_Mac	RepeatProteinMask	repeat	7231164	7231334	110	-	.	Gypsy6_DR_pol#LTR/Gypsy
Chromosome12_Mac	RepeatProteinMask	repeat	7252674	7252760	62	+	.	CR1-3_DR_pol#LINE/L2
Chromosome12_Mac	RepeatProteinMask	repeat	7258198	7258626	64	-	.	REX1-4_XT_pol#LINE/Rex-Babar
Chromosome12_Mac	RepeatProteinMask	repeat	7258339	7258677	67	-	.	REX1-7_XT_pol#LINE/Rex-Babar
Chromosome12_Mac	RepeatProteinMask	repeat	7258339	7258599	67	-	.	CR1-26_DR_pol#LINE/Rex-Babar
Chromosome12_Mac	RepeatProteinMask	repeat	7258617	7258964	164	-	.	REX1-7_XT_pol#LINE/Rex-Babar
Chromosome12_Mac	RepeatProteinMask	repeat	7258617	7258871	165	-	.	REX1-2_XT_pol#LINE/Rex-Babar
Chromosome12_Mac	RepeatProteinMask	repeat	7283320	7283355	29	-	.	Expander_pol#LINE/RTE-BovB
Chromosome12_Mac	RepeatProteinMask	repeat	7283349	7284125	1029	-	.	REX3_XM_pol#LINE/RTE-BovB
Chromosome12_Mac	RepeatProteinMask	repeat	7284180	7284362	91	-	.	CR1-3_DR_pol#LINE/L2
Chromosome12_Mac	RepeatProteinMask	repeat	7284183	7284410	69	-	.	CR1-16_DR_pol#LINE/L2
Chromosome12_Mac	RepeatProteinMask	repeat	7284594	7284749	47	-	.	Expander_pol#LINE/RTE-BovB
Chromosome12_Mac	RepeatProteinMask	repeat	7284594	7284638	57	-	.	Expander2_pol#LINE/RTE-BovB
Chromosome12_Mac	RepeatProteinMask	repeat	7285246	7285446	162	-	.	Expander_pol#LINE/RTE-BovB
Chromosome12_Mac	RepeatProteinMask	repeat	7285419	7285727	165	-	.	Expander_pol#LINE/RTE-BovB
Chromosome12_Mac	RepeatProteinMask	repeat	7285720	7285866	161	-	.	Expander1_DR_po#LINE/RTE-BovB
Chromosome12_Mac	RepeatProteinMask	repeat	7288833	7289039	219	+	.	Expander_pol#LINE/RTE-BovB
Chromosome12_Mac	RepeatProteinMask	repeat	7289036	7289743	736	+	.	REX3_XM_pol#LINE/RTE-BovB
Chromosome12_Mac	RepeatProteinMask	repeat	7292913	7293149	134	+	.	Expander_pol#LINE/RTE-BovB
Chromosome12_Mac	RepeatProteinMask	repeat	7317732	7318343	422	-	.	Expander_pol#LINE/RTE-BovB
Chromosome12_Mac	RepeatProteinMask	repeat	7317812	7318498	97	-	.	Expander_pol#LINE/RTE-BovB
Chromosome12_Mac	RepeatProteinMask	repeat	7318447	7318653	206	-	.	Expander_pol#LINE/RTE-BovB
Chromosome12_Mac	RepeatProteinMask	repeat	7319128	7319877	837	+	.	Expander_pol#LINE/RTE-BovB
Chromosome12_Mac	RepeatProteinMask	repeat	7319873	7319926	41	+	.	Expander_pol#LINE/RTE-BovB
Chromosome12_Mac	RepeatProteinMask	repeat	7333416	7333511	40	-	.	REX3_XM_pol#LINE/RTE-BovB
Chromosome12_Mac	RepeatProteinMask	repeat	7334961	7335107	59	-	.	RTE-1_GA_pol#LINE/RTE-BovB
Chromosome12_Mac	RepeatProteinMask	repeat	7335008	7335316	241	-	.	REX3_XM_pol#LINE/RTE-BovB
Chromosome12_Mac	RepeatProteinMask	repeat	7406783	7407151	178	+	.	CR1-3_DR_pol#LINE/L2
Chromosome12_Mac	RepeatProteinMask	repeat	7406783	7407466	155	+	.	CR1-16_DR_pol#LINE/L2
Chromosome12_Mac	RepeatProteinMask	repeat	7411503	7413716	2448	+	.	Expander_pol#LINE/RTE-BovB
Chromosome12_Mac	RepeatProteinMask	repeat	7601349	7601651	275	+	.	Rex6_OL_pol#LINE/Dong-R4
Chromosome12_Mac	RepeatProteinMask	repeat	7806063	7806197	26	-	.	REX1-2_XT_pol#LINE/Rex-Babar
Chromosome12_Mac	RepeatProteinMask	repeat	7806132	7806200	43	-	.	Rex1-1_PM_pol#LINE/Rex-Babar
Chromosome12_Mac	RepeatProteinMask	repeat	7806132	7806215	39	-	.	REX1-4_XT_pol#LINE/Rex-Babar
Chromosome12_Mac	RepeatProteinMask	repeat	7823101	7823289	33	+	.	Expander1_DR_po#LINE/RTE-BovB
Chromosome12_Mac	RepeatProteinMask	repeat	7823185	7823286	39	+	.	Expander_pol#LINE/RTE-BovB
Chromosome12_Mac	RepeatProteinMask	repeat	7823206	7823298	62	+	.	RTE-1_GA_pol#LINE/RTE-BovB
Chromosome12_Mac	RepeatProteinMask	repeat	7823206	7823316	41	+	.	REX3_XM_pol#LINE/RTE-BovB
Chromosome12_Mac	RepeatProteinMask	repeat	7864381	7864449	37	-	.	REX5_pol#LINE/L2
Chromosome12_Mac	RepeatProteinMask	repeat	7877963	7878382	355	+	.	Expander_pol#LINE/RTE-BovB
Chromosome12_Mac	RepeatProteinMask	repeat	7924361	7924909	262	+	.	L1-12_DR_pol#LINE/L1
Chromosome12_Mac	RepeatProteinMask	repeat	7941400	7941639	144	+	.	L1-10_DR_pol#LINE/L1
Chromosome12_Mac	RepeatProteinMask	repeat	7945518	7945706	98	+	.	REX5_pol#LINE/L2
Chromosome12_Mac	RepeatProteinMask	repeat	7988835	7995002	5320	-	.	BEL5_DR#LTR/Pao
Chromosome12_Mac	RepeatProteinMask	repeat	8064953	8065420	74	-	.	CR1-3_DR_pol#LINE/L2
Chromosome12_Mac	RepeatProteinMask	repeat	8064953	8065105	82	-	.	CR1-16_DR_pol#LINE/L2
Chromosome12_Mac	RepeatProteinMask	repeat	8065420	8065602	49	-	.	CR1-3_DR_pol#LINE/L2
Chromosome12_Mac	RepeatProteinMask	repeat	8108033	8108230	44	+	.	CR1-16_DR_pol#LINE/L2
Chromosome12_Mac	RepeatProteinMask	repeat	8119756	8120055	160	-	.	CR1-16_DR_pol#LINE/L2
Chromosome12_Mac	RepeatProteinMask	repeat	8120063	8120371	313	-	.	CR1-3_DR_pol#LINE/L2
Chromosome12_Mac	RepeatProteinMask	repeat	8148013	8148897	315	+	.	Gypsy1_ST#LTR/Gypsy
Chromosome12_Mac	RepeatProteinMask	repeat	8148184	8148927	401	+	.	Ronin2#LTR/Gypsy
Chromosome12_Mac	RepeatProteinMask	repeat	8148963	8152187	3245	+	.	Ronin3#LTR/Gypsy
Chromosome12_Mac	RepeatProteinMask	repeat	8218592	8219308	99	+	.	Gypsy46_DR#LTR/Gypsy
Chromosome12_Mac	RepeatProteinMask	repeat	8218811	8219323	169	+	.	Gypsy37_DR#LTR/Gypsy
Chromosome12_Mac	RepeatProteinMask	repeat	8218976	8219311	211	+	.	XP_003389166_po#LTR/Gypsy
Chromosome12_Mac	RepeatProteinMask	repeat	8219275	8219799	143	+	.	Gypsy60_DR_pol#LTR/Gypsy
Chromosome12_Mac	RepeatProteinMask	repeat	8219371	8219799	201	+	.	Gypsy-17_AMi#LTR/Gypsy
Chromosome12_Mac	RepeatProteinMask	repeat	8219799	8219963	33	+	.	Gypsy-20_Crp#LTR/Gypsy
Chromosome12_Mac	RepeatProteinMask	repeat	8219838	8220014	45	+	.	Gypsy-5_Gav#LTR/Gypsy
Chromosome12_Mac	RepeatProteinMask	repeat	8219937	8221013	202	+	.	Gypsy47_DR#LTR/Gypsy
Chromosome12_Mac	RepeatProteinMask	repeat	8220147	8220974	234	+	.	Gypsy35_DR#LTR/Gypsy
Chromosome12_Mac	RepeatProteinMask	repeat	8220174	8221190	176	+	.	Gypsy46_DR#LTR/Gypsy
Chromosome12_Mac	RepeatProteinMask	repeat	8231451	8232077	914	-	.	Rex6_OL_pol#LINE/Dong-R4
Chromosome12_Mac	RepeatProteinMask	repeat	8264059	8264886	121	+	.	Gypsy52_DR#LTR/Gypsy
Chromosome12_Mac	RepeatProteinMask	repeat	8264889	8268764	2461	+	.	Gypsy118_DR_pol#LTR/Gypsy
Chromosome12_Mac	RepeatProteinMask	repeat	8279492	8279788	153	-	.	Expander_pol#LINE/RTE-BovB
Chromosome12_Mac	RepeatProteinMask	repeat	8291518	8295246	2369	-	.	L1-12_DR_pol#LINE/L1
Chromosome12_Mac	RepeatProteinMask	repeat	8298798	8298929	57	-	.	REX3_XM_pol#LINE/RTE-BovB
Chromosome12_Mac	RepeatProteinMask	repeat	8298931	8299554	224	-	.	Expander_pol#LINE/RTE-BovB
Chromosome12_Mac	RepeatProteinMask	repeat	8305302	8305640	434	+	.	Rex6_OL_pol#LINE/Dong-R4
Chromosome12_Mac	RepeatProteinMask	repeat	8375652	8375894	54	+	.	REX1-7_XT_pol#LINE/Rex-Babar
Chromosome12_Mac	RepeatProteinMask	repeat	8375745	8375870	60	+	.	CR1-40_DR_pol#LINE/Rex-Babar
Chromosome12_Mac	RepeatProteinMask	repeat	8375748	8375906	58	+	.	REX1-9_XT_pol#LINE/Rex-Babar
Chromosome12_Mac	RepeatProteinMask	repeat	8408349	8408675	419	+	.	Rex6_OL_pol#LINE/Dong-R4
Chromosome12_Mac	RepeatProteinMask	repeat	8424470	8425090	342	-	.	CR1-16_DR_pol#LINE/L2
Chromosome12_Mac	RepeatProteinMask	repeat	8425063	8425434	24	-	.	Nimb-2_DR_pol#LINE/I-Nimb
Chromosome12_Mac	RepeatProteinMask	repeat	8425105	8425413	299	-	.	CR1-3_DR_pol#LINE/L2
Chromosome12_Mac	RepeatProteinMask	repeat	8425380	8426972	1115	-	.	CR1-3_DR_pol#LINE/L2
Chromosome12_Mac	RepeatProteinMask	repeat	8429397	8429660	62	-	.	CR1-16_DR_pol#LINE/L2
Chromosome12_Mac	RepeatProteinMask	repeat	8429445	8429660	67	-	.	CR1-3_DR_pol#LINE/L2
Chromosome12_Mac	RepeatProteinMask	repeat	8438994	8439191	190	-	.	REX3_XM_pol#LINE/RTE-BovB
Chromosome12_Mac	RepeatProteinMask	repeat	8439200	8439316	76	-	.	REX3_XM_pol#LINE/RTE-BovB
Chromosome12_Mac	RepeatProteinMask	repeat	8516427	8518079	258	+	.	Gypsy-28_DR#LTR/Gypsy
Chromosome12_Mac	RepeatProteinMask	repeat	8516727	8518070	329	+	.	Gypsy-15_DR_pol#LTR/Gypsy
Chromosome12_Mac	RepeatProteinMask	repeat	8518659	8519336	166	+	.	Gypsy-4_Gav#LTR/Gypsy
Chromosome12_Mac	RepeatProteinMask	repeat	8518875	8519447	64	+	.	Gypsy76_DR_pol#LTR/Gypsy
Chromosome12_Mac	RepeatProteinMask	repeat	8561270	8561428	78	+	.	CR1-3_DR_pol#LINE/L2
Chromosome12_Mac	RepeatProteinMask	repeat	8561457	8563655	1418	+	.	CR1-3_DR_pol#LINE/L2
Chromosome12_Mac	RepeatProteinMask	repeat	8563408	8563962	280	+	.	CR1-16_DR_pol#LINE/L2
Chromosome12_Mac	RepeatProteinMask	repeat	8606622	8606717	26	+	.	KoshiTn1_pol#LINE/L1-Tx1
Chromosome12_Mac	RepeatProteinMask	repeat	8649473	8649568	26	+	.	KoshiTn1_pol#LINE/L1-Tx1
Chromosome12_Mac	RepeatProteinMask	repeat	8691630	8691863	122	+	.	Expander_pol#LINE/RTE-BovB
Chromosome12_Mac	RepeatProteinMask	repeat	8707882	8708229	232	-	.	L1-10_DR_pol#LINE/L1
Chromosome12_Mac	RepeatProteinMask	repeat	8708228	8709058	719	-	.	L1-10_DR_pol#LINE/L1
Chromosome12_Mac	RepeatProteinMask	repeat	8709075	8710226	1237	-	.	L1-10_DR_pol#LINE/L1
Chromosome12_Mac	RepeatProteinMask	repeat	8739757	8740041	62	-	.	HAT-6_XT_tp#DNA/hAT-Charlie
Chromosome12_Mac	RepeatProteinMask	repeat	8751725	8751838	35	+	.	REX5_pol#LINE/L2
Chromosome12_Mac	RepeatProteinMask	repeat	8859386	8859598	31	+	.	CR1-16_DR_pol#LINE/L2
Chromosome12_Mac	RepeatProteinMask	repeat	8887832	8888149	22	+	.	CR1-3_DR_pol#LINE/L2
Chromosome12_Mac	RepeatProteinMask	repeat	8887963	8888088	90	+	.	CR1-16_DR_pol#LINE/L2
Chromosome12_Mac	RepeatProteinMask	repeat	8888175	8888375	145	+	.	CR1-3_DR_pol#LINE/L2
Chromosome12_Mac	RepeatProteinMask	repeat	8888175	8888441	77	+	.	REX5_pol#LINE/L2
Chromosome12_Mac	RepeatProteinMask	repeat	8888401	8888544	75	+	.	CR1-16_DR_pol#LINE/L2
Chromosome12_Mac	RepeatProteinMask	repeat	8896085	8896372	128	-	.	CR1-3_DR_pol#LINE/L2
Chromosome12_Mac	RepeatProteinMask	repeat	8977854	8978117	36	-	.	CR1-16_DR_pol#LINE/L2
Chromosome12_Mac	RepeatProteinMask	repeat	8981522	8982001	134	+	.	CR1-16_DR_pol#LINE/L2
Chromosome12_Mac	RepeatProteinMask	repeat	8982040	8982270	36	+	.	CR1-3_DR_pol#LINE/L2
Chromosome12_Mac	RepeatProteinMask	repeat	8982040	8982225	49	+	.	CR1-16_DR_pol#LINE/L2
Chromosome12_Mac	RepeatProteinMask	repeat	8982070	8982255	51	+	.	REX5_pol#LINE/L2
Chromosome12_Mac	RepeatProteinMask	repeat	8982743	8982799	25	+	.	CR1-16_DR_pol#LINE/L2
Chromosome12_Mac	RepeatProteinMask	repeat	8982795	8982869	33	+	.	REX5_pol#LINE/L2
Chromosome12_Mac	RepeatProteinMask	repeat	8982871	8983425	226	+	.	CR1-3_DR_pol#LINE/L2
Chromosome12_Mac	RepeatProteinMask	repeat	8983389	8983958	222	+	.	CR1-16_DR_pol#LINE/L2
Chromosome12_Mac	RepeatProteinMask	repeat	8983479	8983961	308	+	.	REX5_pol#LINE/L2
Chromosome12_Mac	RepeatProteinMask	repeat	9062169	9062618	361	-	.	BEL-1_XT#LTR/Pao
Chromosome12_Mac	RepeatProteinMask	repeat	9062229	9062582	404	-	.	BEL34_DR#LTR/Pao
Chromosome12_Mac	RepeatProteinMask	repeat	9062579	9063592	835	-	.	BEL36_DR#LTR/Pao
Chromosome12_Mac	RepeatProteinMask	repeat	9063559	9063897	332	-	.	BEL-4_XT#LTR/Pao
Chromosome12_Mac	RepeatProteinMask	repeat	9064480	9065052	502	-	.	BEL-1_XT#LTR/Pao
Chromosome12_Mac	RepeatProteinMask	repeat	9065074	9066762	1147	-	.	BEL-4_XT#LTR/Pao
Chromosome12_Mac	RepeatProteinMask	repeat	9077208	9077660	466	+	.	CR1-3_DR_pol#LINE/L2
Chromosome12_Mac	RepeatProteinMask	repeat	9077675	9078295	509	+	.	CR1-16_DR_pol#LINE/L2
Chromosome12_Mac	RepeatProteinMask	repeat	9189488	9189718	126	-	.	Expander_pol#LINE/RTE-BovB
Chromosome12_Mac	RepeatProteinMask	repeat	9190024	9190608	471	-	.	REX3_XM_pol#LINE/RTE-BovB
Chromosome12_Mac	RepeatProteinMask	repeat	9190625	9191335	845	-	.	Expander_pol#LINE/RTE-BovB
Chromosome12_Mac	RepeatProteinMask	repeat	9297278	9298042	982	+	.	REX3_XM_pol#LINE/RTE-BovB
Chromosome12_Mac	RepeatProteinMask	repeat	9298029	9298091	54	+	.	Expander_pol#LINE/RTE-BovB
Chromosome12_Mac	RepeatProteinMask	repeat	9298029	9298103	48	+	.	Expander1_DR_po#LINE/RTE-BovB
Chromosome12_Mac	RepeatProteinMask	repeat	9359809	9361101	258	-	.	REX5_pol#LINE/L2
Chromosome12_Mac	RepeatProteinMask	repeat	9360097	9361095	313	-	.	I-5_DR_pol#LINE/I
Chromosome12_Mac	RepeatProteinMask	repeat	9422534	9423292	1016	-	.	Rex6_OL_pol#LINE/Dong-R4
Chromosome12_Mac	RepeatProteinMask	repeat	9551521	9551565	47	+	.	Rex6_OL_pol#LINE/Dong-R4
Chromosome12_Mac	RepeatProteinMask	repeat	9551571	9551699	48	+	.	Rex6_OL_pol#LINE/Dong-R4
Chromosome12_Mac	RepeatProteinMask	repeat	9551624	9551686	59	+	.	Rex6_OL_pol#LINE/Dong-R4
Chromosome12_Mac	RepeatProteinMask	repeat	9689406	9689552	178	-	.	Rex6_OL_pol#LINE/Dong-R4
Chromosome12_Mac	RepeatProteinMask	repeat	9708590	9708673	53	+	.	Expander1_DR_po#LINE/RTE-BovB
Chromosome12_Mac	RepeatProteinMask	repeat	9708768	9708896	35	+	.	RTE-1_GA_pol#LINE/RTE-BovB
Chromosome12_Mac	RepeatProteinMask	repeat	9766487	9766678	74	+	.	CR1-3_DR_pol#LINE/L2
Chromosome12_Mac	RepeatProteinMask	repeat	9766672	9766869	127	+	.	CR1-16_DR_pol#LINE/L2
Chromosome12_Mac	RepeatProteinMask	repeat	9766940	9767005	37	+	.	CR1-3_DR_pol#LINE/L2
Chromosome12_Mac	RepeatProteinMask	repeat	9767013	9767357	169	+	.	CR1-3_DR_pol#LINE/L2
Chromosome12_Mac	RepeatProteinMask	repeat	9767398	9767544	69	+	.	CR1-16_DR_pol#LINE/L2
Chromosome12_Mac	RepeatProteinMask	repeat	9776384	9776593	60	-	.	HAT-6_XT_tp#DNA/hAT-Charlie
Chromosome12_Mac	RepeatProteinMask	repeat	9776988	9777371	133	-	.	HAT-6_XT_tp#DNA/hAT-Charlie
Chromosome12_Mac	RepeatProteinMask	repeat	9835344	9835670	61	+	.	Expander1_DR_po#LINE/RTE-BovB
Chromosome12_Mac	RepeatProteinMask	repeat	9835429	9836214	582	+	.	Expander_pol#LINE/RTE-BovB
Chromosome12_Mac	RepeatProteinMask	repeat	9836271	9836639	258	+	.	Expander_pol#LINE/RTE-BovB
Chromosome12_Mac	RepeatProteinMask	repeat	9845256	9846266	1410	+	.	Rex6_OL_pol#LINE/Dong-R4
Chromosome12_Mac	RepeatProteinMask	repeat	9848537	9849151	635	-	.	REX3_XM_pol#LINE/RTE-BovB
Chromosome12_Mac	RepeatProteinMask	repeat	9893645	9893800	81	-	.	REX5_pol#LINE/L2
Chromosome12_Mac	RepeatProteinMask	repeat	9905378	9905554	125	-	.	REX5_pol#LINE/L2
Chromosome12_Mac	RepeatProteinMask	repeat	9905497	9905646	85	-	.	REX5_pol#LINE/L2
Chromosome12_Mac	RepeatProteinMask	repeat	9934533	9937223	2260	+	.	CR1-3_DR_pol#LINE/L2
Chromosome12_Mac	RepeatProteinMask	repeat	10020337	10020705	406	+	.	Rex6_OL_pol#LINE/Dong-R4
Chromosome12_Mac	RepeatProteinMask	repeat	10020701	10020934	85	+	.	Rex6_OL_pol#LINE/Dong-R4
Chromosome12_Mac	RepeatProteinMask	repeat	10020762	10020959	89	+	.	Rex6_OL_pol#LINE/Dong-R4
Chromosome12_Mac	RepeatProteinMask	repeat	10042889	10043032	110	-	.	Expander1_DR_po#LINE/RTE-BovB
Chromosome12_Mac	RepeatProteinMask	repeat	10043087	10043254	116	-	.	Expander2_pol#LINE/RTE-BovB
Chromosome12_Mac	RepeatProteinMask	repeat	10044355	10044537	80	-	.	REX3_XM_pol#LINE/RTE-BovB
Chromosome12_Mac	RepeatProteinMask	repeat	10062406	10062516	32	-	.	REX1-1_AFC_pol#LINE/Rex-Babar
Chromosome12_Mac	RepeatProteinMask	repeat	10170087	10170437	346	-	.	Expander_pol#LINE/RTE-BovB
Chromosome12_Mac	RepeatProteinMask	repeat	10220521	10220883	132	-	.	REX5_pol#LINE/L2
Chromosome12_Mac	RepeatProteinMask	repeat	10220880	10220954	24	-	.	CR1-3_DR_pol#LINE/L2
Chromosome12_Mac	RepeatProteinMask	repeat	10285873	10286040	64	-	.	REX1-1_AFC_pol#LINE/Rex-Babar
Chromosome12_Mac	RepeatProteinMask	repeat	10291057	10291356	108	-	.	CR1-16_DR_pol#LINE/L2
Chromosome12_Mac	RepeatProteinMask	repeat	10299667	10300407	26	+	.	L1-1_DR_pol#LINE/L1
Chromosome12_Mac	RepeatProteinMask	repeat	10299898	10300395	183	+	.	L1-10_DR_pol#LINE/L1
Chromosome12_Mac	RepeatProteinMask	repeat	10383059	10383304	101	-	.	REX5_pol#LINE/L2
Chromosome12_Mac	RepeatProteinMask	repeat	10383226	10383423	102	-	.	CR1-16_DR_pol#LINE/L2
Chromosome12_Mac	RepeatProteinMask	repeat	10383307	10383423	131	-	.	CR1-3_DR_pol#LINE/L2
Chromosome12_Mac	RepeatProteinMask	repeat	10383426	10383656	220	-	.	CR1-3_DR_pol#LINE/L2
Chromosome12_Mac	RepeatProteinMask	repeat	10383653	10383982	74	-	.	CR1-16_DR_pol#LINE/L2
Chromosome12_Mac	RepeatProteinMask	repeat	10383695	10383868	136	-	.	CR1-3_DR_pol#LINE/L2
Chromosome12_Mac	RepeatProteinMask	repeat	10383874	10384143	269	-	.	CR1-3_DR_pol#LINE/L2
Chromosome12_Mac	RepeatProteinMask	repeat	10384170	10384445	140	-	.	CR1-3_DR_pol#LINE/L2
Chromosome12_Mac	RepeatProteinMask	repeat	10461638	10461748	67	-	.	CR1-3_DR_pol#LINE/L2
Chromosome12_Mac	RepeatProteinMask	repeat	10525756	10525956	79	-	.	RTE-1_GA_pol#LINE/RTE-BovB
Chromosome12_Mac	RepeatProteinMask	repeat	10564777	10564956	87	+	.	REX5_pol#LINE/L2
Chromosome12_Mac	RepeatProteinMask	repeat	10586325	10586690	304	-	.	Expander_pol#LINE/RTE-BovB
Chromosome12_Mac	RepeatProteinMask	repeat	10617878	10618570	563	+	.	CR1-16_DR_pol#LINE/L2
Chromosome12_Mac	RepeatProteinMask	repeat	10626006	10626059	20	-	.	Expander_pol#LINE/RTE-BovB
Chromosome12_Mac	RepeatProteinMask	repeat	10626142	10626276	39	-	.	Expander_pol#LINE/RTE-BovB
Chromosome12_Mac	RepeatProteinMask	repeat	10684134	10684301	21	-	.	REX5_pol#LINE/L2
Chromosome12_Mac	RepeatProteinMask	repeat	10769649	10769846	37	-	.	REX5_pol#LINE/L2
Chromosome12_Mac	RepeatProteinMask	repeat	10815092	10815250	48	-	.	REX1-4_XT_pol#LINE/Rex-Babar
Chromosome12_Mac	RepeatProteinMask	repeat	10837349	10837399	33	-	.	CR1-16_DR_pol#LINE/L2
Chromosome12_Mac	RepeatProteinMask	repeat	10915832	10915975	35	+	.	Rex6_OL_pol#LINE/Dong-R4
Chromosome12_Mac	RepeatProteinMask	repeat	10915856	10916140	260	+	.	CR1-3_DR_pol#LINE/L2
Chromosome12_Mac	RepeatProteinMask	repeat	10916149	10916403	212	+	.	CR1-3_DR_pol#LINE/L2
Chromosome12_Mac	RepeatProteinMask	repeat	10916406	10916663	233	+	.	CR1-3_DR_pol#LINE/L2
Chromosome12_Mac	RepeatProteinMask	repeat	10916406	10916774	230	+	.	CR1-16_DR_pol#LINE/L2
Chromosome12_Mac	RepeatProteinMask	repeat	11097978	11098079	58	+	.	REX3_XM_pol#LINE/RTE-BovB
Chromosome12_Mac	RepeatProteinMask	repeat	11098213	11098452	163	-	.	Expander_pol#LINE/RTE-BovB
Chromosome12_Mac	RepeatProteinMask	repeat	11099503	11106111	5965	-	.	Helentron1#RC/Helitron
Chromosome12_Mac	RepeatProteinMask	repeat	11105608	11106264	288	-	.	Helentron4#RC/Helitron
Chromosome12_Mac	RepeatProteinMask	repeat	11185146	11185241	58	-	.	REX1-1_DR_pol#LINE/Rex-Babar
Chromosome12_Mac	RepeatProteinMask	repeat	11250042	11250293	80	-	.	CR1-26_DR_pol#LINE/Rex-Babar
Chromosome12_Mac	RepeatProteinMask	repeat	11358207	11359976	1646	+	.	REX3_XM_pol#LINE/RTE-BovB
Chromosome12_Mac	RepeatProteinMask	repeat	11391680	11392381	383	+	.	Gypsy69_DR#LTR/Gypsy
Chromosome12_Mac	RepeatProteinMask	repeat	11392395	11392712	34	+	.	Gypsy-165_DR_po#LTR/Gypsy
Chromosome12_Mac	RepeatProteinMask	repeat	11392452	11392703	118	+	.	Ronin3#LTR/Gypsy
Chromosome12_Mac	RepeatProteinMask	repeat	11392494	11392703	122	+	.	Gypsy-115_DR_po#LTR/Gypsy
Chromosome12_Mac	RepeatProteinMask	repeat	11392705	11393103	302	+	.	Ronin3#LTR/Gypsy
Chromosome12_Mac	RepeatProteinMask	repeat	11393115	11394260	925	+	.	Gypsy88_DR_pol#LTR/Gypsy
Chromosome12_Mac	RepeatProteinMask	repeat	11393716	11395212	312	+	.	Ronin3#LTR/Gypsy
Chromosome12_Mac	RepeatProteinMask	repeat	11393956	11395188	383	+	.	Ronin2#LTR/Gypsy
Chromosome12_Mac	RepeatProteinMask	repeat	11414591	11415088	433	+	.	Nimb-2_DR_pol#LINE/I-Nimb
Chromosome12_Mac	RepeatProteinMask	repeat	11415091	11415957	518	+	.	Nimb-2_DR_pol#LINE/I-Nimb
Chromosome12_Mac	RepeatProteinMask	repeat	11450480	11450815	244	+	.	Expander1_DR_po#LINE/RTE-BovB
Chromosome12_Mac	RepeatProteinMask	repeat	11450480	11450758	259	+	.	REX3_XM_pol#LINE/RTE-BovB
Chromosome12_Mac	RepeatProteinMask	repeat	11450745	11451056	269	+	.	Expander_pol#LINE/RTE-BovB
Chromosome12_Mac	RepeatProteinMask	repeat	11624973	11625341	87	+	.	CR1-16_DR_pol#LINE/L2
Chromosome12_Mac	RepeatProteinMask	repeat	11646824	11647066	105	-	.	Rex6_OL_pol#LINE/Dong-R4
Chromosome12_Mac	RepeatProteinMask	repeat	11682236	11682535	52	+	.	Expander2_pol#LINE/RTE-BovB
Chromosome12_Mac	RepeatProteinMask	repeat	11682256	11682378	81	+	.	Expander_pol#LINE/RTE-BovB
Chromosome12_Mac	RepeatProteinMask	repeat	11682368	11682535	90	+	.	Expander1_DR_po#LINE/RTE-BovB
Chromosome12_Mac	RepeatProteinMask	repeat	11744920	11745096	48	+	.	REX1-4_XT_pol#LINE/Rex-Babar
Chromosome12_Mac	RepeatProteinMask	repeat	11753529	11754506	737	+	.	SWIMMER1_pol#LINE/L1
Chromosome12_Mac	RepeatProteinMask	repeat	11754530	11757124	1831	+	.	SWIMMER1_pol#LINE/L1
Chromosome12_Mac	RepeatProteinMask	repeat	11757120	11757272	83	+	.	L1-12_DR_pol#LINE/L1
Chromosome12_Mac	RepeatProteinMask	repeat	11763654	11764739	1520	-	.	Rex6_OL_pol#LINE/Dong-R4
Chromosome12_Mac	RepeatProteinMask	repeat	11850429	11850476	25	+	.	Dong_FR_pol#LINE/Dong-R4
Chromosome12_Mac	RepeatProteinMask	repeat	11850475	11850711	344	+	.	Rex6_OL_pol#LINE/Dong-R4
Chromosome12_Mac	RepeatProteinMask	repeat	11872832	11873005	50	+	.	REX3_XM_pol#LINE/RTE-BovB
Chromosome12_Mac	RepeatProteinMask	repeat	11896460	11896660	23	-	.	REX1-7_XT_pol#LINE/Rex-Babar
Chromosome12_Mac	RepeatProteinMask	repeat	12013620	12013709	56	+	.	CR1-3_DR_pol#LINE/L2
Chromosome12_Mac	RepeatProteinMask	repeat	12013620	12013742	44	+	.	REX5_pol#LINE/L2
Chromosome12_Mac	RepeatProteinMask	repeat	12043184	12043291	44	+	.	REX1-2_XT_pol#LINE/Rex-Babar
Chromosome12_Mac	RepeatProteinMask	repeat	12063910	12063978	35	-	.	CR1-3_DR_pol#LINE/L2
Chromosome12_Mac	RepeatProteinMask	repeat	12063974	12064054	44	-	.	CR1-3_DR_pol#LINE/L2
Chromosome12_Mac	RepeatProteinMask	repeat	12096865	12096969	107	+	.	Dong_FR_pol#LINE/Dong-R4
Chromosome12_Mac	RepeatProteinMask	repeat	12128578	12129027	316	-	.	REX3_XM_pol#LINE/RTE-BovB
Chromosome12_Mac	RepeatProteinMask	repeat	12128982	12129137	82	-	.	Expander2_pol#LINE/RTE-BovB
Chromosome12_Mac	RepeatProteinMask	repeat	12128985	12129206	53	-	.	RTE-1_GA_pol#LINE/RTE-BovB
Chromosome12_Mac	RepeatProteinMask	repeat	12129578	12129631	27	-	.	Expander1_DR_po#LINE/RTE-BovB
Chromosome12_Mac	RepeatProteinMask	repeat	12129637	12129702	26	-	.	Expander2_pol#LINE/RTE-BovB
Chromosome12_Mac	RepeatProteinMask	repeat	12130150	12130284	39	-	.	Expander_pol#LINE/RTE-BovB
Chromosome12_Mac	RepeatProteinMask	repeat	12189177	12190706	1419	-	.	REX1-1_XT_pol#LINE/Rex-Babar
Chromosome12_Mac	RepeatProteinMask	repeat	12190712	12191038	179	+	.	CR1-3_DR_pol#LINE/L2
Chromosome12_Mac	RepeatProteinMask	repeat	12191050	12191250	77	+	.	CR1-16_DR_pol#LINE/L2
Chromosome12_Mac	RepeatProteinMask	repeat	12197956	12198615	723	+	.	Expander_pol#LINE/RTE-BovB
Chromosome12_Mac	RepeatProteinMask	repeat	12256772	12256945	84	+	.	REX5_pol#LINE/L2
Chromosome12_Mac	RepeatProteinMask	repeat	12256938	12257078	99	+	.	CR1-16_DR_pol#LINE/L2
Chromosome12_Mac	RepeatProteinMask	repeat	12256938	12257051	116	+	.	REX5_pol#LINE/L2
Chromosome12_Mac	RepeatProteinMask	repeat	12257047	12257637	540	+	.	REX5_pol#LINE/L2
Chromosome12_Mac	RepeatProteinMask	repeat	12257631	12258002	270	+	.	REX5_pol#LINE/L2
Chromosome12_Mac	RepeatProteinMask	repeat	12257998	12258267	218	+	.	REX5_pol#LINE/L2
Chromosome12_Mac	RepeatProteinMask	repeat	12354906	12358817	3933	+	.	KibiTn1_pol#LINE/L1-Tx1
Chromosome12_Mac	RepeatProteinMask	repeat	12472611	12472733	53	-	.	CR1-3_DR_pol#LINE/L2
Chromosome12_Mac	RepeatProteinMask	repeat	12483001	12483174	43	+	.	Gypsy-34_AMi#LTR/Gypsy
Chromosome12_Mac	RepeatProteinMask	repeat	12483052	12483237	66	+	.	Gypsy35_DR#LTR/Gypsy
Chromosome12_Mac	RepeatProteinMask	repeat	12508755	12508868	60	-	.	REX5_pol#LINE/L2
Chromosome12_Mac	RepeatProteinMask	repeat	12508852	12509106	236	-	.	CR1-3_DR_pol#LINE/L2
Chromosome12_Mac	RepeatProteinMask	repeat	12509267	12511000	2498	-	.	Rex6_OL_pol#LINE/Dong-R4
Chromosome12_Mac	RepeatProteinMask	repeat	12535094	12535204	48	+	.	Expander_pol#LINE/RTE-BovB
Chromosome12_Mac	RepeatProteinMask	repeat	12535237	12535686	495	+	.	Expander_pol#LINE/RTE-BovB
Chromosome12_Mac	RepeatProteinMask	repeat	12535643	12536590	1138	+	.	Expander_pol#LINE/RTE-BovB
Chromosome12_Mac	RepeatProteinMask	repeat	12536548	12537000	655	+	.	REX3_XM_pol#LINE/RTE-BovB
Chromosome12_Mac	RepeatProteinMask	repeat	12537002	12537625	594	+	.	Expander_pol#LINE/RTE-BovB
Chromosome12_Mac	RepeatProteinMask	repeat	12537469	12537783	265	+	.	REX3_XM_pol#LINE/RTE-BovB
Chromosome12_Mac	RepeatProteinMask	repeat	12537777	12538022	192	+	.	REX3_XM_pol#LINE/RTE-BovB
Chromosome12_Mac	RepeatProteinMask	repeat	12564804	12565124	179	-	.	L1-1_DR_pol#LINE/L1
Chromosome12_Mac	RepeatProteinMask	repeat	12594102	12594317	41	-	.	Expander_pol#LINE/RTE-BovB
Chromosome12_Mac	RepeatProteinMask	repeat	12594182	12594703	379	-	.	REX3_XM_pol#LINE/RTE-BovB
Chromosome12_Mac	RepeatProteinMask	repeat	12598253	12601480	3197	-	.	Ronin3#LTR/Gypsy
Chromosome12_Mac	RepeatProteinMask	repeat	12601522	12602466	266	-	.	Ronin2#LTR/Gypsy
Chromosome12_Mac	RepeatProteinMask	repeat	12601528	12602259	321	-	.	Ronin1_gagpol#LTR/Gypsy
Chromosome12_Mac	RepeatProteinMask	repeat	12609229	12609336	34	+	.	REX1-1_XT_pol#LINE/Rex-Babar
Chromosome12_Mac	RepeatProteinMask	repeat	12609390	12609512	61	+	.	REX1-9_XT_pol#LINE/Rex-Babar
Chromosome12_Mac	RepeatProteinMask	repeat	12609417	12609512	63	+	.	REX1-1_AFC_pol#LINE/Rex-Babar
Chromosome12_Mac	RepeatProteinMask	repeat	12632618	12632794	61	+	.	CR1-3_DR_pol#LINE/L2
Chromosome12_Mac	RepeatProteinMask	repeat	12639304	12639513	42	+	.	REX3_XM_pol#LINE/RTE-BovB
Chromosome12_Mac	RepeatProteinMask	repeat	12685972	12686130	27	+	.	REX1-6_XT_pol#LINE/Rex-Babar
Chromosome12_Mac	RepeatProteinMask	repeat	12686008	12686142	40	+	.	REX1-9_XT_pol#LINE/Rex-Babar
Chromosome12_Mac	RepeatProteinMask	repeat	12686023	12686130	47	+	.	REX1-2_AFC_pol#LINE/Rex-Babar
Chromosome12_Mac	RepeatProteinMask	repeat	12686405	12686584	38	+	.	CR1-26_DR_pol#LINE/Rex-Babar
Chromosome12_Mac	RepeatProteinMask	repeat	12806898	12807008	52	+	.	CR1-3_DR_pol#LINE/L2
Chromosome12_Mac	RepeatProteinMask	repeat	12807270	12807368	50	+	.	CR1-3_DR_pol#LINE/L2
Chromosome12_Mac	RepeatProteinMask	repeat	12850855	12851016	78	-	.	CR1-3_DR_pol#LINE/L2
Chromosome12_Mac	RepeatProteinMask	repeat	12926772	12927617	1136	-	.	Rex6_OL_pol#LINE/Dong-R4
Chromosome12_Mac	RepeatProteinMask	repeat	12932134	12932367	201	+	.	Expander_pol#LINE/RTE-BovB
Chromosome12_Mac	RepeatProteinMask	repeat	12932134	12932298	211	+	.	REX3_XM_pol#LINE/RTE-BovB
Chromosome12_Mac	RepeatProteinMask	repeat	12932205	12932696	449	+	.	REX3_XM_pol#LINE/RTE-BovB
Chromosome12_Mac	RepeatProteinMask	repeat	12932716	12932973	284	+	.	Expander1_DR_po#LINE/RTE-BovB
Chromosome12_Mac	RepeatProteinMask	repeat	12984788	12984910	21	+	.	CR1-3_DR_pol#LINE/L2
Chromosome12_Mac	RepeatProteinMask	repeat	12994765	12994947	108	+	.	REX5_pol#LINE/L2
Chromosome12_Mac	RepeatProteinMask	repeat	13002291	13002416	80	+	.	CR1-3_DR_pol#LINE/L2
Chromosome12_Mac	RepeatProteinMask	repeat	13002416	13002661	179	+	.	CR1-3_DR_pol#LINE/L2
Chromosome12_Mac	RepeatProteinMask	repeat	13032391	13032561	58	+	.	RTE-1_GA_pol#LINE/RTE-BovB
Chromosome12_Mac	RepeatProteinMask	repeat	13079405	13079569	145	+	.	Rex6_OL_pol#LINE/Dong-R4
Chromosome12_Mac	RepeatProteinMask	repeat	13232437	13232646	135	+	.	CR1-3_DR_pol#LINE/L2
Chromosome12_Mac	RepeatProteinMask	repeat	13232437	13232826	116	+	.	CR1-16_DR_pol#LINE/L2
Chromosome12_Mac	RepeatProteinMask	repeat	13235069	13236010	1292	-	.	Rex6_OL_pol#LINE/Dong-R4
Chromosome12_Mac	RepeatProteinMask	repeat	13334658	13335050	69	+	.	REX1-7_XT_pol#LINE/Rex-Babar
Chromosome12_Mac	RepeatProteinMask	repeat	13334721	13335050	92	+	.	REX1-2_AFC_pol#LINE/Rex-Babar
Chromosome12_Mac	RepeatProteinMask	repeat	13334721	13335113	82	+	.	REX1-6_XT_pol#LINE/Rex-Babar
Chromosome12_Mac	RepeatProteinMask	repeat	13335113	13335256	50	+	.	REX1-1_XT_pol#LINE/Rex-Babar
Chromosome12_Mac	RepeatProteinMask	repeat	13351492	13351656	26	-	.	L1-16_DR_pol#LINE/L1
Chromosome12_Mac	RepeatProteinMask	repeat	13365731	13365874	50	-	.	REX1-1_XT_pol#LINE/Rex-Babar
Chromosome12_Mac	RepeatProteinMask	repeat	13365874	13366197	110	-	.	REX1-7_XT_pol#LINE/Rex-Babar
Chromosome12_Mac	RepeatProteinMask	repeat	13365946	13366191	113	-	.	REX1-6_XT_pol#LINE/Rex-Babar
Chromosome12_Mac	RepeatProteinMask	repeat	13366184	13366330	32	-	.	CR1-31_DR_pol#LINE/Rex-Babar
Chromosome12_Mac	RepeatProteinMask	repeat	13366184	13366267	32	-	.	REX1-9_XT_pol#LINE/Rex-Babar
Chromosome12_Mac	RepeatProteinMask	repeat	13366202	13366309	35	-	.	REX1-1_XT_pol#LINE/Rex-Babar
Chromosome12_Mac	RepeatProteinMask	repeat	13440605	13440751	32	+	.	CR1-31_DR_pol#LINE/Rex-Babar
Chromosome12_Mac	RepeatProteinMask	repeat	13440626	13440733	35	+	.	REX1-1_XT_pol#LINE/Rex-Babar
Chromosome12_Mac	RepeatProteinMask	repeat	13440668	13440751	32	+	.	REX1-9_XT_pol#LINE/Rex-Babar
Chromosome12_Mac	RepeatProteinMask	repeat	13440738	13441061	110	+	.	REX1-7_XT_pol#LINE/Rex-Babar
Chromosome12_Mac	RepeatProteinMask	repeat	13440744	13440989	113	+	.	REX1-6_XT_pol#LINE/Rex-Babar
Chromosome12_Mac	RepeatProteinMask	repeat	13441061	13441204	50	+	.	REX1-1_XT_pol#LINE/Rex-Babar
Chromosome12_Mac	RepeatProteinMask	repeat	13455269	13455433	26	+	.	L1-16_DR_pol#LINE/L1
Chromosome12_Mac	RepeatProteinMask	repeat	13480384	13480641	77	-	.	REX5_pol#LINE/L2
Chromosome12_Mac	RepeatProteinMask	repeat	13480638	13480844	168	-	.	REX5_pol#LINE/L2
Chromosome12_Mac	RepeatProteinMask	repeat	13574245	13574442	66	-	.	RTE-1_GA_pol#LINE/RTE-BovB
Chromosome12_Mac	RepeatProteinMask	repeat	13574416	13574925	105	-	.	Expander_pol#LINE/RTE-BovB
Chromosome12_Mac	RepeatProteinMask	repeat	13729089	13729184	64	-	.	Expander_pol#LINE/RTE-BovB
Chromosome12_Mac	RepeatProteinMask	repeat	13729186	13729455	206	-	.	Expander_pol#LINE/RTE-BovB
Chromosome12_Mac	RepeatProteinMask	repeat	13729452	13729799	374	-	.	REX3_XM_pol#LINE/RTE-BovB
Chromosome12_Mac	RepeatProteinMask	repeat	13729796	13730314	615	-	.	REX3_XM_pol#LINE/RTE-BovB
Chromosome12_Mac	RepeatProteinMask	repeat	13730314	13730454	187	-	.	Expander_pol#LINE/RTE-BovB
Chromosome12_Mac	RepeatProteinMask	repeat	13780514	13780606	51	+	.	CR1-3_DR_pol#LINE/L2
Chromosome12_Mac	RepeatProteinMask	repeat	13954982	13955107	39	-	.	CR1-16_DR_pol#LINE/L2
Chromosome12_Mac	RepeatProteinMask	repeat	13960800	13960907	58	+	.	REX3_XM_pol#LINE/RTE-BovB
Chromosome12_Mac	RepeatProteinMask	repeat	13960927	13961031	48	+	.	Expander_pol#LINE/RTE-BovB
Chromosome12_Mac	RepeatProteinMask	repeat	13961007	13961063	22	+	.	Expander1_DR_po#LINE/RTE-BovB
Chromosome12_Mac	RepeatProteinMask	repeat	13961027	13961206	98	+	.	Expander_pol#LINE/RTE-BovB
Chromosome12_Mac	RepeatProteinMask	repeat	13961048	13961251	31	+	.	Expander1_DR_po#LINE/RTE-BovB
Chromosome12_Mac	RepeatProteinMask	repeat	13961179	13962003	171	+	.	RTE-1_GA_pol#LINE/RTE-BovB
Chromosome12_Mac	RepeatProteinMask	repeat	13961182	13961433	214	+	.	Expander1_DR_po#LINE/RTE-BovB
Chromosome12_Mac	RepeatProteinMask	repeat	13962011	13962100	44	+	.	REX3_XM_pol#LINE/RTE-BovB
Chromosome12_Mac	RepeatProteinMask	repeat	13962088	13962588	259	+	.	Expander1_DR_po#LINE/RTE-BovB
Chromosome12_Mac	RepeatProteinMask	repeat	13964339	13964563	224	+	.	CR1-3_DR_pol#LINE/L2
Chromosome12_Mac	RepeatProteinMask	repeat	13964562	13964801	213	+	.	CR1-3_DR_pol#LINE/L2
Chromosome12_Mac	RepeatProteinMask	repeat	13964816	13965028	171	+	.	CR1-16_DR_pol#LINE/L2
Chromosome12_Mac	RepeatProteinMask	repeat	13965076	13965327	246	+	.	CR1-3_DR_pol#LINE/L2
Chromosome12_Mac	RepeatProteinMask	repeat	13988063	13988635	604	-	.	Expander_pol#LINE/RTE-BovB
Chromosome12_Mac	RepeatProteinMask	repeat	13988653	13991058	2176	-	.	Expander_pol#LINE/RTE-BovB
Chromosome12_Mac	RepeatProteinMask	repeat	14015415	14015777	71	-	.	CR1-31_DR_pol#LINE/Rex-Babar
Chromosome12_Mac	RepeatProteinMask	repeat	14015520	14015777	93	-	.	CR1-26_DR_pol#LINE/Rex-Babar
Chromosome12_Mac	RepeatProteinMask	repeat	14015520	14015825	59	-	.	REX1-6_XT_pol#LINE/Rex-Babar
Chromosome12_Mac	RepeatProteinMask	repeat	14030213	14030290	63	-	.	CR1-3_DR_pol#LINE/L2
Chromosome12_Mac	RepeatProteinMask	repeat	14062595	14062897	52	-	.	Expander_pol#LINE/RTE-BovB
Chromosome12_Mac	RepeatProteinMask	repeat	14116485	14116619	57	+	.	CR1-3_DR_pol#LINE/L2
Chromosome12_Mac	RepeatProteinMask	repeat	14116524	14116688	40	+	.	CR1-16_DR_pol#LINE/L2
Chromosome12_Mac	RepeatProteinMask	repeat	14184681	14187908	2411	+	.	Gypsy46_DR#LTR/Gypsy
Chromosome12_Mac	RepeatProteinMask	repeat	14187910	14189247	1537	+	.	Gypsy50_DR#LTR/Gypsy
Chromosome12_Mac	RepeatProteinMask	repeat	14262513	14262704	55	+	.	CR1-3_DR_pol#LINE/L2
Chromosome12_Mac	RepeatProteinMask	repeat	14316371	14316439	47	-	.	CR1-3_DR_pol#LINE/L2
Chromosome12_Mac	RepeatProteinMask	repeat	14316455	14316541	29	-	.	CR1-16_DR_pol#LINE/L2
Chromosome12_Mac	RepeatProteinMask	repeat	14316541	14316669	45	-	.	CR1-3_DR_pol#LINE/L2
Chromosome12_Mac	RepeatProteinMask	repeat	14475218	14475733	330	+	.	I-1_DR_pol#LINE/Jockey
Chromosome12_Mac	RepeatProteinMask	repeat	14475733	14475843	87	+	.	Nimb-3_DR_pol#LINE/I-Nimb
Chromosome12_Mac	RepeatProteinMask	repeat	14475876	14475947	27	+	.	Nimb-3_DR_pol#LINE/I-Nimb
Chromosome12_Mac	RepeatProteinMask	repeat	14476046	14476276	181	+	.	I-1_DR_pol#LINE/Jockey
Chromosome12_Mac	RepeatProteinMask	repeat	14476273	14476428	54	+	.	I-1_DR_pol#LINE/Jockey
Chromosome12_Mac	RepeatProteinMask	repeat	14476464	14477897	1373	+	.	I-1_DR_pol#LINE/Jockey
Chromosome12_Mac	RepeatProteinMask	repeat	14477954	14478325	234	+	.	I-1_DR_pol#LINE/Jockey
Chromosome12_Mac	RepeatProteinMask	repeat	14498158	14498247	41	-	.	REX1-1_XT_pol#LINE/Rex-Babar
Chromosome12_Mac	RepeatProteinMask	repeat	14542302	14542454	40	+	.	KoshiTn1_pol#LINE/L1-Tx1
Chromosome12_Mac	RepeatProteinMask	repeat	14542374	14542625	200	+	.	Expander1_DR_po#LINE/RTE-BovB
Chromosome12_Mac	RepeatProteinMask	repeat	14542631	14542732	44	+	.	Expander_pol#LINE/RTE-BovB
Chromosome12_Mac	RepeatProteinMask	repeat	14542756	14543103	256	-	.	Expander1_DR_po#LINE/RTE-BovB
Chromosome12_Mac	RepeatProteinMask	repeat	14543034	14543279	59	-	.	Expander_pol#LINE/RTE-BovB
Chromosome12_Mac	RepeatProteinMask	repeat	14543085	14543342	32	-	.	Expander2_pol#LINE/RTE-BovB
Chromosome12_Mac	RepeatProteinMask	repeat	14543419	14543820	92	-	.	Expander2_pol#LINE/RTE-BovB
Chromosome12_Mac	RepeatProteinMask	repeat	14543419	14543646	115	-	.	REX3_XM_pol#LINE/RTE-BovB
Chromosome12_Mac	RepeatProteinMask	repeat	14543685	14544131	310	-	.	Expander_pol#LINE/RTE-BovB
Chromosome12_Mac	RepeatProteinMask	repeat	14544110	14544289	65	-	.	Expander_pol#LINE/RTE-BovB
Chromosome12_Mac	RepeatProteinMask	repeat	14544318	14544398	38	-	.	REX3_XM_pol#LINE/RTE-BovB
Chromosome12_Mac	RepeatProteinMask	repeat	14570640	14570861	132	-	.	CR1-3_DR_pol#LINE/L2
Chromosome12_Mac	RepeatProteinMask	repeat	14597506	14597652	51	-	.	REX1-1_AFC_pol#LINE/Rex-Babar
Chromosome12_Mac	RepeatProteinMask	repeat	14851308	14851538	38	-	.	CR1-3_DR_pol#LINE/L2
Chromosome12_Mac	RepeatProteinMask	repeat	14858796	14858906	55	+	.	CR1-31_DR_pol#LINE/Rex-Babar
Chromosome12_Mac	RepeatProteinMask	repeat	14858796	14858972	39	+	.	REX1-2_XT_pol#LINE/Rex-Babar
Chromosome12_Mac	RepeatProteinMask	repeat	14872946	14873053	27	+	.	BEL1_DR#LTR/Pao
Chromosome12_Mac	RepeatProteinMask	repeat	14889720	14889836	107	+	.	Expander_pol#LINE/RTE-BovB
Chromosome12_Mac	RepeatProteinMask	repeat	14889839	14890717	933	+	.	REX3_XM_pol#LINE/RTE-BovB
Chromosome12_Mac	RepeatProteinMask	repeat	14891703	14891762	34	+	.	CR1-3_DR_pol#LINE/L2
Chromosome12_Mac	RepeatProteinMask	repeat	14933599	14933931	415	-	.	Rex6_OL_pol#LINE/Dong-R4
Chromosome12_Mac	RepeatProteinMask	repeat	14941043	14941546	77	+	.	REX1-1_XT_pol#LINE/Rex-Babar
Chromosome12_Mac	RepeatProteinMask	repeat	14960455	14960547	37	+	.	Expander1_DR_po#LINE/RTE-BovB
Chromosome12_Mac	RepeatProteinMask	repeat	15053432	15053617	44	-	.	CR1-16_DR_pol#LINE/L2
Chromosome12_Mac	RepeatProteinMask	repeat	15084282	15084683	241	-	.	CR1-16_DR_pol#LINE/L2
Chromosome12_Mac	RepeatProteinMask	repeat	15246034	15246162	42	-	.	L1-1_DR_pol#LINE/L1
Chromosome12_Mac	RepeatProteinMask	repeat	15246034	15246135	53	-	.	L1-7_DR_pol#LINE/L1
Chromosome12_Mac	RepeatProteinMask	repeat	15268670	15268825	22	-	.	Expander_pol#LINE/RTE-BovB
Chromosome12_Mac	RepeatProteinMask	repeat	15335716	15336078	136	+	.	Rex6_OL_pol#LINE/Dong-R4
Chromosome12_Mac	RepeatProteinMask	repeat	15412997	15413371	135	+	.	REX1-1_XT_pol#LINE/Rex-Babar
Chromosome12_Mac	RepeatProteinMask	repeat	15413078	15413371	144	+	.	REX1-7_XT_pol#LINE/Rex-Babar
Chromosome12_Mac	RepeatProteinMask	repeat	15523535	15526045	2827	-	.	Expander_pol#LINE/RTE-BovB
Chromosome12_Mac	RepeatProteinMask	repeat	15525882	15526577	600	-	.	Expander_pol#LINE/RTE-BovB
Chromosome12_Mac	RepeatProteinMask	repeat	15557112	15559199	1040	-	.	L1-1_DR_pol#LINE/L1
Chromosome12_Mac	RepeatProteinMask	repeat	15559184	15559897	455	-	.	L1-1_DR_pol#LINE/L1
Chromosome12_Mac	RepeatProteinMask	repeat	15635449	15635532	23	+	.	Expander1_DR_po#LINE/RTE-BovB
Chromosome12_Mac	RepeatProteinMask	repeat	15706826	15706939	97	-	.	Expander_pol#LINE/RTE-BovB
Chromosome12_Mac	RepeatProteinMask	repeat	15707263	15709623	2999	+	.	Expander_pol#LINE/RTE-BovB
Chromosome12_Mac	RepeatProteinMask	repeat	15709569	15710036	394	+	.	REX3_XM_pol#LINE/RTE-BovB
Chromosome12_Mac	RepeatProteinMask	repeat	15710110	15710205	71	+	.	REX3_XM_pol#LINE/RTE-BovB
Chromosome12_Mac	RepeatProteinMask	repeat	15732225	15732593	287	-	.	Expander_pol#LINE/RTE-BovB
Chromosome12_Mac	RepeatProteinMask	repeat	15752641	15753117	62	-	.	CR1-16_DR_pol#LINE/L2
Chromosome12_Mac	RepeatProteinMask	repeat	15824275	15824325	34	+	.	CR1-16_DR_pol#LINE/L2
Chromosome12_Mac	RepeatProteinMask	repeat	15846428	15846697	141	+	.	CR1-3_DR_pol#LINE/L2
Chromosome12_Mac	RepeatProteinMask	repeat	15928499	15928606	52	+	.	CR1-3_DR_pol#LINE/L2
Chromosome12_Mac	RepeatProteinMask	repeat	15960593	15960733	35	-	.	Expander1_DR_po#LINE/RTE-BovB
Chromosome12_Mac	RepeatProteinMask	repeat	15960690	15961220	582	-	.	REX3_XM_pol#LINE/RTE-BovB
Chromosome12_Mac	RepeatProteinMask	repeat	16010343	16010738	179	-	.	I-1_DR_pol#LINE/Jockey
Chromosome12_Mac	RepeatProteinMask	repeat	16010783	16011775	718	-	.	I-1_DR_pol#LINE/Jockey
Chromosome12_Mac	RepeatProteinMask	repeat	16011774	16012034	174	-	.	I-1_DR_pol#LINE/Jockey
Chromosome12_Mac	RepeatProteinMask	repeat	16012109	16012894	732	-	.	I-1_DR_pol#LINE/Jockey
Chromosome12_Mac	RepeatProteinMask	repeat	16012953	16014059	724	-	.	I-1_DR_pol#LINE/Jockey
Chromosome12_Mac	RepeatProteinMask	repeat	16014593	16016215	2140	-	.	REX3_XM_pol#LINE/RTE-BovB
Chromosome12_Mac	RepeatProteinMask	repeat	16016238	16016678	570	-	.	Expander_pol#LINE/RTE-BovB
Chromosome12_Mac	RepeatProteinMask	repeat	16071419	16071586	21	-	.	REX3_XM_pol#LINE/RTE-BovB
Chromosome12_Mac	RepeatProteinMask	repeat	16135315	16136769	2112	+	.	Rex6_OL_pol#LINE/Dong-R4
Chromosome12_Mac	RepeatProteinMask	repeat	16183717	16184076	206	-	.	REX5_pol#LINE/L2
Chromosome12_Mac	RepeatProteinMask	repeat	16184073	16184375	246	-	.	CR1-16_DR_pol#LINE/L2
Chromosome12_Mac	RepeatProteinMask	repeat	16226996	16227097	21	-	.	REX3_XM_pol#LINE/RTE-BovB
Chromosome12_Mac	RepeatProteinMask	repeat	16232099	16232239	44	+	.	REX5_pol#LINE/L2
Chromosome12_Mac	RepeatProteinMask	repeat	16247964	16248263	234	-	.	REX5_pol#LINE/L2
Chromosome12_Mac	RepeatProteinMask	repeat	16248176	16249138	777	-	.	REX5_pol#LINE/L2
Chromosome12_Mac	RepeatProteinMask	repeat	16249134	16249334	122	-	.	REX5_pol#LINE/L2
Chromosome12_Mac	RepeatProteinMask	repeat	16250041	16250196	106	-	.	REX5_pol#LINE/L2
Chromosome12_Mac	RepeatProteinMask	repeat	16250202	16250654	385	-	.	CR1-3_DR_pol#LINE/L2
Chromosome12_Mac	RepeatProteinMask	repeat	16250665	16252221	1212	-	.	CR1-3_DR_pol#LINE/L2
Chromosome12_Mac	RepeatProteinMask	repeat	16252124	16252648	287	-	.	CR1-3_DR_pol#LINE/L2
Chromosome12_Mac	RepeatProteinMask	repeat	16259069	16259197	111	+	.	CR1-16_DR_pol#LINE/L2
Chromosome12_Mac	RepeatProteinMask	repeat	16284479	16285093	45	+	.	Nimb-3_DR_pol#LINE/I-Nimb
Chromosome12_Mac	RepeatProteinMask	repeat	16284828	16284944	77	+	.	Nimb-3_DR_pol#LINE/I-Nimb
Chromosome12_Mac	RepeatProteinMask	repeat	16315448	16316053	345	-	.	Expander_pol#LINE/RTE-BovB
Chromosome12_Mac	RepeatProteinMask	repeat	16338582	16338719	53	-	.	RTE-1_GA_pol#LINE/RTE-BovB
Chromosome12_Mac	RepeatProteinMask	repeat	16403846	16404037	125	-	.	Dong_FR_pol#LINE/Dong-R4
Chromosome12_Mac	RepeatProteinMask	repeat	16404453	16404914	273	-	.	Dong_FR_pol#LINE/Dong-R4
Chromosome12_Mac	RepeatProteinMask	repeat	16467936	16468154	39	-	.	L1-10_DR_pol#LINE/L1
Chromosome12_Mac	RepeatProteinMask	repeat	16468159	16468698	240	-	.	Tx1-5_AMi_pol#LINE/L1-Tx1
Chromosome12_Mac	RepeatProteinMask	repeat	16496838	16497149	36	-	.	CR1-16_DR_pol#LINE/L2
Chromosome12_Mac	RepeatProteinMask	repeat	16497027	16497149	39	-	.	CR1-3_DR_pol#LINE/L2
Chromosome12_Mac	RepeatProteinMask	repeat	16498716	16499138	391	+	.	Expander_pol#LINE/RTE-BovB
Chromosome12_Mac	RepeatProteinMask	repeat	16570147	16570254	50	-	.	CR1-3_DR_pol#LINE/L2
Chromosome12_Mac	RepeatProteinMask	repeat	16585227	16585754	765	+	.	Rex6_OL_pol#LINE/Dong-R4
Chromosome12_Mac	RepeatProteinMask	repeat	16824138	16824464	68	+	.	RTE-1_GA_pol#LINE/RTE-BovB
Chromosome12_Mac	RepeatProteinMask	repeat	16824231	16824455	93	+	.	Expander_pol#LINE/RTE-BovB
Chromosome12_Mac	RepeatProteinMask	repeat	16906261	16907553	1162	-	.	Gypsy122_DR#LTR/Gypsy
Chromosome12_Mac	RepeatProteinMask	repeat	16907559	16910537	2527	-	.	Gypsy120_DR#LTR/Gypsy
Chromosome12_Mac	RepeatProteinMask	repeat	16911316	16912632	1540	-	.	Expander_pol#LINE/RTE-BovB
Chromosome12_Mac	RepeatProteinMask	repeat	17001171	17004314	3871	-	.	BEL30_DR#LTR/Pao
Chromosome12_Mac	RepeatProteinMask	repeat	17073318	17073941	830	-	.	Rex6_OL_pol#LINE/Dong-R4
Chromosome12_Mac	RepeatProteinMask	repeat	17099253	17099381	127	-	.	Rex6_OL_pol#LINE/Dong-R4
Chromosome12_Mac	RepeatProteinMask	repeat	17099386	17099880	660	-	.	Rex6_OL_pol#LINE/Dong-R4
Chromosome12_Mac	RepeatProteinMask	repeat	17188842	17188955	41	-	.	Expander_pol#LINE/RTE-BovB
Chromosome12_Mac	RepeatProteinMask	repeat	17209878	17210435	797	+	.	REX3_XM_pol#LINE/RTE-BovB
Chromosome12_Mac	RepeatProteinMask	repeat	17246560	17250315	2561	+	.	Nimb-2_DR_pol#LINE/I-Nimb
Chromosome12_Mac	RepeatProteinMask	repeat	17295302	17295526	46	-	.	CR1-31_DR_pol#LINE/Rex-Babar
Chromosome12_Mac	RepeatProteinMask	repeat	17389034	17389192	31	+	.	REX1-2_XT_pol#LINE/Rex-Babar
Chromosome12_Mac	RepeatProteinMask	repeat	17394740	17394841	64	-	.	REX3_XM_pol#LINE/RTE-BovB
Chromosome12_Mac	RepeatProteinMask	repeat	17552112	17552252	158	-	.	Rex6_OL_pol#LINE/Dong-R4
Chromosome12_Mac	RepeatProteinMask	repeat	17552297	17553985	2513	-	.	Rex6_OL_pol#LINE/Dong-R4
Chromosome12_Mac	RepeatProteinMask	repeat	17553979	17555235	1223	-	.	Rex6_OL_pol#LINE/Dong-R4
Chromosome12_Mac	RepeatProteinMask	repeat	17575568	17575855	80	-	.	Expander1_DR_po#LINE/RTE-BovB
Chromosome12_Mac	RepeatProteinMask	repeat	17575664	17575849	86	-	.	REX3_XM_pol#LINE/RTE-BovB
Chromosome12_Mac	RepeatProteinMask	repeat	17575829	17575951	46	-	.	Expander_pol#LINE/RTE-BovB
Chromosome12_Mac	RepeatProteinMask	repeat	17700459	17700548	59	-	.	CR1-16_DR_pol#LINE/L2
Chromosome12_Mac	RepeatProteinMask	repeat	17783833	17784129	59	-	.	CR1-3_DR_pol#LINE/L2
Chromosome12_Mac	RepeatProteinMask	repeat	17934838	17935131	245	-	.	Expander1_DR_po#LINE/RTE-BovB
Chromosome12_Mac	RepeatProteinMask	repeat	17935133	17935810	793	-	.	REX3_XM_pol#LINE/RTE-BovB
Chromosome12_Mac	RepeatProteinMask	repeat	17935752	17936060	334	-	.	Expander_pol#LINE/RTE-BovB
Chromosome12_Mac	RepeatProteinMask	repeat	17935821	17936123	56	-	.	I-5_DR_pol#LINE/I
Chromosome12_Mac	RepeatProteinMask	repeat	17935842	17936195	26	-	.	Nimb-2_DR_pol#LINE/I-Nimb
Chromosome12_Mac	RepeatProteinMask	repeat	17936059	17936793	976	-	.	REX3_XM_pol#LINE/RTE-BovB
Chromosome12_Mac	RepeatProteinMask	repeat	17936781	17937923	1353	-	.	Expander_pol#LINE/RTE-BovB
Chromosome12_Mac	RepeatProteinMask	repeat	17939155	17939310	34	+	.	Expander2_pol#LINE/RTE-BovB
Chromosome12_Mac	RepeatProteinMask	repeat	17939194	17939307	38	+	.	Expander_pol#LINE/RTE-BovB
Chromosome12_Mac	RepeatProteinMask	repeat	17939215	17939313	39	+	.	REX3_XM_pol#LINE/RTE-BovB
Chromosome12_Mac	RepeatProteinMask	repeat	17942197	17942244	33	-	.	Expander_pol#LINE/RTE-BovB
Chromosome12_Mac	RepeatProteinMask	repeat	17946701	17947204	521	-	.	Expander_pol#LINE/RTE-BovB
Chromosome12_Mac	RepeatProteinMask	repeat	17953221	17954555	329	+	.	Gypsy-19_DR_pol#LTR/Gypsy
Chromosome12_Mac	RepeatProteinMask	repeat	17953413	17954792	255	+	.	Gypsy-10_Gav#LTR/Gypsy
Chromosome12_Mac	RepeatProteinMask	repeat	17955144	17955821	169	+	.	Gypsy-4_Gav#LTR/Gypsy
Chromosome12_Mac	RepeatProteinMask	repeat	18024762	18026498	2583	+	.	Rex6_OL_pol#LINE/Dong-R4
Chromosome12_Mac	RepeatProteinMask	repeat	18068179	18068367	58	+	.	REX1-3_XT_pol#LINE/Rex-Babar
Chromosome12_Mac	RepeatProteinMask	repeat	18074668	18074757	36	-	.	Expander2_pol#LINE/RTE-BovB
Chromosome12_Mac	RepeatProteinMask	repeat	18074793	18074906	48	-	.	Expander1_DR_po#LINE/RTE-BovB
Chromosome12_Mac	RepeatProteinMask	repeat	18129173	18130042	918	-	.	REX3_XM_pol#LINE/RTE-BovB
Chromosome12_Mac	RepeatProteinMask	repeat	18130026	18130511	560	-	.	Expander_pol#LINE/RTE-BovB
Chromosome12_Mac	RepeatProteinMask	repeat	18130044	18130604	68	-	.	L1-1_DR_pol#LINE/L1
Chromosome12_Mac	RepeatProteinMask	repeat	18130478	18130591	105	-	.	Expander_pol#LINE/RTE-BovB
Chromosome12_Mac	RepeatProteinMask	repeat	18131055	18131168	38	+	.	Expander_pol#LINE/RTE-BovB
Chromosome12_Mac	RepeatProteinMask	repeat	18131076	18131174	39	+	.	REX3_XM_pol#LINE/RTE-BovB
Chromosome12_Mac	RepeatProteinMask	repeat	18241270	18241779	139	+	.	CR1-3_DR_pol#LINE/L2
Chromosome12_Mac	RepeatProteinMask	repeat	18285378	18285455	81	-	.	Expander_pol#LINE/RTE-BovB
Chromosome12_Mac	RepeatProteinMask	repeat	18285458	18287059	1452	-	.	REX3_XM_pol#LINE/RTE-BovB
Chromosome12_Mac	RepeatProteinMask	repeat	18286820	18287476	646	-	.	Expander_pol#LINE/RTE-BovB
Chromosome12_Mac	RepeatProteinMask	repeat	18358840	18358947	41	+	.	Expander1_DR_po#LINE/RTE-BovB
Chromosome12_Mac	RepeatProteinMask	repeat	18358840	18358971	28	+	.	REX3_XM_pol#LINE/RTE-BovB
Chromosome12_Mac	RepeatProteinMask	repeat	18366573	18367529	378	+	.	Ronin3#LTR/Gypsy
Chromosome12_Mac	RepeatProteinMask	repeat	18366789	18367529	412	+	.	Ronin2#LTR/Gypsy
Chromosome12_Mac	RepeatProteinMask	repeat	18367499	18370786	3042	+	.	Ronin3#LTR/Gypsy
Chromosome12_Mac	RepeatProteinMask	repeat	18386845	18387201	74	-	.	L1-12_DR_pol#LINE/L1
Chromosome12_Mac	RepeatProteinMask	repeat	18422994	18423248	83	+	.	Rex6_OL_pol#LINE/Dong-R4
Chromosome12_Mac	RepeatProteinMask	repeat	18567101	18571135	3542	-	.	Gypsy1_GA#LTR/Gypsy
Chromosome12_Mac	RepeatProteinMask	repeat	18586379	18586960	616	-	.	Expander_pol#LINE/RTE-BovB
Chromosome12_Mac	RepeatProteinMask	repeat	18592345	18592560	31	-	.	CR1-40_DR_pol#LINE/Rex-Babar
Chromosome12_Mac	RepeatProteinMask	repeat	18599553	18599690	61	+	.	Dong_FR_pol#LINE/Dong-R4
Chromosome12_Mac	RepeatProteinMask	repeat	18689291	18689497	88	+	.	CR1-16_DR_pol#LINE/L2
Chromosome12_Mac	RepeatProteinMask	repeat	18701452	18701862	45	+	.	Nimb-3_DR_pol#LINE/I-Nimb
Chromosome12_Mac	RepeatProteinMask	repeat	18701536	18702030	93	+	.	CR1-3_DR_pol#LINE/L2
Chromosome12_Mac	RepeatProteinMask	repeat	18730554	18730952	38	+	.	Rex6_OL_pol#LINE/Dong-R4
Chromosome12_Mac	RepeatProteinMask	repeat	18731784	18731933	55	+	.	Dong_FR_pol#LINE/Dong-R4
Chromosome12_Mac	RepeatProteinMask	repeat	18735398	18735460	40	-	.	Expander1_DR_po#LINE/RTE-BovB
Chromosome12_Mac	RepeatProteinMask	repeat	18754296	18754433	56	+	.	RTE-1_GA_pol#LINE/RTE-BovB
Chromosome12_Mac	RepeatProteinMask	repeat	18809990	18810244	35	-	.	L1-12_DR_pol#LINE/L1
Chromosome12_Mac	RepeatProteinMask	repeat	18958249	18958815	81	-	.	REX1-6_XT_pol#LINE/Rex-Babar
Chromosome12_Mac	RepeatProteinMask	repeat	18958258	18958935	49	-	.	REX1-1_XT_pol#LINE/Rex-Babar
Chromosome12_Mac	RepeatProteinMask	repeat	18958627	18958815	92	-	.	REX1-1_DR_pol#LINE/Rex-Babar
Chromosome12_Mac	RepeatProteinMask	repeat	19102728	19103708	321	+	.	Ronin2#LTR/Gypsy
Chromosome12_Mac	RepeatProteinMask	repeat	19102953	19103693	344	+	.	Gypsy1_GA#LTR/Gypsy
Chromosome12_Mac	RepeatProteinMask	repeat	19103720	19106827	3135	+	.	Ronin3#LTR/Gypsy
Chromosome12_Mac	RepeatProteinMask	repeat	19106869	19106943	74	+	.	Ronin1_gagpol#LTR/Gypsy
Chromosome12_Mac	RepeatProteinMask	repeat	19126085	19126243	50	+	.	CR1-16_DR_pol#LINE/L2
Chromosome12_Mac	RepeatProteinMask	repeat	19126207	19126338	38	+	.	CR1-3_DR_pol#LINE/L2
Chromosome12_Mac	RepeatProteinMask	repeat	19218335	19219009	649	-	.	REX3_XM_pol#LINE/RTE-BovB
Chromosome12_Mac	RepeatProteinMask	repeat	19222271	19222600	188	-	.	REX5_pol#LINE/L2
Chromosome12_Mac	RepeatProteinMask	repeat	19233729	19233875	20	-	.	REX5_pol#LINE/L2
Chromosome12_Mac	RepeatProteinMask	repeat	19267646	19267966	124	-	.	Expander_pol#LINE/RTE-BovB
Chromosome12_Mac	RepeatProteinMask	repeat	19285531	19285773	76	+	.	CR1-16_DR_pol#LINE/L2
Chromosome12_Mac	RepeatProteinMask	repeat	19328145	19329326	1418	+	.	REX3_XM_pol#LINE/RTE-BovB
Chromosome12_Mac	RepeatProteinMask	repeat	19504452	19504571	25	+	.	CR1-3_DR_pol#LINE/L2
Chromosome12_Mac	RepeatProteinMask	repeat	19537521	19538042	417	+	.	Expander_pol#LINE/RTE-BovB
Chromosome12_Mac	RepeatProteinMask	repeat	19538142	19538330	86	-	.	Expander_pol#LINE/RTE-BovB
Chromosome12_Mac	RepeatProteinMask	repeat	19602566	19603453	446	+	.	Gypsy1_GA#LTR/Gypsy
Chromosome12_Mac	RepeatProteinMask	repeat	19603468	19606755	3149	+	.	Ronin1_gagpol#LTR/Gypsy
Chromosome12_Mac	RepeatProteinMask	repeat	19613984	19614175	49	-	.	REX1-7_XT_pol#LINE/Rex-Babar
Chromosome12_Mac	RepeatProteinMask	repeat	19623542	19623802	39	-	.	REX1-1_DR_pol#LINE/Rex-Babar
Chromosome12_Mac	RepeatProteinMask	repeat	19623614	19623802	67	-	.	CR1-31_DR_pol#LINE/Rex-Babar
Chromosome12_Mac	RepeatProteinMask	repeat	19624419	19625363	218	-	.	CR1-3_DR_pol#LINE/L2
Chromosome12_Mac	RepeatProteinMask	repeat	19646155	19646781	918	+	.	Rex6_OL_pol#LINE/Dong-R4
Chromosome12_Mac	RepeatProteinMask	repeat	19706948	19707100	97	-	.	REX5_pol#LINE/L2
Chromosome12_Mac	RepeatProteinMask	repeat	19726034	19726321	336	-	.	Rex6_OL_pol#LINE/Dong-R4
Chromosome12_Mac	RepeatProteinMask	repeat	19805320	19806030	239	+	.	REX3_XM_pol#LINE/RTE-BovB
Chromosome12_Mac	RepeatProteinMask	repeat	19805420	19805671	320	+	.	Expander1_DR_po#LINE/RTE-BovB
Chromosome12_Mac	RepeatProteinMask	repeat	19805668	19806030	242	+	.	Expander_pol#LINE/RTE-BovB
Chromosome12_Mac	RepeatProteinMask	repeat	19912684	19912851	58	+	.	RTE-1_GA_pol#LINE/RTE-BovB
Chromosome12_Mac	RepeatProteinMask	repeat	19978633	19979502	906	-	.	Expander_pol#LINE/RTE-BovB
Chromosome12_Mac	RepeatProteinMask	repeat	20012669	20017387	4458	+	.	Gypsy40_DR#LTR/Gypsy
Chromosome12_Mac	RepeatProteinMask	repeat	20069531	20069665	32	-	.	REX1-7_XT_pol#LINE/Rex-Babar
Chromosome12_Mac	RepeatProteinMask	repeat	20099918	20100142	228	+	.	Rex6_OL_pol#LINE/Dong-R4
Chromosome12_Mac	RepeatProteinMask	repeat	20127990	20128097	61	-	.	REX3_XM_pol#LINE/RTE-BovB
Chromosome12_Mac	RepeatProteinMask	repeat	20128120	20128296	43	-	.	RTE-1_GA_pol#LINE/RTE-BovB
Chromosome12_Mac	RepeatProteinMask	repeat	20181855	20182223	62	+	.	REX5_pol#LINE/L2
Chromosome12_Mac	RepeatProteinMask	repeat	20183067	20183291	120	+	.	REX1-3_XT_pol#LINE/Rex-Babar
Chromosome12_Mac	RepeatProteinMask	repeat	20183070	20183255	130	+	.	REX1-7_XT_pol#LINE/Rex-Babar
Chromosome12_Mac	RepeatProteinMask	repeat	20228235	20228321	42	-	.	REX5_pol#LINE/L2
Chromosome12_Mac	RepeatProteinMask	repeat	20251253	20251360	33	+	.	Dong_FR_pol#LINE/Dong-R4
Chromosome12_Mac	RepeatProteinMask	repeat	20265698	20266021	109	+	.	REX3_XM_pol#LINE/RTE-BovB
Chromosome12_Mac	RepeatProteinMask	repeat	20328791	20328940	57	+	.	REX3_XM_pol#LINE/RTE-BovB
Chromosome12_Mac	RepeatProteinMask	repeat	20375213	20375491	105	-	.	RTE-1_GA_pol#LINE/RTE-BovB
Chromosome12_Mac	RepeatProteinMask	repeat	20400617	20400766	36	-	.	Expander_pol#LINE/RTE-BovB
Chromosome12_Mac	RepeatProteinMask	repeat	20440152	20440598	592	-	.	Rex6_OL_pol#LINE/Dong-R4
Chromosome12_Mac	RepeatProteinMask	repeat	20483014	20483352	439	-	.	Rex6_OL_pol#LINE/Dong-R4
Chromosome12_Mac	RepeatProteinMask	repeat	20490554	20490664	99	+	.	Rex6_OL_pol#LINE/Dong-R4
Chromosome12_Mac	RepeatProteinMask	repeat	20490678	20490743	23	+	.	Dong_FR_pol#LINE/Dong-R4
Chromosome12_Mac	RepeatProteinMask	repeat	20490724	20490882	100	+	.	Dong_FR_pol#LINE/Dong-R4
Chromosome12_Mac	RepeatProteinMask	repeat	20535138	20535506	23	-	.	CR1-31_DR_pol#LINE/Rex-Babar
Chromosome12_Mac	RepeatProteinMask	repeat	20535466	20535693	27	-	.	REX1-4_XT_pol#LINE/Rex-Babar
Chromosome12_Mac	RepeatProteinMask	repeat	20554067	20554546	452	+	.	Rex6_OL_pol#LINE/Dong-R4
Chromosome12_Mac	RepeatProteinMask	repeat	20554570	20554944	454	+	.	Rex6_OL_pol#LINE/Dong-R4
Chromosome12_Mac	RepeatProteinMask	repeat	20554952	20554996	28	+	.	Rex6_OL_pol#LINE/Dong-R4
Chromosome12_Mac	RepeatProteinMask	repeat	20554985	20556979	2931	+	.	Rex6_OL_pol#LINE/Dong-R4
Chromosome12_Mac	RepeatProteinMask	repeat	20592276	20593955	598	-	.	L1-1_DR_pol#LINE/L1
Chromosome12_Mac	RepeatProteinMask	repeat	20593955	20594491	405	-	.	L1-7_DR_pol#LINE/L1
Chromosome12_Mac	RepeatProteinMask	repeat	20594547	20596079	588	-	.	L1-13_DR_pol#LINE/L1
Chromosome12_Mac	RepeatProteinMask	repeat	20615008	20615364	237	+	.	REX5_pol#LINE/L2
Chromosome12_Mac	RepeatProteinMask	repeat	20669920	20670051	59	+	.	Expander1_DR_po#LINE/RTE-BovB
Chromosome12_Mac	RepeatProteinMask	repeat	20690205	20690468	43	+	.	Rex1-1_PM_pol#LINE/Rex-Babar
Chromosome12_Mac	RepeatProteinMask	repeat	20690307	20690480	56	+	.	REX1-4_XT_pol#LINE/Rex-Babar
Chromosome12_Mac	RepeatProteinMask	repeat	20705964	20706068	31	+	.	REX1-1_XT_pol#LINE/Rex-Babar
Chromosome12_Mac	RepeatProteinMask	repeat	20717763	20718047	120	-	.	REX1-1_DR_pol#LINE/Rex-Babar
Chromosome12_Mac	RepeatProteinMask	repeat	20731701	20731817	67	-	.	RTE-1_GA_pol#LINE/RTE-BovB
Chromosome12_Mac	RepeatProteinMask	repeat	20816779	20816844	42	+	.	RTE-1_GA_pol#LINE/RTE-BovB
Chromosome12_Mac	RepeatProteinMask	repeat	20851340	20851423	22	-	.	CR1-3_DR_pol#LINE/L2
Chromosome12_Mac	RepeatProteinMask	repeat	20851559	20851840	82	-	.	REX3_XM_pol#LINE/RTE-BovB
Chromosome12_Mac	RepeatProteinMask	repeat	20851839	20852069	96	-	.	Expander_pol#LINE/RTE-BovB
Chromosome12_Mac	RepeatProteinMask	repeat	20860244	20860348	24	+	.	CR1-3_DR_pol#LINE/L2
Chromosome12_Mac	RepeatProteinMask	repeat	20891250	20891522	69	-	.	REX1-2_AFC_pol#LINE/Rex-Babar
Chromosome12_Mac	RepeatProteinMask	repeat	20891420	20891620	26	-	.	CR1-26_DR_pol#LINE/Rex-Babar
Chromosome12_Mac	RepeatProteinMask	repeat	20891468	20891671	49	-	.	CR1-31_DR_pol#LINE/Rex-Babar
Chromosome12_Mac	RepeatProteinMask	repeat	20946157	20946222	52	+	.	Rex6_OL_pol#LINE/Dong-R4
Chromosome12_Mac	RepeatProteinMask	repeat	20946157	20946243	43	+	.	Dong_FR_pol#LINE/Dong-R4
Chromosome12_Mac	RepeatProteinMask	repeat	20963561	20963728	66	+	.	REX1-1_AFC_pol#LINE/Rex-Babar
Chromosome12_Mac	RepeatProteinMask	repeat	20981013	20981174	23	-	.	Expander1_DR_po#LINE/RTE-BovB
Chromosome12_Mac	RepeatProteinMask	repeat	20981222	20981443	28	-	.	Expander_pol#LINE/RTE-BovB
Chromosome12_Mac	RepeatProteinMask	repeat	21023213	21023299	37	+	.	CR1-16_DR_pol#LINE/L2
Chromosome12_Mac	RepeatProteinMask	repeat	21034288	21034416	73	-	.	REX5_pol#LINE/L2
Chromosome12_Mac	RepeatProteinMask	repeat	21036338	21036457	75	+	.	CR1-16_DR_pol#LINE/L2
Chromosome12_Mac	RepeatProteinMask	repeat	21069128	21071083	2721	-	.	Rex6_OL_pol#LINE/Dong-R4
Chromosome12_Mac	RepeatProteinMask	repeat	21134956	21135174	24	+	.	REX5_pol#LINE/L2
Chromosome12_Mac	RepeatProteinMask	repeat	21134992	21135144	99	+	.	CR1-3_DR_pol#LINE/L2
Chromosome12_Mac	RepeatProteinMask	repeat	21135222	21135449	159	+	.	CR1-3_DR_pol#LINE/L2
Chromosome12_Mac	RepeatProteinMask	repeat	21156941	21158149	1714	-	.	Rex6_OL_pol#LINE/Dong-R4
Chromosome12_Mac	RepeatProteinMask	repeat	21158332	21158523	64	+	.	REX1-1_DR_pol#LINE/Rex-Babar
Chromosome12_Mac	RepeatProteinMask	repeat	21158811	21158945	53	+	.	REX1-7_XT_pol#LINE/Rex-Babar
Chromosome12_Mac	RepeatProteinMask	repeat	21165246	21165431	51	-	.	Dong_FR_pol#LINE/Dong-R4
Chromosome12_Mac	RepeatProteinMask	repeat	21205282	21205593	57	+	.	REX1-6_XT_pol#LINE/Rex-Babar
Chromosome12_Mac	RepeatProteinMask	repeat	21205342	21205614	245	+	.	CR1-3_DR_pol#LINE/L2
Chromosome12_Mac	RepeatProteinMask	repeat	21205623	21206045	459	+	.	CR1-3_DR_pol#LINE/L2
Chromosome12_Mac	RepeatProteinMask	repeat	21206110	21206241	96	+	.	CR1-16_DR_pol#LINE/L2
Chromosome12_Mac	RepeatProteinMask	repeat	21216726	21216869	54	+	.	RTE-1_GA_pol#LINE/RTE-BovB
Chromosome12_Mac	RepeatProteinMask	repeat	21218210	21218494	45	+	.	Expander_pol#LINE/RTE-BovB
Chromosome12_Mac	RepeatProteinMask	repeat	21254307	21254453	96	+	.	Rex1-1_PM_pol#LINE/Rex-Babar
Chromosome12_Mac	RepeatProteinMask	repeat	21254307	21254546	60	+	.	REX1-4_XT_pol#LINE/Rex-Babar
Chromosome12_Mac	RepeatProteinMask	repeat	21345297	21345527	105	+	.	REX5_pol#LINE/L2
Chromosome12_Mac	RepeatProteinMask	repeat	21458988	21459125	46	+	.	REX3_XM_pol#LINE/RTE-BovB
Chromosome12_Mac	RepeatProteinMask	repeat	21548507	21548623	71	-	.	CR1-3_DR_pol#LINE/L2
Chromosome12_Mac	RepeatProteinMask	repeat	21548620	21548676	27	-	.	CR1-3_DR_pol#LINE/L2
Chromosome12_Mac	RepeatProteinMask	repeat	21652070	21653038	1045	-	.	REX3_XM_pol#LINE/RTE-BovB
Chromosome12_Mac	RepeatProteinMask	repeat	21658628	21658897	31	+	.	Expander1_DR_po#LINE/RTE-BovB
Chromosome12_Mac	RepeatProteinMask	repeat	21689544	21690107	317	+	.	REX5_pol#LINE/L2
Chromosome12_Mac	RepeatProteinMask	repeat	21690098	21690493	244	+	.	REX5_pol#LINE/L2
Chromosome12_Mac	RepeatProteinMask	repeat	21708039	21708242	22	-	.	CR1-3_DR_pol#LINE/L2
Chromosome12_Mac	RepeatProteinMask	repeat	21738766	21739182	78	-	.	REX1-7_XT_pol#LINE/Rex-Babar
Chromosome12_Mac	RepeatProteinMask	repeat	21738772	21739008	206	-	.	Rex1-1_PM_pol#LINE/Rex-Babar
Chromosome12_Mac	RepeatProteinMask	repeat	21742665	21742832	67	+	.	CR1-3_DR_pol#LINE/L2
Chromosome12_Mac	RepeatProteinMask	repeat	21742750	21743196	38	+	.	CR1-3_DR_pol#LINE/L2
Chromosome12_Mac	RepeatProteinMask	repeat	21755969	21756064	48	-	.	REX1-4_XT_pol#LINE/Rex-Babar
Chromosome12_Mac	RepeatProteinMask	repeat	21766524	21766733	44	+	.	Expander_pol#LINE/RTE-BovB
Chromosome12_Mac	RepeatProteinMask	repeat	21801198	21801785	467	-	.	Expander_pol#LINE/RTE-BovB
Chromosome12_Mac	RepeatProteinMask	repeat	21806304	21806636	143	+	.	CR1-3_DR_pol#LINE/L2
Chromosome12_Mac	RepeatProteinMask	repeat	21806636	21806839	189	+	.	CR1-3_DR_pol#LINE/L2
Chromosome12_Mac	RepeatProteinMask	repeat	21806639	21806998	153	+	.	CR1-16_DR_pol#LINE/L2
Chromosome12_Mac	RepeatProteinMask	repeat	21972330	21972428	34	-	.	CR1-3_DR_pol#LINE/L2
Chromosome12_Mac	RepeatProteinMask	repeat	21998823	21999257	379	+	.	CR1-3_DR_pol#LINE/L2
Chromosome12_Mac	RepeatProteinMask	repeat	21999287	21999646	242	+	.	REX5_pol#LINE/L2
Chromosome12_Mac	RepeatProteinMask	repeat	22005820	22006317	543	+	.	REX3_XM_pol#LINE/RTE-BovB
Chromosome12_Mac	RepeatProteinMask	repeat	22006284	22006478	105	+	.	Expander_pol#LINE/RTE-BovB
Chromosome12_Mac	RepeatProteinMask	repeat	22025182	22025337	124	+	.	CR1-3_DR_pol#LINE/L2
Chromosome12_Mac	RepeatProteinMask	repeat	22025182	22025373	21	+	.	REX5_pol#LINE/L2
Chromosome12_Mac	RepeatProteinMask	repeat	22025369	22025476	54	+	.	CR1-3_DR_pol#LINE/L2
Chromosome12_Mac	RepeatProteinMask	repeat	22055077	22058364	3042	-	.	Ronin3#LTR/Gypsy
Chromosome12_Mac	RepeatProteinMask	repeat	22058334	22059083	432	-	.	Ronin2#LTR/Gypsy
Chromosome12_Mac	RepeatProteinMask	repeat	22058334	22059299	394	-	.	Ronin3#LTR/Gypsy
Chromosome12_Mac	RepeatProteinMask	repeat	22090083	22090310	82	-	.	CR1-16_DR_pol#LINE/L2
Chromosome12_Mac	RepeatProteinMask	repeat	22090119	22090286	104	-	.	CR1-3_DR_pol#LINE/L2
[truncated: 45,831 more rows]
